# Supplementary material for: Oncogenic Role of miR-217 During Clear Cell Renal Carcinoma Progression
Source: Front Oncol. 2022 Jul 22;12:934711. doi: 10.3389/fonc.2022.934711 (PMC9354686; doi:10.3389/fonc.2022.934711)
Supplement: Supplementary Material S1 — Venn diagrams of genes and micro-RNAs crossing all elements in contrast non-tumor stages. This zip file contains six Venn diagrams for upregulated, downregulated, and all elements according to 2.4. [file DataSheet_1.zip]

Archive with 13 entries (12 files):
- venn-mirna-gene/
- venn-mirna-gene/venn-mir-LFC_05-down (1).png
- __MACOSX/venn-mirna-gene/._venn-mir-LFC_05-down (1).png
- venn-mirna-gene/venn-mir-LFC_05-all (1).png
- __MACOSX/venn-mirna-gene/._venn-mir-LFC_05-all (1).png
- venn-mirna-gene/venn-rna-LFC_10-down.png
- __MACOSX/venn-mirna-gene/._venn-rna-LFC_10-down.png
- venn-mirna-gene/venn-mir-LFC_05-ups.png
- __MACOSX/venn-mirna-gene/._venn-mir-LFC_05-ups.png
- venn-mirna-gene/venn-rna-LFC_10-all (1).png
- __MACOSX/venn-mirna-gene/._venn-rna-LFC_10-all (1).png
- venn-mirna-gene/venn-rna-LFC_10-ups.png
- __MACOSX/venn-mirna-gene/._venn-rna-LFC_10-ups.png
