# Supplementary material for: Oncogenic Role of miR-217 During Clear Cell Renal Carcinoma Progression
Source: Front Oncol. 2022 Jul 22;12:934711. doi: 10.3389/fonc.2022.934711 (PMC9354686; doi:10.3389/fonc.2022.934711)
Supplement: Supplementary Material S2 — Quality control and normalization results for gene expression in the five phenotypes. This zip file contains PCA plots before and after normalization for genes and micro-RNAs. All plots were performed after applying filters reported in 2.3. [file DataSheet_2.zip]

Archive with 11 entries (10 files):
- QC/
- QC/PCA-mir-BeforeNorm.png
- __MACOSX/QC/._PCA-mir-BeforeNorm.png
- QC/.DS_Store
- __MACOSX/QC/._.DS_Store
- QC/PCA-mir-AfterNorm.png
- __MACOSX/QC/._PCA-mir-AfterNorm.png
- QC/PCA-rna-AfterNorm.png
- __MACOSX/QC/._PCA-rna-AfterNorm.png
- QC/PCA-rna-BeforeNorm.png
- __MACOSX/QC/._PCA-rna-BeforeNorm.png
