# Supplementary material for: Oncogenic Role of miR-217 During Clear Cell Renal Carcinoma Progression
Source: Front Oncol. 2022 Jul 22;12:934711. doi: 10.3389/fonc.2022.934711 (PMC9354686; doi:10.3389/fonc.2022.934711)
Supplement: Supplementary Material S3 — Differential expression values for all combinations between four stages of ccRC and non-tumor. This zip file contains 20 differential expression analyses, including log2 fold change value, p-value, adjusted p-value, and B-statistic for each gene. BioMart annotation in every gene is included for better use. [file DataSheet_3.zip]

Archive with 21 entries (20 files):
- DEGS/
- DEGS/res-mir-stage3_stage1.tsv
- DEGS/res-mir-stage3_stage2.tsv
- DEGS/res-mir-stage2_ctrl.tsv
- DEGS/res-mir-stage3_ctrl.tsv
- DEGS/res-rna-stage3_stage2.tsv
- DEGS/res-rna-stage3_stage1.tsv
- DEGS/res-rna-stage1_ctrl.tsv
- DEGS/res-rna-stage4_stage1.tsv
- DEGS/res-rna-stage4_stage2.tsv
- DEGS/res-rna-stage4_stage3.tsv
- DEGS/res-mir-stage4_stage3.tsv
- DEGS/res-mir-stage4_stage2.tsv
- DEGS/res-mir-stage4_ctrl.tsv
- DEGS/res-mir-stage4_stage1.tsv
- DEGS/res-rna-stage3_ctrl.tsv
- DEGS/res-rna-stage2_ctrl.tsv
- DEGS/res-rna-stage2_stage1.tsv
- DEGS/res-mir-stage2_stage1.tsv
- DEGS/res-mir-stage1_ctrl.tsv
- DEGS/res-rna-stage4_ctrl.tsv
