# Supplementary material for: Oncogenic Role of miR-217 During Clear Cell Renal Carcinoma Progression
Source: Front Oncol. 2022 Jul 22;12:934711. doi: 10.3389/fonc.2022.934711 (PMC9354686; doi:10.3389/fonc.2022.934711)
Supplement: Supplementary Material S3 — Differential expression values for all combinations between four stages of ccRC and non-tumor. This zip file contains 20 differential expression analyses, including log2 fold change value, p-value, adjusted p-value, and B-statistic for each gene. BioMart annotation in every gene is included for better use. [file DataSheet_3.zip › DEGS/res-mir-stage3_stage1.tsv]

mirbase_id	baseMean	log2FoldChange	lfcSE	stat	pvalue	padj	ensembl_gene_id	description	gene_biotype	gcContent	start_position	end_position	transcript_length	chr	band	gene_name	geneLength
hsa-let-7a-1	19645.6939959555	-0.186563997423371	0.0249436588129395	-7.47941586366597	7.46536878203544e-14	1.28311025941234e-12	ENSG00000199165	microRNA let-7a-1 [Source:HGNC Symbol;Acc:HGNC:31476]	miRNA	42.5	94175957	94176036	80	9	q22.32	MIRLET7A1	79
hsa-let-7a-2	19602.2417156118	-0.184950069473477	0.0248943495874069	-7.4293995440249	1.09091760858786e-13	1.76471966095094e-12	ENSG00000198975	microRNA let-7a-2 [Source:HGNC Symbol;Acc:HGNC:31477]	miRNA	40.28	122146522	122146593	72	11	q24.1	MIRLET7A2	71
hsa-let-7a-3	19752.4927420994	-0.187728729925966	0.0249575698861911	-7.52191542614231	5.39794999719216e-14	9.89624166151896e-13	ENSG00000283990	microRNA let-7a-3 [Source:HGNC Symbol;Acc:HGNC:31478]	miRNA	45.95	46112749	46112822	74	22	q13.31	MIRLET7A3	73
hsa-let-7b	34556.243820222	0.0270960156195757	0.0470152935610679	0.576323437912407	0.564396583543765	0.633506369283818	ENSG00000284520	microRNA let-7b [Source:HGNC Symbol;Acc:HGNC:31479]	miRNA	53.01	46113686	46113768	83	22	q13.31	MIRLET7B	82
hsa-let-7c	4906.65888253964	-0.195540601570256	0.0616749304008591	-3.17050380599265	0.00152174839249731	0.00340228299135579	ENSG00000199030	microRNA let-7c [Source:HGNC Symbol;Acc:HGNC:31480]	miRNA	47.62	16539828	16539911	84	21	q21.1	MIRLET7C	83
hsa-let-7d	1409.82374179035	-0.041135633622357	0.0335579087150277	-1.22581040349323	0.220270031287965	0.287792658371718	ENSG00000199133	microRNA let-7d [Source:HGNC Symbol;Acc:HGNC:31481]	miRNA	48.28	94178834	94178920	87	9	q22.32	MIRLET7D	86
hsa-let-7e	2885.35252670614	-0.212199835219659	0.040083356141204	-5.2939637707015	1.19693155827365e-07	8.89611293311496e-07	ENSG00000198972	microRNA let-7e [Source:HGNC Symbol;Acc:HGNC:31482]	miRNA	56.96	51692786	51692864	79	19	q13.41	MIRLET7E	78
hsa-let-7f-1	8695.79811408617	-0.289389993730466	0.0427775507281078	-6.76499679866703	1.33312146785875e-11	1.66640183482344e-10	ENSG00000199072	microRNA let-7f-1 [Source:HGNC Symbol;Acc:HGNC:31483]	miRNA	40.23	94176347	94176433	87	9	q22.32	MIRLET7F1	86
hsa-let-7f-2	8825.09457771092	-0.297166742957203	0.0430717159660014	-6.89934766452702	5.22418756584062e-12	7.56132410845353e-11	ENSG00000208012	microRNA let-7f-2 [Source:HGNC Symbol;Acc:HGNC:31484]	miRNA	42.17	53557192	53557274	83	X	p11.22	MIRLET7F2	82
hsa-let-7g	1552.66631696841	-0.0117378860277019	0.0351202809674574	-0.334219593475868	0.73821385982112	0.783817804829375	ENSG00000199150	microRNA let-7g [Source:HGNC Symbol;Acc:HGNC:31485]	miRNA	50	52268278	52268361	84	3	p21.2	MIRLET7G	83
hsa-let-7i	1245.5584854292	0.166672699561843	0.0401727444386804	4.14890000398782	3.34076691384306e-05	0.000117783448885493	ENSG00000199179	microRNA let-7i [Source:HGNC Symbol;Acc:HGNC:31486]	miRNA	53.57	62603686	62603769	84	12	q14.1	MIRLET7I	83
hsa-mir-1-1	13.7041219461393	0.244010440987736	0.0624970331893031	3.90435239139481	9.44780344577401e-05	0.000302109993905564	ENSG00000199017	microRNA 1-1 [Source:HGNC Symbol;Acc:HGNC:31499]	miRNA	36.62	62554306	62554376	71	20	q13.33	MIR1-1	70
hsa-mir-1-2	14.4158419615376	0.253173506017128	0.0612586534072418	4.13286110509243	3.58275251988211e-05	0.000124716068730073	ENSG00000284453	microRNA 1-2 [Source:HGNC Symbol;Acc:HGNC:31500]	miRNA	34.12	21829004	21829088	85	18	q11.2	MIR1-2	84
hsa-mir-100	9449.05485171915	0.170225210407644	0.0919500518128502	1.85127911351383	0.0641294092892481	0.101353951462892	ENSG00000207994	microRNA 100 [Source:HGNC Symbol;Acc:HGNC:31487]	miRNA	46.25	122152229	122152308	80	11	q24.1	MIR100	79
hsa-mir-101-1	15747.7919563469	-0.206717098293086	0.0379896836068126	-5.44140089274173	5.28632000776004e-08	4.15353714895432e-07	ENSG00000199135	microRNA 101-1 [Source:HGNC Symbol;Acc:HGNC:31488]	miRNA	45.33	65058434	65058508	75	1	p31.3	MIR101-1	74
hsa-mir-101-2	15797.2275264559	-0.208692142702867	0.037781143044116	-5.52371172198743	3.31911890567636e-08	2.85236780956563e-07	ENSG00000199065	microRNA 101-2 [Source:HGNC Symbol;Acc:HGNC:31489]	miRNA	40.51	4850297	4850375	79	9	p24.1	MIR101-2	78
hsa-mir-103a-1	13997.9096105348	-0.0781813059177002	0.0295703965003812	-2.64390455219944	0.00819557630632592	0.0158717146777439	ENSG00000199035	microRNA 103a-1 [Source:HGNC Symbol;Acc:HGNC:31490]	miRNA	48.72	168560896	168560973	78	5	q34	MIR103A1	77
hsa-mir-103a-2	14013.2154941737	-0.0784939254139621	0.0294791633444149	-2.6626917628866	0.00775183863816282	0.0152268258963912	ENSG00000199024	microRNA 103a-2 [Source:HGNC Symbol;Acc:HGNC:31491]	miRNA	44.87	3917494	3917571	78	20	p13	MIR103A2	77
hsa-mir-106a	44.1884852709593	0.127589796252835	0.0593214084788962	2.15082209820129	0.0314902441884379	0.0551580710307034	ENSG00000284157	microRNA 106a [Source:HGNC Symbol;Acc:HGNC:31494]	miRNA	41.98	134170198	134170278	81	X	q26.2	MIR106A	80
hsa-mir-106b	774.346040078483	0.0985211545899005	0.0308496013886252	3.19359570805433	0.00140512751259138	0.00327466157595449	ENSG00000208036	microRNA 106b [Source:HGNC Symbol;Acc:HGNC:31495]	miRNA	60.98	100093993	100094074	82	7	q22.1	MIR106B	81
hsa-mir-107	127.740291719514	-0.0897808845170229	0.0416742328672539	-2.15435002254281	0.0312127327561349	0.0551580710307034	ENSG00000198997	microRNA 107 [Source:HGNC Symbol;Acc:HGNC:31496]	miRNA	46.91	89592747	89592827	81	10	q23.31	MIR107	80
hsa-mir-10a	83382.7588411042	-0.436762495859432	0.0636201053909343	-6.86516460756555	6.64146263761665e-12	9.13201112672289e-11	ENSG00000284038	microRNA 10a [Source:HGNC Symbol;Acc:HGNC:31497]	miRNA	39.09	48579838	48579947	110	17	q21.32	MIR10A	109
hsa-mir-10b	484505.71483737	-0.28626849066939	0.0602994276100558	-4.74744955326325	2.05997746761488e-06	1.01159607784659e-05	ENSG00000207744	microRNA 10b [Source:HGNC Symbol;Acc:HGNC:31498]	miRNA	40	176150303	176150412	110	2	q31.1	MIR10B	109
hsa-mir-1180	21.3002621446889	-0.0914250901539122	0.0733115000196972	-1.24707706334406	0.212369242192121	0.280776642321313	ENSG00000221540	microRNA 1180 [Source:HGNC Symbol;Acc:HGNC:35261]	miRNA	69.57	19344506	19344574	69	17	p11.2	MIR1180	68
hsa-mir-122	46.1988270326284	0.247139233907174	0.1094009872791	2.25902197095059	0.0238820182234665	0.0434937417977039	ENSG00000284440	microRNA 122 [Source:HGNC Symbol;Acc:HGNC:31501]	miRNA	43.53	58451074	58451158	85	18	q21.31	MIR122	84
hsa-mir-1247	19.8471619721929	-0.356260624440117	0.135507604233763	-2.6290821570835	0.00856156740747662	0.0164645527066858	ENSG00000283857	microRNA 1247 [Source:HGNC Symbol;Acc:HGNC:35313]	miRNA	74.26	101560287	101560422	136	14	q32.31	MIR1247	135
hsa-mir-1251	11.8568278727769	-0.39945034461455	0.0687171107681178	-5.81296768955367	6.13749111400425e-09	5.82003467707299e-08	ENSG00000221479	microRNA 1251 [Source:HGNC Symbol;Acc:HGNC:35317]	miRNA	55.71	97491909	97491978	70	12	q23.1	MIR1251	69
hsa-mir-125a	2372.52737308884	-0.14935314622845	0.0380783725034665	-3.92225655691703	8.77235101726351e-05	0.000283811356440878	ENSG00000208008	microRNA 125a [Source:HGNC Symbol;Acc:HGNC:31505]	miRNA	59.3	51693254	51693339	86	19	q13.41	MIR125A	85
hsa-mir-125b-1	606.557419669654	0.0728896462707879	0.0562721506081992	1.29530585703556	0.195214739511778	0.260602200804558	ENSG00000207971	microRNA 125b-1 [Source:HGNC Symbol;Acc:HGNC:31506]	miRNA	53.41	122099757	122099844	88	11	q24.1	MIR125B1	87
hsa-mir-125b-2	647.08988603162	0.065329337342545	0.0550225337707155	1.18731968278268	0.235101547192157	0.303534861398324	ENSG00000207863	microRNA 125b-2 [Source:HGNC Symbol;Acc:HGNC:31507]	miRNA	49.44	16590237	16590325	89	21	q21.1	MIR125B2	88
hsa-mir-126	28039.2391320763	-0.0877538727989326	0.0513639203638057	-1.70847303277048	0.0875486060351844	0.133754814775976	ENSG00000199161	microRNA 126 [Source:HGNC Symbol;Acc:HGNC:31508]	miRNA	52.94	136670602	136670686	85	9	q34.3	MIR126	84
hsa-mir-1266	12.9761508880854	0.252137373729665	0.0752666029859129	3.34992365441092	0.000808338367538588	0.00196719514223993	ENSG00000221052	microRNA 1266 [Source:HGNC Symbol;Acc:HGNC:35334]	miRNA	53.57	52277117	52277200	84	15	q21.2	MIR1266	83
hsa-mir-1269a	27.7121727594852	0.931318663762772	0.043625800185999	21.3478872546082	4.07969725298099e-101	2.80479186142443e-99	ENSG00000221563	microRNA 1269a [Source:HGNC Symbol;Acc:HGNC:35337]	miRNA	59.05	66276824	66276928	105	4	q13.2	MIR1269A	104
hsa-mir-127	398.352294250043	-0.189743802712165	0.0385785871866469	-4.91837095521841	8.72674174964427e-07	4.95459814230068e-06	ENSG00000207608	microRNA 127 [Source:HGNC Symbol;Acc:HGNC:31509]	miRNA	52.58	100882979	100883075	97	14	q32.2	MIR127	96
hsa-mir-1270	40.4320058885646	0.213878296357832	0.0941428623041903	2.27184824343622	0.0230956778500147	0.0423420760583602	ENSG00000238517	microRNA 1270 [Source:HGNC Symbol;Acc:HGNC:35338]	miRNA	39.76	20399272	20399354	83	19	p12	MIR1270	82
hsa-mir-1271	24.8256493453103	-0.0193365109662385	0.075121805236219	-0.257402107223531	0.796868376350032	0.831694033720821	ENSG00000221464	microRNA 1271 [Source:HGNC Symbol;Acc:HGNC:35252]	miRNA	51.16	176367946	176368031	86	5	q35.2	MIR1271	85
hsa-mir-128-1	116.025923229456	-0.270414475714334	0.0614318808648549	-4.40185896813453	1.07327315770424e-05	4.54077105182564e-05	ENSG00000207654	microRNA 128-1 [Source:HGNC Symbol;Acc:HGNC:31510]	miRNA	50	135665397	135665478	82	2	q21.3	MIR128-1	81
hsa-mir-128-2	77.358692052256	-0.171663669169501	0.0612462072120182	-2.80284571051472	0.00506538955758062	0.0103183861358124	ENSG00000207625	microRNA 128-2 [Source:HGNC Symbol;Acc:HGNC:31511]	miRNA	55.95	35744476	35744559	84	3	p22.3	MIR128-2	83
hsa-mir-1287	51.677636431315	-0.164305667980245	0.0517037472428143	-3.17782901128273	0.00148382230490747	0.00337232342024426	ENSG00000284415	microRNA 1287 [Source:HGNC Symbol;Acc:HGNC:35280]	miRNA	51.11	98395218	98395307	90	10	q24.2	MIR1287	89
hsa-mir-129-2	8.06545426719487	-0.0251400106036689	0.121067778610224	-0.207652365412657	0.835500413746713	0.860534134008787	ENSG00000199077	microRNA 129-2 [Source:HGNC Symbol;Acc:HGNC:31513]	miRNA	53.33	43581394	43581483	90	11	p11.2	MIR129-2	89
hsa-mir-1296	10.8728679257667	-0.11625292713198	0.06183140566925	-1.88015986170269	0.0600862941031026	0.0960682027811233	ENSG00000221063	microRNA 1296 [Source:HGNC Symbol;Acc:HGNC:35249]	miRNA	57.61	63372957	63373048	92	10	q21.3	MIR1296	91
hsa-mir-1301	28.1388599039364	0.233450980267059	0.0491177095674095	4.75288816036238	2.00531284881312e-06	1.00265642440656e-05	ENSG00000221445	microRNA 1301 [Source:HGNC Symbol;Acc:HGNC:35253]	miRNA	62.2	25328640	25328721	82	2	p23.3	MIR1301	81
hsa-mir-1306	16.3714082275595	-0.123166763349277	0.05129347776855	-2.4012168546075	0.0163406495953341	0.0307786208131293	ENSG00000284464	microRNA 1306 [Source:HGNC Symbol;Acc:HGNC:35371]	miRNA	58.82	20086058	20086142	85	22	q11.21	MIR1306	84
hsa-mir-1307	2177.77013427086	-0.0574597842126144	0.0469303640321396	-1.22436263595279	0.220815457877937	0.287792658371718	ENSG00000283867	microRNA 1307 [Source:HGNC Symbol;Acc:HGNC:35372]	miRNA	56.38	103394253	103394401	149	10	q24.33	MIR1307	148
hsa-mir-130a	235.771013196403	0.084646296328836	0.0530434635854889	1.59579127393168	0.110535402165695	0.15998545050298	ENSG00000208009	microRNA 130a [Source:HGNC Symbol;Acc:HGNC:31514]	miRNA	50.56	57641198	57641286	89	11	q12.1	MIR130A	88
hsa-mir-130b	31.9778424000114	0.213597302429655	0.0518729462333486	4.11770138269756	3.82670095874933e-05	0.000131542845457008	ENSG00000283871	microRNA 130b [Source:HGNC Symbol;Acc:HGNC:31515]	miRNA	57.32	21653304	21653385	82	22	q11.21	MIR130B	81
hsa-mir-132	135.1021492406	-0.0540619283371749	0.0483937412069637	-1.11712645042197	0.263940262523337	0.332952166027145	ENSG00000267200	microRNA 132 [Source:HGNC Symbol;Acc:HGNC:31516]	miRNA	65.35	2049908	2050008	101	17	p13.3	MIR132	100
hsa-mir-133a-1	9.20607479156298	0.317805525266204	0.0654841830211796	4.85316469724324	1.21506699068162e-06	6.24421844468294e-06	ENSG00000283927	microRNA 133a-1 [Source:HGNC Symbol;Acc:HGNC:31517]	miRNA	44.32	21825698	21825785	88	18	q11.2	MIR133A1	87
hsa-mir-133a-2	8.75409027923848	0.237642410402804	0.0639520968122882	3.71594399946465	0.000202446421379345	0.000568089447748161	ENSG00000284508	microRNA 133a-2 [Source:HGNC Symbol;Acc:HGNC:31518]	miRNA	50.98	62564912	62565013	102	20	q13.33	MIR133A2	101
hsa-mir-134	203.052403784801	0.0912740893217283	0.0370067281387087	2.46641878146089	0.0136471673910439	0.0258825588450833	ENSG00000207993	microRNA 134 [Source:HGNC Symbol;Acc:HGNC:31519]	miRNA	60.27	101054687	101054759	73	14	q32.31	MIR134	72
hsa-mir-135a-1	13.1520804101747	-0.248926429757275	0.062913425105003	-3.95665041828219	7.60080350026215e-05	0.0002518338509123	ENSG00000207926	microRNA 135a-1 [Source:HGNC Symbol;Acc:HGNC:31520]	miRNA	52.22	52294219	52294308	90	3	p21.2	MIR135A1	89
hsa-mir-135a-2	14.0437782946896	-0.364498630846153	0.0591816089726762	-6.15898481256972	7.3212746779279e-10	7.45685383863027e-09	ENSG00000207586	microRNA 135a-2 [Source:HGNC Symbol;Acc:HGNC:31521]	miRNA	32	97563812	97563911	100	12	q23.1	MIR135A2	99
hsa-mir-135b	29.0384955074549	0.0710390554247924	0.101355692109874	0.700888661958745	0.483372500714508	0.56087526454215	ENSG00000199059	microRNA 135b [Source:HGNC Symbol;Acc:HGNC:31760]	miRNA	52.58	205448302	205448398	97	1	q32.1	MIR135B	96
hsa-mir-136	28.6849894417284	-0.0554109346591716	0.0501275571949498	-1.10539866213058	0.268986883230881	0.337768917299052	ENSG00000207942	microRNA 136 [Source:HGNC Symbol;Acc:HGNC:31522]	miRNA	45.12	100884702	100884783	82	14	q32.2	MIR136	81
hsa-mir-139	305.994812198861	-0.767460392785951	0.0640474157418882	-11.982691009405	4.37875474401179e-33	1.33795283844805e-31	ENSG00000272036	microRNA 139 [Source:HGNC Symbol;Acc:HGNC:31526]	miRNA	58.82	72615063	72615130	68	11	q13.4	MIR139	67
hsa-mir-140	3553.5800576181	-0.248729005340375	0.0456284219435029	-5.45118579047838	5.00350632968716e-08	4.04695364901167e-07	ENSG00000208017	microRNA 140 [Source:HGNC Symbol;Acc:HGNC:31527]	miRNA	54	69933081	69933180	100	16	q22.1	MIR140	99
hsa-mir-141	88.2685303404685	-0.23486863675626	0.0857171932375617	-2.74004115026645	0.00614314924734729	0.0123311390001497	ENSG00000207708	microRNA 141 [Source:HGNC Symbol;Acc:HGNC:31528]	miRNA	55.79	6964097	6964191	95	12	p13.31	MIR141	94
hsa-mir-142	6174.91908543727	0.557962293097747	0.044845918438634	12.4417630973764	1.55043371531599e-35	6.09098959588424e-34	ENSG00000284353	microRNA 142 [Source:HGNC Symbol;Acc:HGNC:31529]	miRNA	44.83	58331232	58331318	87	17	q22	MIR142	86
hsa-mir-143	158565.195166146	-0.139457163778529	0.0516836580707252	-2.69828353843864	0.00696980488170795	0.0137891823199258	ENSG00000284182	microRNA 143 [Source:HGNC Symbol;Acc:HGNC:31530]	miRNA	57.55	149428918	149429023	106	5	q32	MIR143	105
hsa-mir-144	610.021953493927	-0.53583769681123	0.0431895717135234	-12.4066452977456	2.40520826534986e-35	8.26790341214016e-34	ENSG00000283819	microRNA 144 [Source:HGNC Symbol;Acc:HGNC:31531]	miRNA	50	28861533	28861618	86	17	q11.2	MIR144	85
hsa-mir-145	5704.52871873936	0.0348375687618076	0.0454156129509532	0.767083531371263	0.443031852815147	0.519329072849229	ENSG00000276365	microRNA 145 [Source:HGNC Symbol;Acc:HGNC:31532]	miRNA	47.73	149430646	149430733	88	5	q32	MIR145	87
hsa-mir-1468	29.2520423961712	-0.30538582677485	0.0733745471953731	-4.16201310192355	3.15454246613155e-05	0.000114144628708707	ENSG00000222532	microRNA 1468 [Source:HGNC Symbol;Acc:HGNC:35250]	miRNA	44.19	63786002	63786087	86	X	q11.1	MIR1468	85
hsa-mir-146a	211.145429034033	0.365949322259202	0.0703314587823303	5.2032096105355	1.95875724130116e-07	1.34664560339455e-06	ENSG00000283733	microRNA 146a [Source:HGNC Symbol;Acc:HGNC:31533]	miRNA	45.45	160485352	160485450	99	5	q33.3	MIR146A	98
hsa-mir-146b	1413.78000686299	0.378032002373753	0.091110828029117	4.14914462475242	3.33719930741375e-05	0.000117783448885493	ENSG00000202569	microRNA 146b [Source:HGNC Symbol;Acc:HGNC:32079]	miRNA	56.16	102436512	102436584	73	10	q24.32	MIR146B	72
hsa-mir-148a	65475.6129020351	0.254575178629149	0.0800593832345491	3.17982937594363	0.00147361792105219	0.00337232342024426	ENSG00000199085	microRNA 148a [Source:HGNC Symbol;Acc:HGNC:31535]	miRNA	45.59	25949919	25949986	68	7	p15.2	MIR148A	67
hsa-mir-148b	470.634541448539	0.050345746156676	0.0356392050142288	1.41265065078123	0.157758468362017	0.219108983836135	ENSG00000199122	microRNA 148b [Source:HGNC Symbol;Acc:HGNC:31761]	miRNA	43.43	54337216	54337314	99	12	q13.13	MIR148B	98
hsa-mir-149	26.8445291862024	0.095649666772711	0.0827290000530899	1.15618062240967	0.247607284166833	0.31818693058822	ENSG00000207611	microRNA 149 [Source:HGNC Symbol;Acc:HGNC:31536]	miRNA	71.91	240456001	240456089	89	2	q37.3	MIR149	88
hsa-mir-150	799.636351616905	0.131463906167404	0.0679712618873236	1.93411013003308	0.0530995886923585	0.0862345837401718	ENSG00000207782	microRNA 150 [Source:HGNC Symbol;Acc:HGNC:31537]	miRNA	66.67	49500785	49500868	84	19	q13.33	MIR150	83
hsa-mir-151a	3988.66393727707	-0.0964315378085283	0.02804255550158	-3.43875713478021	0.000584391252889346	0.00148803328282009	ENSG00000254324	microRNA 151a [Source:HGNC Symbol;Acc:HGNC:31762]	miRNA	52.22	140732564	140732653	90	8	q24.3	MIR151A	89
hsa-mir-151b	12.161411696401	-0.100557654535196	0.0606312763597469	-1.65851125974244	0.0972143167507549	0.146087088013429	ENSG00000265154	microRNA 151b [Source:HGNC Symbol;Acc:HGNC:41588]	miRNA	54.17	100109419	100109514	96	14	q32.2	MIR151B	95
hsa-mir-152	540.631252854432	-0.0617523078173091	0.0599902612051355	-1.02937221103519	0.303304802279891	0.374030585771165	ENSG00000207947	microRNA 152 [Source:HGNC Symbol;Acc:HGNC:31538]	miRNA	63.22	48037161	48037247	87	17	q21.32	MIR152	86
hsa-mir-153-2	24.2222689973782	0.387057191726035	0.0926037354591114	4.17971467141234	2.91875078807397e-05	0.000107020862229379	ENSG00000207960	microRNA 153-2 [Source:HGNC Symbol;Acc:HGNC:31540]	miRNA	43.68	157574336	157574422	87	7	q36.3	MIR153-2	86
hsa-mir-155	1192.30709515517	0.670347076781093	0.0708438126811186	9.46232354543722	3.01175016684188e-21	7.52937541710471e-20	ENSG00000283904	microRNA 155 [Source:HGNC Symbol;Acc:HGNC:31542]	miRNA	40	25573980	25574044	65	21	q21.3	MIR155	64
hsa-mir-15a	356.213775467413	-0.0449197384739484	0.0311334038586769	-1.44281488390577	0.149072625229829	0.208096304254837	ENSG00000283785	microRNA 15a [Source:HGNC Symbol;Acc:HGNC:31543]	miRNA	42.17	50049119	50049201	83	13	q14.2	MIR15A	82
hsa-mir-15b	348.045403616249	0.0821693695587019	0.0453382414783741	1.81236340182925	0.0699300639127472	0.109890100434317	ENSG00000207779	microRNA 15b [Source:HGNC Symbol;Acc:HGNC:31544]	miRNA	36.73	160404588	160404685	98	3	q25.33	MIR15B	97
hsa-mir-16-1	853.734181228624	0.12090354092354	0.0320882218578566	3.76784794929163	0.000164660941140171	0.00047665009277418	ENSG00000208006	microRNA 16-1 [Source:HGNC Symbol;Acc:HGNC:31545]	miRNA	40.45	50048973	50049061	89	13	q14.2	MIR16-1	88
hsa-mir-16-2	858.404973887304	0.112176077283466	0.03193779516947	3.51233003681787	0.000444196016356493	0.00116519501623909	ENSG00000198987	microRNA 16-2 [Source:HGNC Symbol;Acc:HGNC:31546]	miRNA	37.04	160404745	160404825	81	3	q25.33	MIR16-2	80
hsa-mir-17	944.683365203443	0.00117838053363773	0.0347180545340073	0.0339414333393443	0.972923853181296	0.972923853181296	ENSG00000284536	microRNA 17 [Source:HGNC Symbol;Acc:HGNC:31547]	miRNA	42.86	91350605	91350688	84	13	q31.3	MIR17	83
hsa-mir-181a-1	2035.31997645968	-0.164588833147859	0.0380397589378847	-4.32675804850963	1.51320020935994e-05	6.21089638170125e-05	ENSG00000207759	microRNA 181a-1 [Source:HGNC Symbol;Acc:HGNC:31590]	miRNA	41.82	198859044	198859153	110	1	q32.1	MIR181A1	109
hsa-mir-181a-2	3619.98082990648	-0.153600810321275	0.040104690014167	-3.82999619912323	0.000128145238297001	0.000378924091738445	ENSG00000207595	microRNA 181a-2 [Source:HGNC Symbol;Acc:HGNC:31549]	miRNA	50	124692442	124692551	110	9	q33.3	MIR181A2	109
hsa-mir-181b-1	406.816352256899	-0.042044689028278	0.0448091403493763	-0.938306084438488	0.348087133813487	0.418008566806589	ENSG00000207975	microRNA 181b-1 [Source:HGNC Symbol;Acc:HGNC:31550]	miRNA	44.55	198858873	198858982	110	1	q32.1	MIR181B1	109
hsa-mir-181b-2	367.221818816236	-0.0278906028552181	0.0467149164696456	-0.597038482843929	0.550481687951484	0.620419935191222	ENSG00000207737	microRNA 181b-2 [Source:HGNC Symbol;Acc:HGNC:31551]	miRNA	46.07	124693710	124693798	89	9	q33.3	MIR181B2	88
hsa-mir-181c	112.269082886375	-0.125115100419163	0.0638897868114099	-1.95829578815904	0.0501953147443752	0.0826569554173844	ENSG00000207613	microRNA 181c [Source:HGNC Symbol;Acc:HGNC:31552]	miRNA	54.55	13874699	13874808	110	19	p13.12	MIR181C	109
hsa-mir-181d	26.5667636183757	-0.109224782380064	0.0652565665131195	-1.67377458264074	0.0941749094654339	0.142297253313156	ENSG00000207585	microRNA 181d [Source:HGNC Symbol;Acc:HGNC:32089]	miRNA	59.85	13874875	13875011	137	19	p13.12	MIR181D	136
hsa-mir-182	7353.45319016631	0.293151827410249	0.0599058069175389	4.89354609334911	9.90351058578697e-07	5.44693082218283e-06	ENSG00000207990	microRNA 182 [Source:HGNC Symbol;Acc:HGNC:31553]	miRNA	57.27	129770383	129770492	110	7	q32.2	MIR182	109
hsa-mir-183	2021.99881632548	0.359805946482175	0.0653411180827038	5.50657774216169	3.65876429518177e-08	3.04897024598481e-07	ENSG00000207691	microRNA 183 [Source:HGNC Symbol;Acc:HGNC:31554]	miRNA	49.09	129774905	129775014	110	7	q32.2	MIR183	109
hsa-mir-185	115.854792332888	-0.0881660320387117	0.0390917667072848	-2.25536064151027	0.0241107011019332	0.0436213342304713	ENSG00000208023	microRNA 185 [Source:HGNC Symbol;Acc:HGNC:31556]	miRNA	63.41	20033139	20033220	82	22	q11.21	MIR185	81
hsa-mir-186	711.464709877216	0.153183669367838	0.0352156779120137	4.34987137690682	1.36217407165724e-05	5.67572529857183e-05	ENSG00000207721	microRNA 186 [Source:HGNC Symbol;Acc:HGNC:31557]	miRNA	36.05	71067631	71067716	86	1	p31.1	MIR186	85
hsa-mir-187	18.8728098821585	-0.184784896614115	0.111610158092402	-1.65562794437699	0.0977971875211737	0.146164274827841	ENSG00000207797	microRNA 187 [Source:HGNC Symbol;Acc:HGNC:31558]	miRNA	65.14	35904818	35904926	109	18	q12.2	MIR187	108
hsa-mir-188	12.1136776401974	-0.211572626241916	0.0636989303909345	-3.32144707836455	0.000895519634417775	0.00214145999534685	ENSG00000207768	microRNA 188 [Source:HGNC Symbol;Acc:HGNC:31559]	miRNA	58.14	50003503	50003588	86	X	p11.23	MIR188	85
hsa-mir-18a	18.1056694238194	0.243812776103457	0.0605317931415331	4.02784658193396	5.62900536259666e-05	0.000191108206754825	ENSG00000283815	microRNA 18a [Source:HGNC Symbol;Acc:HGNC:31548]	miRNA	45.07	91350751	91350821	71	13	q31.3	MIR18A	70
hsa-mir-190a	36.088772437918	-0.106321815187302	0.061831287875987	-1.71954715548782	0.085514788984923	0.132115544780078	ENSG00000211137	microRNA 190a [Source:HGNC Symbol;Acc:HGNC:31560]	miRNA	34.12	62823957	62824041	85	15	q22.2	MIR190A	84
hsa-mir-191	998.151122444654	0.0557385228774796	0.0361963125800965	1.53989505848529	0.123585935517372	0.175186248800398	ENSG00000207605	microRNA 191 [Source:HGNC Symbol;Acc:HGNC:31561]	miRNA	59.78	49020618	49020709	92	3	p21.31	MIR191	91
hsa-mir-192	17533.4204997201	0.213081337791386	0.0480252473993904	4.43686080405472	9.128027697697e-06	3.98445653470901e-05	ENSG00000283926	microRNA 192 [Source:HGNC Symbol;Acc:HGNC:31562]	miRNA	57.27	64891137	64891246	110	11	q13.1	MIR192	109
hsa-mir-193a	534.971521032254	0.124429494911286	0.0427801688276647	2.90857886542095	0.00363075586628685	0.00762181574983882	ENSG00000207614	microRNA 193a [Source:HGNC Symbol;Acc:HGNC:31563]	miRNA	63.64	31559996	31560083	88	17	q11.2	MIR193A	87
hsa-mir-193b	102.239401446874	0.392207764874624	0.0873252191089265	4.4913459007231	7.07744991985756e-06	3.1906536523948e-05	ENSG00000207639	microRNA 193b [Source:HGNC Symbol;Acc:HGNC:32087]	miRNA	49.4	14303967	14304049	83	16	p13.12	MIR193B	82
hsa-mir-194-1	2625.67034343299	0.160854571860011	0.0474128443161242	3.39263704129448	0.000692232957722384	0.00171499156192482	ENSG00000207624	microRNA 194-1 [Source:HGNC Symbol;Acc:HGNC:31564]	miRNA	41.18	220118157	220118241	85	1	q41	MIR194-1	84
hsa-mir-194-2	2907.08779142108	0.162185773684716	0.0476338796761538	3.40484073074377	0.000662026530816017	0.00165506632704004	ENSG00000284155	microRNA 194-2 [Source:HGNC Symbol;Acc:HGNC:31565]	miRNA	62.35	64891355	64891439	85	11	q13.1	MIR194-2	84
hsa-mir-195	136.218906941662	0.268554554491933	0.0701979864742569	3.82567318494836	0.000130415211954983	0.00038153386476192	ENSG00000284112	microRNA 195 [Source:HGNC Symbol;Acc:HGNC:31566]	miRNA	56.32	7017615	7017701	87	17	p13.1	MIR195	86
hsa-mir-196a-1	402.40803281072	0.203970693166313	0.0575648083144764	3.5433227198816	0.000395118863255049	0.0010549290038363	ENSG00000210741	microRNA 196a-1 [Source:HGNC Symbol;Acc:HGNC:31567]	miRNA	42.86	48632490	48632559	70	17	q21.32	MIR196A1	69
hsa-mir-196a-2	539.799720254067	0.183394744896799	0.0566925775187363	3.2348986926232	0.00121685898338177	0.00288479500370677	ENSG00000207924	microRNA 196a-2 [Source:HGNC Symbol;Acc:HGNC:31568]	miRNA	48.18	53991738	53991847	110	12	q13.13	MIR196A2	109
hsa-mir-196b	2801.60443383248	0.232631513922021	0.100385288894705	2.3173865063638	0.0204826867306896	0.0380590462901327	ENSG00000283745	microRNA 196b [Source:HGNC Symbol;Acc:HGNC:31790]	miRNA	47.62	27169480	27169563	84	7	p15.2	MIR196B	83
hsa-mir-197	653.114342319578	0.0755354514909605	0.0389168100629273	1.94094663382795	0.052264750742515	0.0855524193701882	ENSG00000284443	microRNA 197 [Source:HGNC Symbol;Acc:HGNC:31569]	miRNA	62.67	109598893	109598967	75	1	p13.3	MIR197	74
hsa-mir-1976	20.4508558128295	-0.0138593591008493	0.0558706907516376	-0.248061352283229	0.804086937585994	0.834429840891126	ENSG00000238705	microRNA 1976 [Source:HGNC Symbol;Acc:HGNC:37064]	miRNA	61.54	26554542	26554593	52	1	p36.11	MIR1976	51
hsa-mir-199a-1	995.606614219199	0.221769918315769	0.0456049611698194	4.86284633573008	1.15709674789326e-06	6.11926164751243e-06	ENSG00000207752	microRNA 199a-1 [Source:HGNC Symbol;Acc:HGNC:31571]	miRNA	50.7	10817426	10817496	71	19	p13.2	MIR199A1	70
hsa-mir-199a-2	1639.58792568795	0.235356386584249	0.0451731681553433	5.21009254376173	1.88746460685143e-07	1.33090453047216e-06	ENSG00000208024	microRNA 199a-2 [Source:HGNC Symbol;Acc:HGNC:31572]	miRNA	53.64	172144535	172144644	110	1	q24.3	MIR199A2	109
hsa-mir-199b	1939.68906718887	0.277708871990511	0.046037139062912	6.03227910429031	1.61663245302717e-09	1.58776401636597e-08	ENSG00000207581	microRNA 199b [Source:HGNC Symbol;Acc:HGNC:31573]	miRNA	52.73	128244721	128244830	110	9	q34.11	MIR199B	109
hsa-mir-19a	46.8643923102478	0.183921350893374	0.0478074213493472	3.8471297071095	0.000119509707172229	0.000361155708487506	ENSG00000284204	microRNA 19a [Source:HGNC Symbol;Acc:HGNC:31574]	miRNA	42.68	91350891	91350972	82	13	q31.3	MIR19A	81
hsa-mir-19b-1	114.902910661523	0.0679147689775719	0.039377055613133	1.72472948827898	0.0845762342022626	0.13140375370408	ENSG00000284375	microRNA 19b-1 [Source:HGNC Symbol;Acc:HGNC:31575]	miRNA	43.68	91351192	91351278	87	13	q31.3	MIR19B1	86
hsa-mir-19b-2	104.210586613676	0.0539612490907156	0.0402632401640096	1.34021129126489	0.180176661726557	0.24288520575884	ENSG00000284107	microRNA 19b-2 [Source:HGNC Symbol;Acc:HGNC:31576]	miRNA	34.38	134169671	134169766	96	X	q26.2	MIR19B2	95
hsa-mir-200a	690.186023683276	-0.262975211965871	0.0621407441082544	-4.23192891780868	2.31695640288729e-05	8.72826042183567e-05	ENSG00000207607	microRNA 200a [Source:HGNC Symbol;Acc:HGNC:31578]	miRNA	55.56	1167863	1167952	90	1	p36.33	MIR200A	89
hsa-mir-200b	509.885396966761	-0.253130750911336	0.0590203255391975	-4.28887419035368	1.79581052886762e-05	7.05496993483709e-05	ENSG00000207730	microRNA 200b [Source:HGNC Symbol;Acc:HGNC:31579]	miRNA	60	1167104	1167198	95	1	p36.33	MIR200B	94
hsa-mir-200c	524.068801058906	-0.28795750256401	0.0819944728343739	-3.51191357917105	0.000444892642564018	0.00116519501623909	ENSG00000207713	microRNA 200c [Source:HGNC Symbol;Acc:HGNC:31580]	miRNA	55.88	6963699	6963766	68	12	p13.31	MIR200C	67
hsa-mir-203a	1172.74219509503	0.191135373361282	0.111743745779216	1.71047938323929	0.0871772626576578	0.133754814775976	ENSG00000207568	microRNA 203a [Source:HGNC Symbol;Acc:HGNC:31581]	miRNA	57.27	104117405	104117514	110	14	q32.33	MIR203A	109
hsa-mir-203b	10.6639028086373	-0.151404292661375	0.115042042987187	-1.31607792012384	0.188147890984211	0.252393512295893	ENSG00000283165	microRNA 203b [Source:HGNC Symbol;Acc:HGNC:41811]	miRNA	54.65	104117418	104117503	86	14	q32.33	MIR203B	85
hsa-mir-204	759.579171062912	-0.503947316928042	0.0997994910608364	-5.04959806479216	4.42740613914101e-07	2.64681888752995e-06	ENSG00000207935	microRNA 204 [Source:HGNC Symbol;Acc:HGNC:31582]	miRNA	48.18	70809975	70810084	110	9	q21.12	MIR204	109
hsa-mir-205	6.59234232311867	0.247492318631709	0.123729438809975	2.00027027530458	0.0454710869333992	0.0767150239673913	ENSG00000284485	microRNA 205 [Source:HGNC Symbol;Acc:HGNC:31583]	miRNA	48.18	209432133	209432242	110	1	q32.2	MIR205	109
hsa-mir-20a	397.855973719554	-0.0491606611739336	0.0395303927537927	-1.24361681605647	0.213640624168213	0.281106084431859	ENSG00000283762	microRNA 20a [Source:HGNC Symbol;Acc:HGNC:31577]	miRNA	38.03	91351065	91351135	71	13	q31.3	MIR20A	70
hsa-mir-20b	65.0941012995686	-0.101431786356414	0.0745818281940799	-1.36000670421304	0.173827802358435	0.236646760636483	ENSG00000284043	microRNA 20b [Source:HGNC Symbol;Acc:HGNC:32024]	miRNA	44.93	134169809	134169877	69	X	q26.2	MIR20B	68
hsa-mir-21	410131.041693835	0.320335694760362	0.0468986882867151	6.83037642336583	8.46921078269743e-12	1.10906331678181e-10	ENSG00000284190	microRNA 21 [Source:HGNC Symbol;Acc:HGNC:31586]	miRNA	48.61	59841266	59841337	72	17	q23.1	MIR21	71
hsa-mir-210	6920.52838971927	0.205370675110884	0.0593785801849964	3.45866597805207	0.000542857677572521	0.00140835718238154	ENSG00000199038	microRNA 210 [Source:HGNC Symbol;Acc:HGNC:31587]	miRNA	72.73	568089	568198	110	11	p15.5	MIR210	109
hsa-mir-214	18.9617930707897	0.182838493659116	0.0576151942010329	3.1734422871361	0.00150642847908516	0.00339563796515098	ENSG00000283844	microRNA 214 [Source:HGNC Symbol;Acc:HGNC:31591]	miRNA	56.36	172138798	172138907	110	1	q24.3	MIR214	109
hsa-mir-215	126.544968139648	0.462706416124255	0.0709637369830089	6.5203220094658	7.01566138883198e-11	7.71722752771517e-10	ENSG00000207590	microRNA 215 [Source:HGNC Symbol;Acc:HGNC:31592]	miRNA	34.55	220117853	220117962	110	1	q41	MIR215	109
hsa-mir-217	76.9925163166895	0.370595088776512	0.11712391568345	3.16412823644076	0.00155548242730375	0.00344965860893977	ENSG00000207548	microRNA 217 [Source:HGNC Symbol;Acc:HGNC:31594]	miRNA	36.36	55982967	55983076	110	2	p16.1	MIR217	109
hsa-mir-218-1	33.7984571755913	0.103566273874504	0.0743989320149473	1.39203979236822	0.163910348443999	0.225376729110499	ENSG00000207732	microRNA 218-1 [Source:HGNC Symbol;Acc:HGNC:31595]	miRNA	44.55	20528275	20528384	110	4	p15.31	MIR218-1	109
hsa-mir-218-2	33.0624604631915	0.0811429357576137	0.0750645398934998	1.08097559610354	0.279707969266779	0.346485097064704	ENSG00000207739	microRNA 218-2 [Source:HGNC Symbol;Acc:HGNC:31596]	miRNA	55.45	168768146	168768255	110	5	q34	MIR218-2	109
hsa-mir-22	164563.073399733	0.01668635491488	0.0382014740905354	0.436798718168158	0.6622573287056	0.72848306157616	ENSG00000283824	microRNA 22 [Source:HGNC Symbol;Acc:HGNC:31599]	miRNA	54.12	1713903	1713987	85	17	p13.3	MIR22	84
hsa-mir-221	208.171157656349	-0.0780479486549932	0.0570334995567006	-1.36845799857329	0.171168760473838	0.234186115076146	ENSG00000207870	microRNA 221 [Source:HGNC Symbol;Acc:HGNC:31601]	miRNA	47.27	45746157	45746266	110	X	p11.3	MIR221	109
hsa-mir-222	117.95458083149	-0.0635248954561275	0.0579643674080827	-1.09593010838706	0.273109361765371	0.341386702206714	ENSG00000207725	microRNA 222 [Source:HGNC Symbol;Acc:HGNC:31602]	miRNA	50.91	45747015	45747124	110	X	p11.3	MIR222	109
hsa-mir-223	287.208168765331	0.331900804144619	0.0733910796981159	4.52235892304416	6.11542454211851e-06	2.85040974420778e-05	ENSG00000284567	microRNA 223 [Source:HGNC Symbol;Acc:HGNC:31603]	miRNA	53.64	66018870	66018979	110	X	q12	MIR223	109
hsa-mir-224	74.1556892346457	0.432554899462849	0.0848611392791666	5.09720825264764	3.44699063359425e-07	2.19026385002417e-06	ENSG00000284363	microRNA 224 [Source:HGNC Symbol;Acc:HGNC:31604]	miRNA	44.44	151958578	151958658	81	X	q28	MIR224	80
hsa-mir-2355	168.153793042223	-0.026809902351931	0.0510997624142473	-0.524658062685161	0.599820915646095	0.670531511392993	ENSG00000253008	microRNA 2355 [Source:HGNC Symbol;Acc:HGNC:38328]	miRNA	41.38	207109987	207110073	87	2	q33.3	MIR2355	86
hsa-mir-23a	6693.73450875827	0.0724063670821416	0.0384354605806217	1.88384283649374	0.0595862373407223	0.0958258202847873	ENSG00000207980	microRNA 23a [Source:HGNC Symbol;Acc:HGNC:31605]	miRNA	57.53	13836587	13836659	73	19	p13.12	MIR23A	72
hsa-mir-23b	3376.02033596771	-0.230438539983529	0.0447023586491909	-5.15495260086684	2.53695092598321e-07	1.70161342596435e-06	ENSG00000207563	microRNA 23b [Source:HGNC Symbol;Acc:HGNC:31606]	miRNA	50.52	95085208	95085304	97	9	q22.32	MIR23B	96
hsa-mir-24-1	1445.13171286939	0.0143830981394542	0.0339110597758503	0.424141806081125	0.671462398179479	0.732746664679987	ENSG00000284459	microRNA 24-1 [Source:HGNC Symbol;Acc:HGNC:31607]	miRNA	50	95086021	95086088	68	9	q22.32	MIR24-1	67
hsa-mir-24-2	1435.7954546282	0.0204511467429861	0.0341227397984566	0.599340699597373	0.548945712616516	0.620419935191222	ENSG00000284387	microRNA 24-2 [Source:HGNC Symbol;Acc:HGNC:31608]	miRNA	54.79	13836287	13836359	73	19	p13.12	MIR24-2	72
hsa-mir-25	11821.6159701881	-0.0444993397329179	0.0369069447248681	-1.20571724548453	0.22792653320391	0.29565941807111	ENSG00000207547	microRNA 25 [Source:HGNC Symbol;Acc:HGNC:31609]	miRNA	63.1	100093560	100093643	84	7	q22.1	MIR25	83
hsa-mir-26a-1	1832.72077388967	-0.0882615229194866	0.0313877285873614	-2.81197547231965	0.00492382578339528	0.0101048663465202	ENSG00000199075	microRNA 26a-1 [Source:HGNC Symbol;Acc:HGNC:31610]	miRNA	55.84	37969404	37969480	77	3	p22.2	MIR26A1	76
hsa-mir-26a-2	1828.03633758006	-0.0866024104418398	0.0313985921170705	-2.75816221692172	0.00581273446653604	0.0117536910168927	ENSG00000207789	microRNA 26a-2 [Source:HGNC Symbol;Acc:HGNC:31611]	miRNA	47.62	57824609	57824692	84	12	q14.1	MIR26A2	83
hsa-mir-26b	2060.55719324519	-0.00209373682114401	0.0360039985357816	-0.0581528970751182	0.953626839874982	0.960613117090183	ENSG00000199121	microRNA 26b [Source:HGNC Symbol;Acc:HGNC:31612]	miRNA	55.84	218402646	218402722	77	2	q35	MIR26B	76
hsa-mir-27a	1852.52612022649	0.0782030994808329	0.0378017929685801	2.06876693774376	0.0385679623654061	0.0658769543508489	ENSG00000207808	microRNA 27a [Source:HGNC Symbol;Acc:HGNC:31613]	miRNA	60.26	13836440	13836517	78	19	p13.12	MIR27A	77
hsa-mir-27b	2401.67829419661	-0.316155166372363	0.0389611018226024	-8.11463617769023	4.87242368638536e-16	9.5708322411141e-15	ENSG00000207864	microRNA 27b [Source:HGNC Symbol;Acc:HGNC:31614]	miRNA	47.42	95085445	95085541	97	9	q22.32	MIR27B	96
hsa-mir-28	8995.68809832949	0.133585578105035	0.0368683140062989	3.6233167071923	0.000290849333360189	0.000791916501723286	ENSG00000207651	microRNA 28 [Source:HGNC Symbol;Acc:HGNC:31615]	miRNA	52.33	188688781	188688866	86	3	q28	MIR28	85
hsa-mir-296	10.9189995398869	0.354667798116081	0.0909757259742047	3.89848824307973	9.67950994926951e-05	0.000302747244750678	ENSG00000284040	microRNA 296 [Source:HGNC Symbol;Acc:HGNC:31617]	miRNA	60	58817615	58817694	80	20	q13.32	MIR296	79
hsa-mir-29a	12411.9890203811	-0.0158338802783321	0.0417311077786905	-0.379426310998086	0.704371315347348	0.762606739057168	ENSG00000284032	microRNA 29a [Source:HGNC Symbol;Acc:HGNC:31616]	miRNA	32.81	130876747	130876810	64	7	q32.3	MIR29A	63
hsa-mir-29b-1	770.996634725244	0.213282848441543	0.0501756271376384	4.25072611163343	2.13078602578951e-05	8.1384188485016e-05	ENSG00000283797	microRNA 29b-1 [Source:HGNC Symbol;Acc:HGNC:31619]	miRNA	39.51	130877459	130877539	81	7	q32.3	MIR29B1	80
hsa-mir-29b-2	904.299647079919	0.174304027467635	0.0477396167125061	3.65114006920742	0.000261078796644306	0.000717966690771841	ENSG00000284203	microRNA 29b-2 [Source:HGNC Symbol;Acc:HGNC:31620]	miRNA	39.51	207802443	207802523	81	1	q32.2	MIR29B2	80
hsa-mir-29c	3966.38261912568	-0.0855623225109737	0.0533913941574902	-1.60254894746873	0.109034272749961	0.159491622373614	ENSG00000284214	microRNA 29c [Source:HGNC Symbol;Acc:HGNC:31621]	miRNA	44.32	207801852	207801939	88	1	q32.2	MIR29C	87
hsa-mir-301a	34.628392085685	0.183697273241186	0.0489140778989155	3.75550927528084	0.000172989354035155	0.000495542420413204	ENSG00000207996	microRNA 301a [Source:HGNC Symbol;Acc:HGNC:31622]	miRNA	40.7	59151136	59151221	86	17	q22	MIR301A	85
hsa-mir-3065	57.4671114835684	-0.415487044408573	0.112078468789582	-3.70710850081842	0.0002096391418758	0.000582330949654999	ENSG00000211563	microRNA 3065 [Source:HGNC Symbol;Acc:HGNC:38234]	miRNA	50.63	81125877	81125955	79	17	q25.3	MIR3065	78
hsa-mir-3074	24.145531474386	-0.309288530702245	0.0622212489130453	-4.97078628451316	6.66819204585588e-07	3.90160172895823e-06	ENSG00000207617	microRNA 3074 [Source:HGNC Symbol;Acc:HGNC:38268]	miRNA	54.32	95086014	95086094	81	9	q22.32	MIR3074	80
hsa-mir-30a	431987.861839823	-0.207338039645027	0.0481166620518079	-4.30906947414149	1.63942866638832e-05	6.53395482980851e-05	ENSG00000207827	microRNA 30a [Source:HGNC Symbol;Acc:HGNC:31624]	miRNA	53.52	71403551	71403621	71	6	q13	MIR30A	70
hsa-mir-30b	1476.71624703443	0.0506201052120369	0.0467852002799713	1.08196833419793	0.279266598737114	0.346485097064704	ENSG00000207582	microRNA 30b [Source:HGNC Symbol;Acc:HGNC:31625]	miRNA	43.18	134800520	134800607	88	8	q24.22	MIR30B	87
hsa-mir-30c-1	2711.93969667972	-0.119148970896491	0.0423537320106029	-2.81318706145336	0.00490531061167126	0.0101048663465202	ENSG00000207962	microRNA 30c-1 [Source:HGNC Symbol;Acc:HGNC:31626]	miRNA	50.56	40757284	40757372	89	1	p34.2	MIR30C1	88
hsa-mir-30c-2	3224.95253407997	-0.199399655371367	0.0409504670940706	-4.8692889122195	1.12000554205904e-06	6.03924556992621e-06	ENSG00000199094	microRNA 30c-2 [Source:HGNC Symbol;Acc:HGNC:31627]	miRNA	41.67	71376960	71377031	72	6	q13	MIR30C2	71
hsa-mir-30d	23193.4257779198	-0.0953719593362288	0.0440826714018976	-2.16347957832981	0.0305043127678995	0.0548280131449174	ENSG00000199153	microRNA 30d [Source:HGNC Symbol;Acc:HGNC:31628]	miRNA	45.71	134804876	134804945	70	8	q24.22	MIR30D	69
hsa-mir-30e	44611.9082031773	-0.124828801668715	0.0325606231846368	-3.83373502899087	0.000126212094579568	0.000377264413145447	ENSG00000198974	microRNA 30e [Source:HGNC Symbol;Acc:HGNC:31629]	miRNA	51.09	40754355	40754446	92	1	p34.2	MIR30E	91
hsa-mir-31	19.7089056002544	0.467633123528473	0.099026243936666	4.72231506455558	2.33175087167931e-06	1.1249675258102e-05	ENSG00000199177	microRNA 31 [Source:HGNC Symbol;Acc:HGNC:31630]	miRNA	50.7	21512115	21512185	71	9	p21.3	MIR31	70
hsa-mir-3170	15.8428228055881	-0.00310326977412792	0.0778603379193891	-0.0398568752339711	0.96820723234056	0.971740835378299	ENSG00000263399	microRNA 3170 [Source:HGNC Symbol;Acc:HGNC:38282]	miRNA	49.35	98208524	98208600	77	13	q32.2	MIR3170	76
hsa-mir-32	63.6488687329063	-0.0164486078927557	0.0421534866133886	-0.390207530010848	0.696383093958621	0.756938145607197	ENSG00000207698	microRNA 32 [Source:HGNC Symbol;Acc:HGNC:31631]	miRNA	38.57	109046229	109046298	70	9	q31.3	MIR32	69
hsa-mir-324	79.3410611260591	-0.0458380093113039	0.0399476975782963	-1.14745059390376	0.25119544124598	0.319759596892638	ENSG00000199053	microRNA 324 [Source:HGNC Symbol;Acc:HGNC:31767]	miRNA	61.45	7223297	7223379	83	17	p13.1	MIR324	82
hsa-mir-326	14.0816467453148	-0.0413655527425069	0.0600900709783843	-0.688392475978053	0.491205660652106	0.565517754550776	ENSG00000199090	microRNA 326 [Source:HGNC Symbol;Acc:HGNC:31769]	miRNA	64.21	75335092	75335186	95	11	q13.4	MIR326	94
hsa-mir-328	167.69841177414	-0.141189215572985	0.0459891900270012	-3.07005223379864	0.00214021336971664	0.00459811466150059	ENSG00000207948	microRNA 328 [Source:HGNC Symbol;Acc:HGNC:31770]	miRNA	68	67202321	67202395	75	16	q22.1	MIR328	74
hsa-mir-330	40.3094602253555	0.0168998046659536	0.0496375566002618	0.340464072437129	0.733507074473681	0.781838935970009	ENSG00000284544	microRNA 330 [Source:HGNC Symbol;Acc:HGNC:31771]	miRNA	60.64	45638994	45639087	94	19	q13.32	MIR330	93
hsa-mir-331	70.3795138981601	0.0822852153697838	0.0396637307282161	2.07457074407899	0.0380263358812742	0.0653577647959401	ENSG00000199172	microRNA 331 [Source:HGNC Symbol;Acc:HGNC:31772]	miRNA	51.06	95308420	95308513	94	12	q22	MIR331	93
hsa-mir-335	62.5590759902624	-0.0256676275865078	0.0976858108787049	-0.262756969058474	0.792737904074951	0.831694033720821	ENSG00000199043	microRNA 335 [Source:HGNC Symbol;Acc:HGNC:31773]	miRNA	38.3	130496111	130496204	94	7	q32.2	MIR335	93
hsa-mir-337	25.8440612714487	-0.162232508546625	0.0486290594375708	-3.3361226892512	0.000849556622740776	0.00204936904608521	ENSG00000199151	microRNA 337 [Source:HGNC Symbol;Acc:HGNC:31774]	miRNA	48.39	100874493	100874585	93	14	q32.2	MIR337	92
hsa-mir-338	842.046913066196	-0.0988272204313095	0.0600585756967233	-1.6455138884804	0.0998638809470005	0.147648211077555	ENSG00000283604	microRNA 338 [Source:HGNC Symbol;Acc:HGNC:31775]	miRNA	46.27	81125883	81125949	67	17	q25.3	MIR338	66
hsa-mir-339	85.8728137595568	-0.0154496676071898	0.0604957539864055	-0.255384330124419	0.798426272371988	0.831694033720821	ENSG00000199023	microRNA 339 [Source:HGNC Symbol;Acc:HGNC:31776]	miRNA	73.4	1022933	1023026	94	7	p22.3	MIR339	93
hsa-mir-33a	23.8703957173653	0.0181150094846508	0.0644298953275623	0.281158449700312	0.778588872027711	0.822824191556097	ENSG00000207932	microRNA 33a [Source:HGNC Symbol;Acc:HGNC:31634]	miRNA	47.83	41900944	41901012	69	22	q13.2	MIR33A	68
hsa-mir-340	53.8096474873752	-0.0234101820043117	0.0498714380893984	-0.469410606574993	0.638776168386433	0.705475687976985	ENSG00000198995	microRNA 340 [Source:HGNC Symbol;Acc:HGNC:31777]	miRNA	38.95	180015303	180015397	95	5	q35.3	MIR340	94
hsa-mir-342	349.453434529525	0.209908745524999	0.0540277231024241	3.88520436308338	0.000102243844903718	0.000315921992680028	ENSG00000199082	microRNA 342 [Source:HGNC Symbol;Acc:HGNC:31778]	miRNA	49.49	100109655	100109753	99	14	q32.2	MIR342	98
hsa-mir-345	25.2528747964306	0.0307397544241273	0.0615065869460604	0.499779876439661	0.617230081726988	0.687199483704136	ENSG00000198984	microRNA 345 [Source:HGNC Symbol;Acc:HGNC:31779]	miRNA	60.2	100307859	100307956	98	14	q32.2	MIR345	97
hsa-mir-34a	551.076725120515	0.0526681150063304	0.0585049821130499	0.900232990492316	0.367996273026879	0.439995543836486	ENSG00000284357	microRNA 34a [Source:HGNC Symbol;Acc:HGNC:31635]	miRNA	50.91	9151668	9151777	110	1	p36.22	MIR34A	109
hsa-mir-34c	7.68337272357752	0.427856296406016	0.0950618058215773	4.50082230932016	6.76910767030696e-06	3.10250768222402e-05	ENSG00000207562	microRNA 34c [Source:HGNC Symbol;Acc:HGNC:31637]	miRNA	40.26	111513439	111513515	77	11	q23.1	MIR34C	76
hsa-mir-3605	17.1633922106092	0.12908256884452	0.0565626199808194	2.28211792325554	0.0224823790956773	0.0414943238343038	ENSG00000284154	microRNA 3605 [Source:HGNC Symbol;Acc:HGNC:38922]	miRNA	55	33332393	33332492	100	1	p35.1	MIR3605	99
hsa-mir-361	638.477735855101	-0.0839073435563828	0.0272621697889814	-3.07779403495227	0.00208538993871077	0.00455144629480524	ENSG00000199051	microRNA 361 [Source:HGNC Symbol;Acc:HGNC:31867]	miRNA	41.67	85903636	85903707	72	X	q21.2	MIR361	71
hsa-mir-3613	41.2300447588354	0.228687696674752	0.0471388211522427	4.85136647639461	1.22613744004683e-06	6.24421844468294e-06	ENSG00000264864	microRNA 3613 [Source:HGNC Symbol;Acc:HGNC:38964]	miRNA	35.63	49996415	49996501	87	13	q14.2	MIR3613	86
hsa-mir-362	50.5002726415062	-0.321755183695824	0.0631625928764057	-5.09407814092469	3.50442216003867e-07	2.19026385002417e-06	ENSG00000208015	microRNA 362 [Source:HGNC Symbol;Acc:HGNC:32022]	miRNA	41.54	50008964	50009028	65	X	p11.23	MIR362	64
hsa-mir-363	33.2958009588348	-0.152327688394011	0.0770795724067929	-1.97623940607883	0.0481276687577934	0.0797295717373083	ENSG00000284499	microRNA 363 [Source:HGNC Symbol;Acc:HGNC:32023]	miRNA	41.33	134169378	134169452	75	X	q26.2	MIR363	74
hsa-mir-365a	147.589396054372	0.373590606384358	0.0567859852461823	6.57892268250244	4.73869087910222e-11	5.42974996563796e-10	ENSG00000199130	microRNA 365a [Source:HGNC Symbol;Acc:HGNC:33692]	miRNA	44.83	14309285	14309371	87	16	p13.12	MIR365A	86
hsa-mir-365b	148.048669734059	0.372263764356314	0.0565180336240436	6.58663687474696	4.4990080251e-11	5.37924872566305e-10	ENSG00000283978	microRNA 365b [Source:HGNC Symbol;Acc:HGNC:33693]	miRNA	45.05	31575411	31575521	111	17	q11.2	MIR365B	110
hsa-mir-369	8.82357399479916	0.121445615385791	0.0614407240954545	1.97663060085543	0.0480834005576202	0.0797295717373083	ENSG00000199025	microRNA 369 [Source:HGNC Symbol;Acc:HGNC:31783]	miRNA	37.14	101065598	101065667	70	14	q32.31	MIR369	69
hsa-mir-374a	2112.24795304586	0.0380252317106449	0.0401693804416717	0.946622310141421	0.343831271271126	0.414708770173507	ENSG00000199168	microRNA 374a [Source:HGNC Symbol;Acc:HGNC:31788]	miRNA	31.94	74287286	74287357	72	X	q13.2	MIR374A	71
hsa-mir-374b	159.180284027628	0.0428195261187306	0.0426109567684005	1.00489473520775	0.314947539830024	0.382385024071861	ENSG00000212027	microRNA 374b [Source:HGNC Symbol;Acc:HGNC:33665]	miRNA	41.67	74218547	74218618	72	X	q13.2	MIR374B	71
hsa-mir-375	107.885365054166	-0.321604640562494	0.104665404143603	-3.07269286536405	0.00212136700908607	0.004593511240147	ENSG00000198973	microRNA 375 [Source:HGNC Symbol;Acc:HGNC:31868]	miRNA	67.19	219001645	219001708	64	2	q35	MIR375	63
hsa-mir-378a	1036.30566449634	-0.0259414427904861	0.0610790781484957	-0.424718963953863	0.671041557680845	0.732746664679987	ENSG00000199047	microRNA 378a [Source:HGNC Symbol;Acc:HGNC:31871]	miRNA	53.03	149732825	149732890	66	5	q32	MIR378A	65
hsa-mir-378c	26.8282437085423	0.0628938495551017	0.0701942849694714	0.89599672654911	0.37025451153578	0.440779180399738	ENSG00000264803	microRNA 378c [Source:HGNC Symbol;Acc:HGNC:38374]	miRNA	54.32	130962588	130962668	81	10	q26.3	MIR378C	80
hsa-mir-379	261.603353477749	-0.0489692424023457	0.0334833366233332	-1.46249589618918	0.143605368104457	0.202520390916543	ENSG00000199088	microRNA 379 [Source:HGNC Symbol;Acc:HGNC:31872]	miRNA	41.79	101022066	101022132	67	14	q32.31	MIR379	66
hsa-mir-381	17.9650845327352	-0.108697155814363	0.0521559089215672	-2.08408132581533	0.0371527703763381	0.0642579361854905	ENSG00000199020	microRNA 381 [Source:HGNC Symbol;Acc:HGNC:31874]	miRNA	40	101045920	101045994	75	14	q32.31	MIR381	74
hsa-mir-382	11.2634173110557	0.052777967948096	0.0524416167622528	1.00641382181957	0.314216547545912	0.382385024071861	ENSG00000283170	microRNA 382 [Source:HGNC Symbol;Acc:HGNC:31875]	miRNA	38.16	101054306	101054381	76	14	q32.31	MIR382	75
hsa-mir-409	27.8795447941514	-0.0153952827467498	0.0434644797901171	-0.354203773313085	0.723186175978372	0.773837347836779	ENSG00000199107	microRNA 409 [Source:HGNC Symbol;Acc:HGNC:32055]	miRNA	53.16	101065300	101065378	79	14	q32.31	MIR409	78
hsa-mir-423	388.270378960272	-0.0202764174351841	0.028476262792623	-0.712046295640903	0.476436108409435	0.555169194121163	ENSG00000283935	microRNA 423 [Source:HGNC Symbol;Acc:HGNC:31880]	miRNA	52.13	30117079	30117172	94	17	q11.2	MIR423	93
hsa-mir-424	938.507125233528	0.159796352255227	0.0562049862919301	2.84309921232328	0.00446771606666834	0.00930774180555904	ENSG00000284231	microRNA 424 [Source:HGNC Symbol;Acc:HGNC:31881]	miRNA	51.02	134546614	134546711	98	X	q26.3	MIR424	97
hsa-mir-425	229.048009496132	0.140863063985398	0.06739776319375	2.09002580071471	0.0366154820993512	0.0637294783374784	ENSG00000199032	microRNA 425 [Source:HGNC Symbol;Acc:HGNC:31882]	miRNA	57.47	49020148	49020234	87	3	p21.31	MIR425	86
hsa-mir-429	84.6226393293046	-0.288421577526842	0.0646273779605786	-4.46283891793929	8.08808559176194e-06	3.58745731892667e-05	ENSG00000198976	microRNA 429 [Source:HGNC Symbol;Acc:HGNC:13784]	miRNA	57.83	1169005	1169087	83	1	p36.33	MIR429	82
hsa-mir-431	9.37152189231209	-0.0955264583228739	0.0601114889635007	-1.58915475177926	0.112025459162	0.161293200364135	ENSG00000208001	microRNA 431 [Source:HGNC Symbol;Acc:HGNC:32027]	miRNA	58.77	100881007	100881120	114	14	q32.2	MIR431	113
hsa-mir-450a-1	21.6298889253572	0.193518292532213	0.0537440273161056	3.60074043937941	0.000317312234466427	0.000855498671355564	ENSG00000199132	microRNA 450a-1 [Source:HGNC Symbol;Acc:HGNC:28008]	miRNA	27.47	134540341	134540431	91	X	q26.3	MIR450A1	90
hsa-mir-450a-2	21.5107123027682	0.231962619560884	0.054218329930296	4.27830624549114	1.88320811076813e-05	7.29411592198924e-05	ENSG00000207755	microRNA 450a-2 [Source:HGNC Symbol;Acc:HGNC:32137]	miRNA	29	134540508	134540607	100	X	q26.3	MIR450A2	99
hsa-mir-450b	69.2982368032958	0.0377600353332623	0.05585525630119	0.676033695551367	0.499019251815027	0.571792892704719	ENSG00000216001	microRNA 450b [Source:HGNC Symbol;Acc:HGNC:33642]	miRNA	28.21	134540185	134540262	78	X	q26.3	MIR450B	77
hsa-mir-451a	1654.2387082358	-0.541759568399657	0.0471437142966303	-11.4916606907738	1.45291656588495e-30	3.99552055618361e-29	ENSG00000284565	microRNA 451a [Source:HGNC Symbol;Acc:HGNC:32053]	miRNA	41.67	28861369	28861440	72	17	q11.2	MIR451A	71
hsa-mir-452	156.458871260522	0.161396130862584	0.083520551387566	1.93241218096905	0.0533086517666517	0.0862345837401718	ENSG00000283751	microRNA 452 [Source:HGNC Symbol;Acc:HGNC:32054]	miRNA	41.18	151959628	151959712	85	X	q28	MIR452	84
hsa-mir-454	25.466764911026	0.153892157529053	0.0491922052986929	3.12838500723085	0.00175769774411492	0.00386693503705283	ENSG00000211514	microRNA 454 [Source:HGNC Symbol;Acc:HGNC:33137]	miRNA	39.13	59137758	59137872	115	17	q22	MIR454	114
hsa-mir-455	1609.78241256819	0.0208681612257414	0.0560748373494754	0.372148404028079	0.709782359074253	0.765451563707527	ENSG00000207726	microRNA 455 [Source:HGNC Symbol;Acc:HGNC:32344]	miRNA	54.17	114209434	114209529	96	9	q32	MIR455	95
hsa-mir-4662a	45.7493588216166	-0.12457337728011	0.0755055208804888	-1.64985786241096	0.0989720108561178	0.147120556678013	ENSG00000283609	microRNA 4662a [Source:HGNC Symbol;Acc:HGNC:41826]	miRNA	32.84	124821985	124822051	67	8	q24.13	MIR4662A	66
hsa-mir-4668	13.0855530013385	0.170477727413572	0.0649922284579933	2.62304788523689	0.00871470232037011	0.0166426606812624	ENSG00000266315	microRNA 4668 [Source:HGNC Symbol;Acc:HGNC:41545]	miRNA	30	111932100	111932169	70	9	q31.3	MIR4668	69
hsa-mir-4677	18.9377420783877	0.0394495233708809	0.051513566477888	0.765808428112125	0.443790298616614	0.519329072849229	ENSG00000265201	microRNA 4677 [Source:HGNC Symbol;Acc:HGNC:41844]	miRNA	46.25	243346176	243346255	80	1	q43	MIR4677	79
hsa-mir-4772	12.3965595877786	0.198141061247933	0.0670669349557538	2.9543777627329	0.00313300241130063	0.00662750510082825	ENSG00000264764	microRNA 4772 [Source:HGNC Symbol;Acc:HGNC:41741]	miRNA	48.72	102432289	102432366	78	2	q12.1	MIR4772	77
hsa-mir-483	6.65134611658455	-0.557013667042592	0.105450890628826	-5.28220922289988	1.27635315566658e-07	9.23676625811337e-07	ENSG00000207805	microRNA 483 [Source:HGNC Symbol;Acc:HGNC:32340]	miRNA	60.53	2134134	2134209	76	11	p15.5	MIR483	75
hsa-mir-484	197.057561495073	0.145396243498012	0.0377424333226225	3.85232828671019	0.000117000019659434	0.000357500060070492	ENSG00000283736	microRNA 484 [Source:HGNC Symbol;Acc:HGNC:32341]	miRNA	59.49	15643294	15643372	79	16	p13.11	MIR484	78
hsa-mir-486-1	190.827761703403	-0.713609015036237	0.0403776272967256	-17.6733766397935	6.72484275304796e-70	3.08221959514698e-68	ENSG00000274705	microRNA 486-1 [Source:HGNC Symbol;Acc:HGNC:32342]	miRNA	63.24	41660441	41660508	68	8	p11.21	MIR486-1	67
hsa-mir-486-2	190.968991735754	-0.722895631184838	0.0385169694673822	-18.7682375114433	1.37367724423048e-78	7.55522484326762e-77	ENSG00000283450	microRNA 486-2 [Source:HGNC Symbol;Acc:HGNC:50213]	miRNA	64.06	41660444	41660507	64	8	p11.21	MIR486-2	63
hsa-mir-489	9.14188227016593	-0.446373857993499	0.0693636574517094	-6.43526991500214	1.2325410475868e-10	1.30364918494758e-09	ENSG00000207656	microRNA 489 [Source:HGNC Symbol;Acc:HGNC:32074]	miRNA	47.62	93483936	93484019	84	7	q21.3	MIR489	83
hsa-mir-493	10.3823964365955	0.0515541773872661	0.0590118248048178	0.873624524538633	0.382322765969416	0.453184313110299	ENSG00000207989	microRNA 493 [Source:HGNC Symbol;Acc:HGNC:32082]	miRNA	53.93	100869060	100869148	89	14	q32.2	MIR493	88
hsa-mir-495	9.0509273536969	0.0899762186137771	0.0581092152262589	1.54839844701805	0.121526394900951	0.174061242696674	ENSG00000207743	microRNA 495 [Source:HGNC Symbol;Acc:HGNC:32085]	miRNA	37.8	101033755	101033836	82	14	q32.31	MIR495	81
hsa-mir-497	73.2222099637837	0.303613703181496	0.0617589633466462	4.91610750454708	8.82819305355394e-07	4.95459814230068e-06	ENSG00000284027	microRNA 497 [Source:HGNC Symbol;Acc:HGNC:32088]	miRNA	66.96	7017911	7018022	112	17	p13.1	MIR497	111
hsa-mir-500a	712.722296236125	-0.250174355834183	0.0436303570231135	-5.73395160854749	9.81173359771021e-09	8.70395722377519e-08	ENSG00000207785	microRNA 500a [Source:HGNC Symbol;Acc:HGNC:32134]	miRNA	55.95	50008431	50008514	84	X	p11.23	MIR500A	83
hsa-mir-500b	18.4976937616137	-0.117074801155058	0.0572133244565701	-2.04628558586781	0.0407282810226176	0.0691375140816039	ENSG00000239057	microRNA 500b [Source:HGNC Symbol;Acc:HGNC:38223]	miRNA	55.7	50010672	50010750	79	X	p11.23	MIR500B	78
hsa-mir-501	178.121268073393	-0.124273952609859	0.0577218775417871	-2.15297834897855	0.0313203801563448	0.0551580710307034	ENSG00000211538	microRNA 501 [Source:HGNC Symbol;Acc:HGNC:32135]	miRNA	53.57	50009722	50009805	84	X	p11.23	MIR501	83
hsa-mir-502	34.5883134520616	-0.171627572353872	0.0500343663641559	-3.43019378130517	0.000603150333795441	0.00152170955774079	ENSG00000272080	microRNA 502 [Source:HGNC Symbol;Acc:HGNC:32136]	miRNA	55.81	50014598	50014683	86	X	p11.23	MIR502	85
hsa-mir-503	85.8876800010971	0.0123544260077808	0.063600445469193	0.194250620677887	0.845979648088668	0.868076131434268	ENSG00000208005	microRNA 503 [Source:HGNC Symbol;Acc:HGNC:32138]	miRNA	59.15	134546328	134546398	71	X	q26.3	MIR503	70
hsa-mir-505	139.663029542968	-0.0232683896958137	0.0387962172672034	-0.599759237751351	0.548666702898061	0.620419935191222	ENSG00000207633	microRNA 505 [Source:HGNC Symbol;Acc:HGNC:32140]	miRNA	52.38	139924148	139924231	84	X	q27.1	MIR505	83
hsa-mir-508	47.7977753574528	0.216442049556084	0.0627397837801649	3.44983735223696	0.000560924396670021	0.00144162812228276	ENSG00000207589	microRNA 508 [Source:HGNC Symbol;Acc:HGNC:32145]	miRNA	45.22	147236913	147237027	115	X	q27.3	MIR508	114
hsa-mir-509-3	8.23823202563867	0.249972662253192	0.0745431310764548	3.3533963310021	0.000798263113082541	0.0019600210365866	ENSG00000212014	microRNA 509-3 [Source:HGNC Symbol;Acc:HGNC:33675]	miRNA	42.67	147259652	147259726	75	X	q27.3	MIR509-3	74
hsa-mir-511	20.1763043218778	-0.0114204877530055	0.0790223373253745	-0.14452227230361	0.885088070315816	0.898152100873983	ENSG00000207938	microRNA 511 [Source:HGNC Symbol;Acc:HGNC:32077]	miRNA	39.08	17845107	17845193	87	10	p12.33	MIR511	86
hsa-mir-514a-1	13.5148299480284	0.279551043262139	0.0696305391445651	4.01477637106533	5.95021846093058e-05	0.000199550009360477	ENSG00000207868	microRNA 514a-1 [Source:HGNC Symbol;Acc:HGNC:32148]	miRNA	39.8	147279247	147279344	98	X	q27.3	MIR514A1	97
hsa-mir-514a-2	13.6709423916256	0.103968365112946	0.0741787216547053	1.40159283947907	0.161036866467923	0.222538383309944	ENSG00000207866	microRNA 514a-2 [Source:HGNC Symbol;Acc:HGNC:32149]	miRNA	40.91	147281943	147282030	88	X	q27.3	MIR514A2	87
hsa-mir-532	2136.1703593696	-0.320195611209538	0.0388357039555985	-8.24487722884137	1.65329879680352e-16	3.49736283939207e-15	ENSG00000207758	microRNA 532 [Source:HGNC Symbol;Acc:HGNC:32795]	miRNA	53.85	50003148	50003238	91	X	p11.23	MIR532	90
hsa-mir-539	9.80171027712055	0.0436727043024936	0.0634826848879566	0.687946711446964	0.491486339409583	0.565517754550776	ENSG00000202560	microRNA 539 [Source:HGNC Symbol;Acc:HGNC:32529]	miRNA	30.77	101047321	101047398	78	14	q32.31	MIR539	77
hsa-mir-542	915.941494936161	-0.0695109397685244	0.0516303842788552	-1.34631846613995	0.17819983297671	0.241403714623622	ENSG00000207784	microRNA 542 [Source:HGNC Symbol;Acc:HGNC:32534]	miRNA	47.42	134541341	134541437	97	X	q26.3	MIR542	96
hsa-mir-574	145.425719122992	0.144188742278712	0.0452751037598106	3.18472472296584	0.00144891764063256	0.00334833908549541	ENSG00000207944	microRNA 574 [Source:HGNC Symbol;Acc:HGNC:32830]	miRNA	65.62	38868032	38868127	96	4	p14	MIR574	95
hsa-mir-576	34.3370868609681	0.109457552634571	0.0461431924196979	2.37212786750847	0.0176859688934826	0.0330859962293042	ENSG00000207988	microRNA 576 [Source:HGNC Symbol;Acc:HGNC:32832]	miRNA	36.73	109488698	109488795	98	4	q25	MIR576	97
hsa-mir-577	65.8569529412435	-0.0770213496452672	0.126425489932608	-0.609223264124377	0.542376462077854	0.618894303200871	ENSG00000207931	microRNA 577 [Source:HGNC Symbol;Acc:HGNC:32833]	miRNA	39.58	114656759	114656854	96	4	q26	MIR577	95
hsa-mir-582	898.630202553092	0.138256306344018	0.110506575185006	1.25111384650691	0.210892944450248	0.280171786105402	ENSG00000202601	microRNA 582 [Source:HGNC Symbol;Acc:HGNC:32838]	miRNA	35.71	59703606	59703703	98	5	q12.1	MIR582	97
hsa-mir-584	118.272730053177	-0.334013357020417	0.0651779103220553	-5.12464047052137	2.98106032079546e-07	1.95188473385417e-06	ENSG00000207714	microRNA 584 [Source:HGNC Symbol;Acc:HGNC:32840]	miRNA	53.61	149062313	149062409	97	5	q32	MIR584	96
hsa-mir-589	108.038801433694	-0.11866658435088	0.0447844846975261	-2.64972534913269	0.00805572288331924	0.0157115162617929	ENSG00000207973	microRNA 589 [Source:HGNC Symbol;Acc:HGNC:32845]	miRNA	62.63	5495819	5495917	99	7	p22.1	MIR589	98
hsa-mir-590	52.154986953445	0.241586896207176	0.0453434973438567	5.32792815638221	9.9339400046795e-08	7.5884263924635e-07	ENSG00000207741	microRNA 590 [Source:HGNC Symbol;Acc:HGNC:32846]	miRNA	35.05	74191198	74191294	97	7	q11.23	MIR590	96
hsa-mir-592	53.0712968055205	0.36688028966768	0.113781626525483	3.22442472366584	0.00126226037200837	0.00296685130172908	ENSG00000207692	microRNA 592 [Source:HGNC Symbol;Acc:HGNC:32848]	miRNA	45.36	127058088	127058184	97	7	q31.33	MIR592	96
hsa-mir-598	53.5505383834412	0.0175178319973875	0.0840661322618272	0.208381562539687	0.834931051311316	0.860534134008787	ENSG00000207600	microRNA 598 [Source:HGNC Symbol;Acc:HGNC:32854]	miRNA	53.61	11035206	11035302	97	8	p23.1	MIR598	96
hsa-mir-599	5.40197770278062	0.0219771572289187	0.0790258604048286	0.27810082821415	0.780934959985968	0.822824191556097	ENSG00000207804	microRNA 599 [Source:HGNC Symbol;Acc:HGNC:32855]	miRNA	42.11	99536636	99536730	95	8	q22.2	MIR599	94
hsa-mir-615	25.5110969007492	0.0995592343023096	0.0623247526402758	1.59742686628766	0.110170587713708	0.15998545050298	ENSG00000207571	microRNA 615 [Source:HGNC Symbol;Acc:HGNC:32871]	miRNA	70.83	54033950	54034045	96	12	q13.13	MIR615	95
hsa-mir-616	14.3550284972279	0.232083183251452	0.0587380127728391	3.95115824141005	7.77738763942844e-05	0.000254616857243193	ENSG00000208028	microRNA 616 [Source:HGNC Symbol;Acc:HGNC:32872]	miRNA	40.21	57519163	57519259	97	12	q13.3	MIR616	96
hsa-mir-625	234.526525772873	0.297957137067249	0.0689488316450478	4.32142401775781	1.55025437033279e-05	6.26941105649292e-05	ENSG00000207781	microRNA 625 [Source:HGNC Symbol;Acc:HGNC:32881]	miRNA	48.24	65471102	65471186	85	14	q23.3	MIR625	84
hsa-mir-628	113.482956767523	0.226431197569695	0.0580849266178634	3.8982781033601	9.6879118320217e-05	0.000302747244750678	ENSG00000283891	microRNA 628 [Source:HGNC Symbol;Acc:HGNC:32884]	miRNA	41.05	55372940	55373034	95	15	q21.3	MIR628	94
hsa-mir-629	184.856795715727	0.0191529411114328	0.0533967774818891	0.358690955047409	0.719826295565722	0.77325090343974	ENSG00000207965	microRNA 629 [Source:HGNC Symbol;Acc:HGNC:32885]	miRNA	59.79	70079372	70079468	97	15	q23	MIR629	96
hsa-mir-652	43.2551594780108	-0.0722718376663322	0.0441234709557757	-1.63794543132767	0.101433077582621	0.149166290562678	ENSG00000208013	microRNA 652 [Source:HGNC Symbol;Acc:HGNC:32908]	miRNA	50	110055329	110055426	98	X	q23	MIR652	97
hsa-mir-653	182.576915143826	-0.564907512308977	0.0765863771919106	-7.37608348927941	1.63013811924555e-13	2.49048879329182e-12	ENSG00000208014	microRNA 653 [Source:HGNC Symbol;Acc:HGNC:32909]	miRNA	36.46	93482760	93482855	96	7	q21.3	MIR653	95
hsa-mir-654	13.9735271372229	-0.080223534868634	0.0551141463266058	-1.45558881368189	0.14550632222714	0.204154278635018	ENSG00000207934	microRNA 654 [Source:HGNC Symbol;Acc:HGNC:32910]	miRNA	53.09	101040219	101040299	81	14	q32.31	MIR654	80
hsa-mir-660	101.3668314359	-0.455967288889307	0.0482943991656537	-9.44141135963412	3.67791529421309e-21	8.42855588257166e-20	ENSG00000207970	microRNA 660 [Source:HGNC Symbol;Acc:HGNC:32916]	miRNA	49.48	50013241	50013337	97	X	p11.23	MIR660	96
hsa-mir-664a	97.6242463691673	-0.0251827298474434	0.0524037442483273	-0.480552109561279	0.630834859251215	0.699514460863243	ENSG00000281696	microRNA 664a [Source:HGNC Symbol;Acc:HGNC:35370]	miRNA	31.71	220200538	220200619	82	1	q41	MIR664A	81
hsa-mir-664b	13.7932853782567	0.107218133353683	0.0595665177882595	1.79997316168137	0.0718648761072232	0.112288868917536	ENSG00000284450	microRNA 664b [Source:HGNC Symbol;Acc:HGNC:43501]	miRNA	42.62	154768596	154768656	61	X	q28	MIR664B	60
hsa-mir-671	12.3051520704007	0.217858194886037	0.0581136372491056	3.74883082867765	0.000177660869820796	0.000503677723718751	ENSG00000284191	microRNA 671 [Source:HGNC Symbol;Acc:HGNC:33134]	miRNA	63.56	151238421	151238538	118	7	q36.1	MIR671	117
hsa-mir-675	60.924853042779	-0.462200931748644	0.110196610751975	-4.19432983096859	2.73679515455883e-05	0.000101705225338335	ENSG00000284010	microRNA 675 [Source:HGNC Symbol;Acc:HGNC:33351]	miRNA	68.49	1996759	1996831	73	11	p15.5	MIR675	72
hsa-mir-7-1	45.0952107059915	0.00850841022764272	0.0525839400866256	0.161806251369261	0.871458430038121	0.890896164537113	ENSG00000284179	microRNA 7-1 [Source:HGNC Symbol;Acc:HGNC:31638]	miRNA	41.82	83969748	83969857	110	9	q21.32	MIR7-1	109
hsa-mir-708	209.955209272961	0.0164440666624595	0.10501855479935	0.15658248862668	0.875573904341698	0.891788235903582	ENSG00000211997	microRNA 708 [Source:HGNC Symbol;Acc:HGNC:33654]	miRNA	48.86	79402022	79402109	88	11	q14.1	MIR708	87
hsa-mir-744	76.6244899589346	-0.124416990645116	0.0455872078104643	-2.72920840342753	0.00634865682906411	0.0126513088984973	ENSG00000266297	microRNA 744 [Source:HGNC Symbol;Acc:HGNC:33658]	miRNA	54.08	12081899	12081996	98	17	p12	MIR744	97
hsa-mir-758	10.0320836230942	-0.127233157688927	0.0590828380493456	-2.15347065052397	0.0312817082950645	0.0551580710307034	ENSG00000211582	microRNA 758 [Source:HGNC Symbol;Acc:HGNC:33133]	miRNA	48.86	101026020	101026107	88	14	q32.31	MIR758	87
hsa-mir-766	14.7889359773038	0.0659834593703036	0.0575551497166479	1.14643884509291	0.251613617571277	0.319759596892638	ENSG00000211578	microRNA 766 [Source:HGNC Symbol;Acc:HGNC:33139]	miRNA	55.86	119646738	119646848	111	X	q24	MIR766	110
hsa-mir-769	37.0292683798319	-0.0583918976947504	0.0377997869188562	-1.54476790623446	0.122402412817181	0.174407583029662	ENSG00000211580	microRNA 769 [Source:HGNC Symbol;Acc:HGNC:33138]	miRNA	61.86	46018932	46019049	118	19	q13.32	MIR769	117
hsa-mir-874	42.8200976763336	-0.379809941013723	0.0659130290369928	-5.76228928578839	8.29806092479928e-09	7.60655584773267e-08	ENSG00000216009	microRNA 874 [Source:HGNC Symbol;Acc:HGNC:33643]	miRNA	69.23	137647572	137647649	78	5	q31.2	MIR874	77
hsa-mir-885	30.256817125647	-0.480001383793972	0.105002339929437	-4.57133987791645	4.84615522138721e-06	2.29774601014049e-05	ENSG00000216135	microRNA 885 [Source:HGNC Symbol;Acc:HGNC:33659]	miRNA	58.11	10394489	10394562	74	3	p25.3	MIR885	73
hsa-mir-887	13.5263601024354	0.111360150319508	0.0660677058205126	1.68554589472264	0.0918832979343956	0.139601695756678	ENSG00000216077	microRNA 887 [Source:HGNC Symbol;Acc:HGNC:33661]	miRNA	55.7	15935182	15935260	79	5	p15.1	MIR887	78
hsa-mir-889	9.54197127529941	-0.0689436613246569	0.0602267998032315	-1.1447339315704	0.252319391002554	0.319759596892638	ENSG00000216099	microRNA 889 [Source:HGNC Symbol;Acc:HGNC:33651]	miRNA	35.44	101047901	101047979	79	14	q32.31	MIR889	78
hsa-mir-891a	20.053807071188	0.0921183231990355	0.0904526385128802	1.01841499279115	0.308480780113656	0.378715243443104	ENSG00000216056	microRNA 891a [Source:HGNC Symbol;Acc:HGNC:33635]	miRNA	43.04	146027794	146027872	79	X	q27.3	MIR891A	78
hsa-mir-9-1	450.03754053097	0.713178615264272	0.0259803772179798	27.4506643718288	6.82187110090895e-166	9.38007276374981e-164	ENSG00000207933	microRNA 9-1 [Source:HGNC Symbol;Acc:HGNC:31641]	miRNA	40.45	156420341	156420429	89	1	q22	MIR9-1	88
hsa-mir-9-2	449.754431996446	0.701720863026574	0.0264403134588488	26.5398087703732	3.36730503778194e-155	3.08669628463344e-153	ENSG00000284447	microRNA 9-2 [Source:HGNC Symbol;Acc:HGNC:31642]	miRNA	36.78	88666853	88666939	87	5	q14.3	MIR9-2	86
hsa-mir-9-3	452.458793913081	0.731487650424053	0.025807365751644	28.3441424228839	9.88386861678144e-177	2.7180638696149e-174	ENSG00000284329	microRNA 9-3 [Source:HGNC Symbol;Acc:HGNC:31646]	miRNA	44.44	89368017	89368106	90	15	q26.1	MIR9-3	89
hsa-mir-92a-1	6453.58836915473	-0.0888918299537574	0.0448302338525747	-1.98285447820951	0.0473836867128881	0.0794543527197819	ENSG00000283705	microRNA 92a-1 [Source:HGNC Symbol;Acc:HGNC:31643]	miRNA	48.72	91351314	91351391	78	13	q31.3	MIR92A1	77
hsa-mir-92a-2	5939.67626087628	-0.0833944758188807	0.0445426550501712	-1.87223854808269	0.0611736082403166	0.0972412847750698	ENSG00000284538	microRNA 92a-2 [Source:HGNC Symbol;Acc:HGNC:31644]	miRNA	45.33	134169538	134169612	75	X	q26.2	MIR92A2	74
hsa-mir-92b	123.886601827738	0.0611444816923915	0.0609339646582951	1.00345483894371	0.315641456233863	0.382385024071861	ENSG00000284586	microRNA 92b [Source:HGNC Symbol;Acc:HGNC:32920]	miRNA	75	155195177	155195272	96	1	q22	MIR92B	95
hsa-mir-93	6344.92328341684	-0.00254553385447009	0.0320371603085573	-0.0794556642958822	0.936670194838109	0.947001116104706	ENSG00000207757	microRNA 93 [Source:HGNC Symbol;Acc:HGNC:31645]	miRNA	60	100093768	100093847	80	7	q22.1	MIR93	79
hsa-mir-96	9.78157817377796	0.324541480173552	0.064269221110251	5.04971858328291	4.42461394524139e-07	2.64681888752995e-06	ENSG00000199158	microRNA 96 [Source:HGNC Symbol;Acc:HGNC:31648]	miRNA	47.44	129774692	129774769	78	7	q32.2	MIR96	77
hsa-mir-98	155.44404168731	-0.0326584984736116	0.0419298208168718	-0.77888476118816	0.436047601416001	0.514648456606868	ENSG00000271886	microRNA 98 [Source:HGNC Symbol;Acc:HGNC:31649]	miRNA	42.86	53556223	53556341	119	X	p11.22	MIR98	118
hsa-mir-99a	1570.92743208087	-0.192581561942633	0.0629956424370763	-3.05706163938236	0.00223518307263253	0.00476492515483679	ENSG00000207638	microRNA 99a [Source:HGNC Symbol;Acc:HGNC:31650]	miRNA	53.09	16539089	16539169	81	21	q21.1	MIR99A	80
hsa-mir-99b	86515.2574511568	-0.161540694702964	0.0366095161679326	-4.41253290433985	1.02168261055721e-05	4.39004246723803e-05	ENSG00000207550	microRNA 99b [Source:HGNC Symbol;Acc:HGNC:31651]	miRNA	67.14	51692612	51692681	70	19	q13.41	MIR99B	69
