# Supplementary material for: Oncogenic Role of miR-217 During Clear Cell Renal Carcinoma Progression
Source: Front Oncol. 2022 Jul 22;12:934711. doi: 10.3389/fonc.2022.934711 (PMC9354686; doi:10.3389/fonc.2022.934711)
Supplement: Supplementary Material S3 — Differential expression values for all combinations between four stages of ccRC and non-tumor. This zip file contains 20 differential expression analyses, including log2 fold change value, p-value, adjusted p-value, and B-statistic for each gene. BioMart annotation in every gene is included for better use. [file DataSheet_3.zip › DEGS/res-mir-stage3_stage2.tsv]

mirbase_id	baseMean	log2FoldChange	lfcSE	stat	pvalue	padj	ensembl_gene_id	description	gene_biotype	gcContent	start_position	end_position	transcript_length	chr	band	gene_name	geneLength
hsa-let-7a-1	19645.6939959555	-0.402160120810356	0.0367018610792723	-10.9574857782206	6.11753400948782e-28	5.60773950869717e-26	ENSG00000199165	microRNA let-7a-1 [Source:HGNC Symbol;Acc:HGNC:31476]	miRNA	42.5	94175957	94176036	80	9	q22.32	MIRLET7A1	79
hsa-let-7a-2	19602.2417156118	-0.404469344829162	0.0366292247057871	-11.0422578713565	2.38952035784772e-28	3.28559049204062e-26	ENSG00000198975	microRNA let-7a-2 [Source:HGNC Symbol;Acc:HGNC:31477]	miRNA	40.28	122146522	122146593	72	11	q24.1	MIRLET7A2	71
hsa-let-7a-3	19752.4927420994	-0.405641206561936	0.0367223097590811	-11.0461789910049	2.28744966808879e-28	3.28559049204062e-26	ENSG00000283990	microRNA let-7a-3 [Source:HGNC Symbol;Acc:HGNC:31478]	miRNA	45.95	46112749	46112822	74	22	q13.31	MIRLET7A3	73
hsa-let-7b	34556.243820222	0.0135383130440546	0.0691876328091296	0.195675332344485	0.844864293089762	0.876745964527111	ENSG00000284520	microRNA let-7b [Source:HGNC Symbol;Acc:HGNC:31479]	miRNA	53.01	46113686	46113768	83	22	q13.31	MIRLET7B	82
hsa-let-7c	4906.65888253964	-0.159086456847822	0.0907595503374878	-1.7528343436725	0.0796304461727773	0.14160740905053	ENSG00000199030	microRNA let-7c [Source:HGNC Symbol;Acc:HGNC:31480]	miRNA	47.62	16539828	16539911	84	21	q21.1	MIRLET7C	83
hsa-let-7d	1409.82374179035	-0.00833140398177243	0.0493946375481793	-0.168670211895897	0.866056050494879	0.893452994541322	ENSG00000199133	microRNA let-7d [Source:HGNC Symbol;Acc:HGNC:31481]	miRNA	48.28	94178834	94178920	87	9	q22.32	MIRLET7D	86
hsa-let-7e	2885.35252670614	-0.373802757123489	0.0589659138798414	-6.33930236178839	2.30807881702787e-10	2.53888669873066e-09	ENSG00000198972	microRNA let-7e [Source:HGNC Symbol;Acc:HGNC:31482]	miRNA	56.96	51692786	51692864	79	19	q13.41	MIRLET7E	78
hsa-let-7f-1	8695.79811408617	-0.687194722571025	0.0629380826773872	-10.9185836831652	9.39493789754735e-28	6.4590198045638e-26	ENSG00000199072	microRNA let-7f-1 [Source:HGNC Symbol;Acc:HGNC:31483]	miRNA	40.23	94176347	94176433	87	9	q22.32	MIRLET7F1	86
hsa-let-7f-2	8825.09457771092	-0.690200966196337	0.0633712226725496	-10.8913941863285	1.26685839302942e-27	6.96772116166182e-26	ENSG00000208012	microRNA let-7f-2 [Source:HGNC Symbol;Acc:HGNC:31484]	miRNA	42.17	53557192	53557274	83	X	p11.22	MIRLET7F2	82
hsa-let-7g	1552.66631696841	-0.31125854877211	0.0516368690747491	-6.02783542746433	1.66170126203953e-09	1.6320280252174e-08	ENSG00000199150	microRNA let-7g [Source:HGNC Symbol;Acc:HGNC:31485]	miRNA	50	52268278	52268361	84	3	p21.2	MIRLET7G	83
hsa-let-7i	1245.5584854292	0.122129086952872	0.0591340141142502	2.06529336427106	0.0388952510576448	0.0804225115853557	ENSG00000199179	microRNA let-7i [Source:HGNC Symbol;Acc:HGNC:31486]	miRNA	53.57	62603686	62603769	84	12	q14.1	MIRLET7I	83
hsa-mir-1-1	13.7041219461393	0.242157893444183	0.0941994467859061	2.57069337142237	0.0101495146678195	0.0256065737032144	ENSG00000199017	microRNA 1-1 [Source:HGNC Symbol;Acc:HGNC:31499]	miRNA	36.62	62554306	62554376	71	20	q13.33	MIR1-1	70
hsa-mir-1-2	14.4158419615376	0.327889752124705	0.0933499423625259	3.51247942769306	0.00044394637217506	0.00190758206793971	ENSG00000284453	microRNA 1-2 [Source:HGNC Symbol;Acc:HGNC:31500]	miRNA	34.12	21829004	21829088	85	18	q11.2	MIR1-2	84
hsa-mir-100	9449.05485171915	0.157377632735859	0.135314420222791	1.16305145066387	0.244808628146278	0.345242937129367	ENSG00000207994	microRNA 100 [Source:HGNC Symbol;Acc:HGNC:31487]	miRNA	46.25	122152229	122152308	80	11	q24.1	MIR100	79
hsa-mir-101-1	15747.7919563469	-0.269629302486996	0.0559034692244201	-4.8231228978758	1.41327829897871e-06	9.4793056638816e-06	ENSG00000199135	microRNA 101-1 [Source:HGNC Symbol;Acc:HGNC:31488]	miRNA	45.33	65058434	65058508	75	1	p31.3	MIR101-1	74
hsa-mir-101-2	15797.2275264559	-0.27101909353216	0.0555965699471705	-4.87474485907476	1.08949173357685e-06	7.68231350599062e-06	ENSG00000199065	microRNA 101-2 [Source:HGNC Symbol;Acc:HGNC:31489]	miRNA	40.51	4850297	4850375	79	9	p24.1	MIR101-2	78
hsa-mir-103a-1	13997.9096105348	-0.121933856066512	0.0435147264170352	-2.80212852306426	0.00507666445760096	0.0148519438919177	ENSG00000199035	microRNA 103a-1 [Source:HGNC Symbol;Acc:HGNC:31490]	miRNA	48.72	168560896	168560973	78	5	q34	MIR103A1	77
hsa-mir-103a-2	14013.2154941737	-0.118992507158714	0.0433805313513453	-2.74299330718141	0.00608819263565425	0.0172603399464425	ENSG00000199024	microRNA 103a-2 [Source:HGNC Symbol;Acc:HGNC:31491]	miRNA	44.87	3917494	3917571	78	20	p13	MIR103A2	77
hsa-mir-106a	44.1884852709593	0.0513710456895842	0.0874336280024481	0.587543338452635	0.55683885279371	0.635397031196143	ENSG00000284157	microRNA 106a [Source:HGNC Symbol;Acc:HGNC:31494]	miRNA	41.98	134170198	134170278	81	X	q26.2	MIR106A	80
hsa-mir-106b	774.346040078483	0.0992927264530556	0.0454350563986284	2.18537698251989	0.0288612171162304	0.0629907516425664	ENSG00000208036	microRNA 106b [Source:HGNC Symbol;Acc:HGNC:31495]	miRNA	60.98	100093993	100094074	82	7	q22.1	MIR106B	81
hsa-mir-107	127.740291719514	-0.13575665516098	0.0612429907794601	-2.21668885587003	0.0266443608433912	0.0590903163865531	ENSG00000198997	microRNA 107 [Source:HGNC Symbol;Acc:HGNC:31496]	miRNA	46.91	89592747	89592827	81	10	q23.31	MIR107	80
hsa-mir-10a	83382.7588411042	-0.466146199169091	0.0936224413262123	-4.97900068152335	6.3913417717258e-07	4.62531312427525e-06	ENSG00000284038	microRNA 10a [Source:HGNC Symbol;Acc:HGNC:31497]	miRNA	39.09	48579838	48579947	110	17	q21.32	MIR10A	109
hsa-mir-10b	484505.71483737	-0.350454676902877	0.0887361596678717	-3.94940099069629	7.83470089665513e-05	0.000377989955540379	ENSG00000207744	microRNA 10b [Source:HGNC Symbol;Acc:HGNC:31498]	miRNA	40	176150303	176150412	110	2	q31.1	MIR10B	109
hsa-mir-1180	21.3002621446889	-0.194899540588363	0.107290933326988	-1.81655182357647	0.069285765895098	0.126182686232794	ENSG00000221540	microRNA 1180 [Source:HGNC Symbol;Acc:HGNC:35261]	miRNA	69.57	19344506	19344574	69	17	p11.2	MIR1180	68
hsa-mir-122	46.1988270326284	0.252060808016185	0.161288028840901	1.56279923455959	0.118099824303973	0.191043833432897	ENSG00000284440	microRNA 122 [Source:HGNC Symbol;Acc:HGNC:31501]	miRNA	43.53	58451074	58451158	85	18	q21.31	MIR122	84
hsa-mir-1247	19.8471619721929	-0.165066865429874	0.199532761559824	-0.827266981820346	0.408085753963205	0.496564523627793	ENSG00000283857	microRNA 1247 [Source:HGNC Symbol;Acc:HGNC:35313]	miRNA	74.26	101560287	101560422	136	14	q32.31	MIR1247	135
hsa-mir-1251	11.8568278727769	-0.067221513399205	0.103517216605122	-0.64937520157279	0.516095888793078	0.601382921263121	ENSG00000221479	microRNA 1251 [Source:HGNC Symbol;Acc:HGNC:35317]	miRNA	55.71	97491909	97491978	70	12	q23.1	MIR1251	69
hsa-mir-125a	2372.52737308884	-0.0795775315945586	0.0560396195533711	-1.42002269517141	0.155601073953793	0.243126678052801	ENSG00000208008	microRNA 125a [Source:HGNC Symbol;Acc:HGNC:31505]	miRNA	59.3	51693254	51693339	86	19	q13.41	MIR125A	85
hsa-mir-125b-1	606.557419669654	0.100030319476316	0.0828456423400694	1.2074300669395	0.227266562152479	0.32721625440802	ENSG00000207971	microRNA 125b-1 [Source:HGNC Symbol;Acc:HGNC:31506]	miRNA	53.41	122099757	122099844	88	11	q24.1	MIR125B1	87
hsa-mir-125b-2	647.08988603162	0.0913783419432423	0.0810033314038201	1.1280812820858	0.259285593368469	0.356517690881645	ENSG00000207863	microRNA 125b-2 [Source:HGNC Symbol;Acc:HGNC:31507]	miRNA	49.44	16590237	16590325	89	21	q21.1	MIR125B2	88
hsa-mir-126	28039.2391320763	0.144889780532716	0.075588250954309	1.9168293842425	0.0552596105977808	0.10878030981033	ENSG00000199161	microRNA 126 [Source:HGNC Symbol;Acc:HGNC:31508]	miRNA	52.94	136670602	136670686	85	9	q34.3	MIR126	84
hsa-mir-1266	12.9761508880854	0.185565913597063	0.111785694122927	1.66001486194648	0.0969114627518771	0.161057273509326	ENSG00000221052	microRNA 1266 [Source:HGNC Symbol;Acc:HGNC:35334]	miRNA	53.57	52277117	52277200	84	15	q21.2	MIR1266	83
hsa-mir-1269a	27.7121727594852	0.640389819212625	0.0667381456957508	9.59555906950227	8.34633764327106e-22	3.27891835985649e-20	ENSG00000221563	microRNA 1269a [Source:HGNC Symbol;Acc:HGNC:35337]	miRNA	59.05	66276824	66276928	105	4	q13.2	MIR1269A	104
hsa-mir-127	398.352294250043	0.39779170821026	0.0572036549108412	6.95395615595308	3.55182036715642e-12	4.65119333794294e-11	ENSG00000207608	microRNA 127 [Source:HGNC Symbol;Acc:HGNC:31509]	miRNA	52.58	100882979	100883075	97	14	q32.2	MIR127	96
hsa-mir-1270	40.4320058885646	0.265512878569738	0.139030223834562	1.9097493426011	0.0561654945217703	0.10878030981033	ENSG00000238517	microRNA 1270 [Source:HGNC Symbol;Acc:HGNC:35338]	miRNA	39.76	20399272	20399354	83	19	p12	MIR1270	82
hsa-mir-1271	24.8256493453103	0.142838762659456	0.111490379887338	1.28117567456309	0.200131968260945	0.300744761047867	ENSG00000221464	microRNA 1271 [Source:HGNC Symbol;Acc:HGNC:35252]	miRNA	51.16	176367946	176368031	86	5	q35.2	MIR1271	85
hsa-mir-128-1	116.025923229456	-0.113865848547651	0.090467702605391	-1.25863535016823	0.208162072520965	0.306120694883772	ENSG00000207654	microRNA 128-1 [Source:HGNC Symbol;Acc:HGNC:31510]	miRNA	50	135665397	135665478	82	2	q21.3	MIR128-1	81
hsa-mir-128-2	77.358692052256	-0.0977008735752382	0.0901760348677308	-1.08344610315307	0.278610461500647	0.375577828003323	ENSG00000207625	microRNA 128-2 [Source:HGNC Symbol;Acc:HGNC:31511]	miRNA	55.95	35744476	35744559	84	3	p22.3	MIR128-2	83
hsa-mir-1287	51.677636431315	-0.00638467402696322	0.0764831636498863	-0.0834781633274228	0.933471339919783	0.947249514678747	ENSG00000284415	microRNA 1287 [Source:HGNC Symbol;Acc:HGNC:35280]	miRNA	51.11	98395218	98395307	90	10	q24.2	MIR1287	89
hsa-mir-129-2	8.06545426719487	0.179846158301658	0.182077983523334	0.987742476171538	0.323278786142412	0.415487133543708	ENSG00000199077	microRNA 129-2 [Source:HGNC Symbol;Acc:HGNC:31513]	miRNA	53.33	43581394	43581483	90	11	p11.2	MIR129-2	89
hsa-mir-1296	10.8728679257667	0.237961229023294	0.0963334140242254	2.47018369932839	0.0135043684729334	0.0328646135403246	ENSG00000221063	microRNA 1296 [Source:HGNC Symbol;Acc:HGNC:35249]	miRNA	57.61	63372957	63373048	92	10	q21.3	MIR1296	91
hsa-mir-1301	28.1388599039364	0.060375046613467	0.0722475788891039	0.835668786993395	0.403341259419461	0.495173421162284	ENSG00000221445	microRNA 1301 [Source:HGNC Symbol;Acc:HGNC:35253]	miRNA	62.2	25328640	25328721	82	2	p23.3	MIR1301	81
hsa-mir-1306	16.3714082275595	-0.128592411372874	0.0751747251759403	-1.71058039882307	0.0871585999517912	0.148873385010824	ENSG00000284464	microRNA 1306 [Source:HGNC Symbol;Acc:HGNC:35371]	miRNA	58.82	20086058	20086142	85	22	q11.21	MIR1306	84
hsa-mir-1307	2177.77013427086	-0.0800795767482502	0.0690616769706781	-1.15953710162946	0.246237322432345	0.345486039127014	ENSG00000283867	microRNA 1307 [Source:HGNC Symbol;Acc:HGNC:35372]	miRNA	56.38	103394253	103394401	149	10	q24.33	MIR1307	148
hsa-mir-130a	235.771013196403	0.355425762081496	0.0783785568703975	4.53473215472962	5.767663112719e-06	3.17221471199545e-05	ENSG00000208009	microRNA 130a [Source:HGNC Symbol;Acc:HGNC:31514]	miRNA	50.56	57641198	57641286	89	11	q12.1	MIR130A	88
hsa-mir-130b	31.9778424000114	0.236359432579422	0.0773423400098274	3.05601605213121	0.00224299247265305	0.00752223085340962	ENSG00000283871	microRNA 130b [Source:HGNC Symbol;Acc:HGNC:31515]	miRNA	57.32	21653304	21653385	82	22	q11.21	MIR130B	81
hsa-mir-132	135.1021492406	-0.070259628171481	0.071216224706598	-0.986567716288555	0.323854603259179	0.415487133543708	ENSG00000267200	microRNA 132 [Source:HGNC Symbol;Acc:HGNC:31516]	miRNA	65.35	2049908	2050008	101	17	p13.3	MIR132	100
hsa-mir-133a-1	9.20607479156298	0.520540112011915	0.103531656350146	5.02783525699074	4.96047743813581e-07	3.686841339155e-06	ENSG00000283927	microRNA 133a-1 [Source:HGNC Symbol;Acc:HGNC:31517]	miRNA	44.32	21825698	21825785	88	18	q11.2	MIR133A1	87
hsa-mir-133a-2	8.75409027923848	0.535701528662786	0.102852290678693	5.20845500987719	1.90419508272252e-07	1.63790658423668e-06	ENSG00000284508	microRNA 133a-2 [Source:HGNC Symbol;Acc:HGNC:31518]	miRNA	50.98	62564912	62565013	102	20	q13.33	MIR133A2	101
hsa-mir-134	203.052403784801	0.593797802177105	0.0553700202900779	10.7241752678843	7.83831841650398e-27	3.59256260756432e-25	ENSG00000207993	microRNA 134 [Source:HGNC Symbol;Acc:HGNC:31519]	miRNA	60.27	101054687	101054759	73	14	q32.31	MIR134	72
hsa-mir-135a-1	13.1520804101747	-0.232334910383502	0.0915059339524305	-2.53901468842755	0.011116515598775	0.0275409170239921	ENSG00000207926	microRNA 135a-1 [Source:HGNC Symbol;Acc:HGNC:31520]	miRNA	52.22	52294219	52294308	90	3	p21.2	MIR135A1	89
hsa-mir-135a-2	14.0437782946896	-0.107870680774591	0.0884774034710127	-1.21918904197875	0.222772450078372	0.32243380932396	ENSG00000207586	microRNA 135a-2 [Source:HGNC Symbol;Acc:HGNC:31521]	miRNA	32	97563812	97563911	100	12	q23.1	MIR135A2	99
hsa-mir-135b	29.0384955074549	-0.138484191273233	0.148749855339546	-0.930987065211727	0.351860255109203	0.44590585324899	ENSG00000199059	microRNA 135b [Source:HGNC Symbol;Acc:HGNC:31760]	miRNA	52.58	205448302	205448398	97	1	q32.1	MIR135B	96
hsa-mir-136	28.6849894417284	0.252540886541657	0.0764273201530317	3.30432737973789	0.00095204585479897	0.00390765089656294	ENSG00000207942	microRNA 136 [Source:HGNC Symbol;Acc:HGNC:31522]	miRNA	45.12	100884702	100884783	82	14	q32.2	MIR136	81
hsa-mir-139	305.994812198861	-0.361280779526111	0.094244379648033	-3.83344641744534	0.000126360335191231	0.000599122278923942	ENSG00000272036	microRNA 139 [Source:HGNC Symbol;Acc:HGNC:31526]	miRNA	58.82	72615063	72615130	68	11	q13.4	MIR139	67
hsa-mir-140	3553.5800576181	0.0463738385449726	0.0671581599705948	0.690516812331925	0.489869240988749	0.578171850952386	ENSG00000208017	microRNA 140 [Source:HGNC Symbol;Acc:HGNC:31527]	miRNA	54	69933081	69933180	100	16	q22.1	MIR140	99
hsa-mir-141	88.2685303404685	-0.303857588029988	0.125141997992265	-2.42810241889193	0.0151780563767814	0.0356749188343153	ENSG00000207708	microRNA 141 [Source:HGNC Symbol;Acc:HGNC:31528]	miRNA	55.79	6964097	6964191	95	12	p13.31	MIR141	94
hsa-mir-142	6174.91908543727	0.209416865770314	0.0659941226132659	3.17326539815559	0.00150734666412604	0.0053833809433073	ENSG00000284353	microRNA 142 [Source:HGNC Symbol;Acc:HGNC:31529]	miRNA	44.83	58331232	58331318	87	17	q22	MIR142	86
hsa-mir-143	158565.195166146	-0.16033762644173	0.0760572568457608	-2.10811739853942	0.0350208358421268	0.0729600746710976	ENSG00000284182	microRNA 143 [Source:HGNC Symbol;Acc:HGNC:31530]	miRNA	57.55	149428918	149429023	106	5	q32	MIR143	105
hsa-mir-144	610.021953493927	-0.471183069193845	0.0634945788217891	-7.42083935254251	1.16380409688523e-13	1.68445329812336e-12	ENSG00000283819	microRNA 144 [Source:HGNC Symbol;Acc:HGNC:31531]	miRNA	50	28861533	28861618	86	17	q11.2	MIR144	85
hsa-mir-145	5704.52871873936	0.458503483661758	0.066853153241714	6.85836735335423	6.96519626206582e-12	8.70649532758227e-11	ENSG00000276365	microRNA 145 [Source:HGNC Symbol;Acc:HGNC:31532]	miRNA	47.73	149430646	149430733	88	5	q32	MIR145	87
hsa-mir-1468	29.2520423961712	-0.258896303713746	0.107614769034293	-2.4057692641727	0.01613845404998	0.0376108039300382	ENSG00000222532	microRNA 1468 [Source:HGNC Symbol;Acc:HGNC:35250]	miRNA	44.19	63786002	63786087	86	X	q11.1	MIR1468	85
hsa-mir-146a	211.145429034033	0.171688722151222	0.103521548148374	1.65848294603503	0.0972200269183568	0.161057273509326	ENSG00000283733	microRNA 146a [Source:HGNC Symbol;Acc:HGNC:31533]	miRNA	45.45	160485352	160485450	99	5	q33.3	MIR146A	98
hsa-mir-146b	1413.78000686299	0.364410162095794	0.134094122487228	2.7175699824614	0.00657632463404524	0.0182675684279034	ENSG00000202569	microRNA 146b [Source:HGNC Symbol;Acc:HGNC:32079]	miRNA	56.16	102436512	102436584	73	10	q24.32	MIR146B	72
hsa-mir-148a	65475.6129020351	-0.0755271265158656	0.117814582281179	-0.641067727385484	0.521478680874953	0.605091296373891	ENSG00000199085	microRNA 148a [Source:HGNC Symbol;Acc:HGNC:31535]	miRNA	45.59	25949919	25949986	68	7	p15.2	MIR148A	67
hsa-mir-148b	470.634541448539	-0.135934065666354	0.0523872217973615	-2.59479432202302	0.00946475388579246	0.0247886411294565	ENSG00000199122	microRNA 148b [Source:HGNC Symbol;Acc:HGNC:31761]	miRNA	43.43	54337216	54337314	99	12	q13.13	MIR148B	98
hsa-mir-149	26.8445291862024	0.169400061724756	0.122674472662813	1.38089088991134	0.167312511463371	0.257044361186743	ENSG00000207611	microRNA 149 [Source:HGNC Symbol;Acc:HGNC:31536]	miRNA	71.91	240456001	240456089	89	2	q37.3	MIR149	88
hsa-mir-150	799.636351616905	0.283878322955434	0.100073055956788	2.83671084330644	0.00455808717810511	0.0136247171084664	ENSG00000207782	microRNA 150 [Source:HGNC Symbol;Acc:HGNC:31537]	miRNA	66.67	49500785	49500868	84	19	q13.33	MIR150	83
hsa-mir-151a	3988.66393727707	-0.234366895821436	0.0412560332837086	-5.68079083633045	1.34073357507282e-08	1.27138528670699e-07	ENSG00000254324	microRNA 151a [Source:HGNC Symbol;Acc:HGNC:31762]	miRNA	52.22	140732564	140732653	90	8	q24.3	MIR151A	89
hsa-mir-151b	12.161411696401	-0.131097405596481	0.0887557385390722	-1.47705835988024	0.139659994180321	0.222002880922476	ENSG00000265154	microRNA 151b [Source:HGNC Symbol;Acc:HGNC:41588]	miRNA	54.17	100109419	100109514	96	14	q32.2	MIR151B	95
hsa-mir-152	540.631252854432	0.0697860728437158	0.0883237874107381	0.790116398872084	0.429459793631623	0.517988786178493	ENSG00000207947	microRNA 152 [Source:HGNC Symbol;Acc:HGNC:31538]	miRNA	63.22	48037161	48037247	87	17	q21.32	MIR152	86
hsa-mir-153-2	24.2222689973782	0.441066038920575	0.137602614955627	3.205360879681	0.00134893238075316	0.00508159458502902	ENSG00000207960	microRNA 153-2 [Source:HGNC Symbol;Acc:HGNC:31540]	miRNA	43.68	157574336	157574422	87	7	q36.3	MIR153-2	86
hsa-mir-155	1192.30709515517	0.256469549159986	0.104248805120407	2.46016775793032	0.0138872085793046	0.0334998452570944	ENSG00000283904	microRNA 155 [Source:HGNC Symbol;Acc:HGNC:31542]	miRNA	40	25573980	25574044	65	21	q21.3	MIR155	64
hsa-mir-15a	356.213775467413	-0.11771294846499	0.0457767245031289	-2.57145852488734	0.0101271144778381	0.0256065737032144	ENSG00000283785	microRNA 15a [Source:HGNC Symbol;Acc:HGNC:31543]	miRNA	42.17	50049119	50049201	83	13	q14.2	MIR15A	82
hsa-mir-15b	348.045403616249	-0.0823865114598162	0.0666782163168706	-1.23558361351923	0.216613378816535	0.316854676460357	ENSG00000207779	microRNA 15b [Source:HGNC Symbol;Acc:HGNC:31544]	miRNA	36.73	160404588	160404685	98	3	q25.33	MIR15B	97
hsa-mir-16-1	853.734181228624	-0.0536204328421394	0.0472011433490117	-1.13599860167926	0.255957149523371	0.353709628738327	ENSG00000208006	microRNA 16-1 [Source:HGNC Symbol;Acc:HGNC:31545]	miRNA	40.45	50048973	50049061	89	13	q14.2	MIR16-1	88
hsa-mir-16-2	858.404973887304	-0.0611865091934072	0.0469787786154914	-1.30242869220169	0.192769879552625	0.291273169653691	ENSG00000198987	microRNA 16-2 [Source:HGNC Symbol;Acc:HGNC:31546]	miRNA	37.04	160404745	160404825	81	3	q25.33	MIR16-2	80
hsa-mir-17	944.683365203443	-0.124859916180809	0.0510695381041347	-2.44490004836562	0.0144892290640002	0.0343494654534486	ENSG00000284536	microRNA 17 [Source:HGNC Symbol;Acc:HGNC:31547]	miRNA	42.86	91350605	91350688	84	13	q31.3	MIR17	83
hsa-mir-181a-1	2035.31997645968	0.00934451032712961	0.0559941787496979	0.166883603542092	0.86746163470012	0.893452994541322	ENSG00000207759	microRNA 181a-1 [Source:HGNC Symbol;Acc:HGNC:31590]	miRNA	41.82	198859044	198859153	110	1	q32.1	MIR181A1	109
hsa-mir-181a-2	3619.98082990648	0.02441369122662	0.0590266744251297	0.413604382499757	0.679163863169707	0.740457948889781	ENSG00000207595	microRNA 181a-2 [Source:HGNC Symbol;Acc:HGNC:31549]	miRNA	50	124692442	124692551	110	9	q33.3	MIR181A2	109
hsa-mir-181b-1	406.816352256899	0.0726247235084284	0.0660079569182667	1.10024195413827	0.271226715449827	0.36924429083516	ENSG00000207975	microRNA 181b-1 [Source:HGNC Symbol;Acc:HGNC:31550]	miRNA	44.55	198858873	198858982	110	1	q32.1	MIR181B1	109
hsa-mir-181b-2	367.221818816236	0.0866849625135154	0.0688209000779033	1.25957321708072	0.207823362303903	0.306120694883772	ENSG00000207737	microRNA 181b-2 [Source:HGNC Symbol;Acc:HGNC:31551]	miRNA	46.07	124693710	124693798	89	9	q33.3	MIR181B2	88
hsa-mir-181c	112.269082886375	0.165315728192203	0.0943712199638563	1.7517599990285	0.079815085101208	0.14160740905053	ENSG00000207613	microRNA 181c [Source:HGNC Symbol;Acc:HGNC:31552]	miRNA	54.55	13874699	13874808	110	19	p13.12	MIR181C	109
hsa-mir-181d	26.5667636183757	0.262601984144616	0.0979895140789318	2.67989883012469	0.00736444143744261	0.0200516969831358	ENSG00000207585	microRNA 181d [Source:HGNC Symbol;Acc:HGNC:32089]	miRNA	59.85	13874875	13875011	137	19	p13.12	MIR181D	136
hsa-mir-182	7353.45319016631	-0.117686042047789	0.0881523634045298	-1.33502991301242	0.181866556369176	0.277851683341797	ENSG00000207990	microRNA 182 [Source:HGNC Symbol;Acc:HGNC:31553]	miRNA	57.27	129770383	129770492	110	7	q32.2	MIR182	109
hsa-mir-183	2021.99881632548	-0.0487500200375783	0.0961412617039467	-0.507066572391125	0.612108108619883	0.678748910768016	ENSG00000207691	microRNA 183 [Source:HGNC Symbol;Acc:HGNC:31554]	miRNA	49.09	129774905	129775014	110	7	q32.2	MIR183	109
hsa-mir-185	115.854792332888	-0.288450496879042	0.0571502922746634	-5.04722697642128	4.4826868823139e-07	3.42427470176756e-06	ENSG00000208023	microRNA 185 [Source:HGNC Symbol;Acc:HGNC:31556]	miRNA	63.41	20033139	20033220	82	22	q11.21	MIR185	81
hsa-mir-186	711.464709877216	-0.0135389608253124	0.0518092246249565	-0.261323363229618	0.793843151111403	0.839641794444753	ENSG00000207721	microRNA 186 [Source:HGNC Symbol;Acc:HGNC:31557]	miRNA	36.05	71067631	71067716	86	1	p31.1	MIR186	85
hsa-mir-187	18.8728098821585	-0.444446300153816	0.162389652934349	-2.73691267961203	0.00620187527009477	0.0174032214211843	ENSG00000207797	microRNA 187 [Source:HGNC Symbol;Acc:HGNC:31558]	miRNA	65.14	35904818	35904926	109	18	q12.2	MIR187	108
hsa-mir-188	12.1136776401974	-0.25521778467943	0.0919502424819871	-2.77560752196414	0.00550986771573941	0.0158448092229461	ENSG00000207768	microRNA 188 [Source:HGNC Symbol;Acc:HGNC:31559]	miRNA	58.14	50003503	50003588	86	X	p11.23	MIR188	85
hsa-mir-18a	18.1056694238194	0.154975198301968	0.0897559426419266	1.72662883080876	0.0842343446521087	0.147544234263248	ENSG00000283815	microRNA 18a [Source:HGNC Symbol;Acc:HGNC:31548]	miRNA	45.07	91350751	91350821	71	13	q31.3	MIR18A	70
hsa-mir-190a	36.088772437918	0.0437786109942533	0.0915931012209307	0.477968432236566	0.63267267345594	0.695939940801534	ENSG00000211137	microRNA 190a [Source:HGNC Symbol;Acc:HGNC:31560]	miRNA	34.12	62823957	62824041	85	15	q22.2	MIR190A	84
hsa-mir-191	998.151122444654	-0.0994013247410796	0.0532455157084486	-1.86684875559027	0.0619227116959834	0.116765835430082	ENSG00000207605	microRNA 191 [Source:HGNC Symbol;Acc:HGNC:31561]	miRNA	59.78	49020618	49020709	92	3	p21.31	MIR191	91
hsa-mir-192	17533.4204997201	0.202083506027777	0.0706751803286495	2.85932777373981	0.00424539875166087	0.0128295017220521	ENSG00000283926	microRNA 192 [Source:HGNC Symbol;Acc:HGNC:31562]	miRNA	57.27	64891137	64891246	110	11	q13.1	MIR192	109
hsa-mir-193a	534.971521032254	0.142025172975141	0.0630062169075504	2.25414538351883	0.0241870233892525	0.0540766783093043	ENSG00000207614	microRNA 193a [Source:HGNC Symbol;Acc:HGNC:31563]	miRNA	63.64	31559996	31560083	88	17	q11.2	MIR193A	87
hsa-mir-193b	102.239401446874	0.37993383416557	0.128768167263022	2.9505260674365	0.00317233273942352	0.0101440872481566	ENSG00000207639	microRNA 193b [Source:HGNC Symbol;Acc:HGNC:32087]	miRNA	49.4	14303967	14304049	83	16	p13.12	MIR193B	82
hsa-mir-194-1	2625.67034343299	0.201411028540585	0.0697846075363071	2.88618128913021	0.00389947469335928	0.0119150615630423	ENSG00000207624	microRNA 194-1 [Source:HGNC Symbol;Acc:HGNC:31564]	miRNA	41.18	220118157	220118241	85	1	q41	MIR194-1	84
hsa-mir-194-2	2907.08779142108	0.217442284128191	0.0701097534487194	3.10145555264625	0.0019257177990009	0.0067034480344968	ENSG00000284155	microRNA 194-2 [Source:HGNC Symbol;Acc:HGNC:31565]	miRNA	62.35	64891355	64891439	85	11	q13.1	MIR194-2	84
hsa-mir-195	136.218906941662	0.188538791199061	0.103401748365835	1.82336173400097	0.0682486219347519	0.125122473547045	ENSG00000284112	microRNA 195 [Source:HGNC Symbol;Acc:HGNC:31566]	miRNA	56.32	7017615	7017701	87	17	p13.1	MIR195	86
hsa-mir-196a-1	402.40803281072	0.052582882031031	0.0847125691660934	0.620721134403719	0.534783121340775	0.616590876595215	ENSG00000210741	microRNA 196a-1 [Source:HGNC Symbol;Acc:HGNC:31567]	miRNA	42.86	48632490	48632559	70	17	q21.32	MIR196A1	69
hsa-mir-196a-2	539.799720254067	0.0748948803483675	0.0834382296149869	0.897608694407331	0.369394202163987	0.461742752704984	ENSG00000207924	microRNA 196a-2 [Source:HGNC Symbol;Acc:HGNC:31568]	miRNA	48.18	53991738	53991847	110	12	q13.13	MIR196A2	109
hsa-mir-196b	2801.60443383248	0.122404842778419	0.147728084300638	0.828582076034478	0.407340933872922	0.496564523627793	ENSG00000283745	microRNA 196b [Source:HGNC Symbol;Acc:HGNC:31790]	miRNA	47.62	27169480	27169563	84	7	p15.2	MIR196B	83
hsa-mir-197	653.114342319578	0.182060383792813	0.0573438737598306	3.17488812414947	0.00149894280746744	0.0053833809433073	ENSG00000284443	microRNA 197 [Source:HGNC Symbol;Acc:HGNC:31569]	miRNA	62.67	109598893	109598967	75	1	p13.3	MIR197	74
hsa-mir-1976	20.4508558128295	-0.10436477893021	0.0817921122513769	-1.27597608201459	0.201963974167939	0.301848330957517	ENSG00000238705	microRNA 1976 [Source:HGNC Symbol;Acc:HGNC:37064]	miRNA	61.54	26554542	26554593	52	1	p36.11	MIR1976	51
hsa-mir-199a-1	995.606614219199	0.5860211588844	0.0672631374193754	8.71236729905488	2.97593589736787e-18	6.29524901366281e-17	ENSG00000207752	microRNA 199a-1 [Source:HGNC Symbol;Acc:HGNC:31571]	miRNA	50.7	10817426	10817496	71	19	p13.2	MIR199A1	70
hsa-mir-199a-2	1639.58792568795	0.580313520567836	0.0665659652215174	8.71787134215925	2.83480815188983e-18	6.29524901366281e-17	ENSG00000208024	microRNA 199a-2 [Source:HGNC Symbol;Acc:HGNC:31572]	miRNA	53.64	172144535	172144644	110	1	q24.3	MIR199A2	109
hsa-mir-199b	1939.68906718887	0.578196953080208	0.0678176642703406	8.52575740113004	1.51813144297284e-17	2.98204390583951e-16	ENSG00000207581	microRNA 199b [Source:HGNC Symbol;Acc:HGNC:31573]	miRNA	52.73	128244721	128244830	110	9	q34.11	MIR199B	109
hsa-mir-19a	46.8643923102478	0.0288814090714409	0.070305774835885	0.410797109325071	0.681221312978598	0.740457948889781	ENSG00000284204	microRNA 19a [Source:HGNC Symbol;Acc:HGNC:31574]	miRNA	42.68	91350891	91350972	82	13	q31.3	MIR19A	81
hsa-mir-19b-1	114.902910661523	-0.0165132956539453	0.057943000414883	-0.284992070408969	0.77565021702676	0.823566832750421	ENSG00000284375	microRNA 19b-1 [Source:HGNC Symbol;Acc:HGNC:31575]	miRNA	43.68	91351192	91351278	87	13	q31.3	MIR19B1	86
hsa-mir-19b-2	104.210586613676	-0.0548261346283489	0.0591785506642878	-0.926452811245251	0.354210709652304	0.446825436487999	ENSG00000284107	microRNA 19b-2 [Source:HGNC Symbol;Acc:HGNC:31576]	miRNA	34.38	134169671	134169766	96	X	q26.2	MIR19B2	95
hsa-mir-200a	690.186023683276	-0.370503583352264	0.0913935604536737	-4.05393532665869	5.03631452769494e-05	0.000247319016985019	ENSG00000207607	microRNA 200a [Source:HGNC Symbol;Acc:HGNC:31578]	miRNA	55.56	1167863	1167952	90	1	p36.33	MIR200A	89
hsa-mir-200b	509.885396966761	-0.470370658295497	0.0867417602119825	-5.4226552141205	5.8720187725819e-08	5.38268387486674e-07	ENSG00000207730	microRNA 200b [Source:HGNC Symbol;Acc:HGNC:31579]	miRNA	60	1167104	1167198	95	1	p36.33	MIR200B	94
hsa-mir-200c	524.068801058906	-0.233631918481313	0.12058900300702	-1.93742308714263	0.0526936467385974	0.10500545545735	ENSG00000207713	microRNA 200c [Source:HGNC Symbol;Acc:HGNC:31580]	miRNA	55.88	6963699	6963766	68	12	p13.31	MIR200C	67
hsa-mir-203a	1172.74219509503	0.583685827434175	0.164494216794928	3.54836685937624	0.000387627913200793	0.001719317356939	ENSG00000207568	microRNA 203a [Source:HGNC Symbol;Acc:HGNC:31581]	miRNA	57.27	104117405	104117514	110	14	q32.33	MIR203A	109
hsa-mir-203b	10.6639028086373	0.148782336156188	0.172433870139129	0.862837075083581	0.388227051590792	0.480911888231837	ENSG00000283165	microRNA 203b [Source:HGNC Symbol;Acc:HGNC:41811]	miRNA	54.65	104117418	104117503	86	14	q32.33	MIR203B	85
hsa-mir-204	759.579171062912	-0.295771287893647	0.14685783896507	-2.01399727776189	0.0440098192985321	0.0896496319044173	ENSG00000207935	microRNA 204 [Source:HGNC Symbol;Acc:HGNC:31582]	miRNA	48.18	70809975	70810084	110	9	q21.12	MIR204	109
hsa-mir-205	6.59234232311867	-0.246928547941672	0.178097948976089	-1.38647609004652	0.165601576296632	0.255845131918953	ENSG00000284485	microRNA 205 [Source:HGNC Symbol;Acc:HGNC:31583]	miRNA	48.18	209432133	209432242	110	1	q32.2	MIR205	109
hsa-mir-20a	397.855973719554	-0.150099405808096	0.0581268340305645	-2.58227388970076	0.00981516555003106	0.0253477921687926	ENSG00000283762	microRNA 20a [Source:HGNC Symbol;Acc:HGNC:31577]	miRNA	38.03	91351065	91351135	71	13	q31.3	MIR20A	70
hsa-mir-20b	65.0941012995686	-0.126484089277557	0.109676068086815	-1.1532514930918	0.248807173580473	0.347319658551422	ENSG00000284043	microRNA 20b [Source:HGNC Symbol;Acc:HGNC:32024]	miRNA	44.93	134169809	134169877	69	X	q26.2	MIR20B	68
hsa-mir-21	410131.041693835	0.244298729516951	0.0690158452505058	3.53974842487581	0.000400508623599195	0.00174825192840918	ENSG00000284190	microRNA 21 [Source:HGNC Symbol;Acc:HGNC:31586]	miRNA	48.61	59841266	59841337	72	17	q23.1	MIR21	71
hsa-mir-210	6920.52838971927	0.267685092185213	0.0873856011938609	3.0632631523741	0.00218937438869647	0.00752223085340962	ENSG00000199038	microRNA 210 [Source:HGNC Symbol;Acc:HGNC:31587]	miRNA	72.73	568089	568198	110	11	p15.5	MIR210	109
hsa-mir-214	18.9617930707897	0.581460704628558	0.0909649103980278	6.39214288327562	1.63576933207117e-10	1.87431902633155e-09	ENSG00000283844	microRNA 214 [Source:HGNC Symbol;Acc:HGNC:31591]	miRNA	56.36	172138798	172138907	110	1	q24.3	MIR214	109
hsa-mir-215	126.544968139648	0.337191618303728	0.104576560480458	3.22435177399756	0.00126258199945144	0.00489028239224151	ENSG00000207590	microRNA 215 [Source:HGNC Symbol;Acc:HGNC:31592]	miRNA	34.55	220117853	220117962	110	1	q41	MIR215	109
hsa-mir-217	76.9925163166895	0.903289166253609	0.1734330885839	5.20828622513192	1.90592766165723e-07	1.63790658423668e-06	ENSG00000207548	microRNA 217 [Source:HGNC Symbol;Acc:HGNC:31594]	miRNA	36.36	55982967	55983076	110	2	p16.1	MIR217	109
hsa-mir-218-1	33.7984571755913	-0.328302061051689	0.108334629705666	-3.0304442997004	0.00244194224007273	0.00790040136494118	ENSG00000207732	microRNA 218-1 [Source:HGNC Symbol;Acc:HGNC:31595]	miRNA	44.55	20528275	20528384	110	4	p15.31	MIR218-1	109
hsa-mir-218-2	33.0624604631915	-0.319587329418496	0.109360187481116	-2.92233706597916	0.00347415339686259	0.0108567293651956	ENSG00000207739	microRNA 218-2 [Source:HGNC Symbol;Acc:HGNC:31596]	miRNA	55.45	168768146	168768255	110	5	q34	MIR218-2	109
hsa-mir-22	164563.073399733	-0.181982141491235	0.0562168238996916	-3.23714733183697	0.001207310630243	0.0047561666658905	ENSG00000283824	microRNA 22 [Source:HGNC Symbol;Acc:HGNC:31599]	miRNA	54.12	1713903	1713987	85	17	p13.3	MIR22	84
hsa-mir-221	208.171157656349	-0.0819842228674953	0.0839294876819842	-0.976822629707217	0.328656970709219	0.418429013634423	ENSG00000207870	microRNA 221 [Source:HGNC Symbol;Acc:HGNC:31601]	miRNA	47.27	45746157	45746266	110	X	p11.3	MIR221	109
hsa-mir-222	117.95458083149	-0.0765768886184346	0.0852974927858481	-0.897762479498572	0.369312191846939	0.461742752704984	ENSG00000207725	microRNA 222 [Source:HGNC Symbol;Acc:HGNC:31602]	miRNA	50.91	45747015	45747124	110	X	p11.3	MIR222	109
hsa-mir-223	287.208168765331	0.440703157895065	0.108146486894579	4.07505754971646	4.60029690375498e-05	0.000230014845187749	ENSG00000284567	microRNA 223 [Source:HGNC Symbol;Acc:HGNC:31603]	miRNA	53.64	66018870	66018979	110	X	q12	MIR223	109
hsa-mir-224	74.1556892346457	0.766687758242075	0.125788897254613	6.09503521356262	1.09413363760142e-09	1.11439537163107e-08	ENSG00000284363	microRNA 224 [Source:HGNC Symbol;Acc:HGNC:31604]	miRNA	44.44	151958578	151958658	81	X	q28	MIR224	80
hsa-mir-2355	168.153793042223	0.0120744536255404	0.075269079351466	0.160417182322095	0.872552455358949	0.895343004566086	ENSG00000253008	microRNA 2355 [Source:HGNC Symbol;Acc:HGNC:38328]	miRNA	41.38	207109987	207110073	87	2	q33.3	MIR2355	86
hsa-mir-23a	6693.73450875827	0.00304075760169973	0.0565618798191133	0.0537598398678433	0.957126506365192	0.964138422162739	ENSG00000207980	microRNA 23a [Source:HGNC Symbol;Acc:HGNC:31605]	miRNA	57.53	13836587	13836659	73	19	p13.12	MIR23A	72
hsa-mir-23b	3376.02033596771	-0.167104007714189	0.0657824123596017	-2.54025356809218	0.011077212593066	0.0275409170239921	ENSG00000207563	microRNA 23b [Source:HGNC Symbol;Acc:HGNC:31606]	miRNA	50.52	95085208	95085304	97	9	q22.32	MIR23B	96
hsa-mir-24-1	1445.13171286939	0.0363965683740674	0.0499176440760284	0.729132334823987	0.465920717056992	0.557079118220317	ENSG00000284459	microRNA 24-1 [Source:HGNC Symbol;Acc:HGNC:31607]	miRNA	50	95086021	95086088	68	9	q22.32	MIR24-1	67
hsa-mir-24-2	1435.7954546282	0.0522452039480245	0.0502316301463168	1.04008577455763	0.298300052093752	0.392125334192737	ENSG00000284387	microRNA 24-2 [Source:HGNC Symbol;Acc:HGNC:31608]	miRNA	54.79	13836287	13836359	73	19	p13.12	MIR24-2	72
hsa-mir-25	11821.6159701881	-0.114954774306295	0.0543110276535368	-2.1166009790796	0.0342937269630447	0.0719906482048648	ENSG00000207547	microRNA 25 [Source:HGNC Symbol;Acc:HGNC:31609]	miRNA	63.1	100093560	100093643	84	7	q22.1	MIR25	83
hsa-mir-26a-1	1832.72077388967	-0.141292074591952	0.0461808300818686	-3.05953951761957	0.00221677540138111	0.00752223085340962	ENSG00000199075	microRNA 26a-1 [Source:HGNC Symbol;Acc:HGNC:31610]	miRNA	55.84	37969404	37969480	77	3	p22.2	MIR26A1	76
hsa-mir-26a-2	1828.03633758006	-0.128171530852435	0.0461988243876509	-2.77434615601811	0.00553127885601028	0.0158448092229461	ENSG00000207789	microRNA 26a-2 [Source:HGNC Symbol;Acc:HGNC:31611]	miRNA	47.62	57824609	57824692	84	12	q14.1	MIR26A2	83
hsa-mir-26b	2060.55719324519	-0.016674893591106	0.0529871636711987	-0.314696851761659	0.752991834829104	0.802607575883735	ENSG00000199121	microRNA 26b [Source:HGNC Symbol;Acc:HGNC:31612]	miRNA	55.84	218402646	218402722	77	2	q35	MIR26B	76
hsa-mir-27a	1852.52612022649	0.0363121535139249	0.0556348254266681	0.652687471119825	0.513957781272265	0.601382921263121	ENSG00000207808	microRNA 27a [Source:HGNC Symbol;Acc:HGNC:31613]	miRNA	60.26	13836440	13836517	78	19	p13.12	MIR27A	77
hsa-mir-27b	2401.67829419661	-0.29784087910932	0.0573226018093647	-5.19587160575573	2.03762862090889e-07	1.69802385075741e-06	ENSG00000207864	microRNA 27b [Source:HGNC Symbol;Acc:HGNC:31614]	miRNA	47.42	95085445	95085541	97	9	q22.32	MIR27B	96
hsa-mir-28	8995.68809832949	0.147208217444967	0.0542587494814418	2.7130779616533	0.00666614213253276	0.0183318908644651	ENSG00000207651	microRNA 28 [Source:HGNC Symbol;Acc:HGNC:31615]	miRNA	52.33	188688781	188688866	86	3	q28	MIR28	85
hsa-mir-296	10.9189995398869	0.324137394600275	0.135705829453684	2.38852962989996	0.0169159442320549	0.0390914677631521	ENSG00000284040	microRNA 296 [Source:HGNC Symbol;Acc:HGNC:31617]	miRNA	60	58817615	58817694	80	20	q13.32	MIR296	79
hsa-mir-29a	12411.9890203811	-0.133589399070699	0.0614097140859979	-2.17537894548118	0.0296017309436166	0.0633468158638307	ENSG00000284032	microRNA 29a [Source:HGNC Symbol;Acc:HGNC:31616]	miRNA	32.81	130876747	130876810	64	7	q32.3	MIR29A	63
hsa-mir-29b-1	770.996634725244	0.00933695256903349	0.0738270498412078	0.126470617329502	0.899359406239164	0.918973028961662	ENSG00000283797	microRNA 29b-1 [Source:HGNC Symbol;Acc:HGNC:31619]	miRNA	39.51	130877459	130877539	81	7	q32.3	MIR29B1	80
hsa-mir-29b-2	904.299647079919	-0.0244637746047254	0.0702402905991379	-0.348286921879928	0.727624714570778	0.778586756836436	ENSG00000284203	microRNA 29b-2 [Source:HGNC Symbol;Acc:HGNC:31620]	miRNA	39.51	207802443	207802523	81	1	q32.2	MIR29B2	80
hsa-mir-29c	3966.38261912568	-0.293161201607767	0.0785615799494259	-3.73161030870929	0.000190259664613981	0.000872023462814081	ENSG00000284214	microRNA 29c [Source:HGNC Symbol;Acc:HGNC:31621]	miRNA	44.32	207801852	207801939	88	1	q32.2	MIR29C	87
hsa-mir-301a	34.628392085685	0.14254934976402	0.0725296794230551	1.9653933520449	0.0493687283370804	0.0990978123554533	ENSG00000207996	microRNA 301a [Source:HGNC Symbol;Acc:HGNC:31622]	miRNA	40.7	59151136	59151221	86	17	q22	MIR301A	85
hsa-mir-3065	57.4671114835684	-0.391112740130552	0.164633658870553	-2.37565478902508	0.0175178432280236	0.0401450573975541	ENSG00000211563	microRNA 3065 [Source:HGNC Symbol;Acc:HGNC:38234]	miRNA	50.63	81125877	81125955	79	17	q25.3	MIR3065	78
hsa-mir-3074	24.145531474386	-0.173046152484633	0.0916050594747337	-1.88904579590784	0.0588856925427767	0.112455315619886	ENSG00000207617	microRNA 3074 [Source:HGNC Symbol;Acc:HGNC:38268]	miRNA	54.32	95086014	95086094	81	9	q22.32	MIR3074	80
hsa-mir-30a	431987.861839823	-0.243702746250834	0.0708080970870254	-3.4417355680568	0.000577994964593936	0.00244536331174357	ENSG00000207827	microRNA 30a [Source:HGNC Symbol;Acc:HGNC:31624]	miRNA	53.52	71403551	71403621	71	6	q13	MIR30A	70
hsa-mir-30b	1476.71624703443	-0.0749281270779055	0.068841304779937	-1.0884181715821	0.276410542669082	0.37444777947782	ENSG00000207582	microRNA 30b [Source:HGNC Symbol;Acc:HGNC:31625]	miRNA	43.18	134800520	134800607	88	8	q24.22	MIR30B	87
hsa-mir-30c-1	2711.93969667972	-0.109273587213248	0.0623265912372409	-1.75324183537179	0.0795605047585028	0.14160740905053	ENSG00000207962	microRNA 30c-1 [Source:HGNC Symbol;Acc:HGNC:31626]	miRNA	50.56	40757284	40757372	89	1	p34.2	MIR30C1	88
hsa-mir-30c-2	3224.95253407997	-0.151274505170641	0.0602610880139801	-2.51031818634849	0.0120622419223866	0.0296171118630029	ENSG00000199094	microRNA 30c-2 [Source:HGNC Symbol;Acc:HGNC:31627]	miRNA	41.67	71376960	71377031	72	6	q13	MIR30C2	71
hsa-mir-30d	23193.4257779198	-0.243272501575683	0.0648704305201196	-3.75012929042042	0.000176743418012743	0.000823804067008549	ENSG00000199153	microRNA 30d [Source:HGNC Symbol;Acc:HGNC:31628]	miRNA	45.71	134804876	134804945	70	8	q24.22	MIR30D	69
hsa-mir-30e	44611.9082031773	-0.348699311597336	0.0479145143873217	-7.27752991042738	3.39987640498112e-13	4.67483005684904e-12	ENSG00000198974	microRNA 30e [Source:HGNC Symbol;Acc:HGNC:31629]	miRNA	51.09	40754355	40754446	92	1	p34.2	MIR30E	91
hsa-mir-31	19.7089056002544	0.391476508899152	0.147009542963066	2.66293263014569	0.00774629212065515	0.0206818478949531	ENSG00000199177	microRNA 31 [Source:HGNC Symbol;Acc:HGNC:31630]	miRNA	50.7	21512115	21512185	71	9	p21.3	MIR31	70
hsa-mir-3170	15.8428228055881	-0.207133388865576	0.113474675013125	-1.82537106928588	0.0679450520345534	0.125122473547045	ENSG00000263399	microRNA 3170 [Source:HGNC Symbol;Acc:HGNC:38282]	miRNA	49.35	98208524	98208600	77	13	q32.2	MIR3170	76
hsa-mir-32	63.6488687329063	-0.0872524119167996	0.0619208742820967	-1.40909528375356	0.158806995239007	0.246734032151	ENSG00000207698	microRNA 32 [Source:HGNC Symbol;Acc:HGNC:31631]	miRNA	38.57	109046229	109046298	70	9	q31.3	MIR32	69
hsa-mir-324	79.3410611260591	0.0697458548384912	0.059222479115985	1.17769225266468	0.238919316617064	0.338674289019034	ENSG00000199053	microRNA 324 [Source:HGNC Symbol;Acc:HGNC:31767]	miRNA	61.45	7223297	7223379	83	17	p13.1	MIR324	82
hsa-mir-326	14.0816467453148	0.138445942557943	0.0908018465234716	1.52470404356982	0.127332932745357	0.204775184239608	ENSG00000199090	microRNA 326 [Source:HGNC Symbol;Acc:HGNC:31769]	miRNA	64.21	75335092	75335186	95	11	q13.4	MIR326	94
hsa-mir-328	167.69841177414	-0.0804147729749498	0.0677120316577449	-1.18759947096864	0.234991246371822	0.334832086799228	ENSG00000207948	microRNA 328 [Source:HGNC Symbol;Acc:HGNC:31770]	miRNA	68	67202321	67202395	75	16	q22.1	MIR328	74
hsa-mir-330	40.3094602253555	-0.0638622198340622	0.0729341557008354	-0.87561471330408	0.381239524007889	0.474393072860495	ENSG00000284544	microRNA 330 [Source:HGNC Symbol;Acc:HGNC:31771]	miRNA	60.64	45638994	45639087	94	19	q13.32	MIR330	93
hsa-mir-331	70.3795138981601	-0.033929534068473	0.0582852043094457	-0.582129452413609	0.560479488025886	0.636908509120325	ENSG00000199172	microRNA 331 [Source:HGNC Symbol;Acc:HGNC:31772]	miRNA	51.06	95308420	95308513	94	12	q22	MIR331	93
hsa-mir-335	62.5590759902624	0.172419455248562	0.144183974699601	1.19582953381461	0.231763088176383	0.331952339835965	ENSG00000199043	microRNA 335 [Source:HGNC Symbol;Acc:HGNC:31773]	miRNA	38.3	130496111	130496204	94	7	q32.2	MIR335	93
hsa-mir-337	25.8440612714487	0.256158590582911	0.0750378829807745	3.41372358077508	0.000640815552385151	0.0026700648016048	ENSG00000199151	microRNA 337 [Source:HGNC Symbol;Acc:HGNC:31774]	miRNA	48.39	100874493	100874585	93	14	q32.2	MIR337	92
hsa-mir-338	842.046913066196	0.155154632107944	0.0884272731140014	1.75460156854455	0.0793274829840055	0.14160740905053	ENSG00000283604	microRNA 338 [Source:HGNC Symbol;Acc:HGNC:31775]	miRNA	46.27	81125883	81125949	67	17	q25.3	MIR338	66
hsa-mir-339	85.8728137595568	-0.090912837407315	0.0889572275193759	-1.02198370995221	0.306788610495468	0.399842975764235	ENSG00000199023	microRNA 339 [Source:HGNC Symbol;Acc:HGNC:31776]	miRNA	73.4	1022933	1023026	94	7	p22.3	MIR339	93
hsa-mir-33a	23.8703957173653	0.10753645641684	0.0958315938119723	1.12213991377242	0.261802955480328	0.358188123169603	ENSG00000207932	microRNA 33a [Source:HGNC Symbol;Acc:HGNC:31634]	miRNA	47.83	41900944	41901012	69	22	q13.2	MIR33A	68
hsa-mir-340	53.8096474873752	-0.304063884939601	0.0726178250289429	-4.18717972919751	2.82442162879627e-05	0.00014936845152288	ENSG00000198995	microRNA 340 [Source:HGNC Symbol;Acc:HGNC:31777]	miRNA	38.95	180015303	180015397	95	5	q35.3	MIR340	94
hsa-mir-342	349.453434529525	0.369241567582532	0.0796616510640793	4.63512320734498	3.56724945314899e-06	2.22953090821812e-05	ENSG00000199082	microRNA 342 [Source:HGNC Symbol;Acc:HGNC:31778]	miRNA	49.49	100109655	100109753	99	14	q32.2	MIR342	98
hsa-mir-345	25.2528747964306	0.096151866925579	0.0913527220901761	1.05253422914607	0.292554514775085	0.388659379532117	ENSG00000198984	microRNA 345 [Source:HGNC Symbol;Acc:HGNC:31779]	miRNA	60.2	100307859	100307956	98	14	q32.2	MIR345	97
hsa-mir-34a	551.076725120515	0.108675603516961	0.0861315723238825	1.2617394595829	0.207042553007949	0.306120694883772	ENSG00000284357	microRNA 34a [Source:HGNC Symbol;Acc:HGNC:31635]	miRNA	50.91	9151668	9151777	110	1	p36.22	MIR34A	109
hsa-mir-34c	7.68337272357752	0.323746514856445	0.141986341313774	2.2801243546448	0.0226003141518593	0.0509433310800107	ENSG00000207562	microRNA 34c [Source:HGNC Symbol;Acc:HGNC:31637]	miRNA	40.26	111513439	111513515	77	11	q23.1	MIR34C	76
hsa-mir-3605	17.1633922106092	0.0502097983356805	0.0835805466333413	0.600735462474843	0.548016195291894	0.627935223771962	ENSG00000284154	microRNA 3605 [Source:HGNC Symbol;Acc:HGNC:38922]	miRNA	55	33332393	33332492	100	1	p35.1	MIR3605	99
hsa-mir-361	638.477735855101	-0.0690769084163364	0.0401266890392389	-1.72147042455428	0.0851654945019549	0.14823108220277	ENSG00000199051	microRNA 361 [Source:HGNC Symbol;Acc:HGNC:31867]	miRNA	41.67	85903636	85903707	72	X	q21.2	MIR361	71
hsa-mir-3613	41.2300447588354	0.143464207478446	0.0697223252591866	2.05765093096266	0.0396236538456168	0.0813172000563032	ENSG00000264864	microRNA 3613 [Source:HGNC Symbol;Acc:HGNC:38964]	miRNA	35.63	49996415	49996501	87	13	q14.2	MIR3613	86
hsa-mir-362	50.5002726415062	-0.428777054952226	0.0918612853997215	-4.66765790492113	3.04652595383626e-06	1.94835962163947e-05	ENSG00000208015	microRNA 362 [Source:HGNC Symbol;Acc:HGNC:32022]	miRNA	41.54	50008964	50009028	65	X	p11.23	MIR362	64
hsa-mir-363	33.2958009588348	-0.129039976059371	0.113358493143327	-1.13833531552168	0.254980492784143	0.353709628738327	ENSG00000284499	microRNA 363 [Source:HGNC Symbol;Acc:HGNC:32023]	miRNA	41.33	134169378	134169452	75	X	q26.2	MIR363	74
hsa-mir-365a	147.589396054372	0.384325729407483	0.0838381221657224	4.5841404778579	4.5585769946252e-06	2.61168473650402e-05	ENSG00000199130	microRNA 365a [Source:HGNC Symbol;Acc:HGNC:33692]	miRNA	44.83	14309285	14309371	87	16	p13.12	MIR365A	86
hsa-mir-365b	148.048669734059	0.380523284941701	0.0834405195871739	4.56041365543214	5.10529516445487e-06	2.86521667392875e-05	ENSG00000283978	microRNA 365b [Source:HGNC Symbol;Acc:HGNC:33693]	miRNA	45.05	31575411	31575521	111	17	q11.2	MIR365B	110
hsa-mir-369	8.82357399479916	0.48558751483655	0.0998009554188809	4.86555978145159	1.14133304880297e-06	7.84666471052045e-06	ENSG00000199025	microRNA 369 [Source:HGNC Symbol;Acc:HGNC:31783]	miRNA	37.14	101065598	101065667	70	14	q32.31	MIR369	69
hsa-mir-374a	2112.24795304586	0.0214756391952662	0.059118039297059	0.363267108493812	0.716405361117601	0.769576071513048	ENSG00000199168	microRNA 374a [Source:HGNC Symbol;Acc:HGNC:31788]	miRNA	31.94	74287286	74287357	72	X	q13.2	MIR374A	71
hsa-mir-374b	159.180284027628	0.043894210843373	0.0627990993293663	0.698962426406122	0.48457551257033	0.574389077400175	ENSG00000212027	microRNA 374b [Source:HGNC Symbol;Acc:HGNC:33665]	miRNA	41.67	74218547	74218618	72	X	q13.2	MIR374B	71
hsa-mir-375	107.885365054166	0.340221919802899	0.154598495199078	2.2006806687529	0.0277586382775454	0.0610690042105999	ENSG00000198973	microRNA 375 [Source:HGNC Symbol;Acc:HGNC:31868]	miRNA	67.19	219001645	219001708	64	2	q35	MIR375	63
hsa-mir-378a	1036.30566449634	0.0556543813086205	0.0899007041592904	0.619065021003722	0.535873525477296	0.616590876595215	ENSG00000199047	microRNA 378a [Source:HGNC Symbol;Acc:HGNC:31871]	miRNA	53.03	149732825	149732890	66	5	q32	MIR378A	65
hsa-mir-378c	26.8282437085423	-0.0501070835432408	0.103142054650076	-0.485806528803755	0.627104344894831	0.692585119863769	ENSG00000264803	microRNA 378c [Source:HGNC Symbol;Acc:HGNC:38374]	miRNA	54.32	130962588	130962668	81	10	q26.3	MIR378C	80
hsa-mir-379	261.603353477749	0.339333788459197	0.0497948899826292	6.81463074981333	9.45061876657287e-12	1.12996528730763e-10	ENSG00000199088	microRNA 379 [Source:HGNC Symbol;Acc:HGNC:31872]	miRNA	41.79	101022066	101022132	67	14	q32.31	MIR379	66
hsa-mir-381	17.9650845327352	0.212799845945542	0.0803088547487309	2.64976815584466	0.00805470235073365	0.0212984917928053	ENSG00000199020	microRNA 381 [Source:HGNC Symbol;Acc:HGNC:31874]	miRNA	40	101045920	101045994	75	14	q32.31	MIR381	74
hsa-mir-382	11.2634173110557	0.386634044294299	0.0841040820786565	4.59709011427897	4.2843235186299e-06	2.56128036439831e-05	ENSG00000283170	microRNA 382 [Source:HGNC Symbol;Acc:HGNC:31875]	miRNA	38.16	101054306	101054381	76	14	q32.31	MIR382	75
hsa-mir-409	27.8795447941514	0.314388012906059	0.0671420784563378	4.68242896458001	2.83495443794438e-06	1.85622016770168e-05	ENSG00000199107	microRNA 409 [Source:HGNC Symbol;Acc:HGNC:32055]	miRNA	53.16	101065300	101065378	79	14	q32.31	MIR409	78
hsa-mir-423	388.270378960272	-0.0323442702059617	0.0419244771185828	-0.771488935079055	0.4404171784454	0.52888525795845	ENSG00000283935	microRNA 423 [Source:HGNC Symbol;Acc:HGNC:31880]	miRNA	52.13	30117079	30117172	94	17	q11.2	MIR423	93
hsa-mir-424	938.507125233528	-0.069539190631483	0.0826940361056555	-0.840921472772655	0.400391928121434	0.493756862033158	ENSG00000284231	microRNA 424 [Source:HGNC Symbol;Acc:HGNC:31881]	miRNA	51.02	134546614	134546711	98	X	q26.3	MIR424	97
hsa-mir-425	229.048009496132	0.170208602146188	0.0992736339929763	1.71453985615386	0.0864296237605576	0.148550915838458	ENSG00000199032	microRNA 425 [Source:HGNC Symbol;Acc:HGNC:31882]	miRNA	57.47	49020148	49020234	87	3	p21.31	MIR425	86
hsa-mir-429	84.6226393293046	-0.219412931360851	0.0949961835477446	-2.30970259190018	0.0209046252255107	0.0475105118761608	ENSG00000198976	microRNA 429 [Source:HGNC Symbol;Acc:HGNC:13784]	miRNA	57.83	1169005	1169087	83	1	p36.33	MIR429	82
hsa-mir-431	9.37152189231209	0.290449796054962	0.0953479783022392	3.04620822828858	0.00231747279809142	0.0076029816131467	ENSG00000208001	microRNA 431 [Source:HGNC Symbol;Acc:HGNC:32027]	miRNA	58.77	100881007	100881120	114	14	q32.2	MIR431	113
hsa-mir-450a-1	21.6298889253572	0.105491664341314	0.0795855500549307	1.32551278804384	0.185001130818254	0.281079066160331	ENSG00000199132	microRNA 450a-1 [Source:HGNC Symbol;Acc:HGNC:28008]	miRNA	27.47	134540341	134540431	91	X	q26.3	MIR450A1	90
hsa-mir-450a-2	21.5107123027682	0.15406677106954	0.0805179048996925	1.91344734145124	0.0556908087034341	0.10878030981033	ENSG00000207755	microRNA 450a-2 [Source:HGNC Symbol;Acc:HGNC:32137]	miRNA	29	134540508	134540607	100	X	q26.3	MIR450A2	99
hsa-mir-450b	69.2982368032958	-0.116651321748431	0.0819965432220028	-1.42263706693832	0.15484139286285	0.243126678052801	ENSG00000216001	microRNA 450b [Source:HGNC Symbol;Acc:HGNC:33642]	miRNA	28.21	134540185	134540262	78	X	q26.3	MIR450B	77
hsa-mir-451a	1654.2387082358	-0.357762245079756	0.0693666356675788	-5.15755509311763	2.50195246125201e-07	2.02363802013031e-06	ENSG00000284565	microRNA 451a [Source:HGNC Symbol;Acc:HGNC:32053]	miRNA	41.67	28861369	28861440	72	17	q11.2	MIR451A	71
hsa-mir-452	156.458871260522	0.35802922527108	0.12313258362469	2.9076724838517	0.00364129475190169	0.0112511916491344	ENSG00000283751	microRNA 452 [Source:HGNC Symbol;Acc:HGNC:32054]	miRNA	41.18	151959628	151959712	85	X	q28	MIR452	84
hsa-mir-454	25.466764911026	-0.0387038958277811	0.0719334938979537	-0.538051104297634	0.590541767700625	0.662853004561926	ENSG00000211514	microRNA 454 [Source:HGNC Symbol;Acc:HGNC:33137]	miRNA	39.13	59137758	59137872	115	17	q22	MIR454	114
hsa-mir-455	1609.78241256819	0.262249774002251	0.0825510268445932	3.17682025319868	0.00148899290294891	0.0053833809433073	ENSG00000207726	microRNA 455 [Source:HGNC Symbol;Acc:HGNC:32344]	miRNA	54.17	114209434	114209529	96	9	q32	MIR455	95
hsa-mir-4662a	45.7493588216166	-0.241348995331364	0.110718408491218	-2.17984523639994	0.0292689354662222	0.0633468158638307	ENSG00000283609	microRNA 4662a [Source:HGNC Symbol;Acc:HGNC:41826]	miRNA	32.84	124821985	124822051	67	8	q24.13	MIR4662A	66
hsa-mir-4668	13.0855530013385	0.277334378264258	0.0982665458843202	2.82226647704436	0.00476855362680665	0.0141005617996971	ENSG00000266315	microRNA 4668 [Source:HGNC Symbol;Acc:HGNC:41545]	miRNA	30	111932100	111932169	70	9	q31.3	MIR4668	69
hsa-mir-4677	18.9377420783877	-0.00165762379858531	0.0760437846222367	-0.0217982811720892	0.982608865288257	0.982608865288257	ENSG00000265201	microRNA 4677 [Source:HGNC Symbol;Acc:HGNC:41844]	miRNA	46.25	243346176	243346255	80	1	q43	MIR4677	79
hsa-mir-4772	12.3965595877786	0.102988359786662	0.0992532097708174	1.03763253626225	0.299441164292636	0.392125334192737	ENSG00000264764	microRNA 4772 [Source:HGNC Symbol;Acc:HGNC:41741]	miRNA	48.72	102432289	102432366	78	2	q12.1	MIR4772	77
hsa-mir-483	6.65134611658455	-0.221984089040356	0.156131816827466	-1.42177356000194	0.155091997521611	0.243126678052801	ENSG00000207805	microRNA 483 [Source:HGNC Symbol;Acc:HGNC:32340]	miRNA	60.53	2134134	2134209	76	11	p15.5	MIR483	75
hsa-mir-484	197.057561495073	0.181420783639662	0.0557373826158629	3.25492111622819	0.00113423865305653	0.00458699455280214	ENSG00000283736	microRNA 484 [Source:HGNC Symbol;Acc:HGNC:32341]	miRNA	59.49	15643294	15643372	79	16	p13.11	MIR484	78
hsa-mir-486-1	190.827761703403	-0.519985571789164	0.059200952148538	-8.78339879541963	1.58607594756924e-18	3.96518986892309e-17	ENSG00000274705	microRNA 486-1 [Source:HGNC Symbol;Acc:HGNC:32342]	miRNA	63.24	41660441	41660508	68	8	p11.21	MIR486-1	67
hsa-mir-486-2	190.968991735754	-0.535021172538264	0.0564382010523717	-9.47977013019589	2.54843844128475e-21	8.76025714191631e-20	ENSG00000283450	microRNA 486-2 [Source:HGNC Symbol;Acc:HGNC:50213]	miRNA	64.06	41660444	41660507	64	8	p11.21	MIR486-2	63
hsa-mir-489	9.14188227016593	-0.415343251542783	0.0994152401726688	-4.1778629797745	2.94260827439327e-05	0.000152682504803424	ENSG00000207656	microRNA 489 [Source:HGNC Symbol;Acc:HGNC:32074]	miRNA	47.62	93483936	93484019	84	7	q21.3	MIR489	83
hsa-mir-493	10.3823964365955	0.19591464757117	0.0906577986234435	2.16103468809034	0.0306926599770658	0.064926780720716	ENSG00000207989	microRNA 493 [Source:HGNC Symbol;Acc:HGNC:32082]	miRNA	53.93	100869060	100869148	89	14	q32.2	MIR493	88
hsa-mir-495	9.0509273536969	0.434330861890519	0.0938681494565026	4.62703126039342	3.70944542372555e-06	2.26688331449895e-05	ENSG00000207743	microRNA 495 [Source:HGNC Symbol;Acc:HGNC:32085]	miRNA	37.8	101033755	101033836	82	14	q32.31	MIR495	81
hsa-mir-497	73.2222099637837	0.420114882383386	0.0915599653632822	4.58841242148244	4.46629606496011e-06	2.61168473650402e-05	ENSG00000284027	microRNA 497 [Source:HGNC Symbol;Acc:HGNC:32088]	miRNA	66.96	7017911	7018022	112	17	p13.1	MIR497	111
hsa-mir-500a	712.722296236125	-0.267113821410235	0.0641657334446969	-4.16287334485866	3.14267705696093e-05	0.000160043739011899	ENSG00000207785	microRNA 500a [Source:HGNC Symbol;Acc:HGNC:32134]	miRNA	55.95	50008431	50008514	84	X	p11.23	MIR500A	83
hsa-mir-500b	18.4976937616137	-0.0573341173335991	0.0846118671526579	-0.677613191423328	0.498016979906201	0.585276365274382	ENSG00000239057	microRNA 500b [Source:HGNC Symbol;Acc:HGNC:38223]	miRNA	55.7	50010672	50010750	79	X	p11.23	MIR500B	78
hsa-mir-501	178.121268073393	-0.161212420016554	0.0848809720168006	-1.89927631819114	0.0575281548883124	0.110631067092908	ENSG00000211538	microRNA 501 [Source:HGNC Symbol;Acc:HGNC:32135]	miRNA	53.57	50009722	50009805	84	X	p11.23	MIR501	83
hsa-mir-502	34.5883134520616	-0.234693579431804	0.0729725118953771	-3.21619159510764	0.00129904073740665	0.00496161392759484	ENSG00000272080	microRNA 502 [Source:HGNC Symbol;Acc:HGNC:32136]	miRNA	55.81	50014598	50014683	86	X	p11.23	MIR502	85
hsa-mir-503	85.8876800010971	-0.274357838743054	0.0932218298623261	-2.94306429243276	0.00324980920012922	0.0102723854027073	ENSG00000208005	microRNA 503 [Source:HGNC Symbol;Acc:HGNC:32138]	miRNA	59.15	134546328	134546398	71	X	q26.3	MIR503	70
hsa-mir-505	139.663029542968	0.204968458889768	0.0575694734244432	3.56036709557155	0.000370336712259713	0.00166955075199051	ENSG00000207633	microRNA 505 [Source:HGNC Symbol;Acc:HGNC:32140]	miRNA	52.38	139924148	139924231	84	X	q27.1	MIR505	83
hsa-mir-508	47.7977753574528	0.146003118253218	0.0929328916725597	1.57105967139866	0.116168788969638	0.189032053057103	ENSG00000207589	microRNA 508 [Source:HGNC Symbol;Acc:HGNC:32145]	miRNA	45.22	147236913	147237027	115	X	q27.3	MIR508	114
hsa-mir-509-3	8.23823202563867	0.0593567521318029	0.109398314463742	0.542574649552535	0.587422697090713	0.662054269262074	ENSG00000212014	microRNA 509-3 [Source:HGNC Symbol;Acc:HGNC:33675]	miRNA	42.67	147259652	147259726	75	X	q27.3	MIR509-3	74
hsa-mir-511	20.1763043218778	0.306085944581237	0.118609923589897	2.58060991287333	0.00986259549840295	0.0253477921687926	ENSG00000207938	microRNA 511 [Source:HGNC Symbol;Acc:HGNC:32077]	miRNA	39.08	17845107	17845193	87	10	p12.33	MIR511	86
hsa-mir-514a-1	13.5148299480284	0.0218469004961448	0.101262819053256	0.215744541781471	0.829186879400145	0.867020501273916	ENSG00000207868	microRNA 514a-1 [Source:HGNC Symbol;Acc:HGNC:32148]	miRNA	39.8	147279247	147279344	98	X	q27.3	MIR514A1	97
hsa-mir-514a-2	13.6709423916256	-0.0133706004676651	0.108879940336704	-0.122801320668594	0.902264428435086	0.918973028961662	ENSG00000207866	microRNA 514a-2 [Source:HGNC Symbol;Acc:HGNC:32149]	miRNA	40.91	147281943	147282030	88	X	q27.3	MIR514A2	87
hsa-mir-532	2136.1703593696	-0.468457704500612	0.0571144549977285	-8.20208657369213	2.36250055606641e-16	4.33125101945509e-15	ENSG00000207758	microRNA 532 [Source:HGNC Symbol;Acc:HGNC:32795]	miRNA	53.85	50003148	50003238	91	X	p11.23	MIR532	90
hsa-mir-539	9.80171027712055	0.262118973052427	0.0982875896230946	2.6668572711731	0.00765641798648147	0.0206423033949255	ENSG00000202560	microRNA 539 [Source:HGNC Symbol;Acc:HGNC:32529]	miRNA	30.77	101047321	101047398	78	14	q32.31	MIR539	77
hsa-mir-542	915.941494936161	-0.0620870149274413	0.0759818527564473	-0.817129520735108	0.413854414198075	0.501365479755377	ENSG00000207784	microRNA 542 [Source:HGNC Symbol;Acc:HGNC:32534]	miRNA	47.42	134541341	134541437	97	X	q26.3	MIR542	96
hsa-mir-574	145.425719122992	0.211801166332698	0.0669083353155271	3.16554230999597	0.00154794147775006	0.005457485979247	ENSG00000207944	microRNA 574 [Source:HGNC Symbol;Acc:HGNC:32830]	miRNA	65.62	38868032	38868127	96	4	p14	MIR574	95
hsa-mir-576	34.3370868609681	-0.0720230371009355	0.0674904420258	-1.0671590663668	0.285900013225682	0.381662639014866	ENSG00000207988	microRNA 576 [Source:HGNC Symbol;Acc:HGNC:32832]	miRNA	36.73	109488698	109488795	98	4	q25	MIR576	97
hsa-mir-577	65.8569529412435	0.00758465226051291	0.186154306129912	0.0407438990705902	0.967500064236011	0.971031086368259	ENSG00000207931	microRNA 577 [Source:HGNC Symbol;Acc:HGNC:32833]	miRNA	39.58	114656759	114656854	96	4	q26	MIR577	95
hsa-mir-582	898.630202553092	0.0355567028369855	0.162622249096797	0.218645991151071	0.8269258237275	0.867020501273916	ENSG00000202601	microRNA 582 [Source:HGNC Symbol;Acc:HGNC:32838]	miRNA	35.71	59703606	59703703	98	5	q12.1	MIR582	97
hsa-mir-584	118.272730053177	-0.164606124265058	0.095942761128298	-1.71567007587932	0.0862224446746436	0.148550915838458	ENSG00000207714	microRNA 584 [Source:HGNC Symbol;Acc:HGNC:32840]	miRNA	53.61	149062313	149062409	97	5	q32	MIR584	96
hsa-mir-589	108.038801433694	-0.160915843360981	0.0657916990172957	-2.44583808845974	0.014451588338776	0.0343494654534486	ENSG00000207973	microRNA 589 [Source:HGNC Symbol;Acc:HGNC:32845]	miRNA	62.63	5495819	5495917	99	7	p22.1	MIR589	98
hsa-mir-590	52.154986953445	0.0693135318198479	0.0667259881539577	1.03877864888145	0.298907693464337	0.392125334192737	ENSG00000207741	microRNA 590 [Source:HGNC Symbol;Acc:HGNC:32846]	miRNA	35.05	74191198	74191294	97	7	q11.23	MIR590	96
hsa-mir-592	53.0712968055205	-0.0702482878100039	0.167189570877948	-0.42017147027243	0.674360194827617	0.738840850906752	ENSG00000207692	microRNA 592 [Source:HGNC Symbol;Acc:HGNC:32848]	miRNA	45.36	127058088	127058184	97	7	q31.33	MIR592	96
hsa-mir-598	53.5505383834412	-0.235519967840775	0.123327425164123	-1.90971284389784	0.0561701963384248	0.10878030981033	ENSG00000207600	microRNA 598 [Source:HGNC Symbol;Acc:HGNC:32854]	miRNA	53.61	11035206	11035302	97	8	p23.1	MIR598	96
hsa-mir-599	5.40197770278062	-0.550249527509287	0.106968857549927	-5.14401611938745	2.68926444168102e-07	2.11299348989223e-06	ENSG00000207804	microRNA 599 [Source:HGNC Symbol;Acc:HGNC:32855]	miRNA	42.11	99536636	99536730	95	8	q22.2	MIR599	94
hsa-mir-615	25.5110969007492	0.185146373732029	0.0929159522304422	1.99262203408135	0.0463028505578984	0.0936270875251623	ENSG00000207571	microRNA 615 [Source:HGNC Symbol;Acc:HGNC:32871]	miRNA	70.83	54033950	54034045	96	12	q13.13	MIR615	95
hsa-mir-616	14.3550284972279	0.145052621747167	0.0872713048130794	1.6620883812594	0.0964950548507216	0.161057273509326	ENSG00000208028	microRNA 616 [Source:HGNC Symbol;Acc:HGNC:32872]	miRNA	40.21	57519163	57519259	97	12	q13.3	MIR616	96
hsa-mir-625	234.526525772873	0.325192639437623	0.101598730561769	3.20075494683388	0.00137068050115006	0.00509374510562523	ENSG00000207781	microRNA 625 [Source:HGNC Symbol;Acc:HGNC:32881]	miRNA	48.24	65471102	65471186	85	14	q23.3	MIR625	84
hsa-mir-628	113.482956767523	0.0433572781348811	0.0854523554299155	0.507385406952778	0.611884422930373	0.678748910768016	ENSG00000283891	microRNA 628 [Source:HGNC Symbol;Acc:HGNC:32884]	miRNA	41.05	55372940	55373034	95	15	q21.3	MIR628	94
hsa-mir-629	184.856795715727	0.0160209721687133	0.0786247837645838	0.203764912304025	0.838537213467882	0.873476264029044	ENSG00000207965	microRNA 629 [Source:HGNC Symbol;Acc:HGNC:32885]	miRNA	59.79	70079372	70079468	97	15	q23	MIR629	96
hsa-mir-652	43.2551594780108	-0.140493277650568	0.064628391488926	-2.17386313373808	0.0297154154415788	0.0633468158638307	ENSG00000208013	microRNA 652 [Source:HGNC Symbol;Acc:HGNC:32908]	miRNA	50	110055329	110055426	98	X	q23	MIR652	97
hsa-mir-653	182.576915143826	-0.871206389542455	0.11236815324545	-7.75314325616301	8.96453889667426e-15	1.45014599799142e-13	ENSG00000208014	microRNA 653 [Source:HGNC Symbol;Acc:HGNC:32909]	miRNA	36.46	93482760	93482855	96	7	q21.3	MIR653	95
hsa-mir-654	13.9735271372229	0.383785454493377	0.0876886442617421	4.37668363702619	1.20498673838812e-05	6.49747751091634e-05	ENSG00000207934	microRNA 654 [Source:HGNC Symbol;Acc:HGNC:32910]	miRNA	53.09	101040219	101040299	81	14	q32.31	MIR654	80
hsa-mir-660	101.3668314359	-0.527428958878378	0.0703969896323319	-7.49220899406386	6.77239669783411e-14	1.03467171772466e-12	ENSG00000207970	microRNA 660 [Source:HGNC Symbol;Acc:HGNC:32916]	miRNA	49.48	50013241	50013337	97	X	p11.23	MIR660	96
hsa-mir-664a	97.6242463691673	-0.126713494837952	0.0769906671027662	-1.6458292882281	0.0997989105301653	0.164339523328116	ENSG00000281696	microRNA 664a [Source:HGNC Symbol;Acc:HGNC:35370]	miRNA	31.71	220200538	220200619	82	1	q41	MIR664A	81
hsa-mir-664b	13.7932853782567	0.034761246401546	0.0879956512464406	0.395033685291943	0.692818028203545	0.750098258881791	ENSG00000284450	microRNA 664b [Source:HGNC Symbol;Acc:HGNC:43501]	miRNA	42.62	154768596	154768656	61	X	q28	MIR664B	60
hsa-mir-671	12.3051520704007	0.0928506242667991	0.0859702825695826	1.08003162827396	0.280128096126372	0.375781592364645	ENSG00000284191	microRNA 671 [Source:HGNC Symbol;Acc:HGNC:33134]	miRNA	63.56	151238421	151238538	118	7	q36.1	MIR671	117
hsa-mir-675	60.924853042779	-0.114399622141855	0.162412996685075	-0.70437480051969	0.481199394867351	0.572856422461132	ENSG00000284010	microRNA 675 [Source:HGNC Symbol;Acc:HGNC:33351]	miRNA	68.49	1996759	1996831	73	11	p15.5	MIR675	72
hsa-mir-7-1	45.0952107059915	-0.142186413552665	0.0770133005326123	-1.84625788752495	0.0648547693063946	0.121326949382711	ENSG00000284179	microRNA 7-1 [Source:HGNC Symbol;Acc:HGNC:31638]	miRNA	41.82	83969748	83969857	110	9	q21.32	MIR7-1	109
hsa-mir-708	209.955209272961	0.288715713398027	0.154695155736488	1.86635264707211	0.0619920435374252	0.116765835430082	ENSG00000211997	microRNA 708 [Source:HGNC Symbol;Acc:HGNC:33654]	miRNA	48.86	79402022	79402109	88	11	q14.1	MIR708	87
hsa-mir-744	76.6244899589346	0.016797506586062	0.0674194740237578	0.249149178769072	0.803245389422866	0.846331349008767	ENSG00000266297	microRNA 744 [Source:HGNC Symbol;Acc:HGNC:33658]	miRNA	54.08	12081899	12081996	98	17	p12	MIR744	97
hsa-mir-758	10.0320836230942	0.305424765804165	0.094373027617601	3.23635654714549	0.00121066060586304	0.0047561666658905	ENSG00000211582	microRNA 758 [Source:HGNC Symbol;Acc:HGNC:33133]	miRNA	48.86	101026020	101026107	88	14	q32.31	MIR758	87
hsa-mir-766	14.7889359773038	-0.0847393947333106	0.0839259036675569	-1.00969296760838	0.312642412743494	0.405550299549344	ENSG00000211578	microRNA 766 [Source:HGNC Symbol;Acc:HGNC:33139]	miRNA	55.86	119646738	119646848	111	X	q24	MIR766	110
hsa-mir-769	37.0292683798319	-0.0679477768247295	0.0556552556989644	-1.22086900817156	0.222135620397628	0.32243380932396	ENSG00000211580	microRNA 769 [Source:HGNC Symbol;Acc:HGNC:33138]	miRNA	61.86	46018932	46019049	118	19	q13.32	MIR769	117
hsa-mir-874	42.8200976763336	-0.294310186673996	0.0966353715580139	-3.0455741197964	0.00232236529274299	0.0076029816131467	ENSG00000216009	microRNA 874 [Source:HGNC Symbol;Acc:HGNC:33643]	miRNA	69.23	137647572	137647649	78	5	q31.2	MIR874	77
hsa-mir-885	30.256817125647	-0.262962231720974	0.154476261715481	-1.70228246593192	0.0887024301192565	0.150575112856763	ENSG00000216135	microRNA 885 [Source:HGNC Symbol;Acc:HGNC:33659]	miRNA	58.11	10394489	10394562	74	3	p25.3	MIR885	73
hsa-mir-887	13.5263601024354	0.16151260129082	0.0988591032138275	1.63376559204139	0.10230807970891	0.167468582856847	ENSG00000216077	microRNA 887 [Source:HGNC Symbol;Acc:HGNC:33661]	miRNA	55.7	15935182	15935260	79	5	p15.1	MIR887	78
hsa-mir-889	9.54197127529941	0.0469104155894674	0.090751561459128	0.516910286007526	0.605218786925446	0.676565717091454	ENSG00000216099	microRNA 889 [Source:HGNC Symbol;Acc:HGNC:33651]	miRNA	35.44	101047901	101047979	79	14	q32.31	MIR889	78
hsa-mir-891a	20.053807071188	-0.764545470669778	0.125113726295089	-6.11080409248261	9.91303945397662e-10	1.04849455763214e-08	ENSG00000216056	microRNA 891a [Source:HGNC Symbol;Acc:HGNC:33635]	miRNA	43.04	146027794	146027872	79	X	q27.3	MIR891A	78
hsa-mir-9-1	450.03754053097	0.353497221027721	0.0382708501055471	9.23672246769569	2.54163235834681e-20	7.76609887272638e-19	ENSG00000207933	microRNA 9-1 [Source:HGNC Symbol;Acc:HGNC:31641]	miRNA	40.45	156420341	156420429	89	1	q22	MIR9-1	88
hsa-mir-9-2	449.754431996446	0.349558012365909	0.0389502475207052	8.97447473678032	2.84706964955483e-19	7.82944153627578e-18	ENSG00000284447	microRNA 9-2 [Source:HGNC Symbol;Acc:HGNC:31642]	miRNA	36.78	88666853	88666939	87	5	q14.3	MIR9-2	86
hsa-mir-9-3	452.458793913081	0.310804537353683	0.0379463231525247	8.19063644465388	2.59848399699871e-16	4.46614436984153e-15	ENSG00000284329	microRNA 9-3 [Source:HGNC Symbol;Acc:HGNC:31646]	miRNA	44.44	89368017	89368106	90	15	q26.1	MIR9-3	89
hsa-mir-92a-1	6453.58836915473	-0.114171902280875	0.0659709347051566	-1.7306394519214	0.083516090569645	0.147223877606746	ENSG00000283705	microRNA 92a-1 [Source:HGNC Symbol;Acc:HGNC:31643]	miRNA	48.72	91351314	91351391	78	13	q31.3	MIR92A1	77
hsa-mir-92a-2	5939.67626087628	-0.120501413274926	0.0655473350644125	-1.83838768054432	0.0660052991478851	0.122644981524786	ENSG00000284538	microRNA 92a-2 [Source:HGNC Symbol;Acc:HGNC:31644]	miRNA	45.33	134169538	134169612	75	X	q26.2	MIR92A2	74
hsa-mir-92b	123.886601827738	-0.0343247031301165	0.0896497517835659	-0.38287560698421	0.70181199855446	0.756856076872457	ENSG00000284586	microRNA 92b [Source:HGNC Symbol;Acc:HGNC:32920]	miRNA	75	155195177	155195272	96	1	q22	MIR92B	95
hsa-mir-93	6344.92328341684	-0.0464182295815141	0.0471456937388066	-0.984569870552277	0.32483539531599	0.415487133543708	ENSG00000207757	microRNA 93 [Source:HGNC Symbol;Acc:HGNC:31645]	miRNA	60	100093768	100093847	80	7	q22.1	MIR93	79
hsa-mir-96	9.78157817377796	-0.00508487380043741	0.0927012679716472	-0.0548522572743301	0.956256167750718	0.964138422162739	ENSG00000199158	microRNA 96 [Source:HGNC Symbol;Acc:HGNC:31648]	miRNA	47.44	129774692	129774769	78	7	q32.2	MIR96	77
hsa-mir-98	155.44404168731	-0.0936672974010196	0.0616576553789527	-1.5191511390651	0.128724456908854	0.20580945145311	ENSG00000271886	microRNA 98 [Source:HGNC Symbol;Acc:HGNC:31649]	miRNA	42.86	53556223	53556341	119	X	p11.22	MIR98	118
hsa-mir-99a	1570.92743208087	-0.155219268826738	0.0927015078180846	-1.67439853439425	0.094052300662723	0.158677194369625	ENSG00000207638	microRNA 99a [Source:HGNC Symbol;Acc:HGNC:31650]	miRNA	53.09	16539089	16539169	81	21	q21.1	MIR99A	80
hsa-mir-99b	86515.2574511568	-0.0307824680500925	0.0538745803002411	-0.571372767612164	0.567746984816301	0.642512019853839	ENSG00000207550	microRNA 99b [Source:HGNC Symbol;Acc:HGNC:31651]	miRNA	67.14	51692612	51692681	70	19	q13.41	MIR99B	69
