# Supplementary material for: Oncogenic Role of miR-217 During Clear Cell Renal Carcinoma Progression
Source: Front Oncol. 2022 Jul 22;12:934711. doi: 10.3389/fonc.2022.934711 (PMC9354686; doi:10.3389/fonc.2022.934711)
Supplement: Supplementary Material S3 — Differential expression values for all combinations between four stages of ccRC and non-tumor. This zip file contains 20 differential expression analyses, including log2 fold change value, p-value, adjusted p-value, and B-statistic for each gene. BioMart annotation in every gene is included for better use. [file DataSheet_3.zip › DEGS/res-mir-stage2_ctrl.tsv]

mirbase_id	baseMean	log2FoldChange	lfcSE	stat	pvalue	padj	ensembl_gene_id	description	gene_biotype	gcContent	start_position	end_position	transcript_length	chr	band	gene_name	geneLength
hsa-let-7a-1	19645.6939959555	-0.0274120511818234	0.0405838576312785	-0.675442227076427	0.499394844821838	0.51629166287972	ENSG00000199165	microRNA let-7a-1 [Source:HGNC Symbol;Acc:HGNC:31476]	miRNA	42.5	94175957	94176036	80	9	q22.32	MIRLET7A1	79
hsa-let-7a-2	19602.2417156118	-0.0236261111618443	0.0405035122486821	-0.583310183491877	0.5596845083898	0.567945534343893	ENSG00000198975	microRNA let-7a-2 [Source:HGNC Symbol;Acc:HGNC:31477]	miRNA	40.28	122146522	122146593	72	11	q24.1	MIRLET7A2	71
hsa-let-7a-3	19752.4927420994	-0.0252117925933589	0.0406065131229681	-0.620880510400153	0.534678245415836	0.54660415423552	ENSG00000283990	microRNA let-7a-3 [Source:HGNC Symbol;Acc:HGNC:31478]	miRNA	45.95	46112749	46112822	74	22	q13.31	MIRLET7A3	73
hsa-let-7b	34556.243820222	0.960348549774826	0.0765233934924057	12.549738138183	3.98826748011735e-36	1.31372385229658e-35	ENSG00000284520	microRNA let-7b [Source:HGNC Symbol;Acc:HGNC:31479]	miRNA	53.01	46113686	46113768	83	22	q13.31	MIRLET7B	82
hsa-let-7c	4906.65888253964	-0.218000566166783	0.100365659652478	-2.17206330254414	0.0298508884924996	0.0347838743027008	ENSG00000199030	microRNA let-7c [Source:HGNC Symbol;Acc:HGNC:31480]	miRNA	47.62	16539828	16539911	84	21	q21.1	MIRLET7C	83
hsa-let-7d	1409.82374179035	0.242394376638891	0.0546131115873356	4.43839161684207	9.06336033287461e-06	1.25247441785956e-05	ENSG00000199133	microRNA let-7d [Source:HGNC Symbol;Acc:HGNC:31481]	miRNA	48.28	94178834	94178920	87	9	q22.32	MIRLET7D	86
hsa-let-7e	2885.35252670614	-0.887857532309596	0.0651512889624848	-13.6276280400352	2.74353245195943e-42	1.06263580885753e-41	ENSG00000198972	microRNA let-7e [Source:HGNC Symbol;Acc:HGNC:31482]	miRNA	56.96	51692786	51692864	79	19	q13.41	MIRLET7E	78
hsa-let-7f-1	8695.79811408617	-0.475054538948478	0.0695900040230624	-6.82647667028504	8.70254395625456e-12	1.44168649877711e-11	ENSG00000199072	microRNA let-7f-1 [Source:HGNC Symbol;Acc:HGNC:31483]	miRNA	40.23	94176347	94176433	87	9	q22.32	MIRLET7F1	86
hsa-let-7f-2	8825.09457771092	-0.489286445012412	0.0700692323650512	-6.98290003325991	2.89148167115185e-12	4.84852109491927e-12	ENSG00000208012	microRNA let-7f-2 [Source:HGNC Symbol;Acc:HGNC:31484]	miRNA	42.17	53557192	53557274	83	X	p11.22	MIRLET7F2	82
hsa-let-7g	1552.66631696841	-0.587581207940958	0.0570032204095812	-10.307859866847	6.49311229503318e-25	1.55270076620359e-24	ENSG00000199150	microRNA let-7g [Source:HGNC Symbol;Acc:HGNC:31485]	miRNA	50	52268278	52268361	84	3	p21.2	MIRLET7G	83
hsa-let-7i	1245.5584854292	0.796988996606147	0.0654784331816102	12.1717786739892	4.39401848328538e-34	1.29940035288871e-33	ENSG00000199179	microRNA let-7i [Source:HGNC Symbol;Acc:HGNC:31486]	miRNA	53.57	62603686	62603769	84	12	q14.1	MIRLET7I	83
hsa-mir-1-1	13.7041219461393	-1.49129295457329	0.0953696583546525	-15.6369749069206	4.07638111011216e-55	1.93276690565663e-54	ENSG00000199017	microRNA 1-1 [Source:HGNC Symbol;Acc:HGNC:31499]	miRNA	36.62	62554306	62554376	71	20	q13.33	MIR1-1	70
hsa-mir-1-2	14.4158419615376	-1.51909736339554	0.0948987923789861	-16.0075521017054	1.13175664987868e-57	5.87232223993654e-57	ENSG00000284453	microRNA 1-2 [Source:HGNC Symbol;Acc:HGNC:31500]	miRNA	34.12	21829004	21829088	85	18	q11.2	MIR1-2	84
hsa-mir-100	9449.05485171915	0.153885627283271	0.149655069459937	1.02826872379667	0.303823438926091	0.326372834783887	ENSG00000207994	microRNA 100 [Source:HGNC Symbol;Acc:HGNC:31487]	miRNA	46.25	122152229	122152308	80	11	q24.1	MIR100	79
hsa-mir-101-1	15747.7919563469	0.960286079232601	0.0618334886612085	15.5301940748338	2.16722922144415e-54	9.77029567044494e-54	ENSG00000199135	microRNA 101-1 [Source:HGNC Symbol;Acc:HGNC:31488]	miRNA	45.33	65058434	65058508	75	1	p31.3	MIR101-1	74
hsa-mir-101-2	15797.2275264559	0.959485457660817	0.0614940507906653	15.6028989036199	6.95623707675275e-55	3.24231389170679e-54	ENSG00000199065	microRNA 101-2 [Source:HGNC Symbol;Acc:HGNC:31489]	miRNA	40.51	4850297	4850375	79	9	p24.1	MIR101-2	78
hsa-mir-103a-1	13997.9096105348	0.650308486072623	0.0481300394588419	13.5114887372725	1.33788310035042e-41	4.97186287292388e-41	ENSG00000199035	microRNA 103a-1 [Source:HGNC Symbol;Acc:HGNC:31490]	miRNA	48.72	168560896	168560973	78	5	q34	MIR103A1	77
hsa-mir-103a-2	14013.2154941737	0.647880256921	0.0479816253410542	13.5026742490663	1.50801198448856e-41	5.52937727645805e-41	ENSG00000199024	microRNA 103a-2 [Source:HGNC Symbol;Acc:HGNC:31491]	miRNA	44.87	3917494	3917571	78	20	p13	MIR103A2	77
hsa-mir-106a	44.1884852709593	-0.311725497944581	0.0953991680718781	-3.26759136630744	0.00108466849627249	0.00136202665057047	ENSG00000284157	microRNA 106a [Source:HGNC Symbol;Acc:HGNC:31494]	miRNA	41.98	134170198	134170278	81	X	q26.2	MIR106A	80
hsa-mir-106b	774.346040078483	1.28584302272573	0.0506177594373141	25.4030015753292	2.33645848817963e-142	3.56958935694111e-141	ENSG00000208036	microRNA 106b [Source:HGNC Symbol;Acc:HGNC:31495]	miRNA	60.98	100093993	100094074	82	7	q22.1	MIR106B	81
hsa-mir-107	127.740291719514	0.138152700779727	0.0673708511548932	2.05063018221483	0.0403029747960563	0.046568563314771	ENSG00000198997	microRNA 107 [Source:HGNC Symbol;Acc:HGNC:31496]	miRNA	46.91	89592747	89592827	81	10	q23.31	MIR107	80
hsa-mir-10a	83382.7588411042	-0.971211554610004	0.10354345239416	-9.37974861909065	6.61302046023575e-21	1.36735385456002e-20	ENSG00000284038	microRNA 10a [Source:HGNC Symbol;Acc:HGNC:31497]	miRNA	39.09	48579838	48579947	110	17	q21.32	MIR10A	109
hsa-mir-10b	484505.71483737	-0.662420292145256	0.098140671826728	-6.74970203296336	1.4814908581053e-11	2.41070997620686e-11	ENSG00000207744	microRNA 10b [Source:HGNC Symbol;Acc:HGNC:31498]	miRNA	40	176150303	176150412	110	2	q31.1	MIR10B	109
hsa-mir-1180	21.3002621446889	0.780926318718086	0.119922369195612	6.51193204367296	7.41902846169179e-11	1.20013695703838e-10	ENSG00000221540	microRNA 1180 [Source:HGNC Symbol;Acc:HGNC:35261]	miRNA	69.57	19344506	19344574	69	17	p11.2	MIR1180	68
hsa-mir-122	46.1988270326284	4.39213940851479	0.203773617552693	21.5540140144935	4.85500461509348e-103	5.13510103519503e-102	ENSG00000284440	microRNA 122 [Source:HGNC Symbol;Acc:HGNC:31501]	miRNA	43.53	58451074	58451158	85	18	q21.31	MIR122	84
hsa-mir-1247	19.8471619721929	-0.202734763903605	0.219156101253308	-0.925070133773172	0.354929427300242	0.378316250029328	ENSG00000283857	microRNA 1247 [Source:HGNC Symbol;Acc:HGNC:35313]	miRNA	74.26	101560287	101560422	136	14	q32.31	MIR1247	135
hsa-mir-1251	11.8568278727769	-2.06567676916151	0.0990599612870864	-20.8527920092252	1.43783111509466e-96	1.41215555946797e-95	ENSG00000221479	microRNA 1251 [Source:HGNC Symbol;Acc:HGNC:35317]	miRNA	55.71	97491909	97491978	70	12	q23.1	MIR1251	69
hsa-mir-125a	2372.52737308884	-0.82086297646997	0.0619091080229068	-13.2591633555154	3.99325877451695e-40	1.39005843416729e-39	ENSG00000208008	microRNA 125a [Source:HGNC Symbol;Acc:HGNC:31505]	miRNA	59.3	51693254	51693339	86	19	q13.41	MIR125A	85
hsa-mir-125b-1	606.557419669654	-1.13282043626029	0.0914251270997834	-12.3906903079709	2.93505949469622e-35	9.06900405664563e-35	ENSG00000207971	microRNA 125b-1 [Source:HGNC Symbol;Acc:HGNC:31506]	miRNA	53.41	122099757	122099844	88	11	q24.1	MIR125B1	87
hsa-mir-125b-2	647.08988603162	-1.07027654052045	0.0894018936687116	-11.9715198034448	5.01023705846688e-33	1.46576084157276e-32	ENSG00000207863	microRNA 125b-2 [Source:HGNC Symbol;Acc:HGNC:31507]	miRNA	49.44	16590237	16590325	89	21	q21.1	MIR125B2	88
hsa-mir-126	28039.2391320763	0.590452342822979	0.0836011721056478	7.06272804497067	1.63265063166976e-12	2.75447192459623e-12	ENSG00000199161	microRNA 126 [Source:HGNC Symbol;Acc:HGNC:31508]	miRNA	52.94	136670602	136670686	85	9	q34.3	MIR126	84
hsa-mir-1266	12.9761508880854	0.462645950775171	0.125164493285038	3.69630346939993	0.000218761460575249	0.000279811170503225	ENSG00000221052	microRNA 1266 [Source:HGNC Symbol;Acc:HGNC:35334]	miRNA	53.57	52277117	52277200	84	15	q21.2	MIR1266	83
hsa-mir-1269a	27.7121727594852	-1.75724382576166	0.0659550091665253	-26.6430684790737	2.15329952169617e-156	4.22969548904604e-155	ENSG00000221563	microRNA 1269a [Source:HGNC Symbol;Acc:HGNC:35337]	miRNA	59.05	66276824	66276928	105	4	q13.2	MIR1269A	104
hsa-mir-127	398.352294250043	-1.66110458509502	0.062691567316661	-26.4964596706384	1.06470201808264e-154	1.95195369981816e-153	ENSG00000207608	microRNA 127 [Source:HGNC Symbol;Acc:HGNC:31509]	miRNA	52.58	100882979	100883075	97	14	q32.2	MIR127	96
hsa-mir-1270	40.4320058885646	1.4725035914121	0.156978963130351	9.38026065434878	6.58098346727145e-21	1.36735385456002e-20	ENSG00000238517	microRNA 1270 [Source:HGNC Symbol;Acc:HGNC:35338]	miRNA	39.76	20399272	20399354	83	19	p12	MIR1270	82
hsa-mir-1271	24.8256493453103	1.15336271380825	0.12734203805966	9.05720319371596	1.33838128155865e-19	2.64787663617719e-19	ENSG00000221464	microRNA 1271 [Source:HGNC Symbol;Acc:HGNC:35252]	miRNA	51.16	176367946	176368031	86	5	q35.2	MIR1271	85
hsa-mir-128-1	116.025923229456	0.312665881779887	0.0999340613395778	3.12872185507845	0.00175568415906415	0.00217483398082271	ENSG00000207654	microRNA 128-1 [Source:HGNC Symbol;Acc:HGNC:31510]	miRNA	50	135665397	135665478	82	2	q21.3	MIR128-1	81
hsa-mir-128-2	77.358692052256	0.478952235192611	0.0998035770708192	4.79894858731119	1.59500727771404e-06	2.27267876358218e-06	ENSG00000207625	microRNA 128-2 [Source:HGNC Symbol;Acc:HGNC:31511]	miRNA	55.95	35744476	35744559	84	3	p22.3	MIR128-2	83
hsa-mir-1287	51.677636431315	0.357636434771812	0.0845713410359702	4.22881357196052	2.34926911390955e-05	3.19826240755013e-05	ENSG00000284415	microRNA 1287 [Source:HGNC Symbol;Acc:HGNC:35280]	miRNA	51.11	98395218	98395307	90	10	q24.2	MIR1287	89
hsa-mir-129-2	8.06545426719487	-2.85271107316106	0.186356814263536	-15.3077905116306	6.78292621562884e-53	3.0085559827386e-52	ENSG00000199077	microRNA 129-2 [Source:HGNC Symbol;Acc:HGNC:31513]	miRNA	53.33	43581394	43581483	90	11	p11.2	MIR129-2	89
hsa-mir-1296	10.8728679257667	-0.942893965213144	0.0976579419589545	-9.65506692337876	4.67853697824745e-22	9.97362534122518e-22	ENSG00000221063	microRNA 1296 [Source:HGNC Symbol;Acc:HGNC:35249]	miRNA	57.61	63372957	63373048	92	10	q21.3	MIR1296	91
hsa-mir-1301	28.1388599039364	0.281819986214693	0.0797488859192799	3.533842297182	0.000409565373679284	0.000521437397045385	ENSG00000221445	microRNA 1301 [Source:HGNC Symbol;Acc:HGNC:35253]	miRNA	62.2	25328640	25328721	82	2	p23.3	MIR1301	81
hsa-mir-1306	16.3714082275595	0.135260075443519	0.0807303289982627	1.67545552113915	0.0938448909962235	0.105336102138618	ENSG00000284464	microRNA 1306 [Source:HGNC Symbol;Acc:HGNC:35371]	miRNA	58.82	20086058	20086142	85	22	q11.21	MIR1306	84
hsa-mir-1307	2177.77013427086	0.410587031251253	0.0763807677928545	5.37552898610249	7.63581660031551e-08	1.13505381896582e-07	ENSG00000283867	microRNA 1307 [Source:HGNC Symbol;Acc:HGNC:35372]	miRNA	56.38	103394253	103394401	149	10	q24.33	MIR1307	148
hsa-mir-130a	235.771013196403	-0.846273871570912	0.0862701171354017	-9.80958296651757	1.02390836123511e-22	2.25259839471725e-22	ENSG00000208009	microRNA 130a [Source:HGNC Symbol;Acc:HGNC:31514]	miRNA	50.56	57641198	57641286	89	11	q12.1	MIR130A	88
hsa-mir-130b	31.9778424000114	0.908848941608638	0.0888659257779445	10.2271926348873	1.49798959267326e-24	3.49107744055209e-24	ENSG00000283871	microRNA 130b [Source:HGNC Symbol;Acc:HGNC:31515]	miRNA	57.32	21653304	21653385	82	22	q11.21	MIR130B	81
hsa-mir-132	135.1021492406	0.0707554583974823	0.078448859258331	0.901931004050494	0.367093520378807	0.386784360552383	ENSG00000267200	microRNA 132 [Source:HGNC Symbol;Acc:HGNC:31516]	miRNA	65.35	2049908	2050008	101	17	p13.3	MIR132	100
hsa-mir-133a-1	9.20607479156298	-1.11866730300875	0.105887528436585	-10.5646747971714	4.34471936991547e-26	1.08617984247887e-25	ENSG00000283927	microRNA 133a-1 [Source:HGNC Symbol;Acc:HGNC:31517]	miRNA	44.32	21825698	21825785	88	18	q11.2	MIR133A1	87
hsa-mir-133a-2	8.75409027923848	-1.13356488686022	0.104397480749509	-10.8581632307785	1.82380610038941e-27	4.86938521948629e-27	ENSG00000284508	microRNA 133a-2 [Source:HGNC Symbol;Acc:HGNC:31518]	miRNA	50.98	62564912	62565013	102	20	q13.33	MIR133A2	101
hsa-mir-134	203.052403784801	-1.12261164096852	0.0604835219950912	-18.5606195528698	6.69283526242117e-77	4.60132424291455e-76	ENSG00000207993	microRNA 134 [Source:HGNC Symbol;Acc:HGNC:31519]	miRNA	60.27	101054687	101054759	73	14	q32.31	MIR134	72
hsa-mir-135a-1	13.1520804101747	-1.49876384992297	0.0887938050036104	-16.8791488309576	6.40618065706118e-64	3.74829719296133e-63	ENSG00000207926	microRNA 135a-1 [Source:HGNC Symbol;Acc:HGNC:31520]	miRNA	52.22	52294219	52294308	90	3	p21.2	MIR135A1	89
hsa-mir-135a-2	14.0437782946896	-1.79005293121923	0.0842039879820966	-21.2585291280958	2.74897679821342e-100	2.79988377595812e-99	ENSG00000207586	microRNA 135a-2 [Source:HGNC Symbol;Acc:HGNC:31521]	miRNA	32	97563812	97563911	100	12	q23.1	MIR135A2	99
hsa-mir-135b	29.0384955074549	-0.323204212660262	0.163108036106497	-1.98153457288416	0.0475313561999908	0.054690891025094	ENSG00000199059	microRNA 135b [Source:HGNC Symbol;Acc:HGNC:31760]	miRNA	52.58	205448302	205448398	97	1	q32.1	MIR135B	96
hsa-mir-136	28.6849894417284	-1.59803543416075	0.0785983598388717	-20.3316638850576	6.74751928384932e-92	6.18522601019521e-91	ENSG00000207942	microRNA 136 [Source:HGNC Symbol;Acc:HGNC:31522]	miRNA	45.12	100884702	100884783	82	14	q32.2	MIR136	81
hsa-mir-139	305.994812198861	-0.811429030371777	0.103809769191596	-7.81649970605529	5.43124446992762e-15	9.63607889825869e-15	ENSG00000272036	microRNA 139 [Source:HGNC Symbol;Acc:HGNC:31526]	miRNA	58.82	72615063	72615130	68	11	q13.4	MIR139	67
hsa-mir-140	3553.5800576181	0.530268794169702	0.0742852497582416	7.1382784051402	9.45070706523084e-13	1.61425120679409e-12	ENSG00000208017	microRNA 140 [Source:HGNC Symbol;Acc:HGNC:31527]	miRNA	54	69933081	69933180	100	16	q22.1	MIR140	99
hsa-mir-141	88.2685303404685	-5.04402567146185	0.131139047079775	-38.4631868522993	0	0	ENSG00000207708	microRNA 141 [Source:HGNC Symbol;Acc:HGNC:31528]	miRNA	55.79	6964097	6964191	95	12	p13.31	MIR141	94
hsa-mir-142	6174.91908543727	2.24093180398373	0.0730730433917638	30.667010705569	1.56786841288648e-206	4.31163813543781e-205	ENSG00000284353	microRNA 142 [Source:HGNC Symbol;Acc:HGNC:31529]	miRNA	44.83	58331232	58331318	87	17	q22	MIR142	86
hsa-mir-143	158565.195166146	0.454568687454996	0.0841181954162685	5.40392818944238	6.51970545583298e-08	9.79737158663426e-08	ENSG00000284182	microRNA 143 [Source:HGNC Symbol;Acc:HGNC:31530]	miRNA	57.55	149428918	149429023	106	5	q32	MIR143	105
hsa-mir-144	610.021953493927	1.86899819549283	0.0706779495315496	26.4438655603405	4.2924209884939e-154	7.37759857397388e-153	ENSG00000283819	microRNA 144 [Source:HGNC Symbol;Acc:HGNC:31531]	miRNA	50	28861533	28861618	86	17	q11.2	MIR144	85
hsa-mir-145	5704.52871873936	-0.672254651033658	0.0739232571159637	-9.09395334108573	9.55018597026652e-20	1.90311676943717e-19	ENSG00000276365	microRNA 145 [Source:HGNC Symbol;Acc:HGNC:31532]	miRNA	47.73	149430646	149430733	88	5	q32	MIR145	87
hsa-mir-1468	29.2520423961712	-0.244122179473719	0.116878927191953	-2.08867573769556	0.0367369223206263	0.0426272305408111	ENSG00000222532	microRNA 1468 [Source:HGNC Symbol;Acc:HGNC:35250]	miRNA	44.19	63786002	63786087	86	X	q11.1	MIR1468	85
hsa-mir-146a	211.145429034033	1.41489598223853	0.115175417947	12.2847045616072	1.09444109637843e-34	3.30737693960514e-34	ENSG00000283733	microRNA 146a [Source:HGNC Symbol;Acc:HGNC:31533]	miRNA	45.45	160485352	160485450	99	5	q33.3	MIR146A	98
hsa-mir-146b	1413.78000686299	1.28719634283949	0.148388703448719	8.67449012575495	4.15407483195733e-18	7.87841778474666e-18	ENSG00000202569	microRNA 146b [Source:HGNC Symbol;Acc:HGNC:32079]	miRNA	56.16	102436512	102436584	73	10	q24.32	MIR146B	72
hsa-mir-148a	65475.6129020351	0.782649482190476	0.13030167919235	6.00644202777417	1.89638738342593e-09	2.98003731681218e-09	ENSG00000199085	microRNA 148a [Source:HGNC Symbol;Acc:HGNC:31535]	miRNA	45.59	25949919	25949986	68	7	p15.2	MIR148A	67
hsa-mir-148b	470.634541448539	0.533471375655329	0.0579687000376486	9.20274864381741	3.48908356539461e-20	7.05513220943764e-20	ENSG00000199122	microRNA 148b [Source:HGNC Symbol;Acc:HGNC:31761]	miRNA	43.43	54337216	54337314	99	12	q13.13	MIR148B	98
hsa-mir-149	26.8445291862024	-1.64427433658102	0.131710874124999	-12.4839679905286	9.13197236339578e-36	2.92010744178353e-35	ENSG00000207611	microRNA 149 [Source:HGNC Symbol;Acc:HGNC:31536]	miRNA	71.91	240456001	240456089	89	2	q37.3	MIR149	88
hsa-mir-150	799.636351616905	0.436023615638917	0.110714508504119	3.93826989371223	8.20712488898144e-05	0.000107474254498566	ENSG00000207782	microRNA 150 [Source:HGNC Symbol;Acc:HGNC:31537]	miRNA	66.67	49500785	49500868	84	19	q13.33	MIR150	83
hsa-mir-151a	3988.66393727707	0.750130752097404	0.0456422875848317	16.4349946462082	1.07434189435592e-60	5.68161578745921e-60	ENSG00000254324	microRNA 151a [Source:HGNC Symbol;Acc:HGNC:31762]	miRNA	52.22	140732564	140732653	90	8	q24.3	MIR151A	89
hsa-mir-151b	12.161411696401	0.907725613537553	0.102679300116417	8.84039541084111	9.53804379398553e-19	1.87354431667573e-18	ENSG00000265154	microRNA 151b [Source:HGNC Symbol;Acc:HGNC:41588]	miRNA	54.17	100109419	100109514	96	14	q32.2	MIR151B	95
hsa-mir-152	540.631252854432	0.154428514635219	0.0976536844333636	1.5813895351854	0.113788998741654	0.126688156493745	ENSG00000207947	microRNA 152 [Source:HGNC Symbol;Acc:HGNC:31538]	miRNA	63.22	48037161	48037247	87	17	q21.32	MIR152	86
hsa-mir-153-2	24.2222689973782	0.849801646049537	0.155100692853747	5.47903191413119	4.2765922884295e-08	6.49758496860836e-08	ENSG00000207960	microRNA 153-2 [Source:HGNC Symbol;Acc:HGNC:31540]	miRNA	43.68	157574336	157574422	87	7	q36.3	MIR153-2	86
hsa-mir-155	1192.30709515517	3.49045469026872	0.11610177144496	30.0637505080913	1.44352241718381e-198	3.60880604295952e-197	ENSG00000283904	microRNA 155 [Source:HGNC Symbol;Acc:HGNC:31542]	miRNA	40	25573980	25574044	65	21	q21.3	MIR155	64
hsa-mir-15a	356.213775467413	1.39560735001376	0.0513686783301978	27.1684496346743	1.53305020649802e-162	3.24299082143813e-161	ENSG00000283785	microRNA 15a [Source:HGNC Symbol;Acc:HGNC:31543]	miRNA	42.17	50049119	50049201	83	13	q14.2	MIR15A	82
hsa-mir-15b	348.045403616249	0.827441005925679	0.073930345391724	11.1921701642463	4.45396939461776e-29	1.2127144391286e-28	ENSG00000207779	microRNA 15b [Source:HGNC Symbol;Acc:HGNC:31544]	miRNA	36.73	160404588	160404685	98	3	q25.33	MIR15B	97
hsa-mir-16-1	853.734181228624	1.31012777695166	0.0524766996352566	24.9658950745341	1.43519289967517e-137	1.87941927338415e-136	ENSG00000208006	microRNA 16-1 [Source:HGNC Symbol;Acc:HGNC:31545]	miRNA	40.45	50048973	50049061	89	13	q14.2	MIR16-1	88
hsa-mir-16-2	858.404973887304	1.32170692033425	0.0522334100515693	25.3038604798988	2.8965386123559e-141	3.98274059198937e-140	ENSG00000198987	microRNA 16-2 [Source:HGNC Symbol;Acc:HGNC:31546]	miRNA	37.04	160404745	160404825	81	3	q25.33	MIR16-2	80
hsa-mir-17	944.683365203443	0.604710929531921	0.056513953450612	10.7002057476015	1.01552476715678e-26	2.63461614120862e-26	ENSG00000284536	microRNA 17 [Source:HGNC Symbol;Acc:HGNC:31547]	miRNA	42.86	91350605	91350688	84	13	q31.3	MIR17	83
hsa-mir-181a-1	2035.31997645968	0.863479438845591	0.0619812771869746	13.9312947076065	4.08875756782174e-44	1.62957729152316e-43	ENSG00000207759	microRNA 181a-1 [Source:HGNC Symbol;Acc:HGNC:31590]	miRNA	41.82	198859044	198859153	110	1	q32.1	MIR181A1	109
hsa-mir-181a-2	3619.98082990648	0.573795475361695	0.0652943013862772	8.78783390248952	1.52471171066652e-18	2.95278676361474e-18	ENSG00000207595	microRNA 181a-2 [Source:HGNC Symbol;Acc:HGNC:31549]	miRNA	50	124692442	124692551	110	9	q33.3	MIR181A2	109
hsa-mir-181b-1	406.816352256899	1.24468588242978	0.0734572639600243	16.9443539730413	2.11848452218269e-64	1.26648531217443e-63	ENSG00000207975	microRNA 181b-1 [Source:HGNC Symbol;Acc:HGNC:31550]	miRNA	44.55	198858873	198858982	110	1	q32.1	MIR181B1	109
hsa-mir-181b-2	367.221818816236	1.21003163466618	0.0765790589630203	15.8010773578519	3.05844619505172e-56	1.5019155422129e-55	ENSG00000207737	microRNA 181b-2 [Source:HGNC Symbol;Acc:HGNC:31551]	miRNA	46.07	124693710	124693798	89	9	q33.3	MIR181B2	88
hsa-mir-181c	112.269082886375	0.464835841335341	0.104594407787749	4.44417489583784	8.82298114143515e-06	1.23163442329678e-05	ENSG00000207613	microRNA 181c [Source:HGNC Symbol;Acc:HGNC:31552]	miRNA	54.55	13874699	13874808	110	19	p13.12	MIR181C	109
hsa-mir-181d	26.5667636183757	0.556160766891282	0.109994724985009	5.05624944257171	4.27581995927585e-07	6.22143115767651e-07	ENSG00000207585	microRNA 181d [Source:HGNC Symbol;Acc:HGNC:32089]	miRNA	59.85	13874875	13875011	137	19	p13.12	MIR181D	136
hsa-mir-182	7353.45319016631	-0.245352610664274	0.0974870646276765	-2.51677093367542	0.0118435801741705	0.0141608023821604	ENSG00000207990	microRNA 182 [Source:HGNC Symbol;Acc:HGNC:31553]	miRNA	57.27	129770383	129770492	110	7	q32.2	MIR182	109
hsa-mir-183	2021.99881632548	-0.905159979816517	0.106284704355859	-8.51637105548028	1.64630770170071e-17	3.05901768897092e-17	ENSG00000207691	microRNA 183 [Source:HGNC Symbol;Acc:HGNC:31554]	miRNA	49.09	129774905	129775014	110	7	q32.2	MIR183	109
hsa-mir-185	115.854792332888	1.06632098198244	0.0640335634401821	16.6525322767419	2.90064271372318e-62	1.59535349254775e-61	ENSG00000208023	microRNA 185 [Source:HGNC Symbol;Acc:HGNC:31556]	miRNA	63.41	20033139	20033220	82	22	q11.21	MIR185	81
hsa-mir-186	711.464709877216	0.709172621306389	0.0573934976011676	12.3563234677644	4.50284023927e-35	1.37586785088805e-34	ENSG00000207721	microRNA 186 [Source:HGNC Symbol;Acc:HGNC:31557]	miRNA	36.05	71067631	71067716	86	1	p31.1	MIR186	85
hsa-mir-187	18.8728098821585	-1.84398114352946	0.17398146513551	-10.5987217781689	3.02080639037943e-26	7.62130052618663e-26	ENSG00000207797	microRNA 187 [Source:HGNC Symbol;Acc:HGNC:31558]	miRNA	65.14	35904818	35904926	109	18	q12.2	MIR187	108
hsa-mir-188	12.1136776401974	-1.57992891465981	0.087465655593037	-18.0634204814168	6.18675128406448e-73	4.05084905504222e-72	ENSG00000207768	microRNA 188 [Source:HGNC Symbol;Acc:HGNC:31559]	miRNA	58.14	50003503	50003588	86	X	p11.23	MIR188	85
hsa-mir-18a	18.1056694238194	1.00212647458282	0.104408109164849	9.59816706383004	8.13786712754588e-22	1.70833088555352e-21	ENSG00000283815	microRNA 18a [Source:HGNC Symbol;Acc:HGNC:31548]	miRNA	45.07	91350751	91350821	71	13	q31.3	MIR18A	70
hsa-mir-190a	36.088772437918	-0.391362261870049	0.0995051692727968	-3.93308473047382	8.38626598041696e-05	0.000109299675100221	ENSG00000211137	microRNA 190a [Source:HGNC Symbol;Acc:HGNC:31560]	miRNA	34.12	62823957	62824041	85	15	q22.2	MIR190A	84
hsa-mir-191	998.151122444654	-0.236722113866189	0.0587885195729383	-4.02667247935186	5.6571745692523e-05	7.5520534298271e-05	ENSG00000207605	microRNA 191 [Source:HGNC Symbol;Acc:HGNC:31561]	miRNA	59.78	49020618	49020709	92	3	p21.31	MIR191	91
hsa-mir-192	17533.4204997201	0.410809327742325	0.0781671718129051	5.25552246825056	1.47604830849974e-07	2.18232948837326e-07	ENSG00000283926	microRNA 192 [Source:HGNC Symbol;Acc:HGNC:31562]	miRNA	57.27	64891137	64891246	110	11	q13.1	MIR192	109
hsa-mir-193a	534.971521032254	1.03618362235763	0.0699605133705927	14.8109779707989	1.24416861451298e-49	5.26379029217032e-49	ENSG00000207614	microRNA 193a [Source:HGNC Symbol;Acc:HGNC:31563]	miRNA	63.64	31559996	31560083	88	17	q11.2	MIR193A	87
hsa-mir-193b	102.239401446874	-0.188209142869237	0.142230450418102	-1.32326897873118	0.18574594404607	0.203506512401073	ENSG00000207639	microRNA 193b [Source:HGNC Symbol;Acc:HGNC:32087]	miRNA	49.4	14303967	14304049	83	16	p13.12	MIR193B	82
hsa-mir-194-1	2625.67034343299	0.657737657243658	0.0772052794300993	8.51933523327463	1.60471727474819e-17	3.00202211262417e-17	ENSG00000207624	microRNA 194-1 [Source:HGNC Symbol;Acc:HGNC:31564]	miRNA	41.18	220118157	220118241	85	1	q41	MIR194-1	84
hsa-mir-194-2	2907.08779142108	0.553030576051485	0.0775572416086148	7.13061172085388	9.99238310495323e-13	1.69623787275441e-12	ENSG00000284155	microRNA 194-2 [Source:HGNC Symbol;Acc:HGNC:31565]	miRNA	62.35	64891355	64891439	85	11	q13.1	MIR194-2	84
hsa-mir-195	136.218906941662	0.467681389455129	0.114522602436781	4.08374748306388	4.43151858156525e-05	5.97386083299238e-05	ENSG00000284112	microRNA 195 [Source:HGNC Symbol;Acc:HGNC:31566]	miRNA	56.32	7017615	7017701	87	17	p13.1	MIR195	86
hsa-mir-196a-1	402.40803281072	0.633955504916281	0.0937800116037255	6.76002800676874	1.37965068396443e-11	2.2718798688037e-11	ENSG00000210741	microRNA 196a-1 [Source:HGNC Symbol;Acc:HGNC:31567]	miRNA	42.86	48632490	48632559	70	17	q21.32	MIR196A1	69
hsa-mir-196a-2	539.799720254067	0.437846916647948	0.0923084837038307	4.74330093052735	2.10263560080695e-06	2.98054015578304e-06	ENSG00000207924	microRNA 196a-2 [Source:HGNC Symbol;Acc:HGNC:31568]	miRNA	48.18	53991738	53991847	110	12	q13.13	MIR196A2	109
hsa-mir-196b	2801.60443383248	0.647393843284649	0.163394070194999	3.96216241208774	7.4273985657041e-05	9.81987791138763e-05	ENSG00000283745	microRNA 196b [Source:HGNC Symbol;Acc:HGNC:31790]	miRNA	47.62	27169480	27169563	84	7	p15.2	MIR196B	83
hsa-mir-197	653.114342319578	-0.0414615530609397	0.0633557683516044	-0.654424279583215	0.512838496207113	0.526233531555806	ENSG00000284443	microRNA 197 [Source:HGNC Symbol;Acc:HGNC:31569]	miRNA	62.67	109598893	109598967	75	1	p13.3	MIR197	74
hsa-mir-1976	20.4508558128295	0.0680567153943057	0.0885071760653755	0.768940083954727	0.441928880281672	0.46209293565574	ENSG00000238705	microRNA 1976 [Source:HGNC Symbol;Acc:HGNC:37064]	miRNA	61.54	26554542	26554593	52	1	p36.11	MIR1976	51
hsa-mir-199a-1	995.606614219199	-1.92417941005068	0.0741990688954405	-25.9326624807406	2.85287133209281e-148	4.6149389195619e-147	ENSG00000207752	microRNA 199a-1 [Source:HGNC Symbol;Acc:HGNC:31571]	miRNA	50.7	10817426	10817496	71	19	p13.2	MIR199A1	70
hsa-mir-199a-2	1639.58792568795	-1.86691810446937	0.0735058764275987	-25.3982156965129	2.63896920285879e-142	3.81956068834825e-141	ENSG00000208024	microRNA 199a-2 [Source:HGNC Symbol;Acc:HGNC:31572]	miRNA	53.64	172144535	172144644	110	1	q24.3	MIR199A2	109
hsa-mir-199b	1939.68906718887	-1.79539528204577	0.0749137662419664	-23.9661596541117	6.2697397692733e-127	7.83717471159162e-126	ENSG00000207581	microRNA 199b [Source:HGNC Symbol;Acc:HGNC:31573]	miRNA	52.73	128244721	128244830	110	9	q34.11	MIR199B	109
hsa-mir-19a	46.8643923102478	0.92183448460356	0.0796399457850867	11.5750265211278	5.5154200876263e-31	1.56365002484251e-30	ENSG00000284204	microRNA 19a [Source:HGNC Symbol;Acc:HGNC:31574]	miRNA	42.68	91350891	91350972	82	13	q31.3	MIR19A	81
hsa-mir-19b-1	114.902910661523	0.346485900058842	0.0640488208838345	5.40971551509533	6.31249441071033e-08	9.53810968651287e-08	ENSG00000284375	microRNA 19b-1 [Source:HGNC Symbol;Acc:HGNC:31575]	miRNA	43.68	91351192	91351278	87	13	q31.3	MIR19B1	86
hsa-mir-19b-2	104.210586613676	0.325838327777004	0.0653411350718087	4.98672585682684	6.14111067287861e-07	8.84191327246921e-07	ENSG00000284107	microRNA 19b-2 [Source:HGNC Symbol;Acc:HGNC:31576]	miRNA	34.38	134169671	134169766	96	X	q26.2	MIR19B2	95
hsa-mir-200a	690.186023683276	-1.18291982298232	0.100877425777528	-11.7263085756282	9.344571792399e-32	2.6768304613643e-31	ENSG00000207607	microRNA 200a [Source:HGNC Symbol;Acc:HGNC:31578]	miRNA	55.56	1167863	1167952	90	1	p36.33	MIR200A	89
hsa-mir-200b	509.885396966761	-1.27515348843973	0.0956268734568144	-13.3346771921346	1.45483079494765e-40	5.19582426767019e-40	ENSG00000207730	microRNA 200b [Source:HGNC Symbol;Acc:HGNC:31579]	miRNA	60	1167104	1167198	95	1	p36.33	MIR200B	94
hsa-mir-200c	524.068801058906	-5.14062439927098	0.132089332529345	-38.9177861742085	0	0	ENSG00000207713	microRNA 200c [Source:HGNC Symbol;Acc:HGNC:31580]	miRNA	55.88	6963699	6963766	68	12	p13.31	MIR200C	67
hsa-mir-203a	1172.74219509503	-1.97905910239279	0.181861008725365	-10.8822617682796	1.4004427710399e-27	3.77570354937227e-27	ENSG00000207568	microRNA 203a [Source:HGNC Symbol;Acc:HGNC:31581]	miRNA	57.27	104117405	104117514	110	14	q32.33	MIR203A	109
hsa-mir-203b	10.6639028086373	-2.58753620895659	0.179910917495164	-14.3823190108857	6.68175737259085e-47	2.74251235442162e-46	ENSG00000283165	microRNA 203b [Source:HGNC Symbol;Acc:HGNC:41811]	miRNA	54.65	104117418	104117503	86	14	q32.33	MIR203B	85
hsa-mir-204	759.579171062912	-1.66015358709981	0.162278828999952	-10.2302536771466	1.45138691031717e-24	3.41137949006173e-24	ENSG00000207935	microRNA 204 [Source:HGNC Symbol;Acc:HGNC:31582]	miRNA	48.18	70809975	70810084	110	9	q21.12	MIR204	109
hsa-mir-205	6.59234232311867	-0.746899681371368	0.189219455039117	-3.9472668453514	7.90484366947552e-05	0.000104011100914152	ENSG00000284485	microRNA 205 [Source:HGNC Symbol;Acc:HGNC:31583]	miRNA	48.18	209432133	209432242	110	1	q32.2	MIR205	109
hsa-mir-20a	397.855973719554	0.627296098207284	0.0643564547794645	9.74721339696057	1.89601233366879e-22	4.10553851778676e-22	ENSG00000283762	microRNA 20a [Source:HGNC Symbol;Acc:HGNC:31577]	miRNA	38.03	91351065	91351135	71	13	q31.3	MIR20A	70
hsa-mir-20b	65.0941012995686	-1.18018193622785	0.11968102813822	-9.86106114383358	6.13970479854092e-23	1.36162808032157e-22	ENSG00000284043	microRNA 20b [Source:HGNC Symbol;Acc:HGNC:32024]	miRNA	44.93	134169809	134169877	69	X	q26.2	MIR20B	68
hsa-mir-21	410131.041693835	2.37241926796744	0.0763320157734958	31.0802648656266	4.4513646245091e-212	1.530156589675e-210	ENSG00000284190	microRNA 21 [Source:HGNC Symbol;Acc:HGNC:31586]	miRNA	48.61	59841266	59841337	72	17	q23.1	MIR21	71
hsa-mir-210	6920.52838971927	3.47801869355322	0.0968236133287933	35.9211825915087	1.42678665407095e-282	6.53943883115853e-281	ENSG00000199038	microRNA 210 [Source:HGNC Symbol;Acc:HGNC:31587]	miRNA	72.73	568089	568198	110	11	p15.5	MIR210	109
hsa-mir-214	18.9617930707897	-1.79243254695796	0.0931234180195721	-19.2479247978338	1.46931646534294e-82	1.15446293705517e-81	ENSG00000283844	microRNA 214 [Source:HGNC Symbol;Acc:HGNC:31591]	miRNA	56.36	172138798	172138907	110	1	q24.3	MIR214	109
hsa-mir-215	126.544968139648	1.84194816075123	0.11762758012207	15.6591520359401	2.87707626091298e-55	1.38806310833521e-54	ENSG00000207590	microRNA 215 [Source:HGNC Symbol;Acc:HGNC:31592]	miRNA	34.55	220117853	220117962	110	1	q41	MIR215	109
hsa-mir-217	76.9925163166895	-1.85473900799084	0.19098887358648	-9.71124114803999	2.7002872317279e-22	5.8013983494154e-22	ENSG00000207548	microRNA 217 [Source:HGNC Symbol;Acc:HGNC:31594]	miRNA	36.36	55982967	55983076	110	2	p16.1	MIR217	109
hsa-mir-218-1	33.7984571755913	-0.151542277937453	0.118296908015239	-1.28103329562875	0.200181971428377	0.217589099378671	ENSG00000207732	microRNA 218-1 [Source:HGNC Symbol;Acc:HGNC:31595]	miRNA	44.55	20528275	20528384	110	4	p15.31	MIR218-1	109
hsa-mir-218-2	33.0624604631915	-0.155638070957414	0.119401896224828	-1.30348073086172	0.192410690689575	0.209971983887433	ENSG00000207739	microRNA 218-2 [Source:HGNC Symbol;Acc:HGNC:31596]	miRNA	55.45	168768146	168768255	110	5	q34	MIR218-2	109
hsa-mir-22	164563.073399733	0.363186850385646	0.0621748590361136	5.8413779462643	5.1770801890314e-09	7.95361481555103e-09	ENSG00000283824	microRNA 22 [Source:HGNC Symbol;Acc:HGNC:31599]	miRNA	54.12	1713903	1713987	85	17	p13.3	MIR22	84
hsa-mir-221	208.171157656349	0.466021170197781	0.0928520310312041	5.0189658214495	5.19503907595106e-07	7.519135504666e-07	ENSG00000207870	microRNA 221 [Source:HGNC Symbol;Acc:HGNC:31601]	miRNA	47.27	45746157	45746266	110	X	p11.3	MIR221	109
hsa-mir-222	117.95458083149	0.509037432765235	0.0944319843637621	5.39051928427521	7.02543758386658e-08	1.04999746498006e-07	ENSG00000207725	microRNA 222 [Source:HGNC Symbol;Acc:HGNC:31602]	miRNA	50.91	45747015	45747124	110	X	p11.3	MIR222	109
hsa-mir-223	287.208168765331	0.978030329994482	0.119970137737148	8.15228146305315	3.57121919924405e-16	6.50387602511334e-16	ENSG00000284567	microRNA 223 [Source:HGNC Symbol;Acc:HGNC:31603]	miRNA	53.64	66018870	66018979	110	X	q12	MIR223	109
hsa-mir-224	74.1556892346457	1.94989948472691	0.143352572046686	13.6021241676214	3.88969955169181e-42	1.48564913432673e-41	ENSG00000284363	microRNA 224 [Source:HGNC Symbol;Acc:HGNC:31604]	miRNA	44.44	151958578	151958658	81	X	q28	MIR224	80
hsa-mir-2355	168.153793042223	1.60799469464385	0.0846778694497064	18.9895506948118	2.08101397359607e-80	1.5059969545761e-79	ENSG00000253008	microRNA 2355 [Source:HGNC Symbol;Acc:HGNC:38328]	miRNA	41.38	207109987	207110073	87	2	q33.3	MIR2355	86
hsa-mir-23a	6693.73450875827	0.997344770217181	0.0625757826975554	15.9381908978686	3.44174163099363e-57	1.75273879356157e-56	ENSG00000207980	microRNA 23a [Source:HGNC Symbol;Acc:HGNC:31605]	miRNA	57.53	13836587	13836659	73	19	p13.12	MIR23A	72
hsa-mir-23b	3376.02033596771	-0.251527801052239	0.0727270649590275	-3.4585171448063	0.000543157701630702	0.000685175999763501	ENSG00000207563	microRNA 23b [Source:HGNC Symbol;Acc:HGNC:31606]	miRNA	50.52	95085208	95085304	97	9	q22.32	MIR23B	96
hsa-mir-24-1	1445.13171286939	0.138783813518234	0.055183741355056	2.5149402724489	0.0119052550833823	0.0141729227183122	ENSG00000284459	microRNA 24-1 [Source:HGNC Symbol;Acc:HGNC:31607]	miRNA	50	95086021	95086088	68	9	q22.32	MIR24-1	67
hsa-mir-24-2	1435.7954546282	0.173965378503335	0.055536569650755	3.13244731529741	0.00173355536883433	0.00215713903361737	ENSG00000284387	microRNA 24-2 [Source:HGNC Symbol;Acc:HGNC:31608]	miRNA	54.79	13836287	13836359	73	19	p13.12	MIR24-2	72
hsa-mir-25	11821.6159701881	1.13225890286175	0.0600801026175211	18.8458217202104	3.17988669365545e-79	2.24222779680833e-78	ENSG00000207547	microRNA 25 [Source:HGNC Symbol;Acc:HGNC:31609]	miRNA	63.1	100093560	100093643	84	7	q22.1	MIR25	83
hsa-mir-26a-1	1832.72077388967	-0.19894584596312	0.0510110571549363	-3.90005338173761	9.61714810943179e-05	0.000124750741985554	ENSG00000199075	microRNA 26a-1 [Source:HGNC Symbol;Acc:HGNC:31610]	miRNA	55.84	37969404	37969480	77	3	p22.2	MIR26A1	76
hsa-mir-26a-2	1828.03633758006	-0.206725336390724	0.0510309940675219	-4.05097608165724	5.10044215609143e-05	6.84205655085436e-05	ENSG00000207789	microRNA 26a-2 [Source:HGNC Symbol;Acc:HGNC:31611]	miRNA	47.62	57824609	57824692	84	12	q14.1	MIR26A2	83
hsa-mir-26b	2060.55719324519	-0.254384941461573	0.0585559653256661	-4.34430446235119	1.39717629181409e-05	1.91155960322823e-05	ENSG00000199121	microRNA 26b [Source:HGNC Symbol;Acc:HGNC:31612]	miRNA	55.84	218402646	218402722	77	2	q35	MIR26B	76
hsa-mir-27a	1852.52612022649	0.542751689985485	0.0615516678595126	8.81782263356824	1.16706928182528e-18	2.27619895391456e-18	ENSG00000207808	microRNA 27a [Source:HGNC Symbol;Acc:HGNC:31613]	miRNA	60.26	13836440	13836517	78	19	p13.12	MIR27A	77
hsa-mir-27b	2401.67829419661	-0.632154091997768	0.0633298491997535	-9.98192953221542	1.82875372524029e-23	4.12219077410722e-23	ENSG00000207864	microRNA 27b [Source:HGNC Symbol;Acc:HGNC:31614]	miRNA	47.42	95085445	95085541	97	9	q22.32	MIR27B	96
hsa-mir-28	8995.68809832949	0.812719428864109	0.0600221198365212	13.540331982237	9.03795372154035e-42	3.40470859373096e-41	ENSG00000207651	microRNA 28 [Source:HGNC Symbol;Acc:HGNC:31615]	miRNA	52.33	188688781	188688866	86	3	q28	MIR28	85
hsa-mir-296	10.9189995398869	0.267538276740424	0.150893082344184	1.77303208725085	0.0762233900558591	0.0862323378756172	ENSG00000284040	microRNA 296 [Source:HGNC Symbol;Acc:HGNC:31617]	miRNA	60	58817615	58817694	80	20	q13.32	MIR296	79
hsa-mir-29a	12411.9890203811	-0.347980111216796	0.0679099008671805	-5.12414400217404	2.98892491635712e-07	4.39547781817223e-07	ENSG00000284032	microRNA 29a [Source:HGNC Symbol;Acc:HGNC:31616]	miRNA	32.81	130876747	130876810	64	7	q32.3	MIR29A	63
hsa-mir-29b-1	770.996634725244	0.0415502585892402	0.0816056791157366	0.509158909520401	0.610640842454071	0.617375851745844	ENSG00000283797	microRNA 29b-1 [Source:HGNC Symbol;Acc:HGNC:31619]	miRNA	39.51	130877459	130877539	81	7	q32.3	MIR29B1	80
hsa-mir-29b-2	904.299647079919	0.0243815519695966	0.0776383600003985	0.314040017968842	0.753490645138628	0.756240610996799	ENSG00000284203	microRNA 29b-2 [Source:HGNC Symbol;Acc:HGNC:31620]	miRNA	39.51	207802443	207802523	81	1	q32.2	MIR29B2	80
hsa-mir-29c	3966.38261912568	0.0257739158045288	0.0868733776844314	0.296683707846066	0.766707996566782	0.766707996566782	ENSG00000284214	microRNA 29c [Source:HGNC Symbol;Acc:HGNC:31621]	miRNA	44.32	207801852	207801939	88	1	q32.2	MIR29C	87
hsa-mir-301a	34.628392085685	0.36074960608286	0.0805944662792073	4.47610887865549	7.60157296489076e-06	1.06654722721682e-05	ENSG00000207996	microRNA 301a [Source:HGNC Symbol;Acc:HGNC:31622]	miRNA	40.7	59151136	59151221	86	17	q22	MIR301A	85
hsa-mir-3065	57.4671114835684	-1.42173856063916	0.180505576455347	-7.87642458786231	3.3688209238678e-15	6.05507028799768e-15	ENSG00000211563	microRNA 3065 [Source:HGNC Symbol;Acc:HGNC:38234]	miRNA	50.63	81125877	81125955	79	17	q25.3	MIR3065	78
hsa-mir-3074	24.145531474386	0.0723529621850649	0.0995553564793954	0.726761118072431	0.467372305652219	0.486846151721061	ENSG00000207617	microRNA 3074 [Source:HGNC Symbol;Acc:HGNC:38268]	miRNA	54.32	95086014	95086094	81	9	q22.32	MIR3074	80
hsa-mir-30a	431987.861839823	-0.478890302151617	0.0783124618100089	-6.11512256265722	9.64827813731644e-10	1.54260260916397e-09	ENSG00000207827	microRNA 30a [Source:HGNC Symbol;Acc:HGNC:31624]	miRNA	53.52	71403551	71403621	71	6	q13	MIR30A	70
hsa-mir-30b	1476.71624703443	-0.77048453681426	0.076055155402345	-10.130602360067	4.04152001545575e-24	9.3396470945406e-24	ENSG00000207582	microRNA 30b [Source:HGNC Symbol;Acc:HGNC:31625]	miRNA	43.18	134800520	134800607	88	8	q24.22	MIR30B	87
hsa-mir-30c-1	2711.93969667972	-0.788482539884167	0.0688792811291235	-11.4473108162388	2.4255379125764e-30	6.80635638733172e-30	ENSG00000207962	microRNA 30c-1 [Source:HGNC Symbol;Acc:HGNC:31626]	miRNA	50.56	40757284	40757372	89	1	p34.2	MIR30C1	88
hsa-mir-30c-2	3224.95253407997	-0.843311527337093	0.066598231647492	-12.6626714625215	9.52035507951368e-37	3.23221931711884e-36	ENSG00000199094	microRNA 30c-2 [Source:HGNC Symbol;Acc:HGNC:31627]	miRNA	41.67	71376960	71377031	72	6	q13	MIR30C2	71
hsa-mir-30d	23193.4257779198	0.195727064877677	0.0717437926162842	2.72813936565226	0.0063692692245534	0.00771607505177174	ENSG00000199153	microRNA 30d [Source:HGNC Symbol;Acc:HGNC:31628]	miRNA	45.71	134804876	134804945	70	8	q24.22	MIR30D	69
hsa-mir-30e	44611.9082031773	0.329680946522355	0.0529915620242509	6.2213857061145	4.92783069693917e-10	7.92487392782615e-10	ENSG00000198974	microRNA 30e [Source:HGNC Symbol;Acc:HGNC:31629]	miRNA	51.09	40754355	40754446	92	1	p34.2	MIR30E	91
hsa-mir-31	19.7089056002544	-1.60648353720258	0.158650644104146	-10.1259187838406	4.23977908052439e-24	9.7161603928684e-24	ENSG00000199177	microRNA 31 [Source:HGNC Symbol;Acc:HGNC:31630]	miRNA	50.7	21512115	21512185	71	9	p21.3	MIR31	70
hsa-mir-3170	15.8428228055881	1.10859234991742	0.129227697222615	8.57859710993452	9.60372182103205e-18	1.80892020601631e-17	ENSG00000263399	microRNA 3170 [Source:HGNC Symbol;Acc:HGNC:38282]	miRNA	49.35	98208524	98208600	77	13	q32.2	MIR3170	76
hsa-mir-32	63.6488687329063	0.574166210299722	0.0688654399193998	8.3375087848379	7.58720142917074e-17	1.3909869286813e-16	ENSG00000207698	microRNA 32 [Source:HGNC Symbol;Acc:HGNC:31631]	miRNA	38.57	109046229	109046298	70	9	q31.3	MIR32	69
hsa-mir-324	79.3410611260591	-0.584034564708897	0.0639784620643517	-9.12861212764782	6.93830317427856e-20	1.39272508972745e-19	ENSG00000199053	microRNA 324 [Source:HGNC Symbol;Acc:HGNC:31767]	miRNA	61.45	7223297	7223379	83	17	p13.1	MIR324	82
hsa-mir-326	14.0816467453148	-0.239133805356649	0.0969344317979989	-2.4669645338715	0.0136263853281055	0.0161519653673664	ENSG00000199090	microRNA 326 [Source:HGNC Symbol;Acc:HGNC:31769]	miRNA	64.21	75335092	75335186	95	11	q13.4	MIR326	94
hsa-mir-328	167.69841177414	-0.0305044815961082	0.0745431608631396	-0.409219051659401	0.68237891427157	0.687378027196636	ENSG00000207948	microRNA 328 [Source:HGNC Symbol;Acc:HGNC:31770]	miRNA	68	67202321	67202395	75	16	q22.1	MIR328	74
hsa-mir-330	40.3094602253555	1.12204683590704	0.0835228308843628	13.4340134790273	3.82126800741171e-41	1.38269566057661e-40	ENSG00000284544	microRNA 330 [Source:HGNC Symbol;Acc:HGNC:31771]	miRNA	60.64	45638994	45639087	94	19	q13.32	MIR330	93
hsa-mir-331	70.3795138981601	0.605425420467224	0.064999339394749	9.31433190098135	1.22722441135575e-20	2.51855756061815e-20	ENSG00000199172	microRNA 331 [Source:HGNC Symbol;Acc:HGNC:31772]	miRNA	51.06	95308420	95308513	94	12	q22	MIR331	93
hsa-mir-335	62.5590759902624	-1.37897591666184	0.158195026508275	-8.71693596884167	2.85831684446174e-18	5.45859119602069e-18	ENSG00000199043	microRNA 335 [Source:HGNC Symbol;Acc:HGNC:31773]	miRNA	38.3	130496111	130496204	94	7	q32.2	MIR335	93
hsa-mir-337	25.8440612714487	-1.46810662501916	0.0764649183339402	-19.1997409662768	3.71942210586552e-82	2.84122521975839e-81	ENSG00000199151	microRNA 337 [Source:HGNC Symbol;Acc:HGNC:31774]	miRNA	48.39	100874493	100874585	93	14	q32.2	MIR337	92
hsa-mir-338	842.046913066196	0.441458194739518	0.0978258658482668	4.51269396811927	6.40093498281099e-06	9.02695959114371e-06	ENSG00000283604	microRNA 338 [Source:HGNC Symbol;Acc:HGNC:31775]	miRNA	46.27	81125883	81125949	67	17	q25.3	MIR338	66
hsa-mir-339	85.8728137595568	0.119630885405531	0.0980275971081573	1.22037965771555	0.222320985180492	0.240701854033998	ENSG00000199023	microRNA 339 [Source:HGNC Symbol;Acc:HGNC:31776]	miRNA	73.4	1022933	1023026	94	7	p22.3	MIR339	93
hsa-mir-33a	23.8703957173653	-1.07140178151857	0.101622921326251	-10.5429146056423	5.47745259394823e-26	1.35702654354573e-25	ENSG00000207932	microRNA 33a [Source:HGNC Symbol;Acc:HGNC:31634]	miRNA	47.83	41900944	41901012	69	22	q13.2	MIR33A	68
hsa-mir-340	53.8096474873752	1.01422320053692	0.0814877688222681	12.4463243403931	1.46435145026106e-35	4.62869711289415e-35	ENSG00000198995	microRNA 340 [Source:HGNC Symbol;Acc:HGNC:31777]	miRNA	38.95	180015303	180015397	95	5	q35.3	MIR340	94
hsa-mir-342	349.453434529525	1.07778361291397	0.0885477926885595	12.1717727815617	4.39433573885999e-34	1.29940035288871e-33	ENSG00000199082	microRNA 342 [Source:HGNC Symbol;Acc:HGNC:31778]	miRNA	49.49	100109655	100109753	99	14	q32.2	MIR342	98
hsa-mir-345	25.2528747964306	-0.764526374059391	0.0975587819470363	-7.83657153975584	4.63014599145478e-15	8.26811784188353e-15	ENSG00000198984	microRNA 345 [Source:HGNC Symbol;Acc:HGNC:31779]	miRNA	60.2	100307859	100307956	98	14	q32.2	MIR345	97
hsa-mir-34a	551.076725120515	0.947302881468065	0.0954220351659548	9.9275065745616	3.16059980914526e-23	7.06638168711338e-23	ENSG00000284357	microRNA 34a [Source:HGNC Symbol;Acc:HGNC:31635]	miRNA	50.91	9151668	9151777	110	1	p36.22	MIR34A	109
hsa-mir-34c	7.68337272357752	0.251907521071638	0.158022889015463	1.59412046344114	0.110909056386614	0.123983701245199	ENSG00000207562	microRNA 34c [Source:HGNC Symbol;Acc:HGNC:31637]	miRNA	40.26	111513439	111513515	77	11	q23.1	MIR34C	76
hsa-mir-3605	17.1633922106092	-0.0535399836649716	0.0902038063624094	-0.593544616619231	0.552816733104019	0.563054080013353	ENSG00000284154	microRNA 3605 [Source:HGNC Symbol;Acc:HGNC:38922]	miRNA	55	33332393	33332492	100	1	p35.1	MIR3605	99
hsa-mir-361	638.477735855101	0.142019044305827	0.0442844179399058	3.20697552124423	0.00134138409368381	0.00167673011710476	ENSG00000199051	microRNA 361 [Source:HGNC Symbol;Acc:HGNC:31867]	miRNA	41.67	85903636	85903707	72	X	q21.2	MIR361	71
hsa-mir-3613	41.2300447588354	1.70155405994741	0.0840914773796625	20.2345601833716	4.85942209644751e-91	4.31077766620343e-90	ENSG00000264864	microRNA 3613 [Source:HGNC Symbol;Acc:HGNC:38964]	miRNA	35.63	49996415	49996501	87	13	q14.2	MIR3613	86
hsa-mir-362	50.5002726415062	-2.30653246949663	0.096968507402105	-23.7864078894398	4.61758167838071e-125	5.52102157197693e-124	ENSG00000208015	microRNA 362 [Source:HGNC Symbol;Acc:HGNC:32022]	miRNA	41.54	50008964	50009028	65	X	p11.23	MIR362	64
hsa-mir-363	33.2958009588348	-1.69483559989924	0.121440576908915	-13.956089826306	2.88852286551004e-44	1.16815262943421e-43	ENSG00000284499	microRNA 363 [Source:HGNC Symbol;Acc:HGNC:32023]	miRNA	41.33	134169378	134169452	75	X	q26.2	MIR363	74
hsa-mir-365a	147.589396054372	0.897419797298226	0.0934674197779266	9.60141832769586	7.88517932519101e-22	1.66801870340579e-21	ENSG00000199130	microRNA 365a [Source:HGNC Symbol;Acc:HGNC:33692]	miRNA	44.83	14309285	14309371	87	16	p13.12	MIR365A	86
hsa-mir-365b	148.048669734059	0.908673841593976	0.0930391679423177	9.76657317225079	1.56661475386909e-22	3.41919886757142e-22	ENSG00000283978	microRNA 365b [Source:HGNC Symbol;Acc:HGNC:33693]	miRNA	45.05	31575411	31575521	111	17	q11.2	MIR365B	110
hsa-mir-369	8.82357399479916	-1.08012267262137	0.100362833333912	-10.7621779571303	5.19281603536492e-27	1.36002324735748e-26	ENSG00000199025	microRNA 369 [Source:HGNC Symbol;Acc:HGNC:31783]	miRNA	37.14	101065598	101065667	70	14	q32.31	MIR369	69
hsa-mir-374a	2112.24795304586	1.13993209455538	0.0654594019526616	17.4143371395257	6.42284629709876e-68	4.10763425977246e-67	ENSG00000199168	microRNA 374a [Source:HGNC Symbol;Acc:HGNC:31788]	miRNA	31.94	74287286	74287357	72	X	q13.2	MIR374A	71
hsa-mir-374b	159.180284027628	0.478033956357999	0.0696010962926859	6.86819578743092	6.50189478210367e-12	1.08364913035061e-11	ENSG00000212027	microRNA 374b [Source:HGNC Symbol;Acc:HGNC:33665]	miRNA	41.67	74218547	74218618	72	X	q13.2	MIR374B	71
hsa-mir-375	107.885365054166	-1.43688252593329	0.170242238850037	-8.44022338779867	3.16731750825627e-17	5.84572023335888e-17	ENSG00000198973	microRNA 375 [Source:HGNC Symbol;Acc:HGNC:31868]	miRNA	67.19	219001645	219001708	64	2	q35	MIR375	63
hsa-mir-378a	1036.30566449634	0.107898962823319	0.0994076873513925	1.08541870048653	0.277736253568881	0.299519489142911	ENSG00000199047	microRNA 378a [Source:HGNC Symbol;Acc:HGNC:31871]	miRNA	53.03	149732825	149732890	66	5	q32	MIR378A	65
hsa-mir-378c	26.8282437085423	0.866485533167437	0.115904982311088	7.47582645620701	7.67201483873073e-14	1.33531903838668e-13	ENSG00000264803	microRNA 378c [Source:HGNC Symbol;Acc:HGNC:38374]	miRNA	54.32	130962588	130962668	81	10	q26.3	MIR378C	80
hsa-mir-379	261.603353477749	-1.0739737995838	0.0543589704948818	-19.7570665854483	6.97418045836618e-87	5.99343633140843e-86	ENSG00000199088	microRNA 379 [Source:HGNC Symbol;Acc:HGNC:31872]	miRNA	41.79	101022066	101022132	67	14	q32.31	MIR379	66
hsa-mir-381	17.9650845327352	-0.939002705654935	0.0822901081031407	-11.4108819067051	3.68969275172735e-30	1.01466550672502e-29	ENSG00000199020	microRNA 381 [Source:HGNC Symbol;Acc:HGNC:31874]	miRNA	40	101045920	101045994	75	14	q32.31	MIR381	74
hsa-mir-382	11.2634173110557	-0.519526937711003	0.0873846712756683	-5.94528685782975	2.7597313349948e-09	4.28771817583937e-09	ENSG00000283170	microRNA 382 [Source:HGNC Symbol;Acc:HGNC:31875]	miRNA	38.16	101054306	101054381	76	14	q32.31	MIR382	75
hsa-mir-409	27.8795447941514	-0.835325389192728	0.0700392486704516	-11.9265326948765	8.60849334435023e-33	2.49193228389086e-32	ENSG00000199107	microRNA 409 [Source:HGNC Symbol;Acc:HGNC:32055]	miRNA	53.16	101065300	101065378	79	14	q32.31	MIR409	78
hsa-mir-423	388.270378960272	0.256836061051684	0.0462958745975701	5.54770945109577	2.89436330371827e-08	4.42194393623625e-08	ENSG00000283935	microRNA 423 [Source:HGNC Symbol;Acc:HGNC:31880]	miRNA	52.13	30117079	30117172	94	17	q11.2	MIR423	93
hsa-mir-424	938.507125233528	0.0628964185004654	0.0914216566508602	0.687981609660249	0.491464362398926	0.510010187395112	ENSG00000284231	microRNA 424 [Source:HGNC Symbol;Acc:HGNC:31881]	miRNA	51.02	134546614	134546711	98	X	q26.3	MIR424	97
hsa-mir-425	229.048009496132	0.196873593544342	0.109777249917844	1.79339156056178	0.0729103360888424	0.0828526546464119	ENSG00000199032	microRNA 425 [Source:HGNC Symbol;Acc:HGNC:31882]	miRNA	57.47	49020148	49020234	87	3	p21.31	MIR425	86
hsa-mir-429	84.6226393293046	-1.78614437645806	0.103053797169447	-17.3321549085783	2.69055623941711e-67	1.68159764963569e-66	ENSG00000198976	microRNA 429 [Source:HGNC Symbol;Acc:HGNC:13784]	miRNA	57.83	1169005	1169087	83	1	p36.33	MIR429	82
hsa-mir-431	9.37152189231209	-0.766989867756923	0.0968082312049928	-7.92277534885242	2.32266998623613e-15	4.20219898825615e-15	ENSG00000208001	microRNA 431 [Source:HGNC Symbol;Acc:HGNC:32027]	miRNA	58.77	100881007	100881120	114	14	q32.2	MIR431	113
hsa-mir-450a-1	21.6298889253572	-0.186969069293894	0.0857221483226988	-2.1811057346586	0.0291755967870625	0.0341416558146476	ENSG00000199132	microRNA 450a-1 [Source:HGNC Symbol;Acc:HGNC:28008]	miRNA	27.47	134540341	134540431	91	X	q26.3	MIR450A1	90
hsa-mir-450a-2	21.5107123027682	-0.131913385148547	0.0871907590765801	-1.51292850923211	0.130297819313124	0.144483468996408	ENSG00000207755	microRNA 450a-2 [Source:HGNC Symbol;Acc:HGNC:32137]	miRNA	29	134540508	134540607	100	X	q26.3	MIR450A2	99
hsa-mir-450b	69.2982368032958	0.539522682963501	0.0908481715284828	5.93872913330291	2.8723998619923e-09	4.43769641599934e-09	ENSG00000216001	microRNA 450b [Source:HGNC Symbol;Acc:HGNC:33642]	miRNA	28.21	134540185	134540262	78	X	q26.3	MIR450B	77
hsa-mir-451a	1654.2387082358	1.32657664651104	0.0767995378164195	17.2732373687205	7.48247018453832e-67	4.57262066832897e-66	ENSG00000284565	microRNA 451a [Source:HGNC Symbol;Acc:HGNC:32053]	miRNA	41.67	28861369	28861440	72	17	q11.2	MIR451A	71
hsa-mir-452	156.458871260522	1.83080015498314	0.13766308316904	13.2991366518724	2.34156431068773e-40	8.25551519793752e-40	ENSG00000283751	microRNA 452 [Source:HGNC Symbol;Acc:HGNC:32054]	miRNA	41.18	151959628	151959712	85	X	q28	MIR452	84
hsa-mir-454	25.466764911026	0.759406971958131	0.0816111425436609	9.30518735908958	1.33756303059217e-20	2.72466543268776e-20	ENSG00000211514	microRNA 454 [Source:HGNC Symbol;Acc:HGNC:33137]	miRNA	39.13	59137758	59137872	115	17	q22	MIR454	114
hsa-mir-455	1609.78241256819	0.2759008392067	0.0913075519839693	3.02166505630487	0.00251388543837505	0.00308624328371938	ENSG00000207726	microRNA 455 [Source:HGNC Symbol;Acc:HGNC:32344]	miRNA	54.17	114209434	114209529	96	9	q32	MIR455	95
hsa-mir-4662a	45.7493588216166	-0.721072919488004	0.120649158273726	-5.97660961589179	2.27829273707458e-09	3.55983240167904e-09	ENSG00000283609	microRNA 4662a [Source:HGNC Symbol;Acc:HGNC:41826]	miRNA	32.84	124821985	124822051	67	8	q24.13	MIR4662A	66
hsa-mir-4668	13.0855530013385	0.441889728939286	0.11079710618527	3.98827861262348	6.65544723734047e-05	8.84177773076632e-05	ENSG00000266315	microRNA 4668 [Source:HGNC Symbol;Acc:HGNC:41545]	miRNA	30	111932100	111932169	70	9	q31.3	MIR4668	69
hsa-mir-4677	18.9377420783877	1.1353628163866	0.0903995932407634	12.5593797016626	3.53090008682184e-36	1.18414332180001e-35	ENSG00000265201	microRNA 4677 [Source:HGNC Symbol;Acc:HGNC:41844]	miRNA	46.25	243346176	243346255	80	1	q43	MIR4677	79
hsa-mir-4772	12.3965595877786	1.73972720256571	0.125808780660048	13.8283448376046	1.719311444759e-43	6.75443781869607e-43	ENSG00000264764	microRNA 4772 [Source:HGNC Symbol;Acc:HGNC:41741]	miRNA	48.72	102432289	102432366	78	2	q12.1	MIR4772	77
hsa-mir-483	6.65134611658455	-1.61583232931511	0.155918559618856	-10.3633097513537	3.64139214537638e-25	8.78405999981145e-25	ENSG00000207805	microRNA 483 [Source:HGNC Symbol;Acc:HGNC:32340]	miRNA	60.53	2134134	2134209	76	11	p15.5	MIR483	75
hsa-mir-484	197.057561495073	0.483418242653676	0.061871791905594	7.81322518331603	5.57428764322637e-15	9.82646860184136e-15	ENSG00000283736	microRNA 484 [Source:HGNC Symbol;Acc:HGNC:32341]	miRNA	59.49	15643294	15643372	79	16	p13.11	MIR484	78
hsa-mir-486-1	190.827761703403	0.999743814555677	0.0657460410219193	15.2061447201417	3.21953290159728e-52	1.39656337834447e-51	ENSG00000274705	microRNA 486-1 [Source:HGNC Symbol;Acc:HGNC:32342]	miRNA	63.24	41660441	41660508	68	8	p11.21	MIR486-1	67
hsa-mir-486-2	190.968991735754	1.04818892052649	0.0627501033628373	16.7041783894058	1.22199576632313e-62	7.00101741122628e-62	ENSG00000283450	microRNA 486-2 [Source:HGNC Symbol;Acc:HGNC:50213]	miRNA	64.06	41660444	41660507	64	8	p11.21	MIR486-2	63
hsa-mir-489	9.14188227016593	-0.0689279659927274	0.102764545936052	-0.670736832094012	0.502388194650668	0.517441024452935	ENSG00000207656	microRNA 489 [Source:HGNC Symbol;Acc:HGNC:32074]	miRNA	47.62	93483936	93484019	84	7	q21.3	MIR489	83
hsa-mir-493	10.3823964365955	-1.1111613038487	0.0894499176600912	-12.4221612821501	1.98135447324247e-35	6.19173272888273e-35	ENSG00000207989	microRNA 493 [Source:HGNC Symbol;Acc:HGNC:32082]	miRNA	53.93	100869060	100869148	89	14	q32.2	MIR493	88
hsa-mir-495	9.0509273536969	-0.695786369497424	0.0964282374246031	-7.21558734329721	5.37016779519992e-13	9.22997589799987e-13	ENSG00000207743	microRNA 495 [Source:HGNC Symbol;Acc:HGNC:32085]	miRNA	37.8	101033755	101033836	82	14	q32.31	MIR495	81
hsa-mir-497	73.2222099637837	0.186898169488804	0.101422458248996	1.84276907418239	0.0653627339348162	0.0745840324982343	ENSG00000284027	microRNA 497 [Source:HGNC Symbol;Acc:HGNC:32088]	miRNA	66.96	7017911	7018022	112	17	p13.1	MIR497	111
hsa-mir-500a	712.722296236125	-1.38525661748793	0.0706689247973743	-19.6020616057172	1.48484649270527e-85	1.23737207725439e-84	ENSG00000207785	microRNA 500a [Source:HGNC Symbol;Acc:HGNC:32134]	miRNA	55.95	50008431	50008514	84	X	p11.23	MIR500A	83
hsa-mir-500b	18.4976937616137	-1.0849144229042	0.0864525173900932	-12.549251955369	4.01282922156045e-36	1.31372385229658e-35	ENSG00000239057	microRNA 500b [Source:HGNC Symbol;Acc:HGNC:38223]	miRNA	55.7	50010672	50010750	79	X	p11.23	MIR500B	78
hsa-mir-501	178.121268073393	-1.16335873448767	0.0931149790516325	-12.4937872116427	8.0717812869241e-36	2.61145865165191e-35	ENSG00000211538	microRNA 501 [Source:HGNC Symbol;Acc:HGNC:32135]	miRNA	53.57	50009722	50009805	84	X	p11.23	MIR501	83
hsa-mir-502	34.5883134520616	-0.797500721751168	0.076749640133102	-10.3909376039824	2.72659434365223e-25	6.63551720800321e-25	ENSG00000272080	microRNA 502 [Source:HGNC Symbol;Acc:HGNC:32136]	miRNA	55.81	50014598	50014683	86	X	p11.23	MIR502	85
hsa-mir-503	85.8876800010971	0.267137460055484	0.102788188169861	2.59891204244238	0.00935197327061262	0.0112797923220108	ENSG00000208005	microRNA 503 [Source:HGNC Symbol;Acc:HGNC:32138]	miRNA	59.15	134546328	134546398	71	X	q26.3	MIR503	70
hsa-mir-505	139.663029542968	-0.0900000473052009	0.0633215231380063	-1.42131842136914	0.155224210515782	0.17074663156736	ENSG00000207633	microRNA 505 [Source:HGNC Symbol;Acc:HGNC:32140]	miRNA	52.38	139924148	139924231	84	X	q27.1	MIR505	83
hsa-mir-508	47.7977753574528	-3.44390076410258	0.0965099271993571	-35.6844198730835	6.89668458363131e-279	2.7094118007123e-277	ENSG00000207589	microRNA 508 [Source:HGNC Symbol;Acc:HGNC:32145]	miRNA	45.22	147236913	147237027	115	X	q27.3	MIR508	114
hsa-mir-509-3	8.23823202563867	-2.0076576916204	0.103491303047975	-19.3992889498138	7.82461368649464e-84	6.3287316581942e-83	ENSG00000212014	microRNA 509-3 [Source:HGNC Symbol;Acc:HGNC:33675]	miRNA	42.67	147259652	147259726	75	X	q27.3	MIR509-3	74
hsa-mir-511	20.1763043218778	-0.229753127750674	0.129709101736041	-1.77129534223606	0.0765116016060022	0.0862323378756172	ENSG00000207938	microRNA 511 [Source:HGNC Symbol;Acc:HGNC:32077]	miRNA	39.08	17845107	17845193	87	10	p12.33	MIR511	86
hsa-mir-514a-1	13.5148299480284	-2.93234144163827	0.0947892492451744	-30.9353799612201	3.99589975165684e-210	1.22096936856181e-208	ENSG00000207868	microRNA 514a-1 [Source:HGNC Symbol;Acc:HGNC:32148]	miRNA	39.8	147279247	147279344	98	X	q27.3	MIR514A1	97
hsa-mir-514a-2	13.6709423916256	-3.07375039141007	0.102818415324066	-29.8949403345901	2.28954475727598e-196	5.24687340209078e-195	ENSG00000207866	microRNA 514a-2 [Source:HGNC Symbol;Acc:HGNC:32149]	miRNA	40.91	147281943	147282030	88	X	q27.3	MIR514A2	87
hsa-mir-532	2136.1703593696	-1.03919280455134	0.0630646285986742	-16.4782196873698	5.26114294926166e-61	2.83689080597443e-60	ENSG00000207758	microRNA 532 [Source:HGNC Symbol;Acc:HGNC:32795]	miRNA	53.85	50003148	50003238	91	X	p11.23	MIR532	90
hsa-mir-539	9.80171027712055	-1.05702585838229	0.0989512411195533	-10.6822900493506	1.2319450752951e-26	3.16621397856216e-26	ENSG00000202560	microRNA 539 [Source:HGNC Symbol;Acc:HGNC:32529]	miRNA	30.77	101047321	101047398	78	14	q32.31	MIR539	77
hsa-mir-542	915.941494936161	0.407229492145022	0.0840352196697627	4.84593833092044	1.26014658019858e-06	1.80489744559692e-06	ENSG00000207784	microRNA 542 [Source:HGNC Symbol;Acc:HGNC:32534]	miRNA	47.42	134541341	134541437	97	X	q26.3	MIR542	96
hsa-mir-574	145.425719122992	-0.107258553383835	0.0737127317085149	-1.45508857015328	0.145644743030056	0.16085262784444	ENSG00000207944	microRNA 574 [Source:HGNC Symbol;Acc:HGNC:32830]	miRNA	65.62	38868032	38868127	96	4	p14	MIR574	95
hsa-mir-576	34.3370868609681	1.22197639698297	0.0786620198429965	15.5345158873614	2.0259638919324e-54	9.28566783802349e-54	ENSG00000207988	microRNA 576 [Source:HGNC Symbol;Acc:HGNC:32832]	miRNA	36.73	109488698	109488795	98	4	q25	MIR576	97
hsa-mir-577	65.8569529412435	-0.764488798850102	0.205202100763216	-3.72554080102839	0.000194896923300363	0.00025045165377383	ENSG00000207931	microRNA 577 [Source:HGNC Symbol;Acc:HGNC:32833]	miRNA	39.58	114656759	114656854	96	4	q26	MIR577	95
hsa-mir-582	898.630202553092	0.501139777590983	0.179869160677586	2.78613507564686	0.00533406394933048	0.00649056454011453	ENSG00000202601	microRNA 582 [Source:HGNC Symbol;Acc:HGNC:32838]	miRNA	35.71	59703606	59703703	98	5	q12.1	MIR582	97
hsa-mir-584	118.272730053177	2.23100436375788	0.108968052403004	20.4739307949343	3.67729435858491e-93	3.48708947796845e-92	ENSG00000207714	microRNA 584 [Source:HGNC Symbol;Acc:HGNC:32840]	miRNA	53.61	149062313	149062409	97	5	q32	MIR584	96
hsa-mir-589	108.038801433694	0.780952923509151	0.0732235057007041	10.6653309758377	1.47871627238209e-26	3.76524976763957e-26	ENSG00000207973	microRNA 589 [Source:HGNC Symbol;Acc:HGNC:32845]	miRNA	62.63	5495819	5495917	99	7	p22.1	MIR589	98
hsa-mir-590	52.154986953445	1.11612285071339	0.0764090300505674	14.6072113462865	2.52649539175202e-48	1.05270641323001e-47	ENSG00000207741	microRNA 590 [Source:HGNC Symbol;Acc:HGNC:32846]	miRNA	35.05	74191198	74191294	97	7	q11.23	MIR590	96
hsa-mir-592	53.0712968055205	3.04435495676525	0.191046479570273	15.9351533910126	3.61313027432107e-57	1.80656513716053e-56	ENSG00000207692	microRNA 592 [Source:HGNC Symbol;Acc:HGNC:32848]	miRNA	45.36	127058088	127058184	97	7	q31.33	MIR592	96
hsa-mir-598	53.5505383834412	0.316919404719738	0.136112810101684	2.32835839979338	0.0198930806711062	0.0233786204468129	ENSG00000207600	microRNA 598 [Source:HGNC Symbol;Acc:HGNC:32854]	miRNA	53.61	11035206	11035302	97	8	p23.1	MIR598	96
hsa-mir-599	5.40197770278062	1.79978741769413	0.1385389869023	12.9911980586617	1.37261372693505e-38	4.71835968633924e-38	ENSG00000207804	microRNA 599 [Source:HGNC Symbol;Acc:HGNC:32855]	miRNA	42.11	99536636	99536730	95	8	q22.2	MIR599	94
hsa-mir-615	25.5110969007492	-0.736091339937296	0.0996161206390684	-7.38927931759479	1.47626760890252e-13	2.55329303426536e-13	ENSG00000207571	microRNA 615 [Source:HGNC Symbol;Acc:HGNC:32871]	miRNA	70.83	54033950	54034045	96	12	q13.13	MIR615	95
hsa-mir-616	14.3550284972279	1.0638771716094	0.103724877913029	10.2567213672831	1.10391321322829e-24	2.61703563480845e-24	ENSG00000208028	microRNA 616 [Source:HGNC Symbol;Acc:HGNC:32872]	miRNA	40.21	57519163	57519259	97	12	q13.3	MIR616	96
hsa-mir-625	234.526525772873	0.984731772387843	0.112807566804315	8.72930602338082	2.56240023653277e-18	4.92769276256302e-18	ENSG00000207781	microRNA 625 [Source:HGNC Symbol;Acc:HGNC:32881]	miRNA	48.24	65471102	65471186	85	14	q23.3	MIR625	84
hsa-mir-628	113.482956767523	0.413297174531582	0.0945876901952241	4.36946048347896	1.24553875562678e-05	1.71261578898682e-05	ENSG00000283891	microRNA 628 [Source:HGNC Symbol;Acc:HGNC:32884]	miRNA	41.05	55372940	55373034	95	15	q21.3	MIR628	94
hsa-mir-629	184.856795715727	1.69023014923563	0.088314315026855	19.1388015490089	1.19998539019805e-81	8.91881033255304e-81	ENSG00000207965	microRNA 629 [Source:HGNC Symbol;Acc:HGNC:32885]	miRNA	59.79	70079372	70079468	97	15	q23	MIR629	96
hsa-mir-652	43.2551594780108	-0.134867086047556	0.069689526118478	-1.93525617921796	0.0529588668548606	0.060682034937861	ENSG00000208013	microRNA 652 [Source:HGNC Symbol;Acc:HGNC:32908]	miRNA	50	110055329	110055426	98	X	q23	MIR652	97
hsa-mir-653	182.576915143826	1.25896390261917	0.124404544067128	10.1199189471716	4.50788768646173e-24	1.0245199287413e-23	ENSG00000208014	microRNA 653 [Source:HGNC Symbol;Acc:HGNC:32909]	miRNA	36.46	93482760	93482855	96	7	q21.3	MIR653	95
hsa-mir-654	13.9735271372229	-0.9460033908989	0.0898170721877047	-10.5325565380476	6.11507301622539e-26	1.5014688209482e-25	ENSG00000207934	microRNA 654 [Source:HGNC Symbol;Acc:HGNC:32910]	miRNA	53.09	101040219	101040299	81	14	q32.31	MIR654	80
hsa-mir-660	101.3668314359	-1.37155704508363	0.0756769832924488	-18.1238335014404	2.06679819651876e-73	1.38626708303087e-72	ENSG00000207970	microRNA 660 [Source:HGNC Symbol;Acc:HGNC:32916]	miRNA	49.48	50013241	50013337	97	X	p11.23	MIR660	96
hsa-mir-664a	97.6242463691673	-0.200809348656014	0.0844503149704046	-2.37784013862337	0.0174143737766845	0.0205534454445847	ENSG00000281696	microRNA 664a [Source:HGNC Symbol;Acc:HGNC:35370]	miRNA	31.71	220200538	220200619	82	1	q41	MIR664A	81
hsa-mir-664b	13.7932853782567	0.27153239773643	0.0968407820675662	2.80390546151291	0.00504877065292053	0.00617071968690287	ENSG00000284450	microRNA 664b [Source:HGNC Symbol;Acc:HGNC:43501]	miRNA	42.62	154768596	154768656	61	X	q28	MIR664B	60
hsa-mir-671	12.3051520704007	0.373385211806774	0.0957773379794124	3.89847138878546	9.68018356994204e-05	0.000124978895856059	ENSG00000284191	microRNA 671 [Source:HGNC Symbol;Acc:HGNC:33134]	miRNA	63.56	151238421	151238538	118	7	q36.1	MIR671	117
hsa-mir-675	60.924853042779	-2.03018815053997	0.177800453150087	-11.418351947766	3.38593736399301e-30	9.40538156664726e-30	ENSG00000284010	microRNA 675 [Source:HGNC Symbol;Acc:HGNC:33351]	miRNA	68.49	1996759	1996831	73	11	p15.5	MIR675	72
hsa-mir-7-1	45.0952107059915	0.642385006795344	0.0856871029750353	7.49686924276691	6.53601203891989e-14	1.14484287305922e-13	ENSG00000284179	microRNA 7-1 [Source:HGNC Symbol;Acc:HGNC:31638]	miRNA	41.82	83969748	83969857	110	9	q21.32	MIR7-1	109
hsa-mir-708	209.955209272961	0.595280204860666	0.171249587865799	3.47609715316315	0.000508767943474293	0.000644752002098758	ENSG00000211997	microRNA 708 [Source:HGNC Symbol;Acc:HGNC:33654]	miRNA	48.86	79402022	79402109	88	11	q14.1	MIR708	87
hsa-mir-744	76.6244899589346	-0.326157377498386	0.0734621125806922	-4.43980394846565	9.00408648644802e-06	1.25056756756222e-05	ENSG00000266297	microRNA 744 [Source:HGNC Symbol;Acc:HGNC:33658]	miRNA	54.08	12081899	12081996	98	17	p12	MIR744	97
hsa-mir-758	10.0320836230942	-1.0190982742103	0.0941508966634969	-10.8240952590462	2.64680171191732e-27	6.99875452670445e-27	ENSG00000211582	microRNA 758 [Source:HGNC Symbol;Acc:HGNC:33133]	miRNA	48.86	101026020	101026107	88	14	q32.31	MIR758	87
hsa-mir-766	14.7889359773038	-0.223056590765992	0.0885775095366563	-2.51820797325176	0.0117953650399796	0.0141608023821604	ENSG00000211578	microRNA 766 [Source:HGNC Symbol;Acc:HGNC:33139]	miRNA	55.86	119646738	119646848	111	X	q24	MIR766	110
hsa-mir-769	37.0292683798319	0.373207018399252	0.0613873920262129	6.07953858407749	1.20528877686792e-09	1.90491042321079e-09	ENSG00000211580	microRNA 769 [Source:HGNC Symbol;Acc:HGNC:33138]	miRNA	61.86	46018932	46019049	118	19	q13.32	MIR769	117
hsa-mir-874	42.8200976763336	-1.56816065411257	0.103130982444308	-15.2055242464058	3.25018386232894e-52	1.39656337834447e-51	ENSG00000216009	microRNA 874 [Source:HGNC Symbol;Acc:HGNC:33643]	miRNA	69.23	137647572	137647649	78	5	q31.2	MIR874	77
hsa-mir-885	30.256817125647	3.0768674764297	0.184751803812073	16.6540591915381	2.82755713402405e-62	1.58689430991145e-61	ENSG00000216135	microRNA 885 [Source:HGNC Symbol;Acc:HGNC:33659]	miRNA	58.11	10394489	10394562	74	3	p25.3	MIR885	73
hsa-mir-887	13.5263601024354	0.0962005341935077	0.108311050632193	0.888187619194922	0.374439837410388	0.39301891331243	ENSG00000216077	microRNA 887 [Source:HGNC Symbol;Acc:HGNC:33661]	miRNA	55.7	15935182	15935260	79	5	p15.1	MIR887	78
hsa-mir-889	9.54197127529941	-0.389139490291218	0.0933095477465728	-4.17041449336047	3.04046122298593e-05	4.11885141044892e-05	ENSG00000216099	microRNA 889 [Source:HGNC Symbol;Acc:HGNC:33651]	miRNA	35.44	101047901	101047979	79	14	q32.31	MIR889	78
hsa-mir-891a	20.053807071188	-2.94612863738202	0.126238226731946	-23.3378487139068	1.83111374794092e-120	2.01422512273501e-119	ENSG00000216056	microRNA 891a [Source:HGNC Symbol;Acc:HGNC:33635]	miRNA	43.04	146027794	146027872	79	X	q27.3	MIR891A	78
hsa-mir-9-1	450.03754053097	-2.49711394719585	0.0413649883330869	-60.3678146138499	0	0	ENSG00000207933	microRNA 9-1 [Source:HGNC Symbol;Acc:HGNC:31641]	miRNA	40.45	156420341	156420429	89	1	q22	MIR9-1	88
hsa-mir-9-2	449.754431996446	-2.4810902068425	0.0421390597544583	-58.8786323496457	0	0	ENSG00000284447	microRNA 9-2 [Source:HGNC Symbol;Acc:HGNC:31642]	miRNA	36.78	88666853	88666939	87	5	q14.3	MIR9-2	86
hsa-mir-9-3	452.458793913081	-2.44882850584314	0.0410194799049932	-59.6991602895739	0	0	ENSG00000284329	microRNA 9-3 [Source:HGNC Symbol;Acc:HGNC:31646]	miRNA	44.44	89368017	89368106	90	15	q26.1	MIR9-3	89
hsa-mir-92a-1	6453.58836915473	-0.0669449123504904	0.0729525348365458	-0.917650257122445	0.358801997531426	0.380967371896301	ENSG00000283705	microRNA 92a-1 [Source:HGNC Symbol;Acc:HGNC:31643]	miRNA	48.72	91351314	91351391	78	13	q31.3	MIR92A1	77
hsa-mir-92a-2	5939.67626087628	-0.0713796144659763	0.0724829129944768	-0.984778501816221	0.32473288274578	0.347476820058714	ENSG00000284538	microRNA 92a-2 [Source:HGNC Symbol;Acc:HGNC:31644]	miRNA	45.33	134169538	134169612	75	X	q26.2	MIR92A2	74
hsa-mir-92b	123.886601827738	0.307161439351188	0.0990865205916788	3.09993163062972	0.00193565317450109	0.00238701624658207	ENSG00000284586	microRNA 92b [Source:HGNC Symbol;Acc:HGNC:32920]	miRNA	75	155195177	155195272	96	1	q22	MIR92B	95
hsa-mir-93	6344.92328341684	1.2335929745758	0.0521771182458695	23.6424129205997	1.41270651921174e-123	1.61872621993012e-122	ENSG00000207757	microRNA 93 [Source:HGNC Symbol;Acc:HGNC:31645]	miRNA	60	100093768	100093847	80	7	q22.1	MIR93	79
hsa-mir-96	9.78157817377796	-0.577811592990606	0.0946515944266164	-6.10461552698496	1.0304843277403e-09	1.63805312213053e-09	ENSG00000199158	microRNA 96 [Source:HGNC Symbol;Acc:HGNC:31648]	miRNA	47.44	129774692	129774769	78	7	q32.2	MIR96	77
hsa-mir-98	155.44404168731	0.0614067498862022	0.0678632068323498	0.904860715437488	0.365539181250628	0.386627980168933	ENSG00000271886	microRNA 98 [Source:HGNC Symbol;Acc:HGNC:31649]	miRNA	42.86	53556223	53556341	119	X	p11.22	MIR98	118
hsa-mir-99a	1570.92743208087	-0.522231354537732	0.102472179113461	-5.09632330507479	3.46313494149526e-07	5.06575589846381e-07	ENSG00000207638	microRNA 99a [Source:HGNC Symbol;Acc:HGNC:31650]	miRNA	53.09	16539089	16539169	81	21	q21.1	MIR99A	80
hsa-mir-99b	86515.2574511568	-0.402541712016812	0.059583119589584	-6.75596905280505	1.41883703767059e-11	2.32250110332984e-11	ENSG00000207550	microRNA 99b [Source:HGNC Symbol;Acc:HGNC:31651]	miRNA	67.14	51692612	51692681	70	19	q13.41	MIR99B	69
