# Supplementary material for: Oncogenic Role of miR-217 During Clear Cell Renal Carcinoma Progression
Source: Front Oncol. 2022 Jul 22;12:934711. doi: 10.3389/fonc.2022.934711 (PMC9354686; doi:10.3389/fonc.2022.934711)
Supplement: Supplementary Material S3 — Differential expression values for all combinations between four stages of ccRC and non-tumor. This zip file contains 20 differential expression analyses, including log2 fold change value, p-value, adjusted p-value, and B-statistic for each gene. BioMart annotation in every gene is included for better use. [file DataSheet_3.zip › DEGS/res-mir-stage3_ctrl.tsv]

mirbase_id	baseMean	log2FoldChange	lfcSE	stat	pvalue	padj	ensembl_gene_id	description	gene_biotype	gcContent	start_position	end_position	transcript_length	chr	band	gene_name	geneLength
hsa-let-7a-1	19645.6939959555	-0.429572171992179	0.0337270214075458	-12.7367361262466	3.69533427147128e-37	8.53963802230757e-37	ENSG00000199165	microRNA let-7a-1 [Source:HGNC Symbol;Acc:HGNC:31476]	miRNA	42.5	94175957	94176036	80	9	q22.32	MIRLET7A1	79
hsa-let-7a-2	19602.2417156118	-0.428095455991007	0.0336602988674391	-12.7181121497742	4.69056022355335e-37	1.07492005123098e-36	ENSG00000198975	microRNA let-7a-2 [Source:HGNC Symbol;Acc:HGNC:31477]	miRNA	40.28	122146522	122146593	72	11	q24.1	MIRLET7A2	71
hsa-let-7a-3	19752.4927420994	-0.430852999155295	0.0337458756052564	-12.767575042213	2.48785003663013e-37	5.79795559384141e-37	ENSG00000283990	microRNA let-7a-3 [Source:HGNC Symbol;Acc:HGNC:31478]	miRNA	45.95	46112749	46112822	74	22	q13.31	MIRLET7A3	73
hsa-let-7b	34556.243820222	0.97388686281888	0.0635910516125578	15.3148412885589	6.08602575882548e-53	1.92374377434139e-52	ENSG00000284520	microRNA let-7b [Source:HGNC Symbol;Acc:HGNC:31479]	miRNA	53.01	46113686	46113768	83	22	q13.31	MIRLET7B	82
hsa-let-7c	4906.65888253964	-0.377087023014604	0.0834013448910458	-4.52135422405029	6.14452676548059e-06	7.5773312130366e-06	ENSG00000199030	microRNA let-7c [Source:HGNC Symbol;Acc:HGNC:31480]	miRNA	47.62	16539828	16539911	84	21	q21.1	MIRLET7C	83
hsa-let-7d	1409.82374179035	0.234062972657118	0.0453776618342611	5.15811003026154	2.49455019773769e-07	3.28230289176011e-07	ENSG00000199133	microRNA let-7d [Source:HGNC Symbol;Acc:HGNC:31481]	miRNA	48.28	94178834	94178920	87	9	q22.32	MIRLET7D	86
hsa-let-7e	2885.35252670614	-1.26166028943309	0.0541392095502397	-23.3040027720076	4.03775606671215e-120	3.26583211278188e-119	ENSG00000198972	microRNA let-7e [Source:HGNC Symbol;Acc:HGNC:31482]	miRNA	56.96	51692786	51692864	79	19	q13.41	MIRLET7E	78
hsa-let-7f-1	8695.79811408617	-1.1622492615195	0.0578340644497037	-20.0962749649088	7.9545003577841e-90	4.20670691998197e-89	ENSG00000199072	microRNA let-7f-1 [Source:HGNC Symbol;Acc:HGNC:31483]	miRNA	40.23	94176347	94176433	87	9	q22.32	MIRLET7F1	86
hsa-let-7f-2	8825.09457771092	-1.17948741120875	0.0582321994234029	-20.2549006028909	3.21598384777235e-91	1.76879111627479e-90	ENSG00000208012	microRNA let-7f-2 [Source:HGNC Symbol;Acc:HGNC:31484]	miRNA	42.17	53557192	53557274	83	X	p11.22	MIRLET7F2	82
hsa-let-7g	1552.66631696841	-0.898839756713068	0.0473671589963016	-18.9760115607366	2.69278240052452e-80	1.27675027611076e-79	ENSG00000199150	microRNA let-7g [Source:HGNC Symbol;Acc:HGNC:31485]	miRNA	50	52268278	52268361	84	3	p21.2	MIRLET7G	83
hsa-let-7i	1245.5584854292	0.919118083559019	0.0544257138186721	16.8875705814572	5.55434458388135e-64	2.06411454130726e-63	ENSG00000199179	microRNA let-7i [Source:HGNC Symbol;Acc:HGNC:31486]	miRNA	53.57	62603686	62603769	84	12	q14.1	MIRLET7I	83
hsa-mir-1-1	13.7041219461393	-1.24913506112911	0.0733436293599578	-17.031268728175	4.81488981477898e-65	1.86492211135805e-64	ENSG00000199017	microRNA 1-1 [Source:HGNC Symbol;Acc:HGNC:31499]	miRNA	36.62	62554306	62554376	71	20	q13.33	MIR1-1	70
hsa-mir-1-2	14.4158419615376	-1.19120761127084	0.0724126346663708	-16.4502730325878	8.34910226126332e-61	2.83457175536718e-60	ENSG00000284453	microRNA 1-2 [Source:HGNC Symbol;Acc:HGNC:31500]	miRNA	34.12	21829004	21829088	85	18	q11.2	MIR1-2	84
hsa-mir-100	9449.05485171915	0.31126326001913	0.124360153281068	2.50291795086196	0.0123174095602809	0.0137137150974788	ENSG00000207994	microRNA 100 [Source:HGNC Symbol;Acc:HGNC:31487]	miRNA	46.25	122152229	122152308	80	11	q24.1	MIR100	79
hsa-mir-101-1	15747.7919563469	0.690656776745605	0.0513874926283824	13.4401727233553	3.51614962085417e-41	9.12208628051789e-41	ENSG00000199135	microRNA 101-1 [Source:HGNC Symbol;Acc:HGNC:31488]	miRNA	45.33	65058434	65058508	75	1	p31.3	MIR101-1	74
hsa-mir-101-2	15797.2275264559	0.688466364128658	0.0511054407739469	13.4714886263075	2.30178005143007e-41	6.02847156326924e-41	ENSG00000199065	microRNA 101-2 [Source:HGNC Symbol;Acc:HGNC:31489]	miRNA	40.51	4850297	4850375	79	9	p24.1	MIR101-2	78
hsa-mir-103a-1	13997.9096105348	0.528374630006111	0.0399985405107632	13.2098477409177	7.69799818812761e-40	1.87340663870362e-39	ENSG00000199035	microRNA 103a-1 [Source:HGNC Symbol;Acc:HGNC:31490]	miRNA	48.72	168560896	168560973	78	5	q34	MIR103A1	77
hsa-mir-103a-2	14013.2154941737	0.528887749762287	0.0398751733805977	13.263584955837	3.76459921583158e-40	9.32670976895212e-40	ENSG00000199024	microRNA 103a-2 [Source:HGNC Symbol;Acc:HGNC:31491]	miRNA	44.87	3917494	3917571	78	20	p13	MIR103A2	77
hsa-mir-106a	44.1884852709593	-0.260354452254997	0.0786556813195509	-3.31005272457391	0.000932783989316776	0.00106438007079715	ENSG00000284157	microRNA 106a [Source:HGNC Symbol;Acc:HGNC:31494]	miRNA	41.98	134170198	134170278	81	X	q26.2	MIR106A	80
hsa-mir-106b	774.346040078483	1.38513574917878	0.0421738492206893	32.8434746833418	1.4115635102129e-236	2.58786643539031e-235	ENSG00000208036	microRNA 106b [Source:HGNC Symbol;Acc:HGNC:31495]	miRNA	60.98	100093993	100094074	82	7	q22.1	MIR106B	81
hsa-mir-107	127.740291719514	0.00239604561874656	0.0560107444781524	0.0427783212144442	0.965878245331728	0.972954276433059	ENSG00000198997	microRNA 107 [Source:HGNC Symbol;Acc:HGNC:31496]	miRNA	46.91	89592747	89592827	81	10	q23.31	MIR107	80
hsa-mir-10a	83382.7588411042	-1.43735775377909	0.0860434549763159	-16.7050213659451	1.20484834233601e-62	4.35964860713687e-62	ENSG00000284038	microRNA 10a [Source:HGNC Symbol;Acc:HGNC:31497]	miRNA	39.09	48579838	48579947	110	17	q21.32	MIR10A	109
hsa-mir-10b	484505.71483737	-1.01287496904813	0.0815537325659693	-12.4197254641756	2.04261221757599e-35	4.64230049449089e-35	ENSG00000207744	microRNA 10b [Source:HGNC Symbol;Acc:HGNC:31498]	miRNA	40	176150303	176150412	110	2	q31.1	MIR10B	109
hsa-mir-1180	21.3002621446889	0.586026778129723	0.100853040054865	5.8107001812828	6.22120929837601e-09	8.56530927498824e-09	ENSG00000221540	microRNA 1180 [Source:HGNC Symbol;Acc:HGNC:35261]	miRNA	69.57	19344506	19344574	69	17	p11.2	MIR1180	68
hsa-mir-122	46.1988270326284	4.64420021653098	0.177751715541587	26.1274565051633	1.77808080123317e-150	1.8806623859197e-149	ENSG00000284440	microRNA 122 [Source:HGNC Symbol;Acc:HGNC:31501]	miRNA	43.53	58451074	58451158	85	18	q21.31	MIR122	84
hsa-mir-1247	19.8471619721929	-0.367801629333479	0.181981580080147	-2.02109262471232	0.0432701776855206	0.0474075651932995	ENSG00000283857	microRNA 1247 [Source:HGNC Symbol;Acc:HGNC:35313]	miRNA	74.26	101560287	101560422	136	14	q32.31	MIR1247	135
hsa-mir-1251	11.8568278727769	-2.13289828256072	0.076831831260153	-27.7606071282971	1.297609688113e-169	1.55148984448293e-168	ENSG00000221479	microRNA 1251 [Source:HGNC Symbol;Acc:HGNC:35317]	miRNA	55.71	97491909	97491978	70	12	q23.1	MIR1251	69
hsa-mir-125a	2372.52737308884	-0.900440508064529	0.0514260067532806	-17.5094386072877	1.21385240568021e-68	4.98223002331429e-68	ENSG00000208008	microRNA 125a [Source:HGNC Symbol;Acc:HGNC:31505]	miRNA	59.3	51693254	51693339	86	19	q13.41	MIR125A	85
hsa-mir-125b-1	606.557419669654	-1.03279011678398	0.0758762343668212	-13.6115099201021	3.42102145080575e-42	9.22334214678022e-42	ENSG00000207971	microRNA 125b-1 [Source:HGNC Symbol;Acc:HGNC:31506]	miRNA	53.41	122099757	122099844	88	11	q24.1	MIR125B1	87
hsa-mir-125b-2	647.08988603162	-0.978898198577203	0.0742031974173345	-13.1921296203945	9.73944592828304e-40	2.32899793937203e-39	ENSG00000207863	microRNA 125b-2 [Source:HGNC Symbol;Acc:HGNC:31507]	miRNA	49.44	16590237	16590325	89	21	q21.1	MIR125B2	88
hsa-mir-126	28039.2391320763	0.735342123355694	0.0694715597803673	10.5847936289391	3.50552372392155e-26	7.1941718214808e-26	ENSG00000199161	microRNA 126 [Source:HGNC Symbol;Acc:HGNC:31508]	miRNA	52.94	136670602	136670686	85	9	q34.3	MIR126	84
hsa-mir-1266	12.9761508880854	0.648211864372234	0.103457449791577	6.26549239013821	3.71649152380537e-10	5.32309983878373e-10	ENSG00000221052	microRNA 1266 [Source:HGNC Symbol;Acc:HGNC:35334]	miRNA	53.57	52277117	52277200	84	15	q21.2	MIR1266	83
hsa-mir-1269a	27.7121727594852	-1.11685400654904	0.0452684981301958	-24.6717707165119	2.14938143980159e-134	2.03820653774289e-133	ENSG00000221563	microRNA 1269a [Source:HGNC Symbol;Acc:HGNC:35337]	miRNA	59.05	66276824	66276928	105	4	q13.2	MIR1269A	104
hsa-mir-127	398.352294250043	-1.26331287688476	0.0516476245652845	-24.4602319568035	3.9167183667159e-132	3.59032516948958e-131	ENSG00000207608	microRNA 127 [Source:HGNC Symbol;Acc:HGNC:31509]	miRNA	52.58	100882979	100883075	97	14	q32.2	MIR127	96
hsa-mir-1270	40.4320058885646	1.73801646998183	0.13122569847958	13.2444825222422	4.85617455416414e-40	1.1923642878528e-39	ENSG00000238517	microRNA 1270 [Source:HGNC Symbol;Acc:HGNC:35338]	miRNA	39.76	20399272	20399354	83	19	p12	MIR1270	82
hsa-mir-1271	24.8256493453103	1.29620147646771	0.106839010878728	12.1322863793546	7.12324292408609e-34	1.60564901977351e-33	ENSG00000221464	microRNA 1271 [Source:HGNC Symbol;Acc:HGNC:35252]	miRNA	51.16	176367946	176368031	86	5	q35.2	MIR1271	85
hsa-mir-128-1	116.025923229456	0.198800033232236	0.0831043978257636	2.39217223676946	0.0167489803793044	0.0185724580818899	ENSG00000207654	microRNA 128-1 [Source:HGNC Symbol;Acc:HGNC:31510]	miRNA	50	135665397	135665478	82	2	q21.3	MIR128-1	81
hsa-mir-128-2	77.358692052256	0.381251361617373	0.0830919101697755	4.58830902838062	4.46850823756222e-06	5.53531425824149e-06	ENSG00000207625	microRNA 128-2 [Source:HGNC Symbol;Acc:HGNC:31511]	miRNA	55.95	35744476	35744559	84	3	p22.3	MIR128-2	83
hsa-mir-1287	51.677636431315	0.351251760744849	0.0702846595176667	4.99755939852791	5.80604575309463e-07	7.56712124218494e-07	ENSG00000284415	microRNA 1287 [Source:HGNC Symbol;Acc:HGNC:35280]	miRNA	51.11	98395218	98395307	90	10	q24.2	MIR1287	89
hsa-mir-129-2	8.06545426719487	-2.6728649148594	0.146625494231879	-18.2291962858276	3.02737355255938e-74	1.3214725824664e-73	ENSG00000199077	microRNA 129-2 [Source:HGNC Symbol;Acc:HGNC:31513]	miRNA	53.33	43581394	43581483	90	11	p11.2	MIR129-2	89
hsa-mir-1296	10.8728679257667	-0.704932736189849	0.0746151960864824	-9.44757600546677	3.46767829098144e-21	6.48715326544147e-21	ENSG00000221063	microRNA 1296 [Source:HGNC Symbol;Acc:HGNC:35249]	miRNA	57.61	63372957	63373048	92	10	q21.3	MIR1296	91
hsa-mir-1301	28.1388599039364	0.34219503282816	0.0659476028481479	5.18889266704818	2.11548281064525e-07	2.81042402380407e-07	ENSG00000221445	microRNA 1301 [Source:HGNC Symbol;Acc:HGNC:35253]	miRNA	62.2	25328640	25328721	82	2	p23.3	MIR1301	81
hsa-mir-1306	16.3714082275595	0.00666766407064479	0.0672109231491903	0.0992050660551762	0.920975452573307	0.941517655976429	ENSG00000284464	microRNA 1306 [Source:HGNC Symbol;Acc:HGNC:35371]	miRNA	58.82	20086058	20086142	85	22	q11.21	MIR1306	84
hsa-mir-1307	2177.77013427086	0.330507454503003	0.0634762504655695	5.20678918617405	1.92136163882078e-07	2.56492451784328e-07	ENSG00000283867	microRNA 1307 [Source:HGNC Symbol;Acc:HGNC:35372]	miRNA	56.38	103394253	103394401	149	10	q24.33	MIR1307	148
hsa-mir-130a	235.771013196403	-0.490848109489416	0.071319349176945	-6.88239748615219	5.88535168361102e-12	8.70146082254318e-12	ENSG00000208009	microRNA 130a [Source:HGNC Symbol;Acc:HGNC:31514]	miRNA	50.56	57641198	57641286	89	11	q12.1	MIR130A	88
hsa-mir-130b	31.9778424000114	1.14520837418806	0.0742224729060632	15.4294020308034	1.03827726644737e-53	3.32007265433751e-53	ENSG00000283871	microRNA 130b [Source:HGNC Symbol;Acc:HGNC:31515]	miRNA	57.32	21653304	21653385	82	22	q11.21	MIR130B	81
hsa-mir-132	135.1021492406	0.000495830226001345	0.0651416257695603	0.0076115727868898	0.993926902231843	0.997554372677944	ENSG00000267200	microRNA 132 [Source:HGNC Symbol;Acc:HGNC:31516]	miRNA	65.35	2049908	2050008	101	17	p13.3	MIR132	100
hsa-mir-133a-1	9.20607479156298	-0.598127190996835	0.0779009215599589	-7.67805025947566	1.61528123015514e-14	2.52387692211741e-14	ENSG00000283927	microRNA 133a-1 [Source:HGNC Symbol;Acc:HGNC:31517]	miRNA	44.32	21825698	21825785	88	18	q11.2	MIR133A1	87
hsa-mir-133a-2	8.75409027923848	-0.597863358197437	0.0754648649863238	-7.92240678235873	2.32956726296034e-15	3.76841763125937e-15	ENSG00000284508	microRNA 133a-2 [Source:HGNC Symbol;Acc:HGNC:31518]	miRNA	50.98	62564912	62565013	102	20	q13.33	MIR133A2	101
hsa-mir-134	203.052403784801	-0.528813838791418	0.0493534885279027	-10.7148218811816	8.67240314507348e-27	1.80675065522364e-26	ENSG00000207993	microRNA 134 [Source:HGNC Symbol;Acc:HGNC:31519]	miRNA	60.27	101054687	101054759	73	14	q32.31	MIR134	72
hsa-mir-135a-1	13.1520804101747	-1.73109876030647	0.0714326807140494	-24.2339884630145	9.75442116419352e-130	8.65311554888135e-129	ENSG00000207926	microRNA 135a-1 [Source:HGNC Symbol;Acc:HGNC:31520]	miRNA	52.22	52294219	52294308	90	3	p21.2	MIR135A1	89
hsa-mir-135a-2	14.0437782946896	-1.89792361199382	0.0656648025568742	-28.9032105190597	1.08800457645518e-183	1.57474346592197e-182	ENSG00000207586	microRNA 135a-2 [Source:HGNC Symbol;Acc:HGNC:31521]	miRNA	32	97563812	97563911	100	12	q23.1	MIR135A2	99
hsa-mir-135b	29.0384955074549	-0.461688403933494	0.135318662344097	-3.41186053671949	0.00064521114511675	0.0007423977611176	ENSG00000199059	microRNA 135b [Source:HGNC Symbol;Acc:HGNC:31760]	miRNA	52.58	205448302	205448398	97	1	q32.1	MIR135B	96
hsa-mir-136	28.6849894417284	-1.3454945476191	0.0613806607530943	-21.9204963112305	1.65641681426198e-106	1.11101127785865e-105	ENSG00000207942	microRNA 136 [Source:HGNC Symbol;Acc:HGNC:31522]	miRNA	45.12	100884702	100884783	82	14	q32.2	MIR136	81
hsa-mir-139	305.994812198861	-1.17270980989789	0.0862599996341759	-13.5950592959806	4.28413335427808e-42	1.14382201206454e-41	ENSG00000272036	microRNA 139 [Source:HGNC Symbol;Acc:HGNC:31526]	miRNA	58.82	72615063	72615130	68	11	q13.4	MIR139	67
hsa-mir-140	3553.5800576181	0.576642632714674	0.0617316670648185	9.34111551060491	9.53244390807636e-21	1.74761471648067e-20	ENSG00000208017	microRNA 140 [Source:HGNC Symbol;Acc:HGNC:31527]	miRNA	54	69933081	69933180	100	16	q22.1	MIR140	99
hsa-mir-141	88.2685303404685	-5.34788325949183	0.107660208407248	-49.6737219684945	0	0	ENSG00000207708	microRNA 141 [Source:HGNC Symbol;Acc:HGNC:31528]	miRNA	55.79	6964097	6964191	95	12	p13.31	MIR141	94
hsa-mir-142	6174.91908543727	2.45034866975404	0.0607502967579241	40.3347604953786	0	0	ENSG00000284353	microRNA 142 [Source:HGNC Symbol;Acc:HGNC:31529]	miRNA	44.83	58331232	58331318	87	17	q22	MIR142	86
hsa-mir-143	158565.195166146	0.294231061013267	0.0699013342276339	4.20923383314977	2.56238098571594e-05	3.07709507018289e-05	ENSG00000284182	microRNA 143 [Source:HGNC Symbol;Acc:HGNC:31530]	miRNA	57.55	149428918	149429023	106	5	q32	MIR143	105
hsa-mir-144	610.021953493927	1.39781512629899	0.0590075463338033	23.6887519164346	4.70912447445785e-124	4.04690384523722e-123	ENSG00000283819	microRNA 144 [Source:HGNC Symbol;Acc:HGNC:31531]	miRNA	50	28861533	28861618	86	17	q11.2	MIR144	85
hsa-mir-145	5704.52871873936	-0.2137511673719	0.0614108805651758	-3.48067256819488	0.000500156513391762	0.000577911937742582	ENSG00000276365	microRNA 145 [Source:HGNC Symbol;Acc:HGNC:31532]	miRNA	47.73	149430646	149430733	88	5	q32	MIR145	87
hsa-mir-1468	29.2520423961712	-0.503018483187466	0.0971681072502077	-5.17678585517977	2.25741069798621e-07	2.98455741320292e-07	ENSG00000222532	microRNA 1468 [Source:HGNC Symbol;Acc:HGNC:35250]	miRNA	44.19	63786002	63786087	86	X	q11.1	MIR1468	85
hsa-mir-146a	211.145429034033	1.58658470438975	0.0958985040674648	16.5444155758007	1.75661157689227e-61	6.19318184160737e-61	ENSG00000283733	microRNA 146a [Source:HGNC Symbol;Acc:HGNC:31533]	miRNA	45.45	160485352	160485450	99	5	q33.3	MIR146A	98
hsa-mir-146b	1413.78000686299	1.65160650493529	0.123323173767143	13.3925072999972	6.68841168750017e-41	1.71898431220799e-40	ENSG00000202569	microRNA 146b [Source:HGNC Symbol;Acc:HGNC:32079]	miRNA	56.16	102436512	102436584	73	10	q24.32	MIR146B	72
hsa-mir-148a	65475.6129020351	0.707122355674611	0.108279405686114	6.53053414168576	6.55355460026145e-11	9.48540797406262e-11	ENSG00000199085	microRNA 148a [Source:HGNC Symbol;Acc:HGNC:31535]	miRNA	45.59	25949919	25949986	68	7	p15.2	MIR148A	67
hsa-mir-148b	470.634541448539	0.397537309988975	0.0482302455951526	8.24248985431103	1.68663423725939e-16	2.79412298341164e-16	ENSG00000199122	microRNA 148b [Source:HGNC Symbol;Acc:HGNC:31761]	miRNA	43.43	54337216	54337314	99	12	q13.13	MIR148B	98
hsa-mir-149	26.8445291862024	-1.47487427485627	0.107285646472181	-13.7471723697792	5.29592264027383e-43	1.4563787260753e-42	ENSG00000207611	microRNA 149 [Source:HGNC Symbol;Acc:HGNC:31536]	miRNA	71.91	240456001	240456089	89	2	q37.3	MIR149	88
hsa-mir-150	799.636351616905	0.719901938594351	0.0919819819012902	7.82655389364092	5.01424415798129e-15	7.97061932627084e-15	ENSG00000207782	microRNA 150 [Source:HGNC Symbol;Acc:HGNC:31537]	miRNA	66.67	49500785	49500868	84	19	q13.33	MIR150	83
hsa-mir-151a	3988.66393727707	0.515763856275968	0.0379458772849276	13.5920920315851	4.46143291965105e-42	1.17970582010004e-41	ENSG00000254324	microRNA 151a [Source:HGNC Symbol;Acc:HGNC:31762]	miRNA	52.22	140732564	140732653	90	8	q24.3	MIR151A	89
hsa-mir-151b	12.161411696401	0.776628207941072	0.0879534696376709	8.82998943805667	1.04685608749844e-18	1.84541938501328e-18	ENSG00000265154	microRNA 151b [Source:HGNC Symbol;Acc:HGNC:41588]	miRNA	54.17	100109419	100109514	96	14	q32.2	MIR151B	95
hsa-mir-152	540.631252854432	0.224214587478935	0.0811229504560473	2.76388600535942	0.0057117489812148	0.00641114681564927	ENSG00000207947	microRNA 152 [Source:HGNC Symbol;Acc:HGNC:31538]	miRNA	63.22	48037161	48037247	87	17	q21.32	MIR152	86
hsa-mir-153-2	24.2222689973782	1.29086768497011	0.128718202288455	10.0286335733411	1.14084429734972e-23	2.22505093454733e-23	ENSG00000207960	microRNA 153-2 [Source:HGNC Symbol;Acc:HGNC:31540]	miRNA	43.68	157574336	157574422	87	7	q36.3	MIR153-2	86
hsa-mir-155	1192.30709515517	3.7469242394287	0.0967611366800041	38.7234417452127	0	0	ENSG00000283904	microRNA 155 [Source:HGNC Symbol;Acc:HGNC:31542]	miRNA	40	25573980	25574044	65	21	q21.3	MIR155	64
hsa-mir-15a	356.213775467413	1.27789440154877	0.0430196751614637	29.7048826322494	6.64091034506022e-194	1.07426490875974e-192	ENSG00000283785	microRNA 15a [Source:HGNC Symbol;Acc:HGNC:31543]	miRNA	42.17	50049119	50049201	83	13	q14.2	MIR15A	82
hsa-mir-15b	348.045403616249	0.745054494465863	0.061534506884739	12.1079136274129	9.59025736694488e-34	2.14416323244703e-33	ENSG00000207779	microRNA 15b [Source:HGNC Symbol;Acc:HGNC:31544]	miRNA	36.73	160404588	160404685	98	3	q25.33	MIR15B	97
hsa-mir-16-1	853.734181228624	1.25650734410952	0.0437195577878313	28.740165904863	1.20206353336134e-181	1.57413081749699e-180	ENSG00000208006	microRNA 16-1 [Source:HGNC Symbol;Acc:HGNC:31545]	miRNA	40.45	50048973	50049061	89	13	q14.2	MIR16-1	88
hsa-mir-16-2	858.404973887304	1.26052041114084	0.0435199016754093	28.9642292977214	1.85767608269572e-184	2.83811623745179e-183	ENSG00000198987	microRNA 16-2 [Source:HGNC Symbol;Acc:HGNC:31546]	miRNA	37.04	160404745	160404825	81	3	q25.33	MIR16-2	80
hsa-mir-17	944.683365203443	0.479851013351112	0.0469970886613862	10.2102284847565	1.78444137687363e-24	3.53036963050538e-24	ENSG00000284536	microRNA 17 [Source:HGNC Symbol;Acc:HGNC:31547]	miRNA	42.86	91350605	91350688	84	13	q31.3	MIR17	83
hsa-mir-181a-1	2035.31997645968	0.872823949172721	0.0515244092562688	16.940008857385	2.28090303701152e-64	8.59244294764616e-64	ENSG00000207759	microRNA 181a-1 [Source:HGNC Symbol;Acc:HGNC:31590]	miRNA	41.82	198859044	198859153	110	1	q32.1	MIR181A1	109
hsa-mir-181a-2	3619.98082990648	0.598209166588315	0.054261991974	11.0244601207223	2.91260899687203e-28	6.1612882626139e-28	ENSG00000207595	microRNA 181a-2 [Source:HGNC Symbol;Acc:HGNC:31549]	miRNA	50	124692442	124692551	110	9	q33.3	MIR181A2	109
hsa-mir-181b-1	406.816352256899	1.31731060593821	0.0611856746080682	21.5297226740801	8.20229288257972e-103	5.12643305161233e-102	ENSG00000207975	microRNA 181b-1 [Source:HGNC Symbol;Acc:HGNC:31550]	miRNA	44.55	198858873	198858982	110	1	q32.1	MIR181B1	109
hsa-mir-181b-2	367.221818816236	1.2967165971797	0.0637772765569049	20.3319531216218	6.70786060671042e-92	3.76461564662319e-91	ENSG00000207737	microRNA 181b-2 [Source:HGNC Symbol;Acc:HGNC:31551]	miRNA	46.07	124693710	124693798	89	9	q33.3	MIR181B2	88
hsa-mir-181c	112.269082886375	0.630151569527544	0.0868466540453492	7.25591073662429	3.98968140753895e-13	6.12939881046486e-13	ENSG00000207613	microRNA 181c [Source:HGNC Symbol;Acc:HGNC:31552]	miRNA	54.55	13874699	13874808	110	19	p13.12	MIR181C	109
hsa-mir-181d	26.5667636183757	0.818762751035898	0.0910199751361956	8.99541831131861	2.35334301368006e-19	4.20239823871438e-19	ENSG00000207585	microRNA 181d [Source:HGNC Symbol;Acc:HGNC:32089]	miRNA	59.85	13874875	13875011	137	19	p13.12	MIR181D	136
hsa-mir-182	7353.45319016631	-0.363038652712063	0.081009202176939	-4.48144955086854	7.4137759339919e-06	9.1017338475347e-06	ENSG00000207990	microRNA 182 [Source:HGNC Symbol;Acc:HGNC:31553]	miRNA	57.27	129770383	129770492	110	7	q32.2	MIR182	109
hsa-mir-183	2021.99881632548	-0.953909999854095	0.0883066162059095	-10.8022483573576	3.35876565357622e-27	7.05084392926306e-27	ENSG00000207691	microRNA 183 [Source:HGNC Symbol;Acc:HGNC:31554]	miRNA	49.09	129774905	129775014	110	7	q32.2	MIR183	109
hsa-mir-185	115.854792332888	0.777870485103394	0.0538815161122845	14.4366851794292	3.04120606032257e-47	8.80349122724955e-47	ENSG00000208023	microRNA 185 [Source:HGNC Symbol;Acc:HGNC:31556]	miRNA	63.41	20033139	20033220	82	22	q11.21	MIR185	81
hsa-mir-186	711.464709877216	0.695633660481076	0.0477309674834279	14.574053222839	4.10778028683792e-48	1.24136217459388e-47	ENSG00000207721	microRNA 186 [Source:HGNC Symbol;Acc:HGNC:31557]	miRNA	36.05	71067631	71067716	86	1	p31.1	MIR186	85
hsa-mir-187	18.8728098821585	-2.28842744368328	0.144359130783099	-15.8523221307121	1.35480679080378e-56	4.43537937465523e-56	ENSG00000207797	microRNA 187 [Source:HGNC Symbol;Acc:HGNC:31558]	miRNA	65.14	35904818	35904926	109	18	q12.2	MIR187	108
hsa-mir-188	12.1136776401974	-1.83514669933924	0.0701742573752029	-26.1512806544885	9.53017112873625e-151	1.04831882416099e-149	ENSG00000207768	microRNA 188 [Source:HGNC Symbol;Acc:HGNC:31559]	miRNA	58.14	50003503	50003588	86	X	p11.23	MIR188	85
hsa-mir-18a	18.1056694238194	1.15710167288479	0.0878380342814235	13.1731280458482	1.25296798001845e-39	2.97039822849201e-39	ENSG00000283815	microRNA 18a [Source:HGNC Symbol;Acc:HGNC:31548]	miRNA	45.07	91350751	91350821	71	13	q31.3	MIR18A	70
hsa-mir-190a	36.088772437918	-0.347583650875796	0.0818701889840223	-4.2455459696524	2.18061794502317e-05	2.64171777480781e-05	ENSG00000211137	microRNA 190a [Source:HGNC Symbol;Acc:HGNC:31560]	miRNA	34.12	62823957	62824041	85	15	q22.2	MIR190A	84
hsa-mir-191	998.151122444654	-0.336123438607268	0.0488327805970482	-6.8831517373718	5.85426100968714e-12	8.70146082254318e-12	ENSG00000207605	microRNA 191 [Source:HGNC Symbol;Acc:HGNC:31561]	miRNA	59.78	49020618	49020709	92	3	p21.31	MIR191	91
hsa-mir-192	17533.4204997201	0.612892833770102	0.0649551011004773	9.43563820833771	3.88621146351954e-21	7.172537936026e-21	ENSG00000283926	microRNA 192 [Source:HGNC Symbol;Acc:HGNC:31562]	miRNA	57.27	64891137	64891246	110	11	q13.1	MIR192	109
hsa-mir-193a	534.971521032254	1.17820879533277	0.0582012849025648	20.2436904495359	4.03772726765145e-91	2.17720587961598e-90	ENSG00000207614	microRNA 193a [Source:HGNC Symbol;Acc:HGNC:31563]	miRNA	63.64	31559996	31560083	88	17	q11.2	MIR193A	87
hsa-mir-193b	102.239401446874	0.191724691296333	0.11784773370037	1.62688483924346	0.103761558468875	0.111462611636487	ENSG00000207639	microRNA 193b [Source:HGNC Symbol;Acc:HGNC:32087]	miRNA	49.4	14303967	14304049	83	16	p13.12	MIR193B	82
hsa-mir-194-1	2625.67034343299	0.859148685784243	0.0641561804971317	13.3915186210727	6.7780527506969e-41	1.72589306152005e-40	ENSG00000207624	microRNA 194-1 [Source:HGNC Symbol;Acc:HGNC:31564]	miRNA	41.18	220118157	220118241	85	1	q41	MIR194-1	84
hsa-mir-194-2	2907.08779142108	0.770472860179675	0.064446004144567	11.9553240019557	6.08956058375232e-33	1.33970332842551e-32	ENSG00000284155	microRNA 194-2 [Source:HGNC Symbol;Acc:HGNC:31565]	miRNA	62.35	64891355	64891439	85	11	q13.1	MIR194-2	84
hsa-mir-195	136.218906941662	0.656220180654191	0.0951104953158578	6.89955591625206	5.21653527829211e-12	7.79645218223006e-12	ENSG00000284112	microRNA 195 [Source:HGNC Symbol;Acc:HGNC:31566]	miRNA	56.32	7017615	7017701	87	17	p13.1	MIR195	86
hsa-mir-196a-1	402.40803281072	0.686538386947312	0.0779499158064989	8.80742948653799	1.28048306680485e-18	2.24288435268366e-18	ENSG00000210741	microRNA 196a-1 [Source:HGNC Symbol;Acc:HGNC:31567]	miRNA	42.86	48632490	48632559	70	17	q21.32	MIR196A1	69
hsa-mir-196a-2	539.799720254067	0.512741796996316	0.0767027272979987	6.68479225001031	2.3125246809822e-11	3.3826823790963e-11	ENSG00000207924	microRNA 196a-2 [Source:HGNC Symbol;Acc:HGNC:31568]	miRNA	48.18	53991738	53991847	110	12	q13.13	MIR196A2	109
hsa-mir-196b	2801.60443383248	0.769798686063068	0.135779322607402	5.66948391905662	1.43228292606387e-08	1.95959106799783e-08	ENSG00000283745	microRNA 196b [Source:HGNC Symbol;Acc:HGNC:31790]	miRNA	47.62	27169480	27169563	84	7	p15.2	MIR196B	83
hsa-mir-197	653.114342319578	0.140598830731873	0.0525756302282253	2.6742205489796	0.00749031733629344	0.00837332222553129	ENSG00000284443	microRNA 197 [Source:HGNC Symbol;Acc:HGNC:31569]	miRNA	62.67	109598893	109598967	75	1	p13.3	MIR197	74
hsa-mir-1976	20.4508558128295	-0.0363080635359041	0.0734115683876837	-0.494582316293294	0.620894987377209	0.644324986900877	ENSG00000238705	microRNA 1976 [Source:HGNC Symbol;Acc:HGNC:37064]	miRNA	61.54	26554542	26554593	52	1	p36.11	MIR1976	51
hsa-mir-199a-1	995.606614219199	-1.33815825116628	0.0614743436542895	-21.7677517419562	4.69081549452619e-105	2.99994014184815e-104	ENSG00000207752	microRNA 199a-1 [Source:HGNC Symbol;Acc:HGNC:31571]	miRNA	50.7	10817426	10817496	71	19	p13.2	MIR199A1	70
hsa-mir-199a-2	1639.58792568795	-1.28660458390154	0.0609725126245661	-21.1013869778291	7.72370772510413e-99	4.61743396609486e-98	ENSG00000208024	microRNA 199a-2 [Source:HGNC Symbol;Acc:HGNC:31572]	miRNA	53.64	172144535	172144644	110	1	q24.3	MIR199A2	109
hsa-mir-199b	1939.68906718887	-1.21719832896556	0.0621641269860965	-19.5803976984636	2.27239441742001e-85	1.15723789776019e-84	ENSG00000207581	microRNA 199b [Source:HGNC Symbol;Acc:HGNC:31573]	miRNA	52.73	128244721	128244830	110	9	q34.11	MIR199B	109
hsa-mir-19a	46.8643923102478	0.950715893675001	0.0667948958649606	14.2333614172716	5.68805902995385e-46	1.6293919096222e-45	ENSG00000284204	microRNA 19a [Source:HGNC Symbol;Acc:HGNC:31574]	miRNA	42.68	91350891	91350972	82	13	q31.3	MIR19A	81
hsa-mir-19b-1	114.902910661523	0.329972604404896	0.0532318220377655	6.19878470759082	5.6900801727709e-10	8.06583529645359e-10	ENSG00000284375	microRNA 19b-1 [Source:HGNC Symbol;Acc:HGNC:31575]	miRNA	43.68	91351192	91351278	87	13	q31.3	MIR19B1	86
hsa-mir-19b-2	104.210586613676	0.271012193148655	0.0543359354546402	4.9877156044345	6.10974184507931e-07	7.92537267640005e-07	ENSG00000284107	microRNA 19b-2 [Source:HGNC Symbol;Acc:HGNC:31576]	miRNA	34.38	134169671	134169766	96	X	q26.2	MIR19B2	95
hsa-mir-200a	690.186023683276	-1.55342340633459	0.0838185346570159	-18.5331730349519	1.11513065983996e-76	5.1976429060337e-76	ENSG00000207607	microRNA 200a [Source:HGNC Symbol;Acc:HGNC:31578]	miRNA	55.56	1167863	1167952	90	1	p36.33	MIR200A	89
hsa-mir-200b	509.885396966761	-1.74552414673522	0.0794702471022241	-21.9644987952525	6.29477741936234e-107	4.32765947581161e-106	ENSG00000207730	microRNA 200b [Source:HGNC Symbol;Acc:HGNC:31579]	miRNA	60	1167104	1167198	95	1	p36.33	MIR200B	94
hsa-mir-200c	524.068801058906	-5.37425631775229	0.109482419785316	-49.0878474214458	0	0	ENSG00000207713	microRNA 200c [Source:HGNC Symbol;Acc:HGNC:31580]	miRNA	55.88	6963699	6963766	68	12	p13.31	MIR200C	67
hsa-mir-203a	1172.74219509503	-1.39537327495862	0.151061069444073	-9.23714680489023	2.53157601582016e-20	4.61048612152679e-20	ENSG00000207568	microRNA 203a [Source:HGNC Symbol;Acc:HGNC:31581]	miRNA	57.27	104117405	104117514	110	14	q32.33	MIR203A	109
hsa-mir-203b	10.6639028086373	-2.4387538728004	0.143935696492536	-16.9433568755258	2.154705607844e-64	8.22977836329307e-64	ENSG00000283165	microRNA 203b [Source:HGNC Symbol;Acc:HGNC:41811]	miRNA	54.65	104117418	104117503	86	14	q32.33	MIR203B	85
hsa-mir-204	759.579171062912	-1.95592487499346	0.134832629707442	-14.5063170483095	1.10496065350329e-47	3.2325976565256e-47	ENSG00000207935	microRNA 204 [Source:HGNC Symbol;Acc:HGNC:31582]	miRNA	48.18	70809975	70810084	110	9	q21.12	MIR204	109
hsa-mir-205	6.59234232311867	-0.99382822931304	0.156415419122796	-6.35377403894448	2.10095387849403e-10	3.02493359469035e-10	ENSG00000284485	microRNA 205 [Source:HGNC Symbol;Acc:HGNC:31583]	miRNA	48.18	209432133	209432242	110	1	q32.2	MIR205	109
hsa-mir-20a	397.855973719554	0.477196692399188	0.0535628962525815	8.90909054187281	5.14528804306277e-19	9.12873685059523e-19	ENSG00000283762	microRNA 20a [Source:HGNC Symbol;Acc:HGNC:31577]	miRNA	38.03	91351065	91351135	71	13	q31.3	MIR20A	70
hsa-mir-20b	65.0941012995686	-1.30666602550541	0.099044158856703	-13.1927621031735	9.65806027095108e-40	2.32899793937203e-39	ENSG00000284043	microRNA 20b [Source:HGNC Symbol;Acc:HGNC:32024]	miRNA	44.93	134169809	134169877	69	X	q26.2	MIR20B	68
hsa-mir-21	410131.041693835	2.61671799748439	0.0634314848407495	41.2526681986697	0	0	ENSG00000284190	microRNA 21 [Source:HGNC Symbol;Acc:HGNC:31586]	miRNA	48.61	59841266	59841337	72	17	q23.1	MIR21	71
hsa-mir-210	6920.52838971927	3.74570378573843	0.0805211804549673	46.518242337906	0	0	ENSG00000199038	microRNA 210 [Source:HGNC Symbol;Acc:HGNC:31587]	miRNA	72.73	568089	568198	110	11	p15.5	MIR210	109
hsa-mir-214	18.9617930707897	-1.21097184232941	0.0694465699072649	-17.4374608270282	4.28702042516837e-68	1.7337214954725e-67	ENSG00000283844	microRNA 214 [Source:HGNC Symbol;Acc:HGNC:31591]	miRNA	56.36	172138798	172138907	110	1	q24.3	MIR214	109
hsa-mir-215	126.544968139648	2.17913977905495	0.098269521784471	22.1751336475854	5.96979573674022e-109	4.20947135282964e-108	ENSG00000207590	microRNA 215 [Source:HGNC Symbol;Acc:HGNC:31592]	miRNA	34.55	220117853	220117962	110	1	q41	MIR215	109
hsa-mir-217	76.9925163166895	-0.951449841737228	0.157576558048425	-6.03801639990663	1.56020212049858e-09	2.20028504172876e-09	ENSG00000207548	microRNA 217 [Source:HGNC Symbol;Acc:HGNC:31594]	miRNA	36.36	55982967	55983076	110	2	p16.1	MIR217	109
hsa-mir-218-1	33.7984571755913	-0.479844338989142	0.0985169034180922	-4.8706802826795	1.1121467316158e-06	1.41592755182567e-06	ENSG00000207732	microRNA 218-1 [Source:HGNC Symbol;Acc:HGNC:31595]	miRNA	44.55	20528275	20528384	110	4	p15.31	MIR218-1	109
hsa-mir-218-2	33.0624604631915	-0.47522540037591	0.0994211224954081	-4.77992390799912	1.75361552240556e-06	2.21212967275931e-06	ENSG00000207739	microRNA 218-2 [Source:HGNC Symbol;Acc:HGNC:31596]	miRNA	55.45	168768146	168768255	110	5	q34	MIR218-2	109
hsa-mir-22	164563.073399733	0.181204708894411	0.0516666953333003	3.50718596816507	0.000452872532832906	0.000525485006451684	ENSG00000283824	microRNA 22 [Source:HGNC Symbol;Acc:HGNC:31599]	miRNA	54.12	1713903	1713987	85	17	p13.3	MIR22	84
hsa-mir-221	208.171157656349	0.384036947330286	0.0772129041739199	4.9737404833945	6.56732141095855e-07	8.47893609396057e-07	ENSG00000207870	microRNA 221 [Source:HGNC Symbol;Acc:HGNC:31601]	miRNA	47.27	45746157	45746266	110	X	p11.3	MIR221	109
hsa-mir-222	117.95458083149	0.4324605441468	0.0785767636806046	5.50366958232903	3.71966391740957e-08	4.98979305993967e-08	ENSG00000207725	microRNA 222 [Source:HGNC Symbol;Acc:HGNC:31602]	miRNA	50.91	45747015	45747124	110	X	p11.3	MIR222	109
hsa-mir-223	287.208168765331	1.41873348788955	0.0997009046426937	14.2298958366925	5.97707364686678e-46	1.69453118854471e-45	ENSG00000284567	microRNA 223 [Source:HGNC Symbol;Acc:HGNC:31603]	miRNA	53.64	66018870	66018979	110	X	q12	MIR223	109
hsa-mir-224	74.1556892346457	2.71658724296899	0.119952770701367	22.6471404293959	1.48864369943661e-113	1.10642437120288e-112	ENSG00000284363	microRNA 224 [Source:HGNC Symbol;Acc:HGNC:31604]	miRNA	44.44	151958578	151958658	81	X	q28	MIR224	80
hsa-mir-2355	168.153793042223	1.62006914826939	0.0708840578499736	22.8551975917953	1.29742559948398e-115	9.91088999605819e-115	ENSG00000253008	microRNA 2355 [Source:HGNC Symbol;Acc:HGNC:38328]	miRNA	41.38	207109987	207110073	87	2	q33.3	MIR2355	86
hsa-mir-23a	6693.73450875827	1.00038552781888	0.0520067794605561	19.2356753906981	1.86103197144485e-82	9.13899628834522e-82	ENSG00000207980	microRNA 23a [Source:HGNC Symbol;Acc:HGNC:31605]	miRNA	57.53	13836587	13836659	73	19	p13.12	MIR23A	72
hsa-mir-23b	3376.02033596771	-0.418631808766428	0.0604325968161214	-6.92725169564038	4.29094765541788e-12	6.44814538382468e-12	ENSG00000207563	microRNA 23b [Source:HGNC Symbol;Acc:HGNC:31606]	miRNA	50.52	95085208	95085304	97	9	q22.32	MIR23B	96
hsa-mir-24-1	1445.13171286939	0.175180381892302	0.0458430838641887	3.82130448316431	0.000132747633960244	0.000157351721289083	ENSG00000284459	microRNA 24-1 [Source:HGNC Symbol;Acc:HGNC:31607]	miRNA	50	95086021	95086088	68	9	q22.32	MIR24-1	67
hsa-mir-24-2	1435.7954546282	0.226210582451359	0.0461362993480226	4.90309334836269	9.43391246810146e-07	1.20666322266414e-06	ENSG00000284387	microRNA 24-2 [Source:HGNC Symbol;Acc:HGNC:31608]	miRNA	54.79	13836287	13836359	73	19	p13.12	MIR24-2	72
hsa-mir-25	11821.6159701881	1.01730412855545	0.0499322340403505	20.3736954315595	2.86241311072046e-92	1.63992417801693e-91	ENSG00000207547	microRNA 25 [Source:HGNC Symbol;Acc:HGNC:31609]	miRNA	63.1	100093560	100093643	84	7	q22.1	MIR25	83
hsa-mir-26a-1	1832.72077388967	-0.340237920555072	0.042381732938099	-8.02793791023149	9.91246216842688e-16	1.62257565256988e-15	ENSG00000199075	microRNA 26a-1 [Source:HGNC Symbol;Acc:HGNC:31610]	miRNA	55.84	37969404	37969480	77	3	p22.2	MIR26A1	76
hsa-mir-26a-2	1828.03633758006	-0.334896867243159	0.0423968620283424	-7.89909562220146	2.80934303133783e-15	4.4916821721971e-15	ENSG00000207789	microRNA 26a-2 [Source:HGNC Symbol;Acc:HGNC:31611]	miRNA	47.62	57824609	57824692	84	12	q14.1	MIR26A2	83
hsa-mir-26b	2060.55719324519	-0.271059835052679	0.0486431860834081	-5.57241120242194	2.51237556153755e-08	3.40346443065432e-08	ENSG00000199121	microRNA 26b [Source:HGNC Symbol;Acc:HGNC:31612]	miRNA	55.84	218402646	218402722	77	2	q35	MIR26B	76
hsa-mir-27a	1852.52612022649	0.57906384349941	0.0511530124656521	11.3202295541878	1.04198713090776e-29	2.23864422655964e-29	ENSG00000207808	microRNA 27a [Source:HGNC Symbol;Acc:HGNC:31613]	miRNA	60.26	13836440	13836517	78	19	p13.12	MIR27A	77
hsa-mir-27b	2401.67829419661	-0.929994971107089	0.0526237523708347	-17.6725324441614	6.82624976708477e-70	2.84427073628532e-69	ENSG00000207864	microRNA 27b [Source:HGNC Symbol;Acc:HGNC:31614]	miRNA	47.42	95085445	95085541	97	9	q22.32	MIR27B	96
hsa-mir-28	8995.68809832949	0.959927646309076	0.0498796699008998	19.2448676628423	1.55860958184561e-82	7.79304790922803e-82	ENSG00000207651	microRNA 28 [Source:HGNC Symbol;Acc:HGNC:31615]	miRNA	52.33	188688781	188688866	86	3	q28	MIR28	85
hsa-mir-296	10.9189995398869	0.591675671340699	0.123748799440282	4.78126393158447	1.74196479120233e-06	2.20755906719189e-06	ENSG00000284040	microRNA 296 [Source:HGNC Symbol;Acc:HGNC:31617]	miRNA	60	58817615	58817694	80	20	q13.32	MIR296	79
hsa-mir-29a	12411.9890203811	-0.481569510287495	0.056430912864516	-8.53378912093249	1.41630897084429e-17	2.43428104363863e-17	ENSG00000284032	microRNA 29a [Source:HGNC Symbol;Acc:HGNC:31616]	miRNA	32.81	130876747	130876810	64	7	q32.3	MIR29A	63
hsa-mir-29b-1	770.996634725244	0.0508872111582737	0.0677946082919625	0.750608528323139	0.45288828708529	0.477181145396378	ENSG00000283797	microRNA 29b-1 [Source:HGNC Symbol;Acc:HGNC:31619]	miRNA	39.51	130877459	130877539	81	7	q32.3	MIR29B1	80
hsa-mir-29b-2	904.299647079919	-8.22226351287919e-05	0.0645026406627602	-0.00127471734930477	0.998982922983044	0.998982922983044	ENSG00000284203	microRNA 29b-2 [Source:HGNC Symbol;Acc:HGNC:31620]	miRNA	39.51	207802443	207802523	81	1	q32.2	MIR29B2	80
hsa-mir-29c	3966.38261912568	-0.267387285803238	0.0721939298537188	-3.70373639923779	0.000212447017960043	0.000249670640765008	ENSG00000284214	microRNA 29c [Source:HGNC Symbol;Acc:HGNC:31621]	miRNA	44.32	207801852	207801939	88	1	q32.2	MIR29C	87
hsa-mir-301a	34.628392085685	0.50329895584688	0.0666005574826527	7.55697812256262	4.12541322595616e-14	6.40954032281325e-14	ENSG00000207996	microRNA 301a [Source:HGNC Symbol;Acc:HGNC:31622]	miRNA	40.7	59151136	59151221	86	17	q22	MIR301A	85
hsa-mir-3065	57.4671114835684	-1.81285130076971	0.149918626560564	-12.0922352502833	1.1608479909721e-33	2.57446127030104e-33	ENSG00000211563	microRNA 3065 [Source:HGNC Symbol;Acc:HGNC:38234]	miRNA	50.63	81125877	81125955	79	17	q25.3	MIR3065	78
hsa-mir-3074	24.145531474386	-0.100693190299568	0.0828681102697525	-1.21510180420178	0.224327265554527	0.239108519486414	ENSG00000207617	microRNA 3074 [Source:HGNC Symbol;Acc:HGNC:38268]	miRNA	54.32	95086014	95086094	81	9	q22.32	MIR3074	80
hsa-mir-30a	431987.861839823	-0.722593048402452	0.0650767087265153	-11.1037122580853	1.20339441791623e-28	2.56537569710824e-28	ENSG00000207827	microRNA 30a [Source:HGNC Symbol;Acc:HGNC:31624]	miRNA	53.52	71403551	71403621	71	6	q13	MIR30A	70
hsa-mir-30b	1476.71624703443	-0.845412663892166	0.0631774632989526	-13.3815544301251	7.75092445957013e-41	1.95550846457045e-40	ENSG00000207582	microRNA 30b [Source:HGNC Symbol;Acc:HGNC:31625]	miRNA	43.18	134800520	134800607	88	8	q24.22	MIR30B	87
hsa-mir-30c-1	2711.93969667972	-0.897756127097414	0.0572247199560607	-15.6882572389475	1.81983549505296e-55	5.88770307223016e-55	ENSG00000207962	microRNA 30c-1 [Source:HGNC Symbol;Acc:HGNC:31626]	miRNA	50.56	40757284	40757372	89	1	p34.2	MIR30C1	88
hsa-mir-30c-2	3224.95253407997	-0.994586032507734	0.0553320217120925	-17.9748724469681	3.06567976781901e-72	1.31728427523473e-71	ENSG00000199094	microRNA 30c-2 [Source:HGNC Symbol;Acc:HGNC:31627]	miRNA	41.67	71376960	71377031	72	6	q13	MIR30C2	71
hsa-mir-30d	23193.4257779198	-0.0475454366980066	0.0596189602382358	-0.797488525596828	0.425167364237874	0.449696250636213	ENSG00000199153	microRNA 30d [Source:HGNC Symbol;Acc:HGNC:31628]	miRNA	45.71	134804876	134804945	70	8	q24.22	MIR30D	69
hsa-mir-30e	44611.9082031773	-0.0190183650749819	0.044036369983583	-0.431878583136439	0.665829661309441	0.688357732556753	ENSG00000198974	microRNA 30e [Source:HGNC Symbol;Acc:HGNC:31629]	miRNA	51.09	40754355	40754446	92	1	p34.2	MIR30E	91
hsa-mir-31	19.7089056002544	-1.21500702830343	0.128719093883784	-9.43921365233049	3.75587389376917e-21	6.97881973504407e-21	ENSG00000199177	microRNA 31 [Source:HGNC Symbol;Acc:HGNC:31630]	miRNA	50.7	21512115	21512185	71	9	p21.3	MIR31	70
hsa-mir-3170	15.8428228055881	0.90145896105184	0.109686135634824	8.21853150204006	2.0601012965048e-16	3.39238237448394e-16	ENSG00000263399	microRNA 3170 [Source:HGNC Symbol;Acc:HGNC:38282]	miRNA	49.35	98208524	98208600	77	13	q32.2	MIR3170	76
hsa-mir-32	63.6488687329063	0.486913798382923	0.0575635123618732	8.45872286808938	2.70321596824815e-17	4.61729435570337e-17	ENSG00000207698	microRNA 32 [Source:HGNC Symbol;Acc:HGNC:31631]	miRNA	38.57	109046229	109046298	70	9	q31.3	MIR32	69
hsa-mir-324	79.3410611260591	-0.514288709870406	0.0524281372251847	-9.80940268126404	1.02573923102793e-22	1.98646682065267e-22	ENSG00000199053	microRNA 324 [Source:HGNC Symbol;Acc:HGNC:31767]	miRNA	61.45	7223297	7223379	83	17	p13.1	MIR324	82
hsa-mir-326	14.0816467453148	-0.100687862798706	0.0780385240864268	-1.29023279178364	0.19696984388169	0.210765397149668	ENSG00000199090	microRNA 326 [Source:HGNC Symbol;Acc:HGNC:31769]	miRNA	64.21	75335092	75335186	95	11	q13.4	MIR326	94
hsa-mir-328	167.69841177414	-0.110919254571058	0.0618837244552292	-1.79238168916779	0.0730718458829882	0.0791132189678022	ENSG00000207948	microRNA 328 [Source:HGNC Symbol;Acc:HGNC:31770]	miRNA	68	67202321	67202395	75	16	q22.1	MIR328	74
hsa-mir-330	40.3094602253555	1.05818461607298	0.0706246189346827	14.9832258500629	9.45158829120453e-51	2.92043458436095e-50	ENSG00000284544	microRNA 330 [Source:HGNC Symbol;Acc:HGNC:31771]	miRNA	60.64	45638994	45639087	94	19	q13.32	MIR330	93
hsa-mir-331	70.3795138981601	0.571495886398751	0.0542830578912387	10.5280709783115	6.41352902675997e-26	1.30645961656222e-25	ENSG00000199172	microRNA 331 [Source:HGNC Symbol;Acc:HGNC:31772]	miRNA	51.06	95308420	95308513	94	12	q22	MIR331	93
hsa-mir-335	62.5590759902624	-1.20655646141328	0.13075653117787	-9.22750435901347	2.77010570588666e-20	5.01170440209758e-20	ENSG00000199043	microRNA 335 [Source:HGNC Symbol;Acc:HGNC:31773]	miRNA	38.3	130496111	130496204	94	7	q32.2	MIR335	93
hsa-mir-337	25.8440612714487	-1.21194803443625	0.059069892959658	-20.5171869071094	1.51212882979207e-93	8.84756230197491e-93	ENSG00000199151	microRNA 337 [Source:HGNC Symbol;Acc:HGNC:31774]	miRNA	48.39	100874493	100874585	93	14	q32.2	MIR337	92
hsa-mir-338	842.046913066196	0.596612826847462	0.0812818971663363	7.34004554084837	2.13521188611299e-13	3.29878240832063e-13	ENSG00000283604	microRNA 338 [Source:HGNC Symbol;Acc:HGNC:31775]	miRNA	46.27	81125883	81125949	67	17	q25.3	MIR338	66
hsa-mir-339	85.8728137595568	0.0287180479982161	0.0814378874429589	0.35263743817435	0.72436026680052	0.746063945206528	ENSG00000199023	microRNA 339 [Source:HGNC Symbol;Acc:HGNC:31776]	miRNA	73.4	1022933	1023026	94	7	p22.3	MIR339	93
hsa-mir-33a	23.8703957173653	-0.963865325101731	0.082217890081001	-11.7233040662091	9.68206845493706e-32	2.11314986119658e-31	ENSG00000207932	microRNA 33a [Source:HGNC Symbol;Acc:HGNC:31634]	miRNA	47.83	41900944	41901012	69	22	q13.2	MIR33A	68
hsa-mir-340	53.8096474873752	0.710159315597318	0.0687878925667421	10.3238998768319	5.49450336073557e-25	1.10291125854181e-24	ENSG00000198995	microRNA 340 [Source:HGNC Symbol;Acc:HGNC:31777]	miRNA	38.95	180015303	180015397	95	5	q35.3	MIR340	94
hsa-mir-342	349.453434529525	1.4470251804965	0.0736268239184539	19.6535053868298	5.39547993785771e-86	2.79954147719032e-85	ENSG00000199082	microRNA 342 [Source:HGNC Symbol;Acc:HGNC:31778]	miRNA	49.49	100109655	100109753	99	14	q32.2	MIR342	98
hsa-mir-345	25.2528747964306	-0.668374507133812	0.0792842272899802	-8.43010684444521	3.45349755110766e-17	5.86241868243584e-17	ENSG00000198984	microRNA 345 [Source:HGNC Symbol;Acc:HGNC:31779]	miRNA	60.2	100307859	100307956	98	14	q32.2	MIR345	97
hsa-mir-34a	551.076725120515	1.05597848498503	0.0793341624038648	13.310514070967	2.01093322500599e-40	5.02733306251498e-40	ENSG00000284357	microRNA 34a [Source:HGNC Symbol;Acc:HGNC:31635]	miRNA	50.91	9151668	9151777	110	1	p36.22	MIR34A	109
hsa-mir-34c	7.68337272357752	0.575654035928083	0.128948083059723	4.46423104763386	8.03568157778223e-06	9.82138859506718e-06	ENSG00000207562	microRNA 34c [Source:HGNC Symbol;Acc:HGNC:31637]	miRNA	40.26	111513439	111513515	77	11	q23.1	MIR34C	76
hsa-mir-3605	17.1633922106092	-0.00333018532929118	0.073767841446221	-0.045144134137624	0.963992423306607	0.972954276433059	ENSG00000284154	microRNA 3605 [Source:HGNC Symbol;Acc:HGNC:38922]	miRNA	55	33332393	33332492	100	1	p35.1	MIR3605	99
hsa-mir-361	638.477735855101	0.0729421358894903	0.0367897885561774	1.98267341977541	0.0474039204634933	0.0517304687597645	ENSG00000199051	microRNA 361 [Source:HGNC Symbol;Acc:HGNC:31867]	miRNA	41.67	85903636	85903707	72	X	q21.2	MIR361	71
hsa-mir-3613	41.2300447588354	1.84501826742586	0.071955088621792	25.6412479334656	5.29377606633095e-145	5.39180895644819e-144	ENSG00000264864	microRNA 3613 [Source:HGNC Symbol;Acc:HGNC:38964]	miRNA	35.63	49996415	49996501	87	13	q14.2	MIR3613	86
hsa-mir-362	50.5002726415062	-2.73530952444886	0.0802655271037429	-34.0782602836892	1.54866209906081e-254	3.04201483744087e-253	ENSG00000208015	microRNA 362 [Source:HGNC Symbol;Acc:HGNC:32022]	miRNA	41.54	50008964	50009028	65	X	p11.23	MIR362	64
hsa-mir-363	33.2958009588348	-1.82387557595861	0.0998560577955094	-18.265046870703	1.57078006173332e-74	6.96716962865586e-74	ENSG00000284499	microRNA 363 [Source:HGNC Symbol;Acc:HGNC:32023]	miRNA	41.33	134169378	134169452	75	X	q26.2	MIR363	74
hsa-mir-365a	147.589396054372	1.28174552670571	0.0776748218023478	16.5014286092249	3.58314157745314e-61	1.24729611873369e-60	ENSG00000199130	microRNA 365a [Source:HGNC Symbol;Acc:HGNC:33692]	miRNA	44.83	14309285	14309371	87	16	p13.12	MIR365A	86
hsa-mir-365b	148.048669734059	1.28919712653568	0.0773257124189886	16.6722954914424	2.08433898937416e-62	7.44406781919343e-62	ENSG00000283978	microRNA 365b [Source:HGNC Symbol;Acc:HGNC:33693]	miRNA	45.05	31575411	31575521	111	17	q11.2	MIR365B	110
hsa-mir-369	8.82357399479916	-0.594535157784825	0.0719013065422548	-8.26876709723528	1.35351385521163e-16	2.25585642535271e-16	ENSG00000199025	microRNA 369 [Source:HGNC Symbol;Acc:HGNC:31783]	miRNA	37.14	101065598	101065667	70	14	q32.31	MIR369	69
hsa-mir-374a	2112.24795304586	1.16140773375064	0.0544226146516679	21.3405353855972	4.77448242872222e-101	2.91773926199691e-100	ENSG00000199168	microRNA 374a [Source:HGNC Symbol;Acc:HGNC:31788]	miRNA	31.94	74287286	74287357	72	X	q13.2	MIR374A	71
hsa-mir-374b	159.180284027628	0.521928167201371	0.0578516272351067	9.02184073544338	1.8495497370176e-19	3.32435410248262e-19	ENSG00000212027	microRNA 374b [Source:HGNC Symbol;Acc:HGNC:33665]	miRNA	41.67	74218547	74218618	72	X	q13.2	MIR374B	71
hsa-mir-375	107.885365054166	-1.09666060613039	0.140922947052132	-7.78198745534819	7.1393949162684e-15	1.12835264481253e-14	ENSG00000198973	microRNA 375 [Source:HGNC Symbol;Acc:HGNC:31868]	miRNA	67.19	219001645	219001708	64	2	q35	MIR375	63
hsa-mir-378a	1036.30566449634	0.16355334413194	0.0825928240090422	1.98023673478018	0.0476769339092042	0.051822754249135	ENSG00000199047	microRNA 378a [Source:HGNC Symbol;Acc:HGNC:31871]	miRNA	53.03	149732825	149732890	66	5	q32	MIR378A	65
hsa-mir-378c	26.8282437085423	0.816378449624196	0.09714275060964	8.40390502122741	4.3187202345629e-17	7.28618444481471e-17	ENSG00000264803	microRNA 378c [Source:HGNC Symbol;Acc:HGNC:38374]	miRNA	54.32	130962588	130962668	81	10	q26.3	MIR378C	80
hsa-mir-379	261.603353477749	-0.734640011124601	0.0445974515236833	-16.4726903898191	5.76485018743154e-61	1.98166725192959e-60	ENSG00000199088	microRNA 379 [Source:HGNC Symbol;Acc:HGNC:31872]	miRNA	41.79	101022066	101022132	67	14	q32.31	MIR379	66
hsa-mir-381	17.9650845327352	-0.726202859709394	0.0638853486308409	-11.367283348577	6.08521467328546e-30	1.31766459460906e-29	ENSG00000199020	microRNA 381 [Source:HGNC Symbol;Acc:HGNC:31874]	miRNA	40	101045920	101045994	75	14	q32.31	MIR381	74
hsa-mir-382	11.2634173110557	-0.132892893416704	0.0655322226595287	-2.02790151201107	0.0425703008036508	0.0468273308840159	ENSG00000283170	microRNA 382 [Source:HGNC Symbol;Acc:HGNC:31875]	miRNA	38.16	101054306	101054381	76	14	q32.31	MIR382	75
hsa-mir-409	27.8795447941514	-0.520937376286669	0.0545234892462887	-9.55436608125971	1.24342804685577e-21	2.34207337592697e-21	ENSG00000199107	microRNA 409 [Source:HGNC Symbol;Acc:HGNC:32055]	miRNA	53.16	101065300	101065378	79	14	q32.31	MIR409	78
hsa-mir-423	388.270378960272	0.224491790845723	0.0384625127540555	5.83663871055986	5.32644208667718e-09	7.39783623149609e-09	ENSG00000283935	microRNA 423 [Source:HGNC Symbol;Acc:HGNC:31880]	miRNA	52.13	30117079	30117172	94	17	q11.2	MIR423	93
hsa-mir-424	938.507125233528	-0.00664277213101756	0.0759644473743948	-0.0874458034069321	0.930317162937819	0.946544535392228	ENSG00000284231	microRNA 424 [Source:HGNC Symbol;Acc:HGNC:31881]	miRNA	51.02	134546614	134546711	98	X	q26.3	MIR424	97
hsa-mir-425	229.048009496132	0.367082195690531	0.0911467860792124	4.02737399178851	5.64032778650849e-05	6.74387017952102e-05	ENSG00000199032	microRNA 425 [Source:HGNC Symbol;Acc:HGNC:31882]	miRNA	57.47	49020148	49020234	87	3	p21.31	MIR425	86
hsa-mir-429	84.6226393293046	-2.00555730781892	0.0852394276923134	-23.5285168156962	2.08345328618178e-122	1.73621107181815e-121	ENSG00000198976	microRNA 429 [Source:HGNC Symbol;Acc:HGNC:13784]	miRNA	57.83	1169005	1169087	83	1	p36.33	MIR429	82
hsa-mir-431	9.37152189231209	-0.47654007170196	0.0728574244686656	-6.54072080062218	6.12230341444246e-11	8.90811343371257e-11	ENSG00000208001	microRNA 431 [Source:HGNC Symbol;Acc:HGNC:32027]	miRNA	58.77	100881007	100881120	114	14	q32.2	MIR431	113
hsa-mir-450a-1	21.6298889253572	-0.0814774049525801	0.0697485948642196	-1.16815837094917	0.242742888857029	0.25773858855476	ENSG00000199132	microRNA 450a-1 [Source:HGNC Symbol;Acc:HGNC:28008]	miRNA	27.47	134540341	134540431	91	X	q26.3	MIR450A1	90
hsa-mir-450a-2	21.5107123027682	0.0221533859209939	0.070884149562976	0.312529473197842	0.754638167622979	0.774348866031042	ENSG00000207755	microRNA 450a-2 [Source:HGNC Symbol;Acc:HGNC:32137]	miRNA	29	134540508	134540607	100	X	q26.3	MIR450A2	99
hsa-mir-450b	69.2982368032958	0.42287136121507	0.0757324432394579	5.58375437430424	2.35381081494576e-08	3.20444541638656e-08	ENSG00000216001	microRNA 450b [Source:HGNC Symbol;Acc:HGNC:33642]	miRNA	28.21	134540185	134540262	78	X	q26.3	MIR450B	77
hsa-mir-451a	1654.2387082358	0.968814401431282	0.0638787670566986	15.1664543019649	5.89779319071585e-52	1.8430603720987e-51	ENSG00000284565	microRNA 451a [Source:HGNC Symbol;Acc:HGNC:32053]	miRNA	41.67	28861369	28861440	72	17	q11.2	MIR451A	71
hsa-mir-452	156.458871260522	2.18882938025422	0.114781594250302	19.0695154092483	4.52478440018043e-81	2.18301001763091e-80	ENSG00000283751	microRNA 452 [Source:HGNC Symbol;Acc:HGNC:32054]	miRNA	41.18	151959628	151959712	85	X	q28	MIR452	84
hsa-mir-454	25.466764911026	0.72070307613035	0.0687404059862873	10.4844169275654	1.01872073665421e-25	2.05991325426403e-25	ENSG00000211514	microRNA 454 [Source:HGNC Symbol;Acc:HGNC:33137]	miRNA	39.13	59137758	59137872	115	17	q22	MIR454	114
hsa-mir-455	1609.78241256819	0.538150613208952	0.075859117768147	7.09407951267949	1.30215252021403e-12	1.97840852518706e-12	ENSG00000207726	microRNA 455 [Source:HGNC Symbol;Acc:HGNC:32344]	miRNA	54.17	114209434	114209529	96	9	q32	MIR455	95
hsa-mir-4662a	45.7493588216166	-0.962421914819368	0.100065678484022	-9.61790225579733	6.71873537666904e-22	1.27424291626482e-21	ENSG00000283609	microRNA 4662a [Source:HGNC Symbol;Acc:HGNC:41826]	miRNA	32.84	124821985	124822051	67	8	q24.13	MIR4662A	66
hsa-mir-4668	13.0855530013385	0.719224107203544	0.0908989344841175	7.91234915222479	2.52576826296144e-15	4.06190802523038e-15	ENSG00000266315	microRNA 4668 [Source:HGNC Symbol;Acc:HGNC:41545]	miRNA	30	111932100	111932169	70	9	q31.3	MIR4668	69
hsa-mir-4677	18.9377420783877	1.13370519258802	0.0773548603985598	14.6559012161197	1.23506945118143e-48	3.77382332305436e-48	ENSG00000265201	microRNA 4677 [Source:HGNC Symbol;Acc:HGNC:41844]	miRNA	46.25	243346176	243346255	80	1	q43	MIR4677	79
hsa-mir-4772	12.3965595877786	1.84271556235237	0.109412655227917	16.8418868778371	1.20337332406726e-63	4.41236885491328e-63	ENSG00000264764	microRNA 4772 [Source:HGNC Symbol;Acc:HGNC:41741]	miRNA	48.72	102432289	102432366	78	2	q12.1	MIR4772	77
hsa-mir-483	6.65134611658455	-1.83781641835547	0.126213871691073	-14.561128612343	4.96315829249644e-48	1.46760057036185e-47	ENSG00000207805	microRNA 483 [Source:HGNC Symbol;Acc:HGNC:32340]	miRNA	60.53	2134134	2134209	76	11	p15.5	MIR483	75
hsa-mir-484	197.057561495073	0.664839026293339	0.0513492451511395	12.9473962925156	2.43058800673724e-38	5.7129205286559e-38	ENSG00000283736	microRNA 484 [Source:HGNC Symbol;Acc:HGNC:32341]	miRNA	59.49	15643294	15643372	79	16	p13.11	MIR484	78
hsa-mir-486-1	190.827761703403	0.479758242766513	0.0551853223037071	8.69358414047506	3.51181374845158e-18	6.07389170329675e-18	ENSG00000274705	microRNA 486-1 [Source:HGNC Symbol;Acc:HGNC:32342]	miRNA	63.24	41660441	41660508	68	8	p11.21	MIR486-1	67
hsa-mir-486-2	190.968991735754	0.513167747988225	0.0527524371151235	9.72784910142295	2.29391984380375e-22	4.38074970170855e-22	ENSG00000283450	microRNA 486-2 [Source:HGNC Symbol;Acc:HGNC:50213]	miRNA	64.06	41660444	41660507	64	8	p11.21	MIR486-2	63
hsa-mir-489	9.14188227016593	-0.484271217535511	0.0874320387880329	-5.53883020742042	3.04498678597106e-08	4.1047615987355e-08	ENSG00000207656	microRNA 489 [Source:HGNC Symbol;Acc:HGNC:32074]	miRNA	47.62	93483936	93484019	84	7	q21.3	MIR489	83
hsa-mir-493	10.3823964365955	-0.915246656277529	0.0671376977101702	-13.6323807263782	2.57055578471329e-42	6.9990380276847e-42	ENSG00000207989	microRNA 493 [Source:HGNC Symbol;Acc:HGNC:32082]	miRNA	53.93	100869060	100869148	89	14	q32.2	MIR493	88
hsa-mir-495	9.0509273536969	-0.261455507606905	0.0709750464685796	-3.6837666280733	0.000229812658506187	0.00026892970676256	ENSG00000207743	microRNA 495 [Source:HGNC Symbol;Acc:HGNC:32085]	miRNA	37.8	101033755	101033836	82	14	q32.31	MIR495	81
hsa-mir-497	73.2222099637837	0.60701305187219	0.0837583684864932	7.24719288162922	4.25497831534082e-13	6.50066131510404e-13	ENSG00000284027	microRNA 497 [Source:HGNC Symbol;Acc:HGNC:32088]	miRNA	66.96	7017911	7018022	112	17	p13.1	MIR497	111
hsa-mir-500a	712.722296236125	-1.65237043889816	0.0586829500384157	-28.1575898590045	1.93480633033397e-174	2.41850791291746e-173	ENSG00000207785	microRNA 500a [Source:HGNC Symbol;Acc:HGNC:32134]	miRNA	55.95	50008431	50008514	84	X	p11.23	MIR500A	83
hsa-mir-500b	18.4976937616137	-1.1422485402378	0.0694701257854484	-16.4422984314945	9.5237431015308e-61	3.19393823526947e-60	ENSG00000239057	microRNA 500b [Source:HGNC Symbol;Acc:HGNC:38223]	miRNA	55.7	50010672	50010750	79	X	p11.23	MIR500B	78
hsa-mir-501	178.121268073393	-1.32457115450422	0.0772102816274437	-17.1553726600243	5.73013109631682e-66	2.28374790070598e-65	ENSG00000211538	microRNA 501 [Source:HGNC Symbol;Acc:HGNC:32135]	miRNA	53.57	50009722	50009805	84	X	p11.23	MIR501	83
hsa-mir-502	34.5883134520616	-1.03219430118297	0.0632824291451692	-16.310914658714	8.25473655579468e-60	2.73500307571511e-59	ENSG00000272080	microRNA 502 [Source:HGNC Symbol;Acc:HGNC:32136]	miRNA	55.81	50014598	50014683	86	X	p11.23	MIR502	85
hsa-mir-503	85.8876800010971	-0.00722037868757019	0.085598249666803	-0.0843519431258934	0.932776614877432	0.946544535392228	ENSG00000208005	microRNA 503 [Source:HGNC Symbol;Acc:HGNC:32138]	miRNA	59.15	134546328	134546398	71	X	q26.3	MIR503	70
hsa-mir-505	139.663029542968	0.114968411584567	0.0522283366093238	2.20126504208911	0.0277172661254494	0.0306114384919622	ENSG00000207633	microRNA 505 [Source:HGNC Symbol;Acc:HGNC:32140]	miRNA	52.38	139924148	139924231	84	X	q27.1	MIR505	83
hsa-mir-508	47.7977753574528	-3.29789764584936	0.0770195136505015	-42.8189881958296	0	0	ENSG00000207589	microRNA 508 [Source:HGNC Symbol;Acc:HGNC:32145]	miRNA	45.22	147236913	147237027	115	X	q27.3	MIR508	114
hsa-mir-509-3	8.23823202563867	-1.9483009394886	0.0775501267882284	-25.1231173974604	2.78057051107202e-139	2.73091746623145e-138	ENSG00000212014	microRNA 509-3 [Source:HGNC Symbol;Acc:HGNC:33675]	miRNA	42.67	147259652	147259726	75	X	q27.3	MIR509-3	74
hsa-mir-511	20.1763043218778	0.0763328168305634	0.105844683112665	0.72117762164125	0.470800238412533	0.494103976535233	ENSG00000207938	microRNA 511 [Source:HGNC Symbol;Acc:HGNC:32077]	miRNA	39.08	17845107	17845193	87	10	p12.33	MIR511	86
hsa-mir-514a-1	13.5148299480284	-2.91049454114212	0.0710839320423202	-40.9444786961046	0	0	ENSG00000207868	microRNA 514a-1 [Source:HGNC Symbol;Acc:HGNC:32148]	miRNA	39.8	147279247	147279344	98	X	q27.3	MIR514A1	97
hsa-mir-514a-2	13.6709423916256	-3.08712099187773	0.078191685141744	-39.4814485233497	0	0	ENSG00000207866	microRNA 514a-2 [Source:HGNC Symbol;Acc:HGNC:32149]	miRNA	40.91	147281943	147282030	88	X	q27.3	MIR514A2	87
hsa-mir-532	2136.1703593696	-1.50765050905195	0.052410210155545	-28.7663511475624	5.65649947251878e-182	7.77768677471333e-181	ENSG00000207758	microRNA 532 [Source:HGNC Symbol;Acc:HGNC:32795]	miRNA	53.85	50003148	50003238	91	X	p11.23	MIR532	90
hsa-mir-539	9.80171027712055	-0.794906885329864	0.0748361155610835	-10.6219688097124	2.35540126494546e-26	4.87019058541354e-26	ENSG00000202560	microRNA 539 [Source:HGNC Symbol;Acc:HGNC:32529]	miRNA	30.77	101047321	101047398	78	14	q32.31	MIR539	77
hsa-mir-542	915.941494936161	0.345142477217581	0.0698405773652033	4.94186174052938	7.73800836433262e-07	9.94370233734331e-07	ENSG00000207784	microRNA 542 [Source:HGNC Symbol;Acc:HGNC:32534]	miRNA	47.42	134541341	134541437	97	X	q26.3	MIR542	96
hsa-mir-574	145.425719122992	0.104542612948863	0.0609344401031543	1.71565723377265	0.0862247964890423	0.0929875256254377	ENSG00000207944	microRNA 574 [Source:HGNC Symbol;Acc:HGNC:32830]	miRNA	65.62	38868032	38868127	96	4	p14	MIR574	95
hsa-mir-576	34.3370868609681	1.14995335988203	0.067048638607378	17.1510322023972	6.17459014415056e-66	2.42573184234486e-65	ENSG00000207988	microRNA 576 [Source:HGNC Symbol;Acc:HGNC:32832]	miRNA	36.73	109488698	109488795	98	4	q25	MIR576	97
hsa-mir-577	65.8569529412435	-0.756904146589589	0.170258795683908	-4.44560965880912	8.76429598669055e-06	1.06645194528314e-05	ENSG00000207931	microRNA 577 [Source:HGNC Symbol;Acc:HGNC:32833]	miRNA	39.58	114656759	114656854	96	4	q26	MIR577	95
hsa-mir-582	898.630202553092	0.536696480427968	0.149471085241662	3.59063747721005	0.000329870182580387	0.000384382628006807	ENSG00000202601	microRNA 582 [Source:HGNC Symbol;Acc:HGNC:32838]	miRNA	35.71	59703606	59703703	98	5	q12.1	MIR582	97
hsa-mir-584	118.272730053177	2.06639823949282	0.091720763986429	22.5292305654864	2.14652434168306e-112	1.55340577358643e-111	ENSG00000207714	microRNA 584 [Source:HGNC Symbol;Acc:HGNC:32840]	miRNA	53.61	149062313	149062409	97	5	q32	MIR584	96
hsa-mir-589	108.038801433694	0.62003708014817	0.0612204585700884	10.127939166583	4.15310023245647e-24	8.15787545661092e-24	ENSG00000207973	microRNA 589 [Source:HGNC Symbol;Acc:HGNC:32845]	miRNA	62.63	5495819	5495917	99	7	p22.1	MIR589	98
hsa-mir-590	52.154986953445	1.18543638253324	0.0642827389908065	18.4409749980127	6.16200320827913e-76	2.77795226602748e-75	ENSG00000207741	microRNA 590 [Source:HGNC Symbol;Acc:HGNC:32846]	miRNA	35.05	74191198	74191294	97	7	q11.23	MIR590	96
hsa-mir-592	53.0712968055205	2.97410666895525	0.16104298377693	18.4677817015292	3.7518786443064e-76	1.7196110453071e-75	ENSG00000207692	microRNA 592 [Source:HGNC Symbol;Acc:HGNC:32848]	miRNA	45.36	127058088	127058184	97	7	q31.33	MIR592	96
hsa-mir-598	53.5505383834412	0.0813994368789629	0.113314853589463	0.71834745667034	0.472543075740968	0.494103976535233	ENSG00000207600	microRNA 598 [Source:HGNC Symbol;Acc:HGNC:32854]	miRNA	53.61	11035206	11035302	97	8	p23.1	MIR598	96
hsa-mir-599	5.40197770278062	1.24953789018484	0.12752066281837	9.79870918616991	1.14033525438261e-22	2.19295241227424e-22	ENSG00000207804	microRNA 599 [Source:HGNC Symbol;Acc:HGNC:32855]	miRNA	42.11	99536636	99536730	95	8	q22.2	MIR599	94
hsa-mir-615	25.5110969007492	-0.550944966205267	0.0807268609060452	-6.82480354149395	8.80457213674266e-12	1.29479002010921e-11	ENSG00000207571	microRNA 615 [Source:HGNC Symbol;Acc:HGNC:32871]	miRNA	70.83	54033950	54034045	96	12	q13.13	MIR615	95
hsa-mir-616	14.3550284972279	1.20892979335657	0.0878395548230551	13.762931697364	4.25899378298824e-43	1.18305382860785e-42	ENSG00000208028	microRNA 616 [Source:HGNC Symbol;Acc:HGNC:32872]	miRNA	40.21	57519163	57519259	97	12	q13.3	MIR616	96
hsa-mir-625	234.526525772873	1.30992441182547	0.0937802109559542	13.9680258603886	2.44305014293172e-44	6.85549785006349e-44	ENSG00000207781	microRNA 625 [Source:HGNC Symbol;Acc:HGNC:32881]	miRNA	48.24	65471102	65471186	85	14	q23.3	MIR625	84
hsa-mir-628	113.482956767523	0.456654452666464	0.0785914899000717	5.81048219402756	6.22931583635508e-09	8.56530927498824e-09	ENSG00000283891	microRNA 628 [Source:HGNC Symbol;Acc:HGNC:32884]	miRNA	41.05	55372940	55373034	95	15	q21.3	MIR628	94
hsa-mir-629	184.856795715727	1.70625112140435	0.0738778277963581	23.0955778248864	5.12886755769026e-118	4.02982450961378e-117	ENSG00000207965	microRNA 629 [Source:HGNC Symbol;Acc:HGNC:32885]	miRNA	59.79	70079372	70079468	97	15	q23	MIR629	96
hsa-mir-652	43.2551594780108	-0.275360363698124	0.0577255256960143	-4.77016641040545	1.84073787881618e-06	2.31142884326233e-06	ENSG00000208013	microRNA 652 [Source:HGNC Symbol;Acc:HGNC:32908]	miRNA	50	110055329	110055426	98	X	q23	MIR652	97
hsa-mir-653	182.576915143826	0.387757513076716	0.10379476757604	3.73580983061255	0.000187112038105063	0.000220840388321426	ENSG00000208014	microRNA 653 [Source:HGNC Symbol;Acc:HGNC:32909]	miRNA	36.46	93482760	93482855	96	7	q21.3	MIR653	95
hsa-mir-654	13.9735271372229	-0.562217936405523	0.0676079981689724	-8.31584947982594	9.10973799755887e-17	1.52754753007847e-16	ENSG00000207934	microRNA 654 [Source:HGNC Symbol;Acc:HGNC:32910]	miRNA	53.09	101040219	101040299	81	14	q32.31	MIR654	80
hsa-mir-660	101.3668314359	-1.89898600396201	0.0629917999308288	-30.1465588544427	1.19001827613124e-199	2.04534391210056e-198	ENSG00000207970	microRNA 660 [Source:HGNC Symbol;Acc:HGNC:32916]	miRNA	49.48	50013241	50013337	97	X	p11.23	MIR660	96
hsa-mir-664a	97.6242463691673	-0.327522843493967	0.0700750429978751	-4.67388715699965	2.95551761691342e-06	3.69439702114177e-06	ENSG00000281696	microRNA 664a [Source:HGNC Symbol;Acc:HGNC:35370]	miRNA	31.71	220200538	220200619	82	1	q41	MIR664A	81
hsa-mir-664b	13.7932853782567	0.306293644137976	0.0800266730308094	3.82739444909894	0.000129506889579054	0.000154174868546492	ENSG00000284450	microRNA 664b [Source:HGNC Symbol;Acc:HGNC:43501]	miRNA	42.62	154768596	154768656	61	X	q28	MIR664B	60
hsa-mir-671	12.3051520704007	0.466235836073574	0.0790549880243907	5.89761440390993	3.68794562221848e-09	5.14814744218315e-09	ENSG00000284191	microRNA 671 [Source:HGNC Symbol;Acc:HGNC:33134]	miRNA	63.56	151238421	151238538	118	7	q36.1	MIR671	117
hsa-mir-675	60.924853042779	-2.14458777268182	0.147232874053111	-14.5659574091328	4.62459772475077e-48	1.38235258076789e-47	ENSG00000284010	microRNA 675 [Source:HGNC Symbol;Acc:HGNC:33351]	miRNA	68.49	1996759	1996831	73	11	p15.5	MIR675	72
hsa-mir-7-1	45.0952107059915	0.500198593242679	0.0717487524012417	6.97153018696981	3.13512028148661e-12	4.73713229345504e-12	ENSG00000284179	microRNA 7-1 [Source:HGNC Symbol;Acc:HGNC:31638]	miRNA	41.82	83969748	83969857	110	9	q21.32	MIR7-1	109
hsa-mir-708	209.955209272961	0.883995918258694	0.142274414590677	6.21331615246457	5.18779221823238e-10	7.39193191717049e-10	ENSG00000211997	microRNA 708 [Source:HGNC Symbol;Acc:HGNC:33654]	miRNA	48.86	79402022	79402109	88	11	q14.1	MIR708	87
hsa-mir-744	76.6244899589346	-0.309359870912324	0.060595355785508	-5.10533962383814	3.3020093137291e-07	4.32405981559763e-07	ENSG00000266297	microRNA 744 [Source:HGNC Symbol;Acc:HGNC:33658]	miRNA	54.08	12081899	12081996	98	17	p12	MIR744	97
hsa-mir-758	10.0320836230942	-0.713673508406138	0.0695949368895121	-10.2546757034805	1.12753844194937e-24	2.24690631547881e-24	ENSG00000211582	microRNA 758 [Source:HGNC Symbol;Acc:HGNC:33133]	miRNA	48.86	101026020	101026107	88	14	q32.31	MIR758	87
hsa-mir-766	14.7889359773038	-0.307795985499302	0.0726504410562931	-4.23667056970524	2.26858598684462e-05	2.73623309816785e-05	ENSG00000211578	microRNA 766 [Source:HGNC Symbol;Acc:HGNC:33139]	miRNA	55.86	119646738	119646848	111	X	q24	MIR766	110
hsa-mir-769	37.0292683798319	0.305259241574523	0.0512505655923273	5.95621215193424	2.58151174425202e-09	3.62201902892503e-09	ENSG00000211580	microRNA 769 [Source:HGNC Symbol;Acc:HGNC:33138]	miRNA	61.86	46018932	46019049	118	19	q13.32	MIR769	117
hsa-mir-874	42.8200976763336	-1.86247084078657	0.0852036318620008	-21.859054597615	6.37508429004651e-106	4.17416233276855e-105	ENSG00000216009	microRNA 874 [Source:HGNC Symbol;Acc:HGNC:33643]	miRNA	69.23	137647572	137647649	78	5	q31.2	MIR874	77
hsa-mir-885	30.256817125647	2.81390524470873	0.158889709826335	17.7098016465906	3.52311784765708e-70	1.49054985862415e-69	ENSG00000216135	microRNA 885 [Source:HGNC Symbol;Acc:HGNC:33659]	miRNA	58.11	10394489	10394562	74	3	p25.3	MIR885	73
hsa-mir-887	13.5263601024354	0.257713135484328	0.0884548930661647	2.9134977902416	0.00357404366586216	0.00402812298406596	ENSG00000216077	microRNA 887 [Source:HGNC Symbol;Acc:HGNC:33661]	miRNA	55.7	15935182	15935260	79	5	p15.1	MIR887	78
hsa-mir-889	9.54197127529941	-0.34222907470175	0.0741310721504782	-4.61654020067404	3.90190465513809e-06	4.8553112224569e-06	ENSG00000216099	microRNA 889 [Source:HGNC Symbol;Acc:HGNC:33651]	miRNA	35.44	101047901	101047979	79	14	q32.31	MIR889	78
hsa-mir-891a	20.053807071188	-3.7106741080518	0.106295136940947	-34.9091615556533	5.39827797965693e-267	1.14194341877358e-265	ENSG00000216056	microRNA 891a [Source:HGNC Symbol;Acc:HGNC:33635]	miRNA	43.04	146027794	146027872	79	X	q27.3	MIR891A	78
hsa-mir-9-1	450.03754053097	-2.14361672616813	0.0337156633960444	-63.5792539802026	0	0	ENSG00000207933	microRNA 9-1 [Source:HGNC Symbol;Acc:HGNC:31641]	miRNA	40.45	156420341	156420429	89	1	q22	MIR9-1	88
hsa-mir-9-2	449.754431996446	-2.13153219447659	0.0343778031184475	-62.0031532303698	0	0	ENSG00000284447	microRNA 9-2 [Source:HGNC Symbol;Acc:HGNC:31642]	miRNA	36.78	88666853	88666939	87	5	q14.3	MIR9-2	86
hsa-mir-9-3	452.458793913081	-2.13802396848946	0.0334735070518855	-63.8721232637927	0	0	ENSG00000284329	microRNA 9-3 [Source:HGNC Symbol;Acc:HGNC:31646]	miRNA	44.44	89368017	89368106	90	15	q26.1	MIR9-3	89
hsa-mir-92a-1	6453.58836915473	-0.181116814631365	0.0606214295356169	-2.98766980618551	0.00281113084253585	0.00318132091233481	ENSG00000283705	microRNA 92a-1 [Source:HGNC Symbol;Acc:HGNC:31643]	miRNA	48.72	91351314	91351391	78	13	q31.3	MIR92A1	77
hsa-mir-92a-2	5939.67626087628	-0.191881027740903	0.0602311559108615	-3.18574373742511	0.00144382426033757	0.00164070938674724	ENSG00000284538	microRNA 92a-2 [Source:HGNC Symbol;Acc:HGNC:31644]	miRNA	45.33	134169538	134169612	75	X	q26.2	MIR92A2	74
hsa-mir-92b	123.886601827738	0.272836736221072	0.0823432569454796	3.31340714882968	0.000921667037205099	0.00105607681346418	ENSG00000284586	microRNA 92b [Source:HGNC Symbol;Acc:HGNC:32920]	miRNA	75	155195177	155195272	96	1	q22	MIR92B	95
hsa-mir-93	6344.92328341684	1.18717474499429	0.0433727968217745	27.3714132356411	6.00617576913305e-165	6.88207640213162e-164	ENSG00000207757	microRNA 93 [Source:HGNC Symbol;Acc:HGNC:31645]	miRNA	60	100093768	100093847	80	7	q22.1	MIR93	79
hsa-mir-96	9.78157817377796	-0.582896466791043	0.0755868661911785	-7.7116104445546	1.24239872923779e-14	1.95234086023081e-14	ENSG00000199158	microRNA 96 [Source:HGNC Symbol;Acc:HGNC:31648]	miRNA	47.44	129774692	129774769	78	7	q32.2	MIR96	77
hsa-mir-98	155.44404168731	-0.0322605475148174	0.0563608251470905	-0.572393101602467	0.56705568828391	0.590683008629073	ENSG00000271886	microRNA 98 [Source:HGNC Symbol;Acc:HGNC:31649]	miRNA	42.86	53556223	53556341	119	X	p11.22	MIR98	118
hsa-mir-99a	1570.92743208087	-0.67745062336447	0.085143935165513	-7.95653409779052	1.76925391807798e-15	2.8789634761624e-15	ENSG00000207638	microRNA 99a [Source:HGNC Symbol;Acc:HGNC:31650]	miRNA	53.09	16539089	16539169	81	21	q21.1	MIR99A	80
hsa-mir-99b	86515.2574511568	-0.433324180066904	0.0495124165598367	-8.75182853463078	2.09923192910229e-18	3.65372645888057e-18	ENSG00000207550	microRNA 99b [Source:HGNC Symbol;Acc:HGNC:31651]	miRNA	67.14	51692612	51692681	70	19	q13.41	MIR99B	69
