# Supplementary material for: Oncogenic Role of miR-217 During Clear Cell Renal Carcinoma Progression
Source: Front Oncol. 2022 Jul 22;12:934711. doi: 10.3389/fonc.2022.934711 (PMC9354686; doi:10.3389/fonc.2022.934711)
Supplement: Supplementary Material S3 — Differential expression values for all combinations between four stages of ccRC and non-tumor. This zip file contains 20 differential expression analyses, including log2 fold change value, p-value, adjusted p-value, and B-statistic for each gene. BioMart annotation in every gene is included for better use. [file DataSheet_3.zip › DEGS/res-rna-stage3_stage2.tsv]

ensembl_gene_id	baseMean	log2FoldChange	lfcSE	stat	pvalue	padj	description	gene_biotype	gcContent	start_position	end_position	transcript_length	chr	band	gene_name	mirbase_id	geneLength
ENSG00000000003	3834.6875331223	0.0760780816683231	0.0524628786497871	1.45013166692926	0.147021805935053	0.244423458984336	tetraspanin 6 [Source:HGNC Symbol;Acc:HGNC:11858]	protein_coding	40.4	100627108	100639991	3768	X	q22.1	TSPAN6		12883
ENSG00000000005	59.4849526375561	-1.38177511207968	0.25237751441194	-5.4750325729268	4.37431141097669e-08	8.05697517206796e-07	tenomodulin [Source:HGNC Symbol;Acc:HGNC:17757]	protein_coding	40.78	100584936	100599885	1205	X	q22.1	TNMD		14949
ENSG00000000419	1365.33753215723	-0.0352559472243127	0.0351943025543186	-1.00175155253891	0.316463601339557	0.441704357383192	dolichyl-phosphate mannosyltransferase subunit 1, catalytic [Source:HGNC Symbol;Acc:HGNC:3005]	protein_coding	40.2	50934867	50959140	1097	20	q13.13	DPM1		24273
ENSG00000000457	622.667006790313	-0.0480757147956069	0.0423394714123889	-1.13548216810141	0.256173349158911	0.375784210522658	SCY1 like pseudokinase 3 [Source:HGNC Symbol;Acc:HGNC:19285]	protein_coding	40.14	169849631	169894267	6308	1	q24.2	SCYL3		44636
ENSG00000000460	227.081181122874	0.0287816045767788	0.0460806535810766	0.624591934794046	0.532238914392086	0.645295940215211	chromosome 1 open reading frame 112 [Source:HGNC Symbol;Acc:HGNC:25565]	protein_coding	39.22	169662007	169854080	3849	1	q24.2	C1orf112		192073
ENSG00000000938	1061.68175106104	0.113745100031903	0.0690519222661203	1.64724016796432	0.0995086905467057	0.179873846663851	FGR proto-oncogene, Src family tyrosine kinase [Source:HGNC Symbol;Acc:HGNC:3697]	protein_coding	52.92	27612064	27635185	2637	1	p35.3	FGR		23121
ENSG00000000971	4984.2088185224	0.628183826147161	0.131921151550194	4.76181278563315	1.91861634356998e-06	2.07003905632381e-05	complement factor H [Source:HGNC Symbol;Acc:HGNC:4883]	protein_coding	35.19	196652043	196747504	3962	1	q31.3	CFH		95461
ENSG00000001036	5278.28522982578	0.155962874952789	0.0446974871847933	3.48929849921964	0.000484290024061051	0.00224402462034228	alpha-L-fucosidase 2 [Source:HGNC Symbol;Acc:HGNC:4008]	protein_coding	39.72	143494812	143511720	2385	6	q24.2	FUCA2		16908
ENSG00000001084	1709.19645324353	-0.128300946101395	0.0646436576681409	-1.9847414383643	0.047173245920402	0.0989999631627192	glutamate-cysteine ligase catalytic subunit [Source:HGNC Symbol;Acc:HGNC:4311]	protein_coding	40.16	53497341	53616970	3774	6	p12.1	GCLC		119629
ENSG00000001167	1499.05924793297	-0.0141651185673086	0.0369875535028336	-0.382969870289567	0.701742104141121	0.78688473982711	nuclear transcription factor Y subunit alpha [Source:HGNC Symbol;Acc:HGNC:7804]	protein_coding	40.69	41072974	41102403	6209	6	p21.1	NFYA		29429
ENSG00000001460	485.078034786405	-0.131806598709601	0.0592043212578365	-2.22630030898554	0.0259940728033884	0.0610428103300411	sperm tail PG-rich repeat containing 1 [Source:HGNC Symbol;Acc:HGNC:28070]	protein_coding	44.09	24356999	24416934	2726	1	p36.11	STPG1		59935
ENSG00000001461	3225.93122356702	-0.103456467313453	0.0584228336953844	-1.77082248103324	0.0765902262933362	0.145803566642652	NIPA like domain containing 3 [Source:HGNC Symbol;Acc:HGNC:25233]	protein_coding	44.99	24415802	24472976	5372	1	p36.11	NIPAL3		57174
ENSG00000001497	2175.54704165498	0.0566031392364791	0.043656573632408	1.29655478034264	0.194784419949466	0.304916726077559	LAS1 like ribosome biogenesis factor [Source:HGNC Symbol;Acc:HGNC:25726]	protein_coding	42.78	65438549	65534810	2702	X	q12	LAS1L		96261
ENSG00000001561	3665.9549673142	-0.323024806051409	0.0609326795126225	-5.30133925891923	1.14956237120915e-07	1.86353132843265e-06	ectonucleotide pyrophosphatase/phosphodiesterase 4 [Source:HGNC Symbol;Acc:HGNC:3359]	protein_coding	36.05	46129989	46146688	4644	6	p21.1	ENPP4		16699
ENSG00000001617	6294.07585536243	-0.0322651946974221	0.063524757234967	-0.507915277473297	0.611512760172034	0.714400112261454	semaphorin 3F [Source:HGNC Symbol;Acc:HGNC:10728]	protein_coding	57.74	50155045	50189075	936	3	p21.31	SEMA3F		34030
ENSG00000001626	200.371348560307	-0.400125015652013	0.152385462238253	-2.62574270389666	0.00864601454156712	0.0248053178864939	CF transmembrane conductance regulator [Source:HGNC Symbol;Acc:HGNC:1884]	protein_coding	36.9	117287120	117715971	1706	7	q31.2	CFTR		428851
ENSG00000001629	5814.29362412843	0.0397402058096424	0.062294082517045	0.637945117801015	0.523509406606664	0.637321314611854	ankyrin repeat and IBR domain containing 1 [Source:HGNC Symbol;Acc:HGNC:22215]	protein_coding	36.83	92245974	92401383	6340	7	q21.2	ANKIB1		155409
ENSG00000001630	147.761177092691	-0.42770316724362	0.0809537336373954	-5.28330378385474	1.26874743386296e-07	2.02438196748222e-06	cytochrome P450 family 51 subfamily A member 1 [Source:HGNC Symbol;Acc:HGNC:2649]	protein_coding	38.25	92112153	92134803	3155	7	q21.2	CYP51A1		22650
ENSG00000001631	2248.38611118933	-0.119321501445597	0.0411013127188627	-2.90310682439193	0.0036948058370736	0.0123011108572411	KRIT1 ankyrin repeat containing [Source:HGNC Symbol;Acc:HGNC:1573]	protein_coding	36.48	92198969	92246166	4762	7	q21.2	KRIT1		47197
ENSG00000002016	425.340939061179	0.109022516696172	0.0488628641399429	2.23119374222378	0.025668298316677	0.0604176786748937	RAD52 homolog, DNA repair protein [Source:HGNC Symbol;Acc:HGNC:9824]	protein_coding	45.19	911736	990053	3023	12	p13.33	RAD52		78317
ENSG00000002330	2236.93069520633	0.031002153339467	0.0364445205642139	0.850667064884071	0.394954323483336	0.520881323729201	BCL2 associated agonist of cell death [Source:HGNC Symbol;Acc:HGNC:936]	protein_coding	53.92	64269830	64284704	1157	11	q13.1	BAD		14874
ENSG00000002549	5916.06867126354	-0.107418649861521	0.0486668887039399	-2.2072224611479	0.0272985213034539	0.0634359308593938	leucine aminopeptidase 3 [Source:HGNC Symbol;Acc:HGNC:18449]	protein_coding	44.16	17577198	17607972	2209	4	p15.32	LAP3		30774
ENSG00000002586	8771.8345278738	0.248429402261915	0.0534324790042272	4.64940812950603	3.32888918834562e-06	3.2897615626848e-05	CD99 molecule (Xg blood group) [Source:HGNC Symbol;Acc:HGNC:7082]	protein_coding	47.38	2691187	2741309	1243	X	p22.33	CD99		50122
ENSG00000002587	614.828011831783	-0.312735425504164	0.109747446884599	-2.84959180720632	0.00437753700228463	0.0141249339701874	heparan sulfate-glucosamine 3-sulfotransferase 1 [Source:HGNC Symbol;Acc:HGNC:5194]	protein_coding	43.92	11393150	11429564	7160	4	p15.33	HS3ST1		36414
ENSG00000002726	10297.052177593	0.527001645885344	0.21941979167198	2.4017963095744	0.0163147900515447	0.0417710163125482	amine oxidase copper containing 1 [Source:HGNC Symbol;Acc:HGNC:80]	protein_coding	47.8	150824627	150861504	3135	7	q36.1	AOC1		36877
ENSG00000002746	106.246365893047	0.275601096953993	0.16912589550965	1.62956178959755	0.103194145682279	0.184969778193565	HECT, C2 and WW domain containing E3 ubiquitin protein ligase 1 [Source:HGNC Symbol;Acc:HGNC:22195]	protein_coding	42.03	43112629	43566001	9453	7	p14.1	HECW1		453372
ENSG00000002822	1498.76377496764	0.0302123127862848	0.0428091038752253	0.705745041389885	0.480346705187325	0.599629662672107	mitotic arrest deficient 1 like 1 [Source:HGNC Symbol;Acc:HGNC:6762]	protein_coding	55.65	1815793	2233243	548	7	p22.3	MAD1L1		417450
ENSG00000002834	16331.832485627	0.190488131332042	0.0370894180085119	5.13591589084319	2.80773219511985e-07	4.01419121852069e-06	LIM and SH3 protein 1 [Source:HGNC Symbol;Acc:HGNC:6513]	protein_coding	53.69	38869859	38921770	3910	17	q12	LASP1		51911
ENSG00000002919	1693.25147458653	-0.0853726251392466	0.0340385702509844	-2.50811431002386	0.0121377394330035	0.0328593756722302	sorting nexin 11 [Source:HGNC Symbol;Acc:HGNC:14975]	protein_coding	48.03	48103357	48123601	563	17	q21.32	SNX11		20244
ENSG00000002933	20919.5130789175	0.181113176798735	0.0736802992053818	2.45809502339136	0.0139676211085464	0.0368301247527433	transmembrane protein 176A [Source:HGNC Symbol;Acc:HGNC:24930]	protein_coding	57.55	150800403	150805118	1530	7	q36.1	TMEM176A		4715
ENSG00000003056	4723.33086508534	-0.0570212669203977	0.0296092921154804	-1.92578960341256	0.0541306501485785	0.110473910195068	mannose-6-phosphate receptor, cation dependent [Source:HGNC Symbol;Acc:HGNC:6752]	protein_coding	42.37	8940361	8949761	2450	12	p13.31	M6PR		9400
ENSG00000003096	1255.29624690387	-0.0381528929681578	0.085581355897804	-0.445808465733093	0.655735606078657	0.750026198621157	kelch like family member 13 [Source:HGNC Symbol;Acc:HGNC:22931]	protein_coding	36.56	117897813	118117340	3256	X	q24	KLHL13		219527
ENSG00000003137	635.388636728461	0.254533138681634	0.16548600725911	1.53809462743939	0.124025479441831	0.214033973721429	cytochrome P450 family 26 subfamily B member 1 [Source:HGNC Symbol;Acc:HGNC:20581]	protein_coding	59.85	72129238	72147862	4556	2	p13.2	CYP26B1		18624
ENSG00000003147	508.754454700244	-0.312773215235499	0.0754068085425082	-4.1478113353542	3.35668829677711e-05	0.000235084078514468	islet cell autoantigen 1 [Source:HGNC Symbol;Acc:HGNC:5343]	protein_coding	40.3	8113184	8262687	2344	7	p21.3	ICA1		149503
ENSG00000003249	1288.70986138652	0.00794875729087973	0.0977150737268391	0.0813462753259579	0.93516657351411	0.957361561813136	dysbindin domain containing 1 [Source:HGNC Symbol;Acc:HGNC:28455]	protein_coding	59.3	90004871	90019890	1843	16	q24.3	DBNDD1		15019
ENSG00000003393	1442.24791260127	0.0348251319248932	0.0366979404671038	0.948966930613193	0.342637431458214	0.469169334374156	alsin Rho guanine nucleotide exchange factor ALS2 [Source:HGNC Symbol;Acc:HGNC:443]	protein_coding	38.18	201700267	201782112	6675	2	q33.1	ALS2		81845
ENSG00000003400	1493.24909196054	0.194837789912018	0.055836519996194	3.4894329002828	0.000484046563300986	0.00224353715586549	caspase 10 [Source:HGNC Symbol;Acc:HGNC:1500]	protein_coding	42.31	201182898	201229406	5814	2	q33.1	CASP10		46508
ENSG00000003402	12687.7090554336	0.0269042605005356	0.0412390059951574	0.652398375064979	0.514144212331416	0.62918688789607	CASP8 and FADD like apoptosis regulator [Source:HGNC Symbol;Acc:HGNC:1876]	protein_coding	44.35	201116154	201176687	1679	2	q33.1	CFLAR		60533
ENSG00000003436	19884.4316170699	0.550854106362009	0.140479472060755	3.92124271454958	8.80934747097556e-05	0.00053101516126122	tissue factor pathway inhibitor [Source:HGNC Symbol;Acc:HGNC:11760]	protein_coding	36.6	187464230	187565760	3649	2	q32.1	TFPI		101530
ENSG00000003509	691.028511574253	-0.0185386793375139	0.0431663544409737	-0.429470581372906	0.667580798521726	0.76019885035874	NADH:ubiquinone oxidoreductase complex assembly factor 7 [Source:HGNC Symbol;Acc:HGNC:28816]	protein_coding	38.97	37231631	37253403	946	2	p22.2	NDUFAF7		21772
ENSG00000003756	2935.82542075674	-0.0830984797250049	0.0314813084158343	-2.63961327869106	0.00830006793650394	0.0239824078357638	RNA binding motif protein 5 [Source:HGNC Symbol;Acc:HGNC:9902]	protein_coding	44.45	50088919	50119021	3177	3	p21.31	RBM5		30102
ENSG00000003987	74.3071857538596	0.062587764467251	0.0804016241272168	0.778439057004875	0.4363102211022	0.559994143622985	myotubularin related protein 7 [Source:HGNC Symbol;Acc:HGNC:7454]	protein_coding	40.26	17296794	17413528	5110	8	p22	MTMR7		116734
ENSG00000003989	3254.98810112995	0.571910178054286	0.15506364744254	3.68822859185104	0.000225820731173012	0.00118015877769548	solute carrier family 7 member 2 [Source:HGNC Symbol;Acc:HGNC:11060]	protein_coding	40.13	17497088	17570573	7615	8	p22	SLC7A2		73485
ENSG00000004059	6670.55042107562	-0.00047281999980957	0.0283397974032172	-0.016683958360122	0.986688744755471	0.990289353113992	ADP ribosylation factor 5 [Source:HGNC Symbol;Acc:HGNC:658]	protein_coding	56.14	127588386	127591700	1032	7	q32.1	ARF5		3314
ENSG00000004139	522.990370223597	-0.0380697504504193	0.050571523440451	-0.752790263383052	0.45157595859942	0.574227966475417	sterile alpha and TIR motif containing 1 [Source:HGNC Symbol;Acc:HGNC:17074]	protein_coding	51.55	28364356	28404049	1921	17	q11.2	SARM1		39693
ENSG00000004142	7279.86064231566	0.0228071510417349	0.0286142239505444	0.797056424844992	0.425418262048572	0.54957902541694	DNA polymerase delta interacting protein 2 [Source:HGNC Symbol;Acc:HGNC:23781]	protein_coding	49.87	28346633	28357527	2670	17	q11.2	POLDIP2		10894
ENSG00000004399	17238.5968825357	0.310624991726159	0.0489764965517411	6.34232772035868	2.2631923450718e-10	7.96633886843387e-09	plexin D1 [Source:HGNC Symbol;Acc:HGNC:9107]	protein_coding	58.3	129555214	129606676	1633	3	q22.1	PLXND1		51462
ENSG00000004455	7386.50619271399	0.0127070961378484	0.0374441583454028	0.33936124349844	0.734337611253908	0.812442654790834	adenylate kinase 2 [Source:HGNC Symbol;Acc:HGNC:362]	protein_coding	46.32	33007940	33080996	3576	1	p35.1	AK2		73056
ENSG00000004468	225.312042883296	0.0883662425529348	0.095702900615354	0.923339229895377	0.355830450049286	0.481814144939066	CD38 molecule [Source:HGNC Symbol;Acc:HGNC:1667]	protein_coding	41.09	15778275	15853232	1560	4	p15.32	CD38		74957
ENSG00000004478	6016.62547335183	-0.181000268749493	0.0406633545675669	-4.45118880806402	8.53962164035896e-06	7.32565190683122e-05	FKBP prolyl isomerase 4 [Source:HGNC Symbol;Acc:HGNC:3720]	protein_coding	51.53	2794970	2805423	3715	12	p13.33	FKBP4		10453
ENSG00000004487	3017.42250241042	0.0257474409351497	0.0396333028391556	0.64964156632721	0.515923776917991	0.630888856672814	lysine demethylase 1A [Source:HGNC Symbol;Acc:HGNC:29079]	protein_coding	39.17	23019443	23083689	3039	1	p36.12	KDM1A		64246
ENSG00000004534	2284.11961228497	0.0427620592815748	0.047240138059484	0.905206060738637	0.365356231648068	0.491106326288369	RNA binding motif protein 6 [Source:HGNC Symbol;Acc:HGNC:9903]	protein_coding	44.14	49940007	50100045	2260	3	p21.31	RBM6		160038
ENSG00000004660	736.161421231224	-0.0709340645821177	0.0758849735926758	-0.93475771584065	0.34991317535303	0.475866669163059	calcium/calmodulin dependent protein kinase kinase 1 [Source:HGNC Symbol;Acc:HGNC:1469]	protein_coding	57.17	3860315	3894891	3508	17	p13.2	CAMKK1		34576
ENSG00000004700	1343.92776378728	-0.0799226091609419	0.0457197860897749	-1.74809674314763	0.0804472768602707	0.151598880688841	RecQ like helicase [Source:HGNC Symbol;Acc:HGNC:9948]	protein_coding	37.57	21468910	21501669	3745	12	p12.1	RECQL		32759
ENSG00000004766	1241.10424568501	-0.197937499618094	0.0377315826327579	-5.24593684671601	1.55490161690143e-07	2.41911683005364e-06	VPS50 subunit of EARP/GARPII complex [Source:HGNC Symbol;Acc:HGNC:25956]	protein_coding	34.82	93232340	93361123	1193	7	q21.2	VPS50		128783
ENSG00000004776	1052.32547968407	0.624645447465338	0.0898938222656688	6.94870272196553	3.68660465734977e-12	2.09903627280052e-10	heat shock protein family B (small) member 6 [Source:HGNC Symbol;Acc:HGNC:26511]	protein_coding	62.52	35754566	35758079	1460	19	q13.12	HSPB6		3513
ENSG00000004777	592.20352945124	-0.0146589480152381	0.063276947850248	-0.231663323109865	0.816799520362319	0.875442920536284	Rho GTPase activating protein 33 [Source:HGNC Symbol;Acc:HGNC:23085]	protein_coding	60.93	35774532	35788822	635	19	q13.12	ARHGAP33		14290
ENSG00000004779	2843.72039307884	-0.219171731409123	0.0321887011218	-6.80896475380572	9.83035575728536e-12	4.90822101149137e-10	NADH:ubiquinone oxidoreductase subunit AB1 [Source:HGNC Symbol;Acc:HGNC:7694]	protein_coding	48.72	23581014	23596316	503	16	p12.2	NDUFAB1		15302
ENSG00000004799	41247.1495496342	0.215340505252174	0.176818555923934	1.21786146327771	0.223276622756045	0.338282111711675	pyruvate dehydrogenase kinase 4 [Source:HGNC Symbol;Acc:HGNC:8812]	protein_coding	36.08	95583499	95596516	3601	7	q21.3	PDK4		13017
ENSG00000004809	9.63341243922983	-0.372416765757536	0.159953929740772	-2.32827518749361	0.019897495964446	0.0492190041181503	solute carrier family 22 member 16 [Source:HGNC Symbol;Acc:HGNC:20302]	protein_coding	41.33	110424687	110476641	466	6	q21	SLC22A16		51954
ENSG00000004838	515.213803631673	-0.177716553475928	0.0929545678118247	-1.91186466312977	0.0558935551697989	0.11344399246283	zinc finger MYND-type containing 10 [Source:HGNC Symbol;Acc:HGNC:19412]	protein_coding	58.49	50341110	50345732	676	3	p21.31	ZMYND10		4622
ENSG00000004846	7.68287906076354	0.224437480013234	0.192357499705085	1.16677270372786	0.243302173104556	0.361411389861977	ATP binding cassette subfamily B member 5 [Source:HGNC Symbol;Acc:HGNC:46]	protein_coding	37.72	20615667	20777038	5350	7	p21.1	ABCB5		161371
ENSG00000004848	16.6970847697349	0.458115993326177	0.259876094787266	1.7628246788193	0.0779300637443345	0.147920358448861	aristaless related homeobox [Source:HGNC Symbol;Acc:HGNC:18060]	protein_coding	54.62	25003694	25016420	2893	X	p21.3	ARX		12726
ENSG00000004864	2752.39393297011	-0.01647393878686	0.0402548695246602	-0.409240893869202	0.682362886572952	0.771946419121387	solute carrier family 25 member 13 [Source:HGNC Symbol;Acc:HGNC:10983]	protein_coding	39.76	96120220	96322147	3141	7	q21.3	SLC25A13		201927
ENSG00000004866	2563.7090337011	-0.0169012307740578	0.0482991965551066	-0.349927783058969	0.726392895753677	0.806240660118933	suppression of tumorigenicity 7 [Source:HGNC Symbol;Acc:HGNC:11351]	protein_coding	39.15	116953238	117230176	2114	7	q31.2	ST7		276938
ENSG00000004897	3470.34154011268	0.134860956463427	0.031121699025582	4.33334170967245	1.46862886326155e-05	0.000116250929581196	cell division cycle 27 [Source:HGNC Symbol;Acc:HGNC:1728]	protein_coding	38.66	47117703	47189422	5830	17	q21.32	CDC27		71719
ENSG00000004939	2135.60856054697	-1.65653472235018	0.261934499802739	-6.32423267495389	2.54494011231974e-10	8.78654110693881e-09	solute carrier family 4 member 1 (Diego blood group) [Source:HGNC Symbol;Acc:HGNC:11027]	protein_coding	55.79	44248390	44268141	3855	17	q21.31	SLC4A1		19751
ENSG00000004948	223.271947867413	-1.01471766497922	0.207763911411889	-4.88399384707173	1.03958320020602e-06	1.23043884680839e-05	calcitonin receptor [Source:HGNC Symbol;Acc:HGNC:1440]	protein_coding	35.2	93424486	93574730	3572	7	q21.3	CALCR		150244
ENSG00000004961	1441.20768629822	-0.201931665324785	0.035264784370407	-5.72615624708709	1.02731610995476e-08	2.31066384709345e-07	holocytochrome c synthase [Source:HGNC Symbol;Acc:HGNC:4837]	protein_coding	42.97	11111301	11123086	2277	X	p22.2	HCCS		11785
ENSG00000004975	1971.96838850165	-0.0863437965701834	0.0298169676305713	-2.89579402037031	0.00378200553280288	0.0125425309177994	dishevelled segment polarity protein 2 [Source:HGNC Symbol;Acc:HGNC:3086]	protein_coding	55.13	7225342	7234517	2989	17	p13.1	DVL2		9175
ENSG00000005001	116.279096055509	0.112715570428708	0.179784667932948	0.626947624203117	0.530693568095307	0.643903434236769	serine protease 22 [Source:HGNC Symbol;Acc:HGNC:14368]	protein_coding	59.35	2852730	2858170	1037	16	p13.3	PRSS22		5440
ENSG00000005007	5491.45496736256	-0.0674829795375983	0.0324550161764553	-2.0792773348409	0.037591867110516	0.0820668946054544	UPF1 RNA helicase and ATPase [Source:HGNC Symbol;Acc:HGNC:9962]	protein_coding	55.14	18831959	18868230	5321	19	p13.11	UPF1		36271
ENSG00000005020	10053.5294863154	-0.0377759088357158	0.0721029677846414	-0.523916143764646	0.600336865775863	0.704182905952358	src kinase associated phosphoprotein 2 [Source:HGNC Symbol;Acc:HGNC:15687]	protein_coding	36.94	26667068	26995239	3839	7	p15.2	SKAP2		328171
ENSG00000005022	9899.18655483203	-0.345812762190727	0.0389873424120008	-8.8698726508807	7.32295997316616e-19	2.12195841936727e-16	solute carrier family 25 member 5 [Source:HGNC Symbol;Acc:HGNC:10991]	protein_coding	52.54	119468422	119471396	1307	X	q24	SLC25A5		2974
ENSG00000005059	329.023194304065	0.122236254934732	0.0767256060113838	1.59316115296106	0.111124043474525	0.196128981233534	mitochondrial calcium uniporter dominant negative subunit beta [Source:HGNC Symbol;Acc:HGNC:26076]	protein_coding	41.01	109560209	109688719	2230	4	q25	MCUB		128510
ENSG00000005073	376.263000172161	0.210007850993137	0.115281989486108	1.82168829605812	0.0685022948344814	0.13358811900963	homeobox A11 [Source:HGNC Symbol;Acc:HGNC:5101]	protein_coding	54.37	27181157	27185232	2669	7	p15.2	HOXA11		4075
ENSG00000005075	1872.36879396238	-0.059357515711168	0.0334390572602821	-1.77509536973912	0.075882141400424	0.144744270424907	RNA polymerase II subunit J [Source:HGNC Symbol;Acc:HGNC:9197]	protein_coding	55.04	102473118	102478907	932	7	q22.1	POLR2J		5789
ENSG00000005100	1201.81461848651	0.0674794526287894	0.0314778418397875	2.1437128050976	0.0320559055465101	0.0721057914199084	DEAH-box helicase 33 [Source:HGNC Symbol;Acc:HGNC:16718]	protein_coding	45.78	5440917	5468982	5535	17	p13.2	DHX33		28065
ENSG00000005102	55.6508446887312	-0.260706697545921	0.17080702097157	-1.52632307538057	0.126929424636373	0.217940350894354	mesenchyme homeobox 1 [Source:HGNC Symbol;Acc:HGNC:7013]	protein_coding	51.6	43640389	43661922	2674	17	q21.31	MEOX1		21533
ENSG00000005108	2810.14724962593	-0.44338240113709	0.0776360216845408	-5.71103968900789	1.12288052857707e-08	2.48580932294954e-07	thrombospondin type 1 domain containing 7A [Source:HGNC Symbol;Acc:HGNC:22207]	protein_coding	35.51	11370365	11832198	10655	7	p21.3	THSD7A		461833
ENSG00000005156	1105.90791563621	-0.0271344332477628	0.0350825556304113	-0.773445171258885	0.439258965538601	0.562710605020516	DNA ligase 3 [Source:HGNC Symbol;Acc:HGNC:6600]	protein_coding	47.21	34980512	35009743	8382	17	q12	LIG3		29231
ENSG00000005175	1242.51808625544	-0.0147172079070771	0.0339960355584834	-0.432909533870769	0.665080493503084	0.758219796874672	RNA polymerase II associated protein 3 [Source:HGNC Symbol;Acc:HGNC:26151]	protein_coding	36.55	47661249	47706030	4339	12	q13.11	RPAP3		44781
ENSG00000005187	1911.77124413173	-0.186463106345078	0.0939971877081565	-1.98370941611584	0.0472882432617103	0.0991275446851534	acyl-CoA synthetase medium chain family member 3 [Source:HGNC Symbol;Acc:HGNC:10522]	protein_coding	41.08	20610243	20797581	558	16	p12.3	ACSM3		187338
ENSG00000005189	135.539455670858	0.0459932705394235	0.0669304900435236	0.687179647265618	0.491969528248415	0.609776163679119	RNA exonuclease 5 [Source:HGNC Symbol;Acc:HGNC:24661]	protein_coding	39.89	20806429	20849665	580	16	p12.3	REXO5		43236
ENSG00000005194	2510.73954398489	-0.0646928197815631	0.0316976467494073	-2.04093446724946	0.0412573413005454	0.0885981391244736	cytokine induced apoptosis inhibitor 1 [Source:HGNC Symbol;Acc:HGNC:28050]	protein_coding	44.27	57428187	57447420	2021	16	q21	CIAPIN1		19233
ENSG00000005206	2537.65073043392	0.0516647732092884	0.0391056228636189	1.32115970609826	0.186448118473806	0.294308717750433	signal peptide peptidase like 2B [Source:HGNC Symbol;Acc:HGNC:30627]	protein_coding	61.04	2328615	2355095	583	19	p13.3	SPPL2B		26480
ENSG00000005238	1610.36008601287	2.03335443343832e-05	0.0432343696517322	0.000470309721135684	0.999624747148544	0.99973192249707	family with sequence similarity 214 member B [Source:HGNC Symbol;Acc:HGNC:25666]	protein_coding	54.68	35104112	35116341	2566	9	p13.3	FAM214B		12229
ENSG00000005243	1071.05519512989	0.2875815737232	0.0771930401782412	3.72548578290432	0.000194939440213084	0.00104192434003218	COPI coat complex subunit zeta 2 [Source:HGNC Symbol;Acc:HGNC:19356]	protein_coding	52.71	48026167	48038030	763	17	q21.32	COPZ2		11863
ENSG00000005249	272.612943933911	0.154701098012619	0.110406958535	1.401189744427	0.161157340264399	0.263035659400801	protein kinase cAMP-dependent type II regulatory subunit beta [Source:HGNC Symbol;Acc:HGNC:9392]	protein_coding	38.61	107044705	107161811	3689	7	q22.3	PRKAR2B		117106
ENSG00000005302	1539.11411085875	0.0496648963464626	0.0307014541190086	1.61767244489286	0.105733207394542	0.188624973218033	MSL complex subunit 3 [Source:HGNC Symbol;Acc:HGNC:7370]	protein_coding	42.85	11758159	11775772	2256	X	p22.2	MSL3		17613
ENSG00000005339	5198.05377173514	0.0812412508179104	0.0330886438154542	2.45526082214244	0.0140782401848749	0.0370796304950439	CREB binding protein [Source:HGNC Symbol;Acc:HGNC:2348]	protein_coding	45.01	3725054	3880713	10790	16	p13.3	CREBBP		155659
ENSG00000005379	823.715704269537	-0.0486823574968327	0.0820649337617657	-0.59321753232821	0.553035580792854	0.66396185036443	TSPO associated protein 1 [Source:HGNC Symbol;Acc:HGNC:16831]	protein_coding	57.84	58301228	58328795	4161	17	q22	TSPOAP1		27567
ENSG00000005381	23.8630116689536	-0.490328706881574	0.221764750880548	-2.21103085560106	0.027033700423736	0.0629557773788697	myeloperoxidase [Source:HGNC Symbol;Acc:HGNC:7218]	protein_coding	55.12	58269855	58280935	3216	17	q22	MPO		11080
ENSG00000005421	7.63743302939953	0.0906238720214391	0.199149869774352	0.45505363435146	0.649070653446432	0.745450456046094	paraoxonase 1 [Source:HGNC Symbol;Acc:HGNC:9204]	protein_coding	40.31	95297676	95324532	2393	7	q21.3	PON1		26856
ENSG00000005436	1438.79231330523	-0.0852009484342292	0.0412107107476999	-2.06744671199306	0.0386920805222938	0.0841404972708741	GC-rich sequence DNA-binding factor 2 [Source:HGNC Symbol;Acc:HGNC:1317]	protein_coding	36.39	75652000	75710985	423	2	p12	GCFC2		58985
ENSG00000005448	2322.3271157236	0.0297420214122731	0.0352486042413496	0.843778698544414	0.398793080937764	0.524439958648219	WD repeat domain 54 [Source:HGNC Symbol;Acc:HGNC:25770]	protein_coding	54.68	74421678	74425755	901	2	p13.1	WDR54		4077
ENSG00000005469	1232.04617990627	-0.268581032628892	0.0555044500956784	-4.83890989219627	1.30553215717919e-06	1.49546897867557e-05	carnitine O-octanoyltransferase [Source:HGNC Symbol;Acc:HGNC:2366]	protein_coding	37.43	87345664	87399794	3205	7	q21.12	CROT		54130
ENSG00000005471	165.301908185004	0.32530461735404	0.17590319814293	1.84933884538991	0.0644088999334	0.127350215574422	ATP binding cassette subfamily B member 4 [Source:HGNC Symbol;Acc:HGNC:45]	protein_coding	38.6	87401696	87480435	4293	7	q21.12	ABCB4		78739
ENSG00000005483	8256.30995123037	0.0911172768619613	0.0428794314126887	2.12496467094007	0.0335895609339336	0.0748397370966552	lysine methyltransferase 2E (inactive) [Source:HGNC Symbol;Acc:HGNC:18541]	protein_coding	37.41	105014190	105115019	6840	7	q22.3	KMT2E		100829
ENSG00000005486	4271.00461925908	0.0102571016555483	0.0514787911869887	0.199249077514096	0.8420679106731	0.892503983441698	rhomboid domain containing 2 [Source:HGNC Symbol;Acc:HGNC:23082]	protein_coding	47.79	75842602	75888926	566	7	q11.23	RHBDD2		46324
ENSG00000005513	148.514981475513	-0.28370716024435	0.152255361146192	-1.86336400970434	0.0624110700147591	0.124174633282873	SRY-box transcription factor 8 [Source:HGNC Symbol;Acc:HGNC:11203]	protein_coding	64.99	981770	986979	3087	16	p13.3	SOX8		5209
ENSG00000005700	5156.11681826925	0.0712953033257497	0.0444368099269922	1.60441992669782	0.108621521574263	0.19263403612957	inhibitor of Bruton tyrosine kinase [Source:HGNC Symbol;Acc:HGNC:17853]	protein_coding	36.07	82169986	82247754	6040	6	q14.1	IBTK		77768
ENSG00000005801	1029.40428301413	0.0874980696082552	0.0516137738443078	1.69524650284615	0.0900286686073291	0.165931517813695	zinc finger protein 195 [Source:HGNC Symbol;Acc:HGNC:12986]	protein_coding	41.43	3339261	3379222	881	11	p15.4	ZNF195		39961
ENSG00000005810	5780.95303707601	-0.202763866837998	0.0498025266815977	-4.07135702440013	4.67400473069012e-05	0.000312248146417903	MYC binding protein 2 [Source:HGNC Symbol;Acc:HGNC:23386]	protein_coding	35.75	77042474	77327094	17128	13	q22.3	MYCBP2		284620
ENSG00000005812	3861.12811971239	-0.188048145824577	0.0381343063538002	-4.93120666939407	8.17232150925462e-07	1.00311846543627e-05	F-box and leucine rich repeat protein 3 [Source:HGNC Symbol;Acc:HGNC:13599]	protein_coding	38.36	76992598	77027195	527	13	q22.3	FBXL3		34597
ENSG00000005844	1798.68946038979	0.124999281331141	0.0455578459359877	2.74374871689004	0.00607420146014402	0.0185312174180779	integrin subunit alpha L [Source:HGNC Symbol;Acc:HGNC:6148]	protein_coding	50.45	30472658	30523567	5711	16	p11.2	ITGAL		50909
ENSG00000005882	3465.30363989657	-0.0598559130649557	0.0453762420481212	-1.31910247220294	0.187134856797292	0.295249131866764	pyruvate dehydrogenase kinase 2 [Source:HGNC Symbol;Acc:HGNC:8810]	protein_coding	56.67	50094737	50112152	2384	17	q21.33	PDK2		17415
ENSG00000005884	15528.2597929526	0.409760533606584	0.0725628917723486	5.64697083589398	1.6329951921025e-08	3.47750826538679e-07	integrin subunit alpha 3 [Source:HGNC Symbol;Acc:HGNC:6139]	protein_coding	52.64	50055968	50090481	1817	17	q21.33	ITGA3		34513
ENSG00000005889	1775.69831479303	0.111137043458253	0.0395687530412415	2.80870724792408	0.00497408553325878	0.0157184977503779	zinc finger protein X-linked [Source:HGNC Symbol;Acc:HGNC:12869]	protein_coding	40.77	24149173	24216255	475	X	p22.11	ZFX		67082
ENSG00000005893	19626.685372428	-0.0405069049459924	0.0589349611575156	-0.687315375295311	0.491884011933291	0.609763320217075	lysosomal associated membrane protein 2 [Source:HGNC Symbol;Acc:HGNC:6501]	protein_coding	38.61	120426148	120469365	6535	X	q24	LAMP2		43217
ENSG00000005961	75.9699614956702	-0.0818970738980725	0.11828408941255	-0.69237607783776	0.488701184789116	0.606837628219543	integrin subunit alpha 2b [Source:HGNC Symbol;Acc:HGNC:6138]	protein_coding	54.81	44372180	44389649	2618	17	q21.31	ITGA2B		17469
ENSG00000005981	17.4900928432697	1.51799039397618	0.257183681473391	5.90235891048644	3.58340535218261e-09	8.97344423609063e-08	ankyrin repeat and SOCS box containing 4 [Source:HGNC Symbol;Acc:HGNC:16009]	protein_coding	38.27	95478444	95540233	582	7	q21.3	ASB4		61789
ENSG00000006007	3714.18300497289	-0.129986275663359	0.0356562254778645	-3.64554222779567	0.000266828593316124	0.00135974352410648	glycerophosphodiester phosphodiesterase 1 [Source:HGNC Symbol;Acc:HGNC:29644]	protein_coding	40.14	19501693	19522123	2907	16	p12.3	GDE1		20430
ENSG00000006015	1780.08781126569	-0.198405403106797	0.0357194019313892	-5.55455557424783	2.78318957978469e-08	5.49426001352387e-07	required for excision 1-B domain containing [Source:HGNC Symbol;Acc:HGNC:26098]	protein_coding	60.22	18588685	18592337	1792	19	p13.11	REX1BD		3652
ENSG00000006016	102.339337102767	0.256414458377176	0.129213189864748	1.98442944288872	0.0472079864727464	0.0990232673853743	cytokine receptor like factor 1 [Source:HGNC Symbol;Acc:HGNC:2364]	protein_coding	55.32	18572220	18607741	1020	19	p13.11	CRLF1		35521
ENSG00000006025	762.553265783352	0.0125565691013892	0.0419367868678748	0.299416575260037	0.76462221671878	0.835473357549369	oxysterol binding protein like 7 [Source:HGNC Symbol;Acc:HGNC:16387]	protein_coding	57.86	47807372	47821834	3664	17	q21.32	OSBPL7		14462
ENSG00000006042	2681.0002233891	-0.165506691340178	0.100897021221652	-1.6403526024479	0.100931874269775	0.181677373685596	transmembrane protein 98 [Source:HGNC Symbol;Acc:HGNC:24529]	protein_coding	48.47	32927910	32945106	1683	17	q11.2	TMEM98		17196
ENSG00000006047	230.012364708924	0.117966747196391	0.173694784549871	0.679161136024325	0.49703576913731	0.614125439904675	Y-box binding protein 2 [Source:HGNC Symbol;Acc:HGNC:17948]	protein_coding	58.02	7288263	7294639	2195	17	p13.1	YBX2		6376
ENSG00000006062	2108.38032020211	0.129772522752209	0.0708078564489319	1.8327418631265	0.066840968521088	0.131009590070262	mitogen-activated protein kinase kinase kinase 14 [Source:HGNC Symbol;Acc:HGNC:6853]	protein_coding	49.97	45263119	45317029	4442	17	q21.31	MAP3K14		53910
ENSG00000006071	13.6845165614058	-0.0575953599513485	0.190770030522307	-0.301909895352319	0.762720752151861	0.833838822688691	ATP binding cassette subfamily C member 8 [Source:HGNC Symbol;Acc:HGNC:59]	protein_coding	50.03	17392498	17476894	5336	11	p15.1	ABCC8		84396
ENSG00000006118	2056.83701154503	0.440441616087608	0.0900954619639047	4.88861044148998	1.01550221600549e-06	1.20810516562471e-05	transmembrane protein 132A [Source:HGNC Symbol;Acc:HGNC:31092]	protein_coding	58.71	60924460	60937159	3498	11	q12.2	TMEM132A		12699
ENSG00000006125	20445.9941776285	-0.00137942813469859	0.0462906890817434	-0.0297992568713483	0.976227151435602	0.984172340105959	adaptor related protein complex 2 subunit beta 1 [Source:HGNC Symbol;Acc:HGNC:563]	protein_coding	39.93	35578046	35726413	552	17	q12	AP2B1		148367
ENSG00000006128	22.9313168728071	1.41085308136993	0.266278141395598	5.29841869098027	1.16809871711407e-07	1.8898043751356e-06	tachykinin precursor 1 [Source:HGNC Symbol;Acc:HGNC:11517]	protein_coding	39.5	97732084	97740472	1061	7	q21.3	TAC1		8388
ENSG00000006194	1559.61890299309	-0.00409803083020283	0.0310319437668134	-0.132058464045858	0.894938048996133	0.930311321016032	zinc finger protein 263 [Source:HGNC Symbol;Acc:HGNC:13056]	protein_coding	47.09	3263800	3301401	1721	16	p13.3	ZNF263		37601
ENSG00000006210	10919.9844056548	-0.173555293615544	0.0568896293712159	-3.0507369363063	0.00228280486422083	0.00824708314185891	C-X3-C motif chemokine ligand 1 [Source:HGNC Symbol;Acc:HGNC:10647]	protein_coding	53.75	57372477	57385044	3285	16	q21	CX3CL1		12567
ENSG00000006282	5375.74352961267	0.0403736924351445	0.063747395641902	0.633338696092651	0.52651248879399	0.640362625967627	spermatogenesis associated 20 [Source:HGNC Symbol;Acc:HGNC:26125]	protein_coding	57.05	50543058	50555852	3539	17	q21.33	SPATA20		12794
ENSG00000006283	6.37703645108725	0.334490748416041	0.164087852699556	2.03848574353942	0.0415013790716856	0.0890029699189968	calcium voltage-gated channel subunit alpha1 G [Source:HGNC Symbol;Acc:HGNC:1394]	protein_coding	56.94	50560715	50627474	7497	17	q21.33	CACNA1G		66759
ENSG00000006327	5592.65335855426	0.0777056746428215	0.0675780913816161	1.1498648904423	0.250199523513894	0.368998471425219	TNF receptor superfamily member 12A [Source:HGNC Symbol;Acc:HGNC:18152]	protein_coding	60.12	3018445	3022383	648	16	p13.3	TNFRSF12A		3938
ENSG00000006377	89.9207445682163	0.611631998996479	0.150227546355224	4.07137048987161	4.6737345039373e-05	0.000312248146417903	distal-less homeobox 6 [Source:HGNC Symbol;Acc:HGNC:2919]	protein_coding	49.51	97005553	97011040	2300	7	q21.3	DLX6		5487
ENSG00000006432	262.80445420062	0.0209280048243807	0.0851551992043357	0.245763089276117	0.805865631327155	0.867736005278417	mitogen-activated protein kinase kinase kinase 9 [Source:HGNC Symbol;Acc:HGNC:6861]	protein_coding	44.98	70722526	70809534	11511	14	q24.2	MAP3K9		87008
ENSG00000006451	2959.27617866413	-0.132943831152099	0.0377758072028706	-3.51928498676784	0.000432711620604248	0.00204532812920045	RAS like proto-oncogene A [Source:HGNC Symbol;Acc:HGNC:9839]	protein_coding	39.66	39623565	39708120	705	7	p14.1	RALA		84555
ENSG00000006453	591.90381540778	0.189333459487872	0.0957797073084067	1.97675963738567	0.0480688060918965	0.100374793006461	BAR/IMD domain containing adaptor protein 2 like 1 [Source:HGNC Symbol;Acc:HGNC:21649]	protein_coding	46.78	98291650	98401090	3645	7	q22.1	BAIAP2L1		109440
ENSG00000006459	1440.16724650136	0.0841670822037256	0.0569932602535166	1.47679009464163	0.139731912588144	0.234845131596874	lysine demethylase 7A [Source:HGNC Symbol;Acc:HGNC:22224]	protein_coding	39.15	140084746	140176983	9220	7	q34	KDM7A		92237
ENSG00000006468	617.347243967746	0.123858166513639	0.116964387253363	1.05893913029564	0.289627501987152	0.412515182545907	ETS variant transcription factor 1 [Source:HGNC Symbol;Acc:HGNC:3490]	protein_coding	36.3	13891229	13991425	6459	7	p21.2	ETV1		100196
ENSG00000006530	1407.06866271131	0.0855734597121897	0.0453262335829507	1.88794552178229	0.059033264438087	0.118673535931224	acylglycerol kinase [Source:HGNC Symbol;Acc:HGNC:21869]	protein_coding	39.57	141551278	141655244	1550	7	q34	AGK		103966
ENSG00000006534	3517.63244404691	0.289501797133166	0.0813647023800326	3.55807602885317	0.0003735811917665	0.00180419702345089	aldehyde dehydrogenase 3 family member B1 [Source:HGNC Symbol;Acc:HGNC:410]	protein_coding	58.4	68008578	68029282	2280	11	q13.2	ALDH3B1		20704
ENSG00000006555	1015.11650178902	0.144238035040979	0.0933838169857383	1.54457206501858	0.122449807506142	0.212102669184222	tetratricopeptide repeat domain 22 [Source:HGNC Symbol;Acc:HGNC:26067]	protein_coding	52.34	54779712	54801323	3401	1	p32.3	TTC22		21611
ENSG00000006576	930.719601963838	0.0903967716071084	0.0503593309964375	1.79503519642672	0.072648092413231	0.13982452800255	putative homeodomain transcription factor 2 [Source:HGNC Symbol;Acc:HGNC:13411]	protein_coding	37.65	77798792	77957503	5198	7	q11.23	PHTF2		158711
ENSG00000006606	21.1027063552576	0.625337045661163	0.166484156915042	3.75613546206848	0.000172557316696162	0.000942155981840049	C-C motif chemokine ligand 26 [Source:HGNC Symbol;Acc:HGNC:10625]	protein_coding	48.09	75769533	75789896	475	7	q11.23	CCL26		20363
ENSG00000006607	1076.43225324974	-0.0469429179822226	0.0423839966843521	-1.1075623266919	0.268050881085856	0.388918244579774	FERM, ARH/RhoGEF and pleckstrin domain protein 2 [Source:HGNC Symbol;Acc:HGNC:16460]	protein_coding	45.58	241356285	241494841	4009	2	q37.3	FARP2		138556
ENSG00000006611	6001.69859093199	0.578473574001321	0.102373643417178	5.65061039826444	1.59879086431359e-08	3.40914314786028e-07	USH1 protein network component harmonin [Source:HGNC Symbol;Acc:HGNC:12597]	protein_coding	51.78	17493895	17544416	2149	11	p15.1	USH1C		50521
ENSG00000006625	1287.07067530713	-0.0152852919246113	0.0354049462262545	-0.431727584810636	0.665939416291361	0.758862282876399	gamma-glutamylcyclotransferase [Source:HGNC Symbol;Acc:HGNC:21705]	protein_coding	40.54	30496621	30504841	1158	7	p14.3	GGCT		8220
ENSG00000006634	291.123133057465	0.018327895703368	0.0443801167453621	0.412975382839284	0.679624649796406	0.769889585399745	DBF4 zinc finger [Source:HGNC Symbol;Acc:HGNC:17364]	protein_coding	36.72	87876216	87909553	2694	7	q21.12	DBF4		33337
ENSG00000006638	585.816796375833	0.0913904229500452	0.0561716691102802	1.62698428580823	0.103740435287621	0.185723305760396	thromboxane A2 receptor [Source:HGNC Symbol;Acc:HGNC:11608]	protein_coding	55.81	3594507	3606875	2642	19	p13.3	TBXA2R		12368
ENSG00000006652	1780.19587465576	0.0458478365148474	0.0643922414838745	0.712008705681242	0.47645938513715	0.596520827298861	interferon related developmental regulator 1 [Source:HGNC Symbol;Acc:HGNC:5456]	protein_coding	39.46	112422887	112481017	3650	7	q31.1	IFRD1		58130
ENSG00000006695	446.800828294346	0.0633124581673504	0.053511452575058	1.18315715833998	0.236746868370265	0.353517812414071	cytochrome c oxidase assembly factor heme A:farnesyltransferase COX10 [Source:HGNC Symbol;Acc:HGNC:2260]	protein_coding	39.2	14069490	14231736	3180	17	p12	COX10		162246
ENSG00000006704	969.420557099624	-0.00221873539297084	0.0589825058712912	-0.037616838420064	0.969993182305783	0.980690303381678	GTF2I repeat domain containing 1 [Source:HGNC Symbol;Acc:HGNC:4661]	protein_coding	52.72	74453790	74602605	3430	7	q11.23	GTF2IRD1		148815
ENSG00000006712	3990.28804028486	-0.07074140482248	0.0245412826169336	-2.8825471727247	0.00394474065935663	0.0129603779468273	PAF1 homolog, Paf1/RNA polymerase II complex component [Source:HGNC Symbol;Acc:HGNC:25459]	protein_coding	52.37	39385629	39391154	2200	19	q13.2	PAF1		5525
ENSG00000006715	4905.8529081363	0.0426763245528589	0.038403651805259	1.1112569390345	0.266457768750231	0.387230003001074	VPS41 subunit of HOPS complex [Source:HGNC Symbol;Acc:HGNC:12713]	protein_coding	38.35	38722974	38932394	5854	7	p14.1	VPS41		209420
ENSG00000006740	804.813451310937	0.446341996494227	0.106922593549117	4.17444042160454	2.98719378345202e-05	0.000213377525208949	Rho GTPase activating protein 44 [Source:HGNC Symbol;Acc:HGNC:29096]	protein_coding	42.69	12789498	12991643	4270	17	p12	ARHGAP44		202145
ENSG00000006744	3361.1725537382	0.000444056103625692	0.0338523873899775	0.0131174235515561	0.989534110410252	0.992469868942898	elaC ribonuclease Z 2 [Source:HGNC Symbol;Acc:HGNC:14198]	protein_coding	48.02	12991612	13018065	3767	17	p12	ELAC2		26453
ENSG00000006747	3657.56739547466	-0.34409647606967	0.203392732098044	-1.69178353877365	0.0906872533395878	0.166949945150686	scinderin [Source:HGNC Symbol;Acc:HGNC:21695]	protein_coding	38.46	12570577	12660182	2569	7	p21.3	SCIN		89605
ENSG00000006756	5333.9037078619	-0.0542493812862482	0.0542558514405391	-0.999880747345786	0.317368222606309	0.442700433957928	arylsulfatase D [Source:HGNC Symbol;Acc:HGNC:717]	protein_coding	48.88	2903972	2929349	5145	X	p22.33	ARSD		25377
ENSG00000006757	1392.43964162993	-0.16316000154191	0.0524362102184989	-3.11159027057888	0.0018608257181455	0.00696466115108823	patatin like phospholipase domain containing 4 [Source:HGNC Symbol;Acc:HGNC:24887]	protein_coding	40.45	7898247	7927739	3342	X	p22.31	PNPLA4		29492
ENSG00000006788	8.97163261927282	0.713509107237399	0.228847823762991	3.11783217120017	0.00182186516096404	0.00684813666133044	myosin heavy chain 13 [Source:HGNC Symbol;Acc:HGNC:7571]	protein_coding	45.88	10300865	10373130	5994	17	p13.1	MYH13		72265
ENSG00000006831	5175.10552819958	-0.195708699481919	0.0428325676384368	-4.56915637497985	4.89691324093931e-06	4.58196966083421e-05	adiponectin receptor 2 [Source:HGNC Symbol;Acc:HGNC:24041]	protein_coding	39.4	1688574	1788674	484	12	p13.33	ADIPOR2		100100
ENSG00000006837	54.2444497859536	-0.0367297662315782	0.0518555643500557	-0.708309063683708	0.478753349770276	0.598238919353324	cyclin dependent kinase like 3 [Source:HGNC Symbol;Acc:HGNC:15483]	protein_coding	40.16	134286350	134371047	1417	5	q31.1	CDKL3		84697
ENSG00000007001	157.582822610513	0.75598360636834	0.1897364035845	3.9843888262152	6.76540204995198e-05	0.000425512321955701	uridine phosphorylase 2 [Source:HGNC Symbol;Acc:HGNC:23061]	protein_coding	40.24	157876702	158136154	2435	2	q24.1	UPP2		259452
ENSG00000007038	19.7005208092103	0.271303693770328	0.236014795588579	1.14951985570966	0.250341684121633	0.369104007119376	serine protease 21 [Source:HGNC Symbol;Acc:HGNC:9485]	protein_coding	55.65	2817180	2826304	1106	16	p13.3	PRSS21		9124
ENSG00000007047	2378.7378975521	0.0575784688395872	0.0298146114651477	1.93121647440868	0.053456287512783	0.109317602705725	microtubule affinity regulating kinase 4 [Source:HGNC Symbol;Acc:HGNC:13538]	protein_coding	53.57	45079288	45305284	553	19	q13.32	MARK4		225996
ENSG00000007062	2387.00435206259	-1.27352258346674	0.293134429107142	-4.34450019175761	1.39593121627993e-05	0.000111256266437006	prominin 1 [Source:HGNC Symbol;Acc:HGNC:9454]	protein_coding	43.17	15963076	16084378	622	4	p15.32	PROM1		121302
ENSG00000007080	2768.35809019775	-0.000691854943069858	0.0353863071375359	-0.0195514875395397	0.984401163761388	0.988910894840342	coiled-coil domain containing 124 [Source:HGNC Symbol;Acc:HGNC:25171]	protein_coding	55.84	17933015	17943991	987	19	p13.11	CCDC124		10976
ENSG00000007129	65.7317405588412	0.127868553803387	0.0991720817942204	1.28936038741943	0.197272826089589	0.308037017607372	CEA cell adhesion molecule 21 [Source:HGNC Symbol;Acc:HGNC:28834]	protein_coding	44.66	41549518	41586844	451	19	q13.2	CEACAM21		37326
ENSG00000007168	8948.60946228856	0.0181673078130064	0.0334343391704117	0.543372719897628	0.58687320456993	0.692243329981556	platelet activating factor acetylhydrolase 1b regulatory subunit 1 [Source:HGNC Symbol;Acc:HGNC:8574]	protein_coding	42.4	2593210	2685615	557	17	p13.3	PAFAH1B1		92405
ENSG00000007171	167.247925107738	-0.107522567470838	0.125826708572166	-0.854528968380108	0.392811965713191	0.518519463729598	nitric oxide synthase 2 [Source:HGNC Symbol;Acc:HGNC:7873]	protein_coding	51.35	27756766	27800529	4206	17	q11.2	NOS2		43763
ENSG00000007174	110.655374919315	-0.230778664781582	0.157615153499725	-1.46419084496203	0.143141810958005	0.239311989121734	dynein axonemal heavy chain 9 [Source:HGNC Symbol;Acc:HGNC:2953]	protein_coding	42.62	11598470	11969748	1986	17	p12	DNAH9		371278
ENSG00000007202	7253.82413527733	-0.107627958763498	0.0426061534556067	-2.52611301500476	0.0115332373217685	0.0315385645467371	KIAA0100 [Source:HGNC Symbol;Acc:HGNC:28960]	protein_coding	46.75	28614446	28645454	7428	17	q11.2	KIAA0100		31008
ENSG00000007216	214.319738622901	-0.37517280106901	0.204056749581305	-1.83857089676676	0.0659783251704635	0.129778256046523	solute carrier family 13 member 2 [Source:HGNC Symbol;Acc:HGNC:10917]	protein_coding	52.55	28473293	28497781	2855	17	q11.2	SLC13A2		24488
ENSG00000007237	1136.58184081325	0.0965440649286585	0.0567122521691224	1.70234933786007	0.0886899010911237	0.163933366557201	growth arrest specific 7 [Source:HGNC Symbol;Acc:HGNC:4169]	protein_coding	47.97	9910606	10198606	8003	17	p13.1	GAS7		288000
ENSG00000007255	1202.50201940779	-0.179385848994917	0.0433194090067592	-4.14100406972144	3.45788824643694e-05	0.00024133829064487	trafficking protein particle complex 6A [Source:HGNC Symbol;Acc:HGNC:23069]	protein_coding	56.86	45162928	45178237	805	19	q13.32	TRAPPC6A		15309
ENSG00000007264	280.327045426556	-0.266136169540689	0.106384209832235	-2.50165104351837	0.0123615699926936	0.0333562993191995	megakaryocyte-associated tyrosine kinase [Source:HGNC Symbol;Acc:HGNC:6906]	protein_coding	54.4	3777970	3802129	1907	19	p13.3	MATK		24159
ENSG00000007312	879.727309733765	-0.125392744345399	0.0618900519909825	-2.02605653593034	0.0427589914153213	0.0912480475665991	CD79b molecule [Source:HGNC Symbol;Acc:HGNC:1699]	protein_coding	60.63	63928740	63932336	1246	17	q23.3	CD79B		3596
ENSG00000007314	219.152802691031	-0.590286068280958	0.116433045717784	-5.06974686303165	3.98345153770749e-07	5.36872658657636e-06	sodium voltage-gated channel alpha subunit 4 [Source:HGNC Symbol;Acc:HGNC:10591]	protein_coding	56.1	63938554	63972918	7805	17	q23.3	SCN4A		34364
ENSG00000007341	317.099155322348	-0.00523866870610085	0.0573401445608189	-0.0913612748315337	0.92720553122709	0.951420523284557	suppression of tumorigenicity 7 like [Source:HGNC Symbol;Acc:HGNC:18441]	protein_coding	39.05	112523514	112620825	4348	1	p13.2	ST7L		97311
ENSG00000007350	16.9596504616369	-0.0288132038220651	0.192229156374246	-0.149889872928378	0.880851501684035	0.920444157243019	transketolase like 1 [Source:HGNC Symbol;Acc:HGNC:11835]	protein_coding	48.27	154295795	154330350	2518	X	q28	TKTL1		34555
ENSG00000007372	235.663678066332	-0.127483583040032	0.0936890478590137	-1.36070955947672	0.17360549241979	0.278616984026895	paired box 6 [Source:HGNC Symbol;Acc:HGNC:8620]	protein_coding	49.68	31784779	31817961	6888	11	p13	PAX6		33182
ENSG00000007376	1746.90067561937	0.104839246554689	0.0316525435392459	3.31219026441586	0.000925685665963859	0.00387641323912143	RNA pseudouridine synthase domain containing 1 [Source:HGNC Symbol;Acc:HGNC:14173]	protein_coding	67.17	784974	788397	2159	16	p13.3	RPUSD1		3423
ENSG00000007384	1509.87612127156	0.152102043884806	0.0516540417933996	2.94463005418178	0.00323341022131093	0.0110274375076108	rhomboid 5 homolog 1 [Source:HGNC Symbol;Acc:HGNC:20561]	protein_coding	61.15	58059	76355	2992	16	p13.3	RHBDF1		18296
ENSG00000007392	1383.00105970447	0.0938261545115832	0.0425894173054374	2.20303916906617	0.0275919880411021	0.0639621699918519	LUC7 like [Source:HGNC Symbol;Acc:HGNC:6723]	protein_coding	47.33	188969	229463	2737	16	p13.3	LUC7L		40494
ENSG00000007402	125.908710075557	-0.0211400749161222	0.0869919705029339	-0.243011795156534	0.807996260089525	0.869231333831063	calcium voltage-gated channel auxiliary subunit alpha2delta 2 [Source:HGNC Symbol;Acc:HGNC:1400]	protein_coding	56.51	50362613	50504244	5329	3	p21.31	CACNA2D2		141631
ENSG00000007516	705.670952925822	0.0520263556840162	0.0889706129975402	0.584758876343299	0.558709859424356	0.668301996821394	BAI1 associated protein 3 [Source:HGNC Symbol;Acc:HGNC:948]	protein_coding	65.69	1333638	1349441	564	16	p13.3	BAIAP3		15803
ENSG00000007520	3370.53320514364	-0.0392387870495503	0.0238187156954321	-1.647393064819	0.0994772799229038	0.179837101304474	TSR3 ribosome maturation factor [Source:HGNC Symbol;Acc:HGNC:14175]	protein_coding	62.41	1349240	1351878	1210	16	p13.3	TSR3		2638
ENSG00000007541	4028.25055297229	-0.0523597893799602	0.045204016212689	-1.15829950006218	0.246741835338169	0.36511761462999	phosphatidylinositol glycan anchor biosynthesis class Q [Source:HGNC Symbol;Acc:HGNC:14135]	protein_coding	64.34	566995	584109	603	16	p13.3	PIGQ		17114
ENSG00000007545	721.92116487506	0.0634720458155711	0.0415534759864632	1.52747861180731	0.126642041704964	0.217600636461928	cramped chromatin regulator homolog 1 [Source:HGNC Symbol;Acc:HGNC:14122]	protein_coding	53.1	1612337	1677908	246	16	p13.3	CRAMP1		65571
ENSG00000007866	989.010621755446	0.329246194594363	0.0416716628877678	7.90096127147855	2.76760643523422e-15	3.53621650586974e-13	TEA domain transcription factor 3 [Source:HGNC Symbol;Acc:HGNC:11716]	protein_coding	56.75	35473597	35497079	2729	6	p21.31	TEAD3		23482
ENSG00000007908	220.497080702225	0.471044568300532	0.179450449598648	2.62492832619841	0.00866672087855392	0.0248559349056724	selectin E [Source:HGNC Symbol;Acc:HGNC:10718]	protein_coding	39.36	169722640	169764705	3389	1	q24.2	SELE		42065
ENSG00000007923	1832.52467507238	-0.00182818669395634	0.04344752974498	-0.0420780353839926	0.96643648988435	0.978618715841082	DnaJ heat shock protein family (Hsp40) member C11 [Source:HGNC Symbol;Acc:HGNC:25570]	protein_coding	46.6	6634168	6701924	3014	1	p36.31	DNAJC11		67756
ENSG00000007933	779.868649970207	0.769835554128786	0.143194706880144	5.37614532618969	7.60973784813666e-08	1.31225521850918e-06	flavin containing dimethylaniline monoxygenase 3 [Source:HGNC Symbol;Acc:HGNC:3771]	protein_coding	36.5	171090901	171117819	2059	1	q24.3	FMO3		26918
ENSG00000007944	3223.23435837699	-0.0450207243178947	0.0472160827017854	-0.953504012652712	0.340334764064537	0.46681477351075	myosin regulatory light chain interacting protein [Source:HGNC Symbol;Acc:HGNC:21155]	protein_coding	40.25	16129086	16148248	3072	6	p22.3	MYLIP		19162
ENSG00000007952	30.3681176284957	-0.024333939083169	0.0579403655194706	-0.419982491739576	0.674498243971516	0.765901372325782	NADPH oxidase 1 [Source:HGNC Symbol;Acc:HGNC:7889]	protein_coding	41.15	100843324	100874359	2543	X	q22.1	NOX1		31035
ENSG00000007968	101.369949976778	-0.0271586378468741	0.0762378065546619	-0.356235824117023	0.721663965598753	0.803062799991214	E2F transcription factor 2 [Source:HGNC Symbol;Acc:HGNC:3114]	protein_coding	51.65	23506438	23531233	5196	1	p36.12	E2F2		24795
ENSG00000008018	8302.91767231593	0.173811959476466	0.0385763771883015	4.50565792189463	6.61676078876078e-06	5.89298448513838e-05	proteasome 20S subunit beta 1 [Source:HGNC Symbol;Acc:HGNC:9537]	protein_coding	39.78	170535120	170553307	891	6	q27	PSMB1		18187
ENSG00000008056	106.167358395177	0.704882642513036	0.137044086607663	5.14347360737288	2.69704559021366e-07	3.87643567691737e-06	synapsin I [Source:HGNC Symbol;Acc:HGNC:11494]	protein_coding	47.76	47571901	47619857	3210	X	p11.23	SYN1		47956
ENSG00000008083	1317.84458132863	0.0804402285483637	0.0344814563331115	2.33285473128696	0.0196557709760059	0.0487403551554397	jumonji and AT-rich interaction domain containing 2 [Source:HGNC Symbol;Acc:HGNC:6196]	protein_coding	43.92	15246069	15522042	6003	6	p22.3	JARID2		275973
ENSG00000008086	2069.80755116427	0.13326667470461	0.0589909988577595	2.25910185087636	0.0238770500469778	0.0569118303691771	cyclin dependent kinase like 5 [Source:HGNC Symbol;Acc:HGNC:11411]	protein_coding	40.21	18425583	18653629	3449	X	p22.13	CDKL5		228046
ENSG00000008118	184.580300833914	0.100002419391511	0.139978157266346	0.714414458258864	0.474970934221468	0.595300328231386	calcium/calmodulin dependent protein kinase IG [Source:HGNC Symbol;Acc:HGNC:14585]	protein_coding	47.01	209583714	209613939	3089	1	q32.2	CAMK1G		30225
ENSG00000008128	303.733854768213	0.0520304954640792	0.0580522687693211	0.896269802491781	0.37010868305125	0.495974366163402	cyclin dependent kinase 11A [Source:HGNC Symbol;Acc:HGNC:1730]	protein_coding	52.05	1702379	1724357	2984	1	p36.33	CDK11A		21978
ENSG00000008130	2114.84037349295	0.00661244225715931	0.0348747470926952	0.189605454043403	0.849618313034381	0.897926036577368	NAD kinase [Source:HGNC Symbol;Acc:HGNC:29831]	protein_coding	53.7	1751232	1780457	3235	1	p36.33	NADK		29225
ENSG00000008196	223.284999280705	0.206701434135621	0.164705457008907	1.25497623387452	0.209487387617277	0.322472252232204	transcription factor AP-2 beta [Source:HGNC Symbol;Acc:HGNC:11743]	protein_coding	44.14	50818723	50847619	797	6	p12.3	TFAP2B		28896
ENSG00000008226	33.1754245685042	-0.295331405519706	0.115983896650601	-2.54631387673915	0.0108867250162756	0.0300747168605898	DLEC1 cilia and flagella associated protein [Source:HGNC Symbol;Acc:HGNC:2899]	protein_coding	48.5	38039205	38124025	3457	3	p22.2	DLEC1		84820
ENSG00000008256	1529.55315082277	0.156310855909182	0.0459162577384615	3.40425948472385	0.000663436971486537	0.00293660440161267	cytohesin 3 [Source:HGNC Symbol;Acc:HGNC:9504]	protein_coding	44.78	6161776	6272644	4482	7	p22.1	CYTH3		110868
ENSG00000008277	1649.60244809225	0.212081114216669	0.0930346508867366	2.27959273448409	0.0226318542740561	0.0545317723797591	ADAM metallopeptidase domain 22 [Source:HGNC Symbol;Acc:HGNC:201]	protein_coding	37.29	87934143	88202889	9334	7	q21.12	ADAM22		268746
ENSG00000008282	11527.9722109281	-0.194599008153896	0.0437181701226973	-4.45121576698531	8.53854947822191e-06	7.32565190683122e-05	synaptophysin like 1 [Source:HGNC Symbol;Acc:HGNC:11507]	protein_coding	38.18	106090505	106112576	2130	7	q22.3	SYPL1		22071
ENSG00000008283	4006.61259574989	0.0152440508119989	0.0446530937854501	0.341388457544371	0.732811163302657	0.811307003268896	cytochrome b561 [Source:HGNC Symbol;Acc:HGNC:2571]	protein_coding	57.39	63432304	63446354	3007	17	q23.3	CYB561		14050
ENSG00000008294	9245.98279374643	-0.102834977497658	0.0544037505003757	-1.89021853368267	0.0587287389446473	0.118184995946401	sperm associated antigen 9 [Source:HGNC Symbol;Acc:HGNC:14524]	protein_coding	40	50962174	51120868	8276	17	q21.33	SPAG9		158694
ENSG00000008300	101.902851601482	-0.220287358493163	0.112652794583614	-1.95545400633323	0.0505295070041852	0.104464557288433	cadherin EGF LAG seven-pass G-type receptor 3 [Source:HGNC Symbol;Acc:HGNC:3230]	protein_coding	59.87	48636463	48662886	11933	3	p21.31	CELSR3		26423
ENSG00000008311	540.385207745609	0.0594308124638808	0.0702961243684326	0.845435121748604	0.397867941880275	0.523405196018746	aminoadipate-semialdehyde synthase [Source:HGNC Symbol;Acc:HGNC:17366]	protein_coding	36.53	122064583	122144308	4519	7	q31.32	AASS		79725
ENSG00000008323	259.497285234622	0.193397524152629	0.126540581830878	1.52834388268505	0.126427179930774	0.217346524921779	pleckstrin homology and RhoGEF domain containing G6 [Source:HGNC Symbol;Acc:HGNC:25562]	protein_coding	55.71	6310436	6328506	2881	12	p13.31	PLEKHG6		18070
ENSG00000008324	574.510320491825	-0.0871492386306888	0.0296452628459728	-2.93973573732465	0.00328492280797654	0.0111655723512851	SS18 like 2 [Source:HGNC Symbol;Acc:HGNC:15593]	protein_coding	46.56	42581840	42596934	1047	3	p22.1	SS18L2		15094
ENSG00000008382	1319.58012310097	-0.123970524132537	0.0387865837426435	-3.19622179037745	0.00139240034691309	0.00544314151514304	MPN domain containing [Source:HGNC Symbol;Acc:HGNC:25934]	protein_coding	55.95	4343527	4360086	1567	19	p13.3	MPND		16559
ENSG00000008394	14673.5272888096	0.63506378339811	0.117549098803078	5.40254063931182	6.57035652203665e-08	1.1513733831867e-06	microsomal glutathione S-transferase 1 [Source:HGNC Symbol;Acc:HGNC:7061]	protein_coding	36.94	16347142	16609259	298	12	p12.3	MGST1		262117
ENSG00000008405	959.525618605218	0.0471041219641641	0.0733088663921964	0.642543314094654	0.52052047525515	0.634883174381038	cryptochrome circadian regulator 1 [Source:HGNC Symbol;Acc:HGNC:2384]	protein_coding	37.55	106991364	107093549	2987	12	q23.3	CRY1		102185
ENSG00000008441	3551.85012376675	0.27851255227068	0.0864253888256597	3.22257794908513	0.00127042593336508	0.00504039159430689	nuclear factor I X [Source:HGNC Symbol;Acc:HGNC:7788]	protein_coding	55.31	12995475	13098796	6019	19	p13.13	NFIX		103321
ENSG00000008513	3992.29504142024	-0.0774554372495179	0.0683577446087181	-1.13308942085312	0.257176703538312	0.376983411772014	ST3 beta-galactoside alpha-2,3-sialyltransferase 1 [Source:HGNC Symbol;Acc:HGNC:10862]	protein_coding	49.4	133454848	133571940	6951	8	q24.22	ST3GAL1		117092
ENSG00000008516	193.479629225682	0.355762570749727	0.10220697180905	3.48080531545721	0.000499908709126624	0.0023025883119494	matrix metallopeptidase 25 [Source:HGNC Symbol;Acc:HGNC:14246]	protein_coding	58.87	3046062	3060726	4413	16	p13.3	MMP25		14664
ENSG00000008517	11400.1536789592	0.399896340507896	0.0727404298230798	5.49758011439483	3.85038402370027e-08	7.17338479363769e-07	interleukin 32 [Source:HGNC Symbol;Acc:HGNC:16830]	protein_coding	53.36	3065297	3082192	1105	16	p13.3	IL32		16895
ENSG00000008710	3702.4122828979	0.0133803515288192	0.0565627285624082	0.236557745159979	0.812999904273382	0.872638539928838	polycystin 1, transient receptor potential channel interacting [Source:HGNC Symbol;Acc:HGNC:9008]	protein_coding	63.1	2088708	2135898	14140	16	p13.3	PKD1		47190
ENSG00000008735	120.120572845097	0.0469089996067571	0.151719594887072	0.309182209731527	0.757182925948079	0.829573110482714	mitogen-activated protein kinase 8 interacting protein 2 [Source:HGNC Symbol;Acc:HGNC:6883]	protein_coding	62.89	50600793	50613981	5700	22	q13.33	MAPK8IP2		13188
ENSG00000008838	3254.13508599119	0.0745529467410337	0.0257777615469009	2.89214199632461	0.0038262497268598	0.0126505828897066	mediator complex subunit 24 [Source:HGNC Symbol;Acc:HGNC:22963]	protein_coding	50.63	40019097	40061215	3896	17	q21.1	MED24		42118
ENSG00000008853	1333.33284732194	-0.197701394808971	0.0534606936673952	-3.69807013801516	0.000217244868020623	0.0011412212603984	Rho related BTB domain containing 2 [Source:HGNC Symbol;Acc:HGNC:18756]	protein_coding	53.51	22987417	23020199	3505	8	p21.3	RHOBTB2		32782
ENSG00000008869	1838.10519604853	0.0275718250966557	0.0426720682808152	0.646132850069788	0.518193322584145	0.632758149264273	HEAT repeat containing 5B [Source:HGNC Symbol;Acc:HGNC:29273]	protein_coding	38.6	36968383	37084372	433	2	p22.2	HEATR5B		115989
ENSG00000008952	19361.3997162091	0.0677160283564151	0.0514476272896217	1.31621285419464	0.188102610523772	0.296458922005561	SEC62 homolog, preprotein translocation factor [Source:HGNC Symbol;Acc:HGNC:11846]	protein_coding	36.6	169966635	169998373	363	3	q26.2	SEC62		31738
ENSG00000008988	29954.6347861091	0.209087461989647	0.0482047664644338	4.33748521827016	1.44122223730991e-05	0.000114416405307378	ribosomal protein S20 [Source:HGNC Symbol;Acc:HGNC:10405]	protein_coding	41.73	56067254	56074510	712	8	q12.1	RPS20		7256
ENSG00000009307	55400.2403910549	-0.0347849340867525	0.0560186651562067	-0.62095256982214	0.534630830775145	0.646940815783053	cold shock domain containing E1 [Source:HGNC Symbol;Acc:HGNC:29905]	protein_coding	38.28	114716913	114758676	4006	1	p13.2	CSDE1		41763
ENSG00000009335	4046.82326015914	-0.154204027427776	0.0364176302817161	-4.23432349208059	2.2924075560983e-05	0.000170480739747054	ubiquitin protein ligase E3C [Source:HGNC Symbol;Acc:HGNC:16803]	protein_coding	42.12	157138916	157269370	5214	7	q36.3	UBE3C		130454
ENSG00000009413	2235.96860735326	0.00599013186507053	0.0489174802801549	0.122453810596222	0.902539624424417	0.935516479433728	REV3 like, DNA directed polymerase zeta catalytic subunit [Source:HGNC Symbol;Acc:HGNC:9968]	protein_coding	36.9	111299028	111483715	2518	6	q21	REV3L		184687
ENSG00000009694	1642.36936719986	0.333200264113979	0.126207734233536	2.64009385904529	0.00828830692775071	0.0239631248736385	teneurin transmembrane protein 1 [Source:HGNC Symbol;Acc:HGNC:8117]	protein_coding	37.17	124375903	124963817	12875	X	q25	TENM1		587914
ENSG00000009724	90.8234298612426	-0.169125343946549	0.101278698019455	-1.66990045541522	0.0949390602328132	0.173234693623958	mannan binding lectin serine peptidase 2 [Source:HGNC Symbol;Acc:HGNC:6902]	protein_coding	50.21	11026523	11047239	2455	1	p36.22	MASP2		20716
ENSG00000009765	149.80738153496	-1.20612039190407	0.193710979052635	-6.22639149212264	4.77300518165013e-10	1.53673720402057e-08	iodotyrosine deiodinase [Source:HGNC Symbol;Acc:HGNC:21071]	protein_coding	41.6	150368892	150405969	7513	6	q25.1	IYD		37077
ENSG00000009780	644.628171306389	-0.0846531337253627	0.0484187922608134	-1.74835285583682	0.0804029459927596	0.151550540669591	family with sequence similarity 76 member A [Source:HGNC Symbol;Acc:HGNC:28530]	protein_coding	43.38	27725961	27763116	3579	1	p35.3	FAM76A		37155
ENSG00000009790	417.486738134108	-0.0947327448969254	0.0510789043059543	-1.85463541522918	0.0636483072225136	0.126153790313879	TRAF3 interacting protein 3 [Source:HGNC Symbol;Acc:HGNC:30766]	protein_coding	45.61	209756032	209782320	1854	1	q32.2	TRAF3IP3		26288
ENSG00000009830	1144.59876536046	-0.026976564398146	0.0446386648103696	-0.604331794258311	0.545623072084011	0.656860715980952	protein O-mannosyltransferase 2 [Source:HGNC Symbol;Acc:HGNC:19743]	protein_coding	47.08	77274956	77320883	2163	14	q24.3	POMT2		45927
ENSG00000009844	2440.45850422596	0.108736045630757	0.0430494171558003	2.52584245768601	0.0115421227341754	0.0315522280336024	vesicle trafficking 1 [Source:HGNC Symbol;Acc:HGNC:20954]	protein_coding	35.53	142147162	142224685	6991	6	q24.1	VTA1		77523
ENSG00000009950	1048.79638338143	0.298114703519232	0.133814578941875	2.22781931443153	0.0258925663462665	0.0608308490083779	MLX interacting protein like [Source:HGNC Symbol;Acc:HGNC:12744]	protein_coding	56.25	73593194	73624543	3079	7	q11.23	MLXIPL		31349
ENSG00000009954	5707.18928809892	-0.0234451946298304	0.0360624350855718	-0.650127884437027	0.515609618768395	0.630563338501333	bromodomain adjacent to zinc finger domain 1B [Source:HGNC Symbol;Acc:HGNC:961]	protein_coding	43.19	73440406	73522293	6115	7	q11.23	BAZ1B		81887
ENSG00000010017	2520.05394917007	0.00053882499353231	0.0328724223378857	0.0163913990880834	0.986922141362355	0.990416218714569	RAN binding protein 9 [Source:HGNC Symbol;Acc:HGNC:13727]	protein_coding	37.08	13621498	13711835	3384	6	p23	RANBP9		90337
ENSG00000010030	392.811178663732	0.17886082123125	0.0965293201197554	1.85291703090163	0.063894251645707	0.126563967462755	ETS variant transcription factor 7 [Source:HGNC Symbol;Acc:HGNC:18160]	protein_coding	49.34	36354091	36387800	1530	6	p21.31	ETV7		33709
ENSG00000010072	493.762091130728	-0.0251973968743473	0.0406815363239008	-0.619381644629373	0.535664970300213	0.647562800645277	SprT-like N-terminal domain [Source:HGNC Symbol;Acc:HGNC:25356]	protein_coding	41.57	231337104	231355023	3559	1	q42.2	SPRTN		17919
ENSG00000010165	1503.04142292799	-0.059896369289834	0.034806138464561	-1.72085649061068	0.0852768685337953	0.158836977238051	eEF1A lysine and N-terminal methyltransferase [Source:HGNC Symbol;Acc:HGNC:24248]	protein_coding	43.61	171781660	171814023	759	1	q24.3	EEF1AKNMT		32363
ENSG00000010219	768.63486774094	0.139356239398278	0.0372717949269883	3.73891946098283	0.000184812919646681	0.000998321986387048	dual specificity tyrosine phosphorylation regulated kinase 4 [Source:HGNC Symbol;Acc:HGNC:3095]	protein_coding	42.77	4562204	4615302	2068	12	p13.32	DYRK4		53098
ENSG00000010244	7156.5856514838	0.0197232609948516	0.0265342184381825	0.74331418657766	0.457291484564511	0.579973421455463	zinc finger protein 207 [Source:HGNC Symbol;Acc:HGNC:12998]	protein_coding	38.46	32350132	32381885	2283	17	q11.2	ZNF207		31753
ENSG00000010256	7598.47398730896	-0.299535884644927	0.0331759957625497	-9.02869311862689	1.73734134709236e-19	6.12866044331908e-17	ubiquinol-cytochrome c reductase core protein 1 [Source:HGNC Symbol;Acc:HGNC:12585]	protein_coding	53.04	48599002	48610976	955	3	p21.31	UQCRC1		11974
ENSG00000010270	2890.03011949457	-0.0182926684771651	0.0380084390409183	-0.481279130076137	0.630318127744944	0.730053282267183	STARD3 N-terminal like [Source:HGNC Symbol;Acc:HGNC:19169]	protein_coding	38.39	38178245	38230670	1703	7	p14.1	STARD3NL		52425
ENSG00000010278	10479.6674529182	-0.437396601257726	0.0750817835126924	-5.82560217397853	5.69070301239958e-09	1.36602126896757e-07	CD9 molecule [Source:HGNC Symbol;Acc:HGNC:1709]	protein_coding	51.04	6199715	6238271	1566	12	p13.31	CD9		38556
ENSG00000010282	19.2570390553025	-0.858558680734186	0.279889653359099	-3.0674898854966	0.00215864765874049	0.00787685530883336	hedgehog acyltransferase like [Source:HGNC Symbol;Acc:HGNC:13242]	protein_coding	56.48	42692663	42702824	587	3	p22.1	HHATL		10161
ENSG00000010292	2314.40985158579	0.0806309567524893	0.0323040121756554	2.4960044069465	0.0125601041105951	0.033805408758107	non-SMC condensin I complex subunit D2 [Source:HGNC Symbol;Acc:HGNC:24305]	protein_coding	46.34	6493356	6531955	584	12	p13.31	NCAPD2		38599
ENSG00000010295	1371.37281191315	0.214426589777962	0.0368679010029234	5.81607805014338	6.02443454862102e-09	1.43551394156348e-07	intermediate filament family orphan 1 [Source:HGNC Symbol;Acc:HGNC:24970]	protein_coding	54.33	6538961	6556073	2571	12	p13.31	IFFO1		17112
ENSG00000010310	76.2572124935911	-0.224786119950666	0.13865166324652	-1.62122916297803	0.104968500541383	0.187508130590601	gastric inhibitory polypeptide receptor [Source:HGNC Symbol;Acc:HGNC:4271]	protein_coding	54.94	45668221	45683722	3404	19	q13.32	GIPR		15501
ENSG00000010318	307.289602033782	-0.293688886870257	0.0417554270809211	-7.03355006526683	2.0134368177811e-12	1.25180226981356e-10	PHD finger protein 7 [Source:HGNC Symbol;Acc:HGNC:18458]	protein_coding	45.17	52410660	52423641	2127	3	p21.1	PHF7		12981
ENSG00000010319	2322.9336139704	-0.288265052680722	0.102509135690276	-2.81209133936797	0.00492205240555541	0.0155965913659339	semaphorin 3G [Source:HGNC Symbol;Acc:HGNC:30400]	protein_coding	59.62	52433035	52445103	4993	3	p21.1	SEMA3G		12068
ENSG00000010322	3366.43539975794	-0.0687619403131057	0.0311555200997013	-2.2070548041907	0.0273102307761971	0.0634540542390249	nischarin [Source:HGNC Symbol;Acc:HGNC:18006]	protein_coding	53.28	52455118	52493068	5173	3	p21.1	NISCH		37950
ENSG00000010327	8103.46790914221	0.217727983072699	0.071557316758955	3.04270748169789	0.0023446012371823	0.00842841034022092	stabilin 1 [Source:HGNC Symbol;Acc:HGNC:18628]	protein_coding	60.65	52495338	52524495	7928	3	p21.1	STAB1		29157
ENSG00000010361	1579.52986682562	-0.115079586200552	0.0462661899666136	-2.48733656874697	0.0128703573105471	0.0344689368011631	fuzzy planar cell polarity protein [Source:HGNC Symbol;Acc:HGNC:26219]	protein_coding	52.28	49806866	49817376	1728	19	q13.33	FUZ		10510
ENSG00000010379	4998.73480697342	0.0342631108069658	0.14320596050857	0.239257574791486	0.810905860523768	0.87125533991387	solute carrier family 6 member 13 [Source:HGNC Symbol;Acc:HGNC:11046]	protein_coding	47.19	220621	262873	2188	12	p13.33	SLC6A13		42252
ENSG00000010404	7769.49568695087	-0.0435142644415016	0.0465316160946831	-0.93515480642147	0.349708525300555	0.475673699876657	iduronate 2-sulfatase [Source:HGNC Symbol;Acc:HGNC:5389]	protein_coding	45.34	149476988	149521096	7580	X	q28	IDS		44108
ENSG00000010438	15.5966977470787	1.24310539936159	0.216701971847704	5.73647479421756	9.66674284445689e-09	2.19081335386874e-07	serine protease 3 [Source:HGNC Symbol;Acc:HGNC:9486]	protein_coding	42.71	33750679	33799231	412	9	p13.3	PRSS3		48552
ENSG00000010539	578.863087261371	-0.109433150530985	0.0320924043246751	-3.40993929354319	0.000649773408747083	0.00288399154916272	zinc finger protein 200 [Source:HGNC Symbol;Acc:HGNC:12993]	protein_coding	43.67	3222325	3236221	3082	16	p13.3	ZNF200		13896
ENSG00000010610	4383.81055101361	0.206675397945302	0.0477699091638312	4.32647667879145	1.51513353087057e-05	0.000119234101869237	CD4 molecule [Source:HGNC Symbol;Acc:HGNC:1678]	protein_coding	48.56	6786858	6820799	577	12	p13.31	CD4		33941
ENSG00000010626	963.994494659343	0.0915058885287276	0.0512471259498606	1.78558088541893	0.0741671440975981	0.142074164475472	leucine rich repeat containing 23 [Source:HGNC Symbol;Acc:HGNC:19138]	protein_coding	47.35	6873569	6914241	1387	12	p13.31	LRRC23		40672
ENSG00000010671	382.607564113515	0.00722957136695667	0.055252127160014	0.130846932752821	0.895896395158424	0.93065050950886	Bruton tyrosine kinase [Source:HGNC Symbol;Acc:HGNC:1133]	protein_coding	43.18	101349447	101390796	2417	X	q22.1	BTK		41349
ENSG00000010704	1548.57583387571	0.00186739403337924	0.0520815340288317	0.0358552041179409	0.971397814815329	0.981338494342217	homeostatic iron regulator [Source:HGNC Symbol;Acc:HGNC:4886]	protein_coding	44.85	26087281	26098343	809	6	p22.2	HFE		11062
ENSG00000010803	4198.33678169696	0.179387327495365	0.0465382322539898	3.85462272215949	0.000115908231293761	0.000671489778366249	Scm polycomb group protein homolog 1 [Source:HGNC Symbol;Acc:HGNC:19003]	protein_coding	39.5	41027200	41242154	3275	1	p34.2	SCMH1		214954
ENSG00000010810	4293.9609553102	0.185194524625574	0.0515812007839968	3.59034923209913	0.000330235203220547	0.00162189063034498	FYN proto-oncogene, Src family tyrosine kinase [Source:HGNC Symbol;Acc:HGNC:4037]	protein_coding	42.42	111660332	111873452	3234	6	q21	FYN		213120
ENSG00000010818	3538.27115374643	0.256524457884963	0.053648968341184	4.78153570919724	1.73961093244911e-06	1.89836359118034e-05	HIVEP zinc finger 2 [Source:HGNC Symbol;Acc:HGNC:4921]	protein_coding	38.72	142751469	142956698	9697	6	q24.2	HIVEP2		205229
ENSG00000010932	1905.92893849149	0.145837656922181	0.13447990126278	1.08445690064278	0.278162266629708	0.4004381742903	flavin containing dimethylaniline monoxygenase 1 [Source:HGNC Symbol;Acc:HGNC:3769]	protein_coding	40.91	171248471	171285978	2152	1	q24.3	FMO1		37507
ENSG00000011007	2725.35392912506	-0.0989307707612909	0.0321377270741453	-3.07833751070966	0.00208159013503293	0.00764726355471572	elongin A [Source:HGNC Symbol;Acc:HGNC:11620]	protein_coding	45.7	23743155	23762059	5154	1	p36.11	ELOA		18904
ENSG00000011009	4420.74239528191	-0.0500663723925329	0.0302664832591519	-1.65418532321207	0.0980898639926907	0.17780431445592	lysophospholipase 2 [Source:HGNC Symbol;Acc:HGNC:6738]	protein_coding	62.28	23791145	23795539	1635	1	p36.11	LYPLA2		4394
ENSG00000011021	1376.69932058566	-0.09748302682067	0.0408342778800907	-2.38728421026392	0.0169733639079905	0.043197424111506	chloride voltage-gated channel 6 [Source:HGNC Symbol;Acc:HGNC:2024]	protein_coding	48.13	11806096	11848079	5589	1	p36.22	CLCN6		41983
ENSG00000011028	2630.43533619143	0.257471061099577	0.085247273179379	3.02028500733157	0.00252536925146238	0.00896307236296588	mannose receptor C type 2 [Source:HGNC Symbol;Acc:HGNC:16875]	protein_coding	52.16	62627670	62693597	5719	17	q23.2	MRC2		65927
ENSG00000011052	38.2074528067727	-0.035496161567962	0.113813365361577	-0.311880432102094	0.75513139422214	0.827828478181507	NME1-NME2 readthrough [Source:HGNC Symbol;Acc:HGNC:33531]	protein_coding	48.86	51153590	51171744	1021	17	q21.33	NME1-NME2		18154
ENSG00000011105	12907.8672883812	0.207115706304196	0.0574537516688105	3.60491178188163	0.000312258979682349	0.00154954937715764	tetraspanin 9 [Source:HGNC Symbol;Acc:HGNC:21640]	protein_coding	52.13	3077355	3286564	570	12	p13.33	TSPAN9		209209
ENSG00000011114	2824.81758419221	0.167375889366831	0.04730436798716	3.538275565002	0.000402749502199011	0.00192898942508364	BTB domain containing 7 [Source:HGNC Symbol;Acc:HGNC:18269]	protein_coding	40.08	93237550	93333092	6822	14	q32.12	BTBD7		95542
ENSG00000011132	1066.08669538175	-0.134856840992989	0.0325096849662144	-4.14820510051509	3.35092132256339e-05	0.000234781521162505	amyloid beta precursor protein binding family A member 3 [Source:HGNC Symbol;Acc:HGNC:580]	protein_coding	56.61	3750772	3761692	1779	19	p13.3	APBA3		10920
ENSG00000011143	947.431514478521	0.0261181454828561	0.0328846541728028	0.794235066168251	0.427058597916956	0.550908646823948	MKS transition zone complex subunit 1 [Source:HGNC Symbol;Acc:HGNC:7121]	protein_coding	47.45	58205441	58219605	2633	17	q22	MKS1		14164
ENSG00000011198	491.831387728971	-0.124073624115882	0.0506016635687103	-2.45196729446268	0.014207757483872	0.0373540636245611	abhydrolase domain containing 5, lysophosphatidic acid acyltransferase [Source:HGNC Symbol;Acc:HGNC:21396]	protein_coding	40.26	43690108	43734371	2225	3	p21.33	ABHD5		44263
ENSG00000011201	611.225647031309	-0.0997296779275763	0.0835547469716752	-1.19358482362928	0.232640413447322	0.348960620170983	anosmin 1 [Source:HGNC Symbol;Acc:HGNC:6211]	protein_coding	39.59	8528874	8732137	6265	X	p22.31	ANOS1		203263
ENSG00000011243	1798.06010005344	0.01400542218582	0.0363720241671507	0.385060290333496	0.700192747576858	0.785627432994854	A-kinase anchoring protein 8 like [Source:HGNC Symbol;Acc:HGNC:29857]	protein_coding	48.86	15380050	15419141	2078	19	p13.12	AKAP8L		39091
ENSG00000011258	1040.07719567881	0.111693501026812	0.0399882153347333	2.79316043719	0.00521957970032006	0.016366786434221	mbt domain containing 1 [Source:HGNC Symbol;Acc:HGNC:19866]	protein_coding	39.5	51177425	51260163	5365	17	q21.33	MBTD1		82738
ENSG00000011260	1415.829376061	-0.0591575951960331	0.0375012580346638	-1.57748295114131	0.114684441949303	0.201100544576544	UTP18 small subunit processome component [Source:HGNC Symbol;Acc:HGNC:24274]	protein_coding	40.36	51260546	51297936	1876	17	q21.33	UTP18		37390
ENSG00000011275	2498.6192458105	0.0690611700969191	0.0336400503549962	2.05294490846867	0.0400779208780724	0.086516485577821	ring finger protein 216 [Source:HGNC Symbol;Acc:HGNC:21698]	protein_coding	45.52	5620047	5781696	5639	7	p22.1	RNF216		161649
ENSG00000011295	2729.17419067107	-0.101810461680237	0.0362603964952428	-2.80775919517577	0.0049887515368469	0.0157488100629385	tetratricopeptide repeat domain 19 [Source:HGNC Symbol;Acc:HGNC:26006]	protein_coding	40.8	15999784	16045015	3050	17	p12	TTC19		45231
ENSG00000011304	15919.1154255226	0.0285951446973067	0.0255042698207093	1.12119048686066	0.262206788226667	0.382766242583135	polypyrimidine tract binding protein 1 [Source:HGNC Symbol;Acc:HGNC:9583]	protein_coding	61.17	797075	812327	3691	19	p13.3	PTBP1		15252
ENSG00000011332	15.6241698073549	0.0997719443953709	0.123091736474041	0.810549491406452	0.417624432552306	0.542143333362102	double PHD fingers 1 [Source:HGNC Symbol;Acc:HGNC:20225]	protein_coding	57.15	38211006	38229714	2227	19	q13.2	DPF1		18708
ENSG00000011347	256.124227256575	-0.774169699809635	0.153933606536383	-5.0292442126772	4.92416903677947e-07	6.45953847694588e-06	synaptotagmin 7 [Source:HGNC Symbol;Acc:HGNC:11514]	protein_coding	57.18	61513714	61581148	4854	11	q12.2	SYT7		67434
ENSG00000011376	705.248069521904	-0.246376372979604	0.0495503202910348	-4.97224582066287	6.61817123417998e-07	8.32504376876267e-06	leucyl-tRNA synthetase 2, mitochondrial [Source:HGNC Symbol;Acc:HGNC:17095]	protein_coding	42.34	45388561	45554726	10049	3	p21.31	LARS2		166165
ENSG00000011405	4719.08335628241	-0.183904550361327	0.0383784460455299	-4.79187068030721	1.65233398342795e-06	1.81655986104914e-05	phosphatidylinositol-4-phosphate 3-kinase catalytic subunit type 2 alpha [Source:HGNC Symbol;Acc:HGNC:8971]	protein_coding	39.84	17077730	17207983	1593	11	p15.1	PIK3C2A		130253
ENSG00000011422	1027.26277158056	0.130035063621272	0.0726968741600827	1.78872977859994	0.0736583447334231	0.141366523949055	plasminogen activator, urokinase receptor [Source:HGNC Symbol;Acc:HGNC:9053]	protein_coding	49.94	43646095	43670547	1254	19	q13.31	PLAUR		24452
ENSG00000011426	327.913122851555	0.474320725366634	0.0897514602694983	5.28482460276838	1.25825254207952e-07	2.00961259845712e-06	anillin actin binding protein [Source:HGNC Symbol;Acc:HGNC:14082]	protein_coding	37.87	36389821	36453791	4731	7	p14.2	ANLN		63970
ENSG00000011451	2832.40200947363	0.0829044863022763	0.0348911606865096	2.37608851844045	0.0174972647350702	0.0443152980889627	WIZ zinc finger [Source:HGNC Symbol;Acc:HGNC:30917]	protein_coding	58.15	15419978	15449956	6356	19	p13.12	WIZ		29978
ENSG00000011454	2990.1704309662	-0.0668408594676484	0.0363859510470346	-1.83699635557818	0.0662104333988639	0.13011701539008	RAB GTPase activating protein 1 [Source:HGNC Symbol;Acc:HGNC:17155]	protein_coding	38.49	122940833	123104866	3897	9	q33.2	RABGAP1		164033
ENSG00000011465	6806.08723989259	1.32807300968342	0.162914283130993	8.15197405752059	3.58031114948235e-16	5.58631817525482e-14	decorin [Source:HGNC Symbol;Acc:HGNC:2705]	protein_coding	34.9	91140484	91183217	6850	12	q21.33	DCN		42733
ENSG00000011478	733.119165724726	0.0373704790368831	0.0441067556182035	0.847273360125806	0.396842771763752	0.522564932030382	glutaminyl-peptide cyclotransferase like [Source:HGNC Symbol;Acc:HGNC:25952]	protein_coding	52.54	45692403	45703989	1533	19	q13.32	QPCTL		11586
ENSG00000011485	2722.59614222791	-0.0884199413249563	0.0260209282025147	-3.39803179336283	0.000678725317977619	0.00299203361445879	protein phosphatase 5 catalytic subunit [Source:HGNC Symbol;Acc:HGNC:9322]	protein_coding	50.7	46347087	46392981	2139	19	q13.32	PPP5C		45894
ENSG00000011523	2171.09223564249	-0.138590726295111	0.0322481251995757	-4.29763669786716	1.7262880014027e-05	0.000133392739994103	centrosomal protein 68 [Source:HGNC Symbol;Acc:HGNC:29076]	protein_coding	47.81	65056366	65087004	550	2	p14	CEP68		30638
ENSG00000011566	3004.59417519589	0.00470895130406884	0.046456974330063	0.101361558129316	0.919263451429284	0.946382947997906	mitogen-activated protein kinase kinase kinase kinase 3 [Source:HGNC Symbol;Acc:HGNC:6865]	protein_coding	36.89	39249266	39437301	4335	2	p22.1	MAP4K3		188035
ENSG00000011590	56.1488528627432	-0.122269026568841	0.109904719255993	-1.11250024017666	0.265923126946903	0.386799442539207	zinc finger and BTB domain containing 32 [Source:HGNC Symbol;Acc:HGNC:16763]	protein_coding	52.47	35704558	35717038	2037	19	q13.12	ZBTB32		12480
ENSG00000011600	4198.03044366488	-0.0323921774363114	0.0342888022498501	-0.944686758093252	0.344818819409085	0.47130853963538	transmembrane immune signaling adaptor TYROBP [Source:HGNC Symbol;Acc:HGNC:12449]	protein_coding	51.45	35904401	35908295	541	19	q13.12	TYROBP		3894
ENSG00000011638	3054.86975186657	-0.0557439632417979	0.0600861880636963	-0.927733394947683	0.353545881162485	0.479493791782377	transmembrane protein 159 [Source:HGNC Symbol;Acc:HGNC:30136]	protein_coding	43.7	21158377	21180616	1593	16	p12.3	TMEM159		22239
ENSG00000011677	11.8431374794839	0.498446955596097	0.222151948456384	2.24372083638942	0.0248503686160125	0.058878821000687	gamma-aminobutyric acid type A receptor subunit alpha3 [Source:HGNC Symbol;Acc:HGNC:4077]	protein_coding	37.36	152166234	152451315	3669	X	q28	GABRA3		285081
ENSG00000012048	221.685558402754	0.141885631473572	0.0567855744415736	2.4986210471386	0.012467755457909	0.0336014395973243	BRCA1 DNA repair associated [Source:HGNC Symbol;Acc:HGNC:1100]	protein_coding	44.09	43044295	43170245	3668	17	q21.31	BRCA1		125950
ENSG00000012061	2507.2763172742	0.042917976868355	0.0324551605150132	1.32237758764132	0.18604244819688	0.29386847141933	ERCC excision repair 1, endonuclease non-catalytic subunit [Source:HGNC Symbol;Acc:HGNC:3433]	protein_coding	52.1	45407334	45478828	3379	19	q13.32	ERCC1		71494
ENSG00000012124	237.191590125413	-0.427417751720416	0.134963954013122	-3.16690300640464	0.00154071697581126	0.00593148620794527	CD22 molecule [Source:HGNC Symbol;Acc:HGNC:1643]	protein_coding	50.24	35319261	35347361	554	19	q13.12	CD22		28100
ENSG00000012171	2010.35838010274	-0.0286969269308375	0.0920010419033863	-0.311919586312655	0.755101636882696	0.827828478181507	semaphorin 3B [Source:HGNC Symbol;Acc:HGNC:10724]	protein_coding	60.71	50267558	50277546	934	3	p21.31	SEMA3B		9988
ENSG00000012174	1565.34422518123	-0.00839406826724052	0.0506028160079647	-0.165881445529026	0.868250249510065	0.9112668520018	membrane bound transcription factor peptidase, site 2 [Source:HGNC Symbol;Acc:HGNC:15455]	protein_coding	38.5	21839617	21885423	1862	X	p22.12	MBTPS2		45806
ENSG00000012211	538.678105503957	0.0606002735553061	0.0446825930166844	1.35623896161707	0.175023149183481	0.280261478906054	prickle planar cell polarity protein 3 [Source:HGNC Symbol;Acc:HGNC:6645]	protein_coding	55.64	49174802	49186528	2795	X	p11.23	PRICKLE3		11726
ENSG00000012223	1554.24319938176	0.498694692171096	0.278442202067855	1.79101690931738	0.0732905815590632	0.140843944452738	lactotransferrin [Source:HGNC Symbol;Acc:HGNC:6720]	protein_coding	46.95	46435645	46485234	2721	3	p21.31	LTF		49589
ENSG00000012232	2322.30008897007	0.0913076599878048	0.054490712148854	1.67565547204406	0.0938056964582275	0.171533134598564	exostosin like glycosyltransferase 3 [Source:HGNC Symbol;Acc:HGNC:3518]	protein_coding	44.36	28600469	28755599	548	8	p21.1	EXTL3		155130
ENSG00000012504	2104.76521189625	0.739323529718225	0.119213726872293	6.20166443173294	5.58691052867101e-10	1.75016982912634e-08	nuclear receptor subfamily 1 group H member 4 [Source:HGNC Symbol;Acc:HGNC:7967]	protein_coding	39.74	100473708	100564414	2884	12	q23.1	NR1H4		90706
ENSG00000012660	4771.26438267335	0.0118394780617936	0.0538652033733896	0.219798261592428	0.826028273577559	0.881085965644058	ELOVL fatty acid elongase 5 [Source:HGNC Symbol;Acc:HGNC:21308]	protein_coding	41.88	53267398	53349179	2765	6	p12.1	ELOVL5		81781
ENSG00000012779	1763.41368127681	0.500154127219645	0.0937830401379868	5.33309782327111	9.65512630765216e-08	1.60855990343195e-06	arachidonate 5-lipoxygenase [Source:HGNC Symbol;Acc:HGNC:435]	protein_coding	47.73	45374176	45446119	2519	10	q11.21	ALOX5		71943
ENSG00000012817	181.016516551342	-0.835562974366488	0.13474193270831	-6.20120965739237	5.60308113634781e-10	1.75185351829511e-08	lysine demethylase 5D [Source:HGNC Symbol;Acc:HGNC:11115]	protein_coding	38.66	19703865	19744939	5501	Y	q11.223	KDM5D		41074
ENSG00000012822	6526.05456104408	-0.0599524021505718	0.0358766415088577	-1.67107063619012	0.0947077265241106	0.172890345180194	calcium binding and coiled-coil domain 1 [Source:HGNC Symbol;Acc:HGNC:29306]	protein_coding	49.2	53708517	53727745	5866	12	q13.13	CALCOCO1		19228
ENSG00000012963	3147.96615581561	-0.00927479164371848	0.0328488585283935	-0.282347456174212	0.777677100380963	0.845050106101139	ubiquitin protein ligase E3 component n-recognin 7 [Source:HGNC Symbol;Acc:HGNC:20344]	protein_coding	43.11	93207241	93229215	587	14	q32.12	UBR7		21974
ENSG00000012983	2114.71809265978	0.199691323547232	0.0408592005371538	4.88730373874177	1.02226318048759e-06	1.21436783526882e-05	mitogen-activated protein kinase kinase kinase kinase 5 [Source:HGNC Symbol;Acc:HGNC:6867]	protein_coding	37.27	50418501	50561126	4812	14	q22.1	MAP4K5		142625
ENSG00000013016	1871.83697827473	0.263945763237475	0.0749106474643868	3.52347459502279	0.000425927927342923	0.00201914474934081	EH domain containing 3 [Source:HGNC Symbol;Acc:HGNC:3244]	protein_coding	50.24	31234152	31269451	4825	2	p23.1	EHD3		35299
ENSG00000013275	4350.42337169048	0.000307781689398974	0.0278864152450643	0.0110369757709697	0.991193946219414	0.993538201345673	proteasome 26S subunit, ATPase 4 [Source:HGNC Symbol;Acc:HGNC:9551]	protein_coding	49.94	39971165	39981764	1754	19	q13.2	PSMC4		10599
ENSG00000013288	3685.91181768788	0.0680512368668083	0.0504838994923608	1.34797901016156	0.17766513373107	0.283478085059397	mannosidase alpha class 2B member 2 [Source:HGNC Symbol;Acc:HGNC:29623]	protein_coding	54.58	6575189	6623362	5129	4	p16.1	MAN2B2		48173
ENSG00000013293	5.46791813075394	-0.540206695583013	0.162535120872924	-3.32363056477724	0.00088853818406988	0.00375446620820973	solute carrier family 7 member 14 [Source:HGNC Symbol;Acc:HGNC:29326]	protein_coding	42.15	170459548	170586075	10140	3	q26.2	SLC7A14		126527
ENSG00000013297	123.013897819622	0.349278997303101	0.16326840360784	2.13929327159985	0.0324119242830522	0.0727270342848684	claudin 11 [Source:HGNC Symbol;Acc:HGNC:8514]	protein_coding	43.14	170418868	170454733	2758	3	q26.2	CLDN11		35865
ENSG00000013306	8035.62849302816	-0.0998265965765541	0.0299558256807447	-3.33246019123157	0.000860817846631955	0.00365858857970056	solute carrier family 25 member 39 [Source:HGNC Symbol;Acc:HGNC:24279]	protein_coding	61.11	44319625	44324870	1607	17	q21.31	SLC25A39		5245
ENSG00000013364	15715.578808436	0.0501408474438711	0.051207515182282	0.979169703223954	0.327496135647828	0.453359477321046	major vault protein [Source:HGNC Symbol;Acc:HGNC:7531]	protein_coding	52.54	29820394	29848039	854	16	p11.2	MVP		27645
ENSG00000013374	4169.7408460623	-0.022886085166434	0.0324666118158731	-0.704911411644279	0.480865368024609	0.599954046358244	negative regulator of ubiquitin like proteins 1 [Source:HGNC Symbol;Acc:HGNC:17623]	protein_coding	44.89	151341772	151378449	3107	7	q36.1	NUB1		36677
ENSG00000013375	1976.84286549634	0.128965918443906	0.0437146460616944	2.9501764297004	0.00317592513769046	0.0108771078955895	phosphoglucomutase 3 [Source:HGNC Symbol;Acc:HGNC:8907]	protein_coding	38.66	83161150	83193936	605	6	q14.1	PGM3		32786
ENSG00000013392	891.250313285418	0.0372795254514005	0.0372475956803333	1.00085723039257	0.316895836355276	0.442117508085037	RWD domain containing 2A [Source:HGNC Symbol;Acc:HGNC:21385]	protein_coding	44.9	83193357	83198935	3769	6	q14.1	RWDD2A		5578
ENSG00000013441	4758.38551586643	-0.111897172005658	0.0572156549023802	-1.95570901349593	0.0504994423329947	0.104415704732098	CDC like kinase 1 [Source:HGNC Symbol;Acc:HGNC:2068]	protein_coding	41.85	200853009	200864744	1847	2	q33.1	CLK1		11735
ENSG00000013503	411.425212173281	-0.132700743951091	0.0443143380356239	-2.99453291718843	0.00274865395541096	0.00962295744001157	RNA polymerase III subunit B [Source:HGNC Symbol;Acc:HGNC:30348]	protein_coding	39.73	106357748	106510198	4183	12	q23.3	POLR3B		152450
ENSG00000013523	1246.11555889397	-0.0451947205760701	0.0473525337778564	-0.95443088194796	0.339865580420493	0.466503026009418	angel homolog 1 [Source:HGNC Symbol;Acc:HGNC:19961]	protein_coding	44.47	76786009	76826246	5287	14	q24.3	ANGEL1		40237
ENSG00000013561	4087.1319898345	-0.215545915554685	0.037138132197007	-5.80389757921257	6.47908627472886e-09	1.53689642672043e-07	ring finger protein 14 [Source:HGNC Symbol;Acc:HGNC:10058]	protein_coding	42.05	141958328	141990292	938	5	q31.3	RNF14		31964
ENSG00000013563	1789.25231346758	-0.183750675374829	0.0406398818390572	-4.52143724488477	6.1421169604783e-06	5.54019632671937e-05	deoxyribonuclease 1 like 1 [Source:HGNC Symbol;Acc:HGNC:2957]	protein_coding	54.46	154401236	154412112	2610	X	q28	DNASE1L1		10876
ENSG00000013573	844.660964711058	0.318376680044808	0.0883812880278598	3.60230866905275	0.000315403533320793	0.00156133408639308	DEAD/H-box helicase 11 [Source:HGNC Symbol;Acc:HGNC:2736]	protein_coding	52.26	31073860	31104799	3920	12	p11.21	DDX11		30939
ENSG00000013583	2633.12236784939	-0.0468832787889681	0.0423805136696904	-1.10624611948717	0.268620005881143	0.389555586126839	heme binding protein 1 [Source:HGNC Symbol;Acc:HGNC:17176]	protein_coding	43.51	12974870	13000265	1159	12	p13.1	HEBP1		25395
ENSG00000013588	743.960066492426	0.374345401527563	0.137920176472304	2.71421782586493	0.00664324684813372	0.019963093655545	G protein-coupled receptor class C group 5 member A [Source:HGNC Symbol;Acc:HGNC:9836]	protein_coding	46.32	12891559	12917937	1740	12	p13.1	GPRC5A		26378
ENSG00000013619	236.610682471418	0.278925519153429	0.100817866197055	2.76662787732732	0.00566393663383021	0.0175164283890152	mastermind like domain containing 1 [Source:HGNC Symbol;Acc:HGNC:2568]	protein_coding	44.08	150361422	150514178	699	X	q28	MAMLD1		152756
ENSG00000013725	482.759797097202	0.29707256670204	0.0642654370228787	4.62258689062181	3.78983982745738e-06	3.67589545009868e-05	CD6 molecule [Source:HGNC Symbol;Acc:HGNC:1691]	protein_coding	49.93	60971680	61020377	3252	11	q12.2	CD6		48697
ENSG00000013810	863.937198005396	0.0832445560651855	0.041622549747983	1.99998694383733	0.0455016737444489	0.0961525797436088	transforming acidic coiled-coil containing protein 3 [Source:HGNC Symbol;Acc:HGNC:11524]	protein_coding	56.92	1712858	1745171	914	4	p16.3	TACC3		32313
ENSG00000014123	3650.08373548722	0.046059246880277	0.0401539172271037	1.14706733641387	0.251353792254734	0.370186784073115	UFM1 specific ligase 1 [Source:HGNC Symbol;Acc:HGNC:23039]	protein_coding	33.38	96521595	96555276	458	6	q16.1	UFL1		33681
ENSG00000014138	624.823489681761	0.0652036422637632	0.0418488252873342	1.55807580776939	0.119215278757641	0.207654178660396	DNA polymerase alpha 2, accessory subunit [Source:HGNC Symbol;Acc:HGNC:30073]	protein_coding	47.81	65261920	65305589	3544	11	q13.1	POLA2		43669
ENSG00000014164	1034.10272309894	0.246727014003514	0.0474063736264297	5.20451144286557	1.94507639593525e-07	2.92789932067173e-06	zinc finger CCCH-type containing 3 [Source:HGNC Symbol;Acc:HGNC:28972]	protein_coding	58.38	143437659	143541447	3270	8	q24.3	ZC3H3		103788
ENSG00000014216	7776.73431509626	-0.118700402646736	0.0299067871273058	-3.96901218915483	7.21711904676749e-05	0.000448877695561119	calpain 1 [Source:HGNC Symbol;Acc:HGNC:1476]	protein_coding	51.18	65180566	65212006	571	11	q13.1	CAPN1		31440
ENSG00000014257	339.790745280397	-0.0408289128253879	0.123322450433582	-0.331074453044357	0.740588248013808	0.816629892669208	acid phosphatase 3 [Source:HGNC Symbol;Acc:HGNC:125]	protein_coding	40.39	132317369	132368298	3174	3	q22.1	ACP3		50929
ENSG00000014641	9774.67296091241	-0.123397251437924	0.0422281805697307	-2.92215411066929	0.00347619490931891	0.0116801900370322	malate dehydrogenase 1 [Source:HGNC Symbol;Acc:HGNC:6970]	protein_coding	38.05	63588609	63607197	893	2	p15	MDH1		18588
ENSG00000014824	7158.69719650571	-0.344070304159011	0.0448258582124987	-7.67571035735517	1.64504454621961e-14	1.70026355742074e-12	solute carrier family 30 member 9 [Source:HGNC Symbol;Acc:HGNC:1329]	protein_coding	36.97	41990502	42090461	6164	4	p13	SLC30A9		99959
ENSG00000014914	3067.00674241517	0.0626595139274791	0.0558604030126005	1.12171610923295	0.261983164928412	0.382577467359012	myotubularin related protein 11 [Source:HGNC Symbol;Acc:HGNC:24307]	protein_coding	49.97	149928651	149936879	1928	1	q21.2	MTMR11		8228
ENSG00000014919	3468.72061640241	-0.111565271856087	0.0369613217701506	-3.01843295945617	0.00254085612408631	0.00900621938085378	cytochrome c oxidase assembly homolog COX15 [Source:HGNC Symbol;Acc:HGNC:2263]	protein_coding	42.22	99710868	99732127	2788	10	q24.2	COX15		21259
ENSG00000015133	927.853227922644	0.109327567378542	0.0630721685269391	1.73337257830047	0.083029468259493	0.155384130374077	coiled-coil domain containing 88C [Source:HGNC Symbol;Acc:HGNC:19967]	protein_coding	51.25	91271323	91417844	3617	14	q32.12	CCDC88C		146521
ENSG00000015153	809.643991282128	-0.00708392310866179	0.0474865100816033	-0.14917758951939	0.881413503081704	0.92080082113065	YY1 associated factor 2 [Source:HGNC Symbol;Acc:HGNC:17363]	protein_coding	39.02	42157104	42238349	4156	12	q12	YAF2		81245
ENSG00000015171	5105.48988155985	-0.150588437592922	0.0393091829989473	-3.83087172269529	0.00012769006679562	0.000729586871088915	zinc finger MYND-type containing 11 [Source:HGNC Symbol;Acc:HGNC:16966]	protein_coding	37.8	134465	254637	762	10	p15.3	ZMYND11		120172
ENSG00000015285	1040.86349117079	0.153437215768264	0.0340674938895299	4.50391849385261	6.67118012772492e-06	5.93819198752564e-05	WASP actin nucleation promoting factor [Source:HGNC Symbol;Acc:HGNC:12731]	protein_coding	50.82	48676596	48691427	933	X	p11.23	WAS		14831
ENSG00000015413	931.036795764743	0.323446055981449	0.254364748405725	1.27158365303645	0.203521087913339	0.315488793806816	dipeptidase 1 [Source:HGNC Symbol;Acc:HGNC:3002]	protein_coding	59.08	89613308	89638456	525	16	q24.3	DPEP1		25148
ENSG00000015475	1220.01861597309	0.205261693408923	0.0437596457971975	4.69066167400444	2.72322948585072e-06	2.77052318914731e-05	BH3 interacting domain death agonist [Source:HGNC Symbol;Acc:HGNC:1050]	protein_coding	52.51	17734138	17774770	2495	22	q11.21	BID		40632
ENSG00000015479	208.464904989226	-0.121688742211912	0.0692176692742497	-1.7580589391094	0.0787374813347836	0.149069316254758	matrin 3 [Source:HGNC Symbol;Acc:HGNC:6912]	protein_coding	38.77	139293674	139331677	575	5	q31.2	MATR3		38003
ENSG00000015520	73.6994017305441	1.73248737920461	0.278533264030175	6.2200376146704	4.97035711558591e-10	1.58767686839789e-08	NPC1 like intracellular cholesterol transporter 1 [Source:HGNC Symbol;Acc:HGNC:7898]	protein_coding	51.49	44512535	44541330	5048	7	p13	NPC1L1		28795
ENSG00000015532	2766.41230977559	0.102081160909363	0.0374967868364701	2.72239755781092	0.00648101235694594	0.0195805971916146	xylosyltransferase 2 [Source:HGNC Symbol;Acc:HGNC:15517]	protein_coding	56.47	50346126	50363138	3507	17	q21.33	XYLT2		17012
ENSG00000015676	6116.10824799413	0.0895315742477849	0.039589723951161	2.26148518636385	0.0237292289888494	0.0566256174708909	NudC domain containing 3 [Source:HGNC Symbol;Acc:HGNC:22208]	protein_coding	44.47	44379119	44490658	8036	7	p13	NUDCD3		111539
ENSG00000016391	2745.75149508693	-0.138905666291557	0.0918873318976069	-1.51169550168618	0.130611343513439	0.222910209422863	choline dehydrogenase [Source:HGNC Symbol;Acc:HGNC:24288]	protein_coding	49.35	53812335	53846419	7694	3	p21.1	CHDH		34084
ENSG00000016402	12.4901913447995	-0.00561321544581169	0.16371182379113	-0.0342871719086902	0.972648154190062	0.981967373734968	interleukin 20 receptor subunit alpha [Source:HGNC Symbol;Acc:HGNC:6003]	protein_coding	41.2	136999971	137045180	3382	6	q23.3	IL20RA		45209
ENSG00000016864	2373.45411653037	-0.101980683956439	0.0295619701155557	-3.44972556151717	0.000561156712186366	0.00254283439504277	glycosyltransferase 8 domain containing 1 [Source:HGNC Symbol;Acc:HGNC:24870]	protein_coding	44.5	52694486	52706032	1856	3	p21.1	GLT8D1		11546
ENSG00000017260	7433.18435338165	-0.0736058739236827	0.0485622330743763	-1.51570200264371	0.129594721036107	0.221524653771506	ATPase secretory pathway Ca2+ transporting 1 [Source:HGNC Symbol;Acc:HGNC:13211]	protein_coding	37.56	130850595	131016712	4888	3	q22.1	ATP2C1		166117
ENSG00000017427	53.967800284922	-0.146373388836725	0.115934512207788	-1.26255233277198	0.206750107705078	0.319365444810119	insulin like growth factor 1 [Source:HGNC Symbol;Acc:HGNC:5464]	protein_coding	39.7	102395874	102481744	7277	12	q23.2	IGF1		85870
ENSG00000017483	437.541530911298	0.452910185074601	0.182109428884483	2.48702215941765	0.0128817374969417	0.0344759199183668	solute carrier family 38 member 5 [Source:HGNC Symbol;Acc:HGNC:18070]	protein_coding	54.9	48458537	48470260	2659	X	p11.23	SLC38A5		11723
ENSG00000017797	4715.10526110138	-0.0401624793150527	0.0530930722803061	-0.756454233859625	0.449376902051473	0.572059228805935	ralA binding protein 1 [Source:HGNC Symbol;Acc:HGNC:9841]	protein_coding	41.37	9475009	9538114	4368	18	p11.22	RALBP1		63105
ENSG00000018189	2118.57395734393	0.0333034733919304	0.0688950396636712	0.483394356901597	0.628815754246146	0.728713608550056	RUN and FYVE domain containing 3 [Source:HGNC Symbol;Acc:HGNC:30285]	protein_coding	39.9	70704204	70808619	482	4	q13.3	RUFY3		104415
ENSG00000018236	431.392092416616	1.45194191200366	0.195015188635531	7.44527604317649	9.67419175186331e-14	8.13724165365162e-12	contactin 1 [Source:HGNC Symbol;Acc:HGNC:2171]	protein_coding	35.21	40692439	41072415	3033	12	q12	CNTN1		379976
ENSG00000018280	690.435438673106	0.147260692521446	0.0845011336823639	1.74270670823178	0.0813848592856146	0.15293944546933	solute carrier family 11 member 1 [Source:HGNC Symbol;Acc:HGNC:10907]	protein_coding	55.34	218382029	218396894	5772	2	q35	SLC11A1		14865
ENSG00000018408	19100.666920571	0.178490306072753	0.0605977644655717	2.94549324792603	0.00322440185272594	0.0110082829505962	WW domain containing transcription regulator 1 [Source:HGNC Symbol;Acc:HGNC:24042]	protein_coding	41.07	149517235	149736714	5030	3	q25.1	WWTR1		219479
ENSG00000018510	5280.46752622664	0.0417821009556618	0.0531111774836722	0.786691294285589	0.431462601554132	0.55561809661288	alkylglycerone phosphate synthase [Source:HGNC Symbol;Acc:HGNC:327]	protein_coding	36.6	177392746	177567024	1849	2	q31.2	AGPS		174278
ENSG00000018610	1022.91014591251	-0.0904971436604137	0.0436050418450513	-2.07538256658465	0.0379510926157276	0.0826953645596095	STING1 ER exit protein 1 [Source:HGNC Symbol;Acc:HGNC:26239]	protein_coding	44.29	119538149	119565409	2372	X	q24	STEEP1		27260
ENSG00000018625	378.848162518984	0.787698751010782	0.159954911259504	4.92450494210117	8.45741915766612e-07	1.0342015122189e-05	ATPase Na+/K+ transporting subunit alpha 2 [Source:HGNC Symbol;Acc:HGNC:800]	protein_coding	50.38	160115759	160143591	3114	1	q23.2	ATP1A2		27832
ENSG00000018699	1415.00841563596	0.0383137748081679	0.0323477722697647	1.1844331810132	0.236241631986998	0.352991985474495	tetratricopeptide repeat domain 27 [Source:HGNC Symbol;Acc:HGNC:25986]	protein_coding	39.46	32628032	32821051	509	2	p22.3	TTC27		193019
ENSG00000018869	142.757275403655	0.0158866906290799	0.0586475378730497	0.270884187218034	0.786480107264882	0.852413440532185	zinc finger protein 582 [Source:HGNC Symbol;Acc:HGNC:26421]	protein_coding	40.84	56375846	56393545	625	19	q13.43	ZNF582		17699
ENSG00000019102	359.819351033527	-0.0356456394908537	0.123850515442713	-0.287811797661364	0.773490806088796	0.842039132591097	V-set and immunoglobulin domain containing 2 [Source:HGNC Symbol;Acc:HGNC:17149]	protein_coding	53.76	124747474	124752255	1163	11	q24.2	VSIG2		4781
ENSG00000019144	5205.10407081937	0.210568167781524	0.0573902069528355	3.66906095938238	0.000243443030721685	0.001258474055279	pleckstrin homology like domain family B member 1 [Source:HGNC Symbol;Acc:HGNC:23697]	protein_coding	54.3	118606440	118658031	5753	11	q23.3	PHLDB1		51591
ENSG00000019169	130.2539066381	0.420234239310085	0.218414251977613	1.92402389269524	0.0543515886890558	0.110864848072478	macrophage receptor with collagenous structure [Source:HGNC Symbol;Acc:HGNC:6895]	protein_coding	44.33	118942194	118994660	1810	2	q14.2	MARCO		52466
ENSG00000019186	362.704164016923	1.42969526141683	0.309186116745216	4.6240603441938	3.76300315233101e-06	3.65204857373656e-05	cytochrome P450 family 24 subfamily A member 1 [Source:HGNC Symbol;Acc:HGNC:2602]	protein_coding	43.37	54153446	54173986	3278	20	q13.2	CYP24A1		20540
ENSG00000019485	622.477867560879	0.00210521648389591	0.0498765444318137	0.0422085472816578	0.96633244888868	0.978574428863992	PR/SET domain 11 [Source:HGNC Symbol;Acc:HGNC:13996]	protein_coding	47.84	45095806	45235110	1536	11	p11.2	PRDM11		139304
ENSG00000019505	2714.12420673724	-0.235171801259924	0.228533724473125	-1.02904637729991	0.303457882178593	0.427523098985243	synaptotagmin 13 [Source:HGNC Symbol;Acc:HGNC:14962]	protein_coding	46.29	45240302	45286341	5165	11	p11.2	SYT13		46039
ENSG00000019549	1297.27251108842	0.251142705485971	0.0612533665971	4.10006370976941	4.13036416312403e-05	0.000279809328468536	snail family transcriptional repressor 2 [Source:HGNC Symbol;Acc:HGNC:11094]	protein_coding	40.53	48917598	48921740	2180	8	q11.21	SNAI2		4142
ENSG00000019582	145560.529672313	-0.0307099825776328	0.0738243584020298	-0.415987124607214	0.677419424781339	0.768490282852824	CD74 molecule [Source:HGNC Symbol;Acc:HGNC:1697]	protein_coding	53.1	150400041	150412969	3092	5	q33.1	CD74		12928
ENSG00000019991	1093.8299406117	0.874261580299855	0.168240363052461	5.19650317223367	2.03072137517611e-07	3.03658972502813e-06	hepatocyte growth factor [Source:HGNC Symbol;Acc:HGNC:4893]	protein_coding	34.42	81699010	81770438	5834	7	q21.11	HGF		71428
ENSG00000019995	786.865173902247	-0.0346175635815454	0.0420908880040197	-0.822447926929919	0.410822011860653	0.535669649374272	zinc finger RANBP2-type containing 1 [Source:HGNC Symbol;Acc:HGNC:18224]	protein_coding	39.68	124942123	124988189	5695	10	q26.13	ZRANB1		46066
ENSG00000020129	2344.21761389552	-0.00909239119163397	0.0369664897571899	-0.245963066857478	0.805710822716147	0.867684465105848	neurochondrin [Source:HGNC Symbol;Acc:HGNC:17597]	protein_coding	57.71	35557473	35567274	3677	1	p34.3	NCDN		9801
ENSG00000020181	3292.38370330574	0.514924509414136	0.0580250876180379	8.87417030377849	7.04566780523636e-19	2.07872820864674e-16	adhesion G protein-coupled receptor A2 [Source:HGNC Symbol;Acc:HGNC:17849]	protein_coding	55.25	37784191	37844896	571	8	p11.23	ADGRA2		60705
ENSG00000020256	587.879962368898	-0.0244660389249425	0.0438777396131459	-0.55759569979335	0.577120493555235	0.68422110388842	ZFP64 zinc finger protein [Source:HGNC Symbol;Acc:HGNC:15940]	protein_coding	44.05	52051663	52204308	1841	20	q13.2	ZFP64		152645
ENSG00000020426	948.754290511817	0.0217002645243913	0.0347054001665359	0.625270546377835	0.531793507588354	0.644948673216459	MNAT1 component of CDK activating kinase [Source:HGNC Symbol;Acc:HGNC:7181]	protein_coding	36.62	60734742	60969965	612	14	q23.1	MNAT1		235223
ENSG00000020577	2017.92258460097	-0.0326000658217225	0.0574761428583676	-0.567192998703052	0.57058306424311	0.678220890914765	sterile alpha motif domain containing 4A [Source:HGNC Symbol;Acc:HGNC:23023]	protein_coding	43.24	54566117	54793315	609	14	q22.2	SAMD4A		227198
ENSG00000020633	1054.24803139465	0.199903235886644	0.0822222813014393	2.43125382466303	0.0150466694384194	0.0390659687963571	RUNX family transcription factor 3 [Source:HGNC Symbol;Acc:HGNC:10473]	protein_coding	54.8	24899511	24965121	4267	1	p36.11	RUNX3		65610
ENSG00000020922	1319.41096150228	0.0915674981317608	0.0367111189611236	2.49427151018548	0.0126215958163906	0.0339315167847202	MRE11 homolog, double strand break repair nuclease [Source:HGNC Symbol;Acc:HGNC:7230]	protein_coding	37.3	94415570	94493885	6841	11	q21	MRE11		78315
ENSG00000021300	489.582601004876	-0.224866564087102	0.0992955300179997	-2.26461920336535	0.0235360574563781	0.0562722269551566	pleckstrin homology domain containing B1 [Source:HGNC Symbol;Acc:HGNC:19079]	protein_coding	52.94	73646178	73662819	1977	11	q13.4	PLEKHB1		16641
ENSG00000021355	5062.68838181665	-0.0701039475189743	0.0318157657007923	-2.20343424006383	0.0275641571060435	0.0639159155987092	serpin family B member 1 [Source:HGNC Symbol;Acc:HGNC:3311]	protein_coding	43.07	2832332	2841959	2476	6	p25.2	SERPINB1		9627
ENSG00000021488	575.861049460896	0.364400111093794	0.109896125907785	3.31585948170335	0.000913617543575159	0.00383776129422576	solute carrier family 7 member 9 [Source:HGNC Symbol;Acc:HGNC:11067]	protein_coding	46.63	32830509	32869767	1752	19	q13.11	SLC7A9		39258
ENSG00000021574	917.680247344633	0.0939099090697811	0.0362886159334063	2.58786141753426	0.00965738251821745	0.0272492342415431	spastin [Source:HGNC Symbol;Acc:HGNC:11233]	protein_coding	40	32063556	32157637	5268	2	p22.3	SPAST		94081
ENSG00000021645	684.335575117154	-0.535232482673103	0.12935064049294	-4.1378417658652	3.50588006834503e-05	0.000244162729051651	neurexin 3 [Source:HGNC Symbol;Acc:HGNC:8010]	protein_coding	39.46	78170373	79868291	5412	14	q24.3	NRXN3		1697918
ENSG00000021762	1312.40244370793	0.199807318034311	0.0557157749547018	3.58618933680378	0.000335545374892881	0.0016464755967302	oxysterol binding protein like 5 [Source:HGNC Symbol;Acc:HGNC:16392]	protein_coding	57	3087107	3166739	3854	11	p15.4	OSBPL5		79632
ENSG00000021776	2594.16318988604	-0.10999502907399	0.0339128012545261	-3.24346633144348	0.00118084765871488	0.00474514970800981	aquarius intron-binding spliceosomal factor [Source:HGNC Symbol;Acc:HGNC:29513]	protein_coding	37.52	34851782	34969742	9597	15	q14	AQR		117960
ENSG00000021826	429.207525612045	0.780817541024526	0.164633312396791	4.74276760673221	2.10818065214769e-06	2.24650877447375e-05	carbamoyl-phosphate synthase 1 [Source:HGNC Symbol;Acc:HGNC:2323]	protein_coding	36.31	210477682	210679107	4880	2	q34	CPS1		201425
ENSG00000022267	16807.2022085941	0.457021807783264	0.135588600265564	3.37065068072198	0.000749908821849199	0.00324512544268463	four and a half LIM domains 1 [Source:HGNC Symbol;Acc:HGNC:3702]	protein_coding	42.07	136146702	136211359	1501	X	q26.3	FHL1		64657
ENSG00000022277	5881.14551707139	0.0366247967106846	0.0272473803566927	1.34415845601423	0.178897152501695	0.284941715278447	replication termination factor 2 [Source:HGNC Symbol;Acc:HGNC:15890]	protein_coding	43.71	56468585	56519449	1745	20	q13.31	RTF2		50864
ENSG00000022556	157.394112425853	0.357186410439319	0.245630053643386	1.45416411852393	0.145900810384932	0.242873661275779	NLR family pyrin domain containing 2 [Source:HGNC Symbol;Acc:HGNC:22948]	protein_coding	49.09	54953130	55001142	593	19	q13.42	NLRP2		48012
ENSG00000022567	1936.29545386128	-0.040336976403392	0.0782291459682376	-0.515625933328858	0.606115694066308	0.709320594808451	solute carrier family 45 member 4 [Source:HGNC Symbol;Acc:HGNC:29196]	protein_coding	52.64	141207166	141308305	7483	8	q24.3	SLC45A4		101139
ENSG00000022840	7978.46895402633	0.0111474558101643	0.027507303826568	0.405254396448608	0.685290524058006	0.77399611312853	ring finger protein 10 [Source:HGNC Symbol;Acc:HGNC:10055]	protein_coding	45.25	120533480	120577588	321	12	q24.31	RNF10		44108
ENSG00000022976	383.42492243492	-0.237488427525563	0.0446042696863829	-5.3243429204282	1.0131861101631e-07	1.67083038715616e-06	zinc finger protein 839 [Source:HGNC Symbol;Acc:HGNC:20345]	protein_coding	49.04	102317377	102342702	2971	14	q32.31	ZNF839		25325
ENSG00000023041	2909.43605290597	-0.0169898646319504	0.0393081505610966	-0.432222437062844	0.665579753582784	0.758651138402859	zinc finger DHHC-type palmitoyltransferase 6 [Source:HGNC Symbol;Acc:HGNC:19160]	protein_coding	39.22	112424428	112447572	2906	10	q25.2	ZDHHC6		23144
ENSG00000023171	945.712564406372	0.0407879507650796	0.0986710282195664	0.413373119760308	0.679333265516594	0.769889585399745	GRAM domain containing 1B [Source:HGNC Symbol;Acc:HGNC:29214]	protein_coding	45.8	123358428	123627774	3849	11	q24.1	GRAMD1B		269346
ENSG00000023191	10738.2127112927	-0.123561572702491	0.033601509793235	-3.67726252370266	0.000235750381278536	0.00122416685984218	ribonuclease/angiogenin inhibitor 1 [Source:HGNC Symbol;Acc:HGNC:10074]	protein_coding	60.36	494512	507300	2973	11	p15.5	RNH1		12788
ENSG00000023228	6603.68496552587	-0.271833116586127	0.0416890139657655	-6.52049762580985	7.00745166650143e-11	2.80073690128864e-09	NADH:ubiquinone oxidoreductase core subunit S1 [Source:HGNC Symbol;Acc:HGNC:7707]	protein_coding	40.76	206114817	206159509	11660	2	q33.3	NDUFS1		44692
ENSG00000023287	2860.34851850071	0.0119770551927253	0.0487266430953956	0.245800950606775	0.805836321157629	0.867736005278417	RB1 inducible coiled-coil 1 [Source:HGNC Symbol;Acc:HGNC:15574]	protein_coding	37.73	52622458	52745843	6636	8	q11.23	RB1CC1		123385
ENSG00000023318	3979.52966837665	0.0242716093243386	0.037424438524429	0.648549725295016	0.516629460258511	0.631418712933258	endoplasmic reticulum protein 44 [Source:HGNC Symbol;Acc:HGNC:18311]	protein_coding	37.85	99979185	100099000	4808	9	q31.1	ERP44		119815
ENSG00000023330	2342.42391716993	-0.194350704054296	0.0412571653029911	-4.71071394815886	2.46850506860301e-06	2.55951640563713e-05	5'-aminolevulinate synthase 1 [Source:HGNC Symbol;Acc:HGNC:396]	protein_coding	45.47	52198086	52214327	2125	3	p21.2	ALAS1		16241
ENSG00000023445	10309.1437750387	0.214657990593669	0.109941287123779	1.95247842015888	0.0508814305799371	0.10501818545162	baculoviral IAP repeat containing 3 [Source:HGNC Symbol;Acc:HGNC:591]	protein_coding	37.6	102317450	102339403	1009	11	q22.2	BIRC3		21953
ENSG00000023516	5776.98626717787	-0.181611685293461	0.0474308517583592	-3.82897794496077	0.000128676536650051	0.000734705897332996	A-kinase anchoring protein 11 [Source:HGNC Symbol;Acc:HGNC:369]	protein_coding	36.45	42272152	42323261	9915	13	q14.11	AKAP11		51109
ENSG00000023572	348.491709208441	-0.0522654668991009	0.0457565203080105	-1.14225178285576	0.253349377168791	0.372333219575614	glutaredoxin 2 [Source:HGNC Symbol;Acc:HGNC:16065]	protein_coding	39.59	193090866	193106114	5612	1	q31.2	GLRX2		15248
ENSG00000023608	542.14489976982	-0.0639819618321727	0.0709407797437217	-0.901906661631178	0.367106452320307	0.493172978044674	small nuclear RNA activating complex polypeptide 1 [Source:HGNC Symbol;Acc:HGNC:11134]	protein_coding	39.55	61762420	61796428	2593	14	q23.2	SNAPC1		34008
ENSG00000023697	3229.56812659698	0.0605237085964807	0.0647563983810958	0.934636732578834	0.349975542048144	0.475911599833674	deoxyribose-phosphate aldolase [Source:HGNC Symbol;Acc:HGNC:24269]	protein_coding	39.11	15911302	16037381	1644	12	p12.3	DERA		126079
ENSG00000023734	9350.86840489404	-0.0512528001678334	0.0381014657746317	-1.34516610124637	0.178571600634819	0.284616576318752	serine/threonine kinase receptor associated protein [Source:HGNC Symbol;Acc:HGNC:30796]	protein_coding	36.48	15882387	15903478	1698	12	p12.3	STRAP		21091
ENSG00000023839	1220.51006010874	0.773499909426294	0.110261858817573	7.01511762744758	2.29755578339339e-12	1.41221354913351e-10	ATP binding cassette subfamily C member 2 [Source:HGNC Symbol;Acc:HGNC:53]	protein_coding	45.05	99782640	99852594	1130	10	q24.2	ABCC2		69954
ENSG00000023892	657.449372033305	0.170770858303908	0.0406550967587151	4.20047846196062	2.66351506375763e-05	0.000193641841127218	DEF6 guanine nucleotide exchange factor [Source:HGNC Symbol;Acc:HGNC:2760]	protein_coding	48.5	35297818	35321771	2296	6	p21.31	DEF6		23953
ENSG00000023902	2703.64657929061	0.230986487803591	0.0409757676037746	5.63714852244312	1.72888994839257e-08	3.65771801728374e-07	pleckstrin homology domain containing O1 [Source:HGNC Symbol;Acc:HGNC:24310]	protein_coding	51.63	150149183	150164720	1809	1	q21.2	PLEKHO1		15537
ENSG00000023909	2128.80245989628	0.135906265467185	0.0633658381336973	2.14478762484657	0.0319698310999504	0.071962054273671	glutamate-cysteine ligase modifier subunit [Source:HGNC Symbol;Acc:HGNC:4312]	protein_coding	36.37	93885199	93909456	4883	1	p22.1	GCLM		24257
ENSG00000024048	3179.63877825219	-0.0379165022187724	0.0359696916423783	-1.05412363819378	0.291826315095559	0.414834588930019	ubiquitin protein ligase E3 component n-recognin 2 [Source:HGNC Symbol;Acc:HGNC:21289]	protein_coding	39.11	42564029	42693505	7891	6	p21.1	UBR2		129476
ENSG00000024422	14102.5755533177	0.465560455687593	0.061670085264796	7.54921050763255	4.3790459226283e-14	3.96976414449662e-12	EH domain containing 2 [Source:HGNC Symbol;Acc:HGNC:3243]	protein_coding	52.89	47713422	47743134	1766	19	q13.33	EHD2		29712
ENSG00000024526	166.991038623779	0.232982798807619	0.0713480202175931	3.2654416772474	0.00109293510125948	0.00445492536753018	DEP domain containing 1 [Source:HGNC Symbol;Acc:HGNC:22949]	protein_coding	34.94	68474152	68497221	5299	1	p31.3	DEPDC1		23069
ENSG00000024862	2114.35891683437	-0.0682088166800498	0.0435404560129437	-1.56656183526816	0.11721714443236	0.204704617505197	coiled-coil domain containing 28A [Source:HGNC Symbol;Acc:HGNC:21098]	protein_coding	38.91	138773769	138793319	1247	6	q24.1	CCDC28A		19550
ENSG00000025039	3626.35833983448	-0.190778239132585	0.0857626559289257	-2.22449080040956	0.0261154407826484	0.0612569033795946	Ras related GTP binding D [Source:HGNC Symbol;Acc:HGNC:19903]	protein_coding	42.23	89364616	89412273	4923	6	q15	RRAGD		47657
ENSG00000025156	534.778151820077	0.0523795325124445	0.0443830852890895	1.18016880014695	0.237933085348964	0.354898444338416	heat shock transcription factor 2 [Source:HGNC Symbol;Acc:HGNC:5225]	protein_coding	35.55	122399551	122433119	2596	6	q22.31	HSF2		33568
ENSG00000025293	1999.8001796561	0.0569607736491406	0.0325701230740995	1.74886577860177	0.0803142232128589	0.151418484962828	PHD finger protein 20 [Source:HGNC Symbol;Acc:HGNC:16098]	protein_coding	44.08	35771974	35950370	919	20	q11.22	PHF20		178396
ENSG00000025423	29.2099387728683	0.34706060870837	0.140665282729419	2.46727978627085	0.0136143933686742	0.0360392758880059	hydroxysteroid 17-beta dehydrogenase 6 [Source:HGNC Symbol;Acc:HGNC:23316]	protein_coding	44.92	56752161	56787790	1525	12	q13.3	HSD17B6		35629
ENSG00000025434	2182.75858856799	0.169947779859412	0.0486317468924995	3.49458513664093	0.00047479915175111	0.00220571595633131	nuclear receptor subfamily 1 group H member 3 [Source:HGNC Symbol;Acc:HGNC:7966]	protein_coding	50.86	47248300	47269033	569	11	p11.2	NR1H3		20733
ENSG00000025708	6276.58717611551	0.0899511472244661	0.0582993738348008	1.54291789615708	0.122850698071485	0.212571793304115	thymidine phosphorylase [Source:HGNC Symbol;Acc:HGNC:3148]	protein_coding	64.42	50525752	50530032	259	22	q13.33	TYMP		4280
ENSG00000025770	2466.34625453327	-0.133424400452998	0.0331023365887579	-4.03066412231187	5.56194761830975e-05	0.000361448634370494	non-SMC condensin II complex subunit H2 [Source:HGNC Symbol;Acc:HGNC:25071]	protein_coding	55.48	50508224	50524780	3337	22	q13.33	NCAPH2		16556
ENSG00000025772	2143.68659345613	0.0210560029711274	0.0362134168277664	0.581442040425825	0.560942570473363	0.669935606908903	translocase of outer mitochondrial membrane 34 [Source:HGNC Symbol;Acc:HGNC:15746]	protein_coding	44.95	44942130	44960397	1973	20	q13.12	TOMM34		18267
ENSG00000025796	5606.4239510686	0.0437042227773168	0.0391948757572587	1.11504940206943	0.264829252237703	0.385491080243893	SEC63 homolog, protein translocation regulator [Source:HGNC Symbol;Acc:HGNC:21082]	protein_coding	39.82	107867756	107958208	6430	6	q21	SEC63		90452
ENSG00000025800	4310.63195042527	0.0620863461067612	0.0317329491515641	1.95652619018239	0.0504032003165344	0.104296446255599	karyopherin subunit alpha 6 [Source:HGNC Symbol;Acc:HGNC:6399]	protein_coding	44.21	32108056	32176563	7355	1	p35.2	KPNA6		68507
ENSG00000026025	101612.945094052	0.417069863123789	0.0860584945964094	4.84635322846084	1.25751540332181e-06	1.45236316367993e-05	vimentin [Source:HGNC Symbol;Acc:HGNC:12692]	protein_coding	46.3	17228241	17237593	2154	10	p13	VIM		9352
ENSG00000026036	109.429066705438	-0.0368391226154267	0.0976720432683681	-0.377171618230673	0.70604607075806	0.790253803695896	RTEL1-TNFRSF6B readthrough (NMD candidate) [Source:HGNC Symbol;Acc:HGNC:44095]	protein_coding	59.83	63659300	63698684	4824	20	q13.33	RTEL1-TNFRSF6B		39384
ENSG00000026103	1694.10431342649	0.0415492762622635	0.0714405131108491	0.581592634949226	0.560841105019024	0.66986372818664	Fas cell surface death receptor [Source:HGNC Symbol;Acc:HGNC:11920]	protein_coding	37.94	88990531	89017059	1464	10	q23.31	FAS		26528
ENSG00000026297	10171.9598220638	0.302757121731537	0.125751195754121	2.40758841230832	0.0160582734647571	0.0412175899260699	ribonuclease T2 [Source:HGNC Symbol;Acc:HGNC:21686]	protein_coding	48.85	166922113	166957191	8614	6	q27	RNASET2		35078
ENSG00000026508	9070.94278458242	0.098305053199221	0.0929648156932813	1.05744364108201	0.290309163227659	0.413195929453138	CD44 molecule (Indian blood group) [Source:HGNC Symbol;Acc:HGNC:1681]	protein_coding	41.56	35138882	35232402	1025	11	p13	CD44		93520
ENSG00000026559	35.8461297013136	0.627798863518396	0.185448990104323	3.38529135782963	0.000711027399645875	0.00311244715782401	potassium voltage-gated channel modifier subfamily G member 1 [Source:HGNC Symbol;Acc:HGNC:6248]	protein_coding	52.17	51003656	51023107	2189	20	q13.13	KCNG1		19451
ENSG00000026652	514.437844258412	0.228617813914795	0.0635798757042206	3.59575748430755	0.000323449023177164	0.00159290054600784	1-acylglycerol-3-phosphate O-acyltransferase 4 [Source:HGNC Symbol;Acc:HGNC:20885]	protein_coding	45.36	161129967	161274061	7923	6	q26	AGPAT4		144094
ENSG00000026751	848.241056440914	-0.00253485852804864	0.0744874409744428	-0.0340306834935889	0.97285268297572	0.9821127589055	SLAM family member 7 [Source:HGNC Symbol;Acc:HGNC:21394]	protein_coding	43.99	160739057	160754821	524	1	q23.3	SLAMF7		15764
ENSG00000026950	4228.14015966284	-0.0127336202302867	0.0491870712098846	-0.258881448256015	0.795726712502372	0.859859831776882	butyrophilin subfamily 3 member A1 [Source:HGNC Symbol;Acc:HGNC:1138]	protein_coding	44.46	26402237	26415208	1758	6	p22.2	BTN3A1		12971
ENSG00000027001	1071.61473381949	-0.313040116167573	0.0567884846614788	-5.5123872037374	3.53999059481558e-08	6.6950381564187e-07	mitochondrial intermediate peptidase [Source:HGNC Symbol;Acc:HGNC:7104]	protein_coding	39.76	23730189	23889400	543	13	q12.12	MIPEP		159211
ENSG00000027075	2902.87795135044	0.00338944387127183	0.0495639870709036	0.068385214176234	0.945478991653189	0.964665107121187	protein kinase C eta [Source:HGNC Symbol;Acc:HGNC:9403]	protein_coding	42.48	61187559	61550976	582	14	q23.1	PRKCH		363417
ENSG00000027644	39.7858175778906	-0.319959135511078	0.187159176662552	-1.70955622490242	0.0873479663117796	0.162006566389444	insulin receptor related receptor [Source:HGNC Symbol;Acc:HGNC:6093]	protein_coding	55.62	156840063	156859117	5200	1	q23.1	INSRR		19054
ENSG00000027697	6787.00734633938	0.0966681473865623	0.0472691863831633	2.04505629953035	0.0408493079560907	0.0879126949871993	interferon gamma receptor 1 [Source:HGNC Symbol;Acc:HGNC:5439]	protein_coding	38.8	137197485	137219449	2074	6	q23.3	IFNGR1		21964
ENSG00000027847	2523.78875549324	0.0839197956384906	0.0378882484524749	2.21492940598073	0.0267649103576927	0.0625002446933775	beta-1,4-galactosyltransferase 7 [Source:HGNC Symbol;Acc:HGNC:930]	protein_coding	57.85	177600132	177610330	1698	5	q35.3	B4GALT7		10198
ENSG00000027869	333.37502919203	0.114251831308101	0.0760236787570929	1.50284533945211	0.132878931097652	0.225995851055613	SH2 domain containing 2A [Source:HGNC Symbol;Acc:HGNC:10821]	protein_coding	55.53	156806243	156816848	1599	1	q23.1	SH2D2A		10605
ENSG00000028116	1144.27003896481	0.0594755058033519	0.0353131013822887	1.6842334282534	0.0921365652819584	0.169033357244809	VRK serine/threonine kinase 2 [Source:HGNC Symbol;Acc:HGNC:12719]	protein_coding	35.24	57907629	58159920	2657	2	p16.1	VRK2		252291
ENSG00000028137	3749.62237381559	0.115856715542074	0.0539998497201	2.14550070310565	0.0319128352671608	0.0718536947246036	TNF receptor superfamily member 1B [Source:HGNC Symbol;Acc:HGNC:11917]	protein_coding	55.4	12166991	12209228	3687	1	p36.22	TNFRSF1B		42237
ENSG00000028203	3299.49071878374	0.152959181282981	0.0382509125787812	3.99883743866105	6.36543799239842e-05	0.000404749068584049	vezatin, adherens junctions transmembrane protein [Source:HGNC Symbol;Acc:HGNC:18258]	protein_coding	38.6	95217746	95302799	571	12	q22	VEZT		85053
ENSG00000028277	409.580966365207	0.203379717768103	0.0833255162391323	2.44078557142607	0.014655353753622	0.038276585443429	POU class 2 homeobox 2 [Source:HGNC Symbol;Acc:HGNC:9213]	protein_coding	51.31	42086110	42196585	6901	19	q13.2	POU2F2		110475
ENSG00000028310	1569.15493289391	0.0910209596910265	0.0367949306123052	2.47373641358591	0.0133708305846956	0.0355103875446572	bromodomain containing 9 [Source:HGNC Symbol;Acc:HGNC:25818]	protein_coding	55.12	850291	892801	750	5	p15.33	BRD9		42510
ENSG00000028528	6937.68265767756	-0.0927513385386961	0.0262576644647257	-3.53235295025182	0.000411879224827841	0.00196575417096511	sorting nexin 1 [Source:HGNC Symbol;Acc:HGNC:11172]	protein_coding	43.68	64094123	64146090	1869	15	q22.31	SNX1		51967
ENSG00000028839	391.994529670675	-0.0211691609411759	0.0506114124721438	-0.418268526941968	0.675750798053129	0.766972665594748	TATA-box binding protein like 1 [Source:HGNC Symbol;Acc:HGNC:11589]	protein_coding	37.6	133952170	133990432	991	6	q23.2	TBPL1		38262
ENSG00000029153	201.583922136527	0.176437099901738	0.0808373923963087	2.18261740849764	0.029063996696081	0.066683350434137	aryl hydrocarbon receptor nuclear translocator like 2 [Source:HGNC Symbol;Acc:HGNC:18984]	protein_coding	39.26	27332854	27425289	6785	12	p11.23	ARNTL2		92435
ENSG00000029363	7466.76383567497	0.00804087750633064	0.0299821626248697	0.268188709631669	0.788554065181699	0.854196716669121	BCL2 associated transcription factor 1 [Source:HGNC Symbol;Acc:HGNC:16863]	protein_coding	35.59	136256627	136289851	7719	6	q23.3	BCLAF1		33224
ENSG00000029364	5878.66959421663	-0.110315210069643	0.0374252104994853	-2.94761762451971	0.00320232898182988	0.0109491635965561	solute carrier family 39 member 9 [Source:HGNC Symbol;Acc:HGNC:20182]	protein_coding	40.2	69398015	69462390	944	14	q24.1	SLC39A9		64375
ENSG00000029534	655.303118273203	0.455809639780556	0.158544410729579	2.87496505037953	0.0040407222261144	0.0132221818034197	ankyrin 1 [Source:HGNC Symbol;Acc:HGNC:492]	protein_coding	49.32	41653220	41896762	8237	8	p11.21	ANK1		243542
ENSG00000029559	56.4980611252887	0.880822323810444	0.251388655842008	3.50382685670597	0.00045862344294218	0.00214537600509947	integrin binding sialoprotein [Source:HGNC Symbol;Acc:HGNC:5341]	protein_coding	36.14	87799554	87812435	1573	4	q22.1	IBSP		12881
ENSG00000029639	299.868183542205	0.0317527269410011	0.0483550291600681	0.656658210997889	0.511400710299549	0.627216213778176	transcription factor B1, mitochondrial [Source:HGNC Symbol;Acc:HGNC:17037]	protein_coding	38.43	155256134	155314493	2799	6	q25.3	TFB1M		58359
ENSG00000029725	2747.91827658426	-0.00855057198331148	0.035484070160159	-0.240969312277821	0.809578901032987	0.87027944114813	rabaptin, RAB GTPase binding effector protein 1 [Source:HGNC Symbol;Acc:HGNC:17677]	protein_coding	41.34	5282265	5386340	551	17	p13.2	RABEP1		104075
ENSG00000029993	1123.62201747131	-0.000636062498565957	0.0577456333217923	-0.011014902114268	0.991211557378758	0.993538201345673	high mobility group box 3 [Source:HGNC Symbol;Acc:HGNC:5004]	protein_coding	51.17	150980509	150990771	707	X	q28	HMGB3		10262
ENSG00000030066	2956.87865066679	-0.151215657065589	0.0350166200164522	-4.31839672117245	1.57166736706456e-05	0.000122730733230782	nucleoporin 160 [Source:HGNC Symbol;Acc:HGNC:18017]	protein_coding	41.86	47778087	47848555	5376	11	p11.2	NUP160		70468
ENSG00000030110	1604.74960679754	-0.0347306245921624	0.0364004799966476	-0.954125456459941	0.340020141766957	0.466636234814987	BCL2 antagonist/killer 1 [Source:HGNC Symbol;Acc:HGNC:949]	protein_coding	57.18	33572547	33580293	2170	6	p21.31	BAK1		7746
ENSG00000030419	447.588146047321	-0.00569270181319924	0.0672681975748299	-0.084626941384398	0.932557979767345	0.955523037045192	IKAROS family zinc finger 2 [Source:HGNC Symbol;Acc:HGNC:13177]	protein_coding	34.84	212999691	213152427	3747	2	q34	IKZF2		152736
ENSG00000030582	18056.6566867496	0.0226438536776921	0.0343547111027833	0.659119315832569	0.50981915289505	0.625869324194758	granulin precursor [Source:HGNC Symbol;Acc:HGNC:4601]	protein_coding	57.73	44345246	44353106	588	17	q21.31	GRN		7860
ENSG00000031003	1676.11367564148	-0.0157239366208972	0.0531067872416738	-0.296081488592824	0.767167850498058	0.837234024482614	family with sequence similarity 13 member B [Source:HGNC Symbol;Acc:HGNC:1335]	protein_coding	40.05	137937960	138051961	5465	5	q31.2	FAM13B		114001
ENSG00000031081	2944.48759308531	0.0518920246885461	0.0482966431632174	1.07444371471487	0.282623858711636	0.405171601317582	Rho GTPase activating protein 31 [Source:HGNC Symbol;Acc:HGNC:29216]	protein_coding	43.44	119294383	119420714	9307	3	q13.32	ARHGAP31		126331
ENSG00000031691	153.961757747518	-0.0764273476508377	0.0558974691430283	-1.36727742458748	0.171538365037624	0.276063973962662	centromere protein Q [Source:HGNC Symbol;Acc:HGNC:21347]	protein_coding	37.99	49463370	49493107	1741	6	p12.3	CENPQ		29737
ENSG00000031698	7176.06518597053	0.0206763116985666	0.0371433995930927	0.556661800618048	0.577758520734515	0.684757650506142	seryl-tRNA synthetase 1 [Source:HGNC Symbol;Acc:HGNC:10537]	protein_coding	43.12	109213918	109238182	1914	1	p13.3	SARS1		24264
ENSG00000031823	2512.39179867289	-0.00365730070511082	0.0240034137443086	-0.152365856959741	0.878898384821789	0.918751039946719	RAN binding protein 3 [Source:HGNC Symbol;Acc:HGNC:9850]	protein_coding	52.74	5916139	5978142	3186	19	p13.3	RANBP3		62003
ENSG00000032219	1773.72102469371	0.00434211486534049	0.0463237403336256	0.0937341163314618	0.925320368661468	0.950147036782234	AT-rich interaction domain 4A [Source:HGNC Symbol;Acc:HGNC:9885]	protein_coding	37.46	58298504	58373887	5562	14	q23.1	ARID4A		75383
ENSG00000032389	1592.0471700814	0.00969242946396778	0.034858354627764	0.278051834846156	0.780972568496401	0.847738435279356	EARP complex and GARP complex interacting protein 1 [Source:HGNC Symbol;Acc:HGNC:12383]	protein_coding	48.26	3188925	3377830	2932	2	p25.3	EIPR1		188905
ENSG00000032444	3205.89996834331	-0.0481873639176679	0.034882860064644	-1.3814051894933	0.16715441116309	0.270916363358316	patatin like phospholipase domain containing 6 [Source:HGNC Symbol;Acc:HGNC:16268]	protein_coding	55.88	7534004	7561764	4617	19	p13.2	PNPLA6		27760
ENSG00000032742	960.273121775743	-0.134639603370265	0.054371018341798	-2.47631196686195	0.0132747528742823	0.0352783188488337	intraflagellar transport 88 [Source:HGNC Symbol;Acc:HGNC:20606]	protein_coding	38.71	20567138	20691444	2850	13	q12.11	IFT88		124306
ENSG00000033011	1086.36694580961	-0.0732656263311134	0.0365322839662671	-2.00550358140117	0.0449092382549155	0.0952355213228587	ALG1 chitobiosyldiphosphodolichol beta-mannosyltransferase [Source:HGNC Symbol;Acc:HGNC:18294]	protein_coding	49.38	5033702	5087379	2265	16	p13.3	ALG1		53677
ENSG00000033030	1521.77100864113	0.027118490488863	0.0321785091392801	0.842751613242383	0.399367374580942	0.524824618345071	zinc finger CCHC-type containing 8 [Source:HGNC Symbol;Acc:HGNC:25265]	protein_coding	42.68	122471599	122501073	4255	12	q24.31	ZCCHC8		29474
ENSG00000033050	3307.60664592397	-0.127126090122819	0.0334723991704488	-3.79793780169344	0.000145904922147505	0.000815008320718611	ATP binding cassette subfamily F member 2 [Source:HGNC Symbol;Acc:HGNC:71]	protein_coding	48.3	151211484	151227205	4527	7	q36.1	ABCF2		15721
ENSG00000033100	3697.83869942591	0.00824217070699788	0.0333112948505667	0.24742870981065	0.804576457566741	0.86675045986427	chondroitin polymerizing factor 2 [Source:HGNC Symbol;Acc:HGNC:29270]	protein_coding	56.82	151232489	151238827	548	7	q36.1	CHPF2		6338
ENSG00000033122	274.074065382491	-0.0487059112205617	0.122253012679485	-0.398402543651466	0.690333483216516	0.778122295109912	leucine rich repeat containing 7 [Source:HGNC Symbol;Acc:HGNC:18531]	protein_coding	35.38	69567922	70151945	27923	1	p31.1	LRRC7		584023
ENSG00000033170	1946.93671697182	0.245255448633232	0.0657471199008586	3.73028429234706	0.000191263833504188	0.00102531821152047	fucosyltransferase 8 [Source:HGNC Symbol;Acc:HGNC:4019]	protein_coding	37.41	65410592	65744121	5166	14	q23.3	FUT8		333529
ENSG00000033178	2856.75764905971	0.0763022642751324	0.0484615456793917	1.57449093307769	0.115373996048972	0.202047683346285	ubiquitin like modifier activating enzyme 6 [Source:HGNC Symbol;Acc:HGNC:25581]	protein_coding	35.51	67612652	67701155	9540	4	q13.2	UBA6		88503
ENSG00000033327	2434.50169145501	-0.0316475823781203	0.0539368793250212	-0.586752195791925	0.55737014687133	0.667289757509302	GRB2 associated binding protein 2 [Source:HGNC Symbol;Acc:HGNC:14458]	protein_coding	41.71	78215293	78418348	6052	11	q14.1	GAB2		203055
ENSG00000033627	5381.41670777566	-0.000940980019372583	0.0380292216335262	-0.0247436044955236	0.980259474357817	0.986521365070969	ATPase H+ transporting V0 subunit a1 [Source:HGNC Symbol;Acc:HGNC:865]	protein_coding	45.46	42458844	42522582	3028	17	q21.2	ATP6V0A1		63738
ENSG00000033800	1929.73328598199	-0.0727621035564906	0.0344784661939628	-2.11036370200341	0.0348270404810984	0.0770153156019056	protein inhibitor of activated STAT 1 [Source:HGNC Symbol;Acc:HGNC:2752]	protein_coding	38.06	68054309	68198603	7980	15	q23	PIAS1		144294
ENSG00000033867	2143.8695926967	0.099864475844817	0.129409722814057	0.771692216575626	0.440296741741101	0.563570862687489	solute carrier family 4 member 7 [Source:HGNC Symbol;Acc:HGNC:11033]	protein_coding	36.85	27372721	27484420	6447	3	p24.1	SLC4A7		111699
ENSG00000034053	258.32169296065	0.381909918234087	0.109437529675139	3.48975273261166	0.000483467662087175	0.00224149421505388	amyloid beta precursor protein binding family A member 2 [Source:HGNC Symbol;Acc:HGNC:579]	protein_coding	48.63	28884483	29118315	3138	15	q13.1	APBA2		233832
ENSG00000034152	3096.86330375454	0.103179055552655	0.0543347654392671	1.89895097031354	0.0575709227679217	0.116221748220765	mitogen-activated protein kinase kinase 3 [Source:HGNC Symbol;Acc:HGNC:6843]	protein_coding	56.98	21284672	21315232	2401	17	p11.2	MAP2K3		30560
ENSG00000034239	10.45094844209	0.257706309693399	0.1420806846761	1.81380256071323	0.0697081281440476	0.135467520406402	EF-hand calcium binding domain 1 [Source:HGNC Symbol;Acc:HGNC:25678]	protein_coding	40.09	48710789	48735311	1661	8	q11.21	EFCAB1		24522
ENSG00000034510	41896.7593776725	0.176389620497922	0.057582903202546	3.06322902611348	0.00218962409684229	0.00796659870391477	thymosin beta 10 [Source:HGNC Symbol;Acc:HGNC:11879]	protein_coding	63.48	84905656	84906671	461	2	p11.2	TMSB10		1015
ENSG00000034533	553.681325748706	0.0921864980850406	0.0366864275304236	2.51282297815974	0.0119769416591155	0.032494538087689	asteroid homolog 1 [Source:HGNC Symbol;Acc:HGNC:25021]	protein_coding	39.7	131013875	131027649	2504	3	q22.1	ASTE1		13774
ENSG00000034677	5269.87052004637	0.03306796624452	0.0703898524474633	0.469783144796345	0.638509957800973	0.736553713317437	ring finger protein 19A, RBR E3 ubiquitin protein ligase [Source:HGNC Symbol;Acc:HGNC:13432]	protein_coding	38.61	100257060	100336218	4330	8	q22.2	RNF19A		79158
ENSG00000034693	1001.75983284874	0.00198753120821768	0.0495882100541541	0.040080720922315	0.968028771924832	0.979436518395327	peroxisomal biogenesis factor 3 [Source:HGNC Symbol;Acc:HGNC:8858]	protein_coding	35.1	143450805	143490616	784	6	q24.2	PEX3		39811
ENSG00000034713	4934.3906074101	-0.192036790772816	0.0235140469563188	-8.16689662692075	3.16423814259194e-16	5.03393062155289e-14	GABA type A receptor associated protein like 2 [Source:HGNC Symbol;Acc:HGNC:13291]	protein_coding	47.12	75566375	75577881	571	16	q23.1	GABARAPL2		11506
ENSG00000034971	101.044440056995	0.135517970140418	0.168830927436246	0.802684509279808	0.422157108664231	0.546279378173404	myocilin [Source:HGNC Symbol;Acc:HGNC:7610]	protein_coding	45.72	171635417	171652688	1571	1	q24.3	MYOC		17271
ENSG00000035115	3771.96661411787	-0.168409879629018	0.088375529740446	-1.9056166353246	0.0566999622325201	0.114736287211261	SH3 and SYLF domain containing 1 [Source:HGNC Symbol;Acc:HGNC:29546]	protein_coding	40.78	217730	266398	500	2	p25.3	SH3YL1		48668
ENSG00000035141	2258.05834891271	0.00935916040055907	0.0320496818127509	0.292020384328295	0.77027103848495	0.839435066587998	family with sequence similarity 136 member A [Source:HGNC Symbol;Acc:HGNC:25911]	protein_coding	48.46	70295975	70302090	1810	2	p13.3	FAM136A		6115
ENSG00000035403	9907.52895886311	0.280569626845303	0.0626272142273448	4.479995323228	7.46446747414571e-06	6.52969885191172e-05	vinculin [Source:HGNC Symbol;Acc:HGNC:12665]	protein_coding	41.45	73995193	74121363	7995	10	q22.2	VCL		126170
ENSG00000035499	50.0757945554068	0.299821472187977	0.0830035214811592	3.61215363924087	0.000303664554584616	0.00151337983023482	DEP domain containing 1B [Source:HGNC Symbol;Acc:HGNC:24902]	protein_coding	38.63	60596912	60700190	2504	5	q12.1	DEPDC1B		103278
ENSG00000035664	261.238859469594	0.406061417757887	0.125587935353134	3.23328364795635	0.00122375990326627	0.00489353177681166	death associated protein kinase 2 [Source:HGNC Symbol;Acc:HGNC:2675]	protein_coding	46.89	63907036	64072033	2603	15	q22.31	DAPK2		164997
ENSG00000035681	1469.20030782272	0.194600332067509	0.0479690016718666	4.05679345587965	4.97510416569244e-05	0.00032951434814976	neutral sphingomyelinase activation associated factor [Source:HGNC Symbol;Acc:HGNC:8017]	protein_coding	38.41	58583508	58659853	3574	8	q12.1	NSMAF		76345
ENSG00000035687	2276.90399882956	-0.112580867600253	0.0408365666736504	-2.75686417273896	0.00583585875553505	0.017952318488354	adenylosuccinate synthase 2 [Source:HGNC Symbol;Acc:HGNC:292]	protein_coding	38.09	244408494	244451909	2555	1	q44	ADSS2		43415
ENSG00000035720	86.7991007088118	-0.688419416281978	0.124453324067604	-5.53154703933838	3.17418713489634e-08	6.13184936166226e-07	signal transducing adaptor family member 1 [Source:HGNC Symbol;Acc:HGNC:24133]	protein_coding	37.8	67558727	67607337	1951	4	q13.2	STAP1		48610
ENSG00000035862	15509.5824779167	0.138129146908795	0.0614789362631897	2.24677190765741	0.024654607988899	0.0584825180275181	TIMP metallopeptidase inhibitor 2 [Source:HGNC Symbol;Acc:HGNC:11821]	protein_coding	52.6	78852977	78925387	3345	17	q25.3	TIMP2		72410
ENSG00000035928	3354.895114697	-0.0313052679496127	0.044330630855768	-0.706176910756491	0.480078127195535	0.599547074017834	replication factor C subunit 1 [Source:HGNC Symbol;Acc:HGNC:9969]	protein_coding	39.26	39287456	39366375	4870	4	p14	RFC1		78919
ENSG00000036054	2426.22692739863	0.0802257214845584	0.0475492983451827	1.68721146844612	0.0915626969683661	0.168208749428923	TBC1 domain family member 23 [Source:HGNC Symbol;Acc:HGNC:25622]	protein_coding	36.47	100260992	100325251	587	3	q12.1	TBC1D23		64259
ENSG00000036257	4006.01668666064	-0.0892753752918414	0.0427763701500324	-2.08702549979627	0.0368858295757501	0.0807427973189932	cullin 3 [Source:HGNC Symbol;Acc:HGNC:2553]	protein_coding	37.23	224470150	224585397	6756	2	q36.2	CUL3		115247
ENSG00000036448	393.297485240643	-0.429255361667685	0.121964535865709	-3.51950965598986	0.000432345297994121	0.00204419206018374	myomesin 2 [Source:HGNC Symbol;Acc:HGNC:7614]	protein_coding	46.64	2045046	2165552	5008	8	p23.3	MYOM2		120506
ENSG00000036473	3.52557712318009	-0.0262996005745307	0.123769227114589	-0.212489010294796	0.831725550549527	0.885034678006816	ornithine transcarbamylase [Source:HGNC Symbol;Acc:HGNC:8512]	protein_coding	39.3	38352586	38421446	1522	X	p11.4	OTC		68860
ENSG00000036530	106.207829724653	0.158876551277304	0.0867621611559467	1.83117328061641	0.0670746834796496	0.131356612216301	cytochrome P450 family 46 subfamily A member 1 [Source:HGNC Symbol;Acc:HGNC:2641]	protein_coding	47.29	99684298	99727301	6609	14	q32.2	CYP46A1		43003
ENSG00000036549	2203.24553063924	-0.00244800766514748	0.0415448308744356	-0.0589244826280867	0.953012257611334	0.969745400655867	zinc finger ZZ-type containing 3 [Source:HGNC Symbol;Acc:HGNC:24523]	protein_coding	37.17	77562416	77683419	4500	1	p31.1	ZZZ3		121003
ENSG00000036672	1516.27209602093	0.112496498063376	0.137247614209872	0.819660864132416	0.412409466157869	0.537135276293742	ubiquitin specific peptidase 2 [Source:HGNC Symbol;Acc:HGNC:12618]	protein_coding	54.63	119355215	119381711	2903	11	q23.3	USP2		26496
ENSG00000036828	647.719120628671	-1.33221656584845	0.276973960520975	-4.80989824221244	1.51007151111792e-06	1.68582730939058e-05	calcium sensing receptor [Source:HGNC Symbol;Acc:HGNC:1514]	protein_coding	41.14	122183668	122291629	10062	3	q13.33	CASR		107961
ENSG00000037042	1500.53418501357	0.0386791704327995	0.038926686038869	0.993641492989607	0.320397435917571	0.446097345418748	tubulin gamma 2 [Source:HGNC Symbol;Acc:HGNC:12419]	protein_coding	51.91	42659284	42667006	1782	17	q21.2	TUBG2		7722
ENSG00000037241	1070.39533471105	-0.0594499465209256	0.0379754158830163	-1.56548506813097	0.117469215845126	0.204986876601662	ribosomal protein L26 like 1 [Source:HGNC Symbol;Acc:HGNC:17050]	protein_coding	46.12	172958729	172969771	695	5	q35.1	RPL26L1		11042
ENSG00000037280	4330.54091381973	0.0819633913620781	0.0559696632091472	1.46442530940016	0.14307777700207	0.239278891828567	fms related receptor tyrosine kinase 4 [Source:HGNC Symbol;Acc:HGNC:3767]	protein_coding	60.24	180601506	180649624	5833	5	q35.3	FLT4		48118
ENSG00000037474	2751.47242400288	0.082199553672014	0.0361379410171165	2.27460534160153	0.0229296153940281	0.0550611945383457	NOP2/Sun RNA methyltransferase 2 [Source:HGNC Symbol;Acc:HGNC:25994]	protein_coding	43.29	6599239	6633291	3056	5	p15.31	NSUN2		34052
ENSG00000037637	1335.01159504738	0.1693239508607	0.0353561999397728	4.78908794353277	1.67541049217626e-06	1.83695176057731e-05	F-box protein 42 [Source:HGNC Symbol;Acc:HGNC:29249]	protein_coding	43.86	16246840	16352480	6227	1	p36.13	FBXO42		105640
ENSG00000037749	1688.76850605906	-0.121240189211033	0.0399235054030978	-3.03681222344833	0.00239094349401038	0.00856275437592286	microfibril associated protein 3 [Source:HGNC Symbol;Acc:HGNC:7034]	protein_coding	43.54	154038959	154220478	1186	5	q33.2	MFAP3		181519
ENSG00000037757	1762.45375789235	-0.168590705393243	0.0504342747562212	-3.34278040495559	0.00082943508448606	0.00354097424781776	methylthioribose-1-phosphate isomerase 1 [Source:HGNC Symbol;Acc:HGNC:28469]	protein_coding	52.2	13764522	13774282	3178	19	p13.13	MRI1		9760
ENSG00000037897	1717.86451620096	0.0664521286359985	0.0329602494902165	2.01612941842942	0.0437864445515238	0.0931955188533024	methyltransferase like 1 [Source:HGNC Symbol;Acc:HGNC:7030]	protein_coding	52.12	57768471	57772119	1378	12	q14.1	METTL1		3648
ENSG00000037965	763.897147832114	0.0165433599281737	0.0778914274056943	0.212389995653928	0.831802790058664	0.885034678006816	homeobox C8 [Source:HGNC Symbol;Acc:HGNC:5129]	protein_coding	51.76	54008985	54012769	2417	12	q13.13	HOXC8		3784
ENSG00000038002	1636.44666891481	-0.154837020849013	0.0505037257473393	-3.06585343076734	0.00217049684844842	0.00791119774478267	aspartylglucosaminidase [Source:HGNC Symbol;Acc:HGNC:318]	protein_coding	39.69	177430774	177442437	2037	4	q34.3	AGA		11663
ENSG00000038210	479.133366474825	-0.0467444822024979	0.0506875587801101	-0.922208197188629	0.356419988161925	0.482330676999713	phosphatidylinositol 4-kinase type 2 beta [Source:HGNC Symbol;Acc:HGNC:18215]	protein_coding	41.15	25160663	25279204	1388	4	p15.2	PI4K2B		118541
ENSG00000038219	3332.7096962891	-0.130560964704199	0.04775953146835	-2.73371535880164	0.00626241552462186	0.0190264401269498	biorientation of chromosomes in cell division 1 like 1 [Source:HGNC Symbol;Acc:HGNC:31792]	protein_coding	38.88	13568738	13627725	10567	4	p15.33	BOD1L1		58987
ENSG00000038274	8306.911842695	-0.147350844302351	0.0400211304606727	-3.68182614049714	0.000231569311978388	0.00120515562074192	methionine adenosyltransferase 2B [Source:HGNC Symbol;Acc:HGNC:6905]	protein_coding	38.26	163503114	163519354	2226	5	q34	MAT2B		16240
ENSG00000038295	1124.86604037841	-0.144015806862423	0.0947599000859698	-1.51979694714501	0.128562016640314	0.220060743040335	tolloid like 1 [Source:HGNC Symbol;Acc:HGNC:11843]	protein_coding	35.7	165873237	166104457	7291	4	q32.3	TLL1		231220
ENSG00000038358	2100.89770257371	-0.13365869013631	0.0324226633876804	-4.12238465847615	3.74970374137021e-05	0.000258152068779017	enhancer of mRNA decapping 4 [Source:HGNC Symbol;Acc:HGNC:17157]	protein_coding	57.3	67873052	67884499	4767	16	q22.1	EDC4		11447
ENSG00000038382	5655.88246516339	0.162317909379168	0.0614822328732425	2.64007830870128	0.00828868725019195	0.0239631248736385	trio Rho guanine nucleotide exchange factor [Source:HGNC Symbol;Acc:HGNC:12303]	protein_coding	43.38	14143342	14532128	605	5	p15.2	TRIO		388786
ENSG00000038427	33075.6577775955	0.597382415848112	0.183475998982579	3.25591586453133	0.00113027239136047	0.00458637911843118	versican [Source:HGNC Symbol;Acc:HGNC:2464]	protein_coding	37.18	83471618	83582303	12345	5	q14.2	VCAN		110685
ENSG00000038532	2085.58427241865	0.0550082946543144	0.0353105645207264	1.55784240215208	0.119270611684354	0.207705968641555	C-type lectin domain containing 16A [Source:HGNC Symbol;Acc:HGNC:29013]	protein_coding	48.05	10944564	11182186	6812	16	p13.13	CLEC16A		237622
ENSG00000038945	4474.79913405079	0.01842366820669	0.0803514655907584	0.229288514792305	0.818644679590074	0.876609952204575	macrophage scavenger receptor 1 [Source:HGNC Symbol;Acc:HGNC:7376]	protein_coding	35.52	16107878	16567490	3618	8	p22	MSR1		459612
ENSG00000039068	6864.77164502732	-0.339427427669682	0.130499500375935	-2.60098641521141	0.00929561349020502	0.0264075490380877	cadherin 1 [Source:HGNC Symbol;Acc:HGNC:1748]	protein_coding	46.88	68737292	68835537	4811	16	q22.1	CDH1		98245
ENSG00000039123	4326.27482791577	-0.168191161186048	0.0463947361286191	-3.62522077331737	0.000288714698782499	0.00145225462403708	Mtr4 exosome RNA helicase [Source:HGNC Symbol;Acc:HGNC:18734]	protein_coding	36.82	55307989	55425579	3961	5	q11.2	MTREX		117590
ENSG00000039139	587.774517307605	0.154890380114111	0.137572091469436	1.12588518833795	0.260214119558675	0.380605006654193	dynein axonemal heavy chain 5 [Source:HGNC Symbol;Acc:HGNC:2950]	protein_coding	39.64	13690328	14011818	15781	5	p15.2	DNAH5		321490
ENSG00000039319	2753.77756182834	-0.0369223060353494	0.045626748064477	-0.809225018254051	0.41838572682708	0.542871037040063	zinc finger FYVE-type containing 16 [Source:HGNC Symbol;Acc:HGNC:20756]	protein_coding	37.74	80408013	80483379	6773	5	q14.1	ZFYVE16		75366
ENSG00000039523	6420.8907160888	0.03320178509847	0.0492792163662879	0.673748236004489	0.500471389505034	0.617390089516359	RHO family interacting cell polarization regulator 1 [Source:HGNC Symbol;Acc:HGNC:25836]	protein_coding	57.05	67518418	67546788	244	16	q22.1	RIPOR1		28370
ENSG00000039537	430.272386796868	-0.548775218416306	0.252743772837962	-2.17127097635016	0.0299106949015748	0.0682436406194928	complement C6 [Source:HGNC Symbol;Acc:HGNC:1339]	protein_coding	36.68	41142116	41261438	3691	5	p13.1	C6		119322
ENSG00000039560	3686.11285054576	0.38611391349472	0.0603115987373986	6.40198438737945	1.53370353630774e-10	5.65622892810584e-09	retinoic acid induced 14 [Source:HGNC Symbol;Acc:HGNC:14873]	protein_coding	42.11	34656328	34832612	4986	5	p13.2	RAI14		176284
ENSG00000039600	14.4866380086725	0.394765979663416	0.12518501539216	3.15346032771378	0.00161347157533778	0.00616768038940073	SRY-box transcription factor 30 [Source:HGNC Symbol;Acc:HGNC:30635]	protein_coding	40.71	157625679	157671480	2716	5	q33.3	SOX30		45801
ENSG00000039650	1629.07552296707	-0.113636611591828	0.0381114761534659	-2.98169011177211	0.00286662001689073	0.00998211223478237	polynucleotide kinase 3'-phosphatase [Source:HGNC Symbol;Acc:HGNC:9154]	protein_coding	59.53	49859882	49878351	548	19	q13.33	PNKP		18469
ENSG00000040199	575.810939793673	0.0647481943498314	0.0624461289526015	1.03686482150042	0.299798860662831	0.423618609541602	PH domain and leucine rich repeat protein phosphatase 2 [Source:HGNC Symbol;Acc:HGNC:29149]	protein_coding	41.82	71637835	71724701	3099	16	q22.2	PHLPP2		86866
ENSG00000040275	665.416873020639	0.0992450529306338	0.0527296441461858	1.88214911247059	0.0598157726749216	0.119964224841917	spindle apparatus coiled-coil protein 1 [Source:HGNC Symbol;Acc:HGNC:26010]	protein_coding	37.27	169583636	169604778	2529	5	q35.1	SPDL1		21142
ENSG00000040341	2744.46735713716	-0.107715438602825	0.0454835236186798	-2.36822985628552	0.017873427754118	0.0451201170140125	staufen double-stranded RNA binding protein 2 [Source:HGNC Symbol;Acc:HGNC:11371]	protein_coding	38.25	73420369	73747708	2646	8	q21.11	STAU2		327339
ENSG00000040487	857.892952473899	0.0597097497400755	0.0401713552506894	1.48637628398287	0.137179619252696	0.231828127641481	solute carrier family 66 member 1 [Source:HGNC Symbol;Acc:HGNC:26001]	protein_coding	54.93	19312326	19329300	1805	1	p36.13	SLC66A1		16974
ENSG00000040531	1196.95521650071	0.0221702791858784	0.0413469694266261	0.536200826646354	0.59181976226673	0.696508506114174	cystinosin, lysosomal cystine transporter [Source:HGNC Symbol;Acc:HGNC:2518]	protein_coding	54.27	3636459	3663103	2657	17	p13.2	CTNS		26644
ENSG00000040608	115.383132923645	0.173756157498041	0.0925853962356885	1.87671236029191	0.0605575276417321	0.121227115845347	reticulon 4 receptor [Source:HGNC Symbol;Acc:HGNC:18601]	protein_coding	60.45	20241415	20283246	1777	22	q11.21	RTN4R		41831
ENSG00000040633	3080.69852393682	-0.0868889257223726	0.0327367915536334	-2.65416742444111	0.00795043685285622	0.0231494237953163	PHD finger protein 23 [Source:HGNC Symbol;Acc:HGNC:28428]	protein_coding	59.52	7235029	7239722	1768	17	p13.1	PHF23		4693
ENSG00000040933	1237.41453153432	-0.100155558547994	0.0355456104872095	-2.81766319878044	0.00483745236999768	0.0153636846092508	inositol polyphosphate-4-phosphatase type I A [Source:HGNC Symbol;Acc:HGNC:6074]	protein_coding	47.33	98444854	98594392	9996	2	q11.2	INPP4A		149538
ENSG00000041353	87.6827067440191	-0.198228573310341	0.140895531837675	-1.40691880519475	0.159451466630268	0.261012705438248	RAB27B, member RAS oncogene family [Source:HGNC Symbol;Acc:HGNC:9767]	protein_coding	37.74	54717860	54895516	432	18	q21.2	RAB27B		177656
ENSG00000041357	5132.48698956892	0.000647845876435094	0.0249080363507203	0.0260095122438811	0.979249751345268	0.985872050817699	proteasome 20S subunit alpha 4 [Source:HGNC Symbol;Acc:HGNC:9533]	protein_coding	42.32	78540405	78552417	944	15	q25.1	PSMA4		12012
ENSG00000041515	21.0474572420457	0.0417492150748927	0.149001362625038	0.280193511920791	0.779329044130574	0.846350716042486	myosin XVI [Source:HGNC Symbol;Acc:HGNC:29822]	protein_coding	38.48	108596152	109208005	6864	13	q33.3	MYO16		611853
ENSG00000041802	1878.92057423419	0.0267001301055951	0.0367316431532013	0.726897242092697	0.467288906787032	0.588708061922913	large 60S subunit nuclear export GTPase 1 [Source:HGNC Symbol;Acc:HGNC:25652]	protein_coding	41.68	194640791	194672463	3283	3	q29	LSG1		31672
ENSG00000041880	1693.24928365734	-0.127704496435625	0.0429744883211668	-2.97163506593107	0.00296218548456278	0.0102570492065262	poly(ADP-ribose) polymerase family member 3 [Source:HGNC Symbol;Acc:HGNC:273]	protein_coding	59.21	51942345	51948867	2096	3	p21.2	PARP3		6522
ENSG00000041982	7396.47686535595	0.767734069375002	0.152900268843955	5.0211427041932	5.13649788675188e-07	6.70015684954363e-06	tenascin C [Source:HGNC Symbol;Acc:HGNC:5318]	protein_coding	41.85	115019575	115118257	8500	9	q33.1	TNC		98682
ENSG00000041988	837.659206830807	-0.0501657869021832	0.0357601084180688	-1.40284213670996	0.160663918756811	0.262510965285978	THAP domain containing 3 [Source:HGNC Symbol;Acc:HGNC:20855]	protein_coding	56.77	6624866	6635586	1366	1	p36.31	THAP3		10720
ENSG00000042062	861.112103283295	0.0470852836839066	0.165933233621645	0.283760417706731	0.776593990216326	0.84439766009383	RIPOR family member 3 [Source:HGNC Symbol;Acc:HGNC:16168]	protein_coding	51.6	50586108	50691542	4391	20	q13.13	RIPOR3		105434
ENSG00000042088	555.429389549203	0.0865332660373849	0.0433652719736059	1.99545078582819	0.0459937366471981	0.0970407443211655	tyrosyl-DNA phosphodiesterase 1 [Source:HGNC Symbol;Acc:HGNC:18884]	protein_coding	42.14	89954939	90044764	3040	14	q32.11	TDP1		89825
ENSG00000042286	1142.62317881376	0.159578294791531	0.0674224631314803	2.36684166344291	0.017940606324062	0.0452474695089452	apoptosis inducing factor mitochondria associated 2 [Source:HGNC Symbol;Acc:HGNC:21411]	protein_coding	50.25	70098223	70132934	2570	10	q22.1	AIFM2		34711
ENSG00000042317	452.38983940253	0.0125046396546825	0.0528032465374707	0.236815735294019	0.812799743745849	0.8725391268698	spermatogenesis associated 7 [Source:HGNC Symbol;Acc:HGNC:20423]	protein_coding	37.9	88384924	88470350	2301	14	q31.3	SPATA7		85426
ENSG00000042429	1558.93907280201	-0.181927253379676	0.0352885703421612	-5.15541580788602	2.53068728753973e-07	3.66983580115346e-06	mediator complex subunit 17 [Source:HGNC Symbol;Acc:HGNC:2375]	protein_coding	39.79	93784227	93814963	2627	11	q21	MED17		30736
ENSG00000042445	5440.95733872534	-0.204813003369684	0.0451515689156043	-4.53612151888927	5.72981736277697e-06	5.21468010912967e-05	retinol saturase [Source:HGNC Symbol;Acc:HGNC:25991]	protein_coding	51.29	85341955	85354531	2335	2	p11.2	RETSAT		12576
ENSG00000042493	6621.16466671053	-0.0347098798363163	0.0774672991351854	-0.448058474011664	0.654110996364746	0.749012711735992	capping actin protein, gelsolin like [Source:HGNC Symbol;Acc:HGNC:1474]	protein_coding	51.32	85394753	85418432	1250	2	p11.2	CAPG		23679
ENSG00000042753	3209.00685038715	0.0332236344074918	0.027318895818836	1.21614118768975	0.223931142908897	0.338935794793646	adaptor related protein complex 2 subunit sigma 1 [Source:HGNC Symbol;Acc:HGNC:565]	protein_coding	52.84	46838136	46850846	793	19	q13.32	AP2S1		12710
ENSG00000042781	74.5947806388122	0.100611519851519	0.12335978672062	0.8155941455977	0.41473229894091	0.539292007400417	usherin [Source:HGNC Symbol;Acc:HGNC:12601]	protein_coding	36.36	215622891	216423448	19010	1	q41	USH2A		800557
ENSG00000042832	196.33400622546	-0.0233788868000016	0.113266282034988	-0.206406411334132	0.836473463140351	0.888547714478822	thyroglobulin [Source:HGNC Symbol;Acc:HGNC:11764]	protein_coding	45.9	132866958	133134903	745	8	q24.22	TG		267945
ENSG00000042980	1116.56682566755	0.0842424668867488	0.0852686839957534	0.987964900348928	0.323169838495819	0.448902325738029	ADAM metallopeptidase domain 28 [Source:HGNC Symbol;Acc:HGNC:206]	protein_coding	35.71	24294069	24359014	7019	8	p21.2	ADAM28		64945
ENSG00000043039	2020.96140856339	-0.207383542868372	0.150657082111412	-1.37652701062543	0.168658530781837	0.272618983862623	BARX homeobox 2 [Source:HGNC Symbol;Acc:HGNC:956]	protein_coding	42.77	129375848	129452279	1905	11	q24.3	BARX2		76431
ENSG00000043093	1818.58749800445	0.161710148394534	0.0389101308600916	4.15599086458979	3.23880765461161e-05	0.00022930249481406	defective in cullin neddylation 1 domain containing 1 [Source:HGNC Symbol;Acc:HGNC:18184]	protein_coding	39.56	182938074	182985953	7849	3	q26.33	DCUN1D1		47879
ENSG00000043143	4059.35984794659	-0.110566355116909	0.0461414891502439	-2.39624591995476	0.0165639729111326	0.042294821153257	jade family PHD finger 2 [Source:HGNC Symbol;Acc:HGNC:22984]	protein_coding	53.79	134524312	134583230	1552	5	q31.1	JADE2		58918
ENSG00000043355	15.6425875115113	1.04565691357853	0.235798299840394	4.43453966498619	9.22692314017541e-06	7.82263750238383e-05	Zic family member 2 [Source:HGNC Symbol;Acc:HGNC:12873]	protein_coding	56.62	99981784	99986765	2963	13	q32.3	ZIC2		4981
ENSG00000043462	2343.16624807527	0.237986947581683	0.0422920268990785	5.62722964660906	1.83126857592215e-08	3.81953665571834e-07	lymphocyte cytosolic protein 2 [Source:HGNC Symbol;Acc:HGNC:6529]	protein_coding	44.62	170246233	170297815	4232	5	q35.1	LCP2		51582
ENSG00000043514	763.254200368606	0.267394758083939	0.0534148247809169	5.00600271892064	5.55719722197686e-07	7.13987643080114e-06	tRNA isopentenyltransferase 1 [Source:HGNC Symbol;Acc:HGNC:20286]	protein_coding	42.31	39838110	39883511	5930	1	p34.2	TRIT1		45401
ENSG00000043591	97.6627229100051	-0.440607610071444	0.180589245849772	-2.43983304763327	0.0146940510275957	0.0383445380381011	adrenoceptor beta 1 [Source:HGNC Symbol;Acc:HGNC:285]	protein_coding	58.77	114043866	114046904	3039	10	q25.3	ADRB1		3038
ENSG00000044012	110.830626152804	1.2458087607492	0.255424192493793	4.87741097891294	1.07487331636996e-06	1.26696799703782e-05	guanylate cyclase activator 2B [Source:HGNC Symbol;Acc:HGNC:4683]	protein_coding	59.98	42153410	42155820	604	1	p34.2	GUCA2B		2410
ENSG00000044090	3888.55249769146	-0.0924292685544569	0.0412159243933284	-2.24256206587516	0.0249250687516974	0.059002055526447	cullin 7 [Source:HGNC Symbol;Acc:HGNC:21024]	protein_coding	54.7	43037617	43053943	5406	6	p21.1	CUL7		16326
ENSG00000044115	38288.1104607859	-0.00468449678831735	0.0389704002256007	-0.12020653524723	0.904319540938509	0.936882665569124	catenin alpha 1 [Source:HGNC Symbol;Acc:HGNC:2509]	protein_coding	44.15	138610967	138935034	696	5	q31.2	CTNNA1		324067
ENSG00000044446	6824.49693446923	0.277029572110617	0.056878390670546	4.87055925536365	1.11282821169708e-06	1.30287614655184e-05	phosphorylase kinase regulatory subunit alpha 2 [Source:HGNC Symbol;Acc:HGNC:8926]	protein_coding	45.6	18892298	18984114	5077	X	p22.13	PHKA2		91816
ENSG00000044459	1137.71885525242	-0.0762758322867318	0.0431534361696774	-1.76754944813244	0.0771362554834779	0.146739744165345	centlein [Source:HGNC Symbol;Acc:HGNC:23432]	protein_coding	36.43	17134982	17503923	2272	9	p22.2	CNTLN		368941
ENSG00000044524	1222.57326990906	0.449916630774207	0.0938228143080498	4.79538621914484	1.62361706398679e-06	1.7927355140183e-05	EPH receptor A3 [Source:HGNC Symbol;Acc:HGNC:3387]	protein_coding	34.59	89107621	89482134	5712	3	p11.1	EPHA3		374513
ENSG00000044574	21884.0889886729	-0.00311824856363167	0.043227962481464	-0.0721349882028041	0.942494482182073	0.962664943813715	heat shock protein family A (Hsp70) member 5 [Source:HGNC Symbol;Acc:HGNC:5238]	protein_coding	44.15	125234853	125241382	3921	9	q33.3	HSPA5		6529
ENSG00000046604	10442.0275824568	-0.680555518010224	0.115057057469118	-5.91493936121986	3.31997872344421e-09	8.4440900854748e-08	desmoglein 2 [Source:HGNC Symbol;Acc:HGNC:3049]	protein_coding	39.17	31498177	31549008	5697	18	q12.1	DSG2		50831
ENSG00000046647	1110.42291337296	-0.0552141115465851	0.0469274045343638	-1.17658566661519	0.23936092148823	0.356700309761182	gem nuclear organelle associated protein 8 [Source:HGNC Symbol;Acc:HGNC:26044]	protein_coding	41.07	14006726	14029893	3147	X	p22.2	GEMIN8		23167
ENSG00000046651	1880.62994961001	0.0270843121629006	0.0495409514290614	0.546705531113651	0.584581053623303	0.690362795433754	OFD1 centriole and centriolar satellite protein [Source:HGNC Symbol;Acc:HGNC:2567]	protein_coding	39.29	13734743	13777955	669	X	p22.2	OFD1		43212
ENSG00000046653	176.024533363036	-0.469614349039454	0.131478445012844	-3.5717972553872	0.000354539837393657	0.0017271443834845	glycoprotein M6B [Source:HGNC Symbol;Acc:HGNC:4461]	protein_coding	41.49	13770939	13938638	3118	X	p22.2	GPM6B		167699
ENSG00000046889	4165.88009328426	0.338483372937236	0.141769122943425	2.3875676586665	0.0169602805966848	0.0431708977635143	phosphatidylinositol-3,4,5-trisphosphate dependent Rac exchange factor 2 [Source:HGNC Symbol;Acc:HGNC:22950]	protein_coding	37.16	67952046	68237032	10824	8	q13.2	PREX2		284986
ENSG00000047056	1236.32291124631	0.00788474675901899	0.0448412957565635	0.175836728756102	0.860422213791516	0.905628284568654	WD repeat domain 37 [Source:HGNC Symbol;Acc:HGNC:31406]	protein_coding	45.48	1049538	1132384	4582	10	p15.3	WDR37		82846
ENSG00000047188	2973.62984240409	0.057828457724627	0.0520040290679126	1.1119995654396	0.266138337182323	0.387077780537559	YTH domain containing 2 [Source:HGNC Symbol;Acc:HGNC:24721]	protein_coding	34.67	113513694	113595285	6305	5	q22.2	YTHDC2		81591
ENSG00000047230	818.708550852014	-0.0744369016699596	0.0465664753840698	-1.59850839162768	0.109929879341477	0.19442312284187	CTP synthase 2 [Source:HGNC Symbol;Acc:HGNC:2520]	protein_coding	43.51	16587999	16712936	3953	X	p22.2	CTPS2		124937
ENSG00000047249	2541.82499378033	-0.122312932962387	0.0510149514292423	-2.39758991306764	0.0165033300664046	0.042179797918971	ATPase H+ transporting V1 subunit H [Source:HGNC Symbol;Acc:HGNC:18303]	protein_coding	39.2	53715543	53843558	2365	8	q11.23	ATP6V1H		128015
ENSG00000047315	4517.85260386935	-0.131843395959904	0.0296544025201483	-4.44599738168136	8.74850135033579e-06	7.46016513003862e-05	RNA polymerase II subunit B [Source:HGNC Symbol;Acc:HGNC:9188]	protein_coding	40.19	56977722	57031158	608	4	q12	POLR2B		53436
ENSG00000047346	2025.41550086725	-0.0971652904037627	0.0523768054751074	-1.85512059245273	0.0635790077911805	0.126047227785887	family with sequence similarity 214 member A [Source:HGNC Symbol;Acc:HGNC:25609]	protein_coding	37.21	52581317	52709817	1570	15	q21.3	FAM214A		128500
ENSG00000047365	1827.8022516018	-0.0230833466526349	0.0481533656190299	-0.479371407499552	0.631674430602856	0.731163491361192	ArfGAP with RhoGAP domain, ankyrin repeat and PH domain 2 [Source:HGNC Symbol;Acc:HGNC:16924]	protein_coding	35.53	35948221	36244514	1969	4	p14	ARAP2		296293
ENSG00000047410	11041.0883378156	-0.118705045257907	0.053592148181556	-2.2149708359472	0.0267620663589349	0.0625002446933775	translocated promoter region, nuclear basket protein [Source:HGNC Symbol;Acc:HGNC:12017]	protein_coding	34.16	186311652	186375693	9636	1	q31.1	TPR		64041
ENSG00000047457	23569.6299578874	0.92083066402055	0.222748275218325	4.13395193798023	3.56578074445346e-05	0.000247590603937725	ceruloplasmin [Source:HGNC Symbol;Acc:HGNC:2295]	protein_coding	37.36	149162410	149221829	3411	3	q25.1	CP		59419
ENSG00000047578	1535.02175907671	0.0117686970808904	0.0293046072950382	0.401598866772157	0.687979263994197	0.776128998667535	katanin interacting protein [Source:HGNC Symbol;Acc:HGNC:29068]	protein_coding	47.84	27550133	27780369	440	16	p12.1	KATNIP		230236
ENSG00000047579	976.222919420949	0.221744095612837	0.0496804635356078	4.46340633383795	8.06668700382782e-06	6.98123360059275e-05	dystrobrevin binding protein 1 [Source:HGNC Symbol;Acc:HGNC:17328]	protein_coding	39.93	15522807	15663058	1383	6	p22.3	DTNBP1		140251
ENSG00000047597	58.3296203331806	-0.0372119916287941	0.162223565031854	-0.229387090719448	0.818568068808515	0.876585762063998	X-linked Kx blood group [Source:HGNC Symbol;Acc:HGNC:12811]	protein_coding	39.51	37685791	37732130	5174	X	p21.1	XK		46339
ENSG00000047617	208.651209677683	0.0654778101227884	0.0822023391155422	0.796544366344051	0.425715698944013	0.549744441092193	anoctamin 2 [Source:HGNC Symbol;Acc:HGNC:1183]	protein_coding	44.4	5531869	5946232	463	12	p13.31	ANO2		414363
ENSG00000047621	1137.86019065467	0.0140712777861098	0.0378364375801961	0.371897532802476	0.709969142139146	0.792979480735616	chromosome 12 open reading frame 4 [Source:HGNC Symbol;Acc:HGNC:1184]	protein_coding	36.55	4487735	4538508	3817	12	p13.32	C12orf4		50773
ENSG00000047634	589.973018437723	-0.0962121826038855	0.0760488441130908	-1.26513668584903	0.205822334012755	0.318417295645436	Scm polycomb group protein like 1 [Source:HGNC Symbol;Acc:HGNC:10580]	protein_coding	38.89	17737449	17754988	2704	X	p22.13	SCML1		17539
ENSG00000047644	3787.3725801114	0.0723426603742516	0.0513806496745803	1.40797480826798	0.159138529655855	0.260698852275985	WWC family member 3 [Source:HGNC Symbol;Acc:HGNC:29237]	protein_coding	46.3	10015254	10144474	6951	X	p22.2	WWC3		129220
ENSG00000047648	1247.34423388638	-0.118300072565355	0.058356211061044	-2.0272061947546	0.0426413299014599	0.091104787401052	Rho GTPase activating protein 6 [Source:HGNC Symbol;Acc:HGNC:676]	protein_coding	39.23	11117651	11665920	2564	X	p22.2	ARHGAP6		548269
ENSG00000047662	20.4868372856484	-0.379548844260072	0.0903653741463082	-4.20015794595787	2.66728845678149e-05	0.000193742568434169	family with sequence similarity 184 member B [Source:HGNC Symbol;Acc:HGNC:29235]	protein_coding	44.07	17629306	17781621	6731	4	p15.31	FAM184B		152315
ENSG00000047849	23358.9300587649	0.189558994120546	0.0395811420249221	4.78912392171985	1.67511016747402e-06	1.83695176057731e-05	microtubule associated protein 4 [Source:HGNC Symbol;Acc:HGNC:6862]	protein_coding	43.43	47850690	48089272	3724	3	p21.31	MAP4		238582
ENSG00000047932	2615.51820119381	0.0153481102545916	0.0343866309826584	0.446339458562597	0.655352057545703	0.749867220105755	golgi associated PDZ and coiled-coil motif containing [Source:HGNC Symbol;Acc:HGNC:17643]	protein_coding	36.66	117560269	117602542	4597	6	q22.1	GOPC		42273
ENSG00000047936	17.4213604710995	0.408506574718843	0.230068171849838	1.77558925875878	0.0758006417005067	0.144657802425839	ROS proto-oncogene 1, receptor tyrosine kinase [Source:HGNC Symbol;Acc:HGNC:10261]	protein_coding	37.25	117287353	117425942	7435	6	q22.1	ROS1		138589
ENSG00000048028	916.092121043702	-0.115598618297786	0.042849352647278	-2.69779147538953	0.00698011486186333	0.0208057170946834	ubiquitin specific peptidase 28 [Source:HGNC Symbol;Acc:HGNC:12625]	protein_coding	41.45	113797874	113875570	4669	11	q23.2	USP28		77696
ENSG00000048052	815.80620841602	0.0716730303673897	0.068155421653608	1.05161157584293	0.292977794606132	0.416045390135093	histone deacetylase 9 [Source:HGNC Symbol;Acc:HGNC:14065]	protein_coding	36.13	18086949	19002416	2524	7	p21.1	HDAC9		915467
ENSG00000048140	2847.25121818973	-0.138526694246378	0.0455832851130642	-3.03898005382407	0.00237380570509158	0.00851265086773945	tetraspanin 17 [Source:HGNC Symbol;Acc:HGNC:13594]	protein_coding	58.7	176647387	176659054	2550	5	q35.2	TSPAN17		11667
ENSG00000048162	1706.64119457634	-0.0535039024110436	0.0330582614706431	-1.61847296351494	0.105560708841591	0.18840009045012	NOP16 nucleolar protein [Source:HGNC Symbol;Acc:HGNC:26934]	protein_coding	49.26	176383938	176388927	954	5	q35.2	NOP16		4989
ENSG00000048342	1344.41232909082	0.0890061037952762	0.0661466368227465	1.34558774369416	0.178435506502412	0.284483490274577	coiled-coil and C2 domain containing 2A [Source:HGNC Symbol;Acc:HGNC:29253]	protein_coding	40.21	15469865	15601552	1521	4	p15.32	CC2D2A		131687
ENSG00000048392	4262.4730757952	-0.027737051674379	0.064605377900197	-0.429330383566945	0.667682808494892	0.760261661177925	ribonucleotide reductase regulatory TP53 inducible subunit M2B [Source:HGNC Symbol;Acc:HGNC:17296]	protein_coding	37.81	102204502	102238961	4774	8	q22.3	RRM2B		34459
ENSG00000048405	1151.78641087669	0.0625129397642743	0.0450666953501403	1.38712056161624	0.165405003156921	0.268536967106289	zinc finger protein 800 [Source:HGNC Symbol;Acc:HGNC:27267]	protein_coding	37.8	127346790	127431924	1478	7	q31.33	ZNF800		85134
ENSG00000048462	61.148228560633	0.0721936494684614	0.209584436173027	0.344460928429152	0.730499674745378	0.809576439154027	TNF receptor superfamily member 17 [Source:HGNC Symbol;Acc:HGNC:11913]	protein_coding	40.26	11965210	11968068	891	16	p13.13	TNFRSF17		2858
ENSG00000048471	5963.19631435904	0.0941987783932088	0.0497940578869115	1.89176745962633	0.0585219706786371	0.117835465715628	sorting nexin 29 [Source:HGNC Symbol;Acc:HGNC:30542]	protein_coding	47.13	11976734	12574287	540	16	p13.13	SNX29		597553
ENSG00000048540	150.422736342723	0.302226349890702	0.156389229752996	1.93252662199337	0.0532945394311403	0.109063872141727	LIM domain only 3 [Source:HGNC Symbol;Acc:HGNC:6643]	protein_coding	35.63	16548372	16610594	3515	12	p12.3	LMO3		62222
ENSG00000048544	2023.12739968379	-0.0526911365000926	0.035803205047452	-1.47168770031225	0.141105230523746	0.236589644111265	mitochondrial ribosomal protein S10 [Source:HGNC Symbol;Acc:HGNC:14502]	protein_coding	41.02	42206807	42217861	2100	6	p21.1	MRPS10		11054
ENSG00000048649	2717.13691869033	-0.0403081803839506	0.0307987153763628	-1.30876174189025	0.190615070112267	0.299603907662898	remodeling and spacing factor 1 [Source:HGNC Symbol;Acc:HGNC:18118]	protein_coding	39.02	77660009	77820869	11242	11	q14.1	RSF1		160860
ENSG00000048707	4555.60194604458	-0.163271432475139	0.0438233315912141	-3.72567366621374	0.000194794283653852	0.00104149154558519	vacuolar protein sorting 13 homolog D [Source:HGNC Symbol;Acc:HGNC:23595]	protein_coding	42.34	12230030	12512047	16357	1	p36.22	VPS13D		282017
ENSG00000048740	2049.46959103747	0.0916880930778683	0.0764328289805896	1.19959046787543	0.230298430382551	0.346504648105485	CUGBP Elav-like family member 2 [Source:HGNC Symbol;Acc:HGNC:2550]	protein_coding	41.91	10798397	11336675	2724	10	p14	CELF2		538278
ENSG00000048828	12081.3489315381	-0.12776447516478	0.0502385585508138	-2.54315567266033	0.0109856272873553	0.0302706357602165	family with sequence similarity 120A [Source:HGNC Symbol;Acc:HGNC:13247]	protein_coding	42.42	93451685	93566112	5160	9	q22.31	FAM120A		114427
ENSG00000048991	1602.83272489715	0.071139286161174	0.0357250161521268	1.99130172141123	0.0464477263342718	0.0978205392895819	R3H domain containing 1 [Source:HGNC Symbol;Acc:HGNC:9757]	protein_coding	37.98	135531455	135725270	539	2	q21.3	R3HDM1		193815
ENSG00000049089	496.669355438054	-0.0651530143623488	0.136889055202029	-0.475954883801279	0.634106520197288	0.732776420968622	collagen type IX alpha 2 chain [Source:HGNC Symbol;Acc:HGNC:2218]	protein_coding	57.43	40300489	40317813	2852	1	p34.2	COL9A2		17324
ENSG00000049130	3076.255902955	-0.15179441098467	0.107808229299466	-1.40800393412474	0.159129905061414	0.260698852275985	KIT ligand [Source:HGNC Symbol;Acc:HGNC:6343]	protein_coding	36.84	88492793	88580851	5191	12	q21.32	KITLG		88058
ENSG00000049167	400.709685268291	-0.0600979801662304	0.0367671099553189	-1.63455817547978	0.102141701436543	0.18334661385075	ERCC excision repair 8, CSA ubiquitin ligase complex subunit [Source:HGNC Symbol;Acc:HGNC:3439]	protein_coding	37.18	60866454	60945073	9414	5	q12.1	ERCC8		78619
ENSG00000049192	145.289006915065	0.341359804337993	0.0894503904160231	3.81619132963388	0.000135527429225778	0.000765206539334273	ADAM metallopeptidase with thrombospondin type 1 motif 6 [Source:HGNC Symbol;Acc:HGNC:222]	protein_coding	35.91	65148738	65481920	7309	5	q12.3	ADAMTS6		333182
ENSG00000049239	6542.87992656976	0.168545274064154	0.056206696681027	2.99866891343301	0.00271161799586284	0.00951382166894407	hexose-6-phosphate dehydrogenase/glucose 1-dehydrogenase [Source:HGNC Symbol;Acc:HGNC:4795]	protein_coding	52.29	9234774	9271337	9147	1	p36.22	H6PD		36563
ENSG00000049245	6490.46399958372	-0.0548553907296792	0.025392588033636	-2.16029144634708	0.0307501147246614	0.0698463202179564	vesicle associated membrane protein 3 [Source:HGNC Symbol;Acc:HGNC:12644]	protein_coding	42.69	7771296	7781432	2178	1	p36.23	VAMP3		10136
ENSG00000049246	1897.61636341234	-0.0990172823078375	0.0987986832925795	-1.00221257012718	0.316240938028094	0.441469520077587	period circadian regulator 3 [Source:HGNC Symbol;Acc:HGNC:8847]	protein_coding	40.55	7784291	7845177	1524	1	p36.23	PER3		60886
ENSG00000049247	19.6022719757755	0.124748929948835	0.227489350032958	0.548372615820308	0.583436075576075	0.689391771526467	urotensin 2 [Source:HGNC Symbol;Acc:HGNC:12636]	protein_coding	40.81	7843083	7853512	1601	1	p36.23	UTS2		10429
ENSG00000049249	239.18421158753	0.0186409776481066	0.131374603735345	0.141891789722608	0.887165479553023	0.924838380875428	TNF receptor superfamily member 9 [Source:HGNC Symbol;Acc:HGNC:11924]	protein_coding	43.92	7915871	7943165	5872	1	p36.23	TNFRSF9		27294
ENSG00000049283	239.72735187925	0.16031706558469	0.174251706130462	0.920031540263148	0.357556277390478	0.483528719670239	epsin 3 [Source:HGNC Symbol;Acc:HGNC:18235]	protein_coding	58.65	50532682	50543750	3879	17	q21.33	EPN3		11068
ENSG00000049323	5126.77803605562	0.950103384563258	0.103764979792759	9.15630096455298	5.37067250249358e-20	2.12560738287715e-17	latent transforming growth factor beta binding protein 1 [Source:HGNC Symbol;Acc:HGNC:6714]	protein_coding	40.26	32946953	33399509	6502	2	p22.3	LTBP1		452556
ENSG00000049449	6650.21955793937	0.113463116804186	0.0446985982392399	2.53840436330685	0.0111359234464468	0.0305906194733841	reticulocalbin 1 [Source:HGNC Symbol;Acc:HGNC:9934]	protein_coding	46.64	32091074	32105722	2369	11	p13	RCN1		14648
ENSG00000049540	1712.98156711156	0.782101705114922	0.106457372917999	7.3466184978785	2.03284007779286e-13	1.58590845876658e-11	elastin [Source:HGNC Symbol;Acc:HGNC:3327]	protein_coding	54.95	74027789	74069907	2583	7	q11.23	ELN		42118
ENSG00000049541	1707.04466531957	-0.0186440912041313	0.0312926469395686	-0.595797831999838	0.551310292228984	0.662380579890398	replication factor C subunit 2 [Source:HGNC Symbol;Acc:HGNC:9970]	protein_coding	48.96	74231499	74254458	1576	7	q11.23	RFC2		22959
ENSG00000049618	4212.05661074006	0.0849541191483473	0.0347800458719091	2.44261089997476	0.0145814488281987	0.038132662390843	AT-rich interaction domain 1B [Source:HGNC Symbol;Acc:HGNC:18040]	protein_coding	40.89	156776020	157210779	10813	6	q25.3	ARID1B		434759
ENSG00000049656	10780.338654524	-0.0289985242076457	0.0651221970217413	-0.445294009321651	0.65610729657814	0.750398442456547	CLPTM1 like [Source:HGNC Symbol;Acc:HGNC:24308]	protein_coding	56.18	1317752	1345099	2492	5	p15.33	CLPTM1L		27347
ENSG00000049759	6507.05136940442	-0.340083832666347	0.0708457724425759	-4.80034052761586	1.58396064420496e-06	1.75446616884053e-05	NEDD4 like E3 ubiquitin protein ligase [Source:HGNC Symbol;Acc:HGNC:7728]	protein_coding	43.38	58044226	58401540	8633	18	q21.31	NEDD4L		357314
ENSG00000049768	156.544855302816	0.445592087777576	0.109557882661266	4.06718418568995	4.7584632334558e-05	0.00031619812812976	forkhead box P3 [Source:HGNC Symbol;Acc:HGNC:6106]	protein_coding	53.75	49250438	49270477	2264	X	p11.23	FOXP3		20039
ENSG00000049769	324.97613601558	-0.0500188861674323	0.0588525776118995	-0.849901367061259	0.395379925476559	0.52114613359663	protein phosphatase 1 regulatory subunit 3F [Source:HGNC Symbol;Acc:HGNC:14944]	protein_coding	47.9	49269793	49301461	3477	X	p11.23	PPP1R3F		31668
ENSG00000049860	7457.17699395354	0.0870177282449519	0.0580889050456329	1.49800944219199	0.134130797271135	0.227743062396014	hexosaminidase subunit beta [Source:HGNC Symbol;Acc:HGNC:4879]	protein_coding	42.11	74640023	74722647	2021	5	q13.3	HEXB		82624
ENSG00000049883	616.6022597201	-0.0617650504149201	0.0452130650738135	-1.36608854794702	0.171911172331086	0.276429805083491	pentatricopeptide repeat domain 2 [Source:HGNC Symbol;Acc:HGNC:25734]	protein_coding	40.38	72320367	72368395	11145	5	q13.2	PTCD2		48028
ENSG00000050030	127.520682653974	0.545407158293537	0.265341788421851	2.05548911664991	0.0398317857953998	0.0861685626052462	neurite extension and migration factor [Source:HGNC Symbol;Acc:HGNC:29433]	protein_coding	39.49	74732856	74925472	11717	X	q13.3	NEXMIF		192616
ENSG00000050130	3451.96975373121	-0.0758109798867448	0.0364814398171477	-2.0780698422739	0.0377029268372228	0.0822540190625994	JNK1/MAPK8 associated membrane protein [Source:HGNC Symbol;Acc:HGNC:20184]	protein_coding	36.78	59484443	59505410	2347	14	q23.1	JKAMP		20967
ENSG00000050165	4356.39863358138	0.0626027057728749	0.0881202714764538	0.710423432928286	0.47744159618576	0.597259857136995	dickkopf WNT signaling pathway inhibitor 3 [Source:HGNC Symbol;Acc:HGNC:2893]	protein_coding	48.21	11956207	12009769	9549	11	p15.3	DKK3		53562
ENSG00000050327	770.483714910474	-0.00604148138444187	0.0667721843629243	-0.0904790137103323	0.927906570175602	0.951778755640928	Rho guanine nucleotide exchange factor 5 [Source:HGNC Symbol;Acc:HGNC:13209]	protein_coding	48.06	144355288	144380632	771	7	q35	ARHGEF5		25344
ENSG00000050344	1678.43158814473	0.360297063530775	0.0819919175712021	4.39429975787421	1.11130384769586e-05	9.15852084132084e-05	nuclear factor, erythroid 2 like 3 [Source:HGNC Symbol;Acc:HGNC:7783]	protein_coding	44.68	26152198	26187137	3740	7	p15.2	NFE2L3		34939
ENSG00000050393	1944.10740836517	-0.11853768082316	0.0394655037671731	-3.00357703584561	0.00266825988114233	0.00937995084300185	mitochondrial calcium uniporter regulator 1 [Source:HGNC Symbol;Acc:HGNC:21097]	protein_coding	41.24	13786557	13814568	5471	6	p23	MCUR1		28011
ENSG00000050405	5672.67924636078	-0.193740139001009	0.0623597026623521	-3.1068162728424	0.00189113893199957	0.00706271840035834	LIM domain and actin binding 1 [Source:HGNC Symbol;Acc:HGNC:24636]	protein_coding	42.32	50175788	50283546	2652	12	q13.12	LIMA1		107758
ENSG00000050426	4018.79718430774	-0.149701516207191	0.0417035893768143	-3.58965543360207	0.000331115348829168	0.00162572126034823	LETM1 domain containing 1 [Source:HGNC Symbol;Acc:HGNC:24241]	protein_coding	45.34	51047962	51060424	1186	12	q13.12	LETMD1		12462
ENSG00000050438	93.3110216649057	0.137982486043077	0.0908130550271104	1.51941244573135	0.128658711177093	0.22020302776824	solute carrier family 4 member 8 [Source:HGNC Symbol;Acc:HGNC:11034]	protein_coding	42.72	51391317	51515763	2262	12	q13.13	SLC4A8		124446
ENSG00000050555	1064.90255313507	0.568398373331491	0.152042449509027	3.73841894265027	0.000185181177944454	0.000999645700101348	laminin subunit gamma 3 [Source:HGNC Symbol;Acc:HGNC:6494]	protein_coding	53.66	131009174	131094473	7455	9	q34.12	LAMC3		85299
ENSG00000050628	7403.55685753398	-0.475886006183401	0.218447020931092	-2.17849620541869	0.0293691144313972	0.0672270588063596	prostaglandin E receptor 3 [Source:HGNC Symbol;Acc:HGNC:9595]	protein_coding	38.05	70852353	71047808	1914	1	p31.1	PTGER3		195455
ENSG00000050730	60.4417280961118	-0.0948220011941913	0.148546081178059	-0.638333912562327	0.523256340885686	0.637236014918681	TNFAIP3 interacting protein 3 [Source:HGNC Symbol;Acc:HGNC:19315]	protein_coding	37.14	121131408	121227466	2397	4	q27	TNIP3		96058
ENSG00000050748	2893.08774079303	-0.0619615879812645	0.0353303855745286	-1.75377616104862	0.0794688693911715	0.150138705741127	mitogen-activated protein kinase 9 [Source:HGNC Symbol;Acc:HGNC:6886]	protein_coding	43.58	180233143	180292099	4799	5	q35.3	MAPK9		58956
ENSG00000050767	11103.3169482112	0.364829932028659	0.121344815916464	3.00655556871762	0.00264225755480054	0.00930063196133368	collagen type XXIII alpha 1 chain [Source:HGNC Symbol;Acc:HGNC:22990]	protein_coding	50.61	178237476	178590393	2764	5	q35.3	COL23A1		352917
ENSG00000050820	5629.99473334063	0.0979148492274955	0.0513135711777404	1.90816672821966	0.0563696704393215	0.114196085170895	BCAR1 scaffold protein, Cas family member [Source:HGNC Symbol;Acc:HGNC:971]	protein_coding	59.7	75228181	75268053	4064	16	q23.1	BCAR1		39872
ENSG00000051009	2059.71029192936	-0.0349420041967822	0.0362527449943143	-0.963844371019695	0.335123957209005	0.461360520372489	family with sequence similarity 160 member A2 [Source:HGNC Symbol;Acc:HGNC:25378]	protein_coding	44.55	6211345	6234711	3364	11	p15.4	FAM160A2		23366
ENSG00000051108	13389.3460593682	-0.209798875251554	0.0508798147714396	-4.12342057835714	3.73287208143145e-05	0.000257320795519916	homocysteine inducible ER protein with ubiquitin like domain 1 [Source:HGNC Symbol;Acc:HGNC:13744]	protein_coding	42.95	56932142	56944864	570	16	q13	HERPUD1		12722
ENSG00000051128	1905.88855429072	0.00314422961416737	0.0513391645570813	0.0612442691908527	0.951164674164113	0.968411919165583	homer scaffold protein 3 [Source:HGNC Symbol;Acc:HGNC:17514]	protein_coding	56.77	18929201	18941261	1418	19	p13.11	HOMER3		12060
ENSG00000051180	72.1379705334486	0.137348883639687	0.0628329426723258	2.18593746843853	0.0288201805280872	0.0662790631277312	RAD51 recombinase [Source:HGNC Symbol;Acc:HGNC:9817]	protein_coding	43.47	40694774	40732340	566	15	q15.1	RAD51		37566
ENSG00000051341	41.1854681751718	0.429700928510686	0.0723780163221814	5.93689838911761	2.90464559355468e-09	7.53492581392402e-08	DNA polymerase theta [Source:HGNC Symbol;Acc:HGNC:9186]	protein_coding	39.03	121431431	121545988	8757	3	q13.33	POLQ		114557
ENSG00000051382	4758.7197609876	0.115891219871866	0.0572902404799517	2.02287892145296	0.0430856322455045	0.091860537964499	phosphatidylinositol-4,5-bisphosphate 3-kinase catalytic subunit beta [Source:HGNC Symbol;Acc:HGNC:8976]	protein_coding	40.59	138652698	138834928	6259	3	q22.3	PIK3CB		182230
ENSG00000051523	7502.32047504721	0.0690571458271181	0.0494993737763439	1.39511150462515	0.162982217434182	0.265373514178655	cytochrome b-245 alpha chain [Source:HGNC Symbol;Acc:HGNC:2577]	protein_coding	61.63	88643289	88651054	692	16	q24.2	CYBA		7765
ENSG00000051596	223.946290907397	0.163909820624002	0.077276162778457	2.12109161131506	0.033914093753497	0.0754385194431796	THO complex 3 [Source:HGNC Symbol;Acc:HGNC:19072]	protein_coding	43.01	175917873	176034680	453	5	q35.2	THOC3		116807
ENSG00000051620	3437.13677205978	0.114723429677124	0.0482454547124003	2.37791166776249	0.0174109961724572	0.0441381401172414	heme binding protein 2 [Source:HGNC Symbol;Acc:HGNC:15716]	protein_coding	47.12	138403531	138422197	661	6	q24.1	HEBP2		18666
ENSG00000051825	636.108869677586	-0.086341214414749	0.0440173045145397	-1.9615288888539	0.0498173584291669	0.103400649172434	M-phase phosphoprotein 9 [Source:HGNC Symbol;Acc:HGNC:7215]	protein_coding	42.99	123152320	123244014	484	12	q24.31	MPHOSPH9		91694
ENSG00000052126	4711.31193728099	0.413192007760147	0.0849925452704125	4.86150881169088	1.16494393931172e-06	1.35315284919193e-05	pleckstrin homology domain containing A5 [Source:HGNC Symbol;Acc:HGNC:30036]	protein_coding	38.1	19129733	19376400	1954	12	p12.3	PLEKHA5		246667
ENSG00000052344	3780.4250067399	0.000725889737544299	0.110911343609154	0.00654477453724031	0.994778062722301	0.996128579067867	serine protease 8 [Source:HGNC Symbol;Acc:HGNC:9491]	protein_coding	58.95	31131433	31135727	1837	16	p11.2	PRSS8		4294
ENSG00000052723	2671.41832523389	-0.0976071793387127	0.0323129656034325	-3.02068155973725	0.00252206451321707	0.00895722058568034	suppressor of IKBKE 1 [Source:HGNC Symbol;Acc:HGNC:26119]	protein_coding	36.9	114769479	114780685	5494	1	p13.2	SIKE1		11206
ENSG00000052749	1340.23537601862	0.0898543714226373	0.054810182009844	1.63937370991578	0.101135453444191	0.181942904993224	ribosomal RNA processing 12 homolog [Source:HGNC Symbol;Acc:HGNC:29100]	protein_coding	50.49	97356358	97426076	1919	10	q24.1	RRP12		69718
ENSG00000052795	4518.10728510699	-0.0493135999752594	0.0805863231092003	-0.611935103534082	0.540580695239118	0.652242021090428	folliculin interacting protein 2 [Source:HGNC Symbol;Acc:HGNC:29280]	protein_coding	40.58	158769026	158908050	7038	4	q32.1	FNIP2		139024
ENSG00000052802	3860.11697550051	-0.221361864268364	0.0633495408613734	-3.49429311181223	0.000475318851063104	0.00220749828168317	methylsterol monooxygenase 1 [Source:HGNC Symbol;Acc:HGNC:10545]	protein_coding	37	165327667	165343164	2227	4	q32.3	MSMO1		15497
ENSG00000052841	4288.72408982724	0.0842015551202797	0.0379039096975105	2.22144775544909	0.0263206495601432	0.0616669333543812	tetratricopeptide repeat domain 17 [Source:HGNC Symbol;Acc:HGNC:25596]	protein_coding	37.9	43358920	43494933	3648	11	p12	TTC17		136013
ENSG00000052850	19.3290038796551	0.0324010124747259	0.179401875620952	0.180605762133636	0.856677032735808	0.902857583308694	ALX homeobox 4 [Source:HGNC Symbol;Acc:HGNC:450]	protein_coding	52.82	44260440	44310139	5727	11	p11.2	ALX4		49699
ENSG00000053108	130.873317754263	-0.328703971999064	0.191100327593929	-1.72005969920433	0.0854215903791256	0.159070019173981	follistatin like 4 [Source:HGNC Symbol;Acc:HGNC:21389]	protein_coding	46.68	133196455	133612541	5396	5	q31.1	FSTL4		416086
ENSG00000053254	4929.03457058642	0.0148411538392874	0.0469266466602675	0.316262824973029	0.751803025452794	0.825605267117119	forkhead box N3 [Source:HGNC Symbol;Acc:HGNC:1928]	protein_coding	44.31	89124871	89619149	513	14	q32.11	FOXN3		494278
ENSG00000053328	65.9370181442853	0.466472663050283	0.115865044609795	4.02599994347948	5.67337022314842e-05	0.000367095331111992	methyltransferase like 24 [Source:HGNC Symbol;Acc:HGNC:21566]	protein_coding	40.62	110243940	110358349	3184	6	q21	METTL24		114409
ENSG00000053371	3622.10795396067	-0.149129725725132	0.042813907344795	-3.48320755973379	0.000495444082444095	0.00228332039926735	aldo-keto reductase family 7 member A2 [Source:HGNC Symbol;Acc:HGNC:389]	protein_coding	52.86	19303965	19312144	1360	1	p36.13	AKR7A2		8179
ENSG00000053372	2096.93806555725	-0.00962884707560516	0.031537804570439	-0.305311267120681	0.760129095438845	0.831867160863138	MRT4 homolog, ribosome maturation factor [Source:HGNC Symbol;Acc:HGNC:18477]	protein_coding	52.85	19251805	19260128	2049	1	p36.13	MRTO4		8323
ENSG00000053438	104.947443352131	-0.530108138882856	0.139348317417765	-3.80419475962237	0.000142266218267463	0.000797427952962389	neuronatin [Source:HGNC Symbol;Acc:HGNC:7860]	protein_coding	54.16	37521206	37523690	1222	20	q11.23	NNAT		2484
ENSG00000053501	2134.09787829266	-0.0385906686045347	0.0244107588055178	-1.58088771070122	0.113903714731022	0.200142455759643	unconventional SNARE in the ER 1 [Source:HGNC Symbol;Acc:HGNC:30882]	protein_coding	55.26	17215346	17219829	559	19	p13.11	USE1		4483
ENSG00000053524	65.4289617834517	0.148156972649517	0.0866624683337398	1.70958634687117	0.0873423921250925	0.162006566389444	MCF.2 cell line derived transforming sequence-like 2 [Source:HGNC Symbol;Acc:HGNC:30319]	protein_coding	42.39	183178041	183428778	5326	3	q27.1	MCF2L2		250737
ENSG00000053702	1888.79026587692	0.183793900243276	0.0564574249770394	3.25544249171873	0.00113215822231205	0.00459288286836442	nuclear receptor interacting protein 2 [Source:HGNC Symbol;Acc:HGNC:23078]	protein_coding	51.39	2825348	2835544	2757	12	p13.33	NRIP2		10196
ENSG00000053747	1412.65832097927	0.495752647366194	0.126198080898014	3.92836914664996	8.5523864257454e-05	0.000517834233323025	laminin subunit alpha 3 [Source:HGNC Symbol;Acc:HGNC:6483]	protein_coding	42.46	23689453	23956222	10651	18	q11.2	LAMA3		266769
ENSG00000053770	2947.83495539612	-0.150873004134703	0.0369389165977219	-4.08439169393527	4.41924323366851e-05	0.000297803405119348	adaptor related protein complex 5 subunit mu 1 [Source:HGNC Symbol;Acc:HGNC:20192]	protein_coding	35.15	57268924	57298742	11675	14	q22.3	AP5M1		29818
ENSG00000053900	1096.07069801817	-0.0104225333999349	0.0388844256543637	-0.268038764223465	0.78866948054096	0.854207693281148	anaphase promoting complex subunit 4 [Source:HGNC Symbol;Acc:HGNC:19990]	protein_coding	37.91	25377263	25418498	2635	4	p15.2	ANAPC4		41235
ENSG00000053918	1795.22227535543	-0.129746173587407	0.0529803148425497	-2.44895059557488	0.0143273098461531	0.0376013677621746	potassium voltage-gated channel subfamily Q member 1 [Source:HGNC Symbol;Acc:HGNC:6294]	protein_coding	51.55	2444684	2849105	582	11	p15.5	KCNQ1		404421
ENSG00000054116	3013.02947771543	-0.0108857225085306	0.0256382586507389	-0.424588996344213	0.671136315883163	0.763069576642103	trafficking protein particle complex 3 [Source:HGNC Symbol;Acc:HGNC:19942]	protein_coding	49.8	36136570	36156053	1114	1	p34.3	TRAPPC3		19483
ENSG00000054118	7825.26767760536	0.0921102012708394	0.0314953796320546	2.92456234364909	0.00344940976646019	0.0116031451659099	thyroid hormone receptor associated protein 3 [Source:HGNC Symbol;Acc:HGNC:22964]	protein_coding	43.71	36224432	36305357	4405	1	p34.3	THRAP3		80925
ENSG00000054148	5691.32544292774	-0.13598262318552	0.0381209833740881	-3.56713314163746	0.000360908130684941	0.00175290518905254	phosphohistidine phosphatase 1 [Source:HGNC Symbol;Acc:HGNC:30033]	protein_coding	66.23	136848724	136851027	985	9	q34.3	PHPT1		2303
ENSG00000054179	929.940247207541	-0.20886102537313	0.111961066102266	-1.86547906914672	0.0621142833836712	0.123793721010419	ectonucleoside triphosphate diphosphohydrolase 2 [Source:HGNC Symbol;Acc:HGNC:3364]	protein_coding	65.81	137048107	137054061	1427	9	q34.3	ENTPD2		5954
ENSG00000054219	443.388551825272	0.309133648453881	0.134166323513005	2.30410762074669	0.0212166030670388	0.0517172627262789	lymphocyte antigen 75 [Source:HGNC Symbol;Acc:HGNC:6729]	protein_coding	37.97	159803355	159904756	6932	2	q24.2	LY75		101401
ENSG00000054267	3073.08349402532	-0.0900867853200997	0.0330970741994838	-2.72189574151254	0.00649086166925805	0.0195994068304895	AT-rich interaction domain 4B [Source:HGNC Symbol;Acc:HGNC:15550]	protein_coding	39.95	235131634	235328219	3463	1	q42.3	ARID4B		196585
ENSG00000054277	401.773561544672	0.0321309730841113	0.0964920537103635	0.332990871772277	0.739141173610739	0.815865847505711	opsin 3 [Source:HGNC Symbol;Acc:HGNC:14007]	protein_coding	39.62	241590102	241677376	795	1	q43	OPN3		87274
ENSG00000054282	1590.31016318225	0.00202776858642076	0.0389399502474871	0.0520742469759989	0.958469533052921	0.973771920413834	SHH signaling and ciliogenesis regulator SDCCAG8 [Source:HGNC Symbol;Acc:HGNC:10671]	protein_coding	39.81	243256034	243500091	699	1	q43	SDCCAG8		244057
ENSG00000054356	182.468454282858	0.267670300330747	0.166798876930586	1.60474881639724	0.108549094108691	0.192547677099009	protein tyrosine phosphatase receptor type N [Source:HGNC Symbol;Acc:HGNC:9676]	protein_coding	53.59	219289623	219309648	3612	2	q35	PTPRN		20025
ENSG00000054392	865.614379871664	-0.278148832937269	0.0601405890217375	-4.6249768660685	3.746402127838e-06	3.64029145679205e-05	hedgehog acyltransferase [Source:HGNC Symbol;Acc:HGNC:18270]	protein_coding	42.26	210328252	210676296	3639	1	q32.2	HHAT		348044
ENSG00000054523	3960.15540855547	-0.0841964939339317	0.0441077253168055	-1.90888315661683	0.0562771663100716	0.114051402237234	kinesin family member 1B [Source:HGNC Symbol;Acc:HGNC:16636]	protein_coding	42.04	10210570	10381603	7800	1	p36.22	KIF1B		171033
ENSG00000054598	2166.556177658	-0.182722642271231	0.0639647361655086	-2.85661527311606	0.00428184492460558	0.0138768718976582	forkhead box C1 [Source:HGNC Symbol;Acc:HGNC:3800]	protein_coding	56.26	1609915	1613897	3983	6	p25.3	FOXC1		3982
ENSG00000054611	2699.64785234366	0.08696702639831	0.0329478872563882	2.63953271788158	0.00830204092251917	0.023983838000662	TBC1 domain family member 22A [Source:HGNC Symbol;Acc:HGNC:1309]	protein_coding	49.42	46762617	47175699	3758	22	q13.31	TBC1D22A		413082
ENSG00000054654	18092.89808866	-0.0458252451801164	0.0756934667161296	-0.605405554378598	0.54490956136586	0.656196471412527	spectrin repeat containing nuclear envelope protein 2 [Source:HGNC Symbol;Acc:HGNC:17084]	protein_coding	41.08	63761899	64226433	3229	14	q23.2	SYNE2		464534
ENSG00000054690	847.411771515021	-0.242003174485152	0.0705438074216821	-3.43053746785392	0.000602386775200663	0.00270249659971832	pleckstrin homology, MyTH4 and FERM domain containing H1 [Source:HGNC Symbol;Acc:HGNC:17733]	protein_coding	48.02	67533290	67589612	6615	14	q24.1	PLEKHH1		56322
ENSG00000054793	2898.23344713471	0.0705734367624737	0.102964563444872	0.685414810700958	0.493082200686553	0.610678769990169	ATPase phospholipid transporting 9A (putative) [Source:HGNC Symbol;Acc:HGNC:13540]	protein_coding	46.63	51596514	51768390	7437	20	q13.2	ATP9A		171876
ENSG00000054803	303.492817202752	-0.380060466953652	0.210901898074515	-1.80207229249009	0.0715340323388853	0.138194432232489	cerebellin 4 precursor [Source:HGNC Symbol;Acc:HGNC:16231]	protein_coding	44	55997357	56005519	3154	20	q13.2	CBLN4		8162
ENSG00000054938	68.2085896067415	0.941862375600866	0.220207043842927	4.27716733835587	1.89286516026163e-05	0.000144611689997954	chordin like 2 [Source:HGNC Symbol;Acc:HGNC:24168]	protein_coding	51.61	74696429	74731426	344	11	q13.4	CHRDL2		34997
ENSG00000054965	5805.62475031276	0.150509307356732	0.0354650685490508	4.24387470585506	2.19693047091333e-05	0.000164453382819219	family with sequence similarity 168 member A [Source:HGNC Symbol;Acc:HGNC:28999]	protein_coding	41.55	73400487	73598189	7296	11	q13.4	FAM168A		197702
ENSG00000054967	482.678673700112	0.0911851233652212	0.0556124293979713	1.63965365930494	0.101077199318009	0.181858267361496	RELT TNF receptor [Source:HGNC Symbol;Acc:HGNC:13764]	protein_coding	59.72	73376399	73397474	3402	11	q13.4	RELT		21075
ENSG00000054983	2614.36833678438	0.124790454889322	0.0611757870620875	2.03986676563183	0.0413635977021159	0.0887525967817059	galactosylceramidase [Source:HGNC Symbol;Acc:HGNC:4115]	protein_coding	39.12	87837820	87993665	2067	14	q31.3	GALC		155845
ENSG00000055044	1991.74126119471	0.013441384817445	0.040911207750872	0.32855018359018	0.742495707078707	0.818399527154339	NOP58 ribonucleoprotein [Source:HGNC Symbol;Acc:HGNC:29926]	protein_coding	41.15	202265736	202303661	1994	2	q33.1	NOP58		37925
ENSG00000055070	6778.23218645484	0.0691781474364964	0.0326562126756395	2.11837631398393	0.034143210211585	0.0757778079390046	SUZ RNA binding domain containing 1 [Source:HGNC Symbol;Acc:HGNC:30232]	protein_coding	48.1	16352575	16398145	490	1	p36.13	SZRD1		45570
ENSG00000055118	91.2579840329865	-0.626509622764777	0.19616682656207	-3.19375928002047	0.00140433164803026	0.00548317845346176	potassium voltage-gated channel subfamily H member 2 [Source:HGNC Symbol;Acc:HGNC:6251]	protein_coding	59.57	150944961	150978321	3165	7	q36.1	KCNH2		33360
ENSG00000055130	3076.95486080692	0.0254911194033863	0.0408640089309744	0.623803686183722	0.53275651851763	0.645518981482232	cullin 1 [Source:HGNC Symbol;Acc:HGNC:2551]	protein_coding	41.21	148697914	148801110	2857	7	q36.1	CUL1		103196
ENSG00000055147	1926.12741721434	-0.134562818042426	0.0340517551752629	-3.95171459884628	7.75932464950516e-05	0.000477295531036847	family with sequence similarity 114 member A2 [Source:HGNC Symbol;Acc:HGNC:1333]	protein_coding	37.35	153990148	154038936	4414	5	q33.2	FAM114A2		48788
ENSG00000055163	13334.7564089115	-0.0332931437981361	0.0768214682288282	-0.433383331062689	0.664736308232811	0.75807689041351	cytoplasmic FMR1 interacting protein 2 [Source:HGNC Symbol;Acc:HGNC:13760]	protein_coding	44.29	157266079	157395595	4210	5	q33.3	CYFIP2		129516
ENSG00000055208	5565.79328900302	0.100949932223495	0.0459649884554891	2.19623534380415	0.0280751028343309	0.0649059258715896	TGF-beta activated kinase 1 (MAP3K7) binding protein 2 [Source:HGNC Symbol;Acc:HGNC:17075]	protein_coding	38.87	149218641	149411613	648	6	q25.1	TAB2		192972
ENSG00000055211	4162.67915031474	-0.0087859714007424	0.0413017266923129	-0.212726491223856	0.831540302647537	0.885034678006816	glycoprotein integral membrane 1 [Source:HGNC Symbol;Acc:HGNC:21074]	protein_coding	42.05	149566294	149591748	2026	6	q25.1	GINM1		25454
ENSG00000055332	3797.84375257872	0.0685886175640377	0.0446033670026931	1.53774529084085	0.124110905029477	0.21413584858196	eukaryotic translation initiation factor 2 alpha kinase 2 [Source:HGNC Symbol;Acc:HGNC:9437]	protein_coding	41.3	37099210	37157522	9837	2	p22.2	EIF2AK2		58312
ENSG00000055483	2804.12152700862	0.00567743802193976	0.0423825420203955	0.13395699623698	0.893436579896872	0.92940543509113	ubiquitin specific peptidase 36 [Source:HGNC Symbol;Acc:HGNC:20062]	protein_coding	50.03	78787381	78841441	607	17	q25.3	USP36		54060
ENSG00000055609	5865.756261878	0.0241788533476013	0.0436597718304687	0.553801642424702	0.57971460414666	0.686393935168759	lysine methyltransferase 2C [Source:HGNC Symbol;Acc:HGNC:13726]	protein_coding	38.74	152134922	152436644	14292	7	q36.1	KMT2C		301722
ENSG00000055732	114.840331052495	-0.130874211459837	0.209812804557374	-0.623766560558265	0.532780903370403	0.645518981482232	mucolipin TRP cation channel 3 [Source:HGNC Symbol;Acc:HGNC:13358]	protein_coding	40.77	85018082	85048500	2810	1	p22.3	MCOLN3		30418
ENSG00000055813	145.614163144552	-0.114836258901644	0.10863024522508	-1.05712970327651	0.290452396702328	0.413327285914994	coiled-coil domain containing 85A [Source:HGNC Symbol;Acc:HGNC:29400]	protein_coding	38.51	56183990	56386172	4114	2	p16.1	CCDC85A		202182
ENSG00000055917	11352.2902334736	0.110688335073389	0.0344326434712283	3.21463367068752	0.00130611087616676	0.00515800953700609	pumilio RNA binding family member 2 [Source:HGNC Symbol;Acc:HGNC:14958]	protein_coding	37.42	20248691	20352234	6112	2	p24.1	PUM2		103543
ENSG00000055950	3199.70562838978	-0.069949016142071	0.0325774190121361	-2.14716261334309	0.0317803379716376	0.0716149901771649	mitochondrial ribosomal protein L43 [Source:HGNC Symbol;Acc:HGNC:14517]	protein_coding	53.18	100969458	100987515	844	10	q24.31	MRPL43		18057
ENSG00000055955	37.2409381728203	0.67048520025685	0.168327014823412	3.98322991089837	6.79849270434805e-05	0.000427427900478326	inter-alpha-trypsin inhibitor heavy chain 4 [Source:HGNC Symbol;Acc:HGNC:6169]	protein_coding	55.63	52812962	52830688	3282	3	p21.1	ITIH4		17726
ENSG00000055957	20.3940102806548	0.553129150585961	0.228733388479224	2.41822653991856	0.0155963635362353	0.0402356424646249	inter-alpha-trypsin inhibitor heavy chain 1 [Source:HGNC Symbol;Acc:HGNC:6166]	protein_coding	54.93	52777595	52792068	2904	3	p21.1	ITIH1		14473
ENSG00000056050	723.289466757753	-0.0983946291005969	0.0388014963954309	-2.53584624927464	0.0112175972476495	0.0307739561348451	histone PARylation factor 1 [Source:HGNC Symbol;Acc:HGNC:26051]	protein_coding	38.61	169729470	169757944	1216	4	q33	HPF1		28474
ENSG00000056097	6704.40278346329	-0.0176463665040756	0.0318774518091069	-0.553568917921924	0.579873902728356	0.686482368101922	zinc finger RNA binding protein [Source:HGNC Symbol;Acc:HGNC:17277]	protein_coding	38.32	32354350	32444740	4717	5	p13.3	ZFR		90390
ENSG00000056277	114.170306079652	0.0972047512537807	0.0456454454234737	2.12956079959277	0.0332078903050263	0.0741930932093711	zinc finger protein 280C [Source:HGNC Symbol;Acc:HGNC:25955]	protein_coding	38.03	130202707	130268899	4638	X	q26.1	ZNF280C		66192
ENSG00000056487	11.0808792298361	-0.257703515115372	0.153554550116395	-1.67825385128628	0.0932975529776563	0.170777145196664	PHD finger protein 21B [Source:HGNC Symbol;Acc:HGNC:25161]	protein_coding	52.73	44881162	45010005	3586	22	q13.31	PHF21B		128843
ENSG00000056558	1185.47741515389	0.0368640203368993	0.0548682074556553	0.671864856651148	0.50166973509877	0.618271300798706	TNF receptor associated factor 1 [Source:HGNC Symbol;Acc:HGNC:12031]	protein_coding	49.95	120902393	120929173	3715	9	q33.2	TRAF1		26780
ENSG00000056586	3138.67576439337	-0.105549809306393	0.0307255254781762	-3.43524830458516	0.000592011115427733	0.00266478900694753	ring finger and CCCH-type domains 2 [Source:HGNC Symbol;Acc:HGNC:21461]	protein_coding	40.51	122844556	122905359	9248	9	q33.2	RC3H2		60803
ENSG00000056736	1627.47278881202	-0.0600898750691473	0.123086722160522	-0.488191366334232	0.625414299347354	0.725988828636491	interleukin 17 receptor B [Source:HGNC Symbol;Acc:HGNC:18015]	protein_coding	45.39	53846568	53865794	2016	3	p21.1	IL17RB		19226
ENSG00000056972	2150.81948575609	0.200615179644297	0.0622517776791824	3.2226417802585	0.00127014289047537	0.00504039159430689	TRAF3 interacting protein 2 [Source:HGNC Symbol;Acc:HGNC:1343]	protein_coding	44.49	111555381	111606906	5833	6	q21	TRAF3IP2		51525
ENSG00000056998	48.7485406161112	1.21883625401062	0.180451126664809	6.75438428419806	1.43443096924482e-11	6.80599746723265e-10	glycogenin 2 [Source:HGNC Symbol;Acc:HGNC:4700]	protein_coding	43.65	2828822	2882820	3393	X	p22.33	GYG2		53998
ENSG00000057019	2786.46062273758	0.134547508746368	0.117367234616265	1.14638049696131	0.251637748839067	0.370470490873847	discoidin, CUB and LCCL domain containing 2 [Source:HGNC Symbol;Acc:HGNC:24627]	protein_coding	38.59	98795941	98901695	6128	3	q12.1	DCBLD2		105754
ENSG00000057252	4145.3578419841	-0.129013892991243	0.051745922306888	-2.49321854244096	0.0126590903308052	0.0340041481208371	sterol O-acyltransferase 1 [Source:HGNC Symbol;Acc:HGNC:11177]	protein_coding	39.63	179293714	179358680	6840	1	q25.2	SOAT1		64966
ENSG00000057294	718.234653724176	-0.0974082815355751	0.110764801426258	-0.879415484714476	0.379176039250709	0.505412320430529	plakophilin 2 [Source:HGNC Symbol;Acc:HGNC:9024]	protein_coding	40.77	32790755	32896777	4361	12	p11.21	PKP2		106022
ENSG00000057468	23.8138751780661	-0.102323343052129	0.123852841971548	-0.826168712992754	0.408708393561702	0.53372856126877	mutS homolog 4 [Source:HGNC Symbol;Acc:HGNC:7327]	protein_coding	37.01	75796882	75913242	3270	1	p31.1	MSH4		116360
ENSG00000057593	16.5382563355491	-0.489761753618998	0.180443204956491	-2.71421555462335	0.00664329239785192	0.019963093655545	coagulation factor VII [Source:HGNC Symbol;Acc:HGNC:3544]	protein_coding	61.36	113105788	113120685	3063	13	q34	F7		14897
ENSG00000057608	17040.4711303334	-0.00369195677445956	0.0465546945363998	-0.0793036408298828	0.936791110461172	0.958396582979659	GDP dissociation inhibitor 2 [Source:HGNC Symbol;Acc:HGNC:4227]	protein_coding	43.74	5765223	5842132	2297	10	p15.1	GDI2		76909
ENSG00000057657	1475.30034265989	0.0996215319232145	0.0704463130202371	1.41414827337516	0.157318371909454	0.258277060955143	PR/SET domain 1 [Source:HGNC Symbol;Acc:HGNC:9346]	protein_coding	40.37	105993463	106109939	5066	6	q21	PRDM1		116476
ENSG00000057663	2018.32921747864	0.00433206400095174	0.0314346636859932	0.137811685985431	0.890389248407678	0.92706547692614	autophagy related 5 [Source:HGNC Symbol;Acc:HGNC:589]	protein_coding	39.61	106045423	106325791	2261	6	q21	ATG5		280368
ENSG00000057704	2610.77370418922	-0.195865744867685	0.0740655191194084	-2.64449297319999	0.00818134053556842	0.0237196020851651	transmembrane and coiled-coil domain family 3 [Source:HGNC Symbol;Acc:HGNC:29199]	protein_coding	43.11	94567122	94650557	5874	12	q22	TMCC3		83435
ENSG00000057757	2443.92826001763	-0.0475247247755678	0.0299520601481122	-1.58669302013148	0.112582187947315	0.19827123549176	PITH domain containing 1 [Source:HGNC Symbol;Acc:HGNC:25022]	protein_coding	44.53	23778418	23788232	1590	1	p36.11	PITHD1		9814
ENSG00000057935	2177.10007284985	0.0339949881486591	0.0359240123370224	0.946302652101719	0.343994241058697	0.470611837298006	metastasis associated 1 family member 3 [Source:HGNC Symbol;Acc:HGNC:23784]	protein_coding	43.08	42494569	42756947	5832	2	p21	MTA3		262378
ENSG00000058056	632.939920728514	0.218212444883877	0.0718232011910346	3.03818879227449	0.00238004794940991	0.00853126531368999	ubiquitin specific peptidase 13 [Source:HGNC Symbol;Acc:HGNC:12611]	protein_coding	42.29	179653032	179804366	8015	3	q26.33	USP13		151334
ENSG00000058063	3900.55348385763	0.0102342657914521	0.0470111035523179	0.217698905537551	0.827663716483699	0.882366410050652	ATPase phospholipid transporting 11B (putative) [Source:HGNC Symbol;Acc:HGNC:13553]	protein_coding	36.02	182793503	182921629	7315	3	q26.33	ATP11B		128126
ENSG00000058085	794.488024889792	-0.151600441188429	0.21201289689977	-0.715052920861219	0.474576343287447	0.594897668793001	laminin subunit gamma 2 [Source:HGNC Symbol;Acc:HGNC:6493]	protein_coding	43.26	183186238	183245127	4313	1	q25.3	LAMC2		58889
ENSG00000058091	3353.24428289754	0.108488318836454	0.0774828362113963	1.40015936613968	0.16146560081474	0.263300402413907	cyclin dependent kinase 14 [Source:HGNC Symbol;Acc:HGNC:8883]	protein_coding	37.97	90466424	91210590	759	7	q21.13	CDK14		744166
ENSG00000058262	17944.4463829539	0.224953783724346	0.0396478574942287	5.67379419574162	1.39668914912687e-08	3.01785283926521e-07	SEC61 translocon subunit alpha 1 [Source:HGNC Symbol;Acc:HGNC:18276]	protein_coding	47.3	128051641	128071683	1871	3	q21.3	SEC61A1		20042
ENSG00000058272	4282.77363198838	0.126822332354114	0.0415307735242856	3.05369540685182	0.00226041456919327	0.00818196458048164	protein phosphatase 1 regulatory subunit 12A [Source:HGNC Symbol;Acc:HGNC:7618]	protein_coding	36.07	79773563	79935460	5620	12	q21.31	PPP1R12A		161897
ENSG00000058335	45.856071386668	0.550987394241745	0.135654972640866	4.06168224809889	4.8720361786446e-05	0.000323347775340965	Ras protein specific guanine nucleotide releasing factor 1 [Source:HGNC Symbol;Acc:HGNC:9875]	protein_coding	49.94	78959906	79090780	6294	15	q25.1	RASGRF1		130874
ENSG00000058404	62.215861744477	-0.237358489072322	0.195764726353032	-1.21246811667329	0.225333240116748	0.340422911030115	calcium/calmodulin dependent protein kinase II beta [Source:HGNC Symbol;Acc:HGNC:1461]	protein_coding	55.17	44217150	44334577	2292	7	p13	CAMK2B		117427
ENSG00000058453	1242.2343019385	0.172872044278278	0.0428046229713615	4.03863022912125	5.37642413173696e-05	0.000351079414026944	ciliary rootlet coiled-coil, rootletin [Source:HGNC Symbol;Acc:HGNC:21299]	protein_coding	49.14	16740273	16972964	1868	1	p36.13	CROCC		232691
ENSG00000058600	1432.90320457243	-0.0858755523723771	0.031899442524814	-2.69207063118975	0.00710099049085081	0.0210885381945527	RNA polymerase III subunit E [Source:HGNC Symbol;Acc:HGNC:30347]	protein_coding	51.68	22297375	22335101	3690	16	p12.2	POLR3E		37726
ENSG00000058668	9120.3553973631	0.147311147407288	0.0633463657560798	2.32548695807619	0.0200459364889745	0.0494881197940954	ATPase plasma membrane Ca2+ transporting 4 [Source:HGNC Symbol;Acc:HGNC:817]	protein_coding	46.48	203626787	203744081	8697	1	q32.1	ATP2B4		117294
ENSG00000058673	6893.67313179358	0.0281944175693499	0.0393688737631213	0.71616012535672	0.473892481440159	0.594434847956958	zinc finger CCCH-type containing 11A [Source:HGNC Symbol;Acc:HGNC:29093]	protein_coding	40.74	203795623	203854999	944	1	q32.1	ZC3H11A		59376
ENSG00000058729	1793.11293472326	0.0638096624278435	0.0430262177150348	1.48304140629926	0.138063409987362	0.232909341289626	RIO kinase 2 [Source:HGNC Symbol;Acc:HGNC:18999]	protein_coding	36.71	97160867	97183247	3909	5	q15	RIOK2		22380
ENSG00000058799	1420.18857497199	0.00139373944378845	0.0339090105976051	0.0411023329559161	0.967214314747113	0.978978710416754	Yip1 domain family member 1 [Source:HGNC Symbol;Acc:HGNC:25231]	protein_coding	43.43	53851719	53889798	1602	1	p32.3	YIPF1		38079
ENSG00000058804	1012.71850406416	-0.0168297262890163	0.0372308563291755	-0.452037045299649	0.651242295088422	0.746940113259812	NDC1 transmembrane nucleoporin [Source:HGNC Symbol;Acc:HGNC:25525]	protein_coding	40.2	53765478	53838463	4552	1	p32.3	NDC1		72985
ENSG00000058866	317.734455925705	0.672857822630315	0.106110295568545	6.34111722170886	2.28104893107423e-10	8.01181407024708e-09	diacylglycerol kinase gamma [Source:HGNC Symbol;Acc:HGNC:2853]	protein_coding	44.7	186105668	186362234	295	3	q27.3	DGKG		256566
ENSG00000059122	2037.97251362372	0.0994599646043461	0.0452139495204466	2.19976280902796	0.0278237279246497	0.0644441383147718	FLYWCH-type zinc finger 1 [Source:HGNC Symbol;Acc:HGNC:25404]	protein_coding	52.32	2911931	2951208	5043	16	p13.3	FLYWCH1		39277
ENSG00000059145	480.341708859431	-0.0191778102910628	0.0463099719536412	-0.414118374121687	0.678787417029323	0.769480138584489	unk like zinc finger [Source:HGNC Symbol;Acc:HGNC:14184]	protein_coding	57.82	1363205	1414751	5250	16	p13.3	UNKL		51546
ENSG00000059377	1786.25068134725	0.136039483581822	0.0540486586727328	2.5169816776684	0.0118364984345855	0.0321942440660442	thromboxane A synthase 1 [Source:HGNC Symbol;Acc:HGNC:11609]	protein_coding	44.8	139777051	140020325	703	7	q34	TBXAS1		243274
ENSG00000059378	2152.88332444672	0.12694828861715	0.0415911109992507	3.05229376102593	0.00227099730291414	0.00821477334694331	poly(ADP-ribose) polymerase family member 12 [Source:HGNC Symbol;Acc:HGNC:21919]	protein_coding	45.56	140023749	140062951	3021	7	q34	PARP12		39202
ENSG00000059573	4571.84890497371	0.228135872198306	0.0466840850002868	4.88680183400625	1.02487156750658e-06	1.21568647119366e-05	aldehyde dehydrogenase 18 family member A1 [Source:HGNC Symbol;Acc:HGNC:9722]	protein_coding	43.15	95605941	95656711	3352	10	q24.1	ALDH18A1		50770
ENSG00000059588	1280.04607445444	-0.0956956219990686	0.0582034257051286	-1.64415789688881	0.100143591264894	0.180679347949236	TAR (HIV-1) RNA binding protein 1 [Source:HGNC Symbol;Acc:HGNC:11568]	protein_coding	40.31	234391313	234479179	5206	1	q42.2	TARBP1		87866
ENSG00000059691	1293.31917416842	-0.146044426963247	0.0481464674670928	-3.03333628916941	0.0024186590401915	0.00865055769124696	glutamyl-tRNA amidotransferase subunit B [Source:HGNC Symbol;Acc:HGNC:8849]	protein_coding	43.81	151670504	151761007	2369	4	q31.3	GATB		90503
ENSG00000059728	1151.2728506232	0.0684230014274147	0.0798779974815713	0.856593850430471	0.391669385507291	0.517347913604136	MAX dimerization protein 1 [Source:HGNC Symbol;Acc:HGNC:6761]	protein_coding	40.74	69897688	69942945	860	2	p13.3	MXD1		45257
ENSG00000059758	1796.44698110387	0.187942237169323	0.0444364225774551	4.22946372070636	2.34249049444623e-05	0.000173648210385468	cyclin dependent kinase 17 [Source:HGNC Symbol;Acc:HGNC:8750]	protein_coding	37.8	96278261	96400480	4036	12	q23.1	CDK17		122219
ENSG00000059769	698.19555804926	-0.172380451339688	0.0497645011866878	-3.46392402674781	0.000532356840069409	0.00242997312062062	DnaJ heat shock protein family (Hsp40) member C25 [Source:HGNC Symbol;Acc:HGNC:34187]	protein_coding	42.76	111631334	111654351	2280	9	q31.3	DNAJC25		23017
ENSG00000059804	6292.78251297971	0.251494539959279	0.093893322310602	2.67851359149192	0.00739497308843864	0.0217861707164295	solute carrier family 2 member 3 [Source:HGNC Symbol;Acc:HGNC:11007]	protein_coding	44.55	7919230	7936187	3827	12	p13.31	SLC2A3		16957
ENSG00000059915	162.308870133649	-0.0257602142845731	0.0708477087473533	-0.363599821928403	0.71615685977105	0.798534828798517	pleckstrin and Sec7 domain containing [Source:HGNC Symbol;Acc:HGNC:9507]	protein_coding	59.67	102402617	102421539	3382	10	q24.32	PSD		18922
ENSG00000060069	1033.84543468924	0.00786772238116251	0.0420001452559367	0.187326075498523	0.851404979553971	0.898760642936656	CTD phosphatase subunit 1 [Source:HGNC Symbol;Acc:HGNC:2498]	protein_coding	53.38	79679803	79754503	3744	18	q23	CTDP1		74700
ENSG00000060138	20515.0860182113	0.51513009660145	0.0716623329020664	7.18829649748391	6.56046760605237e-13	4.56895741817218e-11	Y-box binding protein 3 [Source:HGNC Symbol;Acc:HGNC:2428]	protein_coding	39.08	10699089	10723323	1708	12	p13.2	YBX3		24234
ENSG00000060140	24.3082179373852	0.0601481998874036	0.118417992741202	0.507931256856003	0.611501553437054	0.714400112261454	serine/threonine/tyrosine kinase 1 [Source:HGNC Symbol;Acc:HGNC:18889]	protein_coding	39.44	10618923	10674318	2771	12	p13.2	STYK1		55395
ENSG00000060237	14811.687175319	0.118175782590426	0.0601073624898989	1.96607832543453	0.0492895636760807	0.102441695039471	WNK lysine deficient protein kinase 1 [Source:HGNC Symbol;Acc:HGNC:14540]	protein_coding	38.73	752579	911452	10796	12	p13.33	WNK1		158873
ENSG00000060339	2684.75254594333	-0.00476682376134688	0.0413380843574237	-0.115313126755735	0.908196934123366	0.939529021187311	cell division cycle and apoptosis regulator 1 [Source:HGNC Symbol;Acc:HGNC:24236]	protein_coding	41.75	68721012	68792377	552	10	q21.3	CCAR1		71365
ENSG00000060491	3875.18105124465	0.0957155900623721	0.0327766473159083	2.92023736106517	0.00349764874937282	0.011731365493194	opioid growth factor receptor [Source:HGNC Symbol;Acc:HGNC:15768]	protein_coding	63.45	62804835	62814000	2410	20	q13.33	OGFR		9165
ENSG00000060558	342.946512727313	0.171039183787065	0.0574275614529792	2.97834662415728	0.00289808034473391	0.010065742669948	G protein subunit alpha 15 [Source:HGNC Symbol;Acc:HGNC:4383]	protein_coding	52.65	3136033	3163749	2273	19	p13.3	GNA15		27716
ENSG00000060566	625.064643909694	1.11911583958067	0.167766368249588	6.6706804901191	2.54620016215788e-11	1.11970704691967e-09	cAMP responsive element binding protein 3 like 3 [Source:HGNC Symbol;Acc:HGNC:18855]	protein_coding	52.71	4153631	4173054	2588	19	p13.3	CREB3L3		19423
ENSG00000060642	1383.07223692336	-0.249399005030434	0.0403057091628674	-6.18768433083913	6.1054434496327e-10	1.8907066957479e-08	phosphatidylinositol glycan anchor biosynthesis class V [Source:HGNC Symbol;Acc:HGNC:26031]	protein_coding	47.96	26787054	26800659	2117	1	p36.11	PIGV		13605
ENSG00000060656	1935.99198647336	0.470674753031482	0.101210712506312	4.65044402293018	3.31221139430696e-06	3.27796409721266e-05	protein tyrosine phosphatase receptor type U [Source:HGNC Symbol;Acc:HGNC:9683]	protein_coding	51.58	29236516	29326813	4470	1	p35.3	PTPRU		90297
ENSG00000060688	1114.86718843856	-0.0423408622599781	0.041527505616543	-1.01958597395532	0.307924859815571	0.43250209471369	small nuclear ribonucleoprotein U5 subunit 40 [Source:HGNC Symbol;Acc:HGNC:30857]	protein_coding	42.02	31259568	31296788	1615	1	p35.2	SNRNP40		37220
ENSG00000060709	93.3747621280937	-0.32157446227939	0.190234654708323	-1.69040947230379	0.0909496441267756	0.167309814674661	RIMS binding protein 2 [Source:HGNC Symbol;Acc:HGNC:30339]	protein_coding	48.94	130396137	130716281	6321	12	q24.33	RIMBP2		320144
ENSG00000060718	259.419851313189	1.41881495090666	0.213593613092161	6.64259071405134	3.08216846050867e-11	1.32664052012398e-09	collagen type XI alpha 1 chain [Source:HGNC Symbol;Acc:HGNC:2186]	protein_coding	33.18	102876467	103108872	7311	1	p21.1	COL11A1		232405
ENSG00000060749	1993.14791456586	0.0476440181082367	0.0416117935696479	1.14496430028887	0.252223946013759	0.371030547725979	glutamine and serine rich 1 [Source:HGNC Symbol;Acc:HGNC:26154]	protein_coding	38.69	32892811	32993316	9706	11	p13	QSER1		100505
ENSG00000060762	3071.00816783672	-0.30368253398878	0.0559456744043916	-5.42816825825845	5.69353528446359e-08	1.02313396523799e-06	mitochondrial pyruvate carrier 1 [Source:HGNC Symbol;Acc:HGNC:21606]	protein_coding	38.93	166364919	166383013	904	6	q27	MPC1		18094
ENSG00000060971	2863.53384574088	-0.12572716718484	0.0539774426684558	-2.32925386919664	0.0198456206430192	0.0491281290883711	acetyl-CoA acyltransferase 1 [Source:HGNC Symbol;Acc:HGNC:82]	protein_coding	51.46	38103129	38137242	964	3	p22.2	ACAA1		34113
ENSG00000060982	868.381846206316	0.354380240134175	0.1100035663389	3.22153410047087	0.00127506288099929	0.00505631607281905	branched chain amino acid transaminase 1 [Source:HGNC Symbol;Acc:HGNC:976]	protein_coding	40.01	24810024	24949101	9314	12	p12.1	BCAT1		139077
ENSG00000061273	5588.24814925381	0.216091995271047	0.0432777256532469	4.99314582754268	5.94036695823009e-07	7.56627430386182e-06	histone deacetylase 7 [Source:HGNC Symbol;Acc:HGNC:14067]	protein_coding	54.88	47782722	47833132	4065	12	q13.11	HDAC7		50410
ENSG00000061337	1987.19782605317	0.59838869001218	0.0796548357102396	7.51227071999669	5.81104604152401e-14	5.23865800643389e-12	leucine zipper tumor suppressor 1 [Source:HGNC Symbol;Acc:HGNC:13861]	protein_coding	50.43	20246165	20303963	5706	8	p21.3	LZTS1		57798
ENSG00000061455	59.0415398590614	0.274778699938518	0.0949899343503418	2.89271386297709	0.00381929066327556	0.0126351946163043	PR/SET domain 6 [Source:HGNC Symbol;Acc:HGNC:9350]	protein_coding	40.18	123089241	123194266	9147	5	q23.2	PRDM6		105025
ENSG00000061656	3217.24312853567	0.174965941210028	0.0543273781009338	3.22058504065782	0.00127929231612756	0.00506566042308489	sperm associated antigen 4 [Source:HGNC Symbol;Acc:HGNC:11214]	protein_coding	59.57	35615829	35621094	1542	20	q11.22	SPAG4		5265
ENSG00000061676	20674.092210657	-0.00212912602386896	0.0438313676332923	-0.0485753956317751	0.961257678253269	0.975627241994984	NCK associated protein 1 [Source:HGNC Symbol;Acc:HGNC:7666]	protein_coding	35.82	182909115	183038858	20332	2	q32.1	NCKAP1		129743
ENSG00000061794	3574.4137509001	-0.19735769816139	0.0320894482147367	-6.15023657747895	7.73674564935958e-10	2.32059467009534e-08	mitochondrial ribosomal protein S35 [Source:HGNC Symbol;Acc:HGNC:16635]	protein_coding	38.61	27710822	27756295	557	12	p11.22	MRPS35		45473
ENSG00000061918	4996.70141210427	0.454973492408078	0.0739764533444554	6.15024743467483	7.7362160349114e-10	2.32059467009534e-08	guanylate cyclase 1 soluble subunit beta 1 [Source:HGNC Symbol;Acc:HGNC:4687]	protein_coding	36.48	155758992	155807811	2316	4	q32.1	GUCY1B1		48819
ENSG00000061936	2046.29934318476	0.104518141011422	0.0349585990125147	2.98976915447915	0.00279188355242891	0.00975116108593714	splicing factor SWAP [Source:HGNC Symbol;Acc:HGNC:10790]	protein_coding	46.45	131711081	131799738	3536	12	q24.33	SFSWAP		88657
ENSG00000061938	1942.25414964041	0.201872343653593	0.065394218443642	3.08700598398573	0.00202183526587843	0.0074632213055981	tyrosine kinase non receptor 2 [Source:HGNC Symbol;Acc:HGNC:19297]	protein_coding	58.27	195863364	195911945	2850	3	q29	TNK2		48581
ENSG00000061987	3615.91854632904	0.0608560842495904	0.0426781132441198	1.42593192678158	0.153887992561861	0.253594034254221	MON2 homolog, regulator of endosome-to-Golgi trafficking [Source:HGNC Symbol;Acc:HGNC:29177]	protein_coding	36.21	62466817	62600476	10382	12	q14.1	MON2		133659
ENSG00000062038	248.761545123094	0.758488227559976	0.162252795861683	4.67473132608805	2.94338698376074e-06	2.97308241634694e-05	cadherin 3 [Source:HGNC Symbol;Acc:HGNC:1762]	protein_coding	49.21	68636189	68727468	532	16	q22.1	CDH3		91279
ENSG00000062096	82.393044114711	0.10286590112466	0.195027741438183	0.527442405711624	0.597886402022286	0.702069805746844	arylsulfatase F [Source:HGNC Symbol;Acc:HGNC:721]	protein_coding	40.73	3041471	3112727	2165	X	p22.33	ARSF		71256
ENSG00000062194	6022.22803373107	-0.0396181425451306	0.0352038685834745	-1.12539172935466	0.260423074246034	0.380813303216219	GC-rich promoter binding protein 1 [Source:HGNC Symbol;Acc:HGNC:29520]	protein_coding	40.02	57173948	57264679	4683	5	q11.2	GPBP1		90731
ENSG00000062282	115.683844022162	0.325279911296681	0.141265425779229	2.30261516221975	0.0213005053022337	0.0518906019425531	diacylglycerol O-acyltransferase 2 [Source:HGNC Symbol;Acc:HGNC:16940]	protein_coding	52.02	75759512	75801535	747	11	q13.5	DGAT2		42023
ENSG00000062370	141.105650268041	-0.0457776064092798	0.0549040197300579	-0.833775134031184	0.404407710057995	0.529775079608548	zinc finger protein 112 [Source:HGNC Symbol;Acc:HGNC:12892]	protein_coding	38.31	44326555	44367217	3660	19	q13.31	ZNF112		40662
ENSG00000062485	7286.81604169324	-0.0800325826418246	0.0320099980249547	-2.50023703779775	0.0124110233738021	0.0334763424678668	citrate synthase [Source:HGNC Symbol;Acc:HGNC:2422]	protein_coding	46.15	56271699	56300391	2811	12	q13.3	CS		28692
ENSG00000062524	96.5755712900436	-1.09541046515014	0.159485189636185	-6.8684149772714	6.491914579711e-12	3.40920057880163e-10	leukocyte receptor tyrosine kinase [Source:HGNC Symbol;Acc:HGNC:6721]	protein_coding	57.9	41503637	41513887	3072	15	q15.1	LTK		10250
ENSG00000062582	969.639950623454	-0.0578076976605991	0.0469252091183689	-1.2319113488611	0.217982201563838	0.332100007959477	mitochondrial ribosomal protein S24 [Source:HGNC Symbol;Acc:HGNC:14510]	protein_coding	50.93	43866558	43869893	667	7	p13	MRPS24		3335
ENSG00000062598	2102.90779879505	0.118638290708324	0.038360995888617	3.09268015493643	0.00198357795178552	0.00735378556628369	engulfment and cell motility 2 [Source:HGNC Symbol;Acc:HGNC:17233]	protein_coding	44.15	46366050	46432985	3666	20	q13.12	ELMO2		66935
ENSG00000062650	3730.32301722052	-0.0565231587532477	0.0297561478696337	-1.89954556620986	0.0574927814697837	0.116094495384542	WAPL cohesin release factor [Source:HGNC Symbol;Acc:HGNC:23293]	protein_coding	39.86	86435256	86521792	3207	10	q23.2	WAPL		86536
ENSG00000062716	12528.8821796925	0.262844753195633	0.0779886737435105	3.37029392319297	0.000750880455249108	0.00324834368097235	vacuole membrane protein 1 [Source:HGNC Symbol;Acc:HGNC:29559]	protein_coding	39.75	59707192	59842255	231	17	q23.1	VMP1		135063
ENSG00000062725	2757.06837865773	0.00149626763479438	0.0362849919958513	0.0412365430579525	0.967107321290121	0.97895085777979	amyloid beta precursor protein binding protein 2 [Source:HGNC Symbol;Acc:HGNC:622]	protein_coding	39.71	60443158	60526242	6492	17	q23.2	APPBP2		83084
ENSG00000062822	723.439639343295	-0.0325340637737245	0.0349439691959172	-0.931035154916681	0.351835379546008	0.477720082327259	DNA polymerase delta 1, catalytic subunit [Source:HGNC Symbol;Acc:HGNC:9175]	protein_coding	55.06	50384204	50418018	3474	19	q13.33	POLD1		33814
ENSG00000063046	34519.7527759114	-0.0158402395510645	0.0627474961678071	-0.252444169384904	0.800697763136581	0.863786719523528	eukaryotic translation initiation factor 4B [Source:HGNC Symbol;Acc:HGNC:3285]	protein_coding	42.71	53006282	53042215	3856	12	q13.13	EIF4B		35933
ENSG00000063127	95.5257394856877	0.0596479571013615	0.158560638766867	0.37618388501236	0.706780194931202	0.79058322954663	solute carrier family 6 member 16 [Source:HGNC Symbol;Acc:HGNC:13622]	protein_coding	43.07	49289638	49325215	2904	19	q13.33	SLC6A16		35577
ENSG00000063169	536.389918793101	0.0981175254712579	0.0408068515622821	2.40443753229784	0.0161973742130062	0.0415417719858466	BRD4 interacting chromatin remodeling complex associated protein [Source:HGNC Symbol;Acc:HGNC:4332]	protein_coding	51.9	47608196	47703277	5739	19	q13.33	BICRA		95081
ENSG00000063176	897.614166707088	-0.129557129371056	0.0389075943081023	-3.32986738643145	0.0008688735544401	0.00368833313317307	sphingosine kinase 2 [Source:HGNC Symbol;Acc:HGNC:18859]	protein_coding	56.78	48619291	48630717	2492	19	q13.33	SPHK2		11426
ENSG00000063177	24749.0427865966	0.00983562875344091	0.0348127890269462	0.282529180463761	0.777537774787899	0.845027491225185	ribosomal protein L18 [Source:HGNC Symbol;Acc:HGNC:10310]	protein_coding	55.98	48615328	48619184	1645	19	q13.33	RPL18		3856
ENSG00000063180	831.015396835247	-0.103352756085582	0.0570813715877976	-1.81062145513819	0.0701994687127988	0.13619401946468	carbonic anhydrase 11 [Source:HGNC Symbol;Acc:HGNC:1370]	protein_coding	53.77	48637946	48646187	1715	19	q13.33	CA11		8241
ENSG00000063241	4492.79316573733	0.0370054126728577	0.0478415840952066	0.773498900020023	0.439227179485888	0.562710605020516	isochorismatase domain containing 2 [Source:HGNC Symbol;Acc:HGNC:26278]	protein_coding	56.69	55452985	55462343	1075	19	q13.42	ISOC2		9358
ENSG00000063244	7756.02594382784	-0.010433469557283	0.0277483050420063	-0.37600385109968	0.706914032994236	0.790619202798089	U2 small nuclear RNA auxiliary factor 2 [Source:HGNC Symbol;Acc:HGNC:23156]	protein_coding	56.03	55654146	55674716	3022	19	q13.42	U2AF2		20570
ENSG00000063245	8639.74726950716	0.065210808151233	0.0439910843553374	1.48236419053673	0.138243416818702	0.233116068244526	epsin 1 [Source:HGNC Symbol;Acc:HGNC:21604]	protein_coding	54.85	55675226	55709858	16219	19	q13.42	EPN1		34632
ENSG00000063322	5064.59546129017	-0.11133385314348	0.0214826797211255	-5.18249373861851	2.18938718488779e-07	3.23562712651859e-06	mediator complex subunit 29 [Source:HGNC Symbol;Acc:HGNC:23074]	protein_coding	52.37	39391303	39400641	2941	19	q13.2	MED29		9338
ENSG00000063438	159.585839036319	0.660581891291462	0.17128141497626	3.85670501019051	0.000114925714840414	0.000666988402974033	aryl-hydrocarbon receptor repressor [Source:HGNC Symbol;Acc:HGNC:346]	protein_coding	51.64	321714	438291	563	5	p15.33	AHRR		116577
ENSG00000063587	1545.04740699589	-0.0251927713871919	0.0464307998954031	-0.542587494592919	0.587413851055926	0.692578984311887	zinc finger protein 275 [Source:HGNC Symbol;Acc:HGNC:13069]	protein_coding	49.09	153334147	153360110	6305	X	q28	ZNF275		25963
ENSG00000063601	1352.04440851646	0.036891110601288	0.0395850811135461	0.931944802524701	0.351365052105934	0.477210979344965	myotubularin related protein 1 [Source:HGNC Symbol;Acc:HGNC:7449]	protein_coding	42.48	150692971	150765108	700	X	q28	MTMR1		72137
ENSG00000063660	3230.09880194486	0.358569913188985	0.0845936197345436	4.23873472153319	2.24783083138873e-05	0.000167935317223504	glypican 1 [Source:HGNC Symbol;Acc:HGNC:4449]	protein_coding	64.64	240435663	240468076	3719	2	q37.3	GPC1		32413
ENSG00000063761	252.944790212678	0.03920935807804	0.0442368565741881	0.886350457842396	0.375428706899298	0.50152972971556	aarF domain containing kinase 1 [Source:HGNC Symbol;Acc:HGNC:19038]	protein_coding	47.62	77800109	77935014	3268	14	q24.3	ADCK1		134905
ENSG00000063854	2412.66914621513	-0.0773009029546469	0.0414422817366015	-1.8652665759563	0.0621440477141046	0.123807423235945	hydroxyacylglutathione hydrolase [Source:HGNC Symbol;Acc:HGNC:4805]	protein_coding	53.32	1795620	1827157	864	16	p13.3	HAGH		31537
ENSG00000063978	3253.60821136935	0.0426741298452792	0.0336645238150919	1.267629094642	0.204930436794432	0.317249207962531	ring finger protein 4 [Source:HGNC Symbol;Acc:HGNC:10067]	protein_coding	47.38	2462220	2625320	558	4	p16.3	RNF4		163100
ENSG00000064012	1797.76014942472	0.182479147105049	0.0465812903581151	3.9174343540541	8.9496406400849e-05	0.000536680778516843	caspase 8 [Source:HGNC Symbol;Acc:HGNC:1509]	protein_coding	43.9	201233443	201287711	1630	2	q33.1	CASP8		54268
ENSG00000064042	6428.20881563528	-0.29067385763848	0.0806964760172733	-3.60206383208432	0.00031570081604473	0.00156185278718227	LIM and calponin homology domains 1 [Source:HGNC Symbol;Acc:HGNC:29191]	protein_coding	40.5	41359607	41700044	5129	4	p13	LIMCH1		340437
ENSG00000064102	1712.40546174385	0.18936615946874	0.0425510387525468	4.45032988665654	8.57384856297011e-06	7.34183855574227e-05	integrator complex subunit 13 [Source:HGNC Symbol;Acc:HGNC:20174]	protein_coding	36.38	26905181	26938326	1378	12	p11.23	INTS13		33145
ENSG00000064115	7331.17953929093	0.0605705282555489	0.0671431261498022	0.902110636320549	0.366998099282989	0.493109063266131	transmembrane 7 superfamily member 3 [Source:HGNC Symbol;Acc:HGNC:23049]	protein_coding	40.31	26971579	27014434	4315	12	p11.23	TM7SF3		42855
ENSG00000064195	61.0562858058364	0.298562608058919	0.19753616114522	1.51143267302552	0.130678250138763	0.222954049521786	distal-less homeobox 3 [Source:HGNC Symbol;Acc:HGNC:2916]	protein_coding	57.41	49990005	49995224	2602	17	q21.33	DLX3		5219
ENSG00000064199	413.884262661118	-0.00975115532957148	0.0634234645792781	-0.153746809548424	0.877809374859659	0.917915499796861	sperm autoantigenic protein 17 [Source:HGNC Symbol;Acc:HGNC:11210]	protein_coding	37.93	124673844	124697518	3604	11	q24.2	SPA17		23674
ENSG00000064201	117.685025590734	0.0533433769476579	0.08107984403623	0.657911686705043	0.510594880627176	0.626639171678806	tetraspanin 32 [Source:HGNC Symbol;Acc:HGNC:13410]	protein_coding	63.03	2301997	2318204	734	11	p15.5	TSPAN32		16207
ENSG00000064205	193.679270450431	1.27182061721522	0.201553700268626	6.31008319629046	2.78885508659053e-10	9.50730073321523e-09	cellular communication network factor 5 [Source:HGNC Symbol;Acc:HGNC:12770]	protein_coding	51.46	44714844	44728509	1600	20	q13.12	CCN5		13665
ENSG00000064225	468.812830359106	-0.349428302018378	0.128102484887385	-2.72772462084213	0.00637728222781137	0.0193356051402644	ST3 beta-galactoside alpha-2,3-sialyltransferase 6 [Source:HGNC Symbol;Acc:HGNC:18080]	protein_coding	38.88	98732236	98821201	804	3	q12.1	ST3GAL6		88965
ENSG00000064270	57.3561372795228	-0.160066503638954	0.165532335148208	-0.966980279083477	0.333553892355484	0.459950837778723	ATPase secretory pathway Ca2+ transporting 2 [Source:HGNC Symbol;Acc:HGNC:29103]	protein_coding	48.83	84368527	84464187	3374	16	q24.1	ATP2C2		95660
ENSG00000064300	1615.81181631931	-0.0483136734730141	0.125613415496039	-0.384621923400671	0.700517548875839	0.785848480166487	nerve growth factor receptor [Source:HGNC Symbol;Acc:HGNC:7809]	protein_coding	56.75	49495293	49515008	3408	17	q21.33	NGFR		19715
ENSG00000064309	1072.48744443143	0.281513698194597	0.126134207121874	2.2318584674068	0.0256243186221661	0.0603404176871122	cell adhesion associated, oncogene regulated [Source:HGNC Symbol;Acc:HGNC:17104]	protein_coding	39.95	125955796	126063335	9138	11	q24.2	CDON		107539
ENSG00000064313	1375.86675877452	-0.028751826378348	0.0461293578108489	-0.623286942260141	0.533095977017544	0.645676208493429	TATA-box binding protein associated factor 2 [Source:HGNC Symbol;Acc:HGNC:11536]	protein_coding	37.49	119730774	119832841	5027	8	q24.12	TAF2		102067
ENSG00000064393	30745.1539190962	-0.0254602548205672	0.0764899057509266	-0.332857709401201	0.739241693797823	0.815921300860922	homeodomain interacting protein kinase 2 [Source:HGNC Symbol;Acc:HGNC:14402]	protein_coding	45.66	139561570	139777998	15329	7	q34	HIPK2		216428
ENSG00000064419	3318.99617871794	0.0893830040088833	0.0358790784435457	2.49122909189331	0.0127302007239245	0.0341388457811198	transportin 3 [Source:HGNC Symbol;Acc:HGNC:17103]	protein_coding	39.8	128954180	129055173	4345	7	q32.1	TNPO3		100993
ENSG00000064489	22.0868696607798	-0.0518425155098239	0.0851306320693705	-0.608976043635843	0.542540318088146	0.653780019427918	BORCS8-MEF2B readthrough [Source:HGNC Symbol;Acc:HGNC:39979]	protein_coding	54.55	19145569	19192158	1695	19	p13.11	BORCS8-MEF2B		46589
ENSG00000064490	2526.54854059401	-0.0313732513506999	0.0241923223638269	-1.29682677334071	0.194690796443165	0.304916726077559	regulatory factor X associated ankyrin containing protein [Source:HGNC Symbol;Acc:HGNC:9987]	protein_coding	54.66	19192229	19201869	856	19	p13.11	RFXANK		9640
ENSG00000064545	1719.30000936314	-0.00732429909789052	0.0357709414234148	-0.204755558742332	0.837763110278524	0.889393653286857	transmembrane protein 161A [Source:HGNC Symbol;Acc:HGNC:26020]	protein_coding	51.6	19119169	19138513	1930	19	p13.11	TMEM161A		19344
ENSG00000064547	1216.10850738481	0.103940295224245	0.0451942705716314	2.29985557703611	0.0214564035519152	0.0522390188202444	lysophosphatidic acid receptor 2 [Source:HGNC Symbol;Acc:HGNC:3168]	protein_coding	58.93	19623655	19628930	1823	19	p13.11	LPAR2		5275
ENSG00000064601	11684.5396613309	0.0331085287020536	0.0392790826032886	0.842904836562594	0.399281668360649	0.524796989509821	cathepsin A [Source:HGNC Symbol;Acc:HGNC:9251]	protein_coding	56.09	45890144	45898949	3056	20	q13.12	CTSA		8805
ENSG00000064607	2214.27753443317	-0.185811847415237	0.0357230002199446	-5.20146253873425	1.97726330463989e-07	2.96534673238368e-06	SURP and G-patch domain containing 2 [Source:HGNC Symbol;Acc:HGNC:18641]	protein_coding	50	18990888	19034023	747	19	p13.11	SUGP2		43135
ENSG00000064651	1775.86913702879	-0.0800055594347274	0.0786682178555424	-1.01699976961015	0.309153539011901	0.433702297704342	solute carrier family 12 member 2 [Source:HGNC Symbol;Acc:HGNC:10911]	protein_coding	35.24	128083766	128189677	6874	5	q23.3	SLC12A2		105911
ENSG00000064652	1264.26314908658	-0.145256176638246	0.0424390182112342	-3.42270351107685	0.000620016654013173	0.00277040904627326	sorting nexin 24 [Source:HGNC Symbol;Acc:HGNC:21533]	protein_coding	40.32	122843439	123029354	551	5	q23.2	SNX24		185915
ENSG00000064655	321.798335358676	-0.082936512719637	0.138833916447845	-0.597379335263464	0.550254147279576	0.661454481658321	EYA transcriptional coactivator and phosphatase 2 [Source:HGNC Symbol;Acc:HGNC:3520]	protein_coding	45.44	46894624	47188844	2483	20	q13.12	EYA2		294220
ENSG00000064666	4899.8264987726	0.203379485509143	0.0705425154988976	2.88307673848576	0.00393811490852157	0.0129464729782373	calponin 2 [Source:HGNC Symbol;Acc:HGNC:2156]	protein_coding	59.72	1026586	1039068	2149	19	p13.3	CNN2		12482
ENSG00000064687	640.132143023022	-0.166826037924833	0.066186874712356	-2.52053052285439	0.0117178075107929	0.0319142098821141	ATP binding cassette subfamily A member 7 [Source:HGNC Symbol;Acc:HGNC:37]	protein_coding	60.53	1039997	1065572	6883	19	p13.3	ABCA7		25575
ENSG00000064692	55.1652425190996	0.346726479755062	0.123801606012493	2.80066221208853	0.00509978695931009	0.0160506505069222	synuclein alpha interacting protein [Source:HGNC Symbol;Acc:HGNC:11139]	protein_coding	39.26	122311354	122464219	723	5	q23.2	SNCAIP		152865
ENSG00000064703	1112.67226285177	0.0747146538054363	0.0360916273670424	2.07013812498971	0.0384394115520118	0.0836583062304848	DEAD-box helicase 20 [Source:HGNC Symbol;Acc:HGNC:2743]	protein_coding	40.27	111754832	111775602	4658	1	p13.2	DDX20		20770
ENSG00000064726	3646.08617041348	-0.207941397585658	0.0327347801150896	-6.35230775507192	2.12108425626527e-10	7.51502930707784e-09	BTB domain containing 1 [Source:HGNC Symbol;Acc:HGNC:1120]	protein_coding	39.45	83016423	83067252	3194	15	q25.2	BTBD1		50829
ENSG00000064763	765.356544129868	0.104924103388265	0.0684481634516913	1.53289873821549	0.125300806832016	0.215798789265879	fatty acyl-CoA reductase 2 [Source:HGNC Symbol;Acc:HGNC:25531]	protein_coding	38.9	29149103	29340980	539	12	p11.22	FAR2		191877
ENSG00000064787	55.8242334118753	1.12424624151707	0.235547781583685	4.77290099680962	1.8159106932135e-06	1.96970473387537e-05	brain enriched myelin associated protein 1 [Source:HGNC Symbol;Acc:HGNC:974]	protein_coding	40.73	53936777	54070594	6112	20	q13.2	BCAS1		133817
ENSG00000064886	147.603972706172	0.305926215658346	0.159908916969606	1.91312793217463	0.0557316766947121	0.113172058281203	chitinase 3 like 2 [Source:HGNC Symbol;Acc:HGNC:1933]	protein_coding	44.64	111200771	111243440	2169	1	p13.2	CHI3L2		42669
ENSG00000064932	3777.25450605882	0.090195293083091	0.0569316503833082	1.58427329044259	0.113131541216925	0.199087465494744	strawberry notch homolog 2 [Source:HGNC Symbol;Acc:HGNC:29158]	protein_coding	63.17	1107637	1174268	4906	19	p13.3	SBNO2		66631
ENSG00000064933	670.277026604383	-0.0211929679463136	0.0387636790453903	-0.546722304699142	0.584569528077451	0.690362795433754	PMS1 homolog 1, mismatch repair system component [Source:HGNC Symbol;Acc:HGNC:9121]	protein_coding	36.81	189784085	189877629	3156	2	q32.2	PMS1		93544
ENSG00000064961	3993.79305892188	-0.0698334460779321	0.0247753448028644	-2.81866697047374	0.00482235226656008	0.0153255601702841	high mobility group 20B [Source:HGNC Symbol;Acc:HGNC:5002]	protein_coding	65.34	3572777	3579088	711	19	p13.3	HMG20B		6311
ENSG00000064989	7426.39365506477	0.0695125360853501	0.0728612898538407	0.954039329042786	0.340063734908584	0.466656594195484	calcitonin receptor like receptor [Source:HGNC Symbol;Acc:HGNC:16709]	protein_coding	33.03	187341964	187448460	6112	2	q32.1	CALCRL		106496
ENSG00000064995	1606.20175493096	0.022849003906049	0.0325665662556635	0.701609243254973	0.482922885637746	0.601503658676981	TATA-box binding protein associated factor 11 [Source:HGNC Symbol;Acc:HGNC:11544]	protein_coding	41.17	34877462	34888071	1945	6	p21.31	TAF11		10609
ENSG00000064999	2998.00996830599	-0.0670474406659043	0.0560282786073365	-1.19667143686126	0.231434644321618	0.347773823040804	ankyrin repeat and sterile alpha motif domain containing 1A [Source:HGNC Symbol;Acc:HGNC:20961]	protein_coding	44.93	34889255	35091406	5615	6	p21.31	ANKS1A		202151
ENSG00000065000	9299.80045592512	-0.0511219821344819	0.0355360207823359	-1.43859613454226	0.1502649821907	0.248887400837857	adaptor related protein complex 3 subunit delta 1 [Source:HGNC Symbol;Acc:HGNC:568]	protein_coding	56.41	2100988	2164468	4870	19	p13.3	AP3D1		63480
ENSG00000065029	1685.05385786267	-0.0351284705415627	0.0329924527237771	-1.06474261964301	0.286992417743034	0.409913384624259	zinc finger protein 76 [Source:HGNC Symbol;Acc:HGNC:13149]	protein_coding	48.23	35258909	35295985	1476	6	p21.31	ZNF76		37076
ENSG00000065054	7230.32021355576	0.167467042763329	0.0622153421872919	2.69173224603007	0.00710819874494903	0.0210983612647317	SLC9A3 regulator 2 [Source:HGNC Symbol;Acc:HGNC:11076]	protein_coding	64.6	2025356	2039026	578	16	p13.3	SLC9A3R2		13670
ENSG00000065057	768.901879442803	-0.020776246971665	0.0367223152755556	-0.565766259991098	0.571552685464857	0.679257757949189	nth like DNA glycosylase 1 [Source:HGNC Symbol;Acc:HGNC:8028]	protein_coding	61.44	2039815	2047866	733	16	p13.3	NTHL1		8051
ENSG00000065060	1199.53822296823	0.0329745873573191	0.05100178642825	0.646537889485659	0.517931067319031	0.632580718755526	UHRF1 binding protein 1 [Source:HGNC Symbol;Acc:HGNC:21216]	protein_coding	42.65	34792015	34883138	9567	6	p21.31	UHRF1BP1		91123
ENSG00000065135	5975.60841555848	0.0601157787893932	0.0388910355544928	1.54574898642544	0.122165201572862	0.211724311216793	G protein subunit alpha i3 [Source:HGNC Symbol;Acc:HGNC:4387]	protein_coding	38.65	109548615	109600195	9044	1	p13.3	GNAI3		51580
ENSG00000065150	9768.55222034508	-0.109874193908998	0.0451244475659678	-2.43491499255191	0.0148952885658053	0.038753542978567	importin 5 [Source:HGNC Symbol;Acc:HGNC:6402]	protein_coding	40.27	97953658	98024296	724	13	q32.2	IPO5		70638
ENSG00000065154	3408.13406321455	-0.0163340262096728	0.0588583991950564	-0.277513939098851	0.781385504131345	0.848129938163167	ornithine aminotransferase [Source:HGNC Symbol;Acc:HGNC:8091]	protein_coding	42.49	124397303	124418976	2039	10	q26.13	OAT		21673
ENSG00000065183	1992.45455571093	-0.00766352329742811	0.04305660170201	-0.177987184182963	0.858733040577614	0.904411948722999	WD repeat domain 3 [Source:HGNC Symbol;Acc:HGNC:12755]	protein_coding	36.95	117929720	117966543	680	1	p12	WDR3		36823
ENSG00000065243	3626.53315760269	0.0217289099080156	0.0390639049842671	0.556240087025781	0.578046738466434	0.685018945818654	protein kinase N2 [Source:HGNC Symbol;Acc:HGNC:9406]	protein_coding	36.25	88684222	88836255	2632	1	p22.2	PKN2		152033
ENSG00000065268	1997.48568794782	-0.0926147778891353	0.0485889822892828	-1.90608597928101	0.0566390514658965	0.11462732453693	WD repeat domain 18 [Source:HGNC Symbol;Acc:HGNC:17956]	protein_coding	62.24	984332	998438	1521	19	p13.3	WDR18		14106
ENSG00000065308	2135.04869585616	0.430182666200017	0.0508363198939775	8.46211266073531	2.62576667833295e-17	5.46260460119343e-15	translocation associated membrane protein 2 [Source:HGNC Symbol;Acc:HGNC:16855]	protein_coding	46.66	52497408	52577060	7047	6	p12.2	TRAM2		79652
ENSG00000065320	333.215126002559	-0.365698901848505	0.110059069046549	-3.32275118276562	0.000891343818187907	0.00376317185615691	netrin 1 [Source:HGNC Symbol;Acc:HGNC:8029]	protein_coding	49.77	9021510	9244000	5986	17	p13.1	NTN1		222490
ENSG00000065325	19.0133055713909	0.173430547756641	0.198283064359093	0.874661425660418	0.381758154675079	0.507852891942327	glucagon like peptide 2 receptor [Source:HGNC Symbol;Acc:HGNC:4325]	protein_coding	44.97	9822206	9892099	1882	17	p13.1	GLP2R		69893
ENSG00000065328	66.8453177785757	0.215612409202467	0.0748329530025816	2.88124951042663	0.0039610193971553	0.0130085937578707	minichromosome maintenance 10 replication initiation factor [Source:HGNC Symbol;Acc:HGNC:18043]	protein_coding	43.59	13161558	13211110	4549	10	p13	MCM10		49552
ENSG00000065357	867.9132868491	0.179840072874885	0.043240792776854	4.15903736554871	3.19591621312382e-05	0.000226959003896543	diacylglycerol kinase alpha [Source:HGNC Symbol;Acc:HGNC:2849]	protein_coding	48.71	55927319	55954027	556	12	q13.2	DGKA		26708
ENSG00000065361	9349.13003936778	0.127279338048476	0.0877295401624673	1.45081505970242	0.146831365028469	0.244186846075948	erb-b2 receptor tyrosine kinase 3 [Source:HGNC Symbol;Acc:HGNC:3431]	protein_coding	50.12	56076799	56103505	237	12	q13.2	ERBB3		26706
ENSG00000065413	1432.92239223326	-0.0710128754204781	0.0443867698916062	-1.59986580672335	0.109628356255675	0.194056912881779	ankyrin repeat domain 44 [Source:HGNC Symbol;Acc:HGNC:25259]	protein_coding	40.24	196967017	197311173	2798	2	q33.1	ANKRD44		344156
ENSG00000065427	7603.04201209597	-0.0244436681853494	0.028311429304421	-0.863385169378656	0.387925730759149	0.513433460210787	lysyl-tRNA synthetase 1 [Source:HGNC Symbol;Acc:HGNC:6215]	protein_coding	45.57	75627474	75648643	2421	16	q23.1	KARS1		21169
ENSG00000065457	1076.39577466982	-0.1135092507484	0.0427224759598127	-2.65689776161788	0.00788633557882875	0.0230081926353208	adenosine deaminase tRNA specific 1 [Source:HGNC Symbol;Acc:HGNC:228]	protein_coding	44.58	75596868	75623300	5757	16	q23.1	ADAT1		26432
ENSG00000065485	3082.24978004078	0.499122638362583	0.082397555073067	6.05749330693101	1.3825909282615e-09	3.86149793337339e-08	protein disulfide isomerase family A member 5 [Source:HGNC Symbol;Acc:HGNC:24811]	protein_coding	45.22	123067025	123225227	1651	3	q21.1	PDIA5		158202
ENSG00000065491	1107.62692857357	0.139616094518845	0.0421719866525699	3.31063593633992	0.000930842278690265	0.00389245082592193	TBC1 domain family member 22B [Source:HGNC Symbol;Acc:HGNC:21602]	protein_coding	43.34	37257772	37332970	3462	6	p21.2	TBC1D22B		75198
ENSG00000065518	5494.94639395332	0.0539493874099096	0.0352817949328418	1.52909985199453	0.126239692054252	0.217093205061927	NADH:ubiquinone oxidoreductase subunit B4 [Source:HGNC Symbol;Acc:HGNC:7699]	protein_coding	39.34	120596328	120602507	651	3	q13.33	NDUFB4		6179
ENSG00000065526	4153.93176493475	0.122617464761308	0.043666612523314	2.8080370259049	0.00498444955930628	0.0157449032031122	spen family transcriptional repressor [Source:HGNC Symbol;Acc:HGNC:17575]	protein_coding	43.57	15836095	15940456	3123	1	p36.21	SPEN		104361
ENSG00000065534	17244.9015890815	0.495332192065646	0.0792370582129411	6.25126933327704	4.07130070599899e-10	1.33464639507567e-08	myosin light chain kinase [Source:HGNC Symbol;Acc:HGNC:7590]	protein_coding	45.34	123610049	123884332	10027	3	q21.1	MYLK		274283
ENSG00000065548	4784.79811068769	-0.0517409616405134	0.0341004843720687	-1.51730870083751	0.129188762475421	0.220947096193999	zinc finger CCCH-type containing 15 [Source:HGNC Symbol;Acc:HGNC:29528]	protein_coding	37.09	186486253	186509361	2032	2	q32.1	ZC3H15		23108
ENSG00000065559	1956.115281872	0.128672077772806	0.0449278067463671	2.86397416413413	0.00418362133212557	0.0136074610856688	mitogen-activated protein kinase kinase 4 [Source:HGNC Symbol;Acc:HGNC:6844]	protein_coding	37.09	12020829	12143830	551	17	p12	MAP2K4		123001
ENSG00000065600	369.292310987106	-0.0134598326996587	0.0667637172601172	-0.201604003671905	0.840226315021156	0.891367181867697	proton activated chloride channel 1 [Source:HGNC Symbol;Acc:HGNC:25593]	protein_coding	44.57	212363928	212414901	2469	1	q32.3	PACC1		50973
ENSG00000065609	8.10400714746254	0.918574969814396	0.237346622453642	3.87018344865561	0.000108753486446546	0.000636172611596287	synaptosome associated protein 91 [Source:HGNC Symbol;Acc:HGNC:14986]	protein_coding	36.62	83552880	83709691	4521	6	q14.2	SNAP91		156811
ENSG00000065613	8221.52656108321	-0.131222902658441	0.0495343902533886	-2.6491272424508	0.00806999414759767	0.0234470537212296	STE20 like kinase [Source:HGNC Symbol;Acc:HGNC:11088]	protein_coding	36.59	103967140	104029233	7827	10	q24.33	SLK		62093
ENSG00000065615	946.906990213128	-0.131207033768425	0.043573806181552	-3.01114465928787	0.00260264827773195	0.00918919496149851	cytochrome b5 reductase 4 [Source:HGNC Symbol;Acc:HGNC:20147]	protein_coding	37.45	83859656	83967423	9205	6	q14.2	CYB5R4		107767
ENSG00000065618	63.5569159438795	0.473678786472479	0.218540882571058	2.16746075562527	0.0301997389688642	0.0687887653351713	collagen type XVII alpha 1 chain [Source:HGNC Symbol;Acc:HGNC:2194]	protein_coding	48.32	104031286	104085880	5197	10	q25.1	COL17A1		54594
ENSG00000065621	400.619442652976	-0.263835547901926	0.194920396561537	-1.35355536186093	0.175878276275488	0.281207684414459	glutathione S-transferase omega 2 [Source:HGNC Symbol;Acc:HGNC:23064]	protein_coding	43.48	104268873	104304950	6715	10	q25.1	GSTO2		36077
ENSG00000065665	193.819096642895	0.177829057867486	0.0511021930754841	3.47987135512582	0.000501654601044486	0.00230866398501103	SEC61 translocon subunit alpha 2 [Source:HGNC Symbol;Acc:HGNC:17702]	protein_coding	43.14	12129637	12169961	707	10	p14	SEC61A2		40324
ENSG00000065675	342.425058079125	-0.0999051642863728	0.123622208540365	-0.808149000620323	0.419004812346087	0.543413610129472	protein kinase C theta [Source:HGNC Symbol;Acc:HGNC:9410]	protein_coding	43.1	6427143	6580301	3255	10	p15.1	PRKCQ		153158
ENSG00000065717	864.113879098935	-0.246076254058535	0.0651855851493951	-3.7750102801803	0.000160001064952943	0.000883709081344928	TLE family member 2, transcriptional corepressor [Source:HGNC Symbol;Acc:HGNC:11838]	protein_coding	54.68	2997639	3047635	2812	19	p13.3	TLE2		49996
ENSG00000065802	1347.56037684421	-0.12037592618264	0.0506045258547964	-2.37875810807998	0.0173710708783382	0.0440575753583611	ankyrin repeat and SOCS box containing 1 [Source:HGNC Symbol;Acc:HGNC:16011]	protein_coding	47.31	238426742	238452250	569	2	q37.3	ASB1		25508
ENSG00000065809	13276.908530373	-0.00926254913010208	0.0665358892358307	-0.139211322437907	0.889283161614358	0.92645081301465	family with sequence similarity 107 member B [Source:HGNC Symbol;Acc:HGNC:23726]	protein_coding	43.19	14518557	14774897	3316	10	p13	FAM107B		256340
ENSG00000065833	1009.2954638279	0.304331179732466	0.0973300305395946	3.12679630372316	0.00176722323518327	0.00668143789313117	malic enzyme 1 [Source:HGNC Symbol;Acc:HGNC:6983]	protein_coding	36.91	83210402	83431051	3338	6	q14.2	ME1		220649
ENSG00000065882	8144.31563515455	-0.0773086897481813	0.0446014978927916	-1.73332048026745	0.0830387225820555	0.155384130374077	TBC1 domain family member 1 [Source:HGNC Symbol;Acc:HGNC:11578]	protein_coding	42.84	37891084	38139175	4119	4	p14	TBC1D1		248091
ENSG00000065883	2665.04050391441	0.099170107136092	0.035599823956538	2.78569094210027	0.00534137713046087	0.0166745915151959	cyclin dependent kinase 13 [Source:HGNC Symbol;Acc:HGNC:1733]	protein_coding	38.73	39950121	40099580	5455	7	p14.1	CDK13		149459
ENSG00000065911	1351.5489163875	0.36889762610653	0.0844446205297337	4.36851541036458	1.25093991678926e-05	0.0001012924252981	methylenetetrahydrofolate dehydrogenase (NADP+ dependent) 2, methenyltetrahydrofolate cyclohydrolase [Source:HGNC Symbol;Acc:HGNC:7434]	protein_coding	43.85	74186172	74217565	3340	2	p13.1	MTHFD2		31393
ENSG00000065923	858.816982281842	0.0824912307072546	0.0787814521390246	1.04708949210131	0.295058305226927	0.418194699879233	solute carrier family 9 member A7 [Source:HGNC Symbol;Acc:HGNC:17123]	protein_coding	41.06	46599251	46759118	3838	X	p11.3	SLC9A7		159867
ENSG00000065970	2331.95484334441	-0.00697237698970143	0.0332236556930369	-0.209861824180977	0.833775518581538	0.886436175065362	forkhead box J2 [Source:HGNC Symbol;Acc:HGNC:24818]	protein_coding	47.53	8032716	8055517	5524	12	p13.31	FOXJ2		22801
ENSG00000065978	22479.7267057265	0.253299588504182	0.0443577002288606	5.71038595773223	1.1272024953634e-08	2.48858706017167e-07	Y-box binding protein 1 [Source:HGNC Symbol;Acc:HGNC:8014]	protein_coding	40.63	42682418	42703805	2979	1	p34.2	YBX1		21387
ENSG00000065989	1648.86149348192	0.0800116062273167	0.0622283095725	1.28577502389162	0.19852158922871	0.309631855864501	phosphodiesterase 4A [Source:HGNC Symbol;Acc:HGNC:8780]	protein_coding	54.53	10416773	10469630	2707	19	p13.2	PDE4A		52857
ENSG00000066027	3575.24572899241	-0.272376959754069	0.0443297496985503	-6.14433786805198	8.02977606142544e-10	2.38643179759617e-08	protein phosphatase 2 regulatory subunit B'alpha [Source:HGNC Symbol;Acc:HGNC:9309]	protein_coding	39.33	212285410	212361853	3245	1	q32.3	PPP2R5A		76443
ENSG00000066032	6.96037407478129	-0.148046015677499	0.16669195958582	-0.888141311946596	0.374464742920996	0.500551828401065	catenin alpha 2 [Source:HGNC Symbol;Acc:HGNC:2510]	protein_coding	38.65	79185231	80648861	4349	2	p12	CTNNA2		1463630
ENSG00000066044	3800.24251506409	-0.0581093800917394	0.026672695809849	-2.17860918543833	0.0293607132384634	0.067226794655079	ELAV like RNA binding protein 1 [Source:HGNC Symbol;Acc:HGNC:3312]	protein_coding	52.21	7958573	8005659	6054	19	p13.2	ELAVL1		47086
ENSG00000066056	4462.8853797477	0.0363089362028227	0.0485054170978687	0.748554251776923	0.454125914511075	0.576657110475875	tyrosine kinase with immunoglobulin like and EGF like domains 1 [Source:HGNC Symbol;Acc:HGNC:11809]	protein_coding	54.59	43300982	43323108	3893	1	p34.2	TIE1		22126
ENSG00000066084	3243.53321000015	0.0746790082535855	0.0404724533025725	1.84518115804062	0.0650111904417703	0.128259767452718	disco interacting protein 2 homolog B [Source:HGNC Symbol;Acc:HGNC:29284]	protein_coding	41.84	50504985	50748657	2676	12	q13.12	DIP2B		243672
ENSG00000066117	3898.03249808605	0.127724394239015	0.0296072967673313	4.31394987670559	1.60363319325264e-05	0.00012492633618296	SWI/SNF related, matrix associated, actin dependent regulator of chromatin, subfamily d, member 1 [Source:HGNC Symbol;Acc:HGNC:11106]	protein_coding	48.48	50085200	50100707	3283	12	q13.12	SMARCD1		15507
ENSG00000066135	2181.69269277866	0.0555489630363201	0.0356149554393603	1.55970890180953	0.118828687559936	0.207047472676375	lysine demethylase 4A [Source:HGNC Symbol;Acc:HGNC:22978]	protein_coding	46.76	43650149	43705518	4486	1	p34.2	KDM4A		55369
ENSG00000066136	2526.90129472315	0.0778290599905861	0.0328680719208173	2.36792289423257	0.0178882635060651	0.0451365031741437	nuclear transcription factor Y subunit gamma [Source:HGNC Symbol;Acc:HGNC:7806]	protein_coding	42.65	40691648	40771603	943	1	p34.2	NFYC		79955
ENSG00000066185	180.405830245916	-0.317834713329892	0.0963994458164851	-3.29705954881682	0.000977027838604268	0.00405271746856632	zinc finger MYND-type containing 12 [Source:HGNC Symbol;Acc:HGNC:21192]	protein_coding	42.82	42430329	42456253	1530	1	p34.2	ZMYND12		25924
ENSG00000066230	1529.94692280214	-0.101931624639309	0.260109948907263	-0.391878992201296	0.695147625843051	0.781932658017135	solute carrier family 9 member A3 [Source:HGNC Symbol;Acc:HGNC:11073]	protein_coding	61.24	470456	524449	5555	5	p15.33	SLC9A3		53993
ENSG00000066248	414.372754742624	0.772773876657465	0.147831280646859	5.2274043306401	1.71906296525837e-07	2.62914559257753e-06	neuronal guanine nucleotide exchange factor [Source:HGNC Symbol;Acc:HGNC:7807]	protein_coding	48.38	232878701	233013256	3184	2	q37.1	NGEF		134555
ENSG00000066279	310.343065005905	0.249775140942082	0.0800916635882678	3.11861596765072	0.00181702621193531	0.00683311340465222	assembly factor for spindle microtubules [Source:HGNC Symbol;Acc:HGNC:19048]	protein_coding	34.66	197084121	197146694	3924	1	q31.3	ASPM		62573
ENSG00000066294	1023.81028379806	0.0652003829185584	0.0582575806401499	1.11917422938129	0.263065817304124	0.383571661190945	CD84 molecule [Source:HGNC Symbol;Acc:HGNC:1704]	protein_coding	41.6	160541095	160579516	8204	1	q23.3	CD84		38421
ENSG00000066322	5381.44294778686	-0.0583685772821449	0.0300553174654119	-1.94203828821028	0.0521324653169177	0.107096869625008	ELOVL fatty acid elongase 1 [Source:HGNC Symbol;Acc:HGNC:14418]	protein_coding	58.76	43363398	43368074	1625	1	p34.2	ELOVL1		4676
ENSG00000066336	1439.60908569646	0.163278945406799	0.0466162687366335	3.50261721566072	0.000460711023891249	0.00215445469299231	Spi-1 proto-oncogene [Source:HGNC Symbol;Acc:HGNC:11241]	protein_coding	52.6	47354860	47378547	1374	11	p11.2	SPI1		23687
ENSG00000066379	1078.89940237153	-0.0388442921037834	0.0330757049687823	-1.17440556869296	0.240232615817501	0.357764474804323	RNA polymerase I subunit H [Source:HGNC Symbol;Acc:HGNC:13182]	protein_coding	41.39	30058899	30064909	3672	6	p22.1	POLR1H		6010
ENSG00000066382	399.415649559366	-0.147515925172984	0.091873595215962	-1.60564006259063	0.10835301762503	0.1922629214873	metallophosphoesterase domain containing 2 [Source:HGNC Symbol;Acc:HGNC:1180]	protein_coding	40.01	30384493	30586872	5591	11	p14.1	MPPED2		202379
ENSG00000066405	20.9575281344594	0.225784329104662	0.0898434303074481	2.51308669239385	0.011967992104826	0.0324756869372928	claudin 18 [Source:HGNC Symbol;Acc:HGNC:2039]	protein_coding	42.94	137998735	138033655	3434	3	q22.3	CLDN18		34920
ENSG00000066422	1388.2854604013	-0.0790133865127062	0.0367679203240032	-2.14897622210968	0.0316362848741765	0.0714093746909531	zinc finger and BTB domain containing 11 [Source:HGNC Symbol;Acc:HGNC:16740]	protein_coding	40.31	101648889	101677132	5657	3	q12.3	ZBTB11		28243
ENSG00000066427	1064.34568556084	0.0147611488923793	0.0321220040911221	0.459533871252417	0.645850834524894	0.742435639829659	ataxin 3 [Source:HGNC Symbol;Acc:HGNC:7106]	protein_coding	42.4	92044496	92106621	1098	14	q32.12	ATXN3		62125
ENSG00000066455	2883.935456906	0.0944772563299795	0.0427286732380623	2.21109735384482	0.0270290961637992	0.0629557773788697	golgin A5 [Source:HGNC Symbol;Acc:HGNC:4428]	protein_coding	39.58	92794305	92839947	2879	14	q32.12	GOLGA5		45642
ENSG00000066468	1779.36640615178	0.132182795718983	0.127673391596674	1.03531984281074	0.300519566016575	0.424378295862063	fibroblast growth factor receptor 2 [Source:HGNC Symbol;Acc:HGNC:3689]	protein_coding	45.41	121478332	121598458	4624	10	q26.13	FGFR2		120126
ENSG00000066557	1249.71305449596	-0.117624953368061	0.0409265604554776	-2.8740493229579	0.00405245671019015	0.0132498922096022	leucine rich repeat containing 40 [Source:HGNC Symbol;Acc:HGNC:26004]	protein_coding	35.12	70144805	70205579	2843	1	p31.1	LRRC40		60774
ENSG00000066583	1515.17567533682	-0.126698842353195	0.0558376105252402	-2.26905917286563	0.0232647277037825	0.0556809345795396	isochorismatase domain containing 1 [Source:HGNC Symbol;Acc:HGNC:24254]	protein_coding	38.93	129094749	129114028	1942	5	q23.3	ISOC1		19279
ENSG00000066629	2188.57121223599	0.0233825055939545	0.0469287750919214	0.498255186677133	0.618304189438566	0.720001584644393	EMAP like 1 [Source:HGNC Symbol;Acc:HGNC:3330]	protein_coding	45.19	99737693	99942060	1277	14	q32.2	EML1		204367
ENSG00000066651	660.692036008494	0.0493351273000669	0.0458158879439128	1.07681264107469	0.281563976760266	0.404187778741051	tRNA methyltransferase 11 homolog [Source:HGNC Symbol;Acc:HGNC:21080]	protein_coding	37.69	125986479	126203817	1843	6	q22.32	TRMT11		217338
ENSG00000066654	3420.3754431662	0.00450531758259033	0.0281430371560666	0.160086402814529	0.872813012017695	0.914517772713316	THUMP domain containing 1 [Source:HGNC Symbol;Acc:HGNC:23807]	protein_coding	40.19	20702816	20742084	2567	16	p12.3	THUMPD1		39268
ENSG00000066697	1061.02767104127	0.0714593231115895	0.0483039677449964	1.47936756435483	0.139042104153873	0.234025124375573	Myb/SANT DNA binding domain containing 3 [Source:HGNC Symbol;Acc:HGNC:23370]	protein_coding	43.76	100427143	100451734	1880	9	q31.1	MSANTD3		24591
ENSG00000066735	547.336973580715	0.0716556668545564	0.137276905841483	0.521979035113882	0.601684927658253	0.705407219211796	kinesin family member 26A [Source:HGNC Symbol;Acc:HGNC:20226]	protein_coding	63.82	104138587	104180894	6889	14	q32.33	KIF26A		42307
ENSG00000066739	2988.25129181463	0.183043671353774	0.0497985540696079	3.67568245250489	0.000237214436535111	0.00123058780743454	autophagy related 2B [Source:HGNC Symbol;Acc:HGNC:20187]	protein_coding	37.06	96279195	96363341	13162	14	q32.2	ATG2B		84146
ENSG00000066777	3592.57238736088	-0.151138270496698	0.0494152901972964	-3.05853248849213	0.00222423960082358	0.00807805192537249	ADP ribosylation factor guanine nucleotide exchange factor 1 [Source:HGNC Symbol;Acc:HGNC:15772]	protein_coding	38.38	67173511	67343781	5882	8	q13.2	ARFGEF1		170270
ENSG00000066813	5440.28103952607	0.726597709669112	0.145744838796665	4.98540953949539	6.1830703216442e-07	7.83849078979065e-06	acyl-CoA synthetase medium chain family member 2B [Source:HGNC Symbol;Acc:HGNC:30931]	protein_coding	39.17	20536226	20576427	2935	16	p12.3	ACSM2B		40201
ENSG00000066827	1383.80473539735	0.0529266157658094	0.0807839573168073	0.655162454573117	0.512363164748739	0.627535273116591	zinc finger and AT-hook domain containing [Source:HGNC Symbol;Acc:HGNC:19899]	protein_coding	44.79	134477788	134713049	4273	8	q24.22	ZFAT		235261
ENSG00000066855	1543.73927029189	0.0733308874661053	0.0618639870291821	1.18535663457181	0.235876469946962	0.352672277742177	mitochondrial fission regulator 1 [Source:HGNC Symbol;Acc:HGNC:29510]	protein_coding	40.22	65644734	65771261	537	8	q13.1	MTFR1		126527
ENSG00000066923	216.097230299473	-0.166141458213865	0.0840132922715926	-1.97756157057593	0.0479781881707341	0.100233850090524	stromal antigen 3 [Source:HGNC Symbol;Acc:HGNC:11356]	protein_coding	47.11	100177563	100221488	4450	7	q22.1	STAG3		43925
ENSG00000066926	1836.2644274921	-0.148155382140804	0.0601808176649143	-2.46183730779018	0.0138227352379947	0.0364836572392551	ferrochelatase [Source:HGNC Symbol;Acc:HGNC:3647]	protein_coding	42.66	57544377	57586732	7689	18	q21.31	FECH		42355
ENSG00000066933	7313.90365010647	-0.126354777793809	0.0526085879682282	-2.40178994863193	0.0163150737282881	0.0417710163125482	myosin IXA [Source:HGNC Symbol;Acc:HGNC:7608]	protein_coding	37.93	71822291	72118577	12478	15	q23	MYO9A		296286
ENSG00000067048	432.098859184165	-0.937071916531143	0.142453381285467	-6.57809529036952	4.76512826393779e-11	1.97254429436017e-09	DEAD-box helicase 3 Y-linked [Source:HGNC Symbol;Acc:HGNC:2699]	protein_coding	37.7	12904108	12920478	2709	Y	q11.221	DDX3Y		16370
ENSG00000067057	29522.1795874508	0.0662618457988231	0.0759441309757599	0.872507788916207	0.382931420883557	0.508913035763922	phosphofructokinase, platelet [Source:HGNC Symbol;Acc:HGNC:8878]	protein_coding	51.45	3066333	3137718	432	10	p15.2	PFKP		71385
ENSG00000067064	2327.40329160139	-0.309262798017766	0.0336869417994409	-9.18049491874321	4.29114602996992e-20	1.78544683662364e-17	isopentenyl-diphosphate delta isomerase 1 [Source:HGNC Symbol;Acc:HGNC:5387]	protein_coding	42.88	1039152	1049119	3370	10	p15.3	IDI1		9967
ENSG00000067066	4100.42654330314	0.119412252399694	0.048715962928631	2.45119351483688	0.0142383382925245	0.0374041631006629	SP100 nuclear antigen [Source:HGNC Symbol;Acc:HGNC:11206]	protein_coding	39.21	230415942	230545606	3882	2	q37.1	SP100		129664
ENSG00000067082	15188.6339525915	-0.285850534979244	0.0654471416498584	-4.36765499261284	1.25587669659005e-05	0.000101559747280825	Kruppel like factor 6 [Source:HGNC Symbol;Acc:HGNC:2235]	protein_coding	48.08	3775996	3785281	764	10	p15.2	KLF6		9285
ENSG00000067113	8676.06758822282	0.0736562087047224	0.0741879079977921	0.992833073375171	0.320791309399215	0.446554051438712	phospholipid phosphatase 1 [Source:HGNC Symbol;Acc:HGNC:9228]	protein_coding	39.6	55424854	55534969	1550	5	q11.2	PLPP1		110115
ENSG00000067141	7412.27884172631	0.314956073837488	0.0735034933843774	4.28491299305279	1.82810717753998e-05	0.000140391363795273	neogenin 1 [Source:HGNC Symbol;Acc:HGNC:7754]	protein_coding	38.73	73051710	73305205	7342	15	q24.1	NEO1		253495
ENSG00000067167	26932.1305382519	-0.0951030191496184	0.0688237071168191	-1.38183517182813	0.167022316921591	0.270783408600925	translocation associated membrane protein 1 [Source:HGNC Symbol;Acc:HGNC:20568]	protein_coding	38.27	70573218	70608416	3394	8	q13.3	TRAM1		35198
ENSG00000067177	519.276218494089	0.296998669092072	0.132833481974416	2.23587204579396	0.0253601539091655	0.0598312325507455	phosphorylase kinase regulatory subunit alpha 1 [Source:HGNC Symbol;Acc:HGNC:8925]	protein_coding	37.87	72578814	72714319	6286	X	q13.1	PHKA1		135505
ENSG00000067182	10592.3117797225	0.23185715609874	0.0421906239123565	5.49546639984235	3.89679136769245e-08	7.25151760591116e-07	TNF receptor superfamily member 1A [Source:HGNC Symbol;Acc:HGNC:11916]	protein_coding	54.08	6328757	6342114	2069	12	p13.31	TNFRSF1A		13357
ENSG00000067191	215.802468466896	0.167975991613891	0.0635132337666033	2.64474002742743	0.00817537010944358	0.023706528013928	calcium voltage-gated channel auxiliary subunit beta 1 [Source:HGNC Symbol;Acc:HGNC:1401]	protein_coding	54.39	39173453	39197703	3711	17	q12	CACNB1		24250
ENSG00000067208	1200.76764904661	0.0652987713416418	0.0391132389469506	1.66948003028353	0.0950222847785029	0.173367058140406	ecotropic viral integration site 5 [Source:HGNC Symbol;Acc:HGNC:3501]	protein_coding	38.19	92508696	92792404	7794	1	p22.1	EVI5		283708
ENSG00000067221	1226.86485470721	-0.0914485753105096	0.0411735108878149	-2.22105361769315	0.0263473300304632	0.0617116230375759	stomatin like 1 [Source:HGNC Symbol;Acc:HGNC:14560]	protein_coding	52.84	73978926	73994622	6280	15	q24.1	STOML1		15696
ENSG00000067225	89213.403066029	0.044629901884968	0.0549618084905955	0.812016618641736	0.416782095675863	0.541266351863324	pyruvate kinase M1/2 [Source:HGNC Symbol;Acc:HGNC:9021]	protein_coding	48.38	72199029	72231822	3016	15	q23	PKM		32793
ENSG00000067248	2658.86237842205	-0.049514196671425	0.0485258413230261	-1.02036760871017	0.307554149889273	0.432093609545735	DExH-box helicase 29 [Source:HGNC Symbol;Acc:HGNC:15815]	protein_coding	37.07	55256055	55307694	4664	5	q11.2	DHX29		51639
ENSG00000067334	3555.10850748629	-0.0746016416111863	0.0322492451323611	-2.31328334368751	0.0207070658546167	0.050772674164833	deoxynucleotidyltransferase terminal interacting protein 2 [Source:HGNC Symbol;Acc:HGNC:24013]	protein_coding	39.28	93866284	93879918	5896	1	p22.1	DNTTIP2		13634
ENSG00000067365	613.862782499628	0.0668453964637906	0.0388735280489712	1.71956083789415	0.0855122999713617	0.159220664559413	methyltransferase like 22 [Source:HGNC Symbol;Acc:HGNC:28368]	protein_coding	49.56	8621683	8649654	614	16	p13.2	METTL22		27971
ENSG00000067369	1928.6974790269	-0.0845699288037041	0.0454623835519098	-1.86021766120425	0.0628547373161004	0.124947179030793	tumor protein p53 binding protein 1 [Source:HGNC Symbol;Acc:HGNC:11999]	protein_coding	41.72	43403061	43510728	10369	15	q15.3	TP53BP1		107667
ENSG00000067445	682.99348779193	0.314891730621643	0.0901410977247481	3.49332034521242	0.000477053856483707	0.0022142885952978	trophinin [Source:HGNC Symbol;Acc:HGNC:12326]	protein_coding	51.41	54920462	54931431	1196	X	p11.21	TRO		10969
ENSG00000067533	932.789657278411	-0.099048045358603	0.0559090650052136	-1.77159187601092	0.0764623292324976	0.145611338628769	ribosomal RNA processing 15 homolog [Source:HGNC Symbol;Acc:HGNC:24255]	protein_coding	37.63	218285293	218337983	7765	1	q41	RRP15		52690
ENSG00000067560	26311.5893365362	-0.164956722555266	0.0383090070288251	-4.30595140279011	1.66269559056964e-05	0.000128908558758593	ras homolog family member A [Source:HGNC Symbol;Acc:HGNC:667]	protein_coding	46.57	49359139	49412998	1944	3	p21.31	RHOA		53859
ENSG00000067596	2093.05425125862	0.0113462767356568	0.0258824615367555	0.438377034562344	0.661112991403174	0.7548997615579	DEAH-box helicase 8 [Source:HGNC Symbol;Acc:HGNC:2749]	protein_coding	47.76	43483865	43610338	590	17	q21.31	DHX8		126473
ENSG00000067606	656.521329579354	-0.258815528684077	0.0647439093806339	-3.99752704401093	6.40076800854888e-05	0.000406836124068636	protein kinase C zeta [Source:HGNC Symbol;Acc:HGNC:9412]	protein_coding	56.45	2050411	2185395	2385	1	p36.33	PRKCZ		134984
ENSG00000067646	106.919433318458	-0.863849016767754	0.119499395099429	-7.22889865717723	4.86926607899901e-13	3.52739199392486e-11	zinc finger protein Y-linked [Source:HGNC Symbol;Acc:HGNC:12870]	protein_coding	37.27	2935281	2982506	5113	Y	p11.2	ZFY		47225
ENSG00000067704	7576.20195998072	-0.17070852286911	0.0489687055482214	-3.48607382935631	0.000490165704954718	0.00226413859786513	isoleucyl-tRNA synthetase 2, mitochondrial [Source:HGNC Symbol;Acc:HGNC:29685]	protein_coding	39.19	220094132	220148041	3530	1	q41	IARS2		53909
ENSG00000067715	137.71685404653	0.675908009802212	0.15988440474634	4.22747928964399	2.36323919252634e-05	0.000175106312224315	synaptotagmin 1 [Source:HGNC Symbol;Acc:HGNC:11509]	protein_coding	35.61	78863993	79452008	3095	12	q21.2	SYT1		588015
ENSG00000067798	196.717043667814	0.353159548821403	0.116867629216034	3.02187655547092	0.00251212971611522	0.00892584385885738	neuron navigator 3 [Source:HGNC Symbol;Acc:HGNC:15998]	protein_coding	35.89	77324641	78213010	2232	12	q21.2	NAV3		888369
ENSG00000067829	4114.09612026449	-0.0567307686870336	0.0326795396409256	-1.73597208866394	0.0825687698842174	0.154698467718646	isocitrate dehydrogenase (NAD(+)) 3 non-catalytic subunit gamma [Source:HGNC Symbol;Acc:HGNC:5386]	protein_coding	58.77	153785766	153794523	1712	X	q28	IDH3G		8757
ENSG00000067836	1883.62174526277	-0.122048101230944	0.0461031077932861	-2.64728577036877	0.00811407525212948	0.023549829926007	rogdi atypical leucine zipper [Source:HGNC Symbol;Acc:HGNC:29478]	protein_coding	63.01	4796968	4802880	1418	16	p13.3	ROGDI		5912
ENSG00000067840	177.732249729403	0.130968112950531	0.0920310143068396	1.42308670546509	0.154711021805956	0.254631857784502	PDZ domain containing 4 [Source:HGNC Symbol;Acc:HGNC:21167]	protein_coding	56.35	153802166	153830565	3689	X	q28	PDZD4		28399
ENSG00000067842	15.3570719159091	1.26565496425364	0.267386031445064	4.73343711118161	2.2074938186791e-06	2.33209649711626e-05	ATPase plasma membrane Ca2+ transporting 3 [Source:HGNC Symbol;Acc:HGNC:816]	protein_coding	58.22	153517642	153582939	6774	X	q28	ATP2B3		65297
ENSG00000067900	4533.13168192349	0.0203696542359049	0.0405300119319257	0.502581994550551	0.615258191011179	0.7173984722908	Rho associated coiled-coil containing protein kinase 1 [Source:HGNC Symbol;Acc:HGNC:10251]	protein_coding	36.91	20946906	21111813	9446	18	q11.1	ROCK1		164907
ENSG00000067955	2635.72381107511	0.167964445651951	0.0399682971449628	4.20244187643905	2.64051060516909e-05	0.000192400384329048	core-binding factor subunit beta [Source:HGNC Symbol;Acc:HGNC:1539]	protein_coding	40.51	67028984	67101058	2818	16	q22.1	CBFB		72074
ENSG00000067992	443.058389004588	0.0851089440662392	0.0616283332670859	1.38100350203197	0.167277883885184	0.271008209046014	pyruvate dehydrogenase kinase 3 [Source:HGNC Symbol;Acc:HGNC:8811]	protein_coding	40.79	24465270	24550466	1741	X	p22.11	PDK3		85196
ENSG00000068001	6611.20013808275	-0.0147595378602203	0.0424328193434232	-0.347833070924804	0.727965551657212	0.807484927660235	hyaluronidase 2 [Source:HGNC Symbol;Acc:HGNC:5321]	protein_coding	60.99	50317790	50322782	4054	3	p21.31	HYAL2		4992
ENSG00000068024	1041.7196941581	-0.0264314478352929	0.0467593713681536	-0.565265251904018	0.571893359750913	0.679513330063561	histone deacetylase 4 [Source:HGNC Symbol;Acc:HGNC:14063]	protein_coding	51.33	239048168	239401654	8976	2	q37.3	HDAC4		353486
ENSG00000068028	1405.11610238545	-0.0313022312481055	0.0384510837670044	-0.81407929716058	0.41559952514351	0.539989870646468	Ras association domain family member 1 [Source:HGNC Symbol;Acc:HGNC:9882]	protein_coding	54.57	50329782	50340980	1757	3	p21.31	RASSF1		11198
ENSG00000068078	2148.38831100267	0.0892638965278083	0.115002812554535	0.776188812647336	0.4376375106129	0.560987746639982	fibroblast growth factor receptor 3 [Source:HGNC Symbol;Acc:HGNC:3690]	protein_coding	65.83	1793293	1808872	4301	4	p16.3	FGFR3		15579
ENSG00000068079	2511.35115974057	0.0475783246073847	0.0377560937149339	1.26014955272149	0.207615417328876	0.320336158314698	interferon induced protein 35 [Source:HGNC Symbol;Acc:HGNC:5399]	protein_coding	50.91	43006740	43014456	1182	17	q21.31	IFI35		7716
ENSG00000068097	793.747627394236	0.0876222750791496	0.0424604337460701	2.06362176145361	0.0390535926583147	0.0847562723106155	HEAT repeat containing 6 [Source:HGNC Symbol;Acc:HGNC:24076]	protein_coding	40.88	60041008	60078922	6108	17	q23.1	HEATR6		37914
ENSG00000068120	4507.15102115608	-0.0795816141598516	0.027622829161111	-2.88100880962226	0.00396404560631301	0.0130158980278513	Coenzyme A synthase [Source:HGNC Symbol;Acc:HGNC:29932]	protein_coding	57.56	42561467	42566277	574	17	q21.2	COASY		4810
ENSG00000068137	1746.28684352519	0.0858970002195272	0.0420559160457228	2.04244749124335	0.0411071629645769	0.0883504547584358	pleckstrin homology, MyTH4 and FERM domain containing H3 [Source:HGNC Symbol;Acc:HGNC:26105]	protein_coding	62	42667914	42676994	659	17	q21.2	PLEKHH3		9080
ENSG00000068305	7579.69360907085	-0.126087023824934	0.0510747705962887	-2.46867528435059	0.0135614215960336	0.0359224923667707	myocyte enhancer factor 2A [Source:HGNC Symbol;Acc:HGNC:6993]	protein_coding	36.86	99565417	99716466	732	15	q26.3	MEF2A		151049
ENSG00000068308	3630.33710110878	0.0867878175140794	0.0278297443805798	3.11852729680988	0.00181757304879518	0.00683358615912867	OTU deubiquitinase 5 [Source:HGNC Symbol;Acc:HGNC:25402]	protein_coding	49.92	48922024	48958386	2077	X	p11.23	OTUD5		36362
ENSG00000068323	4166.2285324771	0.0486861519340275	0.0302344903089382	1.61028518875459	0.107335611164736	0.190895984477222	transcription factor binding to IGHM enhancer 3 [Source:HGNC Symbol;Acc:HGNC:11752]	protein_coding	52.48	49028726	49043410	3279	X	p11.23	TFE3		14684
ENSG00000068354	1444.44895141824	0.0197583009715965	0.0318324771821351	0.620696305177443	0.534799460921474	0.647040412444879	TBC1 domain family member 25 [Source:HGNC Symbol;Acc:HGNC:8092]	protein_coding	47.97	48539714	48562609	3785	X	p11.23	TBC1D25		22895
ENSG00000068366	5446.00715210897	0.177703474623017	0.0618135316903162	2.87483128311299	0.00404243444545885	0.0132251176908187	acyl-CoA synthetase long chain family member 4 [Source:HGNC Symbol;Acc:HGNC:3571]	protein_coding	39.16	109624244	109733403	464	X	q23	ACSL4		109159
ENSG00000068383	1664.99018075822	-0.0116368991372548	0.0345419118137475	-0.336892155825127	0.736198198774707	0.813637391864436	inositol polyphosphate-5-phosphatase A [Source:HGNC Symbol;Acc:HGNC:6076]	protein_coding	54.13	132537787	132783480	3000	10	q26.3	INPP5A		245693
ENSG00000068394	1361.23079037237	-0.121325556986144	0.0302797885157204	-4.00681652459873	6.15426326106978e-05	0.000393790338869793	G-patch domain and KOW motifs [Source:HGNC Symbol;Acc:HGNC:30677]	protein_coding	50.86	49113407	49123735	1658	X	p11.23	GPKOW		10328
ENSG00000068400	2639.68934814167	0.0103765906413597	0.0313096685167147	0.331418093290262	0.740328699948144	0.816510148444134	GRIP1 associated protein 1 [Source:HGNC Symbol;Acc:HGNC:18706]	protein_coding	50.22	48973720	49002264	2828	X	p11.23	GRIPAP1		28544
ENSG00000068438	1618.70727590699	0.0502005476066622	0.0306771901728421	1.63641283063479	0.101753215671028	0.182790814867018	FtsJ RNA 2'-O-methyltransferase 1 [Source:HGNC Symbol;Acc:HGNC:13254]	protein_coding	50.6	48476021	48486364	1669	X	p11.23	FTSJ1		10343
ENSG00000068489	213.322979972159	0.413572166197672	0.0815636718610014	5.07054374528982	3.96680720289564e-07	5.35073819462906e-06	proline rich 11 [Source:HGNC Symbol;Acc:HGNC:25619]	protein_coding	44.35	59155732	59206709	860	17	q22	PRR11		50977
ENSG00000068615	161.434146101479	-0.0922236494658375	0.130661527967745	-0.705820993373075	0.480299464990684	0.599629662672107	receptor accessory protein 1 [Source:HGNC Symbol;Acc:HGNC:25786]	protein_coding	46.05	86213993	86338083	4017	2	p11.2	REEP1		124090
ENSG00000068650	17541.9801244399	-0.0180633513084229	0.0706890386067803	-0.25553256437541	0.798311795485622	0.861832579691649	ATPase phospholipid transporting 11A [Source:HGNC Symbol;Acc:HGNC:13552]	protein_coding	50.37	112690038	112887168	8768	13	q34	ATP11A		197130
ENSG00000068654	2192.15751517883	0.0705296737122879	0.0384065803432374	1.83639556247831	0.0662991753981651	0.130230809730786	RNA polymerase I subunit A [Source:HGNC Symbol;Acc:HGNC:17264]	protein_coding	46.69	86020216	86106155	12480	2	p11.2	POLR1A		85939
ENSG00000068697	29593.9495999354	0.0406090233035381	0.0507449363800322	0.800257645401591	0.423561537158538	0.547747295463149	lysosomal protein transmembrane 4 alpha [Source:HGNC Symbol;Acc:HGNC:6924]	protein_coding	41.26	20032650	20051628	1365	2	p24.1	LAPTM4A		18978
ENSG00000068724	2023.53089820311	0.0745118457751074	0.0541910395996843	1.37498461600913	0.169136214167669	0.273146232812377	tetratricopeptide repeat domain 7A [Source:HGNC Symbol;Acc:HGNC:19750]	protein_coding	50.88	46916157	47076137	3033	2	p21	TTC7A		159980
ENSG00000068745	2337.93678895088	0.0135906291834522	0.0407507861026366	0.333505938982926	0.738752407157536	0.815658658974303	inositol hexakisphosphate kinase 2 [Source:HGNC Symbol;Acc:HGNC:17313]	protein_coding	47.61	48688003	48740353	1746	3	p21.31	IP6K2		52350
ENSG00000068781	18.7192549058901	0.822654749762132	0.221487588861572	3.71422504525201	0.00020382734848366	0.00107876920542869	STON1-GTF2A1L readthrough [Source:HGNC Symbol;Acc:HGNC:30651]	protein_coding	40.98	48529925	48776517	3821	2	p16.3	STON1-GTF2A1L		246592
ENSG00000068784	1594.53540003568	-0.0468524488682088	0.0331208820280554	-1.41458940702491	0.157188916442486	0.258142348660279	S1 RNA binding domain 1 [Source:HGNC Symbol;Acc:HGNC:25521]	protein_coding	36.55	45388680	45612165	3667	2	p21	SRBD1		223485
ENSG00000068796	1025.61165488992	0.383694583743039	0.0855794615037219	4.48348911060105	7.3432351646501e-06	6.43752982262438e-05	kinesin family member 2A [Source:HGNC Symbol;Acc:HGNC:6318]	protein_coding	38.5	62306162	62391025	2539	5	q12.1	KIF2A		84863
ENSG00000068831	612.388796640936	0.137046386862788	0.0464685488132859	2.94922889486932	0.00318567935498778	0.0109082124695899	RAS guanyl releasing protein 2 [Source:HGNC Symbol;Acc:HGNC:9879]	protein_coding	55.63	64726911	64745456	2409	11	q13.1	RASGRP2		18545
ENSG00000068878	2322.8606759638	0.0692321447229785	0.0410384856067797	1.68700534874369	0.091602323478385	0.168262497519103	proteasome activator subunit 4 [Source:HGNC Symbol;Acc:HGNC:20635]	protein_coding	38.04	53864069	53970993	7250	2	p16.2	PSME4		106924
ENSG00000068885	855.286127238937	-0.0179654470251321	0.0566638151613672	-0.317053254779441	0.751203193628497	0.825159899249783	intraflagellar transport 80 [Source:HGNC Symbol;Acc:HGNC:29262]	protein_coding	36.52	160256986	160399880	3999	3	q25.33	IFT80		142894
ENSG00000068903	3872.16521088198	-0.0170089674196459	0.0272605690177821	-0.623940292975946	0.532666797308475	0.645518981482232	sirtuin 2 [Source:HGNC Symbol;Acc:HGNC:10886]	protein_coding	53.55	38878555	38899862	4734	19	q13.2	SIRT2		21307
ENSG00000068912	4044.93560577405	-0.0775784338833677	0.0361076630188832	-2.14853101522512	0.0316715952447099	0.0714592569571618	endoplasmic reticulum lectin 1 [Source:HGNC Symbol;Acc:HGNC:25222]	protein_coding	38.1	53787044	53818819	485	2	p16.2	ERLEC1		31775
ENSG00000068971	1591.90467250341	-0.0124580439235804	0.0430763154303781	-0.289208670683909	0.772421696995673	0.841326814146113	protein phosphatase 2 regulatory subunit B'beta [Source:HGNC Symbol;Acc:HGNC:9310]	protein_coding	54.41	64917553	64934475	563	11	q13.1	PPP2R5B		16922
ENSG00000068976	346.576715702699	0.482369546348958	0.0891851681280682	5.40862966873914	6.35087978271897e-08	1.12343389565306e-06	glycogen phosphorylase, muscle associated [Source:HGNC Symbol;Acc:HGNC:9726]	protein_coding	56.89	64746389	64759974	2152	11	q13.1	PYGM		13585
ENSG00000069011	46.9782907339588	-0.831820296929152	0.270671039955214	-3.07317804323207	0.00211792085745599	0.00775265097088616	paired like homeodomain 1 [Source:HGNC Symbol;Acc:HGNC:9004]	protein_coding	59.39	135027734	135034813	2337	5	q31.1	PITX1		7079
ENSG00000069018	10.968013835634	0.40444897017579	0.160545839981094	2.519211772933	0.0117617891946657	0.0320125047403288	transient receptor potential cation channel subfamily C member 7 [Source:HGNC Symbol;Acc:HGNC:20754]	protein_coding	42.52	136212745	136365545	3570	5	q31.1	TRPC7		152800
ENSG00000069020	4530.59802528484	0.218615732341983	0.0744738483341155	2.93546979553409	0.00333043033219855	0.0112871539266053	microtubule associated serine/threonine kinase family member 4 [Source:HGNC Symbol;Acc:HGNC:19037]	protein_coding	39.2	66596361	67169595	10711	5	q12.3	MAST4		573234
ENSG00000069122	12860.0369914312	-0.0950198754021216	0.0693164285910287	-1.37081320162562	0.170433194499652	0.2746523323494	adhesion G protein-coupled receptor F5 [Source:HGNC Symbol;Acc:HGNC:19030]	protein_coding	41.65	46852522	46954943	5761	6	p12.3	ADGRF5		102421
ENSG00000069188	194.887098899897	0.447755018153464	0.135214213733478	3.31144933502358	0.000928140450559068	0.00388468792654681	sidekick cell adhesion molecule 2 [Source:HGNC Symbol;Acc:HGNC:19308]	protein_coding	52.32	73334384	73644445	11079	17	q25.1	SDK2		310061
ENSG00000069206	10.0578572664075	0.0407533158816713	0.221843902809149	0.183702663745197	0.854246719108189	0.900822817193175	ADAM metallopeptidase domain 7 [Source:HGNC Symbol;Acc:HGNC:214]	protein_coding	36.76	24440930	24526970	1417	8	p21.2	ADAM7		86040
ENSG00000069248	2392.43393142942	-0.153783382784753	0.0377131779192921	-4.07770947104633	4.54815484806407e-05	0.000304970697188164	nucleoporin 133 [Source:HGNC Symbol;Acc:HGNC:18016]	protein_coding	40.26	229440259	229508341	5208	1	q42.13	NUP133		68082
ENSG00000069275	23302.5535857838	0.0418297529908647	0.0533130360754556	0.784606469075627	0.43268433598646	0.556661279636272	nuclear casein kinase and cyclin dependent kinase substrate 1 [Source:HGNC Symbol;Acc:HGNC:29923]	protein_coding	39.53	205712822	205750182	6399	1	q32.1	NUCKS1		37360
ENSG00000069329	8727.44439901797	-0.0129960392561333	0.0408616812516001	-0.318049548086677	0.750447352759483	0.824699254586762	VPS35 retromer complex component [Source:HGNC Symbol;Acc:HGNC:13487]	protein_coding	38.86	46656132	46689518	6776	16	q11.2	VPS35		33386
ENSG00000069345	5449.85553062142	-0.0967020630441274	0.0291270359298644	-3.32001042869513	0.000900140854908807	0.00379177795195149	DnaJ heat shock protein family (Hsp40) member A2 [Source:HGNC Symbol;Acc:HGNC:14884]	protein_coding	42.53	46955362	46973674	3008	16	q11.2	DNAJA2		18312
ENSG00000069399	2662.46846426709	0.273367404928341	0.0791704784674006	3.45289570330061	0.000554603389061577	0.00251665245925677	BCL3 transcription coactivator [Source:HGNC Symbol;Acc:HGNC:998]	protein_coding	58.73	44747705	44760044	1714	19	q13.32	BCL3		12339
ENSG00000069424	1354.23998376879	0.195846832999738	0.0894542337638608	2.18935230630593	0.0285712433159832	0.065837200410176	potassium voltage-gated channel subfamily A regulatory beta subunit 2 [Source:HGNC Symbol;Acc:HGNC:6229]	protein_coding	56.04	5990927	6101193	615	1	p36.31	KCNAB2		110266
ENSG00000069431	1514.67152532239	0.542954767375607	0.108272786204808	5.01469285503154	5.31182501493175e-07	6.88297775841131e-06	ATP binding cassette subfamily C member 9 [Source:HGNC Symbol;Acc:HGNC:60]	protein_coding	36.12	21797389	21942543	8668	12	p12.1	ABCC9		145154
ENSG00000069482	11.1883979822643	0.454486270191595	0.256555621835756	1.77149215027746	0.0764788968800102	0.145625799069693	galanin and GMAP prepropeptide [Source:HGNC Symbol;Acc:HGNC:4114]	protein_coding	57.14	68683779	68691175	646	11	q13.2	GAL		7396
ENSG00000069493	723.376340711188	0.257862358829658	0.0608187560714868	4.23984927489415	2.23669920346312e-05	0.000167180644747103	C-type lectin domain family 2 member D [Source:HGNC Symbol;Acc:HGNC:14351]	protein_coding	37.39	9664969	9699553	571	12	p13.31	CLEC2D		34584
ENSG00000069509	965.804532937921	0.0577047795867313	0.0446810020182527	1.29148356080193	0.196536051892816	0.307007173090558	FUN14 domain containing 1 [Source:HGNC Symbol;Acc:HGNC:28746]	protein_coding	41.03	44523639	44542859	1054	X	p11.3	FUNDC1		19220
ENSG00000069535	14513.563677675	0.646603612398571	0.114837247080749	5.63060878622339	1.79574632300218e-08	3.77455642271455e-07	monoamine oxidase B [Source:HGNC Symbol;Acc:HGNC:6834]	protein_coding	39.31	43766610	43882450	2570	X	p11.3	MAOB		115840
ENSG00000069667	3282.58756716442	0.0228502226451824	0.0508149317570328	0.44967535830686	0.652944541838126	0.748325643199001	RAR related orphan receptor A [Source:HGNC Symbol;Acc:HGNC:10258]	protein_coding	41.64	60488284	61229302	10827	15	q22.2	RORA		741018
ENSG00000069696	159.877637794201	0.0245101597801751	0.139203745378666	0.176073996525754	0.860235809517106	0.905549560884468	dopamine receptor D4 [Source:HGNC Symbol;Acc:HGNC:3025]	protein_coding	67.07	637269	640706	1399	11	p15.5	DRD4		3437
ENSG00000069702	3409.23277476224	0.138858017497009	0.0722480969091538	1.92196090191292	0.0546106776006232	0.111327571033331	transforming growth factor beta receptor 3 [Source:HGNC Symbol;Acc:HGNC:11774]	protein_coding	42.29	91680343	91906335	6455	1	p22.1	TGFBR3		225992
ENSG00000069812	155.64745795774	0.541123925546864	0.154005027970035	3.51367700574134	0.000441949850408336	0.00208171849711932	hes family bHLH transcription factor 2 [Source:HGNC Symbol;Acc:HGNC:16005]	protein_coding	57.51	6412418	6424670	1222	1	p36.31	HES2		12252
ENSG00000069849	4943.87924636172	0.0984430124141741	0.0550033790366071	1.78976299526355	0.0734920204133058	0.141130771035114	ATPase Na+/K+ transporting subunit beta 3 [Source:HGNC Symbol;Acc:HGNC:806]	protein_coding	40.6	141876124	141926549	734	3	q23	ATP1B3		50425
ENSG00000069869	1422.37238769929	0.300731117847912	0.0787608288829196	3.81828279505487	0.000134383828308672	0.000760071935156788	NEDD4 E3 ubiquitin protein ligase [Source:HGNC Symbol;Acc:HGNC:7727]	protein_coding	38.49	55826922	55993660	5707	15	q21.3	NEDD4		166738
ENSG00000069943	630.487298214823	-0.0361467488617332	0.048938986776859	-0.738608443745413	0.460144795460792	0.582591753185082	phosphatidylinositol glycan anchor biosynthesis class B [Source:HGNC Symbol;Acc:HGNC:8959]	protein_coding	39.99	55318960	55355648	1812	15	q21.3	PIGB		36688
ENSG00000069956	1877.51143104477	0.0360436552867906	0.0503295652277995	0.716152725016626	0.473897050441209	0.594434847956958	mitogen-activated protein kinase 6 [Source:HGNC Symbol;Acc:HGNC:6879]	protein_coding	43.13	51952106	52067375	552	15	q21.2	MAPK6		115269
ENSG00000069966	1905.48269705413	-0.118408579290885	0.0471797431926671	-2.50973344232379	0.012082232641378	0.0327473507719461	G protein subunit beta 5 [Source:HGNC Symbol;Acc:HGNC:4401]	protein_coding	45.39	52115100	52191392	8934	15	q21.2	GNB5		76292
ENSG00000069974	1102.75206902191	-0.0470779526500473	0.0600513523226779	-0.783961573372741	0.433062658306381	0.556927227479603	RAB27A, member RAS oncogene family [Source:HGNC Symbol;Acc:HGNC:9766]	protein_coding	41.6	55202966	55319113	3459	15	q21.3	RAB27A		116147
ENSG00000069998	1850.82102303641	-0.105473865971952	0.0386702112769029	-2.72752236124839	0.00638119323797211	0.0193402358372382	haloacid dehalogenase like hydrolase domain containing 5 [Source:HGNC Symbol;Acc:HGNC:1843]	protein_coding	50.12	17137511	17165287	1735	22	q11.1	HDHD5		27776
ENSG00000070010	2481.84857995443	0.0194915943853046	0.0274967180070862	0.708869850586582	0.478405246178659	0.597988132009021	ubiquitin recognition factor in ER associated degradation 1 [Source:HGNC Symbol;Acc:HGNC:12520]	protein_coding	46.94	19449911	19479202	1791	22	q11.21	UFD1		29291
ENSG00000070018	2184.30282574122	0.020244266297008	0.0714161593395025	0.283468986350407	0.776817352375931	0.84441419996009	LDL receptor related protein 6 [Source:HGNC Symbol;Acc:HGNC:6698]	protein_coding	38.54	12116025	12267044	10252	12	p13.2	LRP6		151019
ENSG00000070019	59.2664242640894	0.0639205879321809	0.0903060895214394	0.707821457787801	0.47905613929459	0.598571184440849	guanylate cyclase 2C [Source:HGNC Symbol;Acc:HGNC:4688]	protein_coding	39.57	14612632	14696599	3858	12	p12.3	GUCY2C		83967
ENSG00000070047	2500.33365155551	0.0426271204488268	0.0371928016105739	1.1461121131759	0.251748766172214	0.370566693457594	PHD and ring finger domains 1 [Source:HGNC Symbol;Acc:HGNC:24351]	protein_coding	56.31	576470	612222	5278	11	p15.5	PHRF1		35752
ENSG00000070061	2177.59073563594	-0.163412665814639	0.0431532853128645	-3.78679548103661	0.000152602602891713	0.000848027253527485	elongator acetyltransferase complex subunit 1 [Source:HGNC Symbol;Acc:HGNC:5959]	protein_coding	39.99	108866898	108934328	3099	9	q31.3	ELP1		67430
ENSG00000070081	3718.63783965559	0.0797047961766291	0.0621609005309343	1.28223361463311	0.199760707659587	0.310966711741377	nucleobindin 2 [Source:HGNC Symbol;Acc:HGNC:8044]	protein_coding	41.44	17208153	17349980	530	11	p15.1	NUCB2		141827
ENSG00000070087	4487.29647355748	-0.0550948585289252	0.114764494181819	-0.480068848137297	0.631178438336722	0.73079789646022	profilin 2 [Source:HGNC Symbol;Acc:HGNC:8882]	protein_coding	39.59	149964904	150050788	1780	3	q25.1	PFN2		85884
ENSG00000070159	2658.78379200164	-0.399661826150788	0.0605394453277667	-6.60167637788848	4.06534209674919e-11	1.71346249880387e-09	protein tyrosine phosphatase non-receptor type 3 [Source:HGNC Symbol;Acc:HGNC:9655]	protein_coding	45.34	109375466	109498313	587	9	q31.3	PTPN3		122847
ENSG00000070182	137.651256039746	0.0323750923476746	0.11904098710698	0.271965926480261	0.785648218884019	0.851788177178524	spectrin beta, erythrocytic [Source:HGNC Symbol;Acc:HGNC:11274]	protein_coding	48.21	64746283	64879907	10177	14	q23.3	SPTB		133624
ENSG00000070190	127.17256868487	0.183009893834037	0.0712690927551717	2.56787180472081	0.0102324989795211	0.0285689540503594	dual adaptor of phosphotyrosine and 3-phosphoinositides 1 [Source:HGNC Symbol;Acc:HGNC:16500]	protein_coding	38.7	99816827	99870190	2955	4	q23	DAPP1		53363
ENSG00000070193	10.6384341274056	0.808598272230739	0.184003535692439	4.39447138441028	1.11042629002487e-05	9.15852084132084e-05	fibroblast growth factor 10 [Source:HGNC Symbol;Acc:HGNC:3666]	protein_coding	35.66	44300247	44389706	6113	5	p12	FGF10		89459
ENSG00000070214	6983.44692095052	-0.196755413597318	0.0537998293576032	-3.65717542131036	0.00025500986576745	0.00130620110221225	solute carrier family 44 member 1 [Source:HGNC Symbol;Acc:HGNC:18798]	protein_coding	38.86	105244622	105439171	9640	9	q31.1	SLC44A1		194549
ENSG00000070269	758.25420601995	0.0283622238135987	0.0477197262321792	0.594350094876969	0.552277979619515	0.663346763529671	transmembrane protein 260 [Source:HGNC Symbol;Acc:HGNC:20185]	protein_coding	39.13	56488354	56650606	662	14	q22.3	TMEM260		162252
ENSG00000070366	1745.87007119862	-0.0558642255185939	0.0308075298349538	-1.81333024159604	0.06978090165117	0.135544013777057	SMG6 nonsense mediated mRNA decay factor [Source:HGNC Symbol;Acc:HGNC:17809]	protein_coding	45.76	2059839	2303785	2419	17	p13.3	SMG6		243946
ENSG00000070367	4299.97090923291	0.037823834503821	0.0413764033171934	0.914140221755425	0.360643170098419	0.486463567845972	exocyst complex component 5 [Source:HGNC Symbol;Acc:HGNC:10696]	protein_coding	35.94	57200507	57268905	10486	14	q22.3	EXOC5		68398
ENSG00000070371	373.751993897184	-0.118104895197077	0.0762526174609071	-1.54886348993366	0.121414539227025	0.210586103735136	clathrin heavy chain like 1 [Source:HGNC Symbol;Acc:HGNC:2093]	protein_coding	46.42	19179473	19291719	5313	22	q11.21	CLTCL1		112246
ENSG00000070404	5393.4701737274	0.103119555819826	0.101878290820931	1.01218380274044	0.311450179179524	0.43639599840654	follistatin like 3 [Source:HGNC Symbol;Acc:HGNC:3973]	protein_coding	64.93	676392	683392	2501	19	p13.3	FSTL3		7000
ENSG00000070413	8474.94449197042	0.040062248268385	0.0415633710207028	0.963883517735604	0.335104328203799	0.461360520372489	DiGeorge syndrome critical region gene 2 [Source:HGNC Symbol;Acc:HGNC:2845]	protein_coding	48.62	19036282	19122454	4361	22	q11.21	DGCR2		86172
ENSG00000070423	1693.93024377932	0.0310547426708335	0.0373273807805307	0.831956114291071	0.405433716251026	0.530829107479623	ring finger protein 126 [Source:HGNC Symbol;Acc:HGNC:21151]	protein_coding	63.49	647526	663233	1671	19	p13.3	RNF126		15707
ENSG00000070444	1547.12665050475	-0.0376778961541007	0.0398118527871154	-0.946398962027076	0.343945134622834	0.470590025255036	MAX network transcriptional repressor [Source:HGNC Symbol;Acc:HGNC:7188]	protein_coding	61.64	2384073	2401104	4925	17	p13.3	MNT		17031
ENSG00000070476	1618.51232149199	0.0939622352549467	0.0430912684407276	2.18054001785054	0.0292174558404305	0.0669924527424846	ZXD family zinc finger C [Source:HGNC Symbol;Acc:HGNC:28160]	protein_coding	48.66	126437601	126475891	4639	3	q21.3	ZXDC		38290
ENSG00000070495	1701.67423924737	-0.0833469456771731	0.0428993506484208	-1.94284865428939	0.0520344472812829	0.106986196212156	jumonji domain containing 6, arginine demethylase and lysine hydroxylase [Source:HGNC Symbol;Acc:HGNC:19355]	protein_coding	48.83	76712832	76726799	5303	17	q25.1	JMJD6		13967
ENSG00000070501	527.876820460704	-0.136760665992048	0.0428017489559355	-3.19521209595531	0.00139728114456608	0.00545827663285359	DNA polymerase beta [Source:HGNC Symbol;Acc:HGNC:9174]	protein_coding	40.44	42338454	42371808	675	8	p11.21	POLB		33354
ENSG00000070526	26.1721405050502	-0.0983885514808612	0.152895731399489	-0.643500970107461	0.519899085485915	0.634172927924525	ST6 N-acetylgalactosaminide alpha-2,6-sialyltransferase 1 [Source:HGNC Symbol;Acc:HGNC:23614]	protein_coding	48.61	76624761	76643786	2657	17	q25.1	ST6GALNAC1		19025
ENSG00000070540	1314.30257656765	-0.188466854532929	0.050685036350213	-3.71839241133616	0.000200494650716299	0.00106390670280359	WD repeat domain, phosphoinositide interacting 1 [Source:HGNC Symbol;Acc:HGNC:25471]	protein_coding	46.58	68420948	68457513	624	17	q24.2	WIPI1		36565
ENSG00000070601	36.8911153004215	0.475224445036308	0.161186156231135	2.94829566104209	0.00319531303437912	0.0109377742123964	FERM and PDZ domain containing 1 [Source:HGNC Symbol;Acc:HGNC:29159]	protein_coding	44.17	37650954	37746904	5017	9	p13.2	FRMPD1		95950
ENSG00000070610	4869.48078673047	-0.302152002401184	0.0361545430745309	-8.35723471261444	6.42054779143375e-17	1.18393442058631e-14	glucosylceramidase beta 2 [Source:HGNC Symbol;Acc:HGNC:18986]	protein_coding	50.7	35736866	35749228	3611	9	p13.3	GBA2		12362
ENSG00000070614	8548.95013629671	0.0721937777445302	0.0561728072405015	1.28520864971971	0.198719381820557	0.309731957429851	N-deacetylase and N-sulfotransferase 1 [Source:HGNC Symbol;Acc:HGNC:7680]	protein_coding	52.04	150485818	150558211	777	5	q33.1	NDST1		72393
ENSG00000070669	1311.86210397583	0.118220269990945	0.0865189448366589	1.36640905889612	0.171810607038605	0.276337536163434	asparagine synthetase (glutamine-hydrolyzing) [Source:HGNC Symbol;Acc:HGNC:753]	protein_coding	38.47	97851677	97872542	2289	7	q21.3	ASNS		20865
ENSG00000070718	1606.60952135319	-0.0831189670450022	0.0461477263558177	-1.80114977722025	0.0716792758171972	0.13837016520172	adaptor related protein complex 3 subunit mu 2 [Source:HGNC Symbol;Acc:HGNC:570]	protein_coding	41.4	42152946	42171673	3669	8	p11.21	AP3M2		18727
ENSG00000070729	6.11790019111957	-0.396878905302909	0.161122333139295	-2.46321473609617	0.0137697419461528	0.0363852145514122	cyclic nucleotide gated channel subunit beta 1 [Source:HGNC Symbol;Acc:HGNC:2151]	protein_coding	50.27	57882340	57971128	5657	16	q21	CNGB1		88788
ENSG00000070731	458.396776596268	-0.0341237267933462	0.132922935768102	-0.256718124649899	0.797396378902387	0.860958882191033	ST6 N-acetylgalactosaminide alpha-2,6-sialyltransferase 2 [Source:HGNC Symbol;Acc:HGNC:10867]	protein_coding	54.09	76565377	76586956	1904	17	q25.1	ST6GALNAC2		21579
ENSG00000070756	56515.5282389481	0.276152828135331	0.0589393823225496	4.68537024402574	2.79454296721004e-06	2.83773771770446e-05	poly(A) binding protein cytoplasmic 1 [Source:HGNC Symbol;Acc:HGNC:8554]	protein_coding	40.75	100685816	100722809	608	8	q22.3	PABPC1		36993
ENSG00000070759	132.029060467284	0.108384479581087	0.0543847874103563	1.99291906325349	0.0462703105031226	0.0975101725369052	testis associated actin remodelling kinase 2 [Source:HGNC Symbol;Acc:HGNC:11732]	protein_coding	42.23	45343883	45491163	2600	1	p34.1	TESK2		147280
ENSG00000070761	1597.22541566291	-0.00706854731884067	0.0360921090863778	-0.195847444158051	0.844729574008604	0.894098675718324	cilia and flagella associated protein 20 [Source:HGNC Symbol;Acc:HGNC:29523]	protein_coding	44.82	58113592	58129381	1281	16	q21	CFAP20		15789
ENSG00000070770	3902.9732012545	0.174096794735785	0.035744338272256	4.87061177100921	1.11253245749137e-06	1.30287614655184e-05	casein kinase 2 alpha 2 [Source:HGNC Symbol;Acc:HGNC:2459]	protein_coding	41.51	58157907	58198106	1569	16	q21	CSNK2A2		40199
ENSG00000070778	962.409822029226	-0.010366235871437	0.0473660831980358	-0.218853558739407	0.826764124186631	0.881754942042488	protein tyrosine phosphatase non-receptor type 21 [Source:HGNC Symbol;Acc:HGNC:9651]	protein_coding	41.39	88465778	88555007	6443	14	q31.3	PTPN21		89229
ENSG00000070785	601.341945751116	0.00890117378648201	0.044516247575558	0.199953371437562	0.841517048809168	0.891978388596667	eukaryotic translation initiation factor 2B subunit gamma [Source:HGNC Symbol;Acc:HGNC:3259]	protein_coding	42.55	44850522	44986722	1900	1	p34.1	EIF2B3		136200
ENSG00000070808	18.693203786286	0.935434622560599	0.185623070514457	5.03943082057649	4.66918362287421e-07	6.14990605912174e-06	calcium/calmodulin dependent protein kinase II alpha [Source:HGNC Symbol;Acc:HGNC:1460]	protein_coding	52.1	150219491	150290093	4837	5	q32	CAMK2A		70602
ENSG00000070814	2211.80804712842	0.0544361657224149	0.0446051268966265	1.22040154371878	0.222312692449487	0.337165417144006	treacle ribosome biogenesis factor 1 [Source:HGNC Symbol;Acc:HGNC:11654]	protein_coding	52.46	150357629	150400308	4194	5	q32	TCOF1		42679
ENSG00000070831	14761.1813476044	-0.106901207348723	0.0346054573539413	-3.08914302895486	0.00200734774729822	0.00741987059120916	cell division cycle 42 [Source:HGNC Symbol;Acc:HGNC:1736]	protein_coding	43.81	22025511	22101360	10598	1	p36.12	CDC42		75849
ENSG00000070882	2856.92230609442	0.0687756445251725	0.0616329685465694	1.11589050709453	0.26446900571652	0.385167703802007	oxysterol binding protein like 3 [Source:HGNC Symbol;Acc:HGNC:16370]	protein_coding	40.72	24796540	24981634	6749	7	p15.3	OSBPL3		185094
ENSG00000070915	1423.22279215179	0.560934145512674	0.185812109701175	3.01882448035693	0.0025375749939224	0.00899821001639848	solute carrier family 12 member 3 [Source:HGNC Symbol;Acc:HGNC:10912]	protein_coding	52.83	56865207	56915850	3119	16	q13	SLC12A3		50643
ENSG00000070950	585.829356939458	0.0865716582205676	0.0342729745760683	2.52594527587395	0.0115387453516813	0.031548310163729	RAD18 E3 ubiquitin protein ligase [Source:HGNC Symbol;Acc:HGNC:18278]	protein_coding	40.44	8775402	8963773	557	3	p25.3	RAD18		188371
ENSG00000070961	2712.96923444145	0.105386692976533	0.0643553125957555	1.63757565188929	0.101510245637657	0.182455334067597	ATPase plasma membrane Ca2+ transporting 1 [Source:HGNC Symbol;Acc:HGNC:814]	protein_coding	36.37	89588049	89709300	6977	12	q21.33	ATP2B1		121251
ENSG00000071051	3433.2101408476	0.317006106851858	0.0635832806092021	4.98568340316148	6.17431779254459e-07	7.83479545997403e-06	NCK adaptor protein 2 [Source:HGNC Symbol;Acc:HGNC:7665]	protein_coding	44.54	105744912	105894274	2666	2	q12.2	NCK2		149362
ENSG00000071054	11303.0373922031	0.267063285271368	0.0536358375088216	4.97919483829152	6.38493402476193e-07	8.06290462410987e-06	mitogen-activated protein kinase kinase kinase kinase 4 [Source:HGNC Symbol;Acc:HGNC:6866]	protein_coding	41.04	101696850	101894689	526	2	q11.2	MAP4K4		197839
ENSG00000071073	4746.37766212086	-0.0731713074071625	0.058038526717035	-1.26073681649272	0.207403684715991	0.320143581681511	alpha-1,3-mannosyl-glycoprotein 4-beta-N-acetylglucosaminyltransferase A [Source:HGNC Symbol;Acc:HGNC:7047]	protein_coding	40.02	98619106	98731132	8432	2	q11.2	MGAT4A		112026
ENSG00000071082	40764.2049803819	0.150594321478792	0.0528668662016658	2.84855775079111	0.00439178818684111	0.0141624695762859	ribosomal protein L31 [Source:HGNC Symbol;Acc:HGNC:10334]	protein_coding	42.39	101002229	101024032	1291	2	q11.2	RPL31		21803
ENSG00000071127	20441.9583405416	-0.151214521244126	0.0400908216399369	-3.77179900682036	0.000162074788604386	0.00089303483690437	WD repeat domain 1 [Source:HGNC Symbol;Acc:HGNC:12754]	protein_coding	54.98	10074339	10116949	2993	4	p16.1	WDR1		42610
ENSG00000071189	3503.79436645778	-0.271334629697998	0.041107630687483	-6.60059033226203	4.09523763392294e-11	1.72159121983595e-09	sorting nexin 13 [Source:HGNC Symbol;Acc:HGNC:21335]	protein_coding	35.09	17790761	17940501	6357	7	p21.1	SNX13		149740
ENSG00000071205	1334.07964115584	0.158933301906599	0.0511977241141195	3.1043040419597	0.00190727223121419	0.00711314789609578	Rho GTPase activating protein 10 [Source:HGNC Symbol;Acc:HGNC:26099]	protein_coding	40.94	147732063	148072776	1559	4	q31.23	ARHGAP10		340713
ENSG00000071242	4257.53366456936	0.0584623690738412	0.0532803493055486	1.09725949314962	0.272527972739042	0.39386457193057	ribosomal protein S6 kinase A2 [Source:HGNC Symbol;Acc:HGNC:10431]	protein_coding	46.48	166409364	166906451	5832	6	q27	RPS6KA2		497087
ENSG00000071243	1099.26851680476	-0.119936268331902	0.038494681183881	-3.11565818038578	0.0018353488395506	0.0068892448807281	inhibitor of growth family member 3 [Source:HGNC Symbol;Acc:HGNC:14587]	protein_coding	35.56	120950763	120977216	3749	7	q31.31	ING3		26453
ENSG00000071246	2995.04271095353	0.039220215858418	0.0582032177145572	0.673849615166698	0.500406927645734	0.617357501323449	vasohibin 1 [Source:HGNC Symbol;Acc:HGNC:19964]	protein_coding	55.57	76761468	76783015	6449	14	q24.3	VASH1		21547
ENSG00000071282	1460.90125789945	0.225929724744488	0.0830485193412544	2.72045457928178	0.00651922273405158	0.0196654826112481	LIM and cysteine rich domains 1 [Source:HGNC Symbol;Acc:HGNC:6633]	protein_coding	43.85	8501807	8574668	8284	3	p25.3	LMCD1		72861
ENSG00000071462	3696.44035522368	-0.0772667631716586	0.0381513756921829	-2.02526807408128	0.0428398449142448	0.0913896616792142	BUD23 rRNA methyltransferase and ribosome maturation factor [Source:HGNC Symbol;Acc:HGNC:16405]	protein_coding	54.07	73683025	73705161	458	7	q11.23	BUD23		22136
ENSG00000071537	12264.4206675014	-0.0132009623340541	0.053031084866545	-0.248928762579058	0.803415886128201	0.865913406545801	SEL1L adaptor subunit of ERAD E3 ubiquitin ligase [Source:HGNC Symbol;Acc:HGNC:10717]	protein_coding	38.48	81471547	81533853	7919	14	q31.1	SEL1L		62306
ENSG00000071539	277.731230468838	0.198684379740944	0.0721212490575531	2.75486603930547	0.00587161704958573	0.0180417969823192	thyroid hormone receptor interactor 13 [Source:HGNC Symbol;Acc:HGNC:12307]	protein_coding	50.22	892884	919357	2431	5	p15.33	TRIP13		26473
ENSG00000071553	10460.2196449638	-0.147005837503598	0.0298737926309727	-4.92089636289381	8.61487423123755e-07	1.05028973816898e-05	ATPase H+ transporting accessory protein 1 [Source:HGNC Symbol;Acc:HGNC:868]	protein_coding	56.77	154428633	154436516	2318	X	q28	ATP6AP1		7883
ENSG00000071564	2265.76216456463	0.0336628077856478	0.0366463395601202	0.918585817566371	0.358312252931115	0.484285601225488	transcription factor 3 [Source:HGNC Symbol;Acc:HGNC:11633]	protein_coding	59.56	1609290	1652615	996	19	p13.3	TCF3		43325
ENSG00000071575	4427.721655333	0.0804995965595643	0.0574821659897831	1.40042733556478	0.161385389001239	0.263222505510414	tribbles pseudokinase 2 [Source:HGNC Symbol;Acc:HGNC:30809]	protein_coding	47.65	12716910	12742734	4344	2	p24.3	TRIB2		25824
ENSG00000071626	4344.72133521113	-0.0101760113180183	0.027631130733317	-0.368280669228939	0.712663964909287	0.79524124319784	DAZ associated protein 1 [Source:HGNC Symbol;Acc:HGNC:2683]	protein_coding	58.75	1407569	1435687	2290	19	p13.3	DAZAP1		28118
ENSG00000071655	3868.95675078925	0.111691676496081	0.0400406414898728	2.78945771946062	0.00527963895735283	0.0165168115212964	methyl-CpG binding domain protein 3 [Source:HGNC Symbol;Acc:HGNC:6918]	protein_coding	58.14	1573596	1592865	5518	19	p13.3	MBD3		19269
ENSG00000071794	2681.32129711275	0.0394085495558278	0.069280563443714	0.568825477117326	0.569474583160084	0.677397251780394	helicase like transcription factor [Source:HGNC Symbol;Acc:HGNC:11099]	protein_coding	35.95	149030127	149086554	5306	3	q24	HLTF		56427
ENSG00000071859	4409.79553933491	-0.00096260442764718	0.0355627944145938	-0.02706773872787	0.978405706093534	0.985467263705861	family with sequence similarity 50 member A [Source:HGNC Symbol;Acc:HGNC:18786]	protein_coding	60.42	154444141	154450654	1337	X	q28	FAM50A		6513
ENSG00000071889	2986.6853226497	-0.0482438418756488	0.0324829271865741	-1.48520610838265	0.137489234404084	0.232133784900122	FAM3 metabolism regulating signaling molecule A [Source:HGNC Symbol;Acc:HGNC:13749]	protein_coding	55.32	154506159	154516242	1712	X	q28	FAM3A		10083
ENSG00000071894	4003.03378447608	-0.00856192992862853	0.0451072149922123	-0.18981286985035	0.849455770556453	0.897812726426077	cleavage and polyadenylation specific factor 1 [Source:HGNC Symbol;Acc:HGNC:2324]	protein_coding	59.96	144393229	144409335	789	8	q24.3	CPSF1		16106
ENSG00000071909	332.28214785927	-0.00415927776113758	0.173184181612166	-0.0240164992115273	0.980839448035222	0.986610138256174	myosin IIIB [Source:HGNC Symbol;Acc:HGNC:15576]	protein_coding	40.21	170178145	170655171	4156	2	q31.1	MYO3B		477026
ENSG00000071967	4070.56282361173	0.248497372685263	0.0788462006837639	3.15167212281965	0.0016233845104288	0.00620265138938738	cytochrome b reductase 1 [Source:HGNC Symbol;Acc:HGNC:20797]	protein_coding	41.27	171522247	171558129	1493	2	q31.1	CYBRD1		35882
ENSG00000071991	12.3351444773685	0.446317574657843	0.248625344281338	1.79514110256114	0.0726312214989018	0.139808639532939	cadherin 19 [Source:HGNC Symbol;Acc:HGNC:1758]	protein_coding	32.3	66501083	66604138	6297	18	q22.1	CDH19		103055
ENSG00000071994	2511.28229451549	-0.0539814441204462	0.0306874305127054	-1.75907344533445	0.0785650345825337	0.148829654000791	programmed cell death 2 [Source:HGNC Symbol;Acc:HGNC:8762]	protein_coding	41.64	170575295	170584692	3355	6	q27	PDCD2		9397
ENSG00000072041	13.675594303976	0.964667780200411	0.265376831364106	3.63508666239538	0.000277887205564731	0.0014060634377724	solute carrier family 6 member 15 [Source:HGNC Symbol;Acc:HGNC:13621]	protein_coding	34.54	84859491	84913629	4799	12	q21.31	SLC6A15		54138
ENSG00000072042	5888.56895963655	-0.159542317589842	0.0502743708032134	-3.17343240782328	0.00150647974646009	0.00582177824382183	retinol dehydrogenase 11 [Source:HGNC Symbol;Acc:HGNC:17964]	protein_coding	42.62	67676800	67695793	2539	14	q24.1	RDH11		18993
ENSG00000072062	4350.08706530892	0.0594188947673914	0.0295192222359348	2.01288822220589	0.0441263898908127	0.0937960346814538	protein kinase cAMP-activated catalytic subunit alpha [Source:HGNC Symbol;Acc:HGNC:9380]	protein_coding	53.35	14091688	14118084	3996	19	p13.12	PRKACA		26396
ENSG00000072071	1064.02441474703	0.0944013818231873	0.0676461213636134	1.39551802705374	0.162859682507108	0.265200608935559	adhesion G protein-coupled receptor L1 [Source:HGNC Symbol;Acc:HGNC:20973]	protein_coding	56.42	14147743	14206187	7853	19	p13.12	ADGRL1		58444
ENSG00000072110	10494.2772917216	0.604366305345953	0.0659170584387098	9.16858730745543	4.79258269872313e-20	1.9442309863045e-17	actinin alpha 1 [Source:HGNC Symbol;Acc:HGNC:163]	protein_coding	50.81	68874128	68979440	3722	14	q24.1	ACTN1		105312
ENSG00000072121	1968.49809553611	0.0170482589545531	0.0379733057138484	0.448953775134089	0.653465002594529	0.748567186241205	zinc finger FYVE-type containing 26 [Source:HGNC Symbol;Acc:HGNC:20761]	protein_coding	43	67727374	67816590	4134	14	q24.1	ZFYVE26		89216
ENSG00000072133	416.54517813895	-0.40681179853779	0.208228929765271	-1.95367569240439	0.0507395827388957	0.10483208672066	ribosomal protein S6 kinase A6 [Source:HGNC Symbol;Acc:HGNC:10435]	protein_coding	35.25	84058346	84188199	8465	X	q21.1	RPS6KA6		129853
ENSG00000072134	1293.54906839031	-0.0289799651539431	0.0364713738788325	-0.794594830735529	0.426849226261621	0.55072445612296	epsin 2 [Source:HGNC Symbol;Acc:HGNC:18639]	protein_coding	48.72	19215615	19336715	562	17	p11.2	EPN2		121100
ENSG00000072135	5182.86332065988	0.0908048684531158	0.0370858732670711	2.44850290565336	0.0143451272939909	0.0376293114155289	protein tyrosine phosphatase non-receptor type 18 [Source:HGNC Symbol;Acc:HGNC:9649]	protein_coding	47.6	130356045	130375405	3616	2	q21.1	PTPN18		19360
ENSG00000072163	2027.46067388657	0.202534474857257	0.0632145457462281	3.20392201614992	0.00135569192121411	0.00532401084354824	LIM zinc finger domain containing 2 [Source:HGNC Symbol;Acc:HGNC:16084]	protein_coding	56.36	127638381	127681786	1409	2	q14.3	LIMS2		43405
ENSG00000072195	150.142624372803	0.472979395561349	0.118797831437812	3.98138071913327	6.85161023820966e-05	0.000430267334889428	striated muscle enriched protein kinase [Source:HGNC Symbol;Acc:HGNC:16901]	protein_coding	57.57	219434843	219493629	10782	2	q35	SPEG		58786
ENSG00000072201	945.336355784285	-0.16969931641232	0.0865476900945749	-1.96076078086984	0.0499069350639244	0.103520367542158	ligand of numb-protein X 1 [Source:HGNC Symbol;Acc:HGNC:6657]	protein_coding	41.42	53459301	53701405	3757	4	q12	LNX1		242104
ENSG00000072210	7533.59496476537	-0.100517738839508	0.0630794112999926	-1.59351104850148	0.11104559175919	0.19601183699297	aldehyde dehydrogenase 3 family member A2 [Source:HGNC Symbol;Acc:HGNC:403]	protein_coding	45.09	19648136	19685760	3183	17	p11.2	ALDH3A2		37624
ENSG00000072274	4388.34748183212	0.0460151009077166	0.101951391844679	0.451343528274922	0.65174197732136	0.747460390557192	transferrin receptor [Source:HGNC Symbol;Acc:HGNC:11763]	protein_coding	42.42	196027183	196082096	354	3	q29	TFRC		54913
ENSG00000072310	5882.1904850728	0.0304226927141626	0.091193369859233	0.333606409776537	0.738676580807301	0.815630435272187	sterol regulatory element binding transcription factor 1 [Source:HGNC Symbol;Acc:HGNC:11289]	protein_coding	58.04	17810399	17837002	1230	17	p11.2	SREBF1		26603
ENSG00000072364	10506.3326253397	-0.143994351347494	0.0464633759926714	-3.09909360374946	0.00194113681850294	0.00722284502495923	AF4/FMR2 family member 4 [Source:HGNC Symbol;Acc:HGNC:17869]	protein_coding	40.42	132875395	132963634	9536	5	q31.1	AFF4		88239
ENSG00000072401	1039.97545823892	0.0828125485557931	0.0424466240127341	1.9509808019349	0.0510593295752199	0.105278856189443	ubiquitin conjugating enzyme E2 D1 [Source:HGNC Symbol;Acc:HGNC:12474]	protein_coding	36.06	58334979	58370751	2623	10	q21.1	UBE2D1		35772
ENSG00000072415	2354.93960418755	-0.245112871452153	0.0441904406679338	-5.54673969635283	2.91045540005091e-08	5.69011563573809e-07	membrane palmitoylated protein 5 [Source:HGNC Symbol;Acc:HGNC:18669]	protein_coding	37.7	67240713	67336061	5280	14	q23.3	MPP5		95348
ENSG00000072422	3833.30031451943	0.42136703085509	0.100028340402781	4.21247647575062	2.52586027591237e-05	0.000185210730669815	Rho related BTB domain containing 1 [Source:HGNC Symbol;Acc:HGNC:18738]	protein_coding	38.94	60869438	61001440	4411	10	q21.2	RHOBTB1		132002
ENSG00000072501	4970.74708158575	0.078923105286437	0.0366532003499462	2.15323913145153	0.0312998897527946	0.0708038243789216	structural maintenance of chromosomes 1A [Source:HGNC Symbol;Acc:HGNC:11111]	protein_coding	45.54	53374149	53422728	9826	X	p11.22	SMC1A		48579
ENSG00000072506	3573.34573131664	-0.0446478909418206	0.0289551871321991	-1.54196520084551	0.123082050189826	0.212823205813117	hydroxysteroid 17-beta dehydrogenase 10 [Source:HGNC Symbol;Acc:HGNC:4800]	protein_coding	51.98	53431258	53434370	556	X	p11.22	HSD17B10		3112
ENSG00000072518	2341.94451873318	-0.0425259383419152	0.0292265876047906	-1.45504288481987	0.14565738949628	0.242509157000885	microtubule affinity regulating kinase 2 [Source:HGNC Symbol;Acc:HGNC:3332]	protein_coding	49.65	63838928	63911020	4547	11	q13.1	MARK2		72092
ENSG00000072571	210.568921604298	0.0875925401959173	0.0706303063489929	1.24015517875729	0.21491800299636	0.32875890220795	hyaluronan mediated motility receptor [Source:HGNC Symbol;Acc:HGNC:5012]	protein_coding	36.97	163460203	163491941	720	5	q34	HMMR		31738
ENSG00000072609	995.517286199524	0.154209050053218	0.0361537578620473	4.26536712011063	1.99573765544496e-05	0.000151119155085886	checkpoint with forkhead and ring finger domains [Source:HGNC Symbol;Acc:HGNC:20455]	protein_coding	48.69	132822187	132956304	581	12	q24.33	CHFR		134117
ENSG00000072657	1447.83663570535	-0.865616185244117	0.163761134633554	-5.28584628569589	1.25124931336707e-07	2.00039631605985e-06	thyrotropin releasing hormone degrading enzyme [Source:HGNC Symbol;Acc:HGNC:30748]	protein_coding	36.14	72087266	72670758	590	12	q21.1	TRHDE		583492
ENSG00000072682	5776.21523760687	0.387065341901387	0.0901940230384351	4.29147441107537	1.77490659039556e-05	0.000136693921415988	prolyl 4-hydroxylase subunit alpha 2 [Source:HGNC Symbol;Acc:HGNC:8547]	protein_coding	49.23	132190147	132295315	4547	5	q31.1	P4HA2		105168
ENSG00000072694	568.195637732208	0.0668414681492883	0.0929746994903013	0.718921045356655	0.47218956862596	0.592821673508198	Fc fragment of IgG receptor IIb [Source:HGNC Symbol;Acc:HGNC:3618]	protein_coding	47.24	161663147	161678654	1440	1	q23.3	FCGR2B		15507
ENSG00000072736	1063.54756464288	0.22801829382263	0.050491331892114	4.51598888913926	6.30219688159609e-06	5.66030638980863e-05	nuclear factor of activated T cells 3 [Source:HGNC Symbol;Acc:HGNC:7777]	protein_coding	41.53	68084751	68229259	3870	16	q22.1	NFATC3		144508
ENSG00000072756	541.738512273974	-0.0924315773198877	0.0447769962461156	-2.0642648026643	0.0389926162780028	0.0846519665526376	tRNA nucleotidyl transferase 1 [Source:HGNC Symbol;Acc:HGNC:17341]	protein_coding	38.87	3126933	3150879	2106	3	p26.2	TRNT1		23946
ENSG00000072778	20140.3681564388	-0.0269854747389944	0.0428139820139169	-0.630295839574618	0.528501044509074	0.642203568163003	acyl-CoA dehydrogenase very long chain [Source:HGNC Symbol;Acc:HGNC:92]	protein_coding	58.51	7217125	7225266	2227	17	p13.1	ACADVL		8141
ENSG00000072786	2588.08206407645	0.0981418407941766	0.0356737941792725	2.75109062694542	0.00593972082108675	0.0182200094071408	serine/threonine kinase 10 [Source:HGNC Symbol;Acc:HGNC:11388]	protein_coding	48.99	172042079	172188224	5892	5	q35.1	STK10		146145
ENSG00000072803	3460.76315800336	-0.0365615028512956	0.0356286209118944	-1.02618349842134	0.304805098063736	0.428931180531087	F-box and WD repeat domain containing 11 [Source:HGNC Symbol;Acc:HGNC:13607]	protein_coding	39.72	171861549	172006873	4406	5	q35.1	FBXW11		145324
ENSG00000072818	880.819865361008	-0.0224277623304753	0.0412396745625669	-0.543839459655506	0.586551952304138	0.692115948955734	ArfGAP with coiled-coil, ankyrin repeat and PH domains 1 [Source:HGNC Symbol;Acc:HGNC:16467]	protein_coding	54.55	7336529	7351477	2511	17	p13.1	ACAP1		14948
ENSG00000072832	1500.63328190111	0.118460543415482	0.0879287924389539	1.34723268828837	0.177905303219626	0.283805481256869	collapsin response mediator protein 1 [Source:HGNC Symbol;Acc:HGNC:2365]	protein_coding	48.99	5748084	5893086	1876	4	p16.2	CRMP1		145002
ENSG00000072840	3335.70113531473	0.119538860480409	0.0833010067562096	1.43502299834448	0.151280544080577	0.250192713171991	EvC ciliary complex subunit 1 [Source:HGNC Symbol;Acc:HGNC:3497]	protein_coding	47.4	5711201	5814305	6427	4	p16.2	EVC		103104
ENSG00000072849	2819.5243189557	0.0658547095202538	0.0310561281203725	2.12050611283555	0.0339633865707984	0.0754964210800474	derlin 2 [Source:HGNC Symbol;Acc:HGNC:17943]	protein_coding	41.38	5471254	5486811	4167	17	p13.2	DERL2		15557
ENSG00000072858	153.453660042888	-0.103908431735328	0.0677706045946929	-1.53323749074927	0.125217349994356	0.215677946965123	SID1 transmembrane family member 1 [Source:HGNC Symbol;Acc:HGNC:25967]	protein_coding	40.77	113532555	113629575	4818	3	q13.2	SIDT1		97020
ENSG00000072864	885.46892361997	0.030907881043494	0.0380134063585046	0.813078437433407	0.416173088258834	0.540561970957824	nudE neurodevelopment protein 1 [Source:HGNC Symbol;Acc:HGNC:17619]	protein_coding	48.63	15643267	15734691	3936	16	p13.11	NDE1		91424
ENSG00000072952	1818.24971557313	0.386105618742992	0.0662821178383382	5.82518530389602	5.704926404745e-09	1.36741271447263e-07	inositol 1,4,5-triphosphate receptor associated 1 [Source:HGNC Symbol;Acc:HGNC:7237]	protein_coding	45.65	10573091	10693988	5815	11	p15.4	IRAG1		120897
ENSG00000072954	381.210092286231	-0.456327901296555	0.0785203224666734	-5.81158975105121	6.18823411312635e-09	1.47022657326063e-07	transmembrane protein 38A [Source:HGNC Symbol;Acc:HGNC:28462]	protein_coding	49.91	16661139	16690023	2631	19	p13.11	TMEM38A		28884
ENSG00000072958	3754.26262674447	0.20188526142041	0.0295458436702052	6.83294962478923	8.31861740523487e-12	4.28527633761099e-10	adaptor related protein complex 1 subunit mu 1 [Source:HGNC Symbol;Acc:HGNC:13667]	protein_coding	51.53	16197854	16245906	12859	19	p13.11	AP1M1		48052
ENSG00000073008	2699.59684271051	-0.04307020290711	0.052218898839499	-0.824801056021716	0.409484547046121	0.53439808146352	PVR cell adhesion molecule [Source:HGNC Symbol;Acc:HGNC:9705]	protein_coding	50.03	44643798	44666162	5792	19	q13.31	PVR		22364
ENSG00000073050	1769.53356399131	0.0420068428059758	0.0324588573730134	1.29415654787961	0.195611352334887	0.306004570937839	X-ray repair cross complementing 1 [Source:HGNC Symbol;Acc:HGNC:12828]	protein_coding	50.91	43543311	43580473	2052	19	q13.31	XRCC1		37162
ENSG00000073060	11654.1408426282	0.504595921138328	0.104855707427334	4.81228855842701	1.49211701993278e-06	1.67098570617317e-05	scavenger receptor class B member 1 [Source:HGNC Symbol;Acc:HGNC:1664]	protein_coding	51.45	124776856	124882668	3405	12	q24.31	SCARB1		105812
ENSG00000073067	15.1254431818174	0.452303744397516	0.182097931723476	2.48384888349176	0.012997094962373	0.034692562140895	cytochrome P450 family 2 subfamily W member 1 [Source:HGNC Symbol;Acc:HGNC:20243]	protein_coding	66.81	983181	989640	2322	7	p22.3	CYP2W1		6459
ENSG00000073111	1203.88373883855	0.0382133903681907	0.0551520779938127	0.692873083992913	0.488389202429166	0.606693876235994	minichromosome maintenance complex component 2 [Source:HGNC Symbol;Acc:HGNC:6944]	protein_coding	50.56	127598410	127622436	3434	3	q21.3	MCM2		24026
ENSG00000073146	31.2248942236338	-0.0287610396909439	0.140277542906104	-0.205029537124095	0.83754904791929	0.889224574757022	Mov10 like RISC complex RNA helicase 1 [Source:HGNC Symbol;Acc:HGNC:7201]	protein_coding	47.64	50089879	50161690	3889	22	q13.33	MOV10L1		71811
ENSG00000073150	109.657661264076	0.234983827464602	0.216985708801812	1.08294610166805	0.278832347297179	0.401118129396394	pannexin 2 [Source:HGNC Symbol;Acc:HGNC:8600]	protein_coding	64.17	50170731	50180295	2964	22	q13.33	PANX2		9564
ENSG00000073169	1272.0005503949	-0.0912499502683334	0.0384307422591004	-2.37439989196996	0.0175775019488749	0.0444699289249132	selenoprotein O [Source:HGNC Symbol;Acc:HGNC:30395]	protein_coding	55.78	50200979	50217616	2311	22	q13.33	SELENOO		16637
ENSG00000073282	102.133923769741	0.306071176014106	0.123408812257372	2.48014035963482	0.0131330673928239	0.0349647718758578	tumor protein p63 [Source:HGNC Symbol;Acc:HGNC:15979]	protein_coding	37.13	189631389	189897276	546	3	q28	TP63		265887
ENSG00000073331	1072.20353250441	0.16723684015087	0.0474247750872716	3.52636021664033	0.000421313504156784	0.00200370874324506	alpha kinase 1 [Source:HGNC Symbol;Acc:HGNC:20917]	protein_coding	40.45	112285509	112442621	304	4	q25	ALPK1		157112
ENSG00000073350	2708.85091141876	-0.346568470003792	0.0584853784970535	-5.92572842836698	3.1091605056698e-09	7.9703550593213e-08	LLGL scribble cell polarity complex component 2 [Source:HGNC Symbol;Acc:HGNC:6629]	protein_coding	56.06	75525080	75575209	577	17	q25.1	LLGL2		50129
ENSG00000073417	2707.3183269277	0.0532638909154498	0.0515033488158587	1.03418306071486	0.301050591597341	0.425017222015839	phosphodiesterase 8A [Source:HGNC Symbol;Acc:HGNC:8793]	protein_coding	41.8	84980440	85139145	3984	15	q25.3	PDE8A		158705
ENSG00000073464	1026.55809563162	-0.222613122113544	0.0707508273988395	-3.14643842761894	0.00165272055962125	0.00630286639740869	chloride voltage-gated channel 4 [Source:HGNC Symbol;Acc:HGNC:2022]	protein_coding	45.22	10156975	10237660	6759	X	p22.2	CLCN4		80685
ENSG00000073536	1195.33789283402	0.0438652833821254	0.0411009518959124	1.0672571159231	0.285855747303952	0.408721580007158	notchless homolog 1 [Source:HGNC Symbol;Acc:HGNC:19889]	protein_coding	52.09	35128730	35142304	5193	17	q12	NLE1		13574
ENSG00000073578	10397.1178602286	-0.0850753525227208	0.0673233514458647	-1.26368267021185	0.20634394767112	0.318829102919373	succinate dehydrogenase complex flavoprotein subunit A [Source:HGNC Symbol;Acc:HGNC:10680]	protein_coding	46.02	218241	257082	1952	5	p15.33	SDHA		38841
ENSG00000073584	3899.63040754876	0.0264706436796329	0.0269167137619511	0.98342776587576	0.325396950391195	0.451107758564539	SWI/SNF related, matrix associated, actin dependent regulator of chromatin, subfamily e, member 1 [Source:HGNC Symbol;Acc:HGNC:11109]	protein_coding	37.88	40624962	40648654	5150	17	q21.2	SMARCE1		23692
ENSG00000073605	404.68495645953	0.307174408908502	0.0711145677987399	4.31943015920214	1.56432604178073e-05	0.000122216267115917	gasdermin B [Source:HGNC Symbol;Acc:HGNC:23690]	protein_coding	48.85	39904595	39919854	2209	17	q21.1	GSDMB		15259
ENSG00000073614	3079.35780436709	0.00587189748163686	0.0341866723894528	0.17175984298046	0.863626336927187	0.907940691241819	lysine demethylase 5A [Source:HGNC Symbol;Acc:HGNC:9886]	protein_coding	39.44	280057	389320	10701	12	p13.33	KDM5A		109263
ENSG00000073670	51.3778000290989	0.260314035631775	0.100517387821105	2.58974134997486	0.00960480680411441	0.027119749436291	ADAM metallopeptidase domain 11 [Source:HGNC Symbol;Acc:HGNC:189]	protein_coding	59.33	44758988	44781846	4614	17	q21.31	ADAM11		22858
ENSG00000073711	5663.04647138301	0.414146658597781	0.0898663813440377	4.60847151519647	4.05639933147944e-06	3.90178968298262e-05	protein phosphatase 2 regulatory subunit B''alpha [Source:HGNC Symbol;Acc:HGNC:9307]	protein_coding	39.06	135965728	136147894	6743	3	q22.2	PPP2R3A		182166
ENSG00000073712	4188.64385594204	0.0976951373898302	0.0469217609025854	2.0820859130299	0.037334623025015	0.0815601679896228	fermitin family member 2 [Source:HGNC Symbol;Acc:HGNC:15767]	protein_coding	39.3	52857268	52952435	3369	14	q22.1	FERMT2		95167
ENSG00000073737	75.6381780489616	-0.35948656137515	0.159049853315648	-2.26021309596381	0.0238080284623686	0.0567802583566806	dehydrogenase/reductase 9 [Source:HGNC Symbol;Acc:HGNC:16888]	protein_coding	39.63	169064789	169096167	2863	2	q31.1	DHRS9		31378
ENSG00000073754	54.0968397863397	-0.190270192006895	0.276585574203395	-0.687925220087491	0.491499873770031	0.609380230108977	CD5 molecule like [Source:HGNC Symbol;Acc:HGNC:1690]	protein_coding	39.69	157830911	157898256	2204	1	q23.1	CD5L		67345
ENSG00000073756	935.067496789878	-0.0166343371068595	0.145585546626164	-0.114258162931333	0.909033146387329	0.940085454491568	prostaglandin-endoperoxide synthase 2 [Source:HGNC Symbol;Acc:HGNC:9605]	protein_coding	36.06	186671791	186680922	4510	1	q31.1	PTGS2		9131
ENSG00000073792	282.550776276038	0.232559095387536	0.14763193427637	1.57526280833103	0.115195794883868	0.20184452689564	insulin like growth factor 2 mRNA binding protein 2 [Source:HGNC Symbol;Acc:HGNC:28867]	protein_coding	42.56	185643130	185825042	4283	3	q27.2	IGF2BP2		181912
ENSG00000073803	3428.67063799189	0.037193052319592	0.0428339409327679	0.868307970494011	0.385225759969901	0.510957855732515	mitogen-activated protein kinase kinase kinase 13 [Source:HGNC Symbol;Acc:HGNC:6852]	protein_coding	40.07	185282941	185489094	1681	3	q27.2	MAP3K13		206153
ENSG00000073849	8265.8284039408	0.0751193033906857	0.114557689849023	0.65573339938756	0.511995675080401	0.627409290101923	ST6 beta-galactoside alpha-2,6-sialyltransferase 1 [Source:HGNC Symbol;Acc:HGNC:10860]	protein_coding	44.4	186930325	187078553	2476	3	q27.3	ST6GAL1		148228
ENSG00000073861	182.126752378489	0.0515316636806057	0.0807510198005941	0.638154958387616	0.523372813995896	0.637260497689758	T-box transcription factor 21 [Source:HGNC Symbol;Acc:HGNC:11599]	protein_coding	53.22	47733236	47746122	2583	17	q21.32	TBX21		12886
ENSG00000073910	2983.26928037768	0.0183828813417139	0.0607445402254807	0.302626067684068	0.762174846322914	0.833456284607847	FRY microtubule binding protein [Source:HGNC Symbol;Acc:HGNC:20367]	protein_coding	39.24	31846713	32299125	13017	13	q13.1	FRY		452412
ENSG00000073921	36622.7702073164	-0.0902578218834186	0.0446772974662758	-2.02021668726827	0.043360916100287	0.0923618519701018	phosphatidylinositol binding clathrin assembly protein [Source:HGNC Symbol;Acc:HGNC:15514]	protein_coding	37.29	85957175	86069882	3474	11	q14.2	PICALM		112707
ENSG00000073969	1631.36226220327	0.0716565973894168	0.047520908102607	1.50789621348767	0.13158109191991	0.224235074415499	N-ethylmaleimide sensitive factor, vesicle fusing ATPase [Source:HGNC Symbol;Acc:HGNC:8016]	protein_coding	38.62	46590669	46757464	3983	17	q21.31	NSF		166795
ENSG00000074047	322.439721175545	0.791614515939104	0.0809116527886051	9.78368984758384	1.32297522159488e-22	1.02228185337239e-19	GLI family zinc finger 2 [Source:HGNC Symbol;Acc:HGNC:4318]	protein_coding	52.42	120735623	120992653	546	2	q14.2	GLI2		257030
ENSG00000074054	5676.81399462573	0.214311476854255	0.036298615881303	5.90412255814537	3.54528541292789e-09	8.90547157826329e-08	cytoplasmic linker associated protein 1 [Source:HGNC Symbol;Acc:HGNC:17088]	protein_coding	41.05	121337776	121649476	7877	2	q14.3	CLASP1		311700
ENSG00000074071	4052.86445022624	-0.0576256706534079	0.0260300875698732	-2.21381009567185	0.0268418452979827	0.06261942932645	mitochondrial ribosomal protein S34 [Source:HGNC Symbol;Acc:HGNC:16618]	protein_coding	65.5	1771890	1773150	1040	16	p13.3	MRPS34		1260
ENSG00000074181	17903.3099050748	0.639455811156812	0.0681504628029732	9.38300027404824	6.41216114002761e-21	3.35645609094284e-18	notch receptor 3 [Source:HGNC Symbol;Acc:HGNC:7883]	protein_coding	54.88	15159038	15200995	8680	19	p13.12	NOTCH3		41957
ENSG00000074201	2576.84794492266	0.0161877958160557	0.0373947764601075	0.432889225406248	0.665095247964139	0.758219796874672	chloride nucleotide-sensitive channel 1A [Source:HGNC Symbol;Acc:HGNC:2080]	protein_coding	41.76	77514936	77637794	415	11	q14.1	CLNS1A		122858
ENSG00000074211	105.444291301539	0.335712153763004	0.20784989422327	1.61516634404628	0.106274676827871	0.189341148538193	protein phosphatase 2 regulatory subunit Bgamma [Source:HGNC Symbol;Acc:HGNC:9306]	protein_coding	51.48	6320578	6563600	4092	4	p16.1	PPP2R2C		243022
ENSG00000074219	1362.39704894494	0.0136132041073669	0.0570926296515641	0.238440656709074	0.811539337081429	0.871583261248864	TEA domain transcription factor 2 [Source:HGNC Symbol;Acc:HGNC:11715]	protein_coding	53.57	49340595	49362457	2191	19	q13.33	TEAD2		21862
ENSG00000074266	794.040972346473	0.0357904766595663	0.037101631294908	0.964660458594939	0.334714906571082	0.461149498126078	embryonic ectoderm development [Source:HGNC Symbol;Acc:HGNC:3188]	protein_coding	37.04	86244753	86278813	1745	11	q14.2	EED		34060
ENSG00000074276	727.2747607389	-0.6532168604714	0.174768491403092	-3.73761228484143	0.000185776131570683	0.00100119205811939	cadherin related family member 2 [Source:HGNC Symbol;Acc:HGNC:18231]	protein_coding	53.78	176542511	176595974	4509	5	q35.2	CDHR2		53463
ENSG00000074317	4.90029864263923	0.29354965064573	0.180992307230971	1.62189020703029	0.104826858752986	0.187316973569508	synuclein beta [Source:HGNC Symbol;Acc:HGNC:11140]	protein_coding	56.95	176620082	176630556	1398	5	q35.2	SNCB		10474
ENSG00000074319	3857.87879431735	-0.125309845930235	0.0286184265123221	-4.37864205693772	1.19421087248844e-05	9.73791951149244e-05	tumor susceptibility 101 [Source:HGNC Symbol;Acc:HGNC:15971]	protein_coding	39.61	18468336	18526951	2101	11	p15.1	TSG101		58615
ENSG00000074356	2571.62328079955	0.0544899899885884	0.0369203008184977	1.47588152806404	0.139975699161246	0.23508442043982	nuclear cap binding subunit 3 [Source:HGNC Symbol;Acc:HGNC:24612]	protein_coding	44.57	3802158	3846246	518	17	p13.2	NCBP3		44088
ENSG00000074370	2070.16956970398	0.0255701137359319	0.074848992585035	0.34162268392433	0.732634863899973	0.811167162698203	ATPase sarcoplasmic/endoplasmic reticulum Ca2+ transporting 3 [Source:HGNC Symbol;Acc:HGNC:813]	protein_coding	56.9	3923870	3964464	4695	17	p13.2	ATP2A3		40594
ENSG00000074410	42803.0846425665	-0.0589871454250023	0.0981079332784315	-0.601247457303948	0.547675179836998	0.658647086875785	carbonic anhydrase 12 [Source:HGNC Symbol;Acc:HGNC:1371]	protein_coding	48.38	63321378	63381846	6098	15	q22.2	CA12		60468
ENSG00000074416	23144.6179528427	0.408433932989638	0.062138805313179	6.57292863825004	4.93351069572841e-11	2.03705033230496e-09	monoglyceride lipase [Source:HGNC Symbol;Acc:HGNC:17038]	protein_coding	44.86	127689062	128052190	4941	3	q21.3	MGLL		363128
ENSG00000074527	8201.85927451849	-0.183941777592398	0.114359382670702	-1.60845374727195	0.107735838393806	0.191374175236043	netrin 4 [Source:HGNC Symbol;Acc:HGNC:13658]	protein_coding	40.1	95657807	95791189	3621	12	q22	NTN4		133382
ENSG00000074582	1927.61530320681	-0.138506522564591	0.0280268258699522	-4.94192682422468	7.73542507496418e-07	9.55272014394549e-06	BCS1 homolog, ubiquinol-cytochrome c reductase complex chaperone [Source:HGNC Symbol;Acc:HGNC:1020]	protein_coding	54.42	218658764	218663443	804	2	q35	BCS1L		4679
ENSG00000074590	1353.39866217378	0.149483711019995	0.0665204820821025	2.24718321847841	0.0246283202198568	0.0584445381994173	NUAK family kinase 1 [Source:HGNC Symbol;Acc:HGNC:14311]	protein_coding	45.55	106063345	106138954	5744	12	q23.3	NUAK1		75609
ENSG00000074603	2572.49192622335	-0.0880445326513672	0.0303381001465077	-2.90211095046115	0.00370657238344171	0.0123301660652129	dipeptidyl peptidase 8 [Source:HGNC Symbol;Acc:HGNC:16490]	protein_coding	40.97	65442463	65517704	8699	15	q22.31	DPP8		75241
ENSG00000074621	792.652305757266	-0.0701455058426068	0.0465827700569117	-1.50582513141463	0.132112070043369	0.224998169667689	solute carrier family 24 member 1 [Source:HGNC Symbol;Acc:HGNC:10975]	protein_coding	44.73	65611366	65660995	5474	15	q22.31	SLC24A1		49629
ENSG00000074657	3114.79167938846	0.246486103618389	0.0541718452980647	4.55007766972256	5.3626117455918e-06	4.92468029404178e-05	zinc finger protein 532 [Source:HGNC Symbol;Acc:HGNC:30940]	protein_coding	43.34	58862600	58986480	6696	18	q21.32	ZNF532		123880
ENSG00000074660	1930.93803044101	-0.0911476040517696	0.0417056555824775	-2.18549745301366	0.0288523924957998	0.0663155485877257	scavenger receptor class F member 1 [Source:HGNC Symbol;Acc:HGNC:16820]	protein_coding	58.07	1633858	1645744	3428	17	p13.3	SCARF1		11886
ENSG00000074695	22776.5795233674	-0.0251227243779187	0.0592560018914019	-0.423969278655704	0.671588218304352	0.763422908471084	lectin, mannose binding 1 [Source:HGNC Symbol;Acc:HGNC:6631]	protein_coding	36.9	59327823	59359265	4824	18	q21.32	LMAN1		31442
ENSG00000074696	5504.93788478834	-0.49352566301842	0.0464566826540268	-10.6233513635447	2.32076474183229e-26	3.77495963244628e-23	3-hydroxyacyl-CoA dehydratase 3 [Source:HGNC Symbol;Acc:HGNC:24175]	protein_coding	42.55	65530418	65578349	1797	15	q22.31	HACD3		47931
ENSG00000074706	516.900463635385	-0.146021837874781	0.0814909540869012	-1.79187787786929	0.0731525303340164	0.14062861150694	interaction protein for cytohesin exchange factors 1 [Source:HGNC Symbol;Acc:HGNC:21204]	protein_coding	40.14	154154496	154356792	498	6	q25.2	IPCEF1		202296
ENSG00000074755	2767.76302497777	0.0783255978340852	0.0369655320571474	2.11888192798082	0.0341004466004194	0.0757284722847962	zinc finger ZZ-type and EF-hand domain containing 1 [Source:HGNC Symbol;Acc:HGNC:29027]	protein_coding	44.49	4004445	4143030	11466	17	p13.2	ZZEF1		138585
ENSG00000074800	123853.002595226	0.18967863336389	0.0704415836311714	2.69270824967591	0.00708742582348722	0.0210559609735861	enolase 1 [Source:HGNC Symbol;Acc:HGNC:3350]	protein_coding	50.15	8861000	8879190	1781	1	p36.23	ENO1		18190
ENSG00000074803	21448.1702940013	0.789400292318982	0.297978321509235	2.64918698890825	0.00806856753640587	0.0234470537212296	solute carrier family 12 member 1 [Source:HGNC Symbol;Acc:HGNC:10910]	protein_coding	37.89	48178438	48304078	4710	15	q21.1	SLC12A1		125640
ENSG00000074842	4496.98500296326	-0.0188716082532699	0.0394959162872785	-0.477811632878823	0.632784280728802	0.732030407313486	myeloid derived growth factor [Source:HGNC Symbol;Acc:HGNC:16948]	protein_coding	54.73	4641374	4670362	463	19	p13.3	MYDGF		28988
ENSG00000074855	761.615498048363	-0.104969730727981	0.0483256508428036	-2.17213278863915	0.0298456484461212	0.068125662868928	anoctamin 8 [Source:HGNC Symbol;Acc:HGNC:29329]	protein_coding	62.68	17323223	17334855	4618	19	p13.11	ANO8		11632
ENSG00000074935	1033.05010123743	-0.111743981648099	0.0482353137585958	-2.31664257865816	0.0205232099211118	0.0504132799560826	tubulin epsilon 1 [Source:HGNC Symbol;Acc:HGNC:20775]	protein_coding	34.63	112070663	112087529	2225	6	q21	TUBE1		16866
ENSG00000074964	3114.47434478269	0.139525790442677	0.0654005094523158	2.13340525343165	0.0328914964827846	0.073607821462715	Rho guanine nucleotide exchange factor 10 like [Source:HGNC Symbol;Acc:HGNC:25540]	protein_coding	54.39	17539698	17697874	4625	1	p36.13	ARHGEF10L		158176
ENSG00000074966	102.644412181929	0.0123372139776177	0.0935445788778109	0.131885932093753	0.895074515987585	0.930393579586865	TXK tyrosine kinase [Source:HGNC Symbol;Acc:HGNC:12434]	protein_coding	39.46	48066393	48134250	2908	4	p12	TXK		67857
ENSG00000075035	42.9474723419042	0.481843825628582	0.208587451787663	2.31003265776067	0.0208863461561096	0.0511195684879623	WSC domain containing 2 [Source:HGNC Symbol;Acc:HGNC:29117]	protein_coding	47.04	108129288	108250537	5082	12	q23.3	WSCD2		121249
ENSG00000075073	66.5975568987248	-0.0591641978312411	0.102741547263691	-0.575854650888152	0.56471343019505	0.673151019744	tachykinin receptor 2 [Source:HGNC Symbol;Acc:HGNC:11527]	protein_coding	52.05	69403903	69416918	1740	10	q22.1	TACR2		13015
ENSG00000075089	994.261815579283	-0.133536322187997	0.0377794377199278	-3.5346296887198	0.000408346993141734	0.00195234138412225	actin related protein 6 [Source:HGNC Symbol;Acc:HGNC:24025]	protein_coding	41	100199122	100241865	582	12	q23.1	ACTR6		42743
ENSG00000075131	202.27564820086	-0.0478381073612496	0.0526280871931541	-0.908984344912167	0.363358389498861	0.489186540151999	TIMELESS interacting protein [Source:HGNC Symbol;Acc:HGNC:30750]	protein_coding	44.04	66336191	66386746	1728	15	q22.31	TIPIN		50555
ENSG00000075142	5681.47850943411	-0.134112373473703	0.0370169092435058	-3.62300300631477	0.00029120243650698	0.00146159664002436	sorcin [Source:HGNC Symbol;Acc:HGNC:11292]	protein_coding	39.54	88205115	88226993	1972	7	q21.12	SRI		21878
ENSG00000075151	5086.14258386677	0.0658987398701345	0.0381840480814534	1.72581858606402	0.0843800550261065	0.157419539308879	eukaryotic translation initiation factor 4 gamma 3 [Source:HGNC Symbol;Acc:HGNC:3298]	protein_coding	39.36	20806292	21176888	5567	1	p36.12	EIF4G3		370596
ENSG00000075188	798.302881928428	-0.0085339428061999	0.0329051162493214	-0.25935002756223	0.795365183046646	0.85967674037566	nucleoporin 37 [Source:HGNC Symbol;Acc:HGNC:29929]	protein_coding	36.52	102073103	102120120	2362	12	q23.2	NUP37		47017
ENSG00000075213	262.919932849488	0.664984401028787	0.141088210896451	4.71325277146536	2.4379346748359e-06	2.53267387762882e-05	semaphorin 3A [Source:HGNC Symbol;Acc:HGNC:10723]	protein_coding	34.35	83955777	84492724	8113	7	q21.11	SEMA3A		536947
ENSG00000075218	144.076692576049	0.240900225686175	0.0673238112438091	3.57823214752013	0.000345926134694464	0.00169076608062863	G2 and S-phase expressed 1 [Source:HGNC Symbol;Acc:HGNC:13698]	protein_coding	50.08	46296870	46330810	2983	22	q13.31	GTSE1		33940
ENSG00000075223	2504.79651925382	0.00408065423185495	0.121962355070302	0.0334583095702176	0.973309111346517	0.982390181614725	semaphorin 3C [Source:HGNC Symbol;Acc:HGNC:10725]	protein_coding	35.82	80742538	80922359	4874	7	q21.11	SEMA3C		179821
ENSG00000075234	3774.52731302944	-0.132453646060092	0.0590526706342157	-2.24297469763115	0.0248984461848967	0.0589648403739521	tetratricopeptide repeat domain 38 [Source:HGNC Symbol;Acc:HGNC:26082]	protein_coding	54.16	46267961	46294008	630	22	q13.31	TTC38		26047
ENSG00000075239	7423.79057533466	-0.439542127964721	0.0555836836888762	-7.90775455662513	2.62072864474109e-15	3.37512410462013e-13	acetyl-CoA acetyltransferase 1 [Source:HGNC Symbol;Acc:HGNC:93]	protein_coding	43.08	108116695	108147603	1624	11	q22.3	ACAT1		30908
ENSG00000075240	4798.5793141497	-0.0871483580499934	0.142912340783284	-0.609802887366793	0.541992388610995	0.653265281882984	GRAM domain containing 4 [Source:HGNC Symbol;Acc:HGNC:29113]	protein_coding	57.68	46576012	46679790	375	22	q13.31	GRAMD4		103778
ENSG00000075275	6169.18702801323	0.119371959251672	0.106203356264437	1.12399422626951	0.261015475343159	0.381473306168913	cadherin EGF LAG seven-pass G-type receptor 1 [Source:HGNC Symbol;Acc:HGNC:1850]	protein_coding	53.99	46360834	46537620	11839	22	q13.31	CELSR1		176786
ENSG00000075290	11.0233255592405	-0.0378191429152473	0.137456229498062	-0.275135896374783	0.783211834086409	0.849701636633297	Wnt family member 8B [Source:HGNC Symbol;Acc:HGNC:12789]	protein_coding	42.74	100463009	100483744	2144	10	q24.31	WNT8B		20735
ENSG00000075292	5787.72513904033	0.149653417086759	0.0475350996074339	3.14827187326131	0.00164238862018567	0.00626640962608813	zinc finger protein 638 [Source:HGNC Symbol;Acc:HGNC:17894]	protein_coding	38.16	71276561	71435069	871	2	p13.3	ZNF638		158508
ENSG00000075303	1374.62949286951	-0.226887183365136	0.0447094302723443	-5.07470531346672	3.88096984610459e-07	5.24367174793831e-06	solute carrier family 25 member 40 [Source:HGNC Symbol;Acc:HGNC:29680]	protein_coding	35.47	87833568	87876360	4056	7	q21.12	SLC25A40		42792
ENSG00000075336	1223.51157420447	-0.239981219288974	0.0454596087416544	-5.27899878445456	1.29891666651856e-07	2.06036370944249e-06	translocase of inner mitochondrial membrane 21 [Source:HGNC Symbol;Acc:HGNC:25010]	protein_coding	42.28	74148523	74160531	2524	18	q22.3	TIMM21		12008
ENSG00000075340	86.185156518076	0.355154032899222	0.162985950757552	2.17904691323687	0.0293281833244994	0.06718074969038	adducin 2 [Source:HGNC Symbol;Acc:HGNC:244]	protein_coding	44.81	70607618	70768225	3745	2	p13.3	ADD2		160607
ENSG00000075391	4060.64528300956	0.0939039665734167	0.0479729016203582	1.95743770757379	0.0502960288283197	0.10416629943014	RAS protein activator like 2 [Source:HGNC Symbol;Acc:HGNC:9874]	protein_coding	37	178094104	178484147	9843	1	q25.2	RASAL2		390043
ENSG00000075399	1167.88889585185	-0.0991877364237668	0.0399631587194838	-2.48197939307056	0.0130654830916601	0.0348248347779843	VPS9 domain containing 1 [Source:HGNC Symbol;Acc:HGNC:13526]	protein_coding	59.41	89707134	89720898	2791	16	q24.3	VPS9D1		13764
ENSG00000075407	1413.6496332421	0.0691956742609476	0.0567094290112546	1.22017935054883	0.222396892994924	0.337242723355634	zinc finger protein 37A [Source:HGNC Symbol;Acc:HGNC:13102]	protein_coding	39.11	38094334	38150293	4448	10	p11.1	ZNF37A		55959
ENSG00000075413	2184.38868681231	0.11032556216199	0.0329312959490457	3.35017371720493	0.000807608937896398	0.00345871476253493	microtubule affinity regulating kinase 3 [Source:HGNC Symbol;Acc:HGNC:6897]	protein_coding	42.16	103385377	103503831	3637	14	q32.32	MARK3		118454
ENSG00000075415	20859.571390227	-0.115727135084354	0.036752477911662	-3.14882537614238	0.00163928118869598	0.00625749608303213	solute carrier family 25 member 3 [Source:HGNC Symbol;Acc:HGNC:10989]	protein_coding	42.39	98593591	98606379	6087	12	q23.1	SLC25A3		12788
ENSG00000075420	13683.3705928574	0.21462298211735	0.0520590566027328	4.12268289368277	3.744850635021e-05	0.000257927382234659	fibronectin type III domain containing 3B [Source:HGNC Symbol;Acc:HGNC:24670]	protein_coding	39.76	172039578	172401669	946	3	q26.31	FNDC3B		362091
ENSG00000075426	13083.119296926	-0.103662101055256	0.0639050975522841	-1.62212569929097	0.104776436540567	0.187268117165302	FOS like 2, AP-1 transcription factor subunit [Source:HGNC Symbol;Acc:HGNC:3798]	protein_coding	51.81	28392448	28417317	393	2	p23.2	FOSL2		24869
ENSG00000075461	18.7168620649563	0.437402611983195	0.246397756513911	1.77518910144176	0.0758666686545763	0.144744270424907	calcium voltage-gated channel auxiliary subunit gamma 4 [Source:HGNC Symbol;Acc:HGNC:1408]	protein_coding	52.47	66964707	67033398	3583	17	q24.2	CACNG4		68691
ENSG00000075539	6729.98816712973	0.0460892099799994	0.0433822845961191	1.06239702240399	0.288055484981605	0.410780943386633	FRY like transcription coactivator [Source:HGNC Symbol;Acc:HGNC:29127]	protein_coding	36.94	48497357	48780322	11692	4	p11	FRYL		282965
ENSG00000075568	5083.45432454709	0.0648225216376385	0.0365214320620727	1.77491730136607	0.0759115431005281	0.144783334496036	transmembrane protein 131 [Source:HGNC Symbol;Acc:HGNC:30366]	protein_coding	39.3	97756333	97995948	7476	2	q11.2	TMEM131		239615
ENSG00000075618	5802.92998089764	0.312848001915157	0.0645897167924526	4.84361934765	1.27495079736585e-06	1.46809175602995e-05	fascin actin-bundling protein 1 [Source:HGNC Symbol;Acc:HGNC:11148]	protein_coding	59.62	5592816	5606655	2784	7	p22.1	FSCN1		13839
ENSG00000075624	150961.957631104	0.106316657130746	0.0472789843287675	2.24870856766811	0.0245310437323145	0.0582648194736925	actin beta [Source:HGNC Symbol;Acc:HGNC:132]	protein_coding	56.77	5526409	5563902	2554	7	p22.1	ACTB		37493
ENSG00000075643	210.012533328093	0.791093536874299	0.125227190348571	6.31726651913439	2.66230222571403e-10	9.13344148343796e-09	molybdenum cofactor sulfurase [Source:HGNC Symbol;Acc:HGNC:18234]	protein_coding	42.78	36187497	36272157	6182	18	q12.2	MOCOS		84660
ENSG00000075651	2486.19269976382	0.0195209835478281	0.0691476405902978	0.282308743742835	0.777706781610442	0.845050106101139	phospholipase D1 [Source:HGNC Symbol;Acc:HGNC:9067]	protein_coding	38.86	171600404	171810950	694	3	q26.31	PLD1		210546
ENSG00000075673	128.648725516856	-0.0995427044835109	0.167543718365931	-0.594129731955096	0.552425346305132	0.663425554654631	ATPase H+/K+ transporting non-gastric alpha2 subunit [Source:HGNC Symbol;Acc:HGNC:13816]	protein_coding	49.27	24680408	24712472	4406	13	q12.12	ATP12A		32064
ENSG00000075702	132.595653217335	0.180771389117323	0.0620958723645636	2.91116594764976	0.00360082716330942	0.0120252361348059	WD repeat domain 62 [Source:HGNC Symbol;Acc:HGNC:24502]	protein_coding	51.49	36054649	36105108	2987	19	q13.12	WDR62		50459
ENSG00000075711	6187.73030053226	0.0496096699060061	0.0599646847413198	0.827314779023954	0.408058669217432	0.533180451356089	discs large MAGUK scaffold protein 1 [Source:HGNC Symbol;Acc:HGNC:2900]	protein_coding	36.59	197042560	197299330	5034	3	q29	DLG1		256770
ENSG00000075785	15375.0449338987	0.093237295887671	0.0503770078616435	1.85079066513319	0.0641996745407247	0.127044892533212	RAB7A, member RAS oncogene family [Source:HGNC Symbol;Acc:HGNC:9788]	protein_coding	45.18	128693669	128825942	2131	3	q21.3	RAB7A		132273
ENSG00000075790	4298.03669980362	0.0201538168820816	0.0497936856334402	0.404746437740026	0.685663903857722	0.774270575358334	B cell receptor associated protein 29 [Source:HGNC Symbol;Acc:HGNC:24131]	protein_coding	37.26	107580246	107629170	2911	7	q22.3	BCAP29		48924
ENSG00000075826	254.737006896561	-0.172630570930842	0.0670480292929812	-2.57472997717047	0.0100318370022432	0.0280908747256946	SEC31 homolog B, COPII coat complex component [Source:HGNC Symbol;Acc:HGNC:23197]	protein_coding	46.28	100486646	100519864	2217	10	q24.31	SEC31B		33218
ENSG00000075856	2643.87344540393	0.0460295056667427	0.026973604374264	1.70646477304532	0.0879215796799523	0.162847680854025	spliceosome associated factor 3, U4/U6 recycling protein [Source:HGNC Symbol;Acc:HGNC:16860]	protein_coding	42.57	108522214	108561400	4154	12	q23.3	SART3		39186
ENSG00000075884	1184.86723471571	0.297155189334308	0.0451123620249443	6.58700134499719	4.48798218560707e-11	1.86256999810347e-09	Rho GTPase activating protein 15 [Source:HGNC Symbol;Acc:HGNC:21030]	protein_coding	36.48	143091362	143768352	2968	2	q22.2	ARHGAP15		676990
ENSG00000075886	265.631725632414	0.494444013184465	0.203246755843669	2.43272770151754	0.0149855658203198	0.0389571894531127	tubulin alpha 3d [Source:HGNC Symbol;Acc:HGNC:24071]	protein_coding	52.01	131476119	131482934	1520	2	q21.1	TUBA3D		6815
ENSG00000075891	3274.57343807388	-0.597440680239197	0.128815324778157	-4.63796276776926	3.51860149128054e-06	3.46038463024299e-05	paired box 2 [Source:HGNC Symbol;Acc:HGNC:8616]	protein_coding	51.28	100735396	100829944	3805	10	q24.31	PAX2		94548
ENSG00000075914	929.126262550948	-0.206751340495868	0.0391502921852758	-5.28096545275916	1.28504922246441e-07	2.04503990665327e-06	exosome component 7 [Source:HGNC Symbol;Acc:HGNC:28112]	protein_coding	46.87	44975241	45036066	1593	3	p21.31	EXOSC7		60825
ENSG00000075945	3077.92888465903	-0.084201089737114	0.0567652535848022	-1.48332094758152	0.137989159419063	0.232827810938054	kinesin associated protein 3 [Source:HGNC Symbol;Acc:HGNC:17060]	protein_coding	34.27	169921326	170085208	2954	1	q24.2	KIFAP3		163882
ENSG00000075975	1233.46387622308	-0.142887323936392	0.0330495613903168	-4.32342572565143	1.53624873963041e-05	0.000120684803085102	makorin ring finger protein 2 [Source:HGNC Symbol;Acc:HGNC:7113]	protein_coding	45.49	12557057	12586208	2510	3	p25.2	MKRN2		29151
ENSG00000076003	1579.93406595082	0.208769594349672	0.0453641968790275	4.60207848287047	4.18295514305635e-06	4.00689569695251e-05	minichromosome maintenance complex component 6 [Source:HGNC Symbol;Acc:HGNC:6949]	protein_coding	40.29	135839626	135876443	3753	2	q21.3	MCM6		36817
ENSG00000076043	3165.45948939454	-0.0303005586573165	0.0409244357523682	-0.740402600555418	0.459055741334155	0.581642657502096	RNA exonuclease 2 [Source:HGNC Symbol;Acc:HGNC:17851]	protein_coding	39.48	114439435	114450279	848	11	q23.2	REXO2		10844
ENSG00000076053	1630.14296678128	-0.157727984558985	0.0436721869642557	-3.61163467009518	0.000304273007055733	0.00151594660285335	RNA binding motif protein 7 [Source:HGNC Symbol;Acc:HGNC:9904]	protein_coding	38.27	114400030	114414203	4243	11	q23.2	RBM7		14173
ENSG00000076067	4856.92580200901	0.146959652195821	0.0455591174522415	3.22569137450644	0.00125668788681866	0.00500178423826502	RNA binding motif single stranded interacting protein 2 [Source:HGNC Symbol;Acc:HGNC:9909]	protein_coding	44.05	56521820	56596193	8488	12	q13.3	RBMS2		74373
ENSG00000076108	6740.74019491395	0.0367020032905329	0.0320323294357268	1.14578002714963	0.251886181303776	0.37073533460466	bromodomain adjacent to zinc finger domain 2A [Source:HGNC Symbol;Acc:HGNC:962]	protein_coding	48.64	56595596	56636816	8831	12	q13.3	BAZ2A		41220
ENSG00000076201	2470.07160490416	-0.0338473785779894	0.0347597278740035	-0.97375269164013	0.33017934782538	0.456501294582946	protein tyrosine phosphatase non-receptor type 23 [Source:HGNC Symbol;Acc:HGNC:14406]	protein_coding	51.52	47381011	47413435	5119	3	p21.31	PTPN23		32424
ENSG00000076242	1276.38179350266	-0.157356261281603	0.0355287000847968	-4.42899010957449	9.46753640535965e-06	8.00154756509224e-05	mutL homolog 1 [Source:HGNC Symbol;Acc:HGNC:7127]	protein_coding	41.9	36993350	37050846	1712	3	p22.2	MLH1		57496
ENSG00000076248	2556.60666294202	0.00159003608025031	0.0362941383743615	0.0438097211139064	0.965056078197155	0.977770041265311	uracil DNA glycosylase [Source:HGNC Symbol;Acc:HGNC:12572]	protein_coding	47.26	109097597	109110992	2048	12	q24.11	UNG		13395
ENSG00000076258	766.837289160594	0.197486827286246	0.0805513711626696	2.45168796552737	0.0142187902476056	0.0373596893961226	flavin containing dimethylaniline monoxygenase 4 [Source:HGNC Symbol;Acc:HGNC:3772]	protein_coding	40.13	171314183	171342084	537	1	q24.3	FMO4		27901
ENSG00000076321	937.134947030643	0.0552775882653271	0.0413198657068589	1.33779690034547	0.180962652601325	0.287692854292319	kelch like family member 20 [Source:HGNC Symbol;Acc:HGNC:25056]	protein_coding	38.33	173714941	173786692	450	1	q25.1	KLHL20		71751
ENSG00000076344	116.763727802946	0.31224748668809	0.150991330226944	2.06798288496944	0.0386416325139201	0.0840420547920361	regulator of G protein signaling 11 [Source:HGNC Symbol;Acc:HGNC:9993]	protein_coding	64.56	268301	275980	2399	16	p13.3	RGS11		7679
ENSG00000076351	885.799834600415	-0.167549074990813	0.0529474936990337	-3.16443826299318	0.00155382623299049	0.00597203654257145	solute carrier family 46 member 1 [Source:HGNC Symbol;Acc:HGNC:30521]	protein_coding	52.44	28394642	28407197	6492	17	q11.2	SLC46A1		12555
ENSG00000076356	4186.45548073466	-0.16168423144056	0.0593651886742769	-2.72355289440222	0.00645838727832238	0.0195195102189118	plexin A2 [Source:HGNC Symbol;Acc:HGNC:9100]	protein_coding	47.99	208022242	208244384	11508	1	q32.2	PLXNA2		222142
ENSG00000076382	958.175755839036	0.300942868032103	0.102771502033364	2.92827157410238	0.00340852184976863	0.0114918105248692	sperm associated antigen 5 [Source:HGNC Symbol;Acc:HGNC:13452]	protein_coding	46.2	28577565	28599025	547	17	q11.2	SPAG5		21460
ENSG00000076513	5167.99886008736	0.142890412334775	0.0772912620162335	1.84872660385289	0.0644973001614827	0.127493803110842	ankyrin repeat domain 13A [Source:HGNC Symbol;Acc:HGNC:21268]	protein_coding	44	109999186	110039763	1455	12	q24.11	ANKRD13A		40577
ENSG00000076554	3855.66904244295	-0.0711915817789585	0.073341471986718	-0.970686568601338	0.331704382322722	0.458285824772312	tumor protein D52 [Source:HGNC Symbol;Acc:HGNC:12005]	protein_coding	41.15	80034745	80231232	4041	8	q21.13	TPD52		196487
ENSG00000076555	2051.76825393729	-0.11057320581257	0.0549213904646467	-2.01329946086756	0.0440831350569503	0.0937286468250961	acetyl-CoA carboxylase beta [Source:HGNC Symbol;Acc:HGNC:85]	protein_coding	46.78	109116595	109268226	9360	12	q24.11	ACACB		151631
ENSG00000076604	2743.14810664521	-0.0319511463895765	0.0449900781537365	-0.710182060151033	0.477591244232542	0.597292726024004	TNF receptor associated factor 4 [Source:HGNC Symbol;Acc:HGNC:12034]	protein_coding	59.58	28744005	28750956	543	17	q11.2	TRAF4		6951
ENSG00000076641	2246.2313926952	0.459526553187121	0.0864279783399788	5.31687263792631	1.05565904488389e-07	1.73382381794847e-06	phosphoprotein membrane anchor with glycosphingolipid microdomains 1 [Source:HGNC Symbol;Acc:HGNC:30043]	protein_coding	40.56	80967810	81112068	10744	8	q21.13	PAG1		144258
ENSG00000076650	658.830316307791	-0.0532141136513295	0.0370291136745918	-1.43708850605958	0.150692846723514	0.249468763903537	G-patch domain containing 1 [Source:HGNC Symbol;Acc:HGNC:24658]	protein_coding	45.71	33080899	33130542	3191	19	q13.11	GPATCH1		49643
ENSG00000076662	272.845408983072	-0.12656425791706	0.0651023152597036	-1.94408228666177	0.0518855289489321	0.106724106763129	intercellular adhesion molecule 3 [Source:HGNC Symbol;Acc:HGNC:5346]	protein_coding	55.88	10333776	10339661	1735	19	p13.2	ICAM3		5885
ENSG00000076685	1360.52045130307	-0.114572240479561	0.0402832173668617	-2.84416806721629	0.00445275537797705	0.0143305953031404	5'-nucleotidase, cytosolic II [Source:HGNC Symbol;Acc:HGNC:8022]	protein_coding	42.4	103087185	103277605	4688	10	q24.33	NT5C2		190420
ENSG00000076706	23065.6288505701	0.24055052838056	0.0554663982223534	4.33686945772542	1.44526401107347e-05	0.000114681169230754	melanoma cell adhesion molecule [Source:HGNC Symbol;Acc:HGNC:6934]	protein_coding	59.59	119308529	119321521	3327	11	q23.3	MCAM		12992
ENSG00000076716	2747.03352118619	0.0920796089421993	0.129889110678052	0.708909380174535	0.478380713750088	0.597988132009021	glypican 4 [Source:HGNC Symbol;Acc:HGNC:4452]	protein_coding	41.25	133300103	133415489	4959	X	q26.2	GPC4		115386
ENSG00000076770	1491.65357002406	0.206132394720531	0.125032217608768	1.64863423734137	0.0992225901940313	0.179436640039958	muscleblind like splicing regulator 3 [Source:HGNC Symbol;Acc:HGNC:20564]	protein_coding	36.96	132369317	132489968	8760	X	q26.2	MBNL3		120651
ENSG00000076826	1133.9951653286	-0.0748705988088042	0.0642627285750904	-1.16507033655315	0.243990522955094	0.362202380019422	calmodulin regulated spectrin associated protein family member 3 [Source:HGNC Symbol;Acc:HGNC:29307]	protein_coding	58.7	7595863	7618304	4137	19	p13.2	CAMSAP3		22441
ENSG00000076864	3508.25547704869	-0.317725620403737	0.115143153526978	-2.75939654830883	0.00579082186373738	0.0178288734495945	RAP1 GTPase activating protein [Source:HGNC Symbol;Acc:HGNC:9858]	protein_coding	56.63	21596215	21669363	3334	1	p36.12	RAP1GAP		73148
ENSG00000076924	3977.72838839687	-0.109636329526196	0.0264275310474321	-4.14856496921415	3.34565901851874e-05	0.000234615423048849	XPA binding protein 2 [Source:HGNC Symbol;Acc:HGNC:14089]	protein_coding	60.81	7619525	7629545	2647	19	p13.2	XAB2		10020
ENSG00000076928	5231.82810067871	0.166726870389594	0.0336812625436228	4.95013719196705	7.41611852864034e-07	9.21449887934508e-06	Rho guanine nucleotide exchange factor 1 [Source:HGNC Symbol;Acc:HGNC:681]	protein_coding	58.24	41883173	41930150	3229	19	q13.2	ARHGEF1		46977
ENSG00000076944	3035.8902377578	-0.131284790769422	0.0416008626477272	-3.15581895214844	0.00160048171661417	0.00612090898314827	syntaxin binding protein 2 [Source:HGNC Symbol;Acc:HGNC:11445]	protein_coding	61.17	7636881	7647873	549	19	p13.2	STXBP2		10992
ENSG00000076984	2632.80470795537	-0.0396862623314097	0.0288346086605344	-1.37634128482999	0.168715996843126	0.272647785784552	mitogen-activated protein kinase kinase 7 [Source:HGNC Symbol;Acc:HGNC:6847]	protein_coding	63.14	7903843	7914478	3430	19	p13.2	MAP2K7		10635
ENSG00000077009	15.4233645440006	-0.688179190571619	0.239713396010386	-2.87084160512165	0.00409380600193074	0.0133447549203154	nicotinamide riboside kinase 2 [Source:HGNC Symbol;Acc:HGNC:17871]	protein_coding	57.79	3933103	3942416	1126	19	p13.3	NMRK2		9313
ENSG00000077044	2062.86466035974	0.130910001200862	0.0696460855059725	1.879646217728	0.060156309930702	0.120528020897086	diacylglycerol kinase delta [Source:HGNC Symbol;Acc:HGNC:2851]	protein_coding	47.77	233354494	233472104	6308	2	q37.1	DGKD		117610
ENSG00000077063	1057.12087041542	-0.304435763614552	0.148732380939925	-2.04686942877299	0.0406709064686379	0.0876127593742502	cortactin binding protein 2 [Source:HGNC Symbol;Acc:HGNC:15679]	protein_coding	38.77	117710651	117874139	5904	7	q31.31	CTTNBP2		163488
ENSG00000077092	1240.29569506783	-0.0876991079660225	0.0659695519018616	-1.32938765593689	0.183720108239909	0.290993284178526	retinoic acid receptor beta [Source:HGNC Symbol;Acc:HGNC:9865]	protein_coding	40.14	25174332	25597932	1273	3	p24.2	RARB		423600
ENSG00000077097	8135.11847991314	-0.105664855282929	0.0403921254438598	-2.61597660736598	0.00889726528843813	0.0254317287009839	DNA topoisomerase II beta [Source:HGNC Symbol;Acc:HGNC:11990]	protein_coding	35.14	25597984	25664907	5814	3	p24.2	TOP2B		66923
ENSG00000077147	24160.594674232	-0.0492754481192401	0.0389865912890545	-1.26390757668199	0.206263202010748	0.318765045621753	transmembrane 9 superfamily member 3 [Source:HGNC Symbol;Acc:HGNC:21529]	protein_coding	37.03	96518110	96587452	6100	10	q24.1	TM9SF3		69342
ENSG00000077150	4791.44742633944	0.0366132612445374	0.0435422794567956	0.840866893081852	0.400422507289168	0.525615274695141	nuclear factor kappa B subunit 2 [Source:HGNC Symbol;Acc:HGNC:7795]	protein_coding	61.37	102394110	102402524	585	10	q24.32	NFKB2		8414
ENSG00000077152	207.999602143656	0.0758855636062745	0.0511129734594011	1.48466345176631	0.137632997927195	0.232352336388326	ubiquitin conjugating enzyme E2 T [Source:HGNC Symbol;Acc:HGNC:25009]	protein_coding	40.71	202331657	202341980	878	1	q32.1	UBE2T		10323
ENSG00000077157	4652.19052030547	0.297699105513243	0.078900758554126	3.77308293315103	0.000161242659579432	0.000889355756966499	protein phosphatase 1 regulatory subunit 12B [Source:HGNC Symbol;Acc:HGNC:7619]	protein_coding	39.63	202348699	202592706	15431	1	q32.1	PPP1R12B		244007
ENSG00000077232	9793.12562067264	0.139077810355708	0.0483210730622947	2.87820202536504	0.00399948918414753	0.0131163522617547	DnaJ heat shock protein family (Hsp40) member C10 [Source:HGNC Symbol;Acc:HGNC:24637]	protein_coding	36.29	182716255	182794464	19989	2	q32.1	DNAJC10		78209
ENSG00000077235	4818.91627333518	0.151354642419653	0.0366054641200886	4.13475545407964	3.55332805965765e-05	0.000246937278047386	general transcription factor IIIC subunit 1 [Source:HGNC Symbol;Acc:HGNC:4664]	protein_coding	49.42	27459555	27549913	584	16	p12.1	GTF3C1		90358
ENSG00000077238	3993.21748431672	0.218649223962262	0.047210668655467	4.63135198439818	3.63285664762015e-06	3.54695335866018e-05	interleukin 4 receptor [Source:HGNC Symbol;Acc:HGNC:6015]	protein_coding	49.92	27313668	27364778	529	16	p12.1	IL4R		51110
ENSG00000077254	3915.47607396507	-0.0833123715240436	0.0322028914938331	-2.58710841354101	0.00967851349839992	0.0272898763750713	ubiquitin specific peptidase 33 [Source:HGNC Symbol;Acc:HGNC:20059]	protein_coding	38.35	77695987	77759852	4327	1	p31.1	USP33		63865
ENSG00000077264	139.34063742046	0.289299327666535	0.143394872086211	2.01750120808089	0.0436432350841533	0.0929028959347443	p21 (RAC1) activated kinase 3 [Source:HGNC Symbol;Acc:HGNC:8592]	protein_coding	39.22	110944285	111227361	2477	X	q23	PAK3		283076
ENSG00000077274	810.930178439164	0.494004880424888	0.306730260047677	1.61055150003166	0.107277512024297	0.190855409233446	calpain 6 [Source:HGNC Symbol;Acc:HGNC:1483]	protein_coding	41.36	111245099	111270483	3532	X	q23	CAPN6		25384
ENSG00000077279	11.4575803674893	0.490011475750723	0.154515727719025	3.17127248458339	0.00151772704928185	0.00585966139155284	doublecortin [Source:HGNC Symbol;Acc:HGNC:2714]	protein_coding	39.48	111293779	111412429	8918	X	q23	DCX		118650
ENSG00000077312	2611.56591543482	0.108415659621112	0.0256628792439657	4.22461013008137	2.39354781074857e-05	0.000177190238709019	small nuclear ribonucleoprotein polypeptide A [Source:HGNC Symbol;Acc:HGNC:11151]	protein_coding	50.77	40750637	40765389	695	19	q13.2	SNRPA		14752
ENSG00000077327	10.7648655132887	-0.202987721670999	0.226068445151993	-0.897903825253118	0.369236825148583	0.495243343568734	sperm associated antigen 6 [Source:HGNC Symbol;Acc:HGNC:11215]	protein_coding	38.39	22345445	22454224	2568	10	p12.2	SPAG6		108779
ENSG00000077348	1189.65182217379	0.0373773112994644	0.0458518984683939	0.815174781153912	0.414972271137588	0.539347620644744	exosome component 5 [Source:HGNC Symbol;Acc:HGNC:24662]	protein_coding	52.36	41386374	41397359	998	19	q13.2	EXOSC5		10985
ENSG00000077380	8247.02451175978	-0.040466868908304	0.0432315250427763	-0.936049997502129	0.34924744606336	0.475279965386627	dynein cytoplasmic 1 intermediate chain 2 [Source:HGNC Symbol;Acc:HGNC:2964]	protein_coding	36.36	171687409	171750158	980	2	q31.1	DYNC1I2		62749
ENSG00000077420	2279.14296088754	0.344530859194445	0.109811852315163	3.13746514543467	0.00170415534452114	0.0064792241742138	amyloid beta precursor protein binding family B member 1 interacting protein [Source:HGNC Symbol;Acc:HGNC:17379]	protein_coding	41.53	26438341	26567803	2633	10	p12.1	APBB1IP		129462
ENSG00000077454	752.942676822131	-0.155140312276202	0.0354520763058627	-4.37605715777346	1.2084533785097e-05	9.82935988625412e-05	leucine rich repeats and calponin homology domain containing 4 [Source:HGNC Symbol;Acc:HGNC:6691]	protein_coding	60.34	100574011	100586129	774	7	q22.1	LRCH4		12118
ENSG00000077458	1103.61754014544	0.0114580083556456	0.0369659491555622	0.309961156615438	0.756590495090834	0.829259977294088	family with sequence similarity 76 member B [Source:HGNC Symbol;Acc:HGNC:28492]	protein_coding	34.6	95768953	95790409	3823	11	q21	FAM76B		21456
ENSG00000077463	1264.28224713781	-0.0346410079326816	0.0253619317692433	-1.36586630103197	0.171980931612645	0.276474596520546	sirtuin 6 [Source:HGNC Symbol;Acc:HGNC:14934]	protein_coding	57.86	4174109	4182566	1372	19	p13.3	SIRT6		8457
ENSG00000077498	6.82177536084533	0.383960765547888	0.182247669149229	2.10680755117636	0.0351342646894559	0.0775416497783545	tyrosinase [Source:HGNC Symbol;Acc:HGNC:12442]	protein_coding	35.29	89177875	89295759	2062	11	q14.3	TYR		117884
ENSG00000077514	774.250081252115	0.184324135199021	0.0502821571304914	3.66579609384431	0.000246570337049937	0.00127140033660925	DNA polymerase delta 3, accessory subunit [Source:HGNC Symbol;Acc:HGNC:20932]	protein_coding	41.72	74493851	74669117	513	11	q13.4	POLD3		175266
ENSG00000077522	56.9113216528991	1.14422052528689	0.216938479891234	5.27440095395048	1.33190426709684e-07	2.10651174875052e-06	actinin alpha 2 [Source:HGNC Symbol;Acc:HGNC:164]	protein_coding	42.49	236664141	236764631	583	1	q43	ACTN2		100490
ENSG00000077549	11903.42253908	0.110333763929932	0.0336203162048512	3.28175866216308	0.00103161858369909	0.00423906679100661	capping actin protein of muscle Z-line subunit beta [Source:HGNC Symbol;Acc:HGNC:1491]	protein_coding	49.21	19338775	19485539	1675	1	p36.13	CAPZB		146764
ENSG00000077585	2330.29590738224	-0.080936713429043	0.0869192934714981	-0.93117086203172	0.351765187764008	0.477664744924399	G protein-coupled receptor 137B [Source:HGNC Symbol;Acc:HGNC:11862]	protein_coding	43.63	236142505	236221865	1107	1	q42.3	GPR137B		79360
ENSG00000077616	97.2981689120083	0.0855047995595429	0.0771711826778781	1.10798871537903	0.267866689454951	0.388824829572008	N-acetylated alpha-linked acidic dipeptidase 2 [Source:HGNC Symbol;Acc:HGNC:14526]	protein_coding	34.98	90131515	90192894	730	11	q14.3	NAALAD2		61379
ENSG00000077684	4566.36813219552	-0.295176527227532	0.0563249954798126	-5.24059566650701	1.60059081529127e-07	2.47124521025038e-06	jade family PHD finger 1 [Source:HGNC Symbol;Acc:HGNC:30027]	protein_coding	44.2	128809700	128875224	3560	4	q28.2	JADE1		65524
ENSG00000077713	1478.37868694357	0.176358449016973	0.0540597034705608	3.26229035113025	0.00110515884899097	0.0044991000106815	solute carrier family 25 member 43 [Source:HGNC Symbol;Acc:HGNC:30557]	protein_coding	45.23	119399336	119454478	2507	X	q24	SLC25A43		55142
ENSG00000077721	3742.46119953156	-0.0196313321133292	0.0285249251406255	-0.688216779414788	0.491316278942665	0.609245702155176	ubiquitin conjugating enzyme E2 A [Source:HGNC Symbol;Acc:HGNC:12472]	protein_coding	40.03	119574536	119591083	718	X	q24	UBE2A		16547
ENSG00000077782	5262.78360294205	0.0861760129469343	0.0790863590178613	1.08964445976672	0.27586979043002	0.39782322620598	fibroblast growth factor receptor 1 [Source:HGNC Symbol;Acc:HGNC:3688]	protein_coding	49.49	38400215	38468834	6216	8	p11.23	FGFR1		68619
ENSG00000077935	12.7156037180227	0.578453210805988	0.159026424970216	3.63746598035091	0.000275333544758351	0.00139445612696435	structural maintenance of chromosomes 1B [Source:HGNC Symbol;Acc:HGNC:11112]	protein_coding	39.89	45344063	45413619	4233	22	q13.31	SMC1B		69556
ENSG00000077942	1733.69924178653	0.727125572860302	0.11827492289292	6.14775774166939	7.85859372483562e-10	2.34414338920786e-08	fibulin 1 [Source:HGNC Symbol;Acc:HGNC:3600]	protein_coding	53.13	45502238	45601135	568	22	q13.31	FBLN1		98897
ENSG00000077943	2219.95653349624	0.284421445721344	0.0946405272977235	3.00528171009235	0.00265334974880519	0.00933360207540901	integrin subunit alpha 8 [Source:HGNC Symbol;Acc:HGNC:6144]	protein_coding	39.98	15513954	15719922	6547	10	p13	ITGA8		205968
ENSG00000077984	748.30622567384	-0.00142970513839285	0.0710953215632078	-0.0201096936754377	0.983955867275138	0.988751942318656	cystatin F [Source:HGNC Symbol;Acc:HGNC:2479]	protein_coding	56.39	24949269	24959928	891	20	p11.21	CST7		10659
ENSG00000078018	2438.39722964951	0.199941338234115	0.10777523691968	1.85516955423743	0.0635720178851294	0.126047227785887	microtubule associated protein 2 [Source:HGNC Symbol;Acc:HGNC:6839]	protein_coding	35.9	209424047	209734118	2241	2	q34	MAP2		310071
ENSG00000078043	1487.06622256526	0.0573236525543632	0.0601762082794552	0.952596619051753	0.340794490913763	0.467224755327613	protein inhibitor of activated STAT 2 [Source:HGNC Symbol;Acc:HGNC:17311]	protein_coding	38.59	46803218	46920160	11243	18	q21.1	PIAS2		116942
ENSG00000078053	86.7765287602892	-0.0240531016429878	0.132539398737683	-0.181478880031686	0.85599170919325	0.90248700312383	amphiphysin [Source:HGNC Symbol;Acc:HGNC:471]	protein_coding	39.13	38383704	38631420	3145	7	p14.1	AMPH		247716
ENSG00000078061	4047.29083820732	-0.0334847832566391	0.0324006835285912	-1.03345916227635	0.301389072173231	0.425310068193323	A-Raf proto-oncogene, serine/threonine kinase [Source:HGNC Symbol;Acc:HGNC:646]	protein_coding	51.19	47561205	47571908	2378	X	p11.3	ARAF		10703
ENSG00000078070	1779.69365046604	0.0866675258909005	0.0711950040668103	1.21732594901702	0.22348022513247	0.338442707720447	methylcrotonoyl-CoA carboxylase 1 [Source:HGNC Symbol;Acc:HGNC:6936]	protein_coding	41.62	183015218	183116075	2454	3	q27.1	MCCC1		100857
ENSG00000078081	213.008694336971	0.488675703545046	0.123112209409611	3.96935207229655	7.20683311237876e-05	0.000448409819457708	lysosomal associated membrane protein 3 [Source:HGNC Symbol;Acc:HGNC:14582]	protein_coding	44.17	183122215	183163839	3196	3	q27.1	LAMP3		41624
ENSG00000078098	260.599750234667	0.654011877985811	0.0805173357076796	8.12262194516992	4.56218728682027e-16	6.85468639844746e-14	fibroblast activation protein alpha [Source:HGNC Symbol;Acc:HGNC:3590]	protein_coding	36.7	162170684	162245151	697	2	q24.2	FAP		74467
ENSG00000078114	4945.23898271484	-0.487677841794057	0.118603693449511	-4.11182677040036	3.92540791116208e-05	0.000268200396523903	nebulette [Source:HGNC Symbol;Acc:HGNC:16932]	protein_coding	39.95	20779973	21293011	6618	10	p12.31	NEBL		513038
ENSG00000078124	1486.79011526766	0.194328360133602	0.0581754467157013	3.34038449387881	0.000836624740232914	0.00356697573824475	alkaline ceramidase 3 [Source:HGNC Symbol;Acc:HGNC:16066]	protein_coding	38.74	76860859	77026797	4495	11	q13.5	ACER3		165938
ENSG00000078140	4159.19360944992	0.00785373187761752	0.0315970180638158	0.24855927422504	0.803701714368023	0.866095611571916	ubiquitin conjugating enzyme E2 K [Source:HGNC Symbol;Acc:HGNC:4914]	protein_coding	41.99	39698109	39782792	5153	4	p14	UBE2K		84683
ENSG00000078142	2666.87930033277	-0.0908396368796231	0.0426135619826562	-2.13170719961394	0.0330309245895997	0.0738383817764753	phosphatidylinositol 3-kinase catalytic subunit type 3 [Source:HGNC Symbol;Acc:HGNC:8974]	protein_coding	35.33	41955234	42087830	9415	18	q12.3	PIK3C3		132596
ENSG00000078177	530.145966670064	-0.0929638186951114	0.0520767431217632	-1.78513119527748	0.0742400390459784	0.142197015297343	NEDD4 binding protein 2 [Source:HGNC Symbol;Acc:HGNC:29851]	protein_coding	40.51	40056850	40158252	9720	4	p14	N4BP2		101402
ENSG00000078237	409.183386309217	-0.0440225620631972	0.0564116921730368	-0.780380101489647	0.435167176778982	0.559016362231892	TP53 induced glycolysis regulatory phosphatase [Source:HGNC Symbol;Acc:HGNC:1185]	protein_coding	41.85	4307763	4360028	3633	12	p13.32	TIGAR		52265
ENSG00000078246	2064.77192945819	0.177010839560501	0.0395390499585743	4.47686122316944	7.57484529059407e-06	6.61199647823937e-05	TUB like protein 3 [Source:HGNC Symbol;Acc:HGNC:12425]	protein_coding	44.99	2877223	2941138	978	12	p13.33	TULP3		63915
ENSG00000078269	843.50039149563	0.338669385727773	0.0532947609326491	6.3546468696194	2.0890596666885e-10	7.41776175303158e-09	synaptojanin 2 [Source:HGNC Symbol;Acc:HGNC:11504]	protein_coding	49.67	157981863	158099176	7402	6	q25.3	SYNJ2		117313
ENSG00000078295	226.44621741075	-0.645667175269519	0.220993183735268	-2.92166104110694	0.00348170227850191	0.0116899612814505	adenylate cyclase 2 [Source:HGNC Symbol;Acc:HGNC:233]	protein_coding	40.93	7396138	7830081	6645	5	p15.31	ADCY2		433943
ENSG00000078304	4423.5748906683	-0.087124114659242	0.0284154514250038	-3.06608237033244	0.00216883557051936	0.00790691862566112	protein phosphatase 2 regulatory subunit B'gamma [Source:HGNC Symbol;Acc:HGNC:9311]	protein_coding	44.63	101761798	101927989	3363	14	q32.31	PPP2R5C		166191
ENSG00000078328	11.2796824201283	0.0418534079927743	0.211261315165936	0.198112029927961	0.842957412854627	0.892880885060752	RNA binding fox-1 homolog 1 [Source:HGNC Symbol;Acc:HGNC:18222]	protein_coding	42.38	5239802	7713340	829	16	p13.3	RBFOX1		2473538
ENSG00000078369	29689.5188328638	-0.00368154136439425	0.0445174984975949	-0.0826987474283431	0.934091080869899	0.956731425189412	G protein subunit beta 1 [Source:HGNC Symbol;Acc:HGNC:4396]	protein_coding	46.7	1785285	1891117	3145	1	p36.33	GNB1		105832
ENSG00000078399	1003.91163979233	-0.105143161791439	0.140229599890289	-0.749792924416098	0.45337943085719	0.575979646482394	homeobox A9 [Source:HGNC Symbol;Acc:HGNC:5109]	protein_coding	55.25	27162438	27175180	2064	7	p15.2	HOXA9		12742
ENSG00000078401	2957.85429028031	0.216628103993205	0.0910179917958024	2.38005804917348	0.0173099109748526	0.0439389299981862	endothelin 1 [Source:HGNC Symbol;Acc:HGNC:3176]	protein_coding	42.83	12290361	12297194	2035	6	p24.1	EDN1		6833
ENSG00000078403	1942.31154683128	-0.107961025939876	0.0353826027740744	-3.05124602136341	0.00227893759223981	0.00823838292652138	MLLT10 histone lysine methyltransferase DOT1L cofactor [Source:HGNC Symbol;Acc:HGNC:16063]	protein_coding	39.77	21524646	21743630	573	10	p12.31	MLLT10		218984
ENSG00000078487	248.024666438804	-0.0655177763597399	0.0698740392412858	-0.937655487948779	0.348421485798749	0.474474274089988	zinc finger CW-type and PWWP domain containing 1 [Source:HGNC Symbol;Acc:HGNC:23486]	protein_coding	44.82	100400826	100428992	666	7	q22.1	ZCWPW1		28166
ENSG00000078549	21.2127445757854	0.194161985513452	0.190608938499455	1.01864050574946	0.308373666842714	0.432870198257501	ADCYAP receptor type I [Source:HGNC Symbol;Acc:HGNC:242]	protein_coding	51.96	31052308	31111479	6639	7	p14.3	ADCYAP1R1		59171
ENSG00000078579	17.4054339155356	0.0518645149358037	0.159827734412007	0.324502597290821	0.745557556206778	0.820539777372787	fibroblast growth factor 20 [Source:HGNC Symbol;Acc:HGNC:3677]	protein_coding	39.47	16992181	17002345	1840	8	p22	FGF20		10164
ENSG00000078589	78.3261623890032	0.245267385032824	0.0804914533383076	3.04712332627366	0.00231042895507559	0.00833696478852825	P2Y receptor family member 10 [Source:HGNC Symbol;Acc:HGNC:19906]	protein_coding	38.13	78945332	78963727	439	X	q21.1	P2RY10		18395
ENSG00000078596	2838.54161163107	-0.423203627861	0.0978132278643333	-4.32665026092362	1.51394055132463e-05	0.0001191980268139	integral membrane protein 2A [Source:HGNC Symbol;Acc:HGNC:6173]	protein_coding	36.96	79360384	79367667	1616	X	q21.1	ITM2A		7283
ENSG00000078618	7490.43586320255	0.0910894482909003	0.0388458757478136	2.34489367371328	0.019032506310729	0.0474628061939757	nardilysin convertase [Source:HGNC Symbol;Acc:HGNC:7995]	protein_coding	39.35	51789191	51878937	1660	1	p32.3	NRDC		89746
ENSG00000078668	5324.57879469438	-0.158997640630912	0.0395520340235196	-4.01996116145036	5.82077365501703e-05	0.000374965042080037	voltage dependent anion channel 3 [Source:HGNC Symbol;Acc:HGNC:12674]	protein_coding	40.44	42391624	42405937	719	8	p11.21	VDAC3		14313
ENSG00000078674	9539.12158236503	-0.12893696125852	0.0565339399426194	-2.28070007838455	0.0225662005326825	0.0544147339514321	pericentriolar material 1 [Source:HGNC Symbol;Acc:HGNC:8727]	protein_coding	36.57	17922840	18027975	6820	8	p22	PCM1		105135
ENSG00000078687	659.19252536456	0.275780299946459	0.0511054693886408	5.3962971722114	6.80302358360338e-08	1.18447064046279e-06	trinucleotide repeat containing adaptor 6C [Source:HGNC Symbol;Acc:HGNC:29318]	protein_coding	42.22	77959240	78108835	7093	17	q25.3	TNRC6C		149595
ENSG00000078699	1182.08721664091	0.0557771093168167	0.0422107123282716	1.32139701607117	0.186369020474241	0.294257191107751	CBFA2/RUNX1 partner transcriptional co-repressor 2 [Source:HGNC Symbol;Acc:HGNC:1536]	protein_coding	42.36	33490075	33650036	712	20	q11.21	CBFA2T2		159961
ENSG00000078725	271.92278373773	0.34068776859739	0.235876879137955	1.44434575293044	0.148641741826126	0.246601527922763	BMP/retinoic acid inducible neural specific 1 [Source:HGNC Symbol;Acc:HGNC:2687]	protein_coding	40.76	119153458	119369435	572	9	q33.1	BRINP1		215977
ENSG00000078747	3129.68637080261	-0.0996259579594921	0.0301733578307581	-3.30178558575722	0.000960714787262965	0.00399369543428215	itchy E3 ubiquitin protein ligase [Source:HGNC Symbol;Acc:HGNC:13890]	protein_coding	41.77	34363241	34540748	703	20	q11.22	ITCH		177507
ENSG00000078795	9.2811105164097	0.0858419042552488	0.0765091694118307	1.12198191295454	0.261870130302712	0.38251567237574	polycystin 2 like 2, transient receptor potential cation channel [Source:HGNC Symbol;Acc:HGNC:9012]	protein_coding	39.33	137887968	137942747	1927	5	q31.2	PKD2L2		54779
ENSG00000078804	6336.44589507307	-0.0627461020751347	0.0465846789847457	-1.34692571554869	0.178004158445037	0.283935267776232	tumor protein p53 inducible nuclear protein 2 [Source:HGNC Symbol;Acc:HGNC:16104]	protein_coding	55.18	34704339	34713439	4127	20	q11.22	TP53INP2		9100
ENSG00000078808	11919.4843100657	0.037911713385117	0.0342153664658851	1.10803177931522	0.267848091508055	0.388824829572008	stromal cell derived factor 4 [Source:HGNC Symbol;Acc:HGNC:24188]	protein_coding	61.39	1216909	1232067	1933	1	p36.33	SDF4		15158
ENSG00000078814	118.011451823546	-0.0896517066124676	0.0780968785270675	-1.14795505663386	0.25098711783653	0.369781002463535	myosin heavy chain 7B [Source:HGNC Symbol;Acc:HGNC:15906]	protein_coding	53.87	34955810	35002437	1725	20	q11.22	MYH7B		46627
ENSG00000078900	48.696084028524	0.0335497722421366	0.136926386532794	0.24502050402171	0.806440555261337	0.868153497684719	tumor protein p73 [Source:HGNC Symbol;Acc:HGNC:12003]	protein_coding	59.52	3652516	3736201	5192	1	p36.32	TP73		83685
ENSG00000078902	4809.56225575833	-0.116444897278299	0.0354018601539443	-3.28923103961037	0.00100461521242715	0.00414382195875768	toll interacting protein [Source:HGNC Symbol;Acc:HGNC:16476]	protein_coding	57.49	1274371	1309654	3627	11	p15.5	TOLLIP		35283
ENSG00000078967	1331.53548041624	0.0278165101830651	0.0392122352118185	0.709383436899339	0.47808656331647	0.597727919172229	ubiquitin conjugating enzyme E2 D4 (putative) [Source:HGNC Symbol;Acc:HGNC:21647]	protein_coding	45.79	43926436	43956136	849	7	p13	UBE2D4		29700
ENSG00000079101	52.3556551595753	-0.25562811165432	0.118022580162106	-2.16592546361223	0.0303168831358835	0.0690265276618467	clusterin like 1 [Source:HGNC Symbol;Acc:HGNC:2096]	protein_coding	41.51	596988	650334	574	18	p11.32	CLUL1		53346
ENSG00000079102	150.401893657284	0.279265931299152	0.0843518808154167	3.31072560089391	0.000930544087194566	0.00389245082592193	RUNX1 partner transcriptional co-repressor 1 [Source:HGNC Symbol;Acc:HGNC:1535]	protein_coding	38.11	91954967	92103286	7537	8	q21.3	RUNX1T1		148319
ENSG00000079112	26.6737111190888	0.670488107523322	0.194573122023134	3.44594412913621	0.000569068001191549	0.0025722540591923	cadherin 17 [Source:HGNC Symbol;Acc:HGNC:1756]	protein_coding	40.61	94127162	94217303	3670	8	q22.1	CDH17		90141
ENSG00000079134	1133.2636911805	0.0935697666713051	0.0405107092322234	2.30975385138103	0.0209017855578853	0.0511419291688487	THO complex 1 [Source:HGNC Symbol;Acc:HGNC:19070]	protein_coding	37.31	214520	268050	2277	18	p11.32	THOC1		53530
ENSG00000079150	658.695202844277	0.235596458623658	0.0495837871968308	4.75148172301604	2.01931414522746e-06	2.16286538842284e-05	FKBP prolyl isomerase 7 [Source:HGNC Symbol;Acc:HGNC:3723]	protein_coding	37.58	178463664	178478600	2876	2	q31.2	FKBP7		14936
ENSG00000079156	131.2564831786	0.244233680010944	0.10897855963108	2.24111679249328	0.025018510736366	0.0591714580555329	oxysterol binding protein like 6 [Source:HGNC Symbol;Acc:HGNC:16388]	protein_coding	39.34	178194481	178402893	3637	2	q31.2	OSBPL6		208412
ENSG00000079215	809.047058550394	0.044942002374417	0.0953312694136388	0.471429811549192	0.637333831284629	0.735406106823271	solute carrier family 1 member 3 [Source:HGNC Symbol;Acc:HGNC:10941]	protein_coding	40.39	36596588	36688334	3877	5	p13.2	SLC1A3		91746
ENSG00000079246	20344.1218001179	0.0163238631769593	0.043024231202772	0.379410920790783	0.704382742139903	0.788984521067454	X-ray repair cross complementing 5 [Source:HGNC Symbol;Acc:HGNC:12833]	protein_coding	39.46	216107464	216206303	3761	2	q35	XRCC5		98839
ENSG00000079257	1472.22952652843	0.118007520470556	0.058869851116459	2.0045493275855	0.0450112484653493	0.0953521578129534	latexin [Source:HGNC Symbol;Acc:HGNC:13347]	protein_coding	36.91	158645822	158672648	749	3	q25.32	LXN		26826
ENSG00000079263	102.621775202073	0.257275214571417	0.0630187886169115	4.08251602764664	4.45507384680937e-05	0.000299595869507566	SP140 nuclear body protein [Source:HGNC Symbol;Acc:HGNC:17133]	protein_coding	41.29	230203110	230313215	580	2	q37.1	SP140		110105
ENSG00000079277	1423.19865013319	0.0139608349705082	0.0322461636481272	0.432945609370775	0.665054284329902	0.758219796874672	MAPK interacting serine/threonine kinase 1 [Source:HGNC Symbol;Acc:HGNC:7110]	protein_coding	48.24	46557407	46616843	2661	1	p33	MKNK1		59436
ENSG00000079308	66465.0996729983	0.169622620299861	0.0772078442131742	2.19696096981449	0.0280232338117352	0.0648137136634873	tensin 1 [Source:HGNC Symbol;Acc:HGNC:11973]	protein_coding	52.84	217799588	218033982	10680	2	q35	TNS1		234394
ENSG00000079313	1557.61081161059	0.111459748646441	0.0352346323933425	3.16335778395976	0.00155960530723996	0.00598999179185394	RNA exonuclease 1 homolog [Source:HGNC Symbol;Acc:HGNC:24616]	protein_coding	60.94	1815248	1848483	4609	19	p13.3	REXO1		33235
ENSG00000079332	7455.84289783229	0.047678748386783	0.0325827679807933	1.46331178538571	0.143382084348136	0.239590266987663	secretion associated Ras related GTPase 1A [Source:HGNC Symbol;Acc:HGNC:10534]	protein_coding	40.56	70147289	70170523	5902	10	q22.1	SAR1A		23234
ENSG00000079335	298.670654755352	-0.222369452388646	0.0585389515706292	-3.79865792642955	0.000145481717726963	0.000813204214107967	cell division cycle 14A [Source:HGNC Symbol;Acc:HGNC:1718]	protein_coding	38.39	100345001	100520277	2163	1	p21.2	CDC14A		175276
ENSG00000079337	1646.27451439633	-0.170338313787198	0.0829389120837552	-2.05378042112709	0.039996948739849	0.0864106626549766	Rap guanine nucleotide exchange factor 3 [Source:HGNC Symbol;Acc:HGNC:16629]	protein_coding	54.34	47734363	47771040	6300	12	q13.11	RAPGEF3		36677
ENSG00000079385	1286.33690268165	-0.100380242612245	0.109432383275712	-0.917280969375764	0.358995427052155	0.484920097139653	CEA cell adhesion molecule 1 [Source:HGNC Symbol;Acc:HGNC:1814]	protein_coding	47.52	42507304	42561234	3170	19	q13.2	CEACAM1		53930
ENSG00000079387	853.509624633574	0.167889890018968	0.0342663827844149	4.89955099945152	9.60559153620882e-07	1.15373748229504e-05	SUMO specific peptidase 1 [Source:HGNC Symbol;Acc:HGNC:17927]	protein_coding	38.55	48042897	48106079	4456	12	q13.11	SENP1		63182
ENSG00000079432	5671.53679519658	0.0244653565831416	0.0373358127600147	0.655278532180319	0.512288440048654	0.627531102639806	capicua transcriptional repressor [Source:HGNC Symbol;Acc:HGNC:14214]	protein_coding	61.52	42268537	42295797	8218	19	q13.2	CIC		27260
ENSG00000079435	312.387095185333	-0.249707924596922	0.0822546016482221	-3.03579276530749	0.00239904191509819	0.00858417930679127	lipase E, hormone sensitive type [Source:HGNC Symbol;Acc:HGNC:6621]	protein_coding	54.96	42401514	42427388	3768	19	q13.2	LIPE		25874
ENSG00000079459	3268.88699466867	-0.254591889289184	0.0460723861137806	-5.52591065417022	3.27780918339679e-08	6.28437927469732e-07	farnesyl-diphosphate farnesyltransferase 1 [Source:HGNC Symbol;Acc:HGNC:3629]	protein_coding	44.37	11795573	11839304	2289	8	p23.1	FDFT1		43731
ENSG00000079462	938.212706276924	-0.0676791249508869	0.0383939844890972	-1.76275335450286	0.0779420977133554	0.14792589702861	platelet activating factor acetylhydrolase 1b catalytic subunit 3 [Source:HGNC Symbol;Acc:HGNC:8576]	protein_coding	53.73	42297033	42303546	1054	19	q13.2	PAFAH1B3		6513
ENSG00000079482	711.093881761423	-0.0364442382769316	0.0416808059958457	-0.874365008214187	0.381919507062563	0.507900986813982	oligophrenin 1 [Source:HGNC Symbol;Acc:HGNC:8148]	protein_coding	39.48	67949349	68433913	2140	X	q12	OPHN1		484564
ENSG00000079557	111.915648083104	-0.0660193281726902	0.209408221308521	-0.315266171309597	0.752559567665635	0.826069411114811	afamin [Source:HGNC Symbol;Acc:HGNC:316]	protein_coding	36.25	73481745	73504001	1997	4	q13.3	AFM		22256
ENSG00000079616	1589.99622979003	0.0488637744018837	0.0346007567775719	1.41221692681465	0.15788609796743	0.25898479693674	kinesin family member 22 [Source:HGNC Symbol;Acc:HGNC:6391]	protein_coding	50.18	29790719	29805384	2505	16	p11.2	KIF22		14665
ENSG00000079689	729.737739371965	-0.421951690782365	0.186772078170709	-2.25917971741313	0.0238722079571935	0.0569118303691771	secretagogin, EF-hand calcium binding protein [Source:HGNC Symbol;Acc:HGNC:16941]	protein_coding	39.57	25652201	25701783	1468	6	p22.2	SCGN		49582
ENSG00000079691	1809.65140555568	0.0864859010986788	0.0574794016408034	1.50464163908909	0.132416234914479	0.225421553079863	capping protein regulator and myosin 1 linker 1 [Source:HGNC Symbol;Acc:HGNC:21581]	protein_coding	39.54	25279078	25620530	1290	6	p22.2	CARMIL1		341452
ENSG00000079739	6882.18871995389	0.0347733378559269	0.0654045110107981	0.531665741682342	0.594957523232371	0.699440391906954	phosphoglucomutase 1 [Source:HGNC Symbol;Acc:HGNC:8905]	protein_coding	42.35	63593411	63660245	2337	1	p31.3	PGM1		66834
ENSG00000079785	5789.50473640127	-0.093164702265259	0.0260039748290282	-3.58271006174254	0.000340047970515525	0.00166656211704988	DEAD-box helicase 1 [Source:HGNC Symbol;Acc:HGNC:2734]	protein_coding	39.55	15591178	15634346	2807	2	p24.3	DDX1		43168
ENSG00000079805	13759.3805225683	0.0743978768376812	0.0528665479945171	1.40727699575537	0.159345267965189	0.260875265794316	dynamin 2 [Source:HGNC Symbol;Acc:HGNC:2974]	protein_coding	53.08	10718055	10833488	2195	19	p13.2	DNM2		115433
ENSG00000079819	6027.08631798128	0.184929625466946	0.0561368857757006	3.29426228248298	0.000986803730428249	0.00408387251559786	erythrocyte membrane protein band 4.1 like 2 [Source:HGNC Symbol;Acc:HGNC:3379]	protein_coding	38.6	130839347	131063322	2994	6	q23.2	EPB41L2		223975
ENSG00000079841	20.3470130309449	-0.424457022315607	0.224907142812638	-1.88725452205494	0.0591261001327096	0.118816003325508	regulating synaptic membrane exocytosis 1 [Source:HGNC Symbol;Acc:HGNC:17282]	protein_coding	35.57	71886703	72403143	6674	6	q13	RIMS1		516440
ENSG00000079931	783.309584987347	0.649608089405492	0.136318852956685	4.76535765461512	1.88518948622849e-06	2.03939798620198e-05	monooxygenase DBH like 1 [Source:HGNC Symbol;Acc:HGNC:21063]	protein_coding	37.05	132296055	132401475	2989	6	q23.2	MOXD1		105420
ENSG00000079950	8998.02372284572	0.057288290968972	0.0491875930142802	1.16468986299736	0.244144553742765	0.362331164311612	syntaxin 7 [Source:HGNC Symbol;Acc:HGNC:11442]	protein_coding	37.41	132445867	132513198	15845	6	q23.2	STX7		67331
ENSG00000079974	1074.92237378856	-0.0935622721605265	0.0367983762645532	-2.54256523407127	0.0110042057821158	0.0303105630401591	RAB, member of RAS oncogene family like 2B [Source:HGNC Symbol;Acc:HGNC:9800]	protein_coding	50.06	50767501	50783662	1126	22	q13.33	RABL2B		16161
ENSG00000079999	4408.36051829705	-0.0386889069083023	0.0323938853852573	-1.19432746174714	0.232349899411124	0.348704841371111	kelch like ECH associated protein 1 [Source:HGNC Symbol;Acc:HGNC:23177]	protein_coding	54.06	10486125	10503558	1044	19	p13.2	KEAP1		17433
ENSG00000080007	86.3165975560731	-0.0360585345582176	0.275727608679919	-0.130775930385979	0.895952564216887	0.93065050950886	DEAD-box helicase 43 [Source:HGNC Symbol;Acc:HGNC:18677]	protein_coding	40.78	73394828	73417566	2430	6	q13	DDX43		22738
ENSG00000080031	47.5477473237438	0.663015861673321	0.164734867328522	4.02474517037794	5.70370448292092e-05	0.000368447502565119	protein tyrosine phosphatase receptor type H [Source:HGNC Symbol;Acc:HGNC:9672]	protein_coding	52.64	55181247	55209506	3923	19	q13.42	PTPRH		28259
ENSG00000080166	41.6836526821098	0.138999189366903	0.143043369647656	0.971727593591268	0.331186085486191	0.457686647009403	dopachrome tautomerase [Source:HGNC Symbol;Acc:HGNC:2709]	protein_coding	39.87	94436811	94479682	5074	13	q32.1	DCT		42871
ENSG00000080189	3199.14285384534	0.00690286925271934	0.0317072738107378	0.217706173476878	0.827658053311173	0.882366410050652	solute carrier family 35 member C2 [Source:HGNC Symbol;Acc:HGNC:17117]	protein_coding	53.97	46345980	46364458	5740	20	q13.12	SLC35C2		18478
ENSG00000080200	787.295694815077	-0.185190685536449	0.0610912432041258	-3.03137857119173	0.00243439815401836	0.00869152449840615	crystallin beta-gamma domain containing 3 [Source:HGNC Symbol;Acc:HGNC:34427]	protein_coding	37.12	97822011	97944984	10779	3	q11.2	CRYBG3		122973
ENSG00000080224	180.867480676015	0.609871175091583	0.236821998599358	2.57523025182862	0.0100173376398592	0.0280551152713143	EPH receptor A6 [Source:HGNC Symbol;Acc:HGNC:19296]	protein_coding	35.41	96814581	97752460	2058	3	q11.2	EPHA6		937879
ENSG00000080293	293.46614331531	0.481551610958791	0.123774775501916	3.89054723796559	0.000100018403073797	0.000589966785415666	secretin receptor [Source:HGNC Symbol;Acc:HGNC:10608]	protein_coding	46.84	119439843	119525301	1854	2	q14.2	SCTR		85458
ENSG00000080298	1108.05940404651	-0.0139366894309367	0.0441529869067905	-0.31564545022419	0.752271635673302	0.82583979384259	regulatory factor X3 [Source:HGNC Symbol;Acc:HGNC:9984]	protein_coding	35	3218297	3526004	9307	9	p24.2	RFX3		307707
ENSG00000080345	3509.08052306115	0.0215065326623395	0.036765770613976	0.584960747542827	0.558574110367063	0.668238136901086	replication timing regulatory factor 1 [Source:HGNC Symbol;Acc:HGNC:23207]	protein_coding	38.04	151409883	151508013	8053	2	q23.3	RIF1		98130
ENSG00000080371	9594.18566969156	0.0701121663892313	0.0426613512184999	1.64345864316711	0.100288075372887	0.180819399897315	RAB21, member RAS oncogene family [Source:HGNC Symbol;Acc:HGNC:18263]	protein_coding	37.14	71754863	71800286	15558	12	q21.1	RAB21		45423
ENSG00000080493	15383.4263045461	0.264906919608782	0.120138958279901	2.20500430003396	0.0274537927915182	0.0637328606048591	solute carrier family 4 member 4 [Source:HGNC Symbol;Acc:HGNC:11030]	protein_coding	37.95	71062667	71572087	4270	4	q13.3	SLC4A4		509420
ENSG00000080503	8781.18170017008	-0.0833435923063998	0.0497259398053219	-1.67605866541069	0.0937267020974775	0.171446645804956	SWI/SNF related, matrix associated, actin dependent regulator of chromatin, subfamily a, member 2 [Source:HGNC Symbol;Acc:HGNC:11098]	protein_coding	40.37	1980290	2193624	162	9	p24.3	SMARCA2		213334
ENSG00000080511	14.2396677670288	0.0240316677473043	0.218919631416693	0.109773927499276	0.912588668898111	0.942441057099831	retinol dehydrogenase 8 [Source:HGNC Symbol;Acc:HGNC:14423]	protein_coding	50.99	10013249	10022279	1714	19	p13.2	RDH8		9030
ENSG00000080546	1332.29081712918	0.0883382109237693	0.0732294483224463	1.20632085789853	0.227693798319404	0.343413631873685	sestrin 1 [Source:HGNC Symbol;Acc:HGNC:21595]	protein_coding	37.66	108986437	109094819	3509	6	q21	SESN1		108382
ENSG00000080561	334.625160029784	-0.00856853992562783	0.0583915801173594	-0.14674273085959	0.883335089320193	0.922148642202701	midline 2 [Source:HGNC Symbol;Acc:HGNC:7096]	protein_coding	39.96	107825755	107931637	758	X	q22.3	MID2		105882
ENSG00000080573	1626.35723481787	0.168587892137582	0.0957612373282375	1.76050244171051	0.0783226538742815	0.148457155054078	collagen type V alpha 3 chain [Source:HGNC Symbol;Acc:HGNC:14864]	protein_coding	52.35	9959561	10010504	6207	19	p13.2	COL5A3		50943
ENSG00000080603	7099.47882540978	-0.000763253601552475	0.0399138505685637	-0.0191225249050167	0.984743362438599	0.988984679408787	Snf2 related CREBBP activator protein [Source:HGNC Symbol;Acc:HGNC:16974]	protein_coding	49.63	30698209	30741409	836	16	p11.2	SRCAP		43200
ENSG00000080608	1026.79379550598	0.0359069914637137	0.063792632046771	0.562870512026964	0.573523061155767	0.681050765706156	pumilio RNA binding family member 3 [Source:HGNC Symbol;Acc:HGNC:29676]	protein_coding	39.59	2720469	2844095	340	9	p24.2	PUM3		123626
ENSG00000080618	4.40154155789775	0.503106132050815	0.162211683113044	3.10154066831428	0.00192516426133735	0.00716669889165433	carboxypeptidase B2 [Source:HGNC Symbol;Acc:HGNC:2300]	protein_coding	39	46053186	46105033	1724	13	q14.13	CPB2		51847
ENSG00000080709	81.6647876802597	0.048916595204025	0.102396579785539	0.477717081043884	0.632851585252996	0.732056078835213	potassium calcium-activated channel subfamily N member 2 [Source:HGNC Symbol;Acc:HGNC:6291]	protein_coding	37.71	114055926	114496500	2244	5	q22.3	KCNN2		440574
ENSG00000080802	1534.71439618451	0.0982562096041293	0.0391328917135721	2.51083437235618	0.0120446193736624	0.0326563138807719	CCR4-NOT transcription complex subunit 4 [Source:HGNC Symbol;Acc:HGNC:7880]	protein_coding	37.19	135361795	135510127	3507	7	q33	CNOT4		148332
ENSG00000080815	4253.49559824215	-0.0645550046275368	0.0366295887087495	-1.76237317707356	0.0780062674745333	0.148030370986931	presenilin 1 [Source:HGNC Symbol;Acc:HGNC:9508]	protein_coding	42.73	73136418	73223691	571	14	q24.2	PSEN1		87273
ENSG00000080819	1086.24744463074	0.110128284121556	0.0532715401067381	2.06730054924067	0.0387058425409887	0.0841591460421579	coproporphyrinogen oxidase [Source:HGNC Symbol;Acc:HGNC:2321]	protein_coding	40.35	98579446	98593648	2709	3	q11.2	CPOX		14202
ENSG00000080822	3535.83624145754	0.0712415741880414	0.0409152620714654	1.74119804154269	0.0816488704402055	0.15327582376599	claudin domain containing 1 [Source:HGNC Symbol;Acc:HGNC:1322]	protein_coding	38.91	98497912	98523066	560	3	q11.2	CLDND1		25154
ENSG00000080823	477.287591938668	0.143151983520734	0.0529597394390696	2.70303413568398	0.00687096896053369	0.0205294077191273	MOK protein kinase [Source:HGNC Symbol;Acc:HGNC:9833]	protein_coding	46.51	102224500	102305190	748	14	q32.31	MOK		80690
ENSG00000080824	43915.1831749916	-0.235943665565262	0.057722944764973	-4.08751955614772	4.36009932539074e-05	0.000294184331613786	heat shock protein 90 alpha family class A member 1 [Source:HGNC Symbol;Acc:HGNC:5253]	protein_coding	47.25	102080742	102139699	3228	14	q32.31	HSP90AA1		58957
ENSG00000080839	404.974311618385	0.0106287034365378	0.0471127950119566	0.225601207354401	0.821511601726017	0.878520413945438	RB transcriptional corepressor like 1 [Source:HGNC Symbol;Acc:HGNC:9893]	protein_coding	43.07	36996349	37095997	5686	20	q11.23	RBL1		99648
ENSG00000080845	5913.7139202908	0.224331724172047	0.0412653870681469	5.43631697435867	5.4393156166457e-08	9.79620138860265e-07	DLG associated protein 4 [Source:HGNC Symbol;Acc:HGNC:24476]	protein_coding	51.09	36306336	36528637	5056	20	q11.23	DLGAP4		222301
ENSG00000080854	63.5569310982381	-0.0712801711401715	0.128369211522275	-0.555274666681294	0.578706803975457	0.685650942472966	immunoglobulin superfamily member 9B [Source:HGNC Symbol;Acc:HGNC:32326]	protein_coding	55.74	133896438	133956968	17159	11	q25	IGSF9B		60530
ENSG00000080986	213.128497417452	0.370221388440183	0.0568659348741759	6.51042472544153	7.4938614402393e-11	2.96592413636008e-09	NDC80 kinetochore complex component [Source:HGNC Symbol;Acc:HGNC:16909]	protein_coding	36.33	2571557	2616635	2126	18	p11.32	NDC80		45078
ENSG00000081014	553.305195000303	0.167279042987996	0.0449095558504676	3.72479842697564	0.000195471350359907	0.00104373596653182	adaptor related protein complex 4 subunit epsilon 1 [Source:HGNC Symbol;Acc:HGNC:573]	protein_coding	37.92	50908672	51005895	1603	15	q21.2	AP4E1		97223
ENSG00000081019	1959.95512255778	0.0242405403494015	0.035542047761967	0.682024302925531	0.495223583666335	0.612452792634221	round spermatid basic protein 1 [Source:HGNC Symbol;Acc:HGNC:25642]	protein_coding	37.22	113761832	113812476	6621	1	p13.2	RSBN1		50644
ENSG00000081026	1156.47570084707	-0.133285056399474	0.0617995976266874	-2.15673016521253	0.0310266951810253	0.0703170646232539	membrane associated guanylate kinase, WW and PDZ domain containing 3 [Source:HGNC Symbol;Acc:HGNC:29647]	protein_coding	37.14	113390515	113685923	3911	1	p13.2	MAGI3		295408
ENSG00000081041	875.957957717773	0.3039033357621	0.113219493790122	2.6841962067544	0.00727044245126986	0.021489520884655	C-X-C motif chemokine ligand 2 [Source:HGNC Symbol;Acc:HGNC:4603]	protein_coding	47.61	74097040	74099196	1115	4	q13.3	CXCL2		2156
ENSG00000081051	32.4639419181144	0.552879472459397	0.21215854195129	2.60597319049418	0.00916136320787522	0.0260894426672348	alpha fetoprotein [Source:HGNC Symbol;Acc:HGNC:317]	protein_coding	34.51	73431138	73456174	197	4	q13.3	AFP		25036
ENSG00000081052	1293.92658846652	-0.33791728369647	0.110748220844223	-3.05122087849862	0.00227912844939959	0.00823838292652138	collagen type IV alpha 4 chain [Source:HGNC Symbol;Acc:HGNC:2206]	protein_coding	41	227002714	227164453	9984	2	q36.3	COL4A4		161739
ENSG00000081059	409.551917941094	-0.039263138197404	0.0993683199381619	-0.395127322489079	0.69274892562442	0.780042533031373	transcription factor 7 [Source:HGNC Symbol;Acc:HGNC:11639]	protein_coding	54.55	134114681	134151865	3288	5	q31.1	TCF7		37184
ENSG00000081087	2399.63925180713	0.143693192320072	0.0547494631316163	2.62455892900058	0.00867612776110399	0.0248785165540616	osteoclastogenesis associated transmembrane protein 1 [Source:HGNC Symbol;Acc:HGNC:21652]	protein_coding	42.48	108041409	108165854	4471	6	q21	OSTM1		124445
ENSG00000081138	7.90078590146796	-0.0653226811173614	0.229804265108416	-0.284253562859435	0.776216070338067	0.844156435451767	cadherin 7 [Source:HGNC Symbol;Acc:HGNC:1766]	protein_coding	35.27	65750252	65890337	2728	18	q22.1	CDH7		140085
ENSG00000081148	24.0434680153286	0.444365048316269	0.0887619985341511	5.00625330270476	5.54997123678006e-07	7.13624273052535e-06	interphotoreceptor matrix proteoglycan 2 [Source:HGNC Symbol;Acc:HGNC:18362]	protein_coding	37.6	101222546	101320575	8352	3	q12.3	IMPG2		98029
ENSG00000081154	8844.89251237881	-0.0543737129431574	0.0447121941838757	-1.21608241187067	0.223953529792251	0.338938064534496	PEST proteolytic signal containing nuclear protein [Source:HGNC Symbol;Acc:HGNC:30023]	protein_coding	39.69	101574180	101594465	2285	3	q12.3	PCNP		20285
ENSG00000081177	1498.33164543167	-0.0873662432237711	0.0372397802341582	-2.34604615479536	0.018973757747492	0.0473599703074224	exonuclease 3'-5' domain containing 2 [Source:HGNC Symbol;Acc:HGNC:20217]	protein_coding	41.37	69191511	69244020	3252	14	q24.1	EXD2		52509
ENSG00000081181	1055.36626373933	0.231132285233589	0.225329900739997	1.02575061931211	0.30500914763085	0.429112488174597	arginase 2 [Source:HGNC Symbol;Acc:HGNC:664]	protein_coding	42.07	67619920	67651708	1911	14	q24.1	ARG2		31788
ENSG00000081189	8497.90504864462	0.242634726778582	0.0583595421268668	4.1575844829475	3.21630347438175e-05	0.00022800767356397	myocyte enhancer factor 2C [Source:HGNC Symbol;Acc:HGNC:6996]	protein_coding	36.05	88717117	88904257	7281	5	q14.3	MEF2C		187140
ENSG00000081237	4533.17767470111	0.00715028349027967	0.0598002992606636	0.119569359663441	0.904824292994284	0.937166260446687	protein tyrosine phosphatase receptor type C [Source:HGNC Symbol;Acc:HGNC:9666]	protein_coding	34.25	198638457	198757476	731	1	q31.3	PTPRC		119019
ENSG00000081248	11.6737537998928	0.410989328576962	0.158532356155757	2.59246338440317	0.00952913243606355	0.026934198230274	calcium voltage-gated channel subunit alpha1 S [Source:HGNC Symbol;Acc:HGNC:1397]	protein_coding	51.58	201039512	201112451	6028	1	q32.1	CACNA1S		72939
ENSG00000081277	280.023432477575	0.722953642921307	0.256364437547562	2.82002312737772	0.00480201884122641	0.0152729046916074	plakophilin 1 [Source:HGNC Symbol;Acc:HGNC:9023]	protein_coding	52.25	201283452	201332993	5326	1	q32.1	PKP1		49541
ENSG00000081307	5416.50205857251	0.165866770621184	0.0708481315925733	2.34115941934835	0.0192239565638868	0.0478813727033294	ubiquitin like modifier activating enzyme 5 [Source:HGNC Symbol;Acc:HGNC:23230]	protein_coding	36.81	132654446	132679794	2850	3	q22.1	UBA5		25348
ENSG00000081320	1877.52788288099	0.262366042182317	0.0576266036362275	4.55286318517959	5.29206913075611e-06	4.86816359324146e-05	serine/threonine kinase 17b [Source:HGNC Symbol;Acc:HGNC:11396]	protein_coding	37.67	196133583	196176503	5273	2	q32.3	STK17B		42920
ENSG00000081377	1427.06652878705	-0.193557309806185	0.0572254872232867	-3.38236193692767	0.000718653914958887	0.00313821234608123	cell division cycle 14B [Source:HGNC Symbol;Acc:HGNC:1719]	protein_coding	42.85	96490241	96619843	4960	9	q22.33	CDC14B		129602
ENSG00000081386	603.246501337482	-0.178774700026783	0.0408343379045577	-4.37804821140076	1.19746865023512e-05	9.7595800036993e-05	zinc finger protein 510 [Source:HGNC Symbol;Acc:HGNC:29161]	protein_coding	38.93	96754553	96778129	6507	9	q22.33	ZNF510		23576
ENSG00000081479	29653.3782813522	0.324162401568198	0.138800788280662	2.33545072462216	0.0195198872005398	0.0485141996635256	LDL receptor related protein 2 [Source:HGNC Symbol;Acc:HGNC:6694]	protein_coding	39.58	169127109	169362534	15657	2	q31.1	LRP2		235425
ENSG00000081665	920.548537723217	-0.0584261704839251	0.0372668332050935	-1.56777932169293	0.116932642333454	0.204292203611645	zinc finger protein 506 [Source:HGNC Symbol;Acc:HGNC:23780]	protein_coding	40.49	19785839	19821751	4140	19	p13.11	ZNF506		35912
ENSG00000081692	1535.78231616466	-0.107768664918714	0.028722428892886	-3.7520735213799	0.000175378012297684	0.000956591262371268	jumonji domain containing 4 [Source:HGNC Symbol;Acc:HGNC:25724]	protein_coding	61.26	227730425	227735411	3749	1	q42.13	JMJD4		4986
ENSG00000081721	883.288921120079	-0.0478972565548268	0.0297245547050406	-1.61137002825158	0.107099095779567	0.190579781468915	dual specificity phosphatase 12 [Source:HGNC Symbol;Acc:HGNC:3067]	protein_coding	39.87	161749758	161757238	1252	1	q23.3	DUSP12		7480
ENSG00000081760	1281.49477728398	-0.0936750630945007	0.0503687476058676	-1.85978543337036	0.0629158890753438	0.125024722472686	acetoacetyl-CoA synthetase [Source:HGNC Symbol;Acc:HGNC:21298]	protein_coding	51.2	125065434	125143333	1235	12	q24.31	AACS		77899
ENSG00000081791	4706.18306279803	-0.0669738606693129	0.0337532215253223	-1.98422128741305	0.0472311764542787	0.0990463039963272	DAP3 binding cell death enhancer 1 [Source:HGNC Symbol;Acc:HGNC:28969]	protein_coding	48.18	141923855	141942047	4907	5	q31.3	DELE1		18192
ENSG00000081800	861.279320428495	-0.26052256162722	0.186667151214431	-1.39565295732161	0.162819026877109	0.265161014565922	solute carrier family 13 member 1 [Source:HGNC Symbol;Acc:HGNC:10916]	protein_coding	35.73	123113531	123199972	3798	7	q31.32	SLC13A1		86441
ENSG00000081803	3887.43845317952	-0.146430997434912	0.0685076440569735	-2.13744027328008	0.0325621987273872	0.0729614469413577	calcium dependent secretion activator 2 [Source:HGNC Symbol;Acc:HGNC:16018]	protein_coding	36.56	122318411	122886759	2238	7	q31.32	CADPS2		568348
ENSG00000081818	891.707225696309	0.262969519942931	0.10238370976356	2.56847032159922	0.0102148458663432	0.0285393085181044	protocadherin beta 4 [Source:HGNC Symbol;Acc:HGNC:8689]	protein_coding	45.69	141121818	141125623	3806	5	q31.3	PCDHB4		3805
ENSG00000081842	63.9506368377017	0.333107155674595	0.185614319150493	1.79461992587176	0.0727142762267093	0.139902129515154	protocadherin alpha 6 [Source:HGNC Symbol;Acc:HGNC:8672]	protein_coding	40.2	140827958	141012347	3267	5	q31.3	PCDHA6		184389
ENSG00000081853	131.014966241034	0.25450722983803	0.15470135713867	1.64515188842136	0.0999384923144798	0.180409225930885	protocadherin gamma subfamily A, 2 [Source:HGNC Symbol;Acc:HGNC:8700]	protein_coding	45.18	141338760	141512975	4543	5	q31.3	PCDHGA2		174215
ENSG00000081870	787.562079076957	0.0798432611088195	0.0382626962370556	2.08671288123954	0.036914096176739	0.0807937737604457	heat shock protein family B (small) member 11 [Source:HGNC Symbol;Acc:HGNC:25019]	protein_coding	39.89	53916574	53945699	894	1	p32.3	HSPB11		29125
ENSG00000081913	1026.05726335256	-0.0500016488169865	0.0531498110265253	-0.940768139176117	0.34682369163224	0.473045464006687	PH domain and leucine rich repeat protein phosphatase 1 [Source:HGNC Symbol;Acc:HGNC:20610]	protein_coding	39.46	62715541	62980433	6299	18	q21.33	PHLPP1		264892
ENSG00000081923	1235.11276903376	0.0052578082651111	0.0690788354797248	0.076113157215198	0.939329072562789	0.96015703058119	ATPase phospholipid transporting 8B1 [Source:HGNC Symbol;Acc:HGNC:3706]	protein_coding	43.04	57646426	57803315	6161	18	q21.31	ATP8B1		156889
ENSG00000081985	83.8394418303345	-0.695538676983079	0.254855704257532	-2.72914698538682	0.00634983941891116	0.0192595970562003	interleukin 12 receptor subunit beta 2 [Source:HGNC Symbol;Acc:HGNC:5972]	protein_coding	41.73	67307364	67398724	4040	1	p31.3	IL12RB2		91360
ENSG00000082014	701.016391203659	0.0922622198644421	0.0724656602719184	1.27318538902757	0.202952264043232	0.314905376478979	SWI/SNF related, matrix associated, actin dependent regulator of chromatin, subfamily d, member 3 [Source:HGNC Symbol;Acc:HGNC:11108]	protein_coding	56.14	151238764	151277896	468	7	q36.1	SMARCD3		39132
ENSG00000082068	1438.31181718265	0.116923772486513	0.036248932238386	3.22557838993934	0.00125718402524329	0.00500253192192811	WD repeat domain 70 [Source:HGNC Symbol;Acc:HGNC:25495]	protein_coding	38.99	37379285	37753435	2877	5	p13.2	WDR70		374150
ENSG00000082074	1637.06470188009	0.209595075314467	0.064853772619992	3.23181006820652	0.00123008787542579	0.00491641279668332	FYN binding protein 1 [Source:HGNC Symbol;Acc:HGNC:4036]	protein_coding	37.96	39105252	39274528	4829	5	p13.1	FYB1		169276
ENSG00000082126	7.28682357080234	0.0924443609407654	0.116964014492014	0.790365834673683	0.429314148987728	0.553466329993156	membrane palmitoylated protein 4 [Source:HGNC Symbol;Acc:HGNC:13680]	protein_coding	41.38	201644870	201698694	2330	2	q33.1	MPP4		53824
ENSG00000082146	1501.93338626733	0.314397848239534	0.074237296885965	4.23503900906409	2.28512033789209e-05	0.000170250907818985	STE20 related adaptor beta [Source:HGNC Symbol;Acc:HGNC:13205]	protein_coding	38.23	201387858	201480846	772	2	q33.1	STRADB		92988
ENSG00000082153	5509.64262742165	-0.0129509223480004	0.034657576857364	-0.373682280250029	0.708640710144764	0.792051064110564	basic leucine zipper and W2 domains 1 [Source:HGNC Symbol;Acc:HGNC:18380]	protein_coding	41.12	200810594	200827338	578	2	q33.1	BZW1		16744
ENSG00000082175	149.28439255661	-0.116060941114613	0.137859172604563	-0.841880441626645	0.399854879062615	0.525167553423638	progesterone receptor [Source:HGNC Symbol;Acc:HGNC:8910]	protein_coding	37.72	101029624	101129813	13037	11	q22.1	PGR		100189
ENSG00000082196	733.42324031878	-0.0371681548158712	0.193538438386707	-0.192045337999503	0.847706691750627	0.896548034089645	C1q and TNF related 3 [Source:HGNC Symbol;Acc:HGNC:14326]	protein_coding	39.58	34017858	34043213	3773	5	p13.2	C1QTNF3		25355
ENSG00000082212	2028.40150864311	-0.140227647256831	0.046554449597198	-3.01212125736894	0.00259428945482218	0.0091655856702372	malic enzyme 2 [Source:HGNC Symbol;Acc:HGNC:6984]	protein_coding	38.58	50879080	50954257	9031	18	q21.2	ME2		75177
ENSG00000082213	1395.57514013593	-0.0146037540647736	0.033353877296545	-0.437842771169705	0.661500263468127	0.755288824605777	chromosome 5 open reading frame 22 [Source:HGNC Symbol;Acc:HGNC:25639]	protein_coding	39.87	31532287	31555053	3117	5	p13.3	C5orf22		22766
ENSG00000082258	2510.99783547897	0.0961618623807105	0.0387215005697487	2.48342292952968	0.0130126489383934	0.0347239359189788	cyclin T2 [Source:HGNC Symbol;Acc:HGNC:1600]	protein_coding	37.48	134918235	134959342	5414	2	q21.3	CCNT2		41107
ENSG00000082269	1145.08346204639	-0.276203670640416	0.0756569433008765	-3.65073790441143	0.000261487973802389	0.00133544240980934	family with sequence similarity 135 member A [Source:HGNC Symbol;Acc:HGNC:21084]	protein_coding	36.09	70412941	70561174	529	6	q13	FAM135A		148233
ENSG00000082293	84.4738756478182	-0.121643632959842	0.169976425859316	-0.715650022318522	0.474207477882841	0.594710931571595	collagen type XIX alpha 1 chain [Source:HGNC Symbol;Acc:HGNC:2196]	protein_coding	36.54	69866556	70212468	8740	6	q13	COL19A1		345912
ENSG00000082397	3882.05840591137	-0.0674829635551906	0.0806750531115665	-0.836478700074329	0.402885654549225	0.528164931036538	erythrocyte membrane protein band 4.1 like 3 [Source:HGNC Symbol;Acc:HGNC:3380]	protein_coding	39.83	5392381	5630700	4459	18	p11.31	EPB41L3		238319
ENSG00000082438	10744.9296561813	0.232830823076936	0.0922514175347185	2.52387257886104	0.0116069991446245	0.0316655640752895	cordon-bleu WH2 repeat protein like 1 [Source:HGNC Symbol;Acc:HGNC:23571]	protein_coding	36.27	164653624	164843679	472	2	q24.3	COBLL1		190055
ENSG00000082458	2201.88810673556	-0.0791063348335146	0.0455197191257571	-1.73784760435292	0.0822376700412702	0.154167129362256	discs large MAGUK scaffold protein 3 [Source:HGNC Symbol;Acc:HGNC:2902]	protein_coding	46.89	70444835	70505490	6112	X	q13.1	DLG3		60655
ENSG00000082482	162.989317113211	0.366995691422525	0.241764082237962	1.51799096054848	0.129016677471848	0.220699306908674	potassium two pore domain channel subfamily K member 2 [Source:HGNC Symbol;Acc:HGNC:6277]	protein_coding	36.37	215005775	215237090	1662	1	q41	KCNK2		231315
ENSG00000082497	687.096957286552	-0.297546696910867	0.102925182012619	-2.89090280038938	0.00384136908981341	0.0126901254520363	SERTA domain containing 4 [Source:HGNC Symbol;Acc:HGNC:25236]	protein_coding	43.14	210232796	210246631	5222	1	q32.2	SERTAD4		13835
ENSG00000082512	861.174242732015	0.267046553398279	0.0518759535010376	5.14779074649563	2.63572278648071e-07	3.80176654721977e-06	TNF receptor associated factor 5 [Source:HGNC Symbol;Acc:HGNC:12035]	protein_coding	44.65	211326615	211374946	4958	1	q32.3	TRAF5		48331
ENSG00000082515	1318.01565651436	-0.034922033317166	0.0437907217924814	-0.797475626975436	0.425174852526272	0.549414076328712	mitochondrial ribosomal protein L22 [Source:HGNC Symbol;Acc:HGNC:14480]	protein_coding	38.82	154941073	154969411	3173	5	q33.2	MRPL22		28338
ENSG00000082516	1604.45818207145	0.00871122449483761	0.0391097757127326	0.222737776836741	0.82373959817895	0.879801386141633	gem nuclear organelle associated protein 5 [Source:HGNC Symbol;Acc:HGNC:20043]	protein_coding	41.33	154887411	154938211	5404	5	q33.2	GEMIN5		50800
ENSG00000082641	35744.4461259885	-0.0828551413234389	0.0411306705138423	-2.01443692233402	0.0439636811548912	0.0935359452078693	nuclear factor, erythroid 2 like 1 [Source:HGNC Symbol;Acc:HGNC:7781]	protein_coding	54.26	48048329	48061545	568	17	q21.32	NFE2L1		13216
ENSG00000082684	7455.56074940045	0.782373095571806	0.111522479568094	7.01538468837668	2.29317127699072e-12	1.41221354913351e-10	semaphorin 5B [Source:HGNC Symbol;Acc:HGNC:10737]	protein_coding	50.17	122909082	123028605	4805	3	q21.1	SEMA5B		119523
ENSG00000082701	5132.52710658154	0.203596959931484	0.0384500593842124	5.29510131303156	1.18950443637287e-07	1.91869666888893e-06	glycogen synthase kinase 3 beta [Source:HGNC Symbol;Acc:HGNC:4617]	protein_coding	37.2	119821321	120094994	7743	3	q13.33	GSK3B		273673
ENSG00000082781	9301.49037784967	0.256339079707478	0.0607806717057397	4.21744400832726	2.47087146739462e-05	0.000181588909879586	integrin subunit beta 5 [Source:HGNC Symbol;Acc:HGNC:6160]	protein_coding	46.61	124761948	124901418	4440	3	q21.2	ITGB5		139470
ENSG00000082805	4816.1043123096	0.199127704248986	0.0406543578525537	4.89806541702585	9.67848160388091e-07	1.15906067148469e-05	ELKS/RAB6-interacting/CAST family member 1 [Source:HGNC Symbol;Acc:HGNC:17072]	protein_coding	39.35	990509	1495933	546	12	p13.33	ERC1		505424
ENSG00000082898	7903.78304626809	-0.167181027959244	0.0405764870349532	-4.12014543829858	3.7863331826134e-05	0.000259982476872722	exportin 1 [Source:HGNC Symbol;Acc:HGNC:12825]	protein_coding	41.09	61476032	61538741	8930	2	p15	XPO1		62709
ENSG00000082996	6600.91385800181	-0.229121895654356	0.0485899439510243	-4.71541798618448	2.41215042450248e-06	2.51542690231298e-05	ring finger protein 13 [Source:HGNC Symbol;Acc:HGNC:10057]	protein_coding	36.38	149812770	149962139	2336	3	q25.1	RNF13		149369
ENSG00000083067	867.049681891953	-0.0845043862852453	0.10387363429417	-0.813530660205159	0.415913874922209	0.540311780350868	transient receptor potential cation channel subfamily M member 3 [Source:HGNC Symbol;Acc:HGNC:17992]	protein_coding	38.04	70529060	71446904	12320	9	q21.13	TRPM3		917844
ENSG00000083093	515.216428709946	-0.0251843694712984	0.0416054569144574	-0.605314094328505	0.544970318265774	0.656220937555559	partner and localizer of BRCA2 [Source:HGNC Symbol;Acc:HGNC:26144]	protein_coding	43.53	23603160	23641310	626	16	p12.2	PALB2		38150
ENSG00000083097	1174.75837024629	0.0709575153873834	0.0458754443407955	1.54674284700678	0.121925266723927	0.211353627083556	DOP1 leucine zipper like protein A [Source:HGNC Symbol;Acc:HGNC:21194]	protein_coding	35.96	83067666	83171350	7957	6	q14.1	DOP1A		103684
ENSG00000083099	1517.4297077345	0.0151086007669177	0.0418818330549024	0.360743541170033	0.718291172168987	0.800254778632761	LYR motif containing 2 [Source:HGNC Symbol;Acc:HGNC:25229]	protein_coding	44.37	89568144	89638749	844	6	q15	LYRM2		70605
ENSG00000083123	1537.07112813506	-0.178035924703328	0.0498432814077545	-3.57191420137176	0.000354381520383131	0.00172689157094807	branched chain keto acid dehydrogenase E1 subunit beta [Source:HGNC Symbol;Acc:HGNC:987]	protein_coding	36.82	80106647	80346270	743	6	q14.1	BCKDHB		239623
ENSG00000083168	3140.04405189544	-0.00259726415561187	0.0431369314479297	-0.0602097568935104	0.951988574937671	0.968957379960097	lysine acetyltransferase 6A [Source:HGNC Symbol;Acc:HGNC:13013]	protein_coding	38.89	41929479	42051994	9153	8	p11.21	KAT6A		122515
ENSG00000083223	1328.81979455697	0.0584965537741372	0.044269743576174	1.32136644689354	0.186379208122602	0.294257191107751	terminal uridylyl transferase 7 [Source:HGNC Symbol;Acc:HGNC:25817]	protein_coding	37.99	86287733	86354454	5724	9	q21.33	TUT7		66721
[truncated: 14,707 more rows]
