# Supplementary material for: Oncogenic Role of miR-217 During Clear Cell Renal Carcinoma Progression
Source: Front Oncol. 2022 Jul 22;12:934711. doi: 10.3389/fonc.2022.934711 (PMC9354686; doi:10.3389/fonc.2022.934711)
Supplement: Supplementary Material S3 — Differential expression values for all combinations between four stages of ccRC and non-tumor. This zip file contains 20 differential expression analyses, including log2 fold change value, p-value, adjusted p-value, and B-statistic for each gene. BioMart annotation in every gene is included for better use. [file DataSheet_3.zip › DEGS/res-rna-stage3_stage1.tsv]

ensembl_gene_id	baseMean	log2FoldChange	lfcSE	stat	pvalue	padj	description	gene_biotype	gcContent	start_position	end_position	transcript_length	chr	band	gene_name	mirbase_id	geneLength
ENSG00000000003	3834.6875331223	-0.0680405317783969	0.0356442713359596	-1.90887705732827	0.0562779533070661	0.0855193218501576	tetraspanin 6 [Source:HGNC Symbol;Acc:HGNC:11858]	protein_coding	40.4	100627108	100639991	3768	X	q22.1	TSPAN6		12883
ENSG00000000005	59.4849526375561	0.426449703900965	0.172425334065117	2.47324272974825	0.0133893168617561	0.0237711646297283	tenomodulin [Source:HGNC Symbol;Acc:HGNC:17757]	protein_coding	40.78	100584936	100599885	1205	X	q22.1	TNMD		14949
ENSG00000000419	1365.33753215723	0.0755618007129819	0.0239277836668101	3.15791055975621	0.00158904303223412	0.00346159233240208	dolichyl-phosphate mannosyltransferase subunit 1, catalytic [Source:HGNC Symbol;Acc:HGNC:3005]	protein_coding	40.2	50934867	50959140	1097	20	q13.13	DPM1		24273
ENSG00000000457	622.667006790313	0.102822742644023	0.028802167747548	3.56996541181443	0.000357028366203918	0.000882886208227824	SCY1 like pseudokinase 3 [Source:HGNC Symbol;Acc:HGNC:19285]	protein_coding	40.14	169849631	169894267	6308	1	q24.2	SCYL3		44636
ENSG00000000460	227.081181122874	0.160753808490818	0.0313477483809959	5.12808149845533	2.92709732528378e-07	1.24503298289331e-06	chromosome 1 open reading frame 112 [Source:HGNC Symbol;Acc:HGNC:25565]	protein_coding	39.22	169662007	169854080	3849	1	q24.2	C1orf112		192073
ENSG00000000938	1061.68175106104	0.173772186294654	0.0469192782457998	3.70364150497583	0.000212526542944627	0.000548714114934362	FGR proto-oncogene, Src family tyrosine kinase [Source:HGNC Symbol;Acc:HGNC:3697]	protein_coding	52.92	27612064	27635185	2637	1	p35.3	FGR		23121
ENSG00000000971	4984.2088185224	0.429944242493377	0.089639232965501	4.7963846662861	1.61554904911282e-06	6.09238076224815e-06	complement factor H [Source:HGNC Symbol;Acc:HGNC:4883]	protein_coding	35.19	196652043	196747504	3962	1	q31.3	CFH		95461
ENSG00000001036	5278.28522982578	0.0914308915317001	0.0303689541616006	3.01066974664896	0.00260672200552426	0.0054383232172335	alpha-L-fucosidase 2 [Source:HGNC Symbol;Acc:HGNC:4008]	protein_coding	39.72	143494812	143511720	2385	6	q24.2	FUCA2		16908
ENSG00000001084	1709.19645324353	-0.269639625262242	0.0439276821905216	-6.13826206656592	8.34291510431646e-10	5.38506298320379e-09	glutamate-cysteine ligase catalytic subunit [Source:HGNC Symbol;Acc:HGNC:4311]	protein_coding	40.16	53497341	53616970	3774	6	p12.1	GCLC		119629
ENSG00000001167	1499.05924793297	0.0298656378411772	0.0251378373057305	1.18807507097554	0.234803834795845	0.29972953329391	nuclear transcription factor Y subunit alpha [Source:HGNC Symbol;Acc:HGNC:7804]	protein_coding	40.69	41072974	41102403	6209	6	p21.1	NFYA		29429
ENSG00000001460	485.078034786405	-0.107523694727848	0.0402561387428669	-2.67098877551689	0.00756281757145474	0.0142319193705202	sperm tail PG-rich repeat containing 1 [Source:HGNC Symbol;Acc:HGNC:28070]	protein_coding	44.09	24356999	24416934	2726	1	p36.11	STPG1		59935
ENSG00000001461	3225.93122356702	-0.217560189066326	0.0397002893799109	-5.48006557293297	4.25168231631537e-08	2.07682266546808e-07	NIPA like domain containing 3 [Source:HGNC Symbol;Acc:HGNC:25233]	protein_coding	44.99	24415802	24472976	5372	1	p36.11	NIPAL3		57174
ENSG00000001497	2175.54704165498	0.0774555125096553	0.0296638113741537	2.61111128076896	0.0090248521689948	0.0167004534321221	LAS1 like ribosome biogenesis factor [Source:HGNC Symbol;Acc:HGNC:25726]	protein_coding	42.78	65438549	65534810	2702	X	q12	LAS1L		96261
ENSG00000001561	3665.9549673142	-0.417279474280773	0.0414115978897687	-10.076391531462	7.02591214774886e-24	2.95361337879587e-22	ectonucleotide pyrophosphatase/phosphodiesterase 4 [Source:HGNC Symbol;Acc:HGNC:3359]	protein_coding	36.05	46129989	46146688	4644	6	p21.1	ENPP4		16699
ENSG00000001617	6294.07585536243	-0.0934242932115258	0.0431669726150725	-2.16425400142389	0.0304448608814327	0.0496461418473529	semaphorin 3F [Source:HGNC Symbol;Acc:HGNC:10728]	protein_coding	57.74	50155045	50189075	936	3	p21.31	SEMA3F		34030
ENSG00000001626	200.371348560307	-0.411009634790077	0.103613524546613	-3.96675662360247	7.28573222696276e-05	0.000205752831268578	CF transmembrane conductance regulator [Source:HGNC Symbol;Acc:HGNC:1884]	protein_coding	36.9	117287120	117715971	1706	7	q31.2	CFTR		428851
ENSG00000001629	5814.29362412843	0.0208164897802324	0.0423301667889763	0.491764889186629	0.6228855600862	0.683466347950781	ankyrin repeat and IBR domain containing 1 [Source:HGNC Symbol;Acc:HGNC:22215]	protein_coding	36.83	92245974	92401383	6340	7	q21.2	ANKIB1		155409
ENSG00000001630	147.761177092691	-0.560789595915587	0.0551845342670844	-10.1620789839678	2.92766032930483e-24	1.3015655935241e-22	cytochrome P450 family 51 subfamily A member 1 [Source:HGNC Symbol;Acc:HGNC:2649]	protein_coding	38.25	92112153	92134803	3155	7	q21.2	CYP51A1		22650
ENSG00000001631	2248.38611118933	0.0044625047074387	0.0279403545744764	0.159715392857441	0.873105274816657	0.900634371270097	KRIT1 ankyrin repeat containing [Source:HGNC Symbol;Acc:HGNC:1573]	protein_coding	36.48	92198969	92246166	4762	7	q21.2	KRIT1		47197
ENSG00000002016	425.340939061179	0.214839753042298	0.0332000816477319	6.47106098478452	9.73171443029782e-11	7.17802409365649e-10	RAD52 homolog, DNA repair protein [Source:HGNC Symbol;Acc:HGNC:9824]	protein_coding	45.19	911736	990053	3023	12	p13.33	RAD52		78317
ENSG00000002330	2236.93069520633	0.0919143671282871	0.0247660941889993	3.71129845614147	0.000206198809431439	0.000533310181804903	BCL2 associated agonist of cell death [Source:HGNC Symbol;Acc:HGNC:936]	protein_coding	53.92	64269830	64284704	1157	11	q13.1	BAD		14874
ENSG00000002549	5916.06867126354	-0.0359592022560238	0.0330734857490045	-1.08725165919671	0.276925606051196	0.345283155979729	leucine aminopeptidase 3 [Source:HGNC Symbol;Acc:HGNC:18449]	protein_coding	44.16	17577198	17607972	2209	4	p15.32	LAP3		30774
ENSG00000002586	8771.8345278738	0.267904722001737	0.0363070349120146	7.37886535353188	1.59644178815079e-13	1.77800006151839e-12	CD99 molecule (Xg blood group) [Source:HGNC Symbol;Acc:HGNC:7082]	protein_coding	47.38	2691187	2741309	1243	X	p22.33	CD99		50122
ENSG00000002587	614.828011831783	-0.187685796363269	0.0746067706064567	-2.5156670746854	0.0118807351377653	0.0213403463671151	heparan sulfate-glucosamine 3-sulfotransferase 1 [Source:HGNC Symbol;Acc:HGNC:5194]	protein_coding	43.92	11393150	11429564	7160	4	p15.33	HS3ST1		36414
ENSG00000002726	10297.052177593	0.0631440715582487	0.149101192835666	0.423498097884729	0.671931886052886	0.728359911544823	amine oxidase copper containing 1 [Source:HGNC Symbol;Acc:HGNC:80]	protein_coding	47.8	150824627	150861504	3135	7	q36.1	AOC1		36877
ENSG00000002746	106.246365893047	-0.0954396222473555	0.114683672077244	-0.832198869452605	0.405296701918126	0.479533240725871	HECT, C2 and WW domain containing E3 ubiquitin protein ligase 1 [Source:HGNC Symbol;Acc:HGNC:22195]	protein_coding	42.03	43112629	43566001	9453	7	p14.1	HECW1		453372
ENSG00000002822	1498.76377496764	0.0703222955615202	0.0290899053178762	2.41741232200938	0.0156312993125242	0.0272711637398484	mitotic arrest deficient 1 like 1 [Source:HGNC Symbol;Acc:HGNC:6762]	protein_coding	55.65	1815793	2233243	548	7	p22.3	MAD1L1		417450
ENSG00000002834	16331.832485627	0.0243532528844167	0.0252007453417816	0.966370341596215	0.333858899298564	0.40635526244508	LIM and SH3 protein 1 [Source:HGNC Symbol;Acc:HGNC:6513]	protein_coding	53.69	38869859	38921770	3910	17	q12	LASP1		51911
ENSG00000002919	1693.25147458653	-0.0392432461738048	0.023139850624225	-1.69591614099363	0.0899017624162159	0.129628212078189	sorting nexin 11 [Source:HGNC Symbol;Acc:HGNC:14975]	protein_coding	48.03	48103357	48123601	563	17	q21.32	SNX11		20244
ENSG00000002933	20919.5130789175	-0.0183895848119733	0.0500672434215547	-0.367297729118761	0.713396947798245	0.765121762850107	transmembrane protein 176A [Source:HGNC Symbol;Acc:HGNC:24930]	protein_coding	57.55	150800403	150805118	1530	7	q36.1	TMEM176A		4715
ENSG00000003056	4723.33086508534	-0.149506951748247	0.0201193714377349	-7.43099515861805	1.0778365764325e-13	1.23065294055185e-12	mannose-6-phosphate receptor, cation dependent [Source:HGNC Symbol;Acc:HGNC:6752]	protein_coding	42.37	8940361	8949761	2450	12	p13.31	M6PR		9400
ENSG00000003096	1255.29624690387	-0.0192252410690729	0.0581581162418626	-0.330568496907994	0.740970445399721	0.788389444462742	kelch like family member 13 [Source:HGNC Symbol;Acc:HGNC:22931]	protein_coding	36.56	117897813	118117340	3256	X	q24	KLHL13		219527
ENSG00000003137	635.388636728461	0.0949432893900364	0.112427913021701	0.844481471177983	0.398400413021543	0.472546206411034	cytochrome P450 family 26 subfamily B member 1 [Source:HGNC Symbol;Acc:HGNC:20581]	protein_coding	59.85	72129238	72147862	4556	2	p13.2	CYP26B1		18624
ENSG00000003147	508.754454700244	-0.234332007061704	0.0512898998064089	-4.56877490395143	4.90583305807733e-06	1.70136680986153e-05	islet cell autoantigen 1 [Source:HGNC Symbol;Acc:HGNC:5343]	protein_coding	40.3	8113184	8262687	2344	7	p21.3	ICA1		149503
ENSG00000003249	1288.70986138652	-0.171025437564397	0.0663941134564238	-2.57591266244779	0.00999758956228081	0.0183003356695938	dysbindin domain containing 1 [Source:HGNC Symbol;Acc:HGNC:28455]	protein_coding	59.3	90004871	90019890	1843	16	q24.3	DBNDD1		15019
ENSG00000003393	1442.24791260127	-0.0451266885568621	0.0249267534295563	-1.81037168295468	0.070238167527684	0.104058682047999	alsin Rho guanine nucleotide exchange factor ALS2 [Source:HGNC Symbol;Acc:HGNC:443]	protein_coding	38.18	201700267	201782112	6675	2	q33.1	ALS2		81845
ENSG00000003400	1493.24909196054	0.0822308768988857	0.037925360631483	2.16822926742648	0.0301412470467944	0.0492351535965706	caspase 10 [Source:HGNC Symbol;Acc:HGNC:1500]	protein_coding	42.31	201182898	201229406	5814	2	q33.1	CASP10		46508
ENSG00000003402	12687.7090554336	0.0383199868046834	0.028023127886998	1.36744145618601	0.171486975643458	0.228335041746647	CASP8 and FADD like apoptosis regulator [Source:HGNC Symbol;Acc:HGNC:1876]	protein_coding	44.35	201116154	201176687	1679	2	q33.1	CFLAR		60533
ENSG00000003436	19884.4316170699	0.022200256266266	0.095458898740477	0.232563507008619	0.816100367524044	0.853002297186001	tissue factor pathway inhibitor [Source:HGNC Symbol;Acc:HGNC:11760]	protein_coding	36.6	187464230	187565760	3649	2	q32.1	TFPI		101530
ENSG00000003509	691.028511574253	0.0688089399453752	0.029346078187025	2.34474056488401	0.0190403231005485	0.0325880522046831	NADH:ubiquinone oxidoreductase complex assembly factor 7 [Source:HGNC Symbol;Acc:HGNC:28816]	protein_coding	38.97	37231631	37253403	946	2	p22.2	NDUFAF7		21772
ENSG00000003756	2935.82542075674	-0.0276798740246055	0.0213986438931875	-1.29353402779967	0.195826423017097	0.255830880468435	RNA binding motif protein 5 [Source:HGNC Symbol;Acc:HGNC:9902]	protein_coding	44.45	50088919	50119021	3177	3	p21.31	RBM5		30102
ENSG00000003987	74.3071857538596	0.289610234829004	0.0547468505270899	5.28998895901233	1.22323743925496e-07	5.54299746629159e-07	myotubularin related protein 7 [Source:HGNC Symbol;Acc:HGNC:7454]	protein_coding	40.26	17296794	17413528	5110	8	p22	MTMR7		116734
ENSG00000003989	3254.98810112995	0.0677862389788176	0.105360400887284	0.643374915129037	0.51998085631787	0.588733558154485	solute carrier family 7 member 2 [Source:HGNC Symbol;Acc:HGNC:11060]	protein_coding	40.13	17497088	17570573	7615	8	p22	SLC7A2		73485
ENSG00000004059	6670.55042107562	0.0240768711124686	0.0192581596300187	1.25021661337456	0.211220429576549	0.273388682359309	ADP ribosylation factor 5 [Source:HGNC Symbol;Acc:HGNC:658]	protein_coding	56.14	127588386	127591700	1032	7	q32.1	ARF5		3314
ENSG00000004139	522.990370223597	-0.128207412964919	0.0343557928366711	-3.73175532797111	0.000190150145161349	0.000495116560579783	sterile alpha and TIR motif containing 1 [Source:HGNC Symbol;Acc:HGNC:17074]	protein_coding	51.55	28364356	28404049	1921	17	q11.2	SARM1		39693
ENSG00000004142	7279.86064231566	-0.0024736457863452	0.0194429702042273	-0.127225715019991	0.898761753113877	0.921674658352575	DNA polymerase delta interacting protein 2 [Source:HGNC Symbol;Acc:HGNC:23781]	protein_coding	49.87	28346633	28357527	2670	17	q11.2	POLDIP2		10894
ENSG00000004399	17238.5968825357	-0.0523031469581838	0.0332776929864231	-1.57171793668278	0.116015980500028	0.162082765008519	plexin D1 [Source:HGNC Symbol;Acc:HGNC:9107]	protein_coding	58.3	129555214	129606676	1633	3	q22.1	PLXND1		51462
ENSG00000004455	7386.50619271399	0.116658949399233	0.0254458387266745	4.58459831693191	4.54860021384797e-06	1.58595048711025e-05	adenylate kinase 2 [Source:HGNC Symbol;Acc:HGNC:362]	protein_coding	46.32	33007940	33080996	3576	1	p35.1	AK2		73056
ENSG00000004468	225.312042883296	0.488421741619262	0.0650931887296038	7.50342318684307	6.21724223296572e-14	7.36402844630181e-13	CD38 molecule [Source:HGNC Symbol;Acc:HGNC:1667]	protein_coding	41.09	15778275	15853232	1560	4	p15.32	CD38		74957
ENSG00000004478	6016.62547335183	-0.0632949260137332	0.0276379679808417	-2.29014398083132	0.0220129715536215	0.0371044447284322	FKBP prolyl isomerase 4 [Source:HGNC Symbol;Acc:HGNC:3720]	protein_coding	51.53	2794970	2805423	3715	12	p13.33	FKBP4		10453
ENSG00000004487	3017.42250241042	-0.0229969474553374	0.0269288323310607	-0.853989774700031	0.393110655026055	0.467189585404116	lysine demethylase 1A [Source:HGNC Symbol;Acc:HGNC:29079]	protein_coding	39.17	23019443	23083689	3039	1	p36.12	KDM1A		64246
ENSG00000004534	2284.11961228497	0.256177463021597	0.0321074981505258	7.9787425921693	1.4783150401047e-15	2.1907413840894e-14	RNA binding motif protein 6 [Source:HGNC Symbol;Acc:HGNC:9903]	protein_coding	44.14	49940007	50100045	2260	3	p21.31	RBM6		160038
ENSG00000004660	736.161421231224	-0.047545739455515	0.0515726432202506	-0.921917832531136	0.356571436735328	0.43035215350719	calcium/calmodulin dependent protein kinase kinase 1 [Source:HGNC Symbol;Acc:HGNC:1469]	protein_coding	57.17	3860315	3894891	3508	17	p13.2	CAMKK1		34576
ENSG00000004700	1343.92776378728	-0.18111806130178	0.0310668325014028	-5.82994939357278	5.54441876715853e-09	3.13372634394572e-08	RecQ like helicase [Source:HGNC Symbol;Acc:HGNC:9948]	protein_coding	37.57	21468910	21501669	3745	12	p12.1	RECQL		32759
ENSG00000004766	1241.10424568501	-0.00771715756567456	0.0256752392669167	-0.300568087621226	0.763743869174451	0.808063621640074	VPS50 subunit of EARP/GARPII complex [Source:HGNC Symbol;Acc:HGNC:25956]	protein_coding	34.82	93232340	93361123	1193	7	q21.2	VPS50		128783
ENSG00000004776	1052.32547968407	0.198301864430228	0.0610199216069229	3.24978890841004	0.00115490700864793	0.00258706184833378	heat shock protein family B (small) member 6 [Source:HGNC Symbol;Acc:HGNC:26511]	protein_coding	62.52	35754566	35758079	1460	19	q13.12	HSPB6		3513
ENSG00000004777	592.20352945124	0.169474099561581	0.043018430822418	3.93956953616412	8.16279407266474e-05	0.000228651233242069	Rho GTPase activating protein 33 [Source:HGNC Symbol;Acc:HGNC:23085]	protein_coding	60.93	35774532	35788822	635	19	q13.12	ARHGAP33		14290
ENSG00000004779	2843.72039307884	-0.0648803592588924	0.0218909982378126	-2.96379171721935	0.00303873887608952	0.00625121903426783	NADH:ubiquinone oxidoreductase subunit AB1 [Source:HGNC Symbol;Acc:HGNC:7694]	protein_coding	48.72	23581014	23596316	503	16	p12.2	NDUFAB1		15302
ENSG00000004799	41247.1495496342	-0.462471554427795	0.120153929207611	-3.8489923507096	0.000118604710624289	0.000321893065613037	pyruvate dehydrogenase kinase 4 [Source:HGNC Symbol;Acc:HGNC:8812]	protein_coding	36.08	95583499	95596516	3601	7	q21.3	PDK4		13017
ENSG00000004809	9.63341243922983	-0.293412360607645	0.109913072742911	-2.66949465869216	0.00759654813519494	0.0142887662675099	solute carrier family 22 member 16 [Source:HGNC Symbol;Acc:HGNC:20302]	protein_coding	41.33	110424687	110476641	466	6	q21	SLC22A16		51954
ENSG00000004838	515.213803631673	-0.177639998327924	0.0631834272385657	-2.81149671823273	0.00493115937846717	0.00966867124630096	zinc finger MYND-type containing 10 [Source:HGNC Symbol;Acc:HGNC:19412]	protein_coding	58.49	50341110	50345732	676	3	p21.31	ZMYND10		4622
ENSG00000004846	7.68287906076354	0.152383066463358	0.129804435031719	1.17394345136299	0.240417676647261	0.305837067964496	ATP binding cassette subfamily B member 5 [Source:HGNC Symbol;Acc:HGNC:46]	protein_coding	37.72	20615667	20777038	5350	7	p21.1	ABCB5		161371
ENSG00000004848	16.6970847697349	0.726553990606957	0.176412427458184	4.11849664490998	3.81352121090295e-05	0.000113005859549529	aristaless related homeobox [Source:HGNC Symbol;Acc:HGNC:18060]	protein_coding	54.62	25003694	25016420	2893	X	p21.3	ARX		12726
ENSG00000004864	2752.39393297011	-0.0375952390718303	0.0273539828466955	-1.37439725989928	0.169318386363243	0.225743936859448	solute carrier family 25 member 13 [Source:HGNC Symbol;Acc:HGNC:10983]	protein_coding	39.76	96120220	96322147	3141	7	q21.3	SLC25A13		201927
ENSG00000004866	2563.7090337011	0.128485948365423	0.0328260171539487	3.91414979657278	9.07233037654882e-05	0.000251669494068777	suppression of tumorigenicity 7 [Source:HGNC Symbol;Acc:HGNC:11351]	protein_coding	39.15	116953238	117230176	2114	7	q31.2	ST7		276938
ENSG00000004897	3470.34154011268	0.0172124499948201	0.0211373214149838	0.814315572767824	0.415464190728178	0.489809461126572	cell division cycle 27 [Source:HGNC Symbol;Acc:HGNC:1728]	protein_coding	38.66	47117703	47189422	5830	17	q21.32	CDC27		71719
ENSG00000004939	2135.60856054697	-0.814596748157767	0.17838238012612	-4.56657629291542	4.95754655622903e-06	1.7181996575807e-05	solute carrier family 4 member 1 (Diego blood group) [Source:HGNC Symbol;Acc:HGNC:11027]	protein_coding	55.79	44248390	44268141	3855	17	q21.31	SLC4A1		19751
ENSG00000004948	223.271947867413	-0.597778570604001	0.141299607311506	-4.23057488961135	2.33094822559644e-05	7.18273772441196e-05	calcitonin receptor [Source:HGNC Symbol;Acc:HGNC:1440]	protein_coding	35.2	93424486	93574730	3572	7	q21.3	CALCR		150244
ENSG00000004961	1441.20768629822	-0.128791409821989	0.023988154362916	-5.36895868992285	7.91925547457315e-08	3.70013701658216e-07	holocytochrome c synthase [Source:HGNC Symbol;Acc:HGNC:4837]	protein_coding	42.97	11111301	11123086	2277	X	p22.2	HCCS		11785
ENSG00000004975	1971.96838850165	-0.106612415408248	0.0202662837679213	-5.26058041173786	1.43601386364112e-07	6.44062934364413e-07	dishevelled segment polarity protein 2 [Source:HGNC Symbol;Acc:HGNC:3086]	protein_coding	55.13	7225342	7234517	2989	17	p13.1	DVL2		9175
ENSG00000005001	116.279096055509	-0.115867092864843	0.121547364883832	-0.95326700809666	0.340454802987263	0.41342214233887	serine protease 22 [Source:HGNC Symbol;Acc:HGNC:14368]	protein_coding	59.35	2852730	2858170	1037	16	p13.3	PRSS22		5440
ENSG00000005007	5491.45496736256	-0.056292351027079	0.0220561830431924	-2.55222541982184	0.0107037241370244	0.0194500931211081	UPF1 RNA helicase and ATPase [Source:HGNC Symbol;Acc:HGNC:9962]	protein_coding	55.14	18831959	18868230	5321	19	p13.11	UPF1		36271
ENSG00000005020	10053.5294863154	-0.0633505601093049	0.0489965579848406	-1.29295939786026	0.196025102199771	0.256049209804047	src kinase associated phosphoprotein 2 [Source:HGNC Symbol;Acc:HGNC:15687]	protein_coding	36.94	26667068	26995239	3839	7	p15.2	SKAP2		328171
ENSG00000005022	9899.18655483203	-0.23390267079038	0.0264993672513192	-8.82672663735909	1.07783812388412e-18	2.37960261717927e-17	solute carrier family 25 member 5 [Source:HGNC Symbol;Acc:HGNC:10991]	protein_coding	52.54	119468422	119471396	1307	X	q24	SLC25A5		2974
ENSG00000005059	329.023194304065	0.40695101361855	0.0521632557546506	7.80148799631373	6.1181427579643e-15	8.37091926926532e-14	mitochondrial calcium uniporter dominant negative subunit beta [Source:HGNC Symbol;Acc:HGNC:26076]	protein_coding	41.01	109560209	109688719	2230	4	q25	MCUB		128510
ENSG00000005073	376.263000172161	0.168399490951631	0.0783047067082872	2.15056665212959	0.0315104198464173	0.0511933903532052	homeobox A11 [Source:HGNC Symbol;Acc:HGNC:5101]	protein_coding	54.37	27181157	27185232	2669	7	p15.2	HOXA11		4075
ENSG00000005075	1872.36879396238	0.0853434480187636	0.0227360705837899	3.75365865021597	0.000174272145946736	0.000457665336183475	RNA polymerase II subunit J [Source:HGNC Symbol;Acc:HGNC:9197]	protein_coding	55.04	102473118	102478907	932	7	q22.1	POLR2J		5789
ENSG00000005100	1201.81461848651	0.00439667062635454	0.0213732385863958	0.205709144572646	0.837018114993875	0.870147350814752	DEAH-box helicase 33 [Source:HGNC Symbol;Acc:HGNC:16718]	protein_coding	45.78	5440917	5468982	5535	17	p13.2	DHX33		28065
ENSG00000005102	55.6508446887312	0.0761555636312533	0.116303751735668	0.654798856397495	0.512597267039403	0.582242464808091	mesenchyme homeobox 1 [Source:HGNC Symbol;Acc:HGNC:7013]	protein_coding	51.6	43640389	43661922	2674	17	q21.31	MEOX1		21533
ENSG00000005108	2810.14724962593	-0.469130131406428	0.052769516787622	-8.89017296282067	6.10138581797558e-19	1.40038454976365e-17	thrombospondin type 1 domain containing 7A [Source:HGNC Symbol;Acc:HGNC:22207]	protein_coding	35.51	11370365	11832198	10655	7	p21.3	THSD7A		461833
ENSG00000005156	1105.90791563621	-0.00166254563770828	0.0238444671515851	-0.0697245875589952	0.944412871361797	0.95745268421766	DNA ligase 3 [Source:HGNC Symbol;Acc:HGNC:6600]	protein_coding	47.21	34980512	35009743	8382	17	q12	LIG3		29231
ENSG00000005175	1242.51808625544	0.0314405946397587	0.023106526645414	1.36068025810356	0.173614756065818	0.230698420049283	RNA polymerase II associated protein 3 [Source:HGNC Symbol;Acc:HGNC:26151]	protein_coding	36.55	47661249	47706030	4339	12	q13.11	RPAP3		44781
ENSG00000005187	1911.77124413173	-0.0264005850788207	0.0638838985749094	-0.413258828402022	0.679416991097933	0.735518187008994	acyl-CoA synthetase medium chain family member 3 [Source:HGNC Symbol;Acc:HGNC:10522]	protein_coding	41.08	20610243	20797581	558	16	p12.3	ACSM3		187338
ENSG00000005189	135.539455670858	0.027363238865744	0.0454430091359867	0.602144078616371	0.547078235823594	0.614355607799962	RNA exonuclease 5 [Source:HGNC Symbol;Acc:HGNC:24661]	protein_coding	39.89	20806429	20849665	580	16	p12.3	REXO5		43236
ENSG00000005194	2510.73954398489	-0.0651016216927757	0.0215428485228521	-3.02195977582619	0.00251143918488428	0.00525236804396407	cytokine induced apoptosis inhibitor 1 [Source:HGNC Symbol;Acc:HGNC:28050]	protein_coding	44.27	57428187	57447420	2021	16	q21	CIAPIN1		19233
ENSG00000005206	2537.65073043392	0.151627548039767	0.0265749942402745	5.70564744695127	1.15901675181813e-08	6.23173122324477e-08	signal peptide peptidase like 2B [Source:HGNC Symbol;Acc:HGNC:30627]	protein_coding	61.04	2328615	2355095	583	19	p13.3	SPPL2B		26480
ENSG00000005238	1610.36008601287	0.0222065510827063	0.0293797994788635	0.755844201682933	0.449742611633027	0.5235650591125	family with sequence similarity 214 member B [Source:HGNC Symbol;Acc:HGNC:25666]	protein_coding	54.68	35104112	35116341	2566	9	p13.3	FAM214B		12229
ENSG00000005243	1071.05519512989	0.0714687353712046	0.0524256356678899	1.36324022514387	0.172806813726751	0.22980492477564	COPI coat complex subunit zeta 2 [Source:HGNC Symbol;Acc:HGNC:19356]	protein_coding	52.71	48026167	48038030	763	17	q21.32	COPZ2		11863
ENSG00000005249	272.612943933911	0.128085244705006	0.0749761542936886	1.70834641909325	0.0875720829429942	0.12661785528967	protein kinase cAMP-dependent type II regulatory subunit beta [Source:HGNC Symbol;Acc:HGNC:9392]	protein_coding	38.61	107044705	107161811	3689	7	q22.3	PRKAR2B		117106
ENSG00000005302	1539.11411085875	0.0539054706190657	0.0208571581364949	2.58450697196107	0.00975183328870954	0.0178947188483422	MSL complex subunit 3 [Source:HGNC Symbol;Acc:HGNC:7370]	protein_coding	42.85	11758159	11775772	2256	X	p22.2	MSL3		17613
ENSG00000005339	5198.05377173514	0.00131581484707314	0.0224804811019014	0.0585314362761504	0.953325322882571	0.964680095685674	CREB binding protein [Source:HGNC Symbol;Acc:HGNC:2348]	protein_coding	45.01	3725054	3880713	10790	16	p13.3	CREBBP		155659
ENSG00000005379	823.715704269537	-0.165033813088722	0.0557613630872639	-2.95964452716931	0.003079941971576	0.00633276968737503	TSPO associated protein 1 [Source:HGNC Symbol;Acc:HGNC:16831]	protein_coding	57.84	58301228	58328795	4161	17	q22	TSPOAP1		27567
ENSG00000005381	23.8630116689536	0.337654063737621	0.151570728326525	2.22769968493006	0.0259005480503613	0.0429962345998171	myeloperoxidase [Source:HGNC Symbol;Acc:HGNC:7218]	protein_coding	55.12	58269855	58280935	3216	17	q22	MPO		11080
ENSG00000005421	7.63743302939953	0.204642959587939	0.135356920049234	1.51187659643483	0.13056525883741	0.179518525134775	paraoxonase 1 [Source:HGNC Symbol;Acc:HGNC:9204]	protein_coding	40.31	95297676	95324532	2393	7	q21.3	PON1		26856
ENSG00000005436	1438.79231330523	0.0279625139265169	0.0280178195272283	0.998026056215485	0.318266723905513	0.389510078347896	GC-rich sequence DNA-binding factor 2 [Source:HGNC Symbol;Acc:HGNC:1317]	protein_coding	36.39	75652000	75710985	423	2	p12	GCFC2		58985
ENSG00000005448	2322.3271157236	-0.0895898193603905	0.0239442911547614	-3.741594135376	0.000182856658661292	0.000477966333778478	WD repeat domain 54 [Source:HGNC Symbol;Acc:HGNC:25770]	protein_coding	54.68	74421678	74425755	901	2	p13.1	WDR54		4077
ENSG00000005469	1232.04617990627	-0.183342628102026	0.0377439243272225	-4.85754015699401	1.18853038258888e-06	4.59306561521072e-06	carnitine O-octanoyltransferase [Source:HGNC Symbol;Acc:HGNC:2366]	protein_coding	37.43	87345664	87399794	3205	7	q21.12	CROT		54130
ENSG00000005471	165.301908185004	-0.159953427762353	0.119408276143081	-1.33955059840818	0.18039149392605	0.238314155494424	ATP binding cassette subfamily B member 4 [Source:HGNC Symbol;Acc:HGNC:45]	protein_coding	38.6	87401696	87480435	4293	7	q21.12	ABCB4		78739
ENSG00000005483	8256.30995123037	0.0344884080472068	0.0291361029896372	1.1837001008499	0.236531799042469	0.30167425159649	lysine methyltransferase 2E (inactive) [Source:HGNC Symbol;Acc:HGNC:18541]	protein_coding	37.41	105014190	105115019	6840	7	q22.3	KMT2E		100829
ENSG00000005486	4271.00461925908	0.0410058791910318	0.0349817968250243	1.1722062018752	0.241114279050289	0.306651101665416	rhomboid domain containing 2 [Source:HGNC Symbol;Acc:HGNC:23082]	protein_coding	47.79	75842602	75888926	566	7	q11.23	RHBDD2		46324
ENSG00000005513	148.514981475513	-0.761150311290982	0.103447980847889	-7.35780732550192	1.86955624619773e-13	2.05537189749665e-12	SRY-box transcription factor 8 [Source:HGNC Symbol;Acc:HGNC:11203]	protein_coding	64.99	981770	986979	3087	16	p13.3	SOX8		5209
ENSG00000005700	5156.11681826925	0.0369835241617931	0.0301939736009353	1.2248644266102	0.220626305576606	0.283909838270546	inhibitor of Bruton tyrosine kinase [Source:HGNC Symbol;Acc:HGNC:17853]	protein_coding	36.07	82169986	82247754	6040	6	q14.1	IBTK		77768
ENSG00000005801	1029.40428301413	0.181806262976752	0.0350726036190027	5.18371162151895	2.17513167879543e-07	9.45762640723835e-07	zinc finger protein 195 [Source:HGNC Symbol;Acc:HGNC:12986]	protein_coding	41.43	3339261	3379222	881	11	p15.4	ZNF195		39961
ENSG00000005810	5780.95303707601	-0.12313017306225	0.0338468649022528	-3.63786050548079	0.000274912242760922	0.000694193818296795	MYC binding protein 2 [Source:HGNC Symbol;Acc:HGNC:23386]	protein_coding	35.75	77042474	77327094	17128	13	q22.3	MYCBP2		284620
ENSG00000005812	3861.12811971239	-0.190358129281217	0.0259194510995849	-7.34421915610185	2.06963769622529e-13	2.25850779399111e-12	F-box and leucine rich repeat protein 3 [Source:HGNC Symbol;Acc:HGNC:13599]	protein_coding	38.36	76992598	77027195	527	13	q22.3	FBXL3		34597
ENSG00000005844	1798.68946038979	0.380659684289393	0.0309641567568102	12.2935588809688	9.80905319851876e-35	1.76857229169293e-32	integrin subunit alpha L [Source:HGNC Symbol;Acc:HGNC:6148]	protein_coding	50.45	30472658	30523567	5711	16	p11.2	ITGAL		50909
ENSG00000005882	3465.30363989657	-0.292048326708371	0.0308297383446211	-9.47294211335159	2.72070442438074e-21	8.37739481867672e-20	pyruvate dehydrogenase kinase 2 [Source:HGNC Symbol;Acc:HGNC:8810]	protein_coding	56.67	50094737	50112152	2384	17	q21.33	PDK2		17415
ENSG00000005884	15528.2597929526	0.16216685021469	0.0493062096830931	3.28897417296905	0.00100553250183083	0.00228174743493343	integrin subunit alpha 3 [Source:HGNC Symbol;Acc:HGNC:6139]	protein_coding	52.64	50055968	50090481	1817	17	q21.33	ITGA3		34513
ENSG00000005889	1775.69831479303	0.0119613137998885	0.0268741289927145	0.44508656645695	0.656257196427567	0.713466529434362	zinc finger protein X-linked [Source:HGNC Symbol;Acc:HGNC:12869]	protein_coding	40.77	24149173	24216255	475	X	p22.11	ZFX		67082
ENSG00000005893	19626.685372428	-0.0276022450873661	0.0400485654416124	-0.689219321166648	0.490685259827837	0.561836699917182	lysosomal associated membrane protein 2 [Source:HGNC Symbol;Acc:HGNC:6501]	protein_coding	38.61	120426148	120469365	6535	X	q24	LAMP2		43217
ENSG00000005961	75.9699614956702	0.100580582220091	0.0804940458595146	1.2495406479584	0.211467395972245	0.273677841854889	integrin subunit alpha 2b [Source:HGNC Symbol;Acc:HGNC:6138]	protein_coding	54.81	44372180	44389649	2618	17	q21.31	ITGA2B		17469
ENSG00000005981	17.4900928432697	0.504122559887314	0.171014527744552	2.94783470466517	0.00320008123004257	0.00654496069068576	ankyrin repeat and SOCS box containing 4 [Source:HGNC Symbol;Acc:HGNC:16009]	protein_coding	38.27	95478444	95540233	582	7	q21.3	ASB4		61789
ENSG00000006007	3714.18300497289	-0.034831258728203	0.0242371181213671	-1.43710397225387	0.150688452712521	0.203615748369229	glycerophosphodiester phosphodiesterase 1 [Source:HGNC Symbol;Acc:HGNC:29644]	protein_coding	40.14	19501693	19522123	2907	16	p12.3	GDE1		20430
ENSG00000006015	1780.08781126569	0.0479293628207328	0.0243008550849846	1.97233235839294	0.0485716780178989	0.0751857883426925	required for excision 1-B domain containing [Source:HGNC Symbol;Acc:HGNC:26098]	protein_coding	60.22	18588685	18592337	1792	19	p13.11	REX1BD		3652
ENSG00000006016	102.339337102767	-0.034642190277036	0.0875974820447566	-0.395470160424659	0.692495939171832	0.746605756496014	cytokine receptor like factor 1 [Source:HGNC Symbol;Acc:HGNC:2364]	protein_coding	55.32	18572220	18607741	1020	19	p13.11	CRLF1		35521
ENSG00000006025	762.553265783352	0.0547661292952056	0.0284994723817969	1.92165414718996	0.0546492904481073	0.0833609735007931	oxysterol binding protein like 7 [Source:HGNC Symbol;Acc:HGNC:16387]	protein_coding	57.86	47807372	47821834	3664	17	q21.32	OSBPL7		14462
ENSG00000006042	2681.0002233891	-0.202916591203897	0.0685652875104384	-2.95946532963935	0.00308173376080045	0.00633484845914732	transmembrane protein 98 [Source:HGNC Symbol;Acc:HGNC:24529]	protein_coding	48.47	32927910	32945106	1683	17	q11.2	TMEM98		17196
ENSG00000006047	230.012364708924	-0.115543882482023	0.117992221745217	-0.979249994389622	0.327456471715004	0.399551557750159	Y-box binding protein 2 [Source:HGNC Symbol;Acc:HGNC:17948]	protein_coding	58.02	7288263	7294639	2195	17	p13.1	YBX2		6376
ENSG00000006062	2108.38032020211	0.225891317843858	0.0481150688276938	4.69481439697828	2.66848900800928e-06	9.66552927075147e-06	mitogen-activated protein kinase kinase kinase 14 [Source:HGNC Symbol;Acc:HGNC:6853]	protein_coding	49.97	45263119	45317029	4442	17	q21.31	MAP3K14		53910
ENSG00000006071	13.6845165614058	0.106033115851274	0.130026449696278	0.815473437127225	0.41480136333163	0.489276857075115	ATP binding cassette subfamily C member 8 [Source:HGNC Symbol;Acc:HGNC:59]	protein_coding	50.03	17392498	17476894	5336	11	p15.1	ABCC8		84396
ENSG00000006118	2056.83701154503	0.269382167964464	0.0612068188468373	4.4011790359267	1.07664239879533e-05	3.51947546439401e-05	transmembrane protein 132A [Source:HGNC Symbol;Acc:HGNC:31092]	protein_coding	58.71	60924460	60937159	3498	11	q12.2	TMEM132A		12699
ENSG00000006125	20445.9941776285	-0.135044797617449	0.0314554716219743	-4.29320530432324	1.7611201826068e-05	5.54321506104834e-05	adaptor related protein complex 2 subunit beta 1 [Source:HGNC Symbol;Acc:HGNC:563]	protein_coding	39.93	35578046	35726413	552	17	q12	AP2B1		148367
ENSG00000006128	22.9313168728071	0.366117055716788	0.175366431860274	2.08772597944228	0.0368225599552018	0.0588573365241391	tachykinin precursor 1 [Source:HGNC Symbol;Acc:HGNC:11517]	protein_coding	39.5	97732084	97740472	1061	7	q21.3	TAC1		8388
ENSG00000006194	1559.61890299309	-0.0434260098877384	0.0210831626008541	-2.05974837408782	0.039422602277345	0.0625328022633898	zinc finger protein 263 [Source:HGNC Symbol;Acc:HGNC:13056]	protein_coding	47.09	3263800	3301401	1721	16	p13.3	ZNF263		37601
ENSG00000006210	10919.9844056548	-0.338026721013562	0.0386587640425324	-8.74385742497264	2.25283711351372e-18	4.75380856189691e-17	C-X3-C motif chemokine ligand 1 [Source:HGNC Symbol;Acc:HGNC:10647]	protein_coding	53.75	57372477	57385044	3285	16	q21	CX3CL1		12567
ENSG00000006282	5375.74352961267	0.149103719289309	0.043319278691364	3.44197142227656	0.000577491254893125	0.00137383823385878	spermatogenesis associated 20 [Source:HGNC Symbol;Acc:HGNC:26125]	protein_coding	57.05	50543058	50555852	3539	17	q21.33	SPATA20		12794
ENSG00000006283	6.37703645108725	0.624170633165325	0.111406392736617	5.60264647147285	2.11103512905824e-08	1.08644995367041e-07	calcium voltage-gated channel subunit alpha1 G [Source:HGNC Symbol;Acc:HGNC:1394]	protein_coding	56.94	50560715	50627474	7497	17	q21.33	CACNA1G		66759
ENSG00000006327	5592.65335855426	0.201669017734639	0.0459220660193207	4.39154931857359	1.12545799285362e-05	3.66355202608541e-05	TNF receptor superfamily member 12A [Source:HGNC Symbol;Acc:HGNC:18152]	protein_coding	60.12	3018445	3022383	648	16	p13.3	TNFRSF12A		3938
ENSG00000006377	89.9207445682163	0.364468368239387	0.101814560051785	3.5797273794044	0.000343952852481845	0.000853152390281702	distal-less homeobox 6 [Source:HGNC Symbol;Acc:HGNC:2919]	protein_coding	49.51	97005553	97011040	2300	7	q21.3	DLX6		5487
ENSG00000006432	262.80445420062	-0.122195826450746	0.0578212679712903	-2.11333702525202	0.0345719318425771	0.055588459969233	mitogen-activated protein kinase kinase kinase 9 [Source:HGNC Symbol;Acc:HGNC:6861]	protein_coding	44.98	70722526	70809534	11511	14	q24.2	MAP3K9		87008
ENSG00000006451	2959.27617866413	0.00571995684627175	0.025679737655754	0.222742028090388	0.823736289278213	0.859765148653603	RAS like proto-oncogene A [Source:HGNC Symbol;Acc:HGNC:9839]	protein_coding	39.66	39623565	39708120	705	7	p14.1	RALA		84555
ENSG00000006453	591.90381540778	0.311050648620336	0.0650786894224917	4.77960836920042	1.75636982287371e-06	6.56544877119826e-06	BAR/IMD domain containing adaptor protein 2 like 1 [Source:HGNC Symbol;Acc:HGNC:21649]	protein_coding	46.78	98291650	98401090	3645	7	q22.1	BAIAP2L1		109440
ENSG00000006459	1440.16724650136	0.0953653142416734	0.0387241193333402	2.46268516582033	0.0137900946415172	0.0244159155207746	lysine demethylase 7A [Source:HGNC Symbol;Acc:HGNC:22224]	protein_coding	39.15	140084746	140176983	9220	7	q34	KDM7A		92237
ENSG00000006468	617.347243967746	0.0396108158471455	0.0794668418980113	0.498457153965959	0.618161861338299	0.679133915570207	ETS variant transcription factor 1 [Source:HGNC Symbol;Acc:HGNC:3490]	protein_coding	36.3	13891229	13991425	6459	7	p21.2	ETV1		100196
ENSG00000006530	1407.06866271131	0.193703759628825	0.0308012071804779	6.28883661909188	3.19853874367556e-10	2.19833495102174e-09	acylglycerol kinase [Source:HGNC Symbol;Acc:HGNC:21869]	protein_coding	39.57	141551278	141655244	1550	7	q34	AGK		103966
ENSG00000006534	3517.63244404691	0.056247014791659	0.0552815912440331	1.01746374382322	0.308932871433355	0.379776795814322	aldehyde dehydrogenase 3 family member B1 [Source:HGNC Symbol;Acc:HGNC:410]	protein_coding	58.4	68008578	68029282	2280	11	q13.2	ALDH3B1		20704
ENSG00000006555	1015.11650178902	-0.121248236243375	0.0634371100313871	-1.91131399559949	0.0559642415585054	0.0851346908943345	tetratricopeptide repeat domain 22 [Source:HGNC Symbol;Acc:HGNC:26067]	protein_coding	52.34	54779712	54801323	3401	1	p32.3	TTC22		21611
ENSG00000006576	930.719601963838	0.243486266296934	0.0342252572249858	7.11422750445186	1.12541381163753e-12	1.1091514392052e-11	putative homeodomain transcription factor 2 [Source:HGNC Symbol;Acc:HGNC:13411]	protein_coding	37.65	77798792	77957503	5198	7	q11.23	PHTF2		158711
ENSG00000006606	21.1027063552576	0.245943772452888	0.111509487806871	2.2055860652759	0.0274129956392138	0.0452431529940522	C-C motif chemokine ligand 26 [Source:HGNC Symbol;Acc:HGNC:10625]	protein_coding	48.09	75769533	75789896	475	7	q11.23	CCL26		20363
ENSG00000006607	1076.43225324974	-0.0450503553919448	0.0288053833655042	-1.56395611265826	0.117827875394856	0.164308664560716	FERM, ARH/RhoGEF and pleckstrin domain protein 2 [Source:HGNC Symbol;Acc:HGNC:16460]	protein_coding	45.58	241356285	241494841	4009	2	q37.3	FARP2		138556
ENSG00000006611	6001.69859093199	0.187020667090449	0.0695593207963326	2.68864998895029	0.00717415979504008	0.0135681924235566	USH1 protein network component harmonin [Source:HGNC Symbol;Acc:HGNC:12597]	protein_coding	51.78	17493895	17544416	2149	11	p15.1	USH1C		50521
ENSG00000006625	1287.07067530713	0.0653269451621344	0.0240670131608075	2.71437692436707	0.00664005682855426	0.0126450184434867	gamma-glutamylcyclotransferase [Source:HGNC Symbol;Acc:HGNC:21705]	protein_coding	40.54	30496621	30504841	1158	7	p14.3	GGCT		8220
ENSG00000006634	291.123133057465	0.200329435367235	0.0302058821307839	6.63213325470382	3.30869663438851e-11	2.60253127902193e-10	DBF4 zinc finger [Source:HGNC Symbol;Acc:HGNC:17364]	protein_coding	36.72	87876216	87909553	2694	7	q21.12	DBF4		33337
ENSG00000006638	585.816796375833	-0.186562599417188	0.0381203656883326	-4.89404012916614	9.87866818845181e-07	3.86360927196933e-06	thromboxane A2 receptor [Source:HGNC Symbol;Acc:HGNC:11608]	protein_coding	55.81	3594507	3606875	2642	19	p13.3	TBXA2R		12368
ENSG00000006652	1780.19587465576	0.152590600953579	0.0437584506193903	3.48711160458599	0.000488267555843271	0.00117449119903184	interferon related developmental regulator 1 [Source:HGNC Symbol;Acc:HGNC:5456]	protein_coding	39.46	112422887	112481017	3650	7	q31.1	IFRD1		58130
ENSG00000006695	446.800828294346	0.0192435411651781	0.0363384713015352	0.529563860997232	0.59641435636076	0.659759749176226	cytochrome c oxidase assembly factor heme A:farnesyltransferase COX10 [Source:HGNC Symbol;Acc:HGNC:2260]	protein_coding	39.2	14069490	14231736	3180	17	p12	COX10		162246
ENSG00000006704	969.420557099624	0.00492527151525697	0.0400803893166324	0.122884822209376	0.902198304649728	0.924007314412468	GTF2I repeat domain containing 1 [Source:HGNC Symbol;Acc:HGNC:4661]	protein_coding	52.72	74453790	74602605	3430	7	q11.23	GTF2IRD1		148815
ENSG00000006712	3990.28804028486	-0.0710527351731994	0.0166795204447626	-4.25987877820013	2.04537803708564e-05	6.37050852356789e-05	PAF1 homolog, Paf1/RNA polymerase II complex component [Source:HGNC Symbol;Acc:HGNC:25459]	protein_coding	52.37	39385629	39391154	2200	19	q13.2	PAF1		5525
ENSG00000006715	4905.8529081363	-0.00022854831028759	0.0260942483329985	-0.00875857037041265	0.993011761274464	0.995219680699199	VPS41 subunit of HOPS complex [Source:HGNC Symbol;Acc:HGNC:12713]	protein_coding	38.35	38722974	38932394	5854	7	p14.1	VPS41		209420
ENSG00000006740	804.813451310937	0.314770784463733	0.0726253090706628	4.33417480065343	1.46307889672924e-05	4.66523506724805e-05	Rho GTPase activating protein 44 [Source:HGNC Symbol;Acc:HGNC:29096]	protein_coding	42.69	12789498	12991643	4270	17	p12	ARHGAP44		202145
ENSG00000006744	3361.1725537382	0.0628402997619831	0.0230057431253615	2.73150488639108	0.00630458060735084	0.012071319116871	elaC ribonuclease Z 2 [Source:HGNC Symbol;Acc:HGNC:14198]	protein_coding	48.02	12991612	13018065	3767	17	p12	ELAC2		26453
ENSG00000006747	3657.56739547466	-0.207084112512481	0.138218153807862	-1.4982410545025	0.134070632684414	0.183529960905179	scinderin [Source:HGNC Symbol;Acc:HGNC:21695]	protein_coding	38.46	12570577	12660182	2569	7	p21.3	SCIN		89605
ENSG00000006756	5333.9037078619	-0.153672046315604	0.036867996960116	-4.1681691164792	3.07056088249158e-05	9.25961558078253e-05	arylsulfatase D [Source:HGNC Symbol;Acc:HGNC:717]	protein_coding	48.88	2903972	2929349	5145	X	p22.33	ARSD		25377
ENSG00000006757	1392.43964162993	-0.260420072453808	0.0356375038075932	-7.30747231511544	2.72214386461883e-13	2.91181466652404e-12	patatin like phospholipase domain containing 4 [Source:HGNC Symbol;Acc:HGNC:24887]	protein_coding	40.45	7898247	7927739	3342	X	p22.31	PNPLA4		29492
ENSG00000006788	8.97163261927282	0.684784369184108	0.154019418028656	4.44609113544827	8.74468619644195e-06	2.9059162238407e-05	myosin heavy chain 13 [Source:HGNC Symbol;Acc:HGNC:7571]	protein_coding	45.88	10300865	10373130	5994	17	p13.1	MYH13		72265
ENSG00000006831	5175.10552819958	-0.072795383742471	0.0291122977830722	-2.50050285569692	0.0124017133168156	0.0221681650134354	adiponectin receptor 2 [Source:HGNC Symbol;Acc:HGNC:24041]	protein_coding	39.4	1688574	1788674	484	12	p13.33	ADIPOR2		100100
ENSG00000006837	54.2444497859536	0.10644782683082	0.035481029800486	3.00013352006379	0.00269861281889445	0.00561775371548432	cyclin dependent kinase like 3 [Source:HGNC Symbol;Acc:HGNC:15483]	protein_coding	40.16	134286350	134371047	1417	5	q31.1	CDKL3		84697
ENSG00000007001	157.582822610513	0.613395636154182	0.128694647842423	4.76628707127929	1.87651843132031e-06	6.98560784240302e-06	uridine phosphorylase 2 [Source:HGNC Symbol;Acc:HGNC:23061]	protein_coding	40.24	157876702	158136154	2435	2	q24.1	UPP2		259452
ENSG00000007038	19.7005208092103	0.363191888077416	0.160209639891336	2.26697899279816	0.023391509041755	0.0392202952284106	serine protease 21 [Source:HGNC Symbol;Acc:HGNC:9485]	protein_coding	55.65	2817180	2826304	1106	16	p13.3	PRSS21		9124
ENSG00000007047	2378.7378975521	0.033753501265172	0.0202541932292148	1.66649448255908	0.0956149662260592	0.136784277259126	microtubule affinity regulating kinase 4 [Source:HGNC Symbol;Acc:HGNC:13538]	protein_coding	53.57	45079288	45305284	553	19	q13.32	MARK4		225996
ENSG00000007062	2387.00435206259	-0.365502276565458	0.199213290476633	-1.83472837425137	0.0665459459196218	0.0991134524495368	prominin 1 [Source:HGNC Symbol;Acc:HGNC:9454]	protein_coding	43.17	15963076	16084378	622	4	p15.32	PROM1		121302
ENSG00000007080	2768.35809019775	-0.0186337070043468	0.0240449337043686	-0.774953561255248	0.438367100861817	0.512233235809369	coiled-coil domain containing 124 [Source:HGNC Symbol;Acc:HGNC:25171]	protein_coding	55.84	17933015	17943991	987	19	p13.11	CCDC124		10976
ENSG00000007129	65.7317405588412	0.237313578566548	0.0673690719907523	3.5225893953107	0.000427352889252695	0.00103967846085509	CEA cell adhesion molecule 21 [Source:HGNC Symbol;Acc:HGNC:28834]	protein_coding	44.66	41549518	41586844	451	19	q13.2	CEACAM21		37326
ENSG00000007168	8948.60946228856	-0.101149058582992	0.0227176165365484	-4.45245030086067	8.48958940227629e-06	2.83166633567805e-05	platelet activating factor acetylhydrolase 1b regulatory subunit 1 [Source:HGNC Symbol;Acc:HGNC:8574]	protein_coding	42.4	2593210	2685615	557	17	p13.3	PAFAH1B1		92405
ENSG00000007171	167.247925107738	-0.694797460973441	0.0854132545274696	-8.13453912764778	4.13508408645081e-16	6.58488807368373e-15	nitric oxide synthase 2 [Source:HGNC Symbol;Acc:HGNC:7873]	protein_coding	51.35	27756766	27800529	4206	17	q11.2	NOS2		43763
ENSG00000007174	110.655374919315	0.29670909702351	0.107297774580795	2.76528658849386	0.0056872805333035	0.0109918414976079	dynein axonemal heavy chain 9 [Source:HGNC Symbol;Acc:HGNC:2953]	protein_coding	42.62	11598470	11969748	1986	17	p12	DNAH9		371278
ENSG00000007202	7253.82413527733	-0.202774827575192	0.0289526578354701	-7.00366884199389	2.49345092157391e-12	2.32535793703332e-11	KIAA0100 [Source:HGNC Symbol;Acc:HGNC:28960]	protein_coding	46.75	28614446	28645454	7428	17	q11.2	KIAA0100		31008
ENSG00000007216	214.319738622901	-1.19955445197349	0.138443483829016	-8.66457863379831	4.53185995093876e-18	9.17378017928005e-17	solute carrier family 13 member 2 [Source:HGNC Symbol;Acc:HGNC:10917]	protein_coding	52.55	28473293	28497781	2855	17	q11.2	SLC13A2		24488
ENSG00000007237	1136.58184081325	0.130342258654504	0.0385325322796093	3.38265488778889	0.000717887834448114	0.00167807056894116	growth arrest specific 7 [Source:HGNC Symbol;Acc:HGNC:4169]	protein_coding	47.97	9910606	10198606	8003	17	p13.1	GAS7		288000
ENSG00000007255	1202.50201940779	-0.151268411021501	0.0294556174784262	-5.13546901986667	2.814412413257e-07	1.20056441193274e-06	trafficking protein particle complex 6A [Source:HGNC Symbol;Acc:HGNC:23069]	protein_coding	56.86	45162928	45178237	805	19	q13.32	TRAPPC6A		15309
ENSG00000007264	280.327045426556	0.177820683843669	0.0723756709710314	2.45691240520371	0.0140136851553889	0.0247442947787265	megakaryocyte-associated tyrosine kinase [Source:HGNC Symbol;Acc:HGNC:6906]	protein_coding	54.4	3777970	3802129	1907	19	p13.3	MATK		24159
ENSG00000007312	879.727309733765	-0.199220811783942	0.0420609623222799	-4.73647774051081	2.17464614077222e-06	7.99818289354279e-06	CD79b molecule [Source:HGNC Symbol;Acc:HGNC:1699]	protein_coding	60.63	63928740	63932336	1246	17	q23.3	CD79B		3596
ENSG00000007314	219.152802691031	-0.917057429955153	0.0791966181239216	-11.5795024040067	5.23490290510587e-31	6.02459357738674e-29	sodium voltage-gated channel alpha subunit 4 [Source:HGNC Symbol;Acc:HGNC:10591]	protein_coding	56.1	63938554	63972918	7805	17	q23.3	SCN4A		34364
ENSG00000007341	317.099155322348	0.0998710593675619	0.038987381479065	2.56162521253677	0.0104183678826476	0.0189937517232723	suppression of tumorigenicity 7 like [Source:HGNC Symbol;Acc:HGNC:18441]	protein_coding	39.05	112523514	112620825	4348	1	p13.2	ST7L		97311
ENSG00000007350	16.9596504616369	-0.226769977463125	0.130400191241458	-1.73903101908203	0.0820293068806711	0.119380229843287	transketolase like 1 [Source:HGNC Symbol;Acc:HGNC:11835]	protein_coding	48.27	154295795	154330350	2518	X	q28	TKTL1		34555
ENSG00000007372	235.663678066332	-0.0651940652665057	0.0637025533864417	-1.0234136906729	0.30611228898067	0.376880433481739	paired box 6 [Source:HGNC Symbol;Acc:HGNC:8620]	protein_coding	49.68	31784779	31817961	6888	11	p13	PAX6		33182
ENSG00000007376	1746.90067561937	0.0155076044055214	0.0214920274186704	0.721551489928294	0.470570273028108	0.543367524402413	RNA pseudouridine synthase domain containing 1 [Source:HGNC Symbol;Acc:HGNC:14173]	protein_coding	67.17	784974	788397	2159	16	p13.3	RPUSD1		3423
ENSG00000007384	1509.87612127156	0.107038554922976	0.0350886176338177	3.05052071415361	0.00228444921708754	0.00481487952275354	rhomboid 5 homolog 1 [Source:HGNC Symbol;Acc:HGNC:20561]	protein_coding	61.15	58059	76355	2992	16	p13.3	RHBDF1		18296
ENSG00000007392	1383.00105970447	0.225361009922939	0.0289425753760389	7.78648779505337	6.88975725459935e-15	9.34783369317589e-14	LUC7 like [Source:HGNC Symbol;Acc:HGNC:6723]	protein_coding	47.33	188969	229463	2737	16	p13.3	LUC7L		40494
ENSG00000007402	125.908710075557	-0.17591037453803	0.059033010222082	-2.97986455165094	0.0028837586493983	0.00595708464130641	calcium voltage-gated channel auxiliary subunit alpha2delta 2 [Source:HGNC Symbol;Acc:HGNC:1400]	protein_coding	56.51	50362613	50504244	5329	3	p21.31	CACNA2D2		141631
ENSG00000007516	705.670952925822	-0.292563605808485	0.0604249312361444	-4.84176977653691	1.28687810912417e-06	4.93551668086927e-06	BAI1 associated protein 3 [Source:HGNC Symbol;Acc:HGNC:948]	protein_coding	65.69	1333638	1349441	564	16	p13.3	BAIAP3		15803
ENSG00000007520	3370.53320514364	-0.0947740040812009	0.0161843743076727	-5.85589546308691	4.74446596379792e-09	2.71851868624819e-08	TSR3 ribosome maturation factor [Source:HGNC Symbol;Acc:HGNC:14175]	protein_coding	62.41	1349240	1351878	1210	16	p13.3	TSR3		2638
ENSG00000007541	4028.25055297229	-0.049121442671595	0.0307189743544057	-1.59905868291303	0.109807564056383	0.154376845553729	phosphatidylinositol glycan anchor biosynthesis class Q [Source:HGNC Symbol;Acc:HGNC:14135]	protein_coding	64.34	566995	584109	603	16	p13.3	PIGQ		17114
ENSG00000007545	721.92116487506	-0.00626996167005678	0.028215514555529	-0.222216811170227	0.824145107842233	0.86008120554093	cramped chromatin regulator homolog 1 [Source:HGNC Symbol;Acc:HGNC:14122]	protein_coding	53.1	1612337	1677908	246	16	p13.3	CRAMP1		65571
ENSG00000007866	989.010621755446	0.199769472923042	0.0282611119103651	7.068705348772	1.56385804610369e-12	1.50514380273574e-11	TEA domain transcription factor 3 [Source:HGNC Symbol;Acc:HGNC:11716]	protein_coding	56.75	35473597	35497079	2729	6	p21.31	TEAD3		23482
ENSG00000007908	220.497080702225	-0.0785212873277601	0.121750463318275	-0.644936250653052	0.518968498644514	0.587956561300323	selectin E [Source:HGNC Symbol;Acc:HGNC:10718]	protein_coding	39.36	169722640	169764705	3389	1	q24.2	SELE		42065
ENSG00000007923	1832.52467507238	-0.0788395536616175	0.0295187355322418	-2.67083099055869	0.00756637330695629	0.0142369596071405	DnaJ heat shock protein family (Hsp40) member C11 [Source:HGNC Symbol;Acc:HGNC:25570]	protein_coding	46.6	6634168	6701924	3014	1	p36.31	DNAJC11		67756
ENSG00000007933	779.868649970207	0.167713421847292	0.0972463073440615	1.72462509300137	0.0845950582880863	0.122783900790767	flavin containing dimethylaniline monoxygenase 3 [Source:HGNC Symbol;Acc:HGNC:3771]	protein_coding	36.5	171090901	171117819	2059	1	q24.3	FMO3		26918
ENSG00000007944	3223.23435837699	-0.236278190860556	0.0320809411462533	-7.36506419133376	1.7706164657643e-13	1.9598767660271e-12	myosin regulatory light chain interacting protein [Source:HGNC Symbol;Acc:HGNC:21155]	protein_coding	40.25	16129086	16148248	3072	6	p22.3	MYLIP		19162
ENSG00000007952	30.3681176284957	0.194813503883169	0.0399458108468511	4.87694453443611	1.07741714858552e-06	4.1906155489207e-06	NADPH oxidase 1 [Source:HGNC Symbol;Acc:HGNC:7889]	protein_coding	41.15	100843324	100874359	2543	X	q22.1	NOX1		31035
ENSG00000007968	101.369949976778	0.252176601134486	0.0519570193298329	4.85356173982233	1.21263565605405e-06	4.67508643164387e-06	E2F transcription factor 2 [Source:HGNC Symbol;Acc:HGNC:3114]	protein_coding	51.65	23506438	23531233	5196	1	p36.12	E2F2		24795
ENSG00000008018	8302.91767231593	0.164292905365778	0.0262112245415457	6.26803624170128	3.65629698100672e-10	2.50552073947618e-09	proteasome 20S subunit beta 1 [Source:HGNC Symbol;Acc:HGNC:9537]	protein_coding	39.78	170535120	170553307	891	6	q27	PSMB1		18187
ENSG00000008056	106.167358395177	0.517133974769859	0.092838999224536	5.5702234953992	2.54412772470799e-08	1.29213022187282e-07	synapsin I [Source:HGNC Symbol;Acc:HGNC:11494]	protein_coding	47.76	47571901	47619857	3210	X	p11.23	SYN1		47956
ENSG00000008083	1317.84458132863	0.0936955606646099	0.0234235546532893	4.00005729495257	6.33271498305436e-05	0.000180377331981785	jumonji and AT-rich interaction domain containing 2 [Source:HGNC Symbol;Acc:HGNC:6196]	protein_coding	43.92	15246069	15522042	6003	6	p22.3	JARID2		275973
ENSG00000008086	2069.80755116427	-0.157062555864007	0.0400697680199437	-3.91972710662645	8.86492901190771e-05	0.000246320553212717	cyclin dependent kinase like 5 [Source:HGNC Symbol;Acc:HGNC:11411]	protein_coding	40.21	18425583	18653629	3449	X	p22.13	CDKL5		228046
ENSG00000008118	184.580300833914	-0.212842190792406	0.0950361841562925	-2.23959108503741	0.0251174820095994	0.0418289594180799	calcium/calmodulin dependent protein kinase IG [Source:HGNC Symbol;Acc:HGNC:14585]	protein_coding	47.01	209583714	209613939	3089	1	q32.2	CAMK1G		30225
ENSG00000008128	303.733854768213	0.135769019316754	0.0394522611948036	3.4413494994968	0.000578820367351392	0.00137639479792073	cyclin dependent kinase 11A [Source:HGNC Symbol;Acc:HGNC:1730]	protein_coding	52.05	1702379	1724357	2984	1	p36.33	CDK11A		21978
ENSG00000008130	2114.84037349295	0.0571420345073664	0.0237003573442099	2.41101995541541	0.0159079780176846	0.0277210866938325	NAD kinase [Source:HGNC Symbol;Acc:HGNC:29831]	protein_coding	53.7	1751232	1780457	3235	1	p36.33	NADK		29225
ENSG00000008196	223.284999280705	-0.382678264709928	0.108067409674582	-3.54110703552779	0.000398451902212189	0.000975804258556776	transcription factor AP-2 beta [Source:HGNC Symbol;Acc:HGNC:11743]	protein_coding	44.14	50818723	50847619	797	6	p12.3	TFAP2B		28896
ENSG00000008226	33.1754245685042	-0.0185103290934108	0.0794235283348535	-0.233058509002148	0.815715972802677	0.852930155980993	DLEC1 cilia and flagella associated protein [Source:HGNC Symbol;Acc:HGNC:2899]	protein_coding	48.5	38039205	38124025	3457	3	p22.2	DLEC1		84820
ENSG00000008256	1529.55315082277	-0.036421352701419	0.0311777667239506	-1.16818350152836	0.242732753982717	0.308371126507285	cytohesin 3 [Source:HGNC Symbol;Acc:HGNC:9504]	protein_coding	44.78	6161776	6272644	4482	7	p22.1	CYTH3		110868
ENSG00000008277	1649.60244809225	-0.043722814803924	0.0632056013853336	-0.691755379991837	0.489090962091084	0.560367086200101	ADAM metallopeptidase domain 22 [Source:HGNC Symbol;Acc:HGNC:201]	protein_coding	37.29	87934143	88202889	9334	7	q21.12	ADAM22		268746
ENSG00000008282	11527.9722109281	-0.262554988360265	0.029709332671889	-8.83745829163959	9.7920778745776e-19	2.17665818727083e-17	synaptophysin like 1 [Source:HGNC Symbol;Acc:HGNC:11507]	protein_coding	38.18	106090505	106112576	2130	7	q22.3	SYPL1		22071
ENSG00000008283	4006.61259574989	0.0531954607536962	0.0303435652149028	1.75310516008746	0.0795839579812861	0.116238423596969	cytochrome b561 [Source:HGNC Symbol;Acc:HGNC:2571]	protein_coding	57.39	63432304	63446354	3007	17	q23.3	CYB561		14050
ENSG00000008294	9245.98279374643	-0.168058339421886	0.0369696211329872	-4.54584965362091	5.47140833744314e-06	1.88262389931488e-05	sperm associated antigen 9 [Source:HGNC Symbol;Acc:HGNC:14524]	protein_coding	40	50962174	51120868	8276	17	q21.33	SPAG9		158694
ENSG00000008300	101.902851601482	0.234451303712414	0.0767766332718648	3.05368044574481	0.00226052728987535	0.00477053744510372	cadherin EGF LAG seven-pass G-type receptor 3 [Source:HGNC Symbol;Acc:HGNC:3230]	protein_coding	59.87	48636463	48662886	11933	3	p21.31	CELSR3		26423
ENSG00000008311	540.385207745609	-0.120664971980129	0.0477360002982832	-2.52775622645679	0.0114794026469443	0.020699662934989	aminoadipate-semialdehyde synthase [Source:HGNC Symbol;Acc:HGNC:17366]	protein_coding	36.53	122064583	122144308	4519	7	q31.32	AASS		79725
ENSG00000008323	259.497285234622	-0.0122338932362048	0.085931344007674	-0.142368228700255	0.886789156552141	0.912371775511767	pleckstrin homology and RhoGEF domain containing G6 [Source:HGNC Symbol;Acc:HGNC:25562]	protein_coding	55.71	6310436	6328506	2881	12	p13.31	PLEKHG6		18070
ENSG00000008324	574.510320491825	0.0671133772911971	0.0202036094060485	3.3218508605252	0.000894224767008013	0.00205001456749366	SS18 like 2 [Source:HGNC Symbol;Acc:HGNC:15593]	protein_coding	46.56	42581840	42596934	1047	3	p22.1	SS18L2		15094
ENSG00000008382	1319.58012310097	-0.0608707525093531	0.026372277100192	-2.30813411667474	0.0209916781568959	0.0356011665397105	MPN domain containing [Source:HGNC Symbol;Acc:HGNC:25934]	protein_coding	55.95	4343527	4360086	1567	19	p13.3	MPND		16559
ENSG00000008394	14673.5272888096	0.495688264224451	0.0798766420629166	6.20567228945367	5.44635663979104e-10	3.61464332081346e-09	microsomal glutathione S-transferase 1 [Source:HGNC Symbol;Acc:HGNC:7061]	protein_coding	36.94	16347142	16609259	298	12	p12.3	MGST1		262117
ENSG00000008405	959.525618605218	-0.0170304016770728	0.0498078675775713	-0.341921919274087	0.732409653544717	0.780816730048625	cryptochrome circadian regulator 1 [Source:HGNC Symbol;Acc:HGNC:2384]	protein_coding	37.55	106991364	107093549	2987	12	q23.3	CRY1		102185
ENSG00000008441	3551.85012376675	0.165706552774771	0.0587233682498252	2.82181621581736	0.00477525342861071	0.00938111832761089	nuclear factor I X [Source:HGNC Symbol;Acc:HGNC:7788]	protein_coding	55.31	12995475	13098796	6019	19	p13.13	NFIX		103321
ENSG00000008513	3992.29504142024	-0.0232291891927261	0.0464534756789595	-0.500052770071788	0.617037920917046	0.678135749591664	ST3 beta-galactoside alpha-2,3-sialyltransferase 1 [Source:HGNC Symbol;Acc:HGNC:10862]	protein_coding	49.4	133454848	133571940	6951	8	q24.22	ST3GAL1		117092
ENSG00000008516	193.479629225682	0.411503669078483	0.0693895112606899	5.93034396124369	3.0230074395077e-09	1.79357739381687e-08	matrix metallopeptidase 25 [Source:HGNC Symbol;Acc:HGNC:14246]	protein_coding	58.87	3046062	3060726	4413	16	p13.3	MMP25		14664
ENSG00000008517	11400.1536789592	0.362456699667332	0.0494273877339886	7.33311462094707	2.24864456144434e-13	2.44235309896635e-12	interleukin 32 [Source:HGNC Symbol;Acc:HGNC:16830]	protein_coding	53.36	3065297	3082192	1105	16	p13.3	IL32		16895
ENSG00000008710	3702.4122828979	0.0553265460771135	0.0384366543593788	1.439421484498	0.150031140819185	0.202896518215927	polycystin 1, transient receptor potential channel interacting [Source:HGNC Symbol;Acc:HGNC:9008]	protein_coding	63.1	2088708	2135898	14140	16	p13.3	PKD1		47190
ENSG00000008735	120.120572845097	0.324375222214958	0.103156655394585	3.14449146275817	0.0016637576576737	0.00360836614689537	mitogen-activated protein kinase 8 interacting protein 2 [Source:HGNC Symbol;Acc:HGNC:6883]	protein_coding	62.89	50600793	50613981	5700	22	q13.33	MAPK8IP2		13188
ENSG00000008838	3254.13508599119	-0.00927014008829572	0.0175075662807495	-0.529493359593259	0.596463249691269	0.659768858400834	mediator complex subunit 24 [Source:HGNC Symbol;Acc:HGNC:22963]	protein_coding	50.63	40019097	40061215	3896	17	q21.1	MED24		42118
ENSG00000008853	1333.33284732194	-0.260110092909604	0.0363377885526612	-7.15811564957093	8.17935408876762e-13	8.20818669130688e-12	Rho related BTB domain containing 2 [Source:HGNC Symbol;Acc:HGNC:18756]	protein_coding	53.51	22987417	23020199	3505	8	p21.3	RHOBTB2		32782
ENSG00000008869	1838.10519604853	0.0131966132666371	0.0289941153820951	0.455147987539102	0.649002776576364	0.706945563234521	HEAT repeat containing 5B [Source:HGNC Symbol;Acc:HGNC:29273]	protein_coding	38.6	36968383	37084372	433	2	p22.2	HEATR5B		115989
ENSG00000008952	19361.3997162091	0.0320205322851614	0.0349599665367569	0.91591999241461	0.359708860023364	0.433558320701116	SEC62 homolog, preprotein translocation factor [Source:HGNC Symbol;Acc:HGNC:11846]	protein_coding	36.6	169966635	169998373	363	3	q26.2	SEC62		31738
ENSG00000008988	29954.6347861091	0.285841463921813	0.0327564221516107	8.72627244205172	2.63204173131417e-18	5.47565912487628e-17	ribosomal protein S20 [Source:HGNC Symbol;Acc:HGNC:10405]	protein_coding	41.73	56067254	56074510	712	8	q12.1	RPS20		7256
ENSG00000009307	55400.2403910549	-0.156228617269016	0.03806655781173	-4.1040909987631	4.0590768096377e-05	0.000119670493077745	cold shock domain containing E1 [Source:HGNC Symbol;Acc:HGNC:29905]	protein_coding	38.28	114716913	114758676	4006	1	p13.2	CSDE1		41763
ENSG00000009335	4046.82326015914	-0.0726343061942358	0.0247538566814489	-2.93426220927706	0.00334341629125641	0.0068063751296221	ubiquitin protein ligase E3C [Source:HGNC Symbol;Acc:HGNC:16803]	protein_coding	42.12	157138916	157269370	5214	7	q36.3	UBE3C		130454
ENSG00000009413	2235.96860735326	0.0397053405294905	0.033241690797179	1.19444407240741	0.232304305660336	0.29684242601388	REV3 like, DNA directed polymerase zeta catalytic subunit [Source:HGNC Symbol;Acc:HGNC:9968]	protein_coding	36.9	111299028	111483715	2518	6	q21	REV3L		184687
ENSG00000009694	1642.36936719986	0.381789294235153	0.0857568418280649	4.4519980691524	8.50749312504871e-06	2.83659394020114e-05	teneurin transmembrane protein 1 [Source:HGNC Symbol;Acc:HGNC:8117]	protein_coding	37.17	124375903	124963817	12875	X	q25	TENM1		587914
ENSG00000009724	90.8234298612426	-0.287659352863455	0.0688538310950005	-4.17782639380748	2.94308151585677e-05	8.90995965630743e-05	mannan binding lectin serine peptidase 2 [Source:HGNC Symbol;Acc:HGNC:6902]	protein_coding	50.21	11026523	11047239	2455	1	p36.22	MASP2		20716
ENSG00000009765	149.80738153496	-0.158585982193207	0.132390378688668	-1.19786636887067	0.230969044353886	0.295275717539629	iodotyrosine deiodinase [Source:HGNC Symbol;Acc:HGNC:21071]	protein_coding	41.6	150368892	150405969	7513	6	q25.1	IYD		37077
ENSG00000009780	644.628171306389	-0.0570957531259592	0.0329168320242495	-1.73454581181741	0.0828212846511184	0.120452384019189	family with sequence similarity 76 member A [Source:HGNC Symbol;Acc:HGNC:28530]	protein_coding	43.38	27725961	27763116	3579	1	p35.3	FAM76A		37155
ENSG00000009790	417.486738134108	0.35160065581459	0.0348058014658168	10.1017830650991	5.42467559274197e-24	2.31039923473554e-22	TRAF3 interacting protein 3 [Source:HGNC Symbol;Acc:HGNC:30766]	protein_coding	45.61	209756032	209782320	1854	1	q32.2	TRAF3IP3		26288
ENSG00000009830	1144.59876536046	-0.0618559113506013	0.0303320396084865	-2.03929284509094	0.0414208093067336	0.0653637530507017	protein O-mannosyltransferase 2 [Source:HGNC Symbol;Acc:HGNC:19743]	protein_coding	47.08	77274956	77320883	2163	14	q24.3	POMT2		45927
ENSG00000009844	2440.45850422596	0.0442833960682141	0.0292452627719567	1.5142074945101	0.129973221480451	0.178795817646937	vesicle trafficking 1 [Source:HGNC Symbol;Acc:HGNC:20954]	protein_coding	35.53	142147162	142224685	6991	6	q24.1	VTA1		77523
ENSG00000009950	1048.79638338143	-0.209575423994338	0.0909050652940631	-2.30543175252551	0.0211424048908264	0.0358193572941574	MLX interacting protein like [Source:HGNC Symbol;Acc:HGNC:12744]	protein_coding	56.25	73593194	73624543	3079	7	q11.23	MLXIPL		31349
ENSG00000009954	5707.18928809892	-0.0311567781337885	0.0245058052853773	-1.27140397024128	0.203584970923151	0.264773048262401	bromodomain adjacent to zinc finger domain 1B [Source:HGNC Symbol;Acc:HGNC:961]	protein_coding	43.19	73440406	73522293	6115	7	q11.23	BAZ1B		81887
ENSG00000010017	2520.05394917007	0.0155457538506704	0.0223380180868748	0.695932548277622	0.486471072645806	0.557838039419369	RAN binding protein 9 [Source:HGNC Symbol;Acc:HGNC:13727]	protein_coding	37.08	13621498	13711835	3384	6	p23	RANBP9		90337
ENSG00000010030	392.811178663732	0.44552112101489	0.0656044197846893	6.79102295968884	1.11341202304689e-11	9.42479754719974e-11	ETS variant transcription factor 7 [Source:HGNC Symbol;Acc:HGNC:18160]	protein_coding	49.34	36354091	36387800	1530	6	p21.31	ETV7		33709
ENSG00000010072	493.762091130728	0.0276411301156408	0.0276586392081161	0.999366957559135	0.317616960307052	0.388861507084845	SprT-like N-terminal domain [Source:HGNC Symbol;Acc:HGNC:25356]	protein_coding	41.57	231337104	231355023	3559	1	q42.2	SPRTN		17919
ENSG00000010165	1503.04142292799	-0.102665595778666	0.0236529943140549	-4.34049044343029	1.42165051830717e-05	4.54206004342792e-05	eEF1A lysine and N-terminal methyltransferase [Source:HGNC Symbol;Acc:HGNC:24248]	protein_coding	43.61	171781660	171814023	759	1	q24.3	EEF1AKNMT		32363
ENSG00000010219	768.63486774094	0.18835449906021	0.0253112177230178	7.44154236755358	9.95164554845171e-14	1.13962845670237e-12	dual specificity tyrosine phosphorylation regulated kinase 4 [Source:HGNC Symbol;Acc:HGNC:3095]	protein_coding	42.77	4562204	4615302	2068	12	p13.32	DYRK4		53098
ENSG00000010244	7156.5856514838	0.144492876835426	0.0180329132628298	8.01273065141729	1.1218916502439e-15	1.68408286850211e-14	zinc finger protein 207 [Source:HGNC Symbol;Acc:HGNC:12998]	protein_coding	38.46	32350132	32381885	2283	17	q11.2	ZNF207		31753
ENSG00000010256	7598.47398730896	-0.220646127069898	0.022552032573619	-9.78386876436167	1.32063773194108e-22	4.75166041601061e-21	ubiquinol-cytochrome c reductase core protein 1 [Source:HGNC Symbol;Acc:HGNC:12585]	protein_coding	53.04	48599002	48610976	955	3	p21.31	UQCRC1		11974
ENSG00000010270	2890.03011949457	-0.0402302676040026	0.0258275256345535	-1.55765086339438	0.119316034364446	0.166049853313196	STARD3 N-terminal like [Source:HGNC Symbol;Acc:HGNC:19169]	protein_coding	38.39	38178245	38230670	1703	7	p14.1	STARD3NL		52425
ENSG00000010278	10479.6674529182	-0.231829456367296	0.0510245280925368	-4.5434904551563	5.53303118719815e-06	1.9022139210734e-05	CD9 molecule [Source:HGNC Symbol;Acc:HGNC:1709]	protein_coding	51.04	6199715	6238271	1566	12	p13.31	CD9		38556
ENSG00000010282	19.2570390553025	-0.572469592299593	0.191054966910608	-2.99636068905471	0.0027322304769164	0.00567972123352836	hedgehog acyltransferase like [Source:HGNC Symbol;Acc:HGNC:13242]	protein_coding	56.48	42692663	42702824	587	3	p22.1	HHATL		10161
ENSG00000010292	2314.40985158579	0.0798728058871342	0.0219457996763804	3.63954866375177	0.000273116321716617	0.000689890808296316	non-SMC condensin I complex subunit D2 [Source:HGNC Symbol;Acc:HGNC:24305]	protein_coding	46.34	6493356	6531955	584	12	p13.31	NCAPD2		38599
ENSG00000010295	1371.37281191315	0.256266843120931	0.0250374678552866	10.2353338844855	1.37719313939612e-24	6.34878212300593e-23	intermediate filament family orphan 1 [Source:HGNC Symbol;Acc:HGNC:24970]	protein_coding	54.33	6538961	6556073	2571	12	p13.31	IFFO1		17112
ENSG00000010310	76.2572124935911	0.25921051652895	0.0944844398908472	2.74342015286752	0.00608028333257082	0.0116776846535243	gastric inhibitory polypeptide receptor [Source:HGNC Symbol;Acc:HGNC:4271]	protein_coding	54.94	45668221	45683722	3404	19	q13.32	GIPR		15501
ENSG00000010318	307.289602033782	-0.176806959514231	0.0285154568645712	-6.20039020780704	5.63233402486549e-10	3.73338408686282e-09	PHD finger protein 7 [Source:HGNC Symbol;Acc:HGNC:18458]	protein_coding	45.17	52410660	52423641	2127	3	p21.1	PHF7		12981
ENSG00000010319	2322.9336139704	-0.933293327659876	0.0696532296277067	-13.3991393169891	6.11683858125046e-41	1.94623411094022e-38	semaphorin 3G [Source:HGNC Symbol;Acc:HGNC:30400]	protein_coding	59.62	52433035	52445103	4993	3	p21.1	SEMA3G		12068
ENSG00000010322	3366.43539975794	-0.0981698350418303	0.0211727958473673	-4.63660235282708	3.54182850004028e-06	1.25748377408268e-05	nischarin [Source:HGNC Symbol;Acc:HGNC:18006]	protein_coding	53.28	52455118	52493068	5173	3	p21.1	NISCH		37950
ENSG00000010327	8103.46790914221	0.0666220472215505	0.0486229070802694	1.37017819834522	0.170631282146805	0.227326257421692	stabilin 1 [Source:HGNC Symbol;Acc:HGNC:18628]	protein_coding	60.65	52495338	52524495	7928	3	p21.1	STAB1		29157
ENSG00000010361	1579.52986682562	-0.060970872133702	0.0314491720433134	-1.93871151996402	0.052536475124293	0.0805774462988565	fuzzy planar cell polarity protein [Source:HGNC Symbol;Acc:HGNC:26219]	protein_coding	52.28	49806866	49817376	1728	19	q13.33	FUZ		10510
ENSG00000010379	4998.73480697342	-0.209269865618343	0.0973119593308579	-2.15050510808062	0.0315152823795554	0.0511940463432887	solute carrier family 6 member 13 [Source:HGNC Symbol;Acc:HGNC:11046]	protein_coding	47.19	220621	262873	2188	12	p13.33	SLC6A13		42252
ENSG00000010404	7769.49568695087	0.0239023791700731	0.0316210222752201	0.755901531646693	0.449708235580764	0.523562601432706	iduronate 2-sulfatase [Source:HGNC Symbol;Acc:HGNC:5389]	protein_coding	45.34	149476988	149521096	7580	X	q28	IDS		44108
ENSG00000010438	15.5966977470787	0.983370511710022	0.143202526719221	6.86699134602651	6.5570045926099e-12	5.73897052450274e-11	serine protease 3 [Source:HGNC Symbol;Acc:HGNC:9486]	protein_coding	42.71	33750679	33799231	412	9	p13.3	PRSS3		48552
ENSG00000010539	578.863087261371	-0.0323821871393238	0.0218483266784138	-1.48213579996117	0.138304164768886	0.188704421231373	zinc finger protein 200 [Source:HGNC Symbol;Acc:HGNC:12993]	protein_coding	43.67	3222325	3236221	3082	16	p13.3	ZNF200		13896
ENSG00000010610	4383.81055101361	0.22568243291944	0.0324573062981268	6.9532089584546	3.5706918121929e-12	3.26615648458028e-11	CD4 molecule [Source:HGNC Symbol;Acc:HGNC:1678]	protein_coding	48.56	6786858	6820799	577	12	p13.31	CD4		33941
ENSG00000010626	963.994494659343	0.0781062171927616	0.0348135896438931	2.24355540441842	0.0248610213087911	0.0414401430691066	leucine rich repeat containing 23 [Source:HGNC Symbol;Acc:HGNC:19138]	protein_coding	47.35	6873569	6914241	1387	12	p13.31	LRRC23		40672
ENSG00000010671	382.607564113515	0.249567502209403	0.0375867079283232	6.63978081521055	3.14149953282513e-11	2.48184580911166e-10	Bruton tyrosine kinase [Source:HGNC Symbol;Acc:HGNC:1133]	protein_coding	43.18	101349447	101390796	2417	X	q22.1	BTK		41349
ENSG00000010704	1548.57583387571	-0.0950642931736893	0.0353856302886592	-2.68652253466167	0.00722000777948077	0.0136437715427547	homeostatic iron regulator [Source:HGNC Symbol;Acc:HGNC:4886]	protein_coding	44.85	26087281	26098343	809	6	p22.2	HFE		11062
ENSG00000010803	4198.33678169696	0.182654491968197	0.0316201056772383	5.77653009236085	7.62568691336533e-09	4.22471906941547e-08	Scm polycomb group protein homolog 1 [Source:HGNC Symbol;Acc:HGNC:19003]	protein_coding	39.5	41027200	41242154	3275	1	p34.2	SCMH1		214954
ENSG00000010810	4293.9609553102	-0.016649395430215	0.03504343647962	-0.475107383943286	0.634710435744854	0.693752272722063	FYN proto-oncogene, Src family tyrosine kinase [Source:HGNC Symbol;Acc:HGNC:4037]	protein_coding	42.42	111660332	111873452	3234	6	q21	FYN		213120
ENSG00000010818	3538.27115374643	0.114905808025266	0.0364462325641216	3.15274858171162	0.0016174104540585	0.0035163075345669	HIVEP zinc finger 2 [Source:HGNC Symbol;Acc:HGNC:4921]	protein_coding	38.72	142751469	142956698	9697	6	q24.2	HIVEP2		205229
ENSG00000010932	1905.92893849149	-0.253568821138498	0.0913737527503082	-2.7750728574256	0.00551893426433845	0.0107034476284714	flavin containing dimethylaniline monoxygenase 1 [Source:HGNC Symbol;Acc:HGNC:3769]	protein_coding	40.91	171248471	171285978	2152	1	q24.3	FMO1		37507
ENSG00000011007	2725.35392912506	-0.0818661551386736	0.021844296790632	-3.7477130036881	0.000178454274598222	0.000467739866565233	elongin A [Source:HGNC Symbol;Acc:HGNC:11620]	protein_coding	45.7	23743155	23762059	5154	1	p36.11	ELOA		18904
ENSG00000011009	4420.74239528191	-0.12358546055505	0.0205661706524323	-6.0091624563289	1.8648418868072e-09	1.14062530332531e-08	lysophospholipase 2 [Source:HGNC Symbol;Acc:HGNC:6738]	protein_coding	62.28	23791145	23795539	1635	1	p36.11	LYPLA2		4394
ENSG00000011021	1376.69932058566	-0.161879186784148	0.027750930092337	-5.83328869502823	5.43454181515624e-09	3.07805619666807e-08	chloride voltage-gated channel 6 [Source:HGNC Symbol;Acc:HGNC:2024]	protein_coding	48.13	11806096	11848079	5589	1	p36.22	CLCN6		41983
ENSG00000011028	2630.43533619143	0.395780760362579	0.057925778796759	6.83254966240909	8.34185128239065e-12	7.16966211649116e-11	mannose receptor C type 2 [Source:HGNC Symbol;Acc:HGNC:16875]	protein_coding	52.16	62627670	62693597	5719	17	q23.2	MRC2		65927
ENSG00000011052	38.2074528067727	-0.0313559977940659	0.0773687358956448	-0.405279954894946	0.685271739113061	0.740405947475252	NME1-NME2 readthrough [Source:HGNC Symbol;Acc:HGNC:33531]	protein_coding	48.86	51153590	51171744	1021	17	q21.33	NME1-NME2		18154
ENSG00000011105	12907.8672883812	0.00156257872664816	0.0390392626785205	0.0400258257825114	0.968072536790041	0.976319479218335	tetraspanin 9 [Source:HGNC Symbol;Acc:HGNC:21640]	protein_coding	52.13	3077355	3286564	570	12	p13.33	TSPAN9		209209
ENSG00000011114	2824.81758419221	-0.126417676401067	0.0321284272040715	-3.93476081471696	8.32795899634534e-05	0.00023255513790001	BTB domain containing 7 [Source:HGNC Symbol;Acc:HGNC:18269]	protein_coding	40.08	93237550	93333092	6822	14	q32.12	BTBD7		95542
ENSG00000011132	1066.08669538175	0.0394098412803764	0.0221267406619603	1.78109563818989	0.0748968281922529	0.110145987953207	amyloid beta precursor protein binding family A member 3 [Source:HGNC Symbol;Acc:HGNC:580]	protein_coding	56.61	3750772	3761692	1779	19	p13.3	APBA3		10920
ENSG00000011143	947.431514478521	0.00963660279505671	0.0223381649454673	0.431396348741354	0.666180204344615	0.722842271875631	MKS transition zone complex subunit 1 [Source:HGNC Symbol;Acc:HGNC:7121]	protein_coding	47.45	58205441	58219605	2633	17	q22	MKS1		14164
ENSG00000011198	491.831387728971	-0.112457631369233	0.0344124677856829	-3.26793277569069	0.0010833609445001	0.00244026902365395	abhydrolase domain containing 5, lysophosphatidic acid acyltransferase [Source:HGNC Symbol;Acc:HGNC:21396]	protein_coding	40.26	43690108	43734371	2225	3	p21.33	ABHD5		44263
ENSG00000011201	611.225647031309	0.120849380174266	0.056801668916916	2.12756741973608	0.0333729659040602	0.053911709081651	anosmin 1 [Source:HGNC Symbol;Acc:HGNC:6211]	protein_coding	39.59	8528874	8732137	6265	X	p22.31	ANOS1		203263
ENSG00000011243	1798.06010005344	0.129196593544761	0.024721666290969	5.22604714521032	1.73172221770914e-07	7.6506007151555e-07	A-kinase anchoring protein 8 like [Source:HGNC Symbol;Acc:HGNC:29857]	protein_coding	48.86	15380050	15419141	2078	19	p13.12	AKAP8L		39091
ENSG00000011258	1040.07719567881	-0.0204071034194593	0.0271459832409193	-0.751754071250512	0.452198966862967	0.526012067765484	mbt domain containing 1 [Source:HGNC Symbol;Acc:HGNC:19866]	protein_coding	39.5	51177425	51260163	5365	17	q21.33	MBTD1		82738
ENSG00000011260	1415.829376061	-0.11394654373021	0.0254833904526853	-4.4714043816804	7.77076026763968e-06	2.60852558673953e-05	UTP18 small subunit processome component [Source:HGNC Symbol;Acc:HGNC:24274]	protein_coding	40.36	51260546	51297936	1876	17	q21.33	UTP18		37390
ENSG00000011275	2498.6192458105	0.0706445345431793	0.0228551842585346	3.09096324685281	0.00199508326917187	0.00425528604217296	ring finger protein 216 [Source:HGNC Symbol;Acc:HGNC:21698]	protein_coding	45.52	5620047	5781696	5639	7	p22.1	RNF216		161649
ENSG00000011295	2729.17419067107	-0.0835583688081367	0.0246454870739013	-3.39041255535267	0.000697875144486234	0.00163458717805689	tetratricopeptide repeat domain 19 [Source:HGNC Symbol;Acc:HGNC:26006]	protein_coding	40.8	15999784	16045015	3050	17	p12	TTC19		45231
ENSG00000011304	15919.1154255226	0.0126538055542427	0.0173304224639328	0.730149861065255	0.465298586314113	0.538276193064741	polypyrimidine tract binding protein 1 [Source:HGNC Symbol;Acc:HGNC:9583]	protein_coding	61.17	797075	812327	3691	19	p13.3	PTBP1		15252
ENSG00000011332	15.6241698073549	0.303087612655192	0.0838505037112459	3.61461886620178	0.000300789790106326	0.000752299001858099	double PHD fingers 1 [Source:HGNC Symbol;Acc:HGNC:20225]	protein_coding	57.15	38211006	38229714	2227	19	q13.2	DPF1		18708
ENSG00000011347	256.124227256575	-0.345803472955358	0.105023808292267	-3.29261982190775	0.000992585926300222	0.00225678742133581	synaptotagmin 7 [Source:HGNC Symbol;Acc:HGNC:11514]	protein_coding	57.18	61513714	61581148	4854	11	q12.2	SYT7		67434
ENSG00000011376	705.248069521904	-0.30028603424601	0.0337055201354588	-8.90910548299489	5.14459476649984e-19	1.18581447835217e-17	leucyl-tRNA synthetase 2, mitochondrial [Source:HGNC Symbol;Acc:HGNC:17095]	protein_coding	42.34	45388561	45554726	10049	3	p21.31	LARS2		166165
ENSG00000011405	4719.08335628241	-0.171489898459691	0.0260845164817359	-6.57439437605701	4.88515933417227e-11	3.74806054447345e-10	phosphatidylinositol-4-phosphate 3-kinase catalytic subunit type 2 alpha [Source:HGNC Symbol;Acc:HGNC:8971]	protein_coding	39.84	17077730	17207983	1593	11	p15.1	PIK3C2A		130253
ENSG00000011422	1027.26277158056	0.420052593375164	0.0494089477764906	8.50154905697122	1.87077287923246e-17	3.52169739110269e-16	plasminogen activator, urokinase receptor [Source:HGNC Symbol;Acc:HGNC:9053]	protein_coding	49.94	43646095	43670547	1254	19	q13.31	PLAUR		24452
ENSG00000011426	327.913122851555	0.456900440042531	0.0609111965380993	7.50109119522459	6.32887377784393e-14	7.47442756863708e-13	anillin actin binding protein [Source:HGNC Symbol;Acc:HGNC:14082]	protein_coding	37.87	36389821	36453791	4731	7	p14.2	ANLN		63970
ENSG00000011451	2832.40200947363	-0.0139885715219147	0.023700876647643	-0.590213253707047	0.555047687587031	0.621713179158884	WIZ zinc finger [Source:HGNC Symbol;Acc:HGNC:30917]	protein_coding	58.15	15419978	15449956	6356	19	p13.12	WIZ		29978
ENSG00000011454	2990.1704309662	-0.195265033015178	0.024723142855645	-7.89806676907152	2.83262408805766e-15	4.03910290658275e-14	RAB GTPase activating protein 1 [Source:HGNC Symbol;Acc:HGNC:17155]	protein_coding	38.49	122940833	123104866	3897	9	q33.2	RABGAP1		164033
ENSG00000011465	6806.08723989259	0.298486166186254	0.110665664352179	2.69718858088052	0.00699276571626212	0.0132498376083355	decorin [Source:HGNC Symbol;Acc:HGNC:2705]	protein_coding	34.9	91140484	91183217	6850	12	q21.33	DCN		42733
ENSG00000011478	733.119165724726	0.0202810902777637	0.0299627776272196	0.676876173834411	0.498484522386941	0.569207825527203	glutaminyl-peptide cyclotransferase like [Source:HGNC Symbol;Acc:HGNC:25952]	protein_coding	52.54	45692403	45703989	1533	19	q13.32	QPCTL		11586
ENSG00000011485	2722.59614222791	-0.0646427377008319	0.0176886834670999	-3.654468565796	0.000257715234211173	0.000654246731155305	protein phosphatase 5 catalytic subunit [Source:HGNC Symbol;Acc:HGNC:9322]	protein_coding	50.7	46347087	46392981	2139	19	q13.32	PPP5C		45894
ENSG00000011523	2171.09223564249	-0.309459495536944	0.0219129052661611	-14.1222485917842	2.77009323736466e-45	1.55001044699022e-42	centrosomal protein 68 [Source:HGNC Symbol;Acc:HGNC:29076]	protein_coding	47.81	65056366	65087004	550	2	p14	CEP68		30638
ENSG00000011566	3004.59417519589	0.0634797560442396	0.0315704835835198	2.01073119061682	0.0443538576207555	0.0694184073699845	mitogen-activated protein kinase kinase kinase kinase 3 [Source:HGNC Symbol;Acc:HGNC:6865]	protein_coding	36.89	39249266	39437301	4335	2	p22.1	MAP4K3		188035
ENSG00000011590	56.1488528627432	0.172518892997687	0.0749392599809836	2.30211631448542	0.0213286136218122	0.0360896155621633	zinc finger and BTB domain containing 32 [Source:HGNC Symbol;Acc:HGNC:16763]	protein_coding	52.47	35704558	35717038	2037	19	q13.12	ZBTB32		12480
ENSG00000011600	4198.03044366488	0.145871840853745	0.0233058318011614	6.25902744421575	3.87385702627843e-10	2.63900411273804e-09	transmembrane immune signaling adaptor TYROBP [Source:HGNC Symbol;Acc:HGNC:12449]	protein_coding	51.45	35904401	35908295	541	19	q13.12	TYROBP		3894
ENSG00000011638	3054.86975186657	-0.134181568942185	0.0408301110117565	-3.28633857751572	0.00101498929823678	0.00230127586174211	transmembrane protein 159 [Source:HGNC Symbol;Acc:HGNC:30136]	protein_coding	43.7	21158377	21180616	1593	16	p12.3	TMEM159		22239
ENSG00000011677	11.8431374794839	0.644609643593736	0.150351310887363	4.28735632426013	1.80812130533306e-05	5.67951692250089e-05	gamma-aminobutyric acid type A receptor subunit alpha3 [Source:HGNC Symbol;Acc:HGNC:4077]	protein_coding	37.36	152166234	152451315	3669	X	q28	GABRA3		285081
ENSG00000012048	221.685558402754	0.0525930056171713	0.0385006075973278	1.36603053560177	0.171929379313119	0.22883021966158	BRCA1 DNA repair associated [Source:HGNC Symbol;Acc:HGNC:1100]	protein_coding	44.09	43044295	43170245	3668	17	q21.31	BRCA1		125950
ENSG00000012061	2507.2763172742	0.114425515849403	0.0220550695373255	5.18817298017365	2.12367293735337e-07	9.25371663652878e-07	ERCC excision repair 1, endonuclease non-catalytic subunit [Source:HGNC Symbol;Acc:HGNC:3433]	protein_coding	52.1	45407334	45478828	3379	19	q13.32	ERCC1		71494
ENSG00000012124	237.191590125413	-0.249420185340069	0.0917895079422219	-2.71730605089495	0.0065815716725872	0.0125380562962048	CD22 molecule [Source:HGNC Symbol;Acc:HGNC:1643]	protein_coding	50.24	35319261	35347361	554	19	q13.12	CD22		28100
ENSG00000012171	2010.35838010274	0.00811634161983676	0.0625196678517419	0.129820613236201	0.896708353921901	0.920126878657562	semaphorin 3B [Source:HGNC Symbol;Acc:HGNC:10724]	protein_coding	60.71	50267558	50277546	934	3	p21.31	SEMA3B		9988
ENSG00000012174	1565.34422518123	-0.0978726365164725	0.0343814241725266	-2.84667197104302	0.00441788599093517	0.0087596573771878	membrane bound transcription factor peptidase, site 2 [Source:HGNC Symbol;Acc:HGNC:15455]	protein_coding	38.5	21839617	21885423	1862	X	p22.12	MBTPS2		45806
ENSG00000012211	538.678105503957	0.140047664526628	0.0303637717988426	4.61232765989786	3.98184654042438e-06	1.40098490484532e-05	prickle planar cell polarity protein 3 [Source:HGNC Symbol;Acc:HGNC:6645]	protein_coding	55.64	49174802	49186528	2795	X	p11.23	PRICKLE3		11726
ENSG00000012223	1554.24319938176	0.4544319858718	0.189205391000657	2.40179195459723	0.0163149842684821	0.0283472539628949	lactotransferrin [Source:HGNC Symbol;Acc:HGNC:6720]	protein_coding	46.95	46435645	46485234	2721	3	p21.31	LTF		49589
ENSG00000012232	2322.30008897007	-0.0944439862349839	0.0370179659077679	-2.5513013456843	0.01073214868015	0.0194973775898783	exostosin like glycosyltransferase 3 [Source:HGNC Symbol;Acc:HGNC:3518]	protein_coding	44.36	28600469	28755599	548	8	p21.1	EXTL3		155130
ENSG00000012504	2104.76521189625	0.138882911217474	0.0809832975801694	1.7149574710759	0.0863530245369862	0.125066987608147	nuclear receptor subfamily 1 group H member 4 [Source:HGNC Symbol;Acc:HGNC:7967]	protein_coding	39.74	100473708	100564414	2884	12	q23.1	NR1H4		90706
ENSG00000012660	4771.26438267335	0.12835192456193	0.0366047514484925	3.5064279767761	0.000454164328670084	0.00109963064179789	ELOVL fatty acid elongase 5 [Source:HGNC Symbol;Acc:HGNC:21308]	protein_coding	41.88	53267398	53349179	2765	6	p12.1	ELOVL5		81781
ENSG00000012779	1763.41368127681	0.450130673637334	0.0637142998331115	7.06482963504853	1.60813165809252e-12	1.54226669124512e-11	arachidonate 5-lipoxygenase [Source:HGNC Symbol;Acc:HGNC:435]	protein_coding	47.73	45374176	45446119	2519	10	q11.21	ALOX5		71943
ENSG00000012817	181.016516551342	0.487882935495339	0.0919133529610596	5.30807461351168	1.10789292248066e-07	5.06701760233758e-07	lysine demethylase 5D [Source:HGNC Symbol;Acc:HGNC:11115]	protein_coding	38.66	19703865	19744939	5501	Y	q11.223	KDM5D		41074
ENSG00000012822	6526.05456104408	-0.117024162248732	0.0243794223562432	-4.80012038590257	1.58570281033641e-06	5.99096612417437e-06	calcium binding and coiled-coil domain 1 [Source:HGNC Symbol;Acc:HGNC:29306]	protein_coding	49.2	53708517	53727745	5866	12	q13.13	CALCOCO1		19228
ENSG00000012963	3147.96615581561	-0.143084620900416	0.0223164104254723	-6.41163243426894	1.43969614692625e-10	1.04015803099609e-09	ubiquitin protein ligase E3 component n-recognin 7 [Source:HGNC Symbol;Acc:HGNC:20344]	protein_coding	43.11	93207241	93229215	587	14	q32.12	UBR7		21974
ENSG00000012983	2114.71809265978	0.067477800956937	0.0277471027748524	2.43188636682073	0.0150204188334596	0.0263384845915873	mitogen-activated protein kinase kinase kinase kinase 5 [Source:HGNC Symbol;Acc:HGNC:6867]	protein_coding	37.27	50418501	50561126	4812	14	q22.1	MAP4K5		142625
ENSG00000013016	1871.83697827473	-0.152234203774862	0.0508778943123836	-2.99214827642364	0.00277021677116625	0.00575352714011451	EH domain containing 3 [Source:HGNC Symbol;Acc:HGNC:3244]	protein_coding	50.24	31234152	31269451	4825	2	p23.1	EHD3		35299
ENSG00000013275	4350.42337169048	0.0779372557010622	0.0189521065706872	4.11232679651591	3.91691313342597e-05	0.000115794770297145	proteasome 26S subunit, ATPase 4 [Source:HGNC Symbol;Acc:HGNC:9551]	protein_coding	49.94	39971165	39981764	1754	19	q13.2	PSMC4		10599
ENSG00000013288	3685.91181768788	0.0629644738606768	0.0343034371779776	1.83551501075522	0.0664294170370544	0.0989671456353545	mannosidase alpha class 2B member 2 [Source:HGNC Symbol;Acc:HGNC:29623]	protein_coding	54.58	6575189	6623362	5129	4	p16.1	MAN2B2		48173
ENSG00000013293	5.46791813075394	0.0905619681374141	0.118178255763226	0.766316676046207	0.443487898172241	0.51739723370774	solute carrier family 7 member 14 [Source:HGNC Symbol;Acc:HGNC:29326]	protein_coding	42.15	170459548	170586075	10140	3	q26.2	SLC7A14		126527
ENSG00000013297	123.013897819622	0.204442912902257	0.110699181220885	1.84683310795514	0.0647713318882837	0.0967927366828464	claudin 11 [Source:HGNC Symbol;Acc:HGNC:8514]	protein_coding	43.14	170418868	170454733	2758	3	q26.2	CLDN11		35865
ENSG00000013306	8035.62849302816	-0.0123884282380962	0.0203595215538202	-0.608483269380745	0.542866999007394	0.610471434018917	solute carrier family 25 member 39 [Source:HGNC Symbol;Acc:HGNC:24279]	protein_coding	61.11	44319625	44324870	1607	17	q21.31	SLC25A39		5245
ENSG00000013364	15715.578808436	0.0313714266018907	0.0347968899295548	0.901558348042058	0.367291525457557	0.441288285473107	major vault protein [Source:HGNC Symbol;Acc:HGNC:7531]	protein_coding	52.54	29820394	29848039	854	16	p11.2	MVP		27645
ENSG00000013374	4169.7408460623	0.0584341929679528	0.0220651110315267	2.64826190470838	0.00809068180470406	0.0151165795791517	negative regulator of ubiquitin like proteins 1 [Source:HGNC Symbol;Acc:HGNC:17623]	protein_coding	44.89	151341772	151378449	3107	7	q36.1	NUB1		36677
ENSG00000013375	1976.84286549634	0.173199034550782	0.0297005979145391	5.83149992633641	5.49313361134285e-09	3.10907147231463e-08	phosphoglucomutase 3 [Source:HGNC Symbol;Acc:HGNC:8907]	protein_coding	38.66	83161150	83193936	605	6	q14.1	PGM3		32786
ENSG00000013392	891.250313285418	0.0241088376758908	0.0253023368542631	0.952830476281832	0.340675970182045	0.413628804200826	RWD domain containing 2A [Source:HGNC Symbol;Acc:HGNC:21385]	protein_coding	44.9	83193357	83198935	3769	6	q14.1	RWDD2A		5578
ENSG00000013441	4758.38551586643	0.0447698487915852	0.0388838465030666	1.15137397191542	0.24957841699877	0.315856260539622	CDC like kinase 1 [Source:HGNC Symbol;Acc:HGNC:2068]	protein_coding	41.85	200853009	200864744	1847	2	q33.1	CLK1		11735
ENSG00000013503	411.425212173281	-0.117088825448614	0.0301537206454312	-3.88306394509081	0.000103148427813618	0.000282659008972165	RNA polymerase III subunit B [Source:HGNC Symbol;Acc:HGNC:30348]	protein_coding	39.73	106357748	106510198	4183	12	q23.3	POLR3B		152450
ENSG00000013523	1246.11555889397	-0.123637062159466	0.0321748425932293	-3.84266253366175	0.000121706762922839	0.000329705449407163	angel homolog 1 [Source:HGNC Symbol;Acc:HGNC:19961]	protein_coding	44.47	76786009	76826246	5287	14	q24.3	ANGEL1		40237
ENSG00000013561	4087.1319898345	-0.0652209465633637	0.0252467304290204	-2.58334229641055	0.00978481896912311	0.0179471298080661	ring finger protein 14 [Source:HGNC Symbol;Acc:HGNC:10058]	protein_coding	42.05	141958328	141990292	938	5	q31.3	RNF14		31964
ENSG00000013563	1789.25231346758	-0.138078090178257	0.0276296985477247	-4.99745192441225	5.80928152544172e-07	2.35119622748892e-06	deoxyribonuclease 1 like 1 [Source:HGNC Symbol;Acc:HGNC:2957]	protein_coding	54.46	154401236	154412112	2610	X	q28	DNASE1L1		10876
ENSG00000013573	844.660964711058	0.334231220063499	0.0600394966822415	5.56685579548434	2.59376870331193e-08	1.31323197343659e-07	DEAD/H-box helicase 11 [Source:HGNC Symbol;Acc:HGNC:2736]	protein_coding	52.26	31073860	31104799	3920	12	p11.21	DDX11		30939
ENSG00000013583	2633.12236784939	-0.0285403998558027	0.0288013099173992	-0.990941034892346	0.321714373582739	0.393166074719619	heme binding protein 1 [Source:HGNC Symbol;Acc:HGNC:17176]	protein_coding	43.51	12974870	13000265	1159	12	p13.1	HEBP1		25395
ENSG00000013588	743.960066492426	0.437512002800431	0.0936953126856053	4.66951857312759	3.01906404787999e-06	1.08361761346933e-05	G protein-coupled receptor class C group 5 member A [Source:HGNC Symbol;Acc:HGNC:9836]	protein_coding	46.32	12891559	12917937	1740	12	p13.1	GPRC5A		26378
ENSG00000013619	236.610682471418	0.053934472291169	0.0684079978853539	0.788423487872846	0.430449036520134	0.504215441825758	mastermind like domain containing 1 [Source:HGNC Symbol;Acc:HGNC:2568]	protein_coding	44.08	150361422	150514178	699	X	q28	MAMLD1		152756
ENSG00000013725	482.759797097202	0.321246248202327	0.0436319570525962	7.36263669803031	1.80312622737979e-13	1.99314232232233e-12	CD6 molecule [Source:HGNC Symbol;Acc:HGNC:1691]	protein_coding	49.93	60971680	61020377	3252	11	q12.2	CD6		48697
ENSG00000013810	863.937198005396	0.236566141594229	0.0282905042899609	8.36203339359263	6.16463885807042e-17	1.09685959155602e-15	transforming acidic coiled-coil containing protein 3 [Source:HGNC Symbol;Acc:HGNC:11524]	protein_coding	56.92	1712858	1745171	914	4	p16.3	TACC3		32313
ENSG00000014123	3650.08373548722	0.0114847721352634	0.0272831447416621	0.420947520676597	0.673793403643463	0.730175341319786	UFM1 specific ligase 1 [Source:HGNC Symbol;Acc:HGNC:23039]	protein_coding	33.38	96521595	96555276	458	6	q16.1	UFL1		33681
ENSG00000014138	624.823489681761	0.122410908947866	0.0284334771423946	4.30516845811129	1.66858713493523e-05	5.27183867573871e-05	DNA polymerase alpha 2, accessory subunit [Source:HGNC Symbol;Acc:HGNC:30073]	protein_coding	47.81	65261920	65305589	3544	11	q13.1	POLA2		43669
ENSG00000014164	1034.10272309894	0.312307442600588	0.0321969184554965	9.69991718407052	3.01743452406847e-22	1.03299388232192e-20	zinc finger CCCH-type containing 3 [Source:HGNC Symbol;Acc:HGNC:28972]	protein_coding	58.38	143437659	143541447	3270	8	q24.3	ZC3H3		103788
ENSG00000014216	7776.73431509626	-0.0492806353966206	0.0203261166064241	-2.42449831174566	0.0153295546018338	0.0267965832730752	calpain 1 [Source:HGNC Symbol;Acc:HGNC:1476]	protein_coding	51.18	65180566	65212006	571	11	q13.1	CAPN1		31440
ENSG00000014257	339.790745280397	-0.327312805585723	0.0835612945134269	-3.91703847447133	8.96434462361476e-05	0.000248912423352835	acid phosphatase 3 [Source:HGNC Symbol;Acc:HGNC:125]	protein_coding	40.39	132317369	132368298	3174	3	q22.1	ACP3		50929
ENSG00000014641	9774.67296091241	-0.0636868065975121	0.0286975612591201	-2.21924107147858	0.0264703282590405	0.0438344746055159	malate dehydrogenase 1 [Source:HGNC Symbol;Acc:HGNC:6970]	protein_coding	38.05	63588609	63607197	893	2	p15	MDH1		18588
ENSG00000014824	7158.69719650571	-0.305082387371503	0.0304667902724627	-10.0136044736964	1.32823136645454e-23	5.34819116214833e-22	solute carrier family 30 member 9 [Source:HGNC Symbol;Acc:HGNC:1329]	protein_coding	36.97	41990502	42090461	6164	4	p13	SLC30A9		99959
ENSG00000014914	3067.00674241517	-0.0514776000354392	0.0379544608300016	-1.35629907288126	0.175004030365742	0.232217712056987	myotubularin related protein 11 [Source:HGNC Symbol;Acc:HGNC:24307]	protein_coding	49.97	149928651	149936879	1928	1	q21.2	MTMR11		8228
ENSG00000014919	3468.72061640241	-0.181110616883705	0.0251181028145045	-7.2103621129826	5.58032788381362e-13	5.70945653030539e-12	cytochrome c oxidase assembly homolog COX15 [Source:HGNC Symbol;Acc:HGNC:2263]	protein_coding	42.22	99710868	99732127	2788	10	q24.2	COX15		21259
ENSG00000015133	927.853227922644	0.17343728479376	0.0428549139767336	4.04708045588239	5.18604197893897e-05	0.000149953498204281	coiled-coil domain containing 88C [Source:HGNC Symbol;Acc:HGNC:19967]	protein_coding	51.25	91271323	91417844	3617	14	q32.12	CCDC88C		146521
ENSG00000015153	809.643991282128	0.200464047855129	0.0322899777110809	6.20824361195939	5.35800482189738e-10	3.56183302928836e-09	YY1 associated factor 2 [Source:HGNC Symbol;Acc:HGNC:17363]	protein_coding	39.02	42157104	42238349	4156	12	q12	YAF2		81245
ENSG00000015171	5105.48988155985	-0.192759567531128	0.0267146171769144	-7.21550925677132	5.37325050332904e-13	5.52545854990623e-12	zinc finger MYND-type containing 11 [Source:HGNC Symbol;Acc:HGNC:16966]	protein_coding	37.8	134465	254637	762	10	p15.3	ZMYND11		120172
ENSG00000015285	1040.86349117079	0.327034304676865	0.0231510947740575	14.1260837929501	2.62332627309211e-45	1.52031126548092e-42	WASP actin nucleation promoting factor [Source:HGNC Symbol;Acc:HGNC:12731]	protein_coding	50.82	48676596	48691427	933	X	p11.23	WAS		14831
ENSG00000015413	931.036795764743	-0.866378162334171	0.172760810477438	-5.01489984875544	5.30610971766858e-07	2.16282949983944e-06	dipeptidase 1 [Source:HGNC Symbol;Acc:HGNC:3002]	protein_coding	59.08	89613308	89638456	525	16	q24.3	DPEP1		25148
ENSG00000015475	1220.01861597309	0.200983181300104	0.0297177017471125	6.76307956148164	1.35089002526562e-11	1.12936076455359e-10	BH3 interacting domain death agonist [Source:HGNC Symbol;Acc:HGNC:1050]	protein_coding	52.51	17734138	17774770	2495	22	q11.21	BID		40632
ENSG00000015479	208.464904989226	0.133068134005209	0.0471363386996621	2.82304773081925	0.00475694890236944	0.00935195176141856	matrin 3 [Source:HGNC Symbol;Acc:HGNC:6912]	protein_coding	38.77	139293674	139331677	575	5	q31.2	MATR3		38003
ENSG00000015520	73.6994017305441	0.902045876128008	0.18837905434441	4.78846164329297	1.68064677648904e-06	6.31292945418697e-06	NPC1 like intracellular cholesterol transporter 1 [Source:HGNC Symbol;Acc:HGNC:7898]	protein_coding	51.49	44512535	44541330	5048	7	p13	NPC1L1		28795
ENSG00000015532	2766.41230977559	0.0526399368094204	0.0254733239564577	2.06647302485531	0.038783836924748	0.0616461281004884	xylosyltransferase 2 [Source:HGNC Symbol;Acc:HGNC:15517]	protein_coding	56.47	50346126	50363138	3507	17	q21.33	XYLT2		17012
ENSG00000015676	6116.10824799413	0.0643666384176623	0.0269002751248383	2.39278736440244	0.0167209284137344	0.0289913992274462	NudC domain containing 3 [Source:HGNC Symbol;Acc:HGNC:22208]	protein_coding	44.47	44379119	44490658	8036	7	p13	NUDCD3		111539
ENSG00000016391	2745.75149508693	-0.331843562256142	0.0624400434937398	-5.31459530916906	1.06894622285635e-07	4.89994077917798e-07	choline dehydrogenase [Source:HGNC Symbol;Acc:HGNC:24288]	protein_coding	49.35	53812335	53846419	7694	3	p21.1	CHDH		34084
ENSG00000016402	12.4901913447995	0.161344502374107	0.111783090609727	1.44337127819642	0.148915910516507	0.20163952817363	interleukin 20 receptor subunit alpha [Source:HGNC Symbol;Acc:HGNC:6003]	protein_coding	41.2	136999971	137045180	3382	6	q23.3	IL20RA		45209
ENSG00000016864	2373.45411653037	-0.0942799225119324	0.0200953261311111	-4.69163435799982	2.7103119060824e-06	9.80825854148063e-06	glycosyltransferase 8 domain containing 1 [Source:HGNC Symbol;Acc:HGNC:24870]	protein_coding	44.5	52694486	52706032	1856	3	p21.1	GLT8D1		11546
ENSG00000017260	7433.18435338165	0.0135031542468161	0.0330016058671657	0.409166581201154	0.682417417403157	0.738177609377191	ATPase secretory pathway Ca2+ transporting 1 [Source:HGNC Symbol;Acc:HGNC:13211]	protein_coding	37.56	130850595	131016712	4888	3	q22.1	ATP2C1		166117
ENSG00000017427	53.967800284922	0.089001256654465	0.0790269550700825	1.12621391746066	0.260074983968414	0.327175499252303	insulin like growth factor 1 [Source:HGNC Symbol;Acc:HGNC:5464]	protein_coding	39.7	102395874	102481744	7277	12	q23.2	IGF1		85870
ENSG00000017483	437.541530911298	1.04370663498039	0.123766654944367	8.43285807028986	3.37323720372414e-17	6.14338048314608e-16	solute carrier family 38 member 5 [Source:HGNC Symbol;Acc:HGNC:18070]	protein_coding	54.9	48458537	48470260	2659	X	p11.23	SLC38A5		11723
ENSG00000017797	4715.10526110138	-0.180244668405212	0.0360764287074539	-4.99618933644536	5.8474252496248e-07	2.36564870420498e-06	ralA binding protein 1 [Source:HGNC Symbol;Acc:HGNC:9841]	protein_coding	41.37	9475009	9538114	4368	18	p11.22	RALBP1		63105
ENSG00000018189	2118.57395734393	0.358827983589651	0.0468244451156086	7.6632618433323	1.81269245536368e-14	2.33448892644337e-13	RUN and FYVE domain containing 3 [Source:HGNC Symbol;Acc:HGNC:30285]	protein_coding	39.9	70704204	70808619	482	4	q13.3	RUFY3		104415
ENSG00000018236	431.392092416616	0.215636315339112	0.131810983149573	1.63595104282332	0.10184983400349	0.144695960109843	contactin 1 [Source:HGNC Symbol;Acc:HGNC:2171]	protein_coding	35.21	40692439	41072415	3033	12	q12	CNTN1		379976
ENSG00000018280	690.435438673106	0.342794801416849	0.0574242838091842	5.96950939006789	2.37968066209373e-09	1.43284148808144e-08	solute carrier family 11 member 1 [Source:HGNC Symbol;Acc:HGNC:10907]	protein_coding	55.34	218382029	218396894	5772	2	q35	SLC11A1		14865
ENSG00000018408	19100.666920571	0.0344330682425815	0.0411770272930967	0.836220351641417	0.403030951207392	0.477336197740483	WW domain containing transcription regulator 1 [Source:HGNC Symbol;Acc:HGNC:24042]	protein_coding	41.07	149517235	149736714	5030	3	q25.1	WWTR1		219479
ENSG00000018510	5280.46752622664	-0.0704883793105702	0.0360883700299069	-1.95321593222846	0.0507940139867573	0.0781872977602589	alkylglycerone phosphate synthase [Source:HGNC Symbol;Acc:HGNC:327]	protein_coding	36.6	177392746	177567024	1849	2	q31.2	AGPS		174278
ENSG00000018610	1022.91014591251	-0.164158709681393	0.0296329176390268	-5.53974170485309	3.02918094638993e-08	1.51524411889856e-07	STING1 ER exit protein 1 [Source:HGNC Symbol;Acc:HGNC:26239]	protein_coding	44.29	119538149	119565409	2372	X	q24	STEEP1		27260
ENSG00000018625	378.848162518984	0.0575133409752278	0.108549048558376	0.529837356835956	0.596224701919811	0.659639888051597	ATPase Na+/K+ transporting subunit alpha 2 [Source:HGNC Symbol;Acc:HGNC:800]	protein_coding	50.38	160115759	160143591	3114	1	q23.2	ATP1A2		27832
ENSG00000018699	1415.00841563596	0.0628437420829688	0.0219786960545957	2.85930256858111	0.00424573611853542	0.00845033239242908	tetratricopeptide repeat domain 27 [Source:HGNC Symbol;Acc:HGNC:25986]	protein_coding	39.46	32628032	32821051	509	2	p22.3	TTC27		193019
ENSG00000018869	142.757275403655	-0.21487382555135	0.0396976851381494	-5.41275454232612	6.20625390126765e-08	2.94901557996692e-07	zinc finger protein 582 [Source:HGNC Symbol;Acc:HGNC:26421]	protein_coding	40.84	56375846	56393545	625	19	q13.43	ZNF582		17699
ENSG00000019102	359.819351033527	-0.384354324539164	0.0841286713591733	-4.56864845634168	4.90879317509816e-06	1.70202963359653e-05	V-set and immunoglobulin domain containing 2 [Source:HGNC Symbol;Acc:HGNC:17149]	protein_coding	53.76	124747474	124752255	1163	11	q24.2	VSIG2		4781
ENSG00000019144	5205.10407081937	0.166192137068342	0.0389945446972338	4.26193300521167	2.02666206565023e-05	6.31706595069272e-05	pleckstrin homology like domain family B member 1 [Source:HGNC Symbol;Acc:HGNC:23697]	protein_coding	54.3	118606440	118658031	5753	11	q23.3	PHLDB1		51591
ENSG00000019169	130.2539066381	0.575425677304938	0.148378960596962	3.8780813330264	0.000105283521933956	0.000288100457069528	macrophage receptor with collagenous structure [Source:HGNC Symbol;Acc:HGNC:6895]	protein_coding	44.33	118942194	118994660	1810	2	q14.2	MARCO		52466
ENSG00000019186	362.704164016923	0.70933821639505	0.209907564821412	3.37928848347391	0.000726737054170413	0.00169753306146873	cytochrome P450 family 24 subfamily A member 1 [Source:HGNC Symbol;Acc:HGNC:2602]	protein_coding	43.37	54153446	54173986	3278	20	q13.2	CYP24A1		20540
ENSG00000019485	622.477867560879	-0.142758568121715	0.0338696106728604	-4.2149456484927	2.49838350143048e-05	7.6579654472445e-05	PR/SET domain 11 [Source:HGNC Symbol;Acc:HGNC:13996]	protein_coding	47.84	45095806	45235110	1536	11	p11.2	PRDM11		139304
ENSG00000019505	2714.12420673724	-0.0398557838227344	0.155299584844602	-0.256638057742495	0.797458192876272	0.837354720791329	synaptotagmin 13 [Source:HGNC Symbol;Acc:HGNC:14962]	protein_coding	46.29	45240302	45286341	5165	11	p11.2	SYT13		46039
ENSG00000019549	1297.27251108842	0.163630031585695	0.0416029244645087	3.93313772269273	8.38441661610563e-05	0.000233930413393305	snail family transcriptional repressor 2 [Source:HGNC Symbol;Acc:HGNC:11094]	protein_coding	40.53	48917598	48921740	2180	8	q11.21	SNAI2		4142
ENSG00000019582	145560.529672313	0.106273361436656	0.0501663439615403	2.11841950288683	0.0341395556088983	0.0549749497733048	CD74 molecule [Source:HGNC Symbol;Acc:HGNC:1697]	protein_coding	53.1	150400041	150412969	3092	5	q33.1	CD74		12928
ENSG00000019991	1093.8299406117	0.257267697538607	0.114277336314046	2.25125738695561	0.024369240083733	0.0407082210046052	hepatocyte growth factor [Source:HGNC Symbol;Acc:HGNC:4893]	protein_coding	34.42	81699010	81770438	5834	7	q21.11	HGF		71428
ENSG00000019995	786.865173902247	-0.277945722498077	0.0285737191274134	-9.72732045340988	2.3058694285945e-22	8.02947279351994e-21	zinc finger RANBP2-type containing 1 [Source:HGNC Symbol;Acc:HGNC:18224]	protein_coding	39.68	124942123	124988189	5695	10	q26.13	ZRANB1		46066
ENSG00000020129	2344.21761389552	-0.0471712684689532	0.0251179134583187	-1.87799311225554	0.0603821073383997	0.0910021784879922	neurochondrin [Source:HGNC Symbol;Acc:HGNC:17597]	protein_coding	57.71	35557473	35567274	3677	1	p34.3	NCDN		9801
ENSG00000020181	3292.38370330574	0.0504501166215097	0.0394061097983145	1.2802612813018	0.200453259983268	0.261223502228436	adhesion G protein-coupled receptor A2 [Source:HGNC Symbol;Acc:HGNC:17849]	protein_coding	55.25	37784191	37844896	571	8	p11.23	ADGRA2		60705
ENSG00000020256	587.879962368898	-0.0182747214703756	0.0298195827519321	-0.612842963712882	0.539980179506557	0.60785698042684	ZFP64 zinc finger protein [Source:HGNC Symbol;Acc:HGNC:15940]	protein_coding	44.05	52051663	52204308	1841	20	q13.2	ZFP64		152645
ENSG00000020426	948.754290511817	-0.0189788881959378	0.0235733786576637	-0.805098347231097	0.420762929486592	0.494869903368771	MNAT1 component of CDK activating kinase [Source:HGNC Symbol;Acc:HGNC:7181]	protein_coding	36.62	60734742	60969965	612	14	q23.1	MNAT1		235223
ENSG00000020577	2017.92258460097	0.00875370073527414	0.039059273995559	0.2241132473755	0.822669184729372	0.858927606524483	sterile alpha motif domain containing 4A [Source:HGNC Symbol;Acc:HGNC:23023]	protein_coding	43.24	54566117	54793315	609	14	q22.2	SAMD4A		227198
ENSG00000020633	1054.24803139465	0.334067724347996	0.0558694159645117	5.97943827728925	2.23908380784094e-09	1.35371136176732e-08	RUNX family transcription factor 3 [Source:HGNC Symbol;Acc:HGNC:10473]	protein_coding	54.8	24899511	24965121	4267	1	p36.11	RUNX3		65610
ENSG00000020922	1319.41096150228	0.089245825374654	0.0249365295060491	3.57891924588002	0.00034501804822469	0.000855402271740573	MRE11 homolog, double strand break repair nuclease [Source:HGNC Symbol;Acc:HGNC:7230]	protein_coding	37.3	94415570	94493885	6841	11	q21	MRE11		78315
ENSG00000021300	489.582601004876	-0.000993590751546695	0.067541187507379	-0.0147108866191928	0.988262834032728	0.991439938661458	pleckstrin homology domain containing B1 [Source:HGNC Symbol;Acc:HGNC:19079]	protein_coding	52.94	73646178	73662819	1977	11	q13.4	PLEKHB1		16641
ENSG00000021355	5062.68838181665	0.0152987200040858	0.0216236539481397	0.707499298720599	0.47925624834316	0.551239803080838	serpin family B member 1 [Source:HGNC Symbol;Acc:HGNC:3311]	protein_coding	43.07	2832332	2841959	2476	6	p25.2	SERPINB1		9627
ENSG00000021488	575.861049460896	0.00761609489141011	0.0746217994457821	0.102062600312175	0.918706986574861	0.937483226710494	solute carrier family 7 member 9 [Source:HGNC Symbol;Acc:HGNC:11067]	protein_coding	46.63	32830509	32869767	1752	19	q13.11	SLC7A9		39258
ENSG00000021574	917.680247344633	0.14376158565573	0.0246513632020666	5.83179049683051	5.48357423397415e-09	3.10474386234119e-08	spastin [Source:HGNC Symbol;Acc:HGNC:11233]	protein_coding	40	32063556	32157637	5268	2	p22.3	SPAST		94081
ENSG00000021645	684.335575117154	0.0717618312076659	0.0879419312148408	0.816013819759687	0.414492231669594	0.48901215896619	neurexin 3 [Source:HGNC Symbol;Acc:HGNC:8010]	protein_coding	39.46	78170373	79868291	5412	14	q24.3	NRXN3		1697918
ENSG00000021762	1312.40244370793	0.0865414191189269	0.0378402903865355	2.28701783825952	0.0221947819201002	0.0373992446747109	oxysterol binding protein like 5 [Source:HGNC Symbol;Acc:HGNC:16392]	protein_coding	57	3087107	3166739	3854	11	p15.4	OSBPL5		79632
ENSG00000021776	2594.16318988604	-0.0947285621708671	0.0230509371410811	-4.10953192883611	3.96461897897034e-05	0.000117098420407266	aquarius intron-binding spliceosomal factor [Source:HGNC Symbol;Acc:HGNC:29513]	protein_coding	37.52	34851782	34969742	9597	15	q14	AQR		117960
ENSG00000021826	429.207525612045	0.403612627311505	0.111787871918151	3.61052250468656	0.000305580784642945	0.000763457951101013	carbamoyl-phosphate synthase 1 [Source:HGNC Symbol;Acc:HGNC:2323]	protein_coding	36.31	210477682	210679107	4880	2	q34	CPS1		201425
ENSG00000022267	16807.2022085941	0.672478882618232	0.0921369155431387	7.29869106919881	2.90580643160814e-13	3.09804451848951e-12	four and a half LIM domains 1 [Source:HGNC Symbol;Acc:HGNC:3702]	protein_coding	42.07	136146702	136211359	1501	X	q26.3	FHL1		64657
ENSG00000022277	5881.14551707139	0.0304443401124986	0.0185139709854433	1.64439817564992	0.100093981718882	0.142438397031685	replication termination factor 2 [Source:HGNC Symbol;Acc:HGNC:15890]	protein_coding	43.71	56468585	56519449	1745	20	q13.31	RTF2		50864
ENSG00000022556	157.394112425853	0.736321617819481	0.166923819800581	4.41112370121378	1.02835545044334e-05	3.36841418941141e-05	NLR family pyrin domain containing 2 [Source:HGNC Symbol;Acc:HGNC:22948]	protein_coding	49.09	54953130	55001142	593	19	q13.42	NLRP2		48012
ENSG00000022567	1936.29545386128	-0.207530797933118	0.0531555995551869	-3.90421328457892	9.45323871308713e-05	0.000261058040499089	solute carrier family 45 member 4 [Source:HGNC Symbol;Acc:HGNC:29196]	protein_coding	52.64	141207166	141308305	7483	8	q24.3	SLC45A4		101139
ENSG00000022840	7978.46895402633	0.0658161234740978	0.01869279211792	3.5209359339637	0.000430026500188	0.00104555589130217	ring finger protein 10 [Source:HGNC Symbol;Acc:HGNC:10055]	protein_coding	45.25	120533480	120577588	321	12	q24.31	RNF10		44108
ENSG00000022976	383.42492243492	-0.242838200072204	0.0303748604889628	-7.99470997275671	1.29879236463666e-15	1.93530796152058e-14	zinc finger protein 839 [Source:HGNC Symbol;Acc:HGNC:20345]	protein_coding	49.04	102317377	102342702	2971	14	q32.31	ZNF839		25325
ENSG00000023041	2909.43605290597	-0.111374891938679	0.0267077967861468	-4.17012653010932	3.04430568506313e-05	9.19068806539896e-05	zinc finger DHHC-type palmitoyltransferase 6 [Source:HGNC Symbol;Acc:HGNC:19160]	protein_coding	39.22	112424428	112447572	2906	10	q25.2	ZDHHC6		23144
ENSG00000023171	945.712564406372	0.561096471464784	0.0670741367947048	8.36531781515345	5.99531012972143e-17	1.06790227744226e-15	GRAM domain containing 1B [Source:HGNC Symbol;Acc:HGNC:29214]	protein_coding	45.8	123358428	123627774	3849	11	q24.1	GRAMD1B		269346
ENSG00000023191	10738.2127112927	-0.110586208819918	0.0228350763767493	-4.84282193741715	1.28007995115819e-06	4.9129274757436e-06	ribonuclease/angiogenin inhibitor 1 [Source:HGNC Symbol;Acc:HGNC:10074]	protein_coding	60.36	494512	507300	2973	11	p15.5	RNH1		12788
ENSG00000023228	6603.68496552587	-0.222295588702488	0.0283352899971397	-7.84518488164149	4.32316101301424e-15	6.03198054670526e-14	NADH:ubiquinone oxidoreductase core subunit S1 [Source:HGNC Symbol;Acc:HGNC:7707]	protein_coding	40.76	206114817	206159509	11660	2	q33.3	NDUFS1		44692
ENSG00000023287	2860.34851850071	0.137387878136243	0.0331145215235947	4.14887100326518	3.34119010729178e-05	0.000100143132380908	RB1 inducible coiled-coil 1 [Source:HGNC Symbol;Acc:HGNC:15574]	protein_coding	37.73	52622458	52745843	6636	8	q11.23	RB1CC1		123385
ENSG00000023318	3979.52966837665	0.107777822613441	0.0254324693244786	4.23780409359249	2.25716587289487e-05	6.96861313155727e-05	endoplasmic reticulum protein 44 [Source:HGNC Symbol;Acc:HGNC:18311]	protein_coding	37.85	99979185	100099000	4808	9	q31.1	ERP44		119815
ENSG00000023330	2342.42391716993	-0.159208865289468	0.0280474739617117	-5.6764065636288	1.37553633078019e-08	7.30393587682267e-08	5'-aminolevulinate synthase 1 [Source:HGNC Symbol;Acc:HGNC:396]	protein_coding	45.47	52198086	52214327	2125	3	p21.2	ALAS1		16241
ENSG00000023445	10309.1437750387	0.447230328318627	0.0747090881965632	5.98629081299911	2.14680382582555e-09	1.3037494641344e-08	baculoviral IAP repeat containing 3 [Source:HGNC Symbol;Acc:HGNC:591]	protein_coding	37.6	102317450	102339403	1009	11	q22.2	BIRC3		21953
ENSG00000023516	5776.98626717787	-0.175075035031232	0.0322341557389201	-5.43135165224269	5.59287988965053e-08	2.68269766388883e-07	A-kinase anchoring protein 11 [Source:HGNC Symbol;Acc:HGNC:369]	protein_coding	36.45	42272152	42323261	9915	13	q14.11	AKAP11		51109
ENSG00000023572	348.491709208441	0.170589480066269	0.0311647874880401	5.47378929285929	4.40512811338362e-08	2.14403161055417e-07	glutaredoxin 2 [Source:HGNC Symbol;Acc:HGNC:16065]	protein_coding	39.59	193090866	193106114	5612	1	q31.2	GLRX2		15248
ENSG00000023608	542.14489976982	0.0201363099590797	0.0482222783148902	0.417572762273697	0.676259514753587	0.7325053832125	small nuclear RNA activating complex polypeptide 1 [Source:HGNC Symbol;Acc:HGNC:11134]	protein_coding	39.55	61762420	61796428	2593	14	q23.2	SNAPC1		34008
ENSG00000023697	3229.56812659698	0.243091825870169	0.0440064611355484	5.52400305767373	3.31361691400585e-08	1.64888260237881e-07	deoxyribose-phosphate aldolase [Source:HGNC Symbol;Acc:HGNC:24269]	protein_coding	39.11	15911302	16037381	1644	12	p12.3	DERA		126079
ENSG00000023734	9350.86840489404	-0.0582409703995436	0.0258917631006534	-2.249401486223	0.0244869641390187	0.0408796262431952	serine/threonine kinase receptor associated protein [Source:HGNC Symbol;Acc:HGNC:30796]	protein_coding	36.48	15882387	15903478	1698	12	p12.3	STRAP		21091
ENSG00000023839	1220.51006010874	0.479551061955499	0.0748889208083575	6.40349809797209	1.5185674809756e-10	1.09276250615481e-09	ATP binding cassette subfamily C member 2 [Source:HGNC Symbol;Acc:HGNC:53]	protein_coding	45.05	99782640	99852594	1130	10	q24.2	ABCC2		69954
ENSG00000023892	657.449372033305	0.382141347692584	0.0276316532704318	13.82984014574	1.6839430685109e-43	7.59037338131288e-41	DEF6 guanine nucleotide exchange factor [Source:HGNC Symbol;Acc:HGNC:2760]	protein_coding	48.5	35297818	35321771	2296	6	p21.31	DEF6		23953
ENSG00000023902	2703.64657929061	0.263462853286292	0.0278363001884564	9.46472237698992	2.94341905498857e-21	8.97798139197359e-20	pleckstrin homology domain containing O1 [Source:HGNC Symbol;Acc:HGNC:24310]	protein_coding	51.63	150149183	150164720	1809	1	q21.2	PLEKHO1		15537
ENSG00000023909	2128.80245989628	-0.121661486692961	0.0430455304547658	-2.82634423150643	0.00470826371118807	0.0092753423869672	glutamate-cysteine ligase modifier subunit [Source:HGNC Symbol;Acc:HGNC:4312]	protein_coding	36.37	93885199	93909456	4883	1	p22.1	GCLM		24257
ENSG00000024048	3179.63877825219	0.0252238975518081	0.0244460357177428	1.03181954910999	0.302156659500272	0.372632323583441	ubiquitin protein ligase E3 component n-recognin 2 [Source:HGNC Symbol;Acc:HGNC:21289]	protein_coding	39.11	42564029	42693505	7891	6	p21.1	UBR2		129476
ENSG00000024422	14102.5755533177	0.118274654216865	0.0419027874426189	2.82259633392716	0.00476365081915315	0.00936285875029048	EH domain containing 2 [Source:HGNC Symbol;Acc:HGNC:3243]	protein_coding	52.89	47713422	47743134	1766	19	q13.33	EHD2		29712
ENSG00000024526	166.991038623779	0.351829776836437	0.0484384632550793	7.26343804475556	3.77373326928109e-13	3.96865649777215e-12	DEP domain containing 1 [Source:HGNC Symbol;Acc:HGNC:22949]	protein_coding	34.94	68474152	68497221	5299	1	p31.3	DEPDC1		23069
ENSG00000024862	2114.35891683437	-0.0762273048044765	0.0295898728904115	-2.57612816002254	0.00999136055027218	0.0182949455708945	coiled-coil domain containing 28A [Source:HGNC Symbol;Acc:HGNC:21098]	protein_coding	38.91	138773769	138793319	1247	6	q24.1	CCDC28A		19550
ENSG00000025039	3626.35833983448	-0.295622168662181	0.0582803441397455	-5.07241631849896	3.92795881479108e-07	1.63727171044477e-06	Ras related GTP binding D [Source:HGNC Symbol;Acc:HGNC:19903]	protein_coding	42.23	89364616	89412273	4923	6	q15	RRAGD		47657
ENSG00000025156	534.778151820077	0.0341903241005386	0.0301432553215293	1.13426117172284	0.256685011194222	0.323638514114113	heat shock transcription factor 2 [Source:HGNC Symbol;Acc:HGNC:5225]	protein_coding	35.55	122399551	122433119	2596	6	q22.31	HSF2		33568
ENSG00000025293	1999.8001796561	0.0736640837894165	0.0221287293749743	3.32888899950687	0.000871931473668279	0.00200266553761007	PHD finger protein 20 [Source:HGNC Symbol;Acc:HGNC:16098]	protein_coding	44.08	35771974	35950370	919	20	q11.22	PHF20		178396
ENSG00000025423	29.2099387728683	0.234003175010222	0.0949720736394875	2.46391561269363	0.0137428463139833	0.0243375714435236	hydroxysteroid 17-beta dehydrogenase 6 [Source:HGNC Symbol;Acc:HGNC:23316]	protein_coding	44.92	56752161	56787790	1525	12	q13.3	HSD17B6		35629
ENSG00000025434	2182.75858856799	0.172489396018442	0.0330395877223669	5.22068851063997	1.78259149799448e-07	7.85822120020549e-07	nuclear receptor subfamily 1 group H member 3 [Source:HGNC Symbol;Acc:HGNC:7966]	protein_coding	50.86	47248300	47269033	569	11	p11.2	NR1H3		20733
ENSG00000025708	6276.58717611551	0.245955731933953	0.0396170750279277	6.20832637847616	5.35518428681964e-10	3.56141702550091e-09	thymidine phosphorylase [Source:HGNC Symbol;Acc:HGNC:3148]	protein_coding	64.42	50525752	50530032	259	22	q13.33	TYMP		4280
ENSG00000025770	2466.34625453327	-0.080674699871839	0.0225035276051336	-3.58498015455298	0.000337103837722413	0.000837315777548079	non-SMC condensin II complex subunit H2 [Source:HGNC Symbol;Acc:HGNC:25071]	protein_coding	55.48	50508224	50524780	3337	22	q13.33	NCAPH2		16556
ENSG00000025772	2143.68659345613	0.0114204977351978	0.0246055740033681	0.464142707405831	0.642545505532577	0.700852720190706	translocase of outer mitochondrial membrane 34 [Source:HGNC Symbol;Acc:HGNC:15746]	protein_coding	44.95	44942130	44960397	1973	20	q13.12	TOMM34		18267
ENSG00000025796	5606.4239510686	0.0303343837002545	0.0266328698130677	1.13898291521594	0.254710280169237	0.321423416774726	SEC63 homolog, protein translocation regulator [Source:HGNC Symbol;Acc:HGNC:21082]	protein_coding	39.82	107867756	107958208	6430	6	q21	SEC63		90452
ENSG00000025800	4310.63195042527	-0.0291999238109378	0.0215580131771288	-1.35448121174341	0.175582903553213	0.232852547888035	karyopherin subunit alpha 6 [Source:HGNC Symbol;Acc:HGNC:6399]	protein_coding	44.21	32108056	32176563	7355	1	p35.2	KPNA6		68507
ENSG00000026025	101612.945094052	0.373682972648401	0.0584795878047334	6.38997275247818	1.65915316355793e-10	1.18656140965423e-09	vimentin [Source:HGNC Symbol;Acc:HGNC:12692]	protein_coding	46.3	17228241	17237593	2154	10	p13	VIM		9352
ENSG00000026036	109.429066705438	0.318823612112279	0.0665059799806123	4.79390894180075	1.63562537813431e-06	6.16236197143844e-06	RTEL1-TNFRSF6B readthrough (NMD candidate) [Source:HGNC Symbol;Acc:HGNC:44095]	protein_coding	59.83	63659300	63698684	4824	20	q13.33	RTEL1-TNFRSF6B		39384
ENSG00000026103	1694.10431342649	0.00709718340511699	0.0485433039790433	0.146203138710561	0.883761027854326	0.909660018965566	Fas cell surface death receptor [Source:HGNC Symbol;Acc:HGNC:11920]	protein_coding	37.94	88990531	89017059	1464	10	q23.31	FAS		26528
ENSG00000026297	10171.9598220638	0.736530490509841	0.0854529642454306	8.61913330934246	6.74627777779252e-18	1.33992471848518e-16	ribonuclease T2 [Source:HGNC Symbol;Acc:HGNC:21686]	protein_coding	48.85	166922113	166957191	8614	6	q27	RNASET2		35078
ENSG00000026508	9070.94278458242	0.47451200610026	0.0631742739924662	7.51115883273701	5.86062329697662e-14	6.99781708903897e-13	CD44 molecule (Indian blood group) [Source:HGNC Symbol;Acc:HGNC:1681]	protein_coding	41.56	35138882	35232402	1025	11	p13	CD44		93520
ENSG00000026559	35.8461297013136	1.09358797916171	0.125996927360645	8.67948133394951	3.97577710807159e-18	8.09472209945768e-17	potassium voltage-gated channel modifier subfamily G member 1 [Source:HGNC Symbol;Acc:HGNC:6248]	protein_coding	52.17	51003656	51023107	2189	20	q13.13	KCNG1		19451
ENSG00000026652	514.437844258412	0.0139606820999817	0.0431343689749475	0.323655647033809	0.74619875333783	0.793016384204136	1-acylglycerol-3-phosphate O-acyltransferase 4 [Source:HGNC Symbol;Acc:HGNC:20885]	protein_coding	45.36	161129967	161274061	7923	6	q26	AGPAT4		144094
ENSG00000026751	848.241056440914	0.560857764489533	0.0506508944297755	11.0730081038772	1.69609864327e-28	1.34256549679718e-26	SLAM family member 7 [Source:HGNC Symbol;Acc:HGNC:21394]	protein_coding	43.99	160739057	160754821	524	1	q23.3	SLAMF7		15764
ENSG00000026950	4228.14015966284	0.176734052689172	0.0334279181282893	5.28701943121027	1.24325437789486e-07	5.62741667785212e-07	butyrophilin subfamily 3 member A1 [Source:HGNC Symbol;Acc:HGNC:1138]	protein_coding	44.46	26402237	26415208	1758	6	p22.2	BTN3A1		12971
ENSG00000027001	1071.61473381949	-0.212946774501921	0.0386223537211101	-5.5135628460036	3.5164138961553e-08	1.74444660021131e-07	mitochondrial intermediate peptidase [Source:HGNC Symbol;Acc:HGNC:7104]	protein_coding	39.76	23730189	23889400	543	13	q12.12	MIPEP		159211
ENSG00000027075	2902.87795135044	0.0108909084045179	0.0336802259364966	0.323362094573015	0.746421032930244	0.793148719884688	protein kinase C eta [Source:HGNC Symbol;Acc:HGNC:9403]	protein_coding	42.48	61187559	61550976	582	14	q23.1	PRKCH		363417
ENSG00000027644	39.7858175778906	0.398704262846814	0.12889987402531	3.09313151670363	0.00198056341968386	0.00422653900726066	insulin receptor related receptor [Source:HGNC Symbol;Acc:HGNC:6093]	protein_coding	55.62	156840063	156859117	5200	1	q23.1	INSRR		19054
ENSG00000027697	6787.00734633938	0.0530066655364107	0.0321190213023273	1.65032007163213	0.098877489149159	0.140843136975369	interferon gamma receptor 1 [Source:HGNC Symbol;Acc:HGNC:5439]	protein_coding	38.8	137197485	137219449	2074	6	q23.3	IFNGR1		21964
ENSG00000027847	2523.78875549324	0.168680180834503	0.0257456915161963	6.55178287708405	5.68541657454211e-11	4.32523463455672e-10	beta-1,4-galactosyltransferase 7 [Source:HGNC Symbol;Acc:HGNC:930]	protein_coding	57.85	177600132	177610330	1698	5	q35.3	B4GALT7		10198
ENSG00000027869	333.37502919203	0.543478216824887	0.0517125442299506	10.5096011986608	7.80227797141821e-26	4.22025215474011e-24	SH2 domain containing 2A [Source:HGNC Symbol;Acc:HGNC:10821]	protein_coding	55.53	156806243	156816848	1599	1	q23.1	SH2D2A		10605
ENSG00000028116	1144.27003896481	0.144541250366128	0.0239974367459928	6.02319538941023	1.71006792313486e-09	1.05230459570381e-08	VRK serine/threonine kinase 2 [Source:HGNC Symbol;Acc:HGNC:12719]	protein_coding	35.24	57907629	58159920	2657	2	p16.1	VRK2		252291
ENSG00000028137	3749.62237381559	0.148718765282224	0.0366927376188373	4.05308447756362	5.05467394820022e-05	0.000146599095902493	TNF receptor superfamily member 1B [Source:HGNC Symbol;Acc:HGNC:11917]	protein_coding	55.4	12166991	12209228	3687	1	p36.22	TNFRSF1B		42237
ENSG00000028203	3299.49071878374	0.127639073258678	0.0259860119312043	4.9118377070168	9.0226721931105e-07	3.54591672747891e-06	vezatin, adherens junctions transmembrane protein [Source:HGNC Symbol;Acc:HGNC:18258]	protein_coding	38.6	95217746	95302799	571	12	q22	VEZT		85053
ENSG00000028277	409.580966365207	0.561885681216578	0.056642393929787	9.91987877336332	3.41170290031987e-23	1.32444265462896e-21	POU class 2 homeobox 2 [Source:HGNC Symbol;Acc:HGNC:9213]	protein_coding	51.31	42086110	42196585	6901	19	q13.2	POU2F2		110475
ENSG00000028310	1569.15493289391	0.139695157914228	0.0249990187335554	5.58802565025159	2.29665727473377e-08	1.17638439384801e-07	bromodomain containing 9 [Source:HGNC Symbol;Acc:HGNC:25818]	protein_coding	55.12	850291	892801	750	5	p15.33	BRD9		42510
ENSG00000028528	6937.68265767756	-0.15362383527105	0.0178437836771021	-8.6093755702826	7.345961069314e-18	1.45015705926713e-16	sorting nexin 1 [Source:HGNC Symbol;Acc:HGNC:11172]	protein_coding	43.68	64094123	64146090	1869	15	q22.31	SNX1		51967
ENSG00000028839	391.994529670675	0.00798724980222994	0.0344008241058287	0.232181931969374	0.816396710542017	0.853202126744723	TATA-box binding protein like 1 [Source:HGNC Symbol;Acc:HGNC:11589]	protein_coding	37.6	133952170	133990432	991	6	q23.2	TBPL1		38262
ENSG00000029153	201.583922136527	0.299602719187783	0.0549138403377332	5.45586900033133	4.87339130418937e-08	2.35920407795588e-07	aryl hydrocarbon receptor nuclear translocator like 2 [Source:HGNC Symbol;Acc:HGNC:18984]	protein_coding	39.26	27332854	27425289	6785	12	p11.23	ARNTL2		92435
ENSG00000029363	7466.76383567497	0.0254573855469505	0.0203738489442846	1.24951282482596	0.211477565724931	0.273677841854889	BCL2 associated transcription factor 1 [Source:HGNC Symbol;Acc:HGNC:16863]	protein_coding	35.59	136256627	136289851	7719	6	q23.3	BCLAF1		33224
ENSG00000029364	5878.66959421663	-0.225943447567792	0.0254318097024224	-8.88428508279814	6.43331253329954e-19	1.47240285582301e-17	solute carrier family 39 member 9 [Source:HGNC Symbol;Acc:HGNC:20182]	protein_coding	40.2	69398015	69462390	944	14	q24.1	SLC39A9		64375
ENSG00000029534	655.303118273203	0.064438143141245	0.107699101220061	0.598316442860362	0.549628807167198	0.616667420164301	ankyrin 1 [Source:HGNC Symbol;Acc:HGNC:492]	protein_coding	49.32	41653220	41896762	8237	8	p11.21	ANK1		243542
ENSG00000029559	56.4980611252887	0.57127601190735	0.170437959130862	3.35181208939921	0.000802844919391174	0.00185712965174064	integrin binding sialoprotein [Source:HGNC Symbol;Acc:HGNC:5341]	protein_coding	36.14	87799554	87812435	1573	4	q22.1	IBSP		12881
ENSG00000029639	299.868183542205	0.114434858332203	0.0328694529514509	3.48149567628116	0.000498621831454982	0.00119815436976455	transcription factor B1, mitochondrial [Source:HGNC Symbol;Acc:HGNC:17037]	protein_coding	38.43	155256134	155314493	2799	6	q25.3	TFB1M		58359
ENSG00000029725	2747.91827658426	0.0119839295516231	0.0241134069849814	0.496982013329229	0.619201735304388	0.680099266196311	rabaptin, RAB GTPase binding effector protein 1 [Source:HGNC Symbol;Acc:HGNC:17677]	protein_coding	41.34	5282265	5386340	551	17	p13.2	RABEP1		104075
ENSG00000029993	1123.62201747131	-0.0296864130136858	0.0392371393538117	-0.756589636823305	0.449295751898723	0.523194988594229	high mobility group box 3 [Source:HGNC Symbol;Acc:HGNC:5004]	protein_coding	51.17	150980509	150990771	707	X	q28	HMGB3		10262
ENSG00000030066	2956.87865066679	-0.0985778952170523	0.0238032202907505	-4.14136801714001	3.45240510932925e-05	0.000103190601785017	nucleoporin 160 [Source:HGNC Symbol;Acc:HGNC:18017]	protein_coding	41.86	47778087	47848555	5376	11	p11.2	NUP160		70468
ENSG00000030110	1604.74960679754	0.117069308223656	0.0247485005418037	4.73035964445238	2.24122434610136e-06	8.21512253539345e-06	BCL2 antagonist/killer 1 [Source:HGNC Symbol;Acc:HGNC:949]	protein_coding	57.18	33572547	33580293	2170	6	p21.31	BAK1		7746
ENSG00000030419	447.588146047321	0.19332129182061	0.0457379478444266	4.22671547219772	2.37127198261279e-05	7.30006269433842e-05	IKAROS family zinc finger 2 [Source:HGNC Symbol;Acc:HGNC:13177]	protein_coding	34.84	212999691	213152427	3747	2	q34	IKZF2		152736
ENSG00000030582	18056.6566867496	-0.088157618544908	0.0233442174196584	-3.77642209889074	0.000159097287930774	0.000420878984553743	granulin precursor [Source:HGNC Symbol;Acc:HGNC:4601]	protein_coding	57.73	44345246	44353106	588	17	q21.31	GRN		7860
ENSG00000031003	1676.11367564148	-0.0658183393904639	0.0360857788181077	-1.8239412185677	0.0681609593345589	0.101277162084231	family with sequence similarity 13 member B [Source:HGNC Symbol;Acc:HGNC:1335]	protein_coding	40.05	137937960	138051961	5465	5	q31.2	FAM13B		114001
ENSG00000031081	2944.48759308531	-0.203036690719557	0.0328099676283398	-6.18826245181001	6.08309894058435e-10	4.01261977678302e-09	Rho GTPase activating protein 31 [Source:HGNC Symbol;Acc:HGNC:29216]	protein_coding	43.44	119294383	119420714	9307	3	q13.32	ARHGAP31		126331
ENSG00000031691	153.961757747518	0.0138961877882163	0.038062563324148	0.365088070130058	0.715045665855914	0.766636671281395	centromere protein Q [Source:HGNC Symbol;Acc:HGNC:21347]	protein_coding	37.99	49463370	49493107	1741	6	p12.3	CENPQ		29737
ENSG00000031698	7176.06518597053	-0.0834604537894346	0.0252380398386433	-3.30693089966694	0.000943241565053833	0.00215243719253671	seryl-tRNA synthetase 1 [Source:HGNC Symbol;Acc:HGNC:10537]	protein_coding	43.12	109213918	109238182	1914	1	p13.3	SARS1		24264
ENSG00000031823	2512.39179867289	0.043438672712831	0.0163138042323797	2.66269424924284	0.00775178136597157	0.0145503940110608	RAN binding protein 3 [Source:HGNC Symbol;Acc:HGNC:9850]	protein_coding	52.74	5916139	5978142	3186	19	p13.3	RANBP3		62003
ENSG00000032219	1773.72102469371	-0.0789231437850851	0.0314735011680769	-2.50760610850424	0.0121552080394178	0.0217731052937005	AT-rich interaction domain 4A [Source:HGNC Symbol;Acc:HGNC:9885]	protein_coding	37.46	58298504	58373887	5562	14	q23.1	ARID4A		75383
ENSG00000032389	1592.0471700814	0.131337152396655	0.0236951568342602	5.54278468445327	2.97698842985679e-08	1.49281802383455e-07	EARP complex and GARP complex interacting protein 1 [Source:HGNC Symbol;Acc:HGNC:12383]	protein_coding	48.26	3188925	3377830	2932	2	p25.3	EIPR1		188905
ENSG00000032444	3205.89996834331	-0.0309043871012132	0.0237063799758162	-1.30363164400216	0.192359206038617	0.251726841644245	patatin like phospholipase domain containing 6 [Source:HGNC Symbol;Acc:HGNC:16268]	protein_coding	55.88	7534004	7561764	4617	19	p13.2	PNPLA6		27760
ENSG00000032742	960.273121775743	-0.0916781829999899	0.0369619552250798	-2.48033910656825	0.0131257485925824	0.0233415367026668	intraflagellar transport 88 [Source:HGNC Symbol;Acc:HGNC:20606]	protein_coding	38.71	20567138	20691444	2850	13	q12.11	IFT88		124306
ENSG00000033011	1086.36694580961	0.0392620221106129	0.0248437581524362	1.58035760409956	0.114024994836779	0.15969994745524	ALG1 chitobiosyldiphosphodolichol beta-mannosyltransferase [Source:HGNC Symbol;Acc:HGNC:18294]	protein_coding	49.38	5033702	5087379	2265	16	p13.3	ALG1		53677
ENSG00000033030	1521.77100864113	0.0389879212143251	0.0218637908861127	1.78321872073379	0.0745507062000194	0.109686672364468	zinc finger CCHC-type containing 8 [Source:HGNC Symbol;Acc:HGNC:25265]	protein_coding	42.68	122471599	122501073	4255	12	q24.31	ZCCHC8		29474
ENSG00000033050	3307.60664592397	-0.05813065526703	0.0227533507730972	-2.55481734741952	0.0106243532540023	0.0193188458373706	ATP binding cassette subfamily F member 2 [Source:HGNC Symbol;Acc:HGNC:71]	protein_coding	48.3	151211484	151227205	4527	7	q36.1	ABCF2		15721
ENSG00000033100	3697.83869942591	0.0655991725379297	0.0226373953753401	2.89782333392427	0.00375762189016642	0.00756888411267757	chondroitin polymerizing factor 2 [Source:HGNC Symbol;Acc:HGNC:29270]	protein_coding	56.82	151232489	151238827	548	7	q36.1	CHPF2		6338
ENSG00000033122	274.074065382491	0.195674639960984	0.0831060773937377	2.35451661415713	0.0185468145837395	0.0318105020875533	leucine rich repeat containing 7 [Source:HGNC Symbol;Acc:HGNC:18531]	protein_coding	35.38	69567922	70151945	27923	1	p31.1	LRRC7		584023
ENSG00000033170	1946.93671697182	0.270178296370273	0.0446691311756078	6.04843410336595	1.46260421855208e-09	9.09684885183774e-09	fucosyltransferase 8 [Source:HGNC Symbol;Acc:HGNC:4019]	protein_coding	37.41	65410592	65744121	5166	14	q23.3	FUT8		333529
ENSG00000033178	2856.75764905971	0.341288473988512	0.0329367507442643	10.3619351112813	3.69411581283395e-25	1.84444360907251e-23	ubiquitin like modifier activating enzyme 6 [Source:HGNC Symbol;Acc:HGNC:25581]	protein_coding	35.51	67612652	67701155	9540	4	q13.2	UBA6		88503
ENSG00000033327	2434.50169145501	-0.105511526577942	0.0366504492163128	-2.8788603914568	0.00399114971996915	0.00799264303417739	GRB2 associated binding protein 2 [Source:HGNC Symbol;Acc:HGNC:14458]	protein_coding	41.71	78215293	78418348	6052	11	q14.1	GAB2		203055
ENSG00000033627	5381.41670777566	-0.0880260834869583	0.0258401836898798	-3.40655796194798	0.000657875799918877	0.00154715226163531	ATPase H+ transporting V0 subunit a1 [Source:HGNC Symbol;Acc:HGNC:865]	protein_coding	45.46	42458844	42522582	3028	17	q21.2	ATP6V0A1		63738
ENSG00000033800	1929.73328598199	-0.0887275023182692	0.0234326018017337	-3.7864981050335	0.000152785260672125	0.000405768645650831	protein inhibitor of activated STAT 1 [Source:HGNC Symbol;Acc:HGNC:2752]	protein_coding	38.06	68054309	68198603	7980	15	q23	PIAS1		144294
ENSG00000033867	2143.8695926967	0.465164418732762	0.0879424606315288	5.28941782379459	1.22706295920164e-07	5.55878018954913e-07	solute carrier family 4 member 7 [Source:HGNC Symbol;Acc:HGNC:11033]	protein_coding	36.85	27372721	27484420	6447	3	p24.1	SLC4A7		111699
ENSG00000034053	258.32169296065	0.522510536870975	0.0743312506269003	7.02948668916759	2.07294726760162e-12	1.95171062403498e-11	amyloid beta precursor protein binding family A member 2 [Source:HGNC Symbol;Acc:HGNC:579]	protein_coding	48.63	28884483	29118315	3138	15	q13.1	APBA2		233832
ENSG00000034152	3096.86330375454	-0.0147899874259443	0.0369159307977579	-0.400639699618316	0.688685412550715	0.743099011066497	mitogen-activated protein kinase kinase 3 [Source:HGNC Symbol;Acc:HGNC:6843]	protein_coding	56.98	21284672	21315232	2401	17	p11.2	MAP2K3		30560
ENSG00000034239	10.45094844209	0.10467310034389	0.0949728448434165	1.10213714790229	0.27040205161697	0.338226631587804	EF-hand calcium binding domain 1 [Source:HGNC Symbol;Acc:HGNC:25678]	protein_coding	40.09	48710789	48735311	1661	8	q11.21	EFCAB1		24522
ENSG00000034510	41896.7593776725	0.273235925311574	0.0391294726231376	6.98286756745112	2.89215020309531e-12	2.67717748691543e-11	thymosin beta 10 [Source:HGNC Symbol;Acc:HGNC:11879]	protein_coding	63.48	84905656	84906671	461	2	p11.2	TMSB10		1015
ENSG00000034533	553.681325748706	-0.0365987825214633	0.0248771256416099	-1.47118212323724	0.14124187039798	0.192308426829	asteroid homolog 1 [Source:HGNC Symbol;Acc:HGNC:25021]	protein_coding	39.7	131013875	131027649	2504	3	q22.1	ASTE1		13774
ENSG00000034677	5269.87052004637	0.160958980628484	0.0478333255281119	3.36499665978456	0.000765445856829661	0.00177847793796892	ring finger protein 19A, RBR E3 ubiquitin protein ligase [Source:HGNC Symbol;Acc:HGNC:13432]	protein_coding	38.61	100257060	100336218	4330	8	q22.2	RNF19A		79158
ENSG00000034693	1001.75983284874	-0.077477603105047	0.0336881544693258	-2.29984706272922	0.0214568860870769	0.0362726917515106	peroxisomal biogenesis factor 3 [Source:HGNC Symbol;Acc:HGNC:8858]	protein_coding	35.1	143450805	143490616	784	6	q24.2	PEX3		39811
ENSG00000034713	4934.3906074101	-0.129472820233481	0.0159884678336559	-8.09788790148727	5.59215614016283e-16	8.74218860177478e-15	GABA type A receptor associated protein like 2 [Source:HGNC Symbol;Acc:HGNC:13291]	protein_coding	47.12	75566375	75577881	571	16	q23.1	GABARAPL2		11506
ENSG00000034971	101.044440056995	0.13843072795303	0.114690471193448	1.20699415141071	0.227434396353932	0.291399759150039	myocilin [Source:HGNC Symbol;Acc:HGNC:7610]	protein_coding	45.72	171635417	171652688	1571	1	q24.3	MYOC		17271
ENSG00000035115	3771.96661411787	-0.111735397682377	0.0600573421494736	-1.86047856404108	0.0628178484722888	0.0942065094491602	SH3 and SYLF domain containing 1 [Source:HGNC Symbol;Acc:HGNC:29546]	protein_coding	40.78	217730	266398	500	2	p25.3	SH3YL1		48668
ENSG00000035141	2258.05834891271	0.0859723674815003	0.0217820108120913	3.94694356839528	7.91552042016694e-05	0.000222223442660984	family with sequence similarity 136 member A [Source:HGNC Symbol;Acc:HGNC:25911]	protein_coding	48.46	70295975	70302090	1810	2	p13.3	FAM136A		6115
ENSG00000035403	9907.52895886311	0.0952944189119631	0.0425535305681426	2.23940100009715	0.0251298363619411	0.0418452390605663	vinculin [Source:HGNC Symbol;Acc:HGNC:12665]	protein_coding	41.45	73995193	74121363	7995	10	q22.2	VCL		126170
ENSG00000035499	50.0757945554068	0.413515768112987	0.0561679490521273	7.36213045146476	1.80997958042999e-13	1.99935593271868e-12	DEP domain containing 1B [Source:HGNC Symbol;Acc:HGNC:24902]	protein_coding	38.63	60596912	60700190	2504	5	q12.1	DEPDC1B		103278
ENSG00000035664	261.238859469594	0.255065486181793	0.0852627290209616	2.99152383591999	0.00277588866651004	0.00576235709242144	death associated protein kinase 2 [Source:HGNC Symbol;Acc:HGNC:2675]	protein_coding	46.89	63907036	64072033	2603	15	q22.31	DAPK2		164997
ENSG00000035681	1469.20030782272	0.221032303699929	0.0325851886059769	6.78321388200853	1.1753143521559e-11	9.90744207399157e-11	neutral sphingomyelinase activation associated factor [Source:HGNC Symbol;Acc:HGNC:8017]	protein_coding	38.41	58583508	58659853	3574	8	q12.1	NSMAF		76345
ENSG00000035687	2276.90399882956	-0.0168922629344462	0.0277596517153769	-0.608518547265818	0.542843608547274	0.610471434018917	adenylosuccinate synthase 2 [Source:HGNC Symbol;Acc:HGNC:292]	protein_coding	38.09	244408494	244451909	2555	1	q44	ADSS2		43415
ENSG00000035720	86.7991007088118	-0.225670192932713	0.0861648586293413	-2.61905139197741	0.0088174662610815	0.0163409119482149	signal transducing adaptor family member 1 [Source:HGNC Symbol;Acc:HGNC:24133]	protein_coding	37.8	67558727	67607337	1951	4	q13.2	STAP1		48610
ENSG00000035862	15509.5824779167	-0.0860255441444478	0.0417753441319226	-2.05924202258603	0.0394710594098725	0.0626035461874696	TIMP metallopeptidase inhibitor 2 [Source:HGNC Symbol;Acc:HGNC:11821]	protein_coding	52.6	78852977	78925387	3345	17	q25.3	TIMP2		72410
ENSG00000035928	3354.895114697	-0.137847783803817	0.0301218269424538	-4.57634206806804	4.73176618973956e-06	1.64592432927983e-05	replication factor C subunit 1 [Source:HGNC Symbol;Acc:HGNC:9969]	protein_coding	39.26	39287456	39366375	4870	4	p14	RFC1		78919
ENSG00000036054	2426.22692739863	0.0764524120589848	0.0323074629907396	2.36640097926905	0.0179619784790306	0.0308923184715664	TBC1 domain family member 23 [Source:HGNC Symbol;Acc:HGNC:25622]	protein_coding	36.47	100260992	100325251	587	3	q12.1	TBC1D23		64259
ENSG00000036257	4006.01668666064	-0.110831301906174	0.029069787064207	-3.81259421203805	0.000137515784861054	0.000368715902336471	cullin 3 [Source:HGNC Symbol;Acc:HGNC:2553]	protein_coding	37.23	224470150	224585397	6756	2	q36.2	CUL3		115247
ENSG00000036448	393.297485240643	-0.258657068948528	0.0829362856682346	-3.11874430913412	0.00181623499231347	0.00390668680014192	myomesin 2 [Source:HGNC Symbol;Acc:HGNC:7614]	protein_coding	46.64	2045046	2165552	5008	8	p23.3	MYOM2		120506
ENSG00000036473	3.52557712318009	0.0389430894431478	0.0848807839903462	0.458797475852449	0.64637960754927	0.70445768690971	ornithine transcarbamylase [Source:HGNC Symbol;Acc:HGNC:8512]	protein_coding	39.3	38352586	38421446	1522	X	p11.4	OTC		68860
ENSG00000036530	106.207829724653	0.035557258812506	0.058816622325164	0.604544385699844	0.545481768853423	0.612783081403698	cytochrome P450 family 46 subfamily A member 1 [Source:HGNC Symbol;Acc:HGNC:2641]	protein_coding	47.29	99684298	99727301	6609	14	q32.2	CYP46A1		43003
ENSG00000036549	2203.24553063924	0.0300350742785378	0.0282321993885307	1.06385881826619	0.287392661195059	0.356663544401881	zinc finger ZZ-type containing 3 [Source:HGNC Symbol;Acc:HGNC:24523]	protein_coding	37.17	77562416	77683419	4500	1	p31.1	ZZZ3		121003
ENSG00000036672	1516.27209602093	-0.449152606138627	0.0932432370613996	-4.81699928374285	1.45733211377158e-06	5.53302017084031e-06	ubiquitin specific peptidase 2 [Source:HGNC Symbol;Acc:HGNC:12618]	protein_coding	54.63	119355215	119381711	2903	11	q23.3	USP2		26496
ENSG00000036828	647.719120628671	-0.25681515607643	0.188741415619832	-1.36067198199739	0.173617372628449	0.230698420049283	calcium sensing receptor [Source:HGNC Symbol;Acc:HGNC:1514]	protein_coding	41.14	122183668	122291629	10062	3	q13.33	CASR		107961
ENSG00000037042	1500.53418501357	-0.00355536231278247	0.026444873138545	-0.134444294519996	0.89305125758513	0.917198321957446	tubulin gamma 2 [Source:HGNC Symbol;Acc:HGNC:12419]	protein_coding	51.91	42659284	42667006	1782	17	q21.2	TUBG2		7722
ENSG00000037241	1070.39533471105	0.103118225326587	0.0258272267666346	3.99261702614552	6.53480642355293e-05	0.000185612294477496	ribosomal protein L26 like 1 [Source:HGNC Symbol;Acc:HGNC:17050]	protein_coding	46.12	172958729	172969771	695	5	q35.1	RPL26L1		11042
ENSG00000037280	4330.54091381973	-0.300940687819322	0.0380252707339648	-7.91422866979134	2.48790661971727e-15	3.57267793965948e-14	fms related receptor tyrosine kinase 4 [Source:HGNC Symbol;Acc:HGNC:3767]	protein_coding	60.24	180601506	180649624	5833	5	q35.3	FLT4		48118
ENSG00000037474	2751.47242400288	0.140371612684163	0.0245552360296315	5.71656540033959	1.08698646646627e-08	5.86972691891785e-08	NOP2/Sun RNA methyltransferase 2 [Source:HGNC Symbol;Acc:HGNC:25994]	protein_coding	43.29	6599239	6633291	3056	5	p15.31	NSUN2		34052
ENSG00000037637	1335.01159504738	0.115569698826857	0.0240032569799992	4.81475072000253	1.47383754576628e-06	5.59176101359585e-06	F-box protein 42 [Source:HGNC Symbol;Acc:HGNC:29249]	protein_coding	43.86	16246840	16352480	6227	1	p36.13	FBXO42		105640
ENSG00000037749	1688.76850605906	-0.0962515779930967	0.0271382761490528	-3.54670935856241	0.000390074668720538	0.000957030559246292	microfibril associated protein 3 [Source:HGNC Symbol;Acc:HGNC:7034]	protein_coding	43.54	154038959	154220478	1186	5	q33.2	MFAP3		181519
ENSG00000037757	1762.45375789235	-0.0910711196442404	0.0342834006467258	-2.6564202478828	0.0078975128582554	0.0147924471035649	methylthioribose-1-phosphate isomerase 1 [Source:HGNC Symbol;Acc:HGNC:28469]	protein_coding	52.2	13764522	13774282	3178	19	p13.13	MRI1		9760
ENSG00000037897	1717.86451620096	0.118442611041899	0.0223952181136425	5.28874559028062	1.23158047683381e-07	5.5761318073611e-07	methyltransferase like 1 [Source:HGNC Symbol;Acc:HGNC:7030]	protein_coding	52.12	57768471	57772119	1378	12	q14.1	METTL1		3648
ENSG00000037965	763.897147832114	0.167001600440025	0.0529385747203072	3.15462970664307	0.001607019271642	0.00349699634181772	homeobox C8 [Source:HGNC Symbol;Acc:HGNC:5129]	protein_coding	51.76	54008985	54012769	2417	12	q13.13	HOXC8		3784
ENSG00000038002	1636.44666891481	-0.0397062620277746	0.0343326773366006	-1.15651516595956	0.247470499831912	0.313604357733107	aspartylglucosaminidase [Source:HGNC Symbol;Acc:HGNC:318]	protein_coding	39.69	177430774	177442437	2037	4	q34.3	AGA		11663
ENSG00000038210	479.133366474825	0.114551724359591	0.0344785348959233	3.32240696147259	0.000892444277441497	0.00204659317270254	phosphatidylinositol 4-kinase type 2 beta [Source:HGNC Symbol;Acc:HGNC:18215]	protein_coding	41.15	25160663	25279204	1388	4	p15.2	PI4K2B		118541
ENSG00000038219	3332.7096962891	-0.15714364402106	0.0324572053323995	-4.84156422007768	1.28821028691733e-06	4.93945848908494e-06	biorientation of chromosomes in cell division 1 like 1 [Source:HGNC Symbol;Acc:HGNC:31792]	protein_coding	38.88	13568738	13627725	10567	4	p15.33	BOD1L1		58987
ENSG00000038274	8306.911842695	-0.142687944110934	0.027197825979024	-5.24629962045424	1.55184456740588e-07	6.9085821111921e-07	methionine adenosyltransferase 2B [Source:HGNC Symbol;Acc:HGNC:6905]	protein_coding	38.26	163503114	163519354	2226	5	q34	MAT2B		16240
ENSG00000038295	1124.86604037841	-0.358629270182722	0.0643910281666903	-5.56955340508512	2.55393101918608e-08	1.29616504900288e-07	tolloid like 1 [Source:HGNC Symbol;Acc:HGNC:11843]	protein_coding	35.7	165873237	166104457	7291	4	q32.3	TLL1		231220
ENSG00000038358	2100.89770257371	-0.108119435564274	0.0220423276883259	-4.90508248915727	9.33880840198026e-07	3.66306125063896e-06	enhancer of mRNA decapping 4 [Source:HGNC Symbol;Acc:HGNC:17157]	protein_coding	57.3	67873052	67884499	4767	16	q22.1	EDC4		11447
ENSG00000038382	5655.88246516339	0.199920381648922	0.0417776042973159	4.7853481551063	1.70691191428709e-06	6.39825817351275e-06	trio Rho guanine nucleotide exchange factor [Source:HGNC Symbol;Acc:HGNC:12303]	protein_coding	43.38	14143342	14532128	605	5	p15.2	TRIO		388786
ENSG00000038427	33075.6577775955	0.554381232856336	0.124678032647165	4.4465028929773	8.72794922478701e-06	2.90103302070092e-05	versican [Source:HGNC Symbol;Acc:HGNC:2464]	protein_coding	37.18	83471618	83582303	12345	5	q14.2	VCAN		110685
ENSG00000038532	2085.58427241865	0.106676598343331	0.0239935486900879	4.44605338381651	8.74622224517037e-06	2.9059162238407e-05	C-type lectin domain containing 16A [Source:HGNC Symbol;Acc:HGNC:29013]	protein_coding	48.05	10944564	11182186	6812	16	p13.13	CLEC16A		237622
ENSG00000038945	4474.79913405079	0.292634306850891	0.0546043316712848	5.35917752116323	8.36016767443029e-08	3.89718755968397e-07	macrophage scavenger receptor 1 [Source:HGNC Symbol;Acc:HGNC:7376]	protein_coding	35.52	16107878	16567490	3618	8	p22	MSR1		459612
ENSG00000039068	6864.77164502732	-0.432542715405131	0.0886808057741005	-4.87752351401679	1.07426045359403e-06	4.18034157805044e-06	cadherin 1 [Source:HGNC Symbol;Acc:HGNC:1748]	protein_coding	46.88	68737292	68835537	4811	16	q22.1	CDH1		98245
ENSG00000039123	4326.27482791577	-0.028476382136719	0.0315331796220254	-0.903060917993463	0.366493564624426	0.440491113833711	Mtr4 exosome RNA helicase [Source:HGNC Symbol;Acc:HGNC:18734]	protein_coding	36.82	55307989	55425579	3961	5	q11.2	MTREX		117590
ENSG00000039139	587.774517307605	0.232005058003136	0.0934797303463372	2.48187555894278	0.0130692907765053	0.0232538795428017	dynein axonemal heavy chain 5 [Source:HGNC Symbol;Acc:HGNC:2950]	protein_coding	39.64	13690328	14011818	15781	5	p15.2	DNAH5		321490
ENSG00000039319	2753.77756182834	0.0407879722313654	0.0310085346849307	1.31537889957719	0.188382593347954	0.247299555049317	zinc finger FYVE-type containing 16 [Source:HGNC Symbol;Acc:HGNC:20756]	protein_coding	37.74	80408013	80483379	6773	5	q14.1	ZFYVE16		75366
ENSG00000039523	6420.8907160888	-0.04251995023439	0.0334852816602816	-1.26981014123662	0.204152267452559	0.265425754663303	RHO family interacting cell polarization regulator 1 [Source:HGNC Symbol;Acc:HGNC:25836]	protein_coding	57.05	67518418	67546788	244	16	q22.1	RIPOR1		28370
ENSG00000039537	430.272386796868	-0.425597857530928	0.171773384558239	-2.47767055778442	0.0132243186730559	0.0235013710554899	complement C6 [Source:HGNC Symbol;Acc:HGNC:1339]	protein_coding	36.68	41142116	41261438	3691	5	p13.1	C6		119322
ENSG00000039560	3686.11285054576	0.074669026829651	0.0409683846739149	1.82260119416408	0.0683638146472821	0.101541384007455	retinoic acid induced 14 [Source:HGNC Symbol;Acc:HGNC:14873]	protein_coding	42.11	34656328	34832612	4986	5	p13.2	RAI14		176284
ENSG00000039600	14.4866380086725	0.0295368201302738	0.0820854144586131	0.359830309989676	0.718974035228451	0.769960814210244	SRY-box transcription factor 30 [Source:HGNC Symbol;Acc:HGNC:30635]	protein_coding	40.71	157625679	157671480	2716	5	q33.3	SOX30		45801
ENSG00000039650	1629.07552296707	0.0644265297585163	0.0259170243067037	2.48587681193986	0.0129232691870213	0.0230218343504001	polynucleotide kinase 3'-phosphatase [Source:HGNC Symbol;Acc:HGNC:9154]	protein_coding	59.53	49859882	49878351	548	19	q13.33	PNKP		18469
ENSG00000040199	575.810939793673	0.139795536346725	0.042433548592481	3.29445782838667	0.000986117402867214	0.00224302314218198	PH domain and leucine rich repeat protein phosphatase 2 [Source:HGNC Symbol;Acc:HGNC:29149]	protein_coding	41.82	71637835	71724701	3099	16	q22.2	PHLPP2		86866
ENSG00000040275	665.416873020639	0.10688166281353	0.0358181059694336	2.98401213354891	0.00284495489779626	0.00588465049414148	spindle apparatus coiled-coil protein 1 [Source:HGNC Symbol;Acc:HGNC:26010]	protein_coding	37.27	169583636	169604778	2529	5	q35.1	SPDL1		21142
ENSG00000040341	2744.46735713716	0.0802636505859153	0.0309175782805302	2.59605231230093	0.00943017066428298	0.0173653403732773	staufen double-stranded RNA binding protein 2 [Source:HGNC Symbol;Acc:HGNC:11371]	protein_coding	38.25	73420369	73747708	2646	8	q21.11	STAU2		327339
ENSG00000040487	857.892952473899	0.141161671980949	0.0272984878428553	5.17104364144823	2.32790187787525e-07	1.00572054771783e-06	solute carrier family 66 member 1 [Source:HGNC Symbol;Acc:HGNC:26001]	protein_coding	54.93	19312326	19329300	1805	1	p36.13	SLC66A1		16974
ENSG00000040531	1196.95521650071	-0.060802971931919	0.0280855970214617	-2.16491648318731	0.0303940816668183	0.0495882528863322	cystinosin, lysosomal cystine transporter [Source:HGNC Symbol;Acc:HGNC:2518]	protein_coding	54.27	3636459	3663103	2657	17	p13.2	CTNS		26644
ENSG00000040608	115.383132923645	0.367873531101725	0.06291972971361	5.84671187839117	5.01384826808406e-09	2.85779784208199e-08	reticulon 4 receptor [Source:HGNC Symbol;Acc:HGNC:18601]	protein_coding	60.45	20241415	20283246	1777	22	q11.21	RTN4R		41831
ENSG00000040633	3080.69852393682	-0.102273395020378	0.0222488211360076	-4.59680063025263	4.29027780130296e-06	1.50298656912226e-05	PHD finger protein 23 [Source:HGNC Symbol;Acc:HGNC:28428]	protein_coding	59.52	7235029	7239722	1768	17	p13.1	PHF23		4693
ENSG00000040933	1237.41453153432	0.0448201666109767	0.0241763618621562	1.85388384185028	0.0637557800628276	0.0954483848214323	inositol polyphosphate-4-phosphatase type I A [Source:HGNC Symbol;Acc:HGNC:6074]	protein_coding	47.33	98444854	98594392	9996	2	q11.2	INPP4A		149538
ENSG00000041353	87.6827067440191	0.198220206069714	0.0959441068404346	2.06599667866392	0.0388287931988017	0.0617054967424303	RAB27B, member RAS oncogene family [Source:HGNC Symbol;Acc:HGNC:9767]	protein_coding	37.74	54717860	54895516	432	18	q21.2	RAB27B		177656
ENSG00000041357	5132.48698956892	0.112351540529651	0.016929119290144	6.63658508183952	3.21033665496365e-11	2.53376132782564e-10	proteasome 20S subunit alpha 4 [Source:HGNC Symbol;Acc:HGNC:9533]	protein_coding	42.32	78540405	78552417	944	15	q25.1	PSMA4		12012
ENSG00000041515	21.0474572420457	0.342179226438348	0.101604930501088	3.36774234036492	0.00075786387708807	0.00176313363921263	myosin XVI [Source:HGNC Symbol;Acc:HGNC:29822]	protein_coding	38.48	108596152	109208005	6864	13	q33.3	MYO16		611853
ENSG00000041802	1878.92057423419	0.0392334062981206	0.0249585449654259	1.57194284973219	0.115963805829488	0.162038220734625	large 60S subunit nuclear export GTPase 1 [Source:HGNC Symbol;Acc:HGNC:25652]	protein_coding	41.68	194640791	194672463	3283	3	q29	LSG1		31672
ENSG00000041880	1693.24928365734	-0.0916255957477161	0.0292131388164565	-3.13645159198371	0.00171005664546607	0.00370037194105586	poly(ADP-ribose) polymerase family member 3 [Source:HGNC Symbol;Acc:HGNC:273]	protein_coding	59.21	51942345	51948867	2096	3	p21.2	PARP3		6522
ENSG00000041982	7396.47686535595	0.161364163014619	0.103893655786445	1.55316666636802	0.120383322595103	0.167362488485438	tenascin C [Source:HGNC Symbol;Acc:HGNC:5318]	protein_coding	41.85	115019575	115118257	8500	9	q33.1	TNC		98682
ENSG00000041988	837.659206830807	0.0121472174352588	0.0243150100162622	0.499576904436174	0.61737302351275	0.678366200740885	THAP domain containing 3 [Source:HGNC Symbol;Acc:HGNC:20855]	protein_coding	56.77	6624866	6635586	1366	1	p36.31	THAP3		10720
ENSG00000042062	861.112103283295	-0.0688507498535556	0.112752032437938	-0.610638658699596	0.541438823719648	0.609034229342765	RIPOR family member 3 [Source:HGNC Symbol;Acc:HGNC:16168]	protein_coding	51.6	50586108	50691542	4391	20	q13.13	RIPOR3		105434
ENSG00000042088	555.429389549203	-0.0569783158561024	0.0294231689320016	-1.93651186885349	0.0528050403213702	0.0809183645544986	tyrosyl-DNA phosphodiesterase 1 [Source:HGNC Symbol;Acc:HGNC:18884]	protein_coding	42.14	89954939	90044764	3040	14	q32.11	TDP1		89825
ENSG00000042286	1142.62317881376	0.176980865253107	0.0458065880791229	3.86365526608101	0.000111702835923743	0.000304281000257609	apoptosis inducing factor mitochondria associated 2 [Source:HGNC Symbol;Acc:HGNC:21411]	protein_coding	50.25	70098223	70132934	2570	10	q22.1	AIFM2		34711
ENSG00000042317	452.38983940253	-0.196865576632307	0.0358405541855781	-5.4928161995755	3.95574426836183e-08	1.94279244075991e-07	spermatogenesis associated 7 [Source:HGNC Symbol;Acc:HGNC:20423]	protein_coding	37.9	88384924	88470350	2301	14	q31.3	SPATA7		85426
ENSG00000042429	1558.93907280201	-0.0928444977485029	0.0240002460800701	-3.86848107468371	0.000109515434626329	0.000298717840230181	mediator complex subunit 17 [Source:HGNC Symbol;Acc:HGNC:2375]	protein_coding	39.79	93784227	93814963	2627	11	q21	MED17		30736
ENSG00000042445	5440.95733872534	-0.234524378663947	0.0306855423815488	-7.64282983001682	2.12498761762389e-14	2.70448424087709e-13	retinol saturase [Source:HGNC Symbol;Acc:HGNC:25991]	protein_coding	51.29	85341955	85354531	2335	2	p11.2	RETSAT		12576
ENSG00000042493	6621.16466671053	0.176446873580842	0.0526437506510821	3.35171547237041	0.000803125134825632	0.00185751305057234	capping actin protein, gelsolin like [Source:HGNC Symbol;Acc:HGNC:1474]	protein_coding	51.32	85394753	85418432	1250	2	p11.2	CAPG		23679
ENSG00000042753	3209.00685038715	0.082627570914156	0.0185641656836853	4.45091755385329	8.55041664185241e-06	2.84844202109093e-05	adaptor related protein complex 2 subunit sigma 1 [Source:HGNC Symbol;Acc:HGNC:565]	protein_coding	52.84	46838136	46850846	793	19	q13.32	AP2S1		12710
ENSG00000042781	74.5947806388122	0.529302312551642	0.0839793254308146	6.30276928084761	2.92373957884912e-10	2.01991052967781e-09	usherin [Source:HGNC Symbol;Acc:HGNC:12601]	protein_coding	36.36	215622891	216423448	19010	1	q41	USH2A		800557
ENSG00000042832	196.33400622546	0.421539055366548	0.077056154938456	5.47054360165295	4.48657308660117e-08	2.18236275408505e-07	thyroglobulin [Source:HGNC Symbol;Acc:HGNC:11764]	protein_coding	45.9	132866958	133134903	745	8	q24.22	TG		267945
ENSG00000042980	1116.56682566755	0.148423930179237	0.0579415242095802	2.56161590852137	0.0104186469519225	0.0189937517232723	ADAM metallopeptidase domain 28 [Source:HGNC Symbol;Acc:HGNC:206]	protein_coding	35.71	24294069	24359014	7019	8	p21.2	ADAM28		64945
ENSG00000043039	2020.96140856339	-0.0725504411950993	0.102381002591434	-0.708631868791345	0.478552954412608	0.550626022211826	BARX homeobox 2 [Source:HGNC Symbol;Acc:HGNC:956]	protein_coding	42.77	129375848	129452279	1905	11	q24.3	BARX2		76431
ENSG00000043093	1818.58749800445	0.168826343191614	0.0264286594393253	6.38800252351826	1.68066566562804e-10	1.20035923222475e-09	defective in cullin neddylation 1 domain containing 1 [Source:HGNC Symbol;Acc:HGNC:18184]	protein_coding	39.56	182938074	182985953	7849	3	q26.33	DCUN1D1		47879
ENSG00000043143	4059.35984794659	-0.207741012017869	0.0313552365302564	-6.62540089013229	3.46307025052111e-11	2.7108172192574e-10	jade family PHD finger 2 [Source:HGNC Symbol;Acc:HGNC:22984]	protein_coding	53.79	134524312	134583230	1552	5	q31.1	JADE2		58918
ENSG00000043355	15.6425875115113	0.94180670155575	0.158000271870817	5.96079165183831	2.51018852159375e-09	1.50507962750836e-08	Zic family member 2 [Source:HGNC Symbol;Acc:HGNC:12873]	protein_coding	56.62	99981784	99986765	2963	13	q32.3	ZIC2		4981
ENSG00000043462	2343.16624807527	0.326665679487326	0.0287323232534743	11.369274827013	5.94796863501953e-30	5.74510041907511e-28	lymphocyte cytosolic protein 2 [Source:HGNC Symbol;Acc:HGNC:6529]	protein_coding	44.62	170246233	170297815	4232	5	q35.1	LCP2		51582
ENSG00000043514	763.254200368606	0.20887074314836	0.0362593092845161	5.76047220065372	8.38789447555669e-09	4.61704082954065e-08	tRNA isopentenyltransferase 1 [Source:HGNC Symbol;Acc:HGNC:20286]	protein_coding	42.31	39838110	39883511	5930	1	p34.2	TRIT1		45401
ENSG00000043591	97.6627229100051	-0.0118716743274144	0.123115552319382	-0.0964270890538455	0.92318137841099	0.940764859599799	adrenoceptor beta 1 [Source:HGNC Symbol;Acc:HGNC:285]	protein_coding	58.77	114043866	114046904	3039	10	q25.3	ADRB1		3038
ENSG00000044012	110.830626152804	0.737620885378567	0.173249249728718	4.25757044566467	2.06660549810537e-05	6.43045204559076e-05	guanylate cyclase activator 2B [Source:HGNC Symbol;Acc:HGNC:4683]	protein_coding	59.98	42153410	42155820	604	1	p34.2	GUCA2B		2410
ENSG00000044090	3888.55249769146	-0.0203623474274108	0.0280118280921396	-0.726919619827479	0.467275197449184	0.54013923842484	cullin 7 [Source:HGNC Symbol;Acc:HGNC:21024]	protein_coding	54.7	43037617	43053943	5406	6	p21.1	CUL7		16326
ENSG00000044115	38288.1104607859	-0.0176155330662343	0.0264817149375798	-0.665196083703643	0.505925085056356	0.576034686725336	catenin alpha 1 [Source:HGNC Symbol;Acc:HGNC:2509]	protein_coding	44.15	138610967	138935034	696	5	q31.2	CTNNA1		324067
ENSG00000044446	6824.49693446923	0.278516493816666	0.0386478559101603	7.20651863493016	5.74004713767744e-13	5.84339679442232e-12	phosphorylase kinase regulatory subunit alpha 2 [Source:HGNC Symbol;Acc:HGNC:8926]	protein_coding	45.6	18892298	18984114	5077	X	p22.13	PHKA2		91816
ENSG00000044459	1137.71885525242	-0.031263212521003	0.0293337165540235	-1.06577741226298	0.286524273939599	0.355732929855997	centlein [Source:HGNC Symbol;Acc:HGNC:23432]	protein_coding	36.43	17134982	17503923	2272	9	p22.2	CNTLN		368941
ENSG00000044524	1222.57326990906	0.303469311075579	0.0637332068805445	4.76155721528925	1.92104816285408e-06	7.13827536950612e-06	EPH receptor A3 [Source:HGNC Symbol;Acc:HGNC:3387]	protein_coding	34.59	89107621	89482134	5712	3	p11.1	EPHA3		374513
ENSG00000044574	21884.0889886729	0.00551083283726912	0.029374935278398	0.187603233336202	0.85118769141525	0.882231902695149	heat shock protein family A (Hsp70) member 5 [Source:HGNC Symbol;Acc:HGNC:5238]	protein_coding	44.15	125234853	125241382	3921	9	q33.3	HSPA5		6529
ENSG00000046604	10442.0275824568	-0.68078589979764	0.0781882724270535	-8.70700782438677	3.12001567564107e-18	6.408670173244e-17	desmoglein 2 [Source:HGNC Symbol;Acc:HGNC:3049]	protein_coding	39.17	31498177	31549008	5697	18	q12.1	DSG2		50831
ENSG00000046647	1110.42291337296	-0.0614432952235614	0.0318921167815779	-1.92659821373329	0.054029721445717	0.0825555828530744	gem nuclear organelle associated protein 8 [Source:HGNC Symbol;Acc:HGNC:26044]	protein_coding	41.07	14006726	14029893	3147	X	p22.2	GEMIN8		23167
ENSG00000046651	1880.62994961001	0.167850534319356	0.0336691391870497	4.98529330930793	6.18678858686046e-07	2.49671769209114e-06	OFD1 centriole and centriolar satellite protein [Source:HGNC Symbol;Acc:HGNC:2567]	protein_coding	39.29	13734743	13777955	669	X	p22.2	OFD1		43212
ENSG00000046653	176.024533363036	-0.139025546325938	0.0895568292953842	-1.55237235864383	0.120573153376877	0.16755507063857	glycoprotein M6B [Source:HGNC Symbol;Acc:HGNC:4461]	protein_coding	41.49	13770939	13938638	3118	X	p22.2	GPM6B		167699
ENSG00000046889	4165.88009328426	0.399328446576178	0.096335281536937	4.14519416152914	3.39525893253705e-05	0.00010165104556878	phosphatidylinositol-3,4,5-trisphosphate dependent Rac exchange factor 2 [Source:HGNC Symbol;Acc:HGNC:22950]	protein_coding	37.16	67952046	68237032	10824	8	q13.2	PREX2		284986
ENSG00000047056	1236.32291124631	-0.0365234538397899	0.030466145967707	-1.19882094303964	0.230597577272698	0.294890373796445	WD repeat domain 37 [Source:HGNC Symbol;Acc:HGNC:31406]	protein_coding	45.48	1049538	1132384	4582	10	p15.3	WDR37		82846
ENSG00000047188	2973.62984240409	0.172651821116342	0.0353396713659398	4.88549594387973	1.03168829996774e-06	4.02529599508934e-06	YTH domain containing 2 [Source:HGNC Symbol;Acc:HGNC:24721]	protein_coding	34.67	113513694	113595285	6305	5	q22.2	YTHDC2		81591
ENSG00000047230	818.708550852014	0.0572819276458375	0.0316652285263573	1.8089851332719	0.0704533130305711	0.104339318293974	CTP synthase 2 [Source:HGNC Symbol;Acc:HGNC:2520]	protein_coding	43.51	16587999	16712936	3953	X	p22.2	CTPS2		124937
ENSG00000047249	2541.82499378033	-0.0391230064917711	0.0346743540996793	-1.12829806084645	0.259194062161148	0.326244341195233	ATPase H+ transporting V1 subunit H [Source:HGNC Symbol;Acc:HGNC:18303]	protein_coding	39.2	53715543	53843558	2365	8	q11.23	ATP6V1H		128015
ENSG00000047315	4517.85260386935	-0.0949738980392289	0.0201566826188492	-4.71178218336462	2.45559769182805e-06	8.94031495294902e-06	RNA polymerase II subunit B [Source:HGNC Symbol;Acc:HGNC:9188]	protein_coding	40.19	56977722	57031158	608	4	q12	POLR2B		53436
ENSG00000047346	2025.41550086725	0.032300693102353	0.0356000939565395	0.907320445327635	0.364237365429356	0.438137859808907	family with sequence similarity 214 member A [Source:HGNC Symbol;Acc:HGNC:25609]	protein_coding	37.21	52581317	52709817	1570	15	q21.3	FAM214A		128500
ENSG00000047365	1827.8022516018	0.0708044888778557	0.0327268498201505	2.16349845056765	0.0305028627756163	0.0497207387503692	ArfGAP with RhoGAP domain, ankyrin repeat and PH domain 2 [Source:HGNC Symbol;Acc:HGNC:16924]	protein_coding	35.53	35948221	36244514	1969	4	p14	ARAP2		296293
ENSG00000047410	11041.0883378156	-0.0921066364999072	0.036418805351988	-2.52909549365214	0.011435690839462	0.0206323054538525	translocated promoter region, nuclear basket protein [Source:HGNC Symbol;Acc:HGNC:12017]	protein_coding	34.16	186311652	186375693	9636	1	q31.1	TPR		64041
ENSG00000047457	23569.6299578874	0.926584857923315	0.15136473777711	6.12153709992708	9.26769336647279e-10	5.94124587296082e-09	ceruloplasmin [Source:HGNC Symbol;Acc:HGNC:2295]	protein_coding	37.36	149162410	149221829	3411	3	q25.1	CP		59419
ENSG00000047578	1535.02175907671	0.0608503466117955	0.019915681126324	3.05539871952283	0.00224761500609125	0.00474525744260249	katanin interacting protein [Source:HGNC Symbol;Acc:HGNC:29068]	protein_coding	47.84	27550133	27780369	440	16	p12.1	KATNIP		230236
ENSG00000047579	976.222919420949	0.0800609541427759	0.0337246505664941	2.37395948654595	0.0175984813237703	0.0303411130940099	dystrobrevin binding protein 1 [Source:HGNC Symbol;Acc:HGNC:17328]	protein_coding	39.93	15522807	15663058	1383	6	p22.3	DTNBP1		140251
ENSG00000047597	58.3296203331806	0.307185276686925	0.110519022436828	2.77947877129033	0.00544462121398194	0.0105669020977497	X-linked Kx blood group [Source:HGNC Symbol;Acc:HGNC:12811]	protein_coding	39.51	37685791	37732130	5174	X	p21.1	XK		46339
ENSG00000047617	208.651209677683	0.0446281152511701	0.0558356270016086	0.799276692099909	0.424129990778374	0.497963776887394	anoctamin 2 [Source:HGNC Symbol;Acc:HGNC:1183]	protein_coding	44.4	5531869	5946232	463	12	p13.31	ANO2		414363
ENSG00000047621	1137.86019065467	0.0574675725066655	0.0257126004013567	2.23499652348011	0.0254175769822651	0.0422766524898746	chromosome 12 open reading frame 4 [Source:HGNC Symbol;Acc:HGNC:1184]	protein_coding	36.55	4487735	4538508	3817	12	p13.32	C12orf4		50773
ENSG00000047634	589.973018437723	0.028261515368482	0.0516971003304103	0.546675058907655	0.584601992100851	0.649185637833165	Scm polycomb group protein like 1 [Source:HGNC Symbol;Acc:HGNC:10580]	protein_coding	38.89	17737449	17754988	2704	X	p22.13	SCML1		17539
ENSG00000047644	3787.3725801114	0.147373134370717	0.0349146760708948	4.22095092824215	2.43273895663723e-05	7.47086583068743e-05	WWC family member 3 [Source:HGNC Symbol;Acc:HGNC:29237]	protein_coding	46.3	10015254	10144474	6951	X	p22.2	WWC3		129220
ENSG00000047648	1247.34423388638	-0.18257351177843	0.0396586633177043	-4.60362242458449	4.15204934636526e-06	1.45833992951232e-05	Rho GTPase activating protein 6 [Source:HGNC Symbol;Acc:HGNC:676]	protein_coding	39.23	11117651	11665920	2564	X	p22.2	ARHGAP6		548269
ENSG00000047662	20.4868372856484	0.00777777634534154	0.0634927285969307	0.122498694216105	0.902504080069675	0.924145498030581	family with sequence similarity 184 member B [Source:HGNC Symbol;Acc:HGNC:29235]	protein_coding	44.07	17629306	17781621	6731	4	p15.31	FAM184B		152315
ENSG00000047849	23358.9300587649	0.0383324073227399	0.0268949234659847	1.4252655290587	0.154080460478637	0.207801166238933	microtubule associated protein 4 [Source:HGNC Symbol;Acc:HGNC:6862]	protein_coding	43.43	47850690	48089272	3724	3	p21.31	MAP4		238582
ENSG00000047932	2615.51820119381	-0.00693004993875309	0.0233644216992747	-0.296606953424754	0.76676660158995	0.810416312381953	golgi associated PDZ and coiled-coil motif containing [Source:HGNC Symbol;Acc:HGNC:17643]	protein_coding	36.66	117560269	117602542	4597	6	q22.1	GOPC		42273
ENSG00000047936	17.4213604710995	0.438598535584866	0.155098503310558	2.82787084480531	0.00468587072393045	0.00923346985272853	ROS proto-oncogene 1, receptor tyrosine kinase [Source:HGNC Symbol;Acc:HGNC:10261]	protein_coding	37.25	117287353	117425942	7435	6	q22.1	ROS1		138589
ENSG00000048028	916.092121043702	-0.00139037552112379	0.029141664603822	-0.0477109163126335	0.961946634052612	0.971465523448577	ubiquitin specific peptidase 28 [Source:HGNC Symbol;Acc:HGNC:12625]	protein_coding	41.45	113797874	113875570	4669	11	q23.2	USP28		77696
ENSG00000048052	815.80620841602	0.126351491740719	0.0463114504732618	2.72829916682634	0.00636618423320689	0.0121792114539316	histone deacetylase 9 [Source:HGNC Symbol;Acc:HGNC:14065]	protein_coding	36.13	18086949	19002416	2524	7	p21.1	HDAC9		915467
ENSG00000048140	2847.25121818973	0.0427455060243649	0.0309856374668259	1.37952643608283	0.167732501186721	0.223916204420169	tetraspanin 17 [Source:HGNC Symbol;Acc:HGNC:13594]	protein_coding	58.7	176647387	176659054	2550	5	q35.2	TSPAN17		11667
ENSG00000048162	1706.64119457634	0.0623378627256386	0.0224757881151878	2.77355625556527	0.00554472527875608	0.0107483284074035	NOP16 nucleolar protein [Source:HGNC Symbol;Acc:HGNC:26934]	protein_coding	49.26	176383938	176388927	954	5	q35.2	NOP16		4989
ENSG00000048342	1344.41232909082	-0.191673514800483	0.0449286037396196	-4.26618009122456	1.98848286023717e-05	6.2052137255901e-05	coiled-coil and C2 domain containing 2A [Source:HGNC Symbol;Acc:HGNC:29253]	protein_coding	40.21	15469865	15601552	1521	4	p15.32	CC2D2A		131687
ENSG00000048392	4262.4730757952	0.0189482168430917	0.0439026325164485	0.43159637035416	0.66603479693608	0.722732823985674	ribonucleotide reductase regulatory TP53 inducible subunit M2B [Source:HGNC Symbol;Acc:HGNC:17296]	protein_coding	37.81	102204502	102238961	4774	8	q22.3	RRM2B		34459
ENSG00000048405	1151.78641087669	0.0934397985130734	0.0306204257934839	3.05155124697702	0.00227662182029084	0.00480074600418352	zinc finger protein 800 [Source:HGNC Symbol;Acc:HGNC:27267]	protein_coding	37.8	127346790	127431924	1478	7	q31.33	ZNF800		85134
ENSG00000048462	61.148228560633	0.569512634982728	0.142553890833462	3.99506903426478	6.46754047711684e-05	0.000183894829721701	TNF receptor superfamily member 17 [Source:HGNC Symbol;Acc:HGNC:11913]	protein_coding	40.26	11965210	11968068	891	16	p13.13	TNFRSF17		2858
ENSG00000048471	5963.19631435904	-0.0806662736534377	0.0338324354548069	-2.38428811195668	0.0171121992659438	0.0295907563393511	sorting nexin 29 [Source:HGNC Symbol;Acc:HGNC:30542]	protein_coding	47.13	11976734	12574287	540	16	p13.13	SNX29		597553
ENSG00000048540	150.422736342723	0.194129674411508	0.106107004728384	1.82956511597369	0.0673149940269082	0.100157748768993	LIM domain only 3 [Source:HGNC Symbol;Acc:HGNC:6643]	protein_coding	35.63	16548372	16610594	3515	12	p12.3	LMO3		62222
ENSG00000048544	2023.12739968379	-0.028065742478534	0.0243338380169287	-1.15336275597006	0.248761521660727	0.314994398126307	mitochondrial ribosomal protein S10 [Source:HGNC Symbol;Acc:HGNC:14502]	protein_coding	41.02	42206807	42217861	2100	6	p21.1	MRPS10		11054
ENSG00000048649	2717.13691869033	-0.0623057303633666	0.0209293164494352	-2.97695964002914	0.00291122331673674	0.00600564718544203	remodeling and spacing factor 1 [Source:HGNC Symbol;Acc:HGNC:18118]	protein_coding	39.02	77660009	77820869	11242	11	q14.1	RSF1		160860
ENSG00000048707	4555.60194604458	-0.230891297870747	0.0297821123538204	-7.75268372933692	8.99705039402604e-15	1.20458033617047e-13	vacuolar protein sorting 13 homolog D [Source:HGNC Symbol;Acc:HGNC:23595]	protein_coding	42.34	12230030	12512047	16357	1	p36.22	VPS13D		282017
ENSG00000048740	2049.46959103747	0.142489647814521	0.0519372884636995	2.74349416439234	0.00607891286649944	0.0116764345507441	CUGBP Elav-like family member 2 [Source:HGNC Symbol;Acc:HGNC:2550]	protein_coding	41.91	10798397	11336675	2724	10	p14	CELF2		538278
ENSG00000048828	12081.3489315381	-0.0864065659848134	0.0341400538719746	-2.53094404328823	0.0113755994817918	0.020528453379786	family with sequence similarity 120A [Source:HGNC Symbol;Acc:HGNC:13247]	protein_coding	42.42	93451685	93566112	5160	9	q22.31	FAM120A		114427
ENSG00000048991	1602.83272489715	0.0696502307799572	0.0242695892981085	2.8698561778046	0.0041065853819043	0.00820558564119703	R3H domain containing 1 [Source:HGNC Symbol;Acc:HGNC:9757]	protein_coding	37.98	135531455	135725270	539	2	q21.3	R3HDM1		193815
ENSG00000049089	496.669355438054	0.182604752241082	0.0930514705815142	1.96240587171718	0.0497152497028321	0.0767363604040575	collagen type IX alpha 2 chain [Source:HGNC Symbol;Acc:HGNC:2218]	protein_coding	57.43	40300489	40317813	2852	1	p34.2	COL9A2		17324
ENSG00000049130	3076.255902955	-0.602556771996897	0.073255073550736	-8.22546129285598	1.94441055117212e-16	3.2394199192885e-15	KIT ligand [Source:HGNC Symbol;Acc:HGNC:6343]	protein_coding	36.84	88492793	88580851	5191	12	q21.32	KITLG		88058
ENSG00000049167	400.709685268291	-0.0765550599818532	0.024995303916849	-3.06277772162828	0.00219292883131669	0.00463945973217417	ERCC excision repair 8, CSA ubiquitin ligase complex subunit [Source:HGNC Symbol;Acc:HGNC:3439]	protein_coding	37.18	60866454	60945073	9414	5	q12.1	ERCC8		78619
ENSG00000049192	145.289006915065	0.305623201066775	0.0606441851159752	5.03961262703596	4.66475050935902e-07	1.92265447079931e-06	ADAM metallopeptidase with thrombospondin type 1 motif 6 [Source:HGNC Symbol;Acc:HGNC:222]	protein_coding	35.91	65148738	65481920	7309	5	q12.3	ADAMTS6		333182
ENSG00000049239	6542.87992656976	-0.0453838814762536	0.0381896132869527	-1.18838284994519	0.234682610015369	0.299598356755518	hexose-6-phosphate dehydrogenase/glucose 1-dehydrogenase [Source:HGNC Symbol;Acc:HGNC:4795]	protein_coding	52.29	9234774	9271337	9147	1	p36.22	H6PD		36563
ENSG00000049245	6490.46399958372	-0.134365454086727	0.0172544219492921	-7.78730545025533	6.8453326864622e-15	9.29533167390981e-14	vesicle associated membrane protein 3 [Source:HGNC Symbol;Acc:HGNC:12644]	protein_coding	42.69	7771296	7781432	2178	1	p36.23	VAMP3		10136
ENSG00000049246	1897.61636341234	-0.292403035338833	0.0671353822265921	-4.3554237071583	1.32809768892994e-05	4.27006958554906e-05	period circadian regulator 3 [Source:HGNC Symbol;Acc:HGNC:8847]	protein_coding	40.55	7784291	7845177	1524	1	p36.23	PER3		60886
ENSG00000049247	19.6022719757755	0.317480581534354	0.15463412043544	2.0531082056169	0.0400620843184794	0.0634541183246427	urotensin 2 [Source:HGNC Symbol;Acc:HGNC:12636]	protein_coding	40.81	7843083	7853512	1601	1	p36.23	UTS2		10429
ENSG00000049249	239.18421158753	0.969631159922146	0.0894039409450866	10.8455080354647	2.09468848421877e-27	1.44640468227311e-25	TNF receptor superfamily member 9 [Source:HGNC Symbol;Acc:HGNC:11924]	protein_coding	43.92	7915871	7943165	5872	1	p36.23	TNFRSF9		27294
ENSG00000049283	239.72735187925	0.124527925393702	0.118211403576704	1.05343411571033	0.292142075273167	0.361932314510436	epsin 3 [Source:HGNC Symbol;Acc:HGNC:18235]	protein_coding	58.65	50532682	50543750	3879	17	q21.33	EPN3		11068
ENSG00000049323	5126.77803605562	0.631203428081023	0.0704985521018006	8.95342399613484	3.44623148022965e-19	8.17573073533429e-18	latent transforming growth factor beta binding protein 1 [Source:HGNC Symbol;Acc:HGNC:6714]	protein_coding	40.26	32946953	33399509	6502	2	p22.3	LTBP1		452556
ENSG00000049449	6650.21955793937	0.156544166853426	0.0303730097734223	5.15405513056559	2.54912945952161e-07	1.09372616974239e-06	reticulocalbin 1 [Source:HGNC Symbol;Acc:HGNC:9934]	protein_coding	46.64	32091074	32105722	2369	11	p13	RCN1		14648
ENSG00000049540	1712.98156711156	0.315183040091937	0.0723075127591767	4.35892520797483	1.30702768626116e-05	4.20816235415871e-05	elastin [Source:HGNC Symbol;Acc:HGNC:3327]	protein_coding	54.95	74027789	74069907	2583	7	q11.23	ELN		42118
ENSG00000049541	1707.04466531957	0.0503209338342869	0.0212701645284719	2.36579899355871	0.0179912094223817	0.0309393127699224	replication factor C subunit 2 [Source:HGNC Symbol;Acc:HGNC:9970]	protein_coding	48.96	74231499	74254458	1576	7	q11.23	RFC2		22959
ENSG00000049618	4212.05661074006	-0.00533685756173518	0.0236282799679429	-0.225867374560308	0.821304573453856	0.857834018630002	AT-rich interaction domain 1B [Source:HGNC Symbol;Acc:HGNC:18040]	protein_coding	40.89	156776020	157210779	10813	6	q25.3	ARID1B		434759
ENSG00000049656	10780.338654524	0.0819866447010837	0.0442535769362556	1.85265577106186	0.0639317132078292	0.0956764650210683	CLPTM1 like [Source:HGNC Symbol;Acc:HGNC:24308]	protein_coding	56.18	1317752	1345099	2492	5	p15.33	CLPTM1L		27347
ENSG00000049759	6507.05136940442	-0.277933992076363	0.0481468751583829	-5.77262784266015	7.80446890042201e-09	4.31639798388371e-08	NEDD4 like E3 ubiquitin protein ligase [Source:HGNC Symbol;Acc:HGNC:7728]	protein_coding	43.38	58044226	58401540	8633	18	q21.31	NEDD4L		357314
ENSG00000049768	156.544855302816	0.789165987892145	0.0744359052578361	10.6019532530514	2.91820715797575e-26	1.67327729867394e-24	forkhead box P3 [Source:HGNC Symbol;Acc:HGNC:6106]	protein_coding	53.75	49250438	49270477	2264	X	p11.23	FOXP3		20039
ENSG00000049769	324.97613601558	0.0891287781129888	0.0400335935694872	2.22634967701028	0.025990768419286	0.0431294710910912	protein phosphatase 1 regulatory subunit 3F [Source:HGNC Symbol;Acc:HGNC:14944]	protein_coding	47.9	49269793	49301461	3477	X	p11.23	PPP1R3F		31668
ENSG00000049860	7457.17699395354	0.0297140863595749	0.0394719009992495	0.752790861533117	0.451575599103259	0.525453161002745	hexosaminidase subunit beta [Source:HGNC Symbol;Acc:HGNC:4879]	protein_coding	42.11	74640023	74722647	2021	5	q13.3	HEXB		82624
ENSG00000049883	616.6022597201	-0.067717191495145	0.0307315310167719	-2.20350855472147	0.0275589246867175	0.0454424012693186	pentatricopeptide repeat domain 2 [Source:HGNC Symbol;Acc:HGNC:25734]	protein_coding	40.38	72320367	72368395	11145	5	q13.2	PTCD2		48028
ENSG00000050030	127.520682653974	0.152806736368168	0.180063692547881	0.848626028967697	0.39608941860249	0.470281919635809	neurite extension and migration factor [Source:HGNC Symbol;Acc:HGNC:29433]	protein_coding	39.49	74732856	74925472	11717	X	q13.3	NEXMIF		192616
ENSG00000050130	3451.96975373121	-0.18055757144092	0.024789458016622	-7.28364336646049	3.24923274319711e-13	3.45060862067143e-12	JNK1/MAPK8 associated membrane protein [Source:HGNC Symbol;Acc:HGNC:20184]	protein_coding	36.78	59484443	59505410	2347	14	q23.1	JKAMP		20967
ENSG00000050165	4356.39863358138	-0.051436568500099	0.0598787442731741	-0.859012144032933	0.390333816050286	0.464297524779943	dickkopf WNT signaling pathway inhibitor 3 [Source:HGNC Symbol;Acc:HGNC:2893]	protein_coding	48.21	11956207	12009769	9549	11	p15.3	DKK3		53562
ENSG00000050327	770.483714910474	-0.0321131060747349	0.0453710776548357	-0.707788038870005	0.479076895328747	0.551150711130775	Rho guanine nucleotide exchange factor 5 [Source:HGNC Symbol;Acc:HGNC:13209]	protein_coding	48.06	144355288	144380632	771	7	q35	ARHGEF5		25344
ENSG00000050344	1678.43158814473	0.625847285160746	0.0557140806719528	11.2331977412634	2.80152363818468e-29	2.47066978678385e-27	nuclear factor, erythroid 2 like 3 [Source:HGNC Symbol;Acc:HGNC:7783]	protein_coding	44.68	26152198	26187137	3740	7	p15.2	NFE2L3		34939
ENSG00000050393	1944.10740836517	-0.0180809130503636	0.0268311174526765	-0.673878495081462	0.500388565180878	0.570975676880928	mitochondrial calcium uniporter regulator 1 [Source:HGNC Symbol;Acc:HGNC:21097]	protein_coding	41.24	13786557	13814568	5471	6	p23	MCUR1		28011
ENSG00000050405	5672.67924636078	-0.153635429373237	0.0423785331732554	-3.62531257854376	0.000288612148429869	0.000725300845602248	LIM domain and actin binding 1 [Source:HGNC Symbol;Acc:HGNC:24636]	protein_coding	42.32	50175788	50283546	2652	12	q13.12	LIMA1		107758
ENSG00000050426	4018.79718430774	-0.119181994398841	0.0283435876881718	-4.20490150047508	2.61195883348088e-05	7.9759608563971e-05	LETM1 domain containing 1 [Source:HGNC Symbol;Acc:HGNC:24241]	protein_coding	45.34	51047962	51060424	1186	12	q13.12	LETMD1		12462
ENSG00000050438	93.3110216649057	0.193051140477427	0.0616288036465974	3.1324823630271	0.0017333484127163	0.00374727480590827	solute carrier family 4 member 8 [Source:HGNC Symbol;Acc:HGNC:11034]	protein_coding	42.72	51391317	51515763	2262	12	q13.13	SLC4A8		124446
ENSG00000050555	1064.90255313507	-0.465772052174162	0.103254678141127	-4.51090508013158	6.45516033242651e-06	2.19597246780472e-05	laminin subunit gamma 3 [Source:HGNC Symbol;Acc:HGNC:6494]	protein_coding	53.66	131009174	131094473	7455	9	q34.12	LAMC3		85299
ENSG00000050628	7403.55685753398	-0.463064594478741	0.14844529025227	-3.1194293445875	0.00181201713145071	0.00389916483119621	prostaglandin E receptor 3 [Source:HGNC Symbol;Acc:HGNC:9595]	protein_coding	38.05	70852353	71047808	1914	1	p31.1	PTGER3		195455
ENSG00000050730	60.4417280961118	0.741214220191614	0.101353162691037	7.3131829388602	2.60887442975792e-13	2.79988130765091e-12	TNFAIP3 interacting protein 3 [Source:HGNC Symbol;Acc:HGNC:19315]	protein_coding	37.14	121131408	121227466	2397	4	q27	TNIP3		96058
ENSG00000050748	2893.08774079303	0.0200779054310619	0.0240137383007457	0.836100784459635	0.40309820711119	0.47738101056731	mitogen-activated protein kinase 9 [Source:HGNC Symbol;Acc:HGNC:6886]	protein_coding	43.58	180233143	180292099	4799	5	q35.3	MAPK9		58956
ENSG00000050767	11103.3169482112	0.352287744506526	0.0824570172193269	4.27238040359231	1.93397284428963e-05	6.04557452211284e-05	collagen type XXIII alpha 1 chain [Source:HGNC Symbol;Acc:HGNC:22990]	protein_coding	50.61	178237476	178590393	2764	5	q35.3	COL23A1		352917
ENSG00000050820	5629.99473334063	0.0866689477667348	0.0348674526623301	2.48566904517145	0.0129308157428332	0.0230323172371083	BCAR1 scaffold protein, Cas family member [Source:HGNC Symbol;Acc:HGNC:971]	protein_coding	59.7	75228181	75268053	4064	16	q23.1	BCAR1		39872
ENSG00000051009	2059.71029192936	0.0251962944193978	0.0246395546183459	1.02259536788207	0.306499200635074	0.37709928946132	family with sequence similarity 160 member A2 [Source:HGNC Symbol;Acc:HGNC:25378]	protein_coding	44.55	6211345	6234711	3364	11	p15.4	FAM160A2		23366
ENSG00000051108	13389.3460593682	-0.147858299645245	0.0345763595730591	-4.27628302895289	1.90039592995305e-05	5.95093106046856e-05	homocysteine inducible ER protein with ubiquitin like domain 1 [Source:HGNC Symbol;Acc:HGNC:13744]	protein_coding	42.95	56932142	56944864	570	16	q13	HERPUD1		12722
ENSG00000051128	1905.88855429072	0.126303262833877	0.0348913223165447	3.61990473413462	0.000294711500382333	0.000739490260817089	homer scaffold protein 3 [Source:HGNC Symbol;Acc:HGNC:17514]	protein_coding	56.77	18929201	18941261	1418	19	p13.11	HOMER3		12060
ENSG00000051180	72.1379705334486	0.249084321805619	0.0426581610494262	5.83907781484099	5.24905507097231e-09	2.98236752929509e-08	RAD51 recombinase [Source:HGNC Symbol;Acc:HGNC:9817]	protein_coding	43.47	40694774	40732340	566	15	q15.1	RAD51		37566
ENSG00000051341	41.1854681751718	0.503777088824376	0.0486508684307607	10.3549454526458	3.97413035177137e-25	1.9661040615303e-23	DNA polymerase theta [Source:HGNC Symbol;Acc:HGNC:9186]	protein_coding	39.03	121431431	121545988	8757	3	q13.33	POLQ		114557
ENSG00000051382	4758.7197609876	-0.0249639113463346	0.0389261469440809	-0.641314728174774	0.521318222095668	0.589959605965995	phosphatidylinositol-4,5-bisphosphate 3-kinase catalytic subunit beta [Source:HGNC Symbol;Acc:HGNC:8976]	protein_coding	40.59	138652698	138834928	6259	3	q22.3	PIK3CB		182230
ENSG00000051523	7502.32047504721	0.194281081255406	0.0336370418563914	5.77580757799279	7.65848578158899e-09	4.24144193781039e-08	cytochrome b-245 alpha chain [Source:HGNC Symbol;Acc:HGNC:2577]	protein_coding	61.63	88643289	88651054	692	16	q24.2	CYBA		7765
ENSG00000051596	223.946290907397	0.279773506477826	0.05249668700626	5.32935547807929	9.85619147363604e-08	4.54364826825829e-07	THO complex 3 [Source:HGNC Symbol;Acc:HGNC:19072]	protein_coding	43.01	175917873	176034680	453	5	q35.2	THOC3		116807
ENSG00000051620	3437.13677205978	0.241252334987154	0.0327844117411438	7.35875137525761	1.85638412028319e-13	2.04227424541256e-12	heme binding protein 2 [Source:HGNC Symbol;Acc:HGNC:15716]	protein_coding	47.12	138403531	138422197	661	6	q24.1	HEBP2		18666
ENSG00000051825	636.108869677586	0.0443924842706608	0.0299423545442807	1.48259831086464	0.138181166196795	0.188584170216601	M-phase phosphoprotein 9 [Source:HGNC Symbol;Acc:HGNC:7215]	protein_coding	42.99	123152320	123244014	484	12	q24.31	MPHOSPH9		91694
ENSG00000052126	4711.31193728099	0.521264413405873	0.0577520021468417	9.02591068757223	1.78206876010193e-19	4.435219289904e-18	pleckstrin homology domain containing A5 [Source:HGNC Symbol;Acc:HGNC:30036]	protein_coding	38.1	19129733	19376400	1954	12	p12.3	PLEKHA5		246667
ENSG00000052344	3780.4250067399	-0.202993880550875	0.0753654298106274	-2.69346145919877	0.00707143205433396	0.0133895131791922	serine protease 8 [Source:HGNC Symbol;Acc:HGNC:9491]	protein_coding	58.95	31131433	31135727	1837	16	p11.2	PRSS8		4294
ENSG00000052723	2671.41832523389	-0.0485545216242524	0.0219649150728961	-2.21054902616795	0.0270670819546968	0.0447313920846181	suppressor of IKBKE 1 [Source:HGNC Symbol;Acc:HGNC:26119]	protein_coding	36.9	114769479	114780685	5494	1	p13.2	SIKE1		11206
ENSG00000052749	1340.23537601862	0.113327397356743	0.0372404100935971	3.04312968283417	0.00234131411065794	0.0049244982597079	ribosomal RNA processing 12 homolog [Source:HGNC Symbol;Acc:HGNC:29100]	protein_coding	50.49	97356358	97426076	1919	10	q24.1	RRP12		69718
ENSG00000052795	4518.10728510699	-0.315083767551259	0.05475867230564	-5.7540432279401	8.71338599599375e-09	4.78484313221626e-08	folliculin interacting protein 2 [Source:HGNC Symbol;Acc:HGNC:29280]	protein_coding	40.58	158769026	158908050	7038	4	q32.1	FNIP2		139024
ENSG00000052802	3860.11697550051	-0.105765811011133	0.0430546275983427	-2.45654920065326	0.0140278591898463	0.0247639328844252	methylsterol monooxygenase 1 [Source:HGNC Symbol;Acc:HGNC:10545]	protein_coding	37	165327667	165343164	2227	4	q32.3	MSMO1		15497
ENSG00000052841	4288.72408982724	0.166461004882507	0.0257565703706607	6.46285598148278	1.02745070281668e-10	7.56806289360248e-10	tetratricopeptide repeat domain 17 [Source:HGNC Symbol;Acc:HGNC:25596]	protein_coding	37.9	43358920	43494933	3648	11	p12	TTC17		136013
ENSG00000052850	19.3290038796551	0.129256984236438	0.121973043279113	1.05971762908839	0.289273080168116	0.358761408734945	ALX homeobox 4 [Source:HGNC Symbol;Acc:HGNC:450]	protein_coding	52.82	44260440	44310139	5727	11	p11.2	ALX4		49699
ENSG00000053108	130.873317754263	-0.65421377740208	0.129886487260333	-5.03681168997074	4.73350041879365e-07	1.94901069007269e-06	follistatin like 4 [Source:HGNC Symbol;Acc:HGNC:21389]	protein_coding	46.68	133196455	133612541	5396	5	q31.1	FSTL4		416086
ENSG00000053254	4929.03457058642	-0.0782087089427693	0.0318861426483916	-2.45274913949851	0.0141769167939371	0.024989010299285	forkhead box N3 [Source:HGNC Symbol;Acc:HGNC:1928]	protein_coding	44.31	89124871	89619149	513	14	q32.11	FOXN3		494278
ENSG00000053328	65.9370181442853	-0.00390115246809189	0.0781289012866184	-0.0499322581509292	0.96017637106962	0.969999236740936	methyltransferase like 24 [Source:HGNC Symbol;Acc:HGNC:21566]	protein_coding	40.62	110243940	110358349	3184	6	q21	METTL24		114409
ENSG00000053371	3622.10795396067	-0.171868774357023	0.0290973727173638	-5.90667673079847	3.49077784419132e-09	2.05532844984371e-08	aldo-keto reductase family 7 member A2 [Source:HGNC Symbol;Acc:HGNC:389]	protein_coding	52.86	19303965	19312144	1360	1	p36.13	AKR7A2		8179
ENSG00000053372	2096.93806555725	-0.00770527789574642	0.0214309883493073	-0.359539082853147	0.719191845768913	0.770115222468797	MRT4 homolog, ribosome maturation factor [Source:HGNC Symbol;Acc:HGNC:18477]	protein_coding	52.85	19251805	19260128	2049	1	p36.13	MRTO4		8323
ENSG00000053438	104.947443352131	-0.285822592878757	0.0949159266909382	-3.01132384040712	0.00260111280248836	0.00542731868920904	neuronatin [Source:HGNC Symbol;Acc:HGNC:7860]	protein_coding	54.16	37521206	37523690	1222	20	q11.23	NNAT		2484
ENSG00000053501	2134.09787829266	-0.00579289598932646	0.0165928576670389	-0.349119850574854	0.726999334464855	0.776170682305494	unconventional SNARE in the ER 1 [Source:HGNC Symbol;Acc:HGNC:30882]	protein_coding	55.26	17215346	17219829	559	19	p13.11	USE1		4483
ENSG00000053524	65.4289617834517	0.374624663758708	0.0589438039590317	6.35562414701106	2.07582019383778e-10	1.46389979510672e-09	MCF.2 cell line derived transforming sequence-like 2 [Source:HGNC Symbol;Acc:HGNC:30319]	protein_coding	42.39	183178041	183428778	5326	3	q27.1	MCF2L2		250737
ENSG00000053702	1888.79026587692	-0.0736890422481222	0.038345584483959	-1.9217086723231	0.0546424254162388	0.0833583376167441	nuclear receptor interacting protein 2 [Source:HGNC Symbol;Acc:HGNC:23078]	protein_coding	51.39	2825348	2835544	2757	12	p13.33	NRIP2		10196
ENSG00000053747	1412.65832097927	0.280575639591381	0.0857372500997488	3.27250569927252	0.00106598723393929	0.00240447245553697	laminin subunit alpha 3 [Source:HGNC Symbol;Acc:HGNC:6483]	protein_coding	42.46	23689453	23956222	10651	18	q11.2	LAMA3		266769
ENSG00000053770	2947.83495539612	-0.174173198396249	0.0251073047721216	-6.9371523537503	4.00082298802369e-12	3.62689131992517e-11	adaptor related protein complex 5 subunit mu 1 [Source:HGNC Symbol;Acc:HGNC:20192]	protein_coding	35.15	57268924	57298742	11675	14	q22.3	AP5M1		29818
ENSG00000053900	1096.07069801817	0.160765439697259	0.02643953368341	6.08049452090504	1.19812446678761e-09	7.53564562890019e-09	anaphase promoting complex subunit 4 [Source:HGNC Symbol;Acc:HGNC:19990]	protein_coding	37.91	25377263	25418498	2635	4	p15.2	ANAPC4		41235
ENSG00000053918	1795.22227535543	-0.105283107817257	0.0360110668318695	-2.92363201314775	0.00345973485450431	0.0070222966994068	potassium voltage-gated channel subfamily Q member 1 [Source:HGNC Symbol;Acc:HGNC:6294]	protein_coding	51.55	2444684	2849105	582	11	p15.5	KCNQ1		404421
ENSG00000054116	3013.02947771543	0.0397391586896301	0.0174247967007585	2.28060960320416	0.0225715585336978	0.0379789174954701	trafficking protein particle complex 3 [Source:HGNC Symbol;Acc:HGNC:19942]	protein_coding	49.8	36136570	36156053	1114	1	p34.3	TRAPPC3		19483
ENSG00000054118	7825.26767760536	-0.0115273961692766	0.0213983399141999	-0.538705161965723	0.590090311367684	0.654045359649352	thyroid hormone receptor associated protein 3 [Source:HGNC Symbol;Acc:HGNC:22964]	protein_coding	43.71	36224432	36305357	4405	1	p34.3	THRAP3		80925
ENSG00000054148	5691.32544292774	-0.00111665440099157	0.0259095122168286	-0.0430982409721432	0.965623221499052	0.974329561949081	phosphohistidine phosphatase 1 [Source:HGNC Symbol;Acc:HGNC:30033]	protein_coding	66.23	136848724	136851027	985	9	q34.3	PHPT1		2303
ENSG00000054179	929.940247207541	-0.250764105432923	0.0760883385791409	-3.29569695061876	0.000981778592041898	0.002234406902253	ectonucleoside triphosphate diphosphohydrolase 2 [Source:HGNC Symbol;Acc:HGNC:3364]	protein_coding	65.81	137048107	137054061	1427	9	q34.3	ENTPD2		5954
ENSG00000054219	443.388551825272	0.505980438411838	0.0911626433074342	5.55030459906131	2.85172291894627e-08	1.43443607581343e-07	lymphocyte antigen 75 [Source:HGNC Symbol;Acc:HGNC:6729]	protein_coding	37.97	159803355	159904756	6932	2	q24.2	LY75		101401
ENSG00000054267	3073.08349402532	0.133053708509838	0.0225028457465554	5.91275032537629	3.36441970470102e-09	1.98629623279148e-08	AT-rich interaction domain 4B [Source:HGNC Symbol;Acc:HGNC:15550]	protein_coding	39.95	235131634	235328219	3463	1	q42.3	ARID4B		196585
ENSG00000054277	401.773561544672	-0.00517604294396624	0.0655604524024521	-0.0789506898486966	0.937071844368545	0.951377389637013	opsin 3 [Source:HGNC Symbol;Acc:HGNC:14007]	protein_coding	39.62	241590102	241677376	795	1	q43	OPN3		87274
ENSG00000054282	1590.31016318225	0.124968313240509	0.0264683430061029	4.72142563709766	2.341972570267e-06	8.5631340463548e-06	SHH signaling and ciliogenesis regulator SDCCAG8 [Source:HGNC Symbol;Acc:HGNC:10671]	protein_coding	39.81	243256034	243500091	699	1	q43	SDCCAG8		244057
ENSG00000054356	182.468454282858	0.45406288043431	0.113334022462801	4.00641281909274	6.16478647889889e-05	0.000175810176086278	protein tyrosine phosphatase receptor type N [Source:HGNC Symbol;Acc:HGNC:9676]	protein_coding	53.59	219289623	219309648	3612	2	q35	PTPRN		20025
ENSG00000054392	865.614379871664	-0.205785949475621	0.0408971769611926	-5.03178861638523	4.85924879417737e-07	1.99774588758845e-06	hedgehog acyltransferase [Source:HGNC Symbol;Acc:HGNC:18270]	protein_coding	42.26	210328252	210676296	3639	1	q32.2	HHAT		348044
ENSG00000054523	3960.15540855547	-0.153523093430356	0.0299731376699924	-5.12202276320425	3.02275389177923e-07	1.28135390287099e-06	kinesin family member 1B [Source:HGNC Symbol;Acc:HGNC:16636]	protein_coding	42.04	10210570	10381603	7800	1	p36.22	KIF1B		171033
ENSG00000054598	2166.556177658	-0.0653705207442958	0.0434780810368519	-1.50352819594057	0.132702891640083	0.182026189572581	forkhead box C1 [Source:HGNC Symbol;Acc:HGNC:3800]	protein_coding	56.26	1609915	1613897	3983	6	p25.3	FOXC1		3982
ENSG00000054611	2699.64785234366	0.0747358828766959	0.022383542209381	3.33887649137919	0.00084117955517238	0.00193806909580892	TBC1 domain family member 22A [Source:HGNC Symbol;Acc:HGNC:1309]	protein_coding	49.42	46762617	47175699	3758	22	q13.31	TBC1D22A		413082
ENSG00000054654	18092.89808866	-0.10972396089204	0.0514363204992411	-2.1332000389425	0.0329083199418306	0.053214081484413	spectrin repeat containing nuclear envelope protein 2 [Source:HGNC Symbol;Acc:HGNC:17084]	protein_coding	41.08	63761899	64226433	3229	14	q23.2	SYNE2		464534
ENSG00000054690	847.411771515021	-0.22437697475424	0.0479569342419138	-4.67871806864036	2.88674046268438e-06	1.04026499915467e-05	pleckstrin homology, MyTH4 and FERM domain containing H1 [Source:HGNC Symbol;Acc:HGNC:17733]	protein_coding	48.02	67533290	67589612	6615	14	q24.1	PLEKHH1		56322
ENSG00000054793	2898.23344713471	0.0409712333725628	0.0699661527388792	0.585586483874162	0.55815343345031	0.624674513042153	ATPase phospholipid transporting 9A (putative) [Source:HGNC Symbol;Acc:HGNC:13540]	protein_coding	46.63	51596514	51768390	7437	20	q13.2	ATP9A		171876
ENSG00000054803	303.492817202752	-0.169336226117954	0.143351600456208	-1.18126498468836	0.237497472752737	0.302740239945504	cerebellin 4 precursor [Source:HGNC Symbol;Acc:HGNC:16231]	protein_coding	44	55997357	56005519	3154	20	q13.2	CBLN4		8162
ENSG00000054938	68.2085896067415	0.961276689009409	0.14935202833987	6.43631492450776	1.22408928201435e-10	8.93535617599947e-10	chordin like 2 [Source:HGNC Symbol;Acc:HGNC:24168]	protein_coding	51.61	74696429	74731426	344	11	q13.4	CHRDL2		34997
ENSG00000054965	5805.62475031276	-0.00232091950180542	0.0240927434048894	-0.0963327198900232	0.923256325206557	0.940764859599799	family with sequence similarity 168 member A [Source:HGNC Symbol;Acc:HGNC:28999]	protein_coding	41.55	73400487	73598189	7296	11	q13.4	FAM168A		197702
ENSG00000054967	482.678673700112	0.298537000751528	0.0378059805666328	7.89655489097444	2.86718019754268e-15	4.07405718612303e-14	RELT TNF receptor [Source:HGNC Symbol;Acc:HGNC:13764]	protein_coding	59.72	73376399	73397474	3402	11	q13.4	RELT		21075
ENSG00000054983	2614.36833678438	-0.072922437212013	0.0415616888632844	-1.75455904720062	0.0793347615857737	0.115925738376734	galactosylceramidase [Source:HGNC Symbol;Acc:HGNC:4115]	protein_coding	39.12	87837820	87993665	2067	14	q31.3	GALC		155845
ENSG00000055044	1991.74126119471	0.130273805102477	0.0278051836816029	4.68523447261641	2.79639615540752e-06	1.01062628983959e-05	NOP58 ribonucleoprotein [Source:HGNC Symbol;Acc:HGNC:29926]	protein_coding	41.15	202265736	202303661	1994	2	q33.1	NOP58		37925
ENSG00000055070	6778.23218645484	0.0487032017169213	0.022188910798228	2.19493431470331	0.0281683098870623	0.0462847881351889	SUZ RNA binding domain containing 1 [Source:HGNC Symbol;Acc:HGNC:30232]	protein_coding	48.1	16352575	16398145	490	1	p36.13	SZRD1		45570
ENSG00000055118	91.2579840329865	0.430506150715367	0.133641044296758	3.22136176786678	0.00127582991175241	0.00283107034541412	potassium voltage-gated channel subfamily H member 2 [Source:HGNC Symbol;Acc:HGNC:6251]	protein_coding	59.57	150944961	150978321	3165	7	q36.1	KCNH2		33360
ENSG00000055130	3076.95486080692	0.105370792567165	0.0277698475945292	3.79443179183755	0.000147981954013525	0.0003936562570127	cullin 1 [Source:HGNC Symbol;Acc:HGNC:2551]	protein_coding	41.21	148697914	148801110	2857	7	q36.1	CUL1		103196
ENSG00000055147	1926.12741721434	-0.0344425109815534	0.0231538777877541	-1.48754827581277	0.136870062852738	0.187030779782011	family with sequence similarity 114 member A2 [Source:HGNC Symbol;Acc:HGNC:1333]	protein_coding	37.35	153990148	154038936	4414	5	q33.2	FAM114A2		48788
ENSG00000055163	13334.7564089115	-0.335939397351687	0.0522014583621299	-6.43544084575609	1.23115471277511e-10	8.97885281986595e-10	cytoplasmic FMR1 interacting protein 2 [Source:HGNC Symbol;Acc:HGNC:13760]	protein_coding	44.29	157266079	157395595	4210	5	q33.3	CYFIP2		129516
ENSG00000055208	5565.79328900302	0.0332249569654223	0.0312314529620828	1.06383001155149	0.287405713107722	0.356663544401881	TGF-beta activated kinase 1 (MAP3K7) binding protein 2 [Source:HGNC Symbol;Acc:HGNC:17075]	protein_coding	38.87	149218641	149411613	648	6	q25.1	TAB2		192972
ENSG00000055211	4162.67915031474	-0.11662631675906	0.0280631295581167	-4.15585569376841	3.24072332764944e-05	9.73296639603321e-05	glycoprotein integral membrane 1 [Source:HGNC Symbol;Acc:HGNC:21074]	protein_coding	42.05	149566294	149591748	2026	6	q25.1	GINM1		25454
ENSG00000055332	3797.84375257872	-0.00879873636305488	0.0303052864678257	-0.290336683416481	0.771558677556156	0.81457922320779	eukaryotic translation initiation factor 2 alpha kinase 2 [Source:HGNC Symbol;Acc:HGNC:9437]	protein_coding	41.3	37099210	37157522	9837	2	p22.2	EIF2AK2		58312
ENSG00000055483	2804.12152700862	-0.0893195278463419	0.0287963885778341	-3.10176144501311	0.00192372915233749	0.00411445274218802	ubiquitin specific peptidase 36 [Source:HGNC Symbol;Acc:HGNC:20062]	protein_coding	50.03	78787381	78841441	607	17	q25.3	USP36		54060
ENSG00000055609	5865.756261878	0.030903845893455	0.0296678166822531	1.04166229097476	0.297568277764882	0.367672309700049	lysine methyltransferase 2C [Source:HGNC Symbol;Acc:HGNC:13726]	protein_coding	38.74	152134922	152436644	14292	7	q36.1	KMT2C		301722
ENSG00000055732	114.840331052495	-0.575063660740618	0.142496846723223	-4.03562376266181	5.44574237616546e-05	0.000156931382592856	mucolipin TRP cation channel 3 [Source:HGNC Symbol;Acc:HGNC:13358]	protein_coding	40.77	85018082	85048500	2810	1	p22.3	MCOLN3		30418
ENSG00000055813	145.614163144552	-0.600639942189005	0.073735748836005	-8.14584447395908	3.76643982269701e-16	6.04530356111814e-15	coiled-coil domain containing 85A [Source:HGNC Symbol;Acc:HGNC:29400]	protein_coding	38.51	56183990	56386172	4114	2	p16.1	CCDC85A		202182
ENSG00000055917	11352.2902334736	0.120758424025813	0.0233968653894115	5.16130780837262	2.4523057311144e-07	1.0560924920062e-06	pumilio RNA binding family member 2 [Source:HGNC Symbol;Acc:HGNC:14958]	protein_coding	37.42	20248691	20352234	6112	2	p24.1	PUM2		103543
ENSG00000055950	3199.70562838978	-0.0182291883345774	0.0221421855995883	-0.823278634920136	0.41034956041271	0.484836341693391	mitochondrial ribosomal protein L43 [Source:HGNC Symbol;Acc:HGNC:14517]	protein_coding	53.18	100969458	100987515	844	10	q24.31	MRPL43		18057
ENSG00000055955	37.2409381728203	0.680755345422165	0.11391312464582	5.97609228557968	2.28553559465046e-09	1.37973906601164e-08	inter-alpha-trypsin inhibitor heavy chain 4 [Source:HGNC Symbol;Acc:HGNC:6169]	protein_coding	55.63	52812962	52830688	3282	3	p21.1	ITIH4		17726
ENSG00000055957	20.3940102806548	0.53698098579855	0.15486420407981	3.46743128271149	0.000525458072920503	0.00125761182142788	inter-alpha-trypsin inhibitor heavy chain 1 [Source:HGNC Symbol;Acc:HGNC:6166]	protein_coding	54.93	52777595	52792068	2904	3	p21.1	ITIH1		14473
ENSG00000056050	723.289466757753	-0.0303797447476069	0.0263911663498007	-1.15113308540213	0.249677488540004	0.31593236170763	histone PARylation factor 1 [Source:HGNC Symbol;Acc:HGNC:26051]	protein_coding	38.61	169729470	169757944	1216	4	q33	HPF1		28474
ENSG00000056097	6704.40278346329	0.0168364721605885	0.0216626774637006	0.777211043685657	0.437034267642847	0.510859750831326	zinc finger RNA binding protein [Source:HGNC Symbol;Acc:HGNC:17277]	protein_coding	38.32	32354350	32444740	4717	5	p13.3	ZFR		90390
ENSG00000056277	114.170306079652	0.126997378442557	0.0309451233205915	4.10395451092127	4.06147355807104e-05	0.000119675924145304	zinc finger protein 280C [Source:HGNC Symbol;Acc:HGNC:25955]	protein_coding	38.03	130202707	130268899	4638	X	q26.1	ZNF280C		66192
ENSG00000056487	11.0808792298361	0.140511453124681	0.106954053037125	1.313755291498	0.188928567461777	0.247877091219457	PHD finger protein 21B [Source:HGNC Symbol;Acc:HGNC:25161]	protein_coding	52.73	44881162	45010005	3586	22	q13.31	PHF21B		128843
ENSG00000056558	1185.47741515389	0.254270637017224	0.0372957062643509	6.81769196740668	9.25147392174671e-12	7.90540638905655e-11	TNF receptor associated factor 1 [Source:HGNC Symbol;Acc:HGNC:12031]	protein_coding	49.95	120902393	120929173	3715	9	q33.2	TRAF1		26780
ENSG00000056586	3138.67576439337	-0.259252929294288	0.0208773284436948	-12.4179168801929	2.08930979748399e-35	4.0847265161172e-33	ring finger and CCCH-type domains 2 [Source:HGNC Symbol;Acc:HGNC:21461]	protein_coding	40.51	122844556	122905359	9248	9	q33.2	RC3H2		60803
ENSG00000056736	1627.47278881202	0.0706684327381603	0.0836457554545867	0.844853780734014	0.398192482790733	0.472364165380892	interleukin 17 receptor B [Source:HGNC Symbol;Acc:HGNC:18015]	protein_coding	45.39	53846568	53865794	2016	3	p21.1	IL17RB		19226
ENSG00000056972	2150.81948575609	0.15029714606893	0.0422938510963123	3.5536405924982	0.000379938056619738	0.000933846538135184	TRAF3 interacting protein 2 [Source:HGNC Symbol;Acc:HGNC:1343]	protein_coding	44.49	111555381	111606906	5833	6	q21	TRAF3IP2		51525
ENSG00000056998	48.7485406161112	0.696285117755309	0.120754079420425	5.76614157548319	8.11069334722437e-09	4.47660615460578e-08	glycogenin 2 [Source:HGNC Symbol;Acc:HGNC:4700]	protein_coding	43.65	2828822	2882820	3393	X	p22.33	GYG2		53998
ENSG00000057019	2786.46062273758	0.273155191432356	0.0797550742141548	3.42492555017744	0.000614967915310383	0.00145425304018385	discoidin, CUB and LCCL domain containing 2 [Source:HGNC Symbol;Acc:HGNC:24627]	protein_coding	38.59	98795941	98901695	6128	3	q12.1	DCBLD2		105754
ENSG00000057252	4145.3578419841	0.142358655844662	0.0351706465680342	4.04765535286033	5.17332451166462e-05	0.000149612434237715	sterol O-acyltransferase 1 [Source:HGNC Symbol;Acc:HGNC:11177]	protein_coding	39.63	179293714	179358680	6840	1	q25.2	SOAT1		64966
ENSG00000057294	718.234653724176	-0.0191730326032031	0.0752776083983822	-0.254697685156734	0.798956604275379	0.838757120888696	plakophilin 2 [Source:HGNC Symbol;Acc:HGNC:9024]	protein_coding	40.77	32790755	32896777	4361	12	p11.21	PKP2		106022
ENSG00000057468	23.8138751780661	0.465897421724828	0.0849979453063149	5.48127863615798	4.22262830478257e-08	2.06387317776225e-07	mutS homolog 4 [Source:HGNC Symbol;Acc:HGNC:7327]	protein_coding	37.01	75796882	75913242	3270	1	p31.1	MSH4		116360
ENSG00000057593	16.5382563355491	0.0639111694360248	0.12470263259888	0.512508582249438	0.608295115414335	0.670662103399132	coagulation factor VII [Source:HGNC Symbol;Acc:HGNC:3544]	protein_coding	61.36	113105788	113120685	3063	13	q34	F7		14897
ENSG00000057608	17040.4711303334	-0.0483260429778671	0.0316352945588767	-1.52759895716878	0.126612140855188	0.174764818786759	GDP dissociation inhibitor 2 [Source:HGNC Symbol;Acc:HGNC:4227]	protein_coding	43.74	5765223	5842132	2297	10	p15.1	GDI2		76909
ENSG00000057657	1475.30034265989	0.129195827038118	0.0478674980933409	2.69903028535539	0.00695418475029567	0.0131859728842075	PR/SET domain 1 [Source:HGNC Symbol;Acc:HGNC:9346]	protein_coding	40.37	105993463	106109939	5066	6	q21	PRDM1		116476
ENSG00000057663	2018.32921747864	0.0828721511838341	0.0213651288800019	3.8788509842037	0.000104951017964951	0.000287239023194005	autophagy related 5 [Source:HGNC Symbol;Acc:HGNC:589]	protein_coding	39.61	106045423	106325791	2261	6	q21	ATG5		280368
ENSG00000057704	2610.77370418922	-0.409533880825701	0.0503305844758545	-8.1368790982781	4.055973871934e-16	6.47161140805045e-15	transmembrane and coiled-coil domain family 3 [Source:HGNC Symbol;Acc:HGNC:29199]	protein_coding	43.11	94567122	94650557	5874	12	q22	TMCC3		83435
ENSG00000057757	2443.92826001763	-0.0202693027124685	0.0203573306381439	-0.995675861082175	0.319407662314065	0.39075905732587	PITH domain containing 1 [Source:HGNC Symbol;Acc:HGNC:25022]	protein_coding	44.53	23778418	23788232	1590	1	p36.11	PITHD1		9814
ENSG00000057935	2177.10007284985	0.104226660901568	0.0244127475633668	4.26935397709875	1.96039941476716e-05	6.1234651209676e-05	metastasis associated 1 family member 3 [Source:HGNC Symbol;Acc:HGNC:23784]	protein_coding	43.08	42494569	42756947	5832	2	p21	MTA3		262378
ENSG00000058056	632.939920728514	0.047386466193244	0.0487614572800308	0.971801681830583	0.331149219026073	0.403359734059157	ubiquitin specific peptidase 13 [Source:HGNC Symbol;Acc:HGNC:12611]	protein_coding	42.29	179653032	179804366	8015	3	q26.33	USP13		151334
ENSG00000058063	3900.55348385763	-0.0541780962331468	0.0319436325334787	-1.69605307650484	0.0898758288831009	0.129613853118208	ATPase phospholipid transporting 11B (putative) [Source:HGNC Symbol;Acc:HGNC:13553]	protein_coding	36.02	182793503	182921629	7315	3	q26.33	ATP11B		128126
ENSG00000058085	794.488024889792	-0.679713117563919	0.144058115579219	-4.71832575923248	2.37793508482575e-06	8.68599888839591e-06	laminin subunit gamma 2 [Source:HGNC Symbol;Acc:HGNC:6493]	protein_coding	43.26	183186238	183245127	4313	1	q25.3	LAMC2		58889
ENSG00000058091	3353.24428289754	0.0350987507081338	0.0526488661139227	0.666657295756121	0.504991062149915	0.575132647775594	cyclin dependent kinase 14 [Source:HGNC Symbol;Acc:HGNC:8883]	protein_coding	37.97	90466424	91210590	759	7	q21.13	CDK14		744166
ENSG00000058262	17944.4463829539	0.219380065680911	0.026940560142468	8.14311449059622	3.85237668948032e-16	6.15886862464996e-15	SEC61 translocon subunit alpha 1 [Source:HGNC Symbol;Acc:HGNC:18276]	protein_coding	47.3	128051641	128071683	1871	3	q21.3	SEC61A1		20042
ENSG00000058272	4282.77363198838	0.139509837821697	0.0282184490515956	4.94392294794843	7.65659755802273e-07	3.04369447756087e-06	protein phosphatase 1 regulatory subunit 12A [Source:HGNC Symbol;Acc:HGNC:7618]	protein_coding	36.07	79773563	79935460	5620	12	q21.31	PPP1R12A		161897
ENSG00000058335	45.856071386668	0.0788645550579706	0.0913153563615835	0.863650520572781	0.387779902252143	0.461902993015161	Ras protein specific guanine nucleotide releasing factor 1 [Source:HGNC Symbol;Acc:HGNC:9875]	protein_coding	49.94	78959906	79090780	6294	15	q25.1	RASGRF1		130874
ENSG00000058404	62.215861744477	0.0736344412556319	0.133224656854566	0.552708807769831	0.58046282122016	0.645546583506239	calcium/calmodulin dependent protein kinase II beta [Source:HGNC Symbol;Acc:HGNC:1461]	protein_coding	55.17	44217150	44334577	2292	7	p13	CAMK2B		117427
ENSG00000058453	1242.2343019385	0.144105001956187	0.0290691598200022	4.95731568605674	7.14737926014475e-07	2.85666313434406e-06	ciliary rootlet coiled-coil, rootletin [Source:HGNC Symbol;Acc:HGNC:21299]	protein_coding	49.14	16740273	16972964	1868	1	p36.13	CROCC		232691
ENSG00000058600	1432.90320457243	0.0493301942394814	0.021696282305081	2.27367037107224	0.022985812896382	0.0386038900713714	RNA polymerase III subunit E [Source:HGNC Symbol;Acc:HGNC:30347]	protein_coding	51.68	22297375	22335101	3690	16	p12.2	POLR3E		37726
ENSG00000058668	9120.3553973631	0.146677614560436	0.0430449081389451	3.40754855573099	0.000655492448465209	0.00154177068578706	ATPase plasma membrane Ca2+ transporting 4 [Source:HGNC Symbol;Acc:HGNC:817]	protein_coding	46.48	203626787	203744081	8697	1	q32.1	ATP2B4		117294
ENSG00000058673	6893.67313179358	0.0277875977389041	0.0267518431377557	1.03871713047265	0.298936311768486	0.369193966897574	zinc finger CCCH-type containing 11A [Source:HGNC Symbol;Acc:HGNC:29093]	protein_coding	40.74	203795623	203854999	944	1	q32.1	ZC3H11A		59376
ENSG00000058729	1793.11293472326	-0.0101488856122124	0.0292293292986354	-0.34721582245427	0.728429184829794	0.777134804880544	RIO kinase 2 [Source:HGNC Symbol;Acc:HGNC:18999]	protein_coding	36.71	97160867	97183247	3909	5	q15	RIOK2		22380
ENSG00000058799	1420.18857497199	0.108351326767733	0.0230506357118891	4.7005786791315	2.59425275474162e-06	9.41555344468624e-06	Yip1 domain family member 1 [Source:HGNC Symbol;Acc:HGNC:25231]	protein_coding	43.43	53851719	53889798	1602	1	p32.3	YIPF1		38079
ENSG00000058804	1012.71850406416	-0.0392815114479262	0.0252976738678095	-1.55277167589352	0.120477691694503	0.167436750867309	NDC1 transmembrane nucleoporin [Source:HGNC Symbol;Acc:HGNC:25525]	protein_coding	40.2	53765478	53838463	4552	1	p32.3	NDC1		72985
ENSG00000058866	317.734455925705	0.565358591750739	0.0719965631878591	7.8525774942279	4.07572889006794e-15	5.70145281889072e-14	diacylglycerol kinase gamma [Source:HGNC Symbol;Acc:HGNC:2853]	protein_coding	44.7	186105668	186362234	295	3	q27.3	DGKG		256566
ENSG00000059122	2037.97251362372	0.0644523873424676	0.0307173020951496	2.09824375665612	0.0358836180833621	0.0574867677597707	FLYWCH-type zinc finger 1 [Source:HGNC Symbol;Acc:HGNC:25404]	protein_coding	52.32	2911931	2951208	5043	16	p13.3	FLYWCH1		39277
ENSG00000059145	480.341708859431	-0.0271510638070918	0.0314692102957749	-0.862781860488478	0.388257414321139	0.462268182712534	unk like zinc finger [Source:HGNC Symbol;Acc:HGNC:14184]	protein_coding	57.82	1363205	1414751	5250	16	p13.3	UNKL		51546
ENSG00000059377	1786.25068134725	0.259196128404267	0.0367268283572377	7.05740571669015	1.69639788430153e-12	1.61928971875693e-11	thromboxane A synthase 1 [Source:HGNC Symbol;Acc:HGNC:11609]	protein_coding	44.8	139777051	140020325	703	7	q34	TBXAS1		243274
ENSG00000059378	2152.88332444672	0.213021017825794	0.0282598706023901	7.53793323483149	4.77478192594835e-14	5.77350121552637e-13	poly(ADP-ribose) polymerase family member 12 [Source:HGNC Symbol;Acc:HGNC:21919]	protein_coding	45.56	140023749	140062951	3021	7	q34	PARP12		39202
ENSG00000059573	4571.84890497371	0.239715009718778	0.0317185867129946	7.557556453818	4.1071178594683e-14	5.00722776150203e-13	aldehyde dehydrogenase 18 family member A1 [Source:HGNC Symbol;Acc:HGNC:9722]	protein_coding	43.15	95605941	95656711	3352	10	q24.1	ALDH18A1		50770
ENSG00000059588	1280.04607445444	0.300646186795806	0.0395770045780599	7.5964866467553	3.04278681829835e-14	3.7864495169116e-13	TAR (HIV-1) RNA binding protein 1 [Source:HGNC Symbol;Acc:HGNC:11568]	protein_coding	40.31	234391313	234479179	5206	1	q42.2	TARBP1		87866
ENSG00000059691	1293.31917416842	-0.134553245878448	0.0327284885869198	-4.11119644346252	3.93614124148493e-05	0.000116320823029641	glutamyl-tRNA amidotransferase subunit B [Source:HGNC Symbol;Acc:HGNC:8849]	protein_coding	43.81	151670504	151761007	2369	4	q31.3	GATB		90503
ENSG00000059728	1151.2728506232	0.272400150678468	0.0542854530318101	5.01792166160698	5.22334664388702e-07	2.13177178044152e-06	MAX dimerization protein 1 [Source:HGNC Symbol;Acc:HGNC:6761]	protein_coding	40.74	69897688	69942945	860	2	p13.3	MXD1		45257
ENSG00000059758	1796.44698110387	0.117736064701417	0.0301811357799638	3.90098191001737	9.58033105296082e-05	0.00026425298656535	cyclin dependent kinase 17 [Source:HGNC Symbol;Acc:HGNC:8750]	protein_coding	37.8	96278261	96400480	4036	12	q23.1	CDK17		122219
ENSG00000059769	698.19555804926	-0.0579536172438302	0.0338521283812046	-1.71196376757236	0.0869033458170031	0.125780574846474	DnaJ heat shock protein family (Hsp40) member C25 [Source:HGNC Symbol;Acc:HGNC:34187]	protein_coding	42.76	111631334	111654351	2280	9	q31.3	DNAJC25		23017
ENSG00000059804	6292.78251297971	0.245715214370472	0.0638019347616276	3.85121885862077	0.000117531403559228	0.000319193654486292	solute carrier family 2 member 3 [Source:HGNC Symbol;Acc:HGNC:11007]	protein_coding	44.55	7919230	7936187	3827	12	p13.31	SLC2A3		16957
ENSG00000059915	162.308870133649	-0.0199894451770975	0.0481513091616011	-0.415138145258121	0.678040776522796	0.734189755814455	pleckstrin and Sec7 domain containing [Source:HGNC Symbol;Acc:HGNC:9507]	protein_coding	59.67	102402617	102421539	3382	10	q24.32	PSD		18922
ENSG00000060069	1033.84543468924	0.0872614075651471	0.0285461561392547	3.05685315877437	0.00223673820462127	0.00472290837298495	CTD phosphatase subunit 1 [Source:HGNC Symbol;Acc:HGNC:2498]	protein_coding	53.38	79679803	79754503	3744	18	q23	CTDP1		74700
ENSG00000060138	20515.0860182113	0.437334810425582	0.0486953187610362	8.9810442061531	2.68209050803257e-19	6.45731196941314e-18	Y-box binding protein 3 [Source:HGNC Symbol;Acc:HGNC:2428]	protein_coding	39.08	10699089	10723323	1708	12	p13.2	YBX3		24234
ENSG00000060140	24.3082179373852	0.500641593640238	0.0811756983657913	6.16738264922913	6.94296030072678e-10	4.53921904914961e-09	serine/threonine/tyrosine kinase 1 [Source:HGNC Symbol;Acc:HGNC:18889]	protein_coding	39.44	10618923	10674318	2771	12	p13.2	STYK1		55395
ENSG00000060237	14811.687175319	0.0127519171463349	0.0408435669773679	0.312213601554462	0.754878195865636	0.800562609261595	WNK lysine deficient protein kinase 1 [Source:HGNC Symbol;Acc:HGNC:14540]	protein_coding	38.73	752579	911452	10796	12	p13.33	WNK1		158873
ENSG00000060339	2684.75254594333	0.14418866937308	0.0280960853774256	5.13198431155578	2.86703401580521e-07	1.22108558988113e-06	cell division cycle and apoptosis regulator 1 [Source:HGNC Symbol;Acc:HGNC:24236]	protein_coding	41.75	68721012	68792377	552	10	q21.3	CCAR1		71365
ENSG00000060491	3875.18105124465	0.0748117491944943	0.0222683582026577	3.35955387970927	0.000780684265467294	0.00181051358807171	opioid growth factor receptor [Source:HGNC Symbol;Acc:HGNC:15768]	protein_coding	63.45	62804835	62814000	2410	20	q13.33	OGFR		9165
ENSG00000060558	342.946512727313	0.215971709171794	0.0389934910337756	5.53866051605183	3.04793814385777e-08	1.52362289717011e-07	G protein subunit alpha 15 [Source:HGNC Symbol;Acc:HGNC:4383]	protein_coding	52.65	3136033	3163749	2273	19	p13.3	GNA15		27716
ENSG00000060566	625.064643909694	0.913810746422995	0.113946161338441	8.01967118232976	1.06028611585756e-15	1.60197977672446e-14	cAMP responsive element binding protein 3 like 3 [Source:HGNC Symbol;Acc:HGNC:18855]	protein_coding	52.71	4153631	4173054	2588	19	p13.3	CREB3L3		19423
ENSG00000060642	1383.07223692336	-0.239908256413902	0.027411572630991	-8.75207926387508	2.09457195280401e-18	4.43715653761759e-17	phosphatidylinositol glycan anchor biosynthesis class V [Source:HGNC Symbol;Acc:HGNC:26031]	protein_coding	47.96	26787054	26800659	2117	1	p36.11	PIGV		13605
ENSG00000060656	1935.99198647336	-0.186439129406902	0.0687476134561124	-2.71193602270895	0.00668915019798911	0.0127250691984489	protein tyrosine phosphatase receptor type U [Source:HGNC Symbol;Acc:HGNC:9683]	protein_coding	51.58	29236516	29326813	4470	1	p35.3	PTPRU		90297
ENSG00000060688	1114.86718843856	-0.0143056876775529	0.0282252187323927	-0.506840631181182	0.612266644747372	0.674170512608781	small nuclear ribonucleoprotein U5 subunit 40 [Source:HGNC Symbol;Acc:HGNC:30857]	protein_coding	42.02	31259568	31296788	1615	1	p35.2	SNRNP40		37220
ENSG00000060709	93.3747621280937	-0.435865374280587	0.129406103722998	-3.36819795775309	0.000756612492422576	0.00176072722135969	RIMS binding protein 2 [Source:HGNC Symbol;Acc:HGNC:30339]	protein_coding	48.94	130396137	130716281	6321	12	q24.33	RIMBP2		320144
ENSG00000060718	259.419851313189	0.934978467826168	0.144953569116809	6.45019279982493	1.11707948572454e-10	8.19107492763314e-10	collagen type XI alpha 1 chain [Source:HGNC Symbol;Acc:HGNC:2186]	protein_coding	33.18	102876467	103108872	7311	1	p21.1	COL11A1		232405
ENSG00000060749	1993.14791456586	-0.0290122917951566	0.0282692188061237	-1.02628558624591	0.304756989343843	0.375496709649395	glutamine and serine rich 1 [Source:HGNC Symbol;Acc:HGNC:26154]	protein_coding	38.69	32892811	32993316	9706	11	p13	QSER1		100505
ENSG00000060762	3071.00816783672	-0.230665727771263	0.0380295546696804	-6.06543331297971	1.31598366188051e-09	8.24815252272501e-09	mitochondrial pyruvate carrier 1 [Source:HGNC Symbol;Acc:HGNC:21606]	protein_coding	38.93	166364919	166383013	904	6	q27	MPC1		18094
ENSG00000060971	2863.53384574088	-0.0734942210943962	0.0366854594072153	-2.00336106680843	0.0451385472035814	0.0705376738706197	acetyl-CoA acyltransferase 1 [Source:HGNC Symbol;Acc:HGNC:82]	protein_coding	51.46	38103129	38137242	964	3	p22.2	ACAA1		34113
ENSG00000060982	868.381846206316	0.317312469659934	0.0747330443357511	4.2459459865485	2.17673067826401e-05	6.74080319011261e-05	branched chain amino acid transaminase 1 [Source:HGNC Symbol;Acc:HGNC:976]	protein_coding	40.01	24810024	24949101	9314	12	p12.1	BCAT1		139077
ENSG00000061273	5588.24814925381	0.154917367672543	0.0294033964180827	5.26868955782506	1.3740110783751e-07	6.18133567196916e-07	histone deacetylase 7 [Source:HGNC Symbol;Acc:HGNC:14067]	protein_coding	54.88	47782722	47833132	4065	12	q13.11	HDAC7		50410
ENSG00000061337	1987.19782605317	0.146027114601499	0.0540975929889152	2.6993273920971	0.00694797874795796	0.0131757451376784	leucine zipper tumor suppressor 1 [Source:HGNC Symbol;Acc:HGNC:13861]	protein_coding	50.43	20246165	20303963	5706	8	p21.3	LZTS1		57798
ENSG00000061455	59.0415398590614	0.562431386540706	0.0645694494435524	8.71048756629699	3.02570513157034e-18	6.248031098629e-17	PR/SET domain 6 [Source:HGNC Symbol;Acc:HGNC:9350]	protein_coding	40.18	123089241	123194266	9147	5	q23.2	PRDM6		105025
ENSG00000061656	3217.24312853567	0.193982404651594	0.0369134607699367	5.25505874024087	1.47977234359944e-07	6.62042068364714e-07	sperm associated antigen 4 [Source:HGNC Symbol;Acc:HGNC:11214]	protein_coding	59.57	35615829	35621094	1542	20	q11.22	SPAG4		5265
ENSG00000061676	20674.092210657	-0.0706633215715617	0.0297845930879238	-2.37247899821778	0.01766916760754	0.0304435743010779	NCK associated protein 1 [Source:HGNC Symbol;Acc:HGNC:7666]	protein_coding	35.82	182909115	183038858	20332	2	q32.1	NCKAP1		129743
ENSG00000061794	3574.4137509001	-0.0817576014459303	0.0218182183848121	-3.74721711937958	0.000178807306885042	0.000468513833170286	mitochondrial ribosomal protein S35 [Source:HGNC Symbol;Acc:HGNC:16635]	protein_coding	38.61	27710822	27756295	557	12	p11.22	MRPS35		45473
ENSG00000061918	4996.70141210427	0.0794733937210116	0.0502590331614331	1.58127581694103	0.113814986510036	0.159447102313593	guanylate cyclase 1 soluble subunit beta 1 [Source:HGNC Symbol;Acc:HGNC:4687]	protein_coding	36.48	155758992	155807811	2316	4	q32.1	GUCY1B1		48819
ENSG00000061936	2046.29934318476	0.164197535832215	0.0237519683387373	6.91300752386169	4.74484771404170e-12	4.22815177681245e-11	splicing factor SWAP [Source:HGNC Symbol;Acc:HGNC:10790]	protein_coding	46.45	131711081	131799738	3536	12	q24.33	SFSWAP		88657
ENSG00000061938	1942.25414964041	0.162133904925184	0.0444291891402978	3.64926545053974	0.000262991238527299	0.000666575274124099	tyrosine kinase non receptor 2 [Source:HGNC Symbol;Acc:HGNC:19297]	protein_coding	58.27	195863364	195911945	2850	3	q29	TNK2		48581
ENSG00000061987	3615.91854632904	0.165285895089748	0.0290020426296919	5.69911220392907	1.20432944402982e-08	6.4603814506684e-08	MON2 homolog, regulator of endosome-to-Golgi trafficking [Source:HGNC Symbol;Acc:HGNC:29177]	protein_coding	36.21	62466817	62600476	10382	12	q14.1	MON2		133659
ENSG00000062038	248.761545123094	0.582027606616301	0.110016966291494	5.29034408269535	1.22086460676824e-07	5.53379049553863e-07	cadherin 3 [Source:HGNC Symbol;Acc:HGNC:1762]	protein_coding	49.21	68636189	68727468	532	16	q22.1	CDH3		91279
ENSG00000062096	82.393044114711	-0.39121534683497	0.132352231775631	-2.95586513039065	0.00311793399161736	0.00640034343857999	arylsulfatase F [Source:HGNC Symbol;Acc:HGNC:721]	protein_coding	40.73	3041471	3112727	2165	X	p22.33	ARSF		71256
ENSG00000062194	6022.22803373107	-0.0112348302974174	0.023923414956707	-0.469616495711357	0.638629037141731	0.69723699022397	GC-rich promoter binding protein 1 [Source:HGNC Symbol;Acc:HGNC:29520]	protein_coding	40.02	57173948	57264679	4683	5	q11.2	GPBP1		90731
ENSG00000062282	115.683844022162	0.383992268473166	0.0959018114896907	4.00401475747353	6.22764771678627e-05	0.000177509291235361	diacylglycerol O-acyltransferase 2 [Source:HGNC Symbol;Acc:HGNC:16940]	protein_coding	52.02	75759512	75801535	747	11	q13.5	DGAT2		42023
ENSG00000062370	141.105650268041	-0.332036132250116	0.037168345480087	-8.93330407800921	4.13471225041796e-19	9.70969257417253e-18	zinc finger protein 112 [Source:HGNC Symbol;Acc:HGNC:12892]	protein_coding	38.31	44326555	44367217	3660	19	q13.31	ZNF112		40662
ENSG00000062485	7286.81604169324	-0.0539880317007058	0.0217537933276276	-2.48177551784223	0.013072960296108	0.0232578016805785	citrate synthase [Source:HGNC Symbol;Acc:HGNC:2422]	protein_coding	46.15	56271699	56300391	2811	12	q13.3	CS		28692
ENSG00000062524	96.5755712900436	-0.243765490233466	0.108969240544975	-2.23701192202819	0.0252855608502145	0.0420786376696165	leukocyte receptor tyrosine kinase [Source:HGNC Symbol;Acc:HGNC:6721]	protein_coding	57.9	41503637	41513887	3072	15	q15.1	LTK		10250
ENSG00000062582	969.639950623454	-0.088705327062047	0.0318893213674806	-2.78166242673653	0.00540812607334723	0.0105036100289893	mitochondrial ribosomal protein S24 [Source:HGNC Symbol;Acc:HGNC:14510]	protein_coding	50.93	43866558	43869893	667	7	p13	MRPS24		3335
ENSG00000062598	2102.90779879505	0.162024238858496	0.0260623692348784	6.21678855818159	5.07432791991072e-10	3.38573680741741e-09	engulfment and cell motility 2 [Source:HGNC Symbol;Acc:HGNC:17233]	protein_coding	44.15	46366050	46432985	3666	20	q13.12	ELMO2		66935
ENSG00000062650	3730.32301722052	-0.0418802847342822	0.0202227960282101	-2.07094432816612	0.0383639989767659	0.0610565527065496	WAPL cohesin release factor [Source:HGNC Symbol;Acc:HGNC:23293]	protein_coding	39.86	86435256	86521792	3207	10	q23.2	WAPL		86536
ENSG00000062716	12528.8821796925	0.463023798393099	0.05299582232139	8.73698676822334	2.3941051560884e-18	5.01926929817139e-17	vacuole membrane protein 1 [Source:HGNC Symbol;Acc:HGNC:29559]	protein_coding	39.75	59707192	59842255	231	17	q23.1	VMP1		135063
ENSG00000062725	2757.06837865773	-0.100190046825064	0.0246519681666073	-4.06418043979051	4.82015273476624e-05	0.00014034921662848	amyloid beta precursor protein binding protein 2 [Source:HGNC Symbol;Acc:HGNC:622]	protein_coding	39.71	60443158	60526242	6492	17	q23.2	APPBP2		83084
ENSG00000062822	723.439639343295	0.0512824468669496	0.0237630338565086	2.15807658132438	0.0309218781912094	0.0503206026092544	DNA polymerase delta 1, catalytic subunit [Source:HGNC Symbol;Acc:HGNC:9175]	protein_coding	55.06	50384204	50418018	3474	19	q13.33	POLD1		33814
ENSG00000063046	34519.7527759114	-0.221386388090128	0.0426387905654149	-5.19213573261382	2.07895346667701e-07	9.07347442274553e-07	eukaryotic translation initiation factor 4B [Source:HGNC Symbol;Acc:HGNC:3285]	protein_coding	42.71	53006282	53042215	3856	12	q13.13	EIF4B		35933
ENSG00000063127	95.5257394856877	0.0710356353427527	0.107726418531044	0.659407750776402	0.509633966287758	0.579403795344458	solute carrier family 6 member 16 [Source:HGNC Symbol;Acc:HGNC:13622]	protein_coding	43.07	49289638	49325215	2904	19	q13.33	SLC6A16		35577
ENSG00000063169	536.389918793101	0.12820309404075	0.0277128366373333	4.62612671948714	3.72567403116171e-06	1.3165616834421e-05	BRD4 interacting chromatin remodeling complex associated protein [Source:HGNC Symbol;Acc:HGNC:4332]	protein_coding	51.9	47608196	47703277	5739	19	q13.33	BICRA		95081
ENSG00000063176	897.614166707088	-0.0719645156660999	0.0264655750612602	-2.7191744558553	0.00654450808864716	0.012477703296261	sphingosine kinase 2 [Source:HGNC Symbol;Acc:HGNC:18859]	protein_coding	56.78	48619291	48630717	2492	19	q13.33	SPHK2		11426
ENSG00000063177	24749.0427865966	0.112420868748767	0.0236569049278808	4.75213765670055	2.01277258082562e-06	7.44161783300464e-06	ribosomal protein L18 [Source:HGNC Symbol;Acc:HGNC:10310]	protein_coding	55.98	48615328	48619184	1645	19	q13.33	RPL18		3856
ENSG00000063180	831.015396835247	-0.178469734756884	0.0387918357682675	-4.60070350428932	4.2106642023533e-06	1.47732860565593e-05	carbonic anhydrase 11 [Source:HGNC Symbol;Acc:HGNC:1370]	protein_coding	53.77	48637946	48646187	1715	19	q13.33	CA11		8241
ENSG00000063241	4492.79316573733	0.0724782719971924	0.0325097040805899	2.22943499631749	0.025784975890049	0.0428262849301767	isochorismatase domain containing 2 [Source:HGNC Symbol;Acc:HGNC:26278]	protein_coding	56.69	55452985	55462343	1075	19	q13.42	ISOC2		9358
ENSG00000063244	7756.02594382784	0.00740519073734833	0.0188562734979041	0.392717614016971	0.694528059682507	0.748247697813573	U2 small nuclear RNA auxiliary factor 2 [Source:HGNC Symbol;Acc:HGNC:23156]	protein_coding	56.03	55654146	55674716	3022	19	q13.42	U2AF2		20570
ENSG00000063245	8639.74726950716	0.093890084410021	0.0298928727695738	3.14088529174707	0.00168437989892005	0.00364967720921026	epsin 1 [Source:HGNC Symbol;Acc:HGNC:21604]	protein_coding	54.85	55675226	55709858	16219	19	q13.42	EPN1		34632
ENSG00000063322	5064.59546129017	-0.0621607212724047	0.0146043758972077	-4.25630795248769	2.07830396799825e-05	6.46561320719089e-05	mediator complex subunit 29 [Source:HGNC Symbol;Acc:HGNC:23074]	protein_coding	52.37	39391303	39400641	2941	19	q13.2	MED29		9338
ENSG00000063438	159.585839036319	0.415182129170636	0.116240104159508	3.57176322382602	0.000354585920445842	0.000877381172777475	aryl-hydrocarbon receptor repressor [Source:HGNC Symbol;Acc:HGNC:346]	protein_coding	51.64	321714	438291	563	5	p15.33	AHRR		116577
ENSG00000063587	1545.04740699589	3.58631342302634e-05	0.0315537614194945	0.00113657239634532	0.999093146627966	0.999157319039232	zinc finger protein 275 [Source:HGNC Symbol;Acc:HGNC:13069]	protein_coding	49.09	153334147	153360110	6305	X	q28	ZNF275		25963
ENSG00000063601	1352.04440851646	0.0772937506592354	0.0268984458171922	2.87353965297999	0.00405900120860795	0.00812050457552475	myotubularin related protein 1 [Source:HGNC Symbol;Acc:HGNC:7449]	protein_coding	42.48	150692971	150765108	700	X	q28	MTMR1		72137
ENSG00000063660	3230.09880194486	0.123253594122068	0.0574733364658228	2.14453521756758	0.0319900267314873	0.0518687214000644	glypican 1 [Source:HGNC Symbol;Acc:HGNC:4449]	protein_coding	64.64	240435663	240468076	3719	2	q37.3	GPC1		32413
ENSG00000063761	252.944790212678	0.120527556517617	0.0300710940863414	4.00808684152141	6.12126129810007e-05	0.00017472243990197	aarF domain containing kinase 1 [Source:HGNC Symbol;Acc:HGNC:19038]	protein_coding	47.62	77800109	77935014	3268	14	q24.3	ADCK1		134905
ENSG00000063854	2412.66914621513	-0.00252257668784767	0.0281680256264128	-0.0895546149135238	0.928641151474416	0.944413384618661	hydroxyacylglutathione hydrolase [Source:HGNC Symbol;Acc:HGNC:4805]	protein_coding	53.32	1795620	1827157	864	16	p13.3	HAGH		31537
ENSG00000063978	3253.60821136935	0.0745648523661261	0.02287516250839	3.25964252008167	0.00111552718478056	0.00250750237254941	ring finger protein 4 [Source:HGNC Symbol;Acc:HGNC:10067]	protein_coding	47.38	2462220	2625320	558	4	p16.3	RNF4		163100
ENSG00000064012	1797.76014942472	0.19199868735486	0.0316438676085242	6.06748485141366	1.29928868594334e-09	8.14835359083052e-09	caspase 8 [Source:HGNC Symbol;Acc:HGNC:1509]	protein_coding	43.9	201233443	201287711	1630	2	q33.1	CASP8		54268
ENSG00000064042	6428.20881563528	-0.314930417683157	0.0548386488413002	-5.7428551639656	9.30933495365446e-09	5.08302981065625e-08	LIM and calponin homology domains 1 [Source:HGNC Symbol;Acc:HGNC:29191]	protein_coding	40.5	41359607	41700044	5129	4	p13	LIMCH1		340437
ENSG00000064102	1712.40546174385	0.11904317657178	0.0288981513780775	4.11940456032382	3.79852715924957e-05	0.000112623241756153	integrator complex subunit 13 [Source:HGNC Symbol;Acc:HGNC:20174]	protein_coding	36.38	26905181	26938326	1378	12	p11.23	INTS13		33145
ENSG00000064115	7331.17953929093	-0.0564773013494544	0.0456244143892854	-1.23787454820939	0.215762580990323	0.27851240169676	transmembrane 7 superfamily member 3 [Source:HGNC Symbol;Acc:HGNC:23049]	protein_coding	40.31	26971579	27014434	4315	12	p11.23	TM7SF3		42855
ENSG00000064195	61.0562858058364	0.134363358684062	0.133967101535199	1.00295786909116	0.315881189405132	0.387071104446289	distal-less homeobox 3 [Source:HGNC Symbol;Acc:HGNC:2916]	protein_coding	57.41	49990005	49995224	2602	17	q21.33	DLX3		5219
ENSG00000064199	413.884262661118	0.0191842061933277	0.0431031480837243	0.44507668340289	0.6562643383458	0.713466529434362	sperm autoantigenic protein 17 [Source:HGNC Symbol;Acc:HGNC:11210]	protein_coding	37.93	124673844	124697518	3604	11	q24.2	SPA17		23674
ENSG00000064201	117.685025590734	0.289885977828423	0.0551671292896557	5.25468665056637	1.4827670330477e-07	6.63016275703085e-07	tetraspanin 32 [Source:HGNC Symbol;Acc:HGNC:13410]	protein_coding	63.03	2301997	2318204	734	11	p15.5	TSPAN32		16207
ENSG00000064205	193.679270450431	1.36340527255832	0.136832968186683	9.9640115289921	2.19041856266526e-23	8.69044548077485e-22	cellular communication network factor 5 [Source:HGNC Symbol;Acc:HGNC:12770]	protein_coding	51.46	44714844	44728509	1600	20	q13.12	CCN5		13665
ENSG00000064225	468.812830359106	0.00740126718446885	0.0871073291519599	0.0849672152334878	0.932287454879131	0.947409101347924	ST3 beta-galactoside alpha-2,3-sialyltransferase 6 [Source:HGNC Symbol;Acc:HGNC:18080]	protein_coding	38.88	98732236	98821201	804	3	q12.1	ST3GAL6		88965
ENSG00000064270	57.3561372795228	0.241322120052593	0.112913737738143	2.13722550405904	0.0325796546112662	0.052724648985441	ATPase secretory pathway Ca2+ transporting 2 [Source:HGNC Symbol;Acc:HGNC:29103]	protein_coding	48.83	84368527	84464187	3374	16	q24.1	ATP2C2		95660
ENSG00000064300	1615.81181631931	-0.456827310478283	0.0853519954056749	-5.35227452278063	8.68554958772653e-08	4.03956472227109e-07	nerve growth factor receptor [Source:HGNC Symbol;Acc:HGNC:7809]	protein_coding	56.75	49495293	49515008	3408	17	q21.33	NGFR		19715
ENSG00000064309	1072.48744443143	0.227170159822255	0.0857020789265091	2.65069602357087	0.00803260996560134	0.0150253788947335	cell adhesion associated, oncogene regulated [Source:HGNC Symbol;Acc:HGNC:17104]	protein_coding	39.95	125955796	126063335	9138	11	q24.2	CDON		107539
ENSG00000064313	1375.86675877452	0.114291202510607	0.0313572436372968	3.64481023372436	0.00026758917364965	0.000677405541468468	TATA-box binding protein associated factor 2 [Source:HGNC Symbol;Acc:HGNC:11536]	protein_coding	37.49	119730774	119832841	5027	8	q24.12	TAF2		102067
ENSG00000064393	30745.1539190962	-0.154307707188226	0.0519774160230642	-2.96874525504989	0.00299018375993102	0.00616070491015752	homeodomain interacting protein kinase 2 [Source:HGNC Symbol;Acc:HGNC:14402]	protein_coding	45.66	139561570	139777998	15329	7	q34	HIPK2		216428
ENSG00000064419	3318.99617871794	0.056287564145932	0.0243757602157853	2.30916138194866	0.0209346276421522	0.0355229742496292	transportin 3 [Source:HGNC Symbol;Acc:HGNC:17103]	protein_coding	39.8	128954180	129055173	4345	7	q32.1	TNPO3		100993
ENSG00000064489	22.0868696607798	-0.0406024220655386	0.0579668080912863	-0.700442605043869	0.483650936938207	0.555389127004196	BORCS8-MEF2B readthrough [Source:HGNC Symbol;Acc:HGNC:39979]	protein_coding	54.55	19145569	19192158	1695	19	p13.11	BORCS8-MEF2B		46589
ENSG00000064490	2526.54854059401	0.0248984976176339	0.0164447872832191	1.51406626238585	0.13000903438222	0.178814765292446	regulatory factor X associated ankyrin containing protein [Source:HGNC Symbol;Acc:HGNC:9987]	protein_coding	54.66	19192229	19201869	856	19	p13.11	RFXANK		9640
ENSG00000064545	1719.30000936314	-0.0261164745467377	0.0243059694648644	-1.0744880834517	0.282603982864972	0.351484236219046	transmembrane protein 161A [Source:HGNC Symbol;Acc:HGNC:26020]	protein_coding	51.6	19119169	19138513	1930	19	p13.11	TMEM161A		19344
ENSG00000064547	1216.10850738481	0.253580277448487	0.0307135619541808	8.25629661016799	1.5026194107598e-16	2.54519887039658e-15	lysophosphatidic acid receptor 2 [Source:HGNC Symbol;Acc:HGNC:3168]	protein_coding	58.93	19623655	19628930	1823	19	p13.11	LPAR2		5275
ENSG00000064601	11684.5396613309	0.074857962453546	0.0266914644800296	2.80456557599357	0.00503844373759643	0.00985164797324705	cathepsin A [Source:HGNC Symbol;Acc:HGNC:9251]	protein_coding	56.09	45890144	45898949	3056	20	q13.12	CTSA		8805
ENSG00000064607	2214.27753443317	-0.0715359355271373	0.0242915573583123	-2.94488881350617	0.0032307073815399	0.00659928105239779	SURP and G-patch domain containing 2 [Source:HGNC Symbol;Acc:HGNC:18641]	protein_coding	50	18990888	19034023	747	19	p13.11	SUGP2		43135
ENSG00000064651	1775.86913702879	-0.396532851400814	0.0534509685091976	-7.41862799609666	1.1833977966578e-13	1.34286685638924e-12	solute carrier family 12 member 2 [Source:HGNC Symbol;Acc:HGNC:10911]	protein_coding	35.24	128083766	128189677	6874	5	q23.3	SLC12A2		105911
ENSG00000064652	1264.26314908658	0.0712146063134699	0.0288660965920449	2.46706741545012	0.0136224707665013	0.0241507520078681	sorting nexin 24 [Source:HGNC Symbol;Acc:HGNC:21533]	protein_coding	40.32	122843439	123029354	551	5	q23.2	SNX24		185915
ENSG00000064655	321.798335358676	-0.0621002330724374	0.0943530194742399	-0.658169006338921	0.51042953812046	0.580186334763289	EYA transcriptional coactivator and phosphatase 2 [Source:HGNC Symbol;Acc:HGNC:3520]	protein_coding	45.44	46894624	47188844	2483	20	q13.12	EYA2		294220
ENSG00000064666	4899.8264987726	0.192957672323653	0.0479328561868735	4.02558261021164	5.68344229416287e-05	0.000163288275685873	calponin 2 [Source:HGNC Symbol;Acc:HGNC:2156]	protein_coding	59.72	1026586	1039068	2149	19	p13.3	CNN2		12482
ENSG00000064687	640.132143023022	0.204195565029864	0.0450284313493701	4.53481409213515	5.76542454578443e-06	1.97624723499037e-05	ATP binding cassette subfamily A member 7 [Source:HGNC Symbol;Acc:HGNC:37]	protein_coding	60.53	1039997	1065572	6883	19	p13.3	ABCA7		25575
ENSG00000064692	55.1652425190996	0.161046179888945	0.0837134774642208	1.92377840184427	0.0543823657771933	0.0830396771870251	synuclein alpha interacting protein [Source:HGNC Symbol;Acc:HGNC:11139]	protein_coding	39.26	122311354	122464219	723	5	q23.2	SNCAIP		152865
ENSG00000064703	1112.67226285177	0.00236211884707777	0.0245076748939072	0.0963828211898231	0.923216535303457	0.940764859599799	DEAD-box helicase 20 [Source:HGNC Symbol;Acc:HGNC:2743]	protein_coding	40.27	111754832	111775602	4658	1	p13.2	DDX20		20770
ENSG00000064726	3646.08617041348	-0.144772919454398	0.0222546702133631	-6.5052826245642	7.75474449151794e-11	5.77230453503953e-10	BTB domain containing 1 [Source:HGNC Symbol;Acc:HGNC:1120]	protein_coding	39.45	83016423	83067252	3194	15	q25.2	BTBD1		50829
ENSG00000064763	765.356544129868	-0.0341763715033733	0.0464920823301182	-0.735100898701484	0.46227804705319	0.535465438304951	fatty acyl-CoA reductase 2 [Source:HGNC Symbol;Acc:HGNC:25531]	protein_coding	38.9	29149103	29340980	539	12	p11.22	FAR2		191877
ENSG00000064787	55.8242334118753	1.14358493189148	0.159472169220712	7.17106274705987	7.44177832976282e-13	7.51448269801253e-12	brain enriched myelin associated protein 1 [Source:HGNC Symbol;Acc:HGNC:974]	protein_coding	40.73	53936777	54070594	6112	20	q13.2	BCAS1		133817
ENSG00000064886	147.603972706172	0.991750441726961	0.108750241884486	9.11952400786743	7.54549971620379e-20	1.96850199187844e-18	chitinase 3 like 2 [Source:HGNC Symbol;Acc:HGNC:1933]	protein_coding	44.64	111200771	111243440	2169	1	p13.2	CHI3L2		42669
ENSG00000064932	3777.25450605882	0.295757904583359	0.0386890636290046	7.6444833976709	2.09785874843024e-14	2.67205289723528e-13	strawberry notch homolog 2 [Source:HGNC Symbol;Acc:HGNC:29158]	protein_coding	63.17	1107637	1174268	4906	19	p13.3	SBNO2		66631
ENSG00000064933	670.277026604383	0.0901871216864469	0.0263601780100295	3.42133963026094	0.000623134627036341	0.00147184943128366	PMS1 homolog 1, mismatch repair system component [Source:HGNC Symbol;Acc:HGNC:9121]	protein_coding	36.81	189784085	189877629	3156	2	q32.2	PMS1		93544
ENSG00000064961	3993.79305892188	-0.0189290648001212	0.0168405848863507	-1.12401468998047	0.261006794065126	0.328118782715742	high mobility group 20B [Source:HGNC Symbol;Acc:HGNC:5002]	protein_coding	65.34	3572777	3579088	711	19	p13.3	HMG20B		6311
ENSG00000064989	7426.39365506477	-0.401664387318323	0.0495076861231023	-8.11317229247136	4.93150702501784e-16	7.79197317380376e-15	calcitonin receptor like receptor [Source:HGNC Symbol;Acc:HGNC:16709]	protein_coding	33.03	187341964	187448460	6112	2	q32.1	CALCRL		106496
ENSG00000064995	1606.20175493096	-0.00313953099008588	0.0221250554742674	-0.141899349980719	0.887159507762502	0.912579228682227	TATA-box binding protein associated factor 11 [Source:HGNC Symbol;Acc:HGNC:11544]	protein_coding	41.17	34877462	34888071	1945	6	p21.31	TAF11		10609
ENSG00000064999	2998.00996830599	-0.253002991331073	0.0380702116106308	-6.64569437960318	3.01790888520132e-11	2.39002476721141e-10	ankyrin repeat and sterile alpha motif domain containing 1A [Source:HGNC Symbol;Acc:HGNC:20961]	protein_coding	44.93	34889255	35091406	5615	6	p21.31	ANKS1A		202151
ENSG00000065000	9299.80045592512	-0.0842449351472709	0.0241481390956399	-3.48867193507601	0.000485426521442845	0.00116800358295567	adaptor related protein complex 3 subunit delta 1 [Source:HGNC Symbol;Acc:HGNC:568]	protein_coding	56.41	2100988	2164468	4870	19	p13.3	AP3D1		63480
ENSG00000065029	1685.05385786267	-0.029033086001001	0.0224219379129447	-1.2948517703387	0.195371368868393	0.255277494373734	zinc finger protein 76 [Source:HGNC Symbol;Acc:HGNC:13149]	protein_coding	48.23	35258909	35295985	1476	6	p21.31	ZNF76		37076
ENSG00000065054	7230.32021355576	-0.309478002385046	0.0422705445172509	-7.32136304179253	2.45464765679665e-13	2.65013756000261e-12	SLC9A3 regulator 2 [Source:HGNC Symbol;Acc:HGNC:11076]	protein_coding	64.6	2025356	2039026	578	16	p13.3	SLC9A3R2		13670
ENSG00000065057	768.901879442803	-0.0737005639014859	0.0249475802111653	-2.95421693317179	0.00313463573566171	0.00643056056669817	nth like DNA glycosylase 1 [Source:HGNC Symbol;Acc:HGNC:8028]	protein_coding	61.44	2039815	2047866	733	16	p13.3	NTHL1		8051
ENSG00000065060	1199.53822296823	0.0243341023482665	0.0346533496593509	0.702215012039973	0.482545084981348	0.554315382556445	UHRF1 binding protein 1 [Source:HGNC Symbol;Acc:HGNC:21216]	protein_coding	42.65	34792015	34883138	9567	6	p21.31	UHRF1BP1		91123
ENSG00000065135	5975.60841555848	0.0268712985646975	0.026425762625211	1.01685990848421	0.309220077827549	0.38007227714798	G protein subunit alpha i3 [Source:HGNC Symbol;Acc:HGNC:4387]	protein_coding	38.65	109548615	109600195	9044	1	p13.3	GNAI3		51580
ENSG00000065150	9768.55222034508	-0.167381165319848	0.0306642156504403	-5.45851774680708	4.8012588156584e-08	2.32497841843297e-07	importin 5 [Source:HGNC Symbol;Acc:HGNC:6402]	protein_coding	40.27	97953658	98024296	724	13	q32.2	IPO5		70638
ENSG00000065154	3408.13406321455	-0.142582046683261	0.0399934105540195	-3.56513847426627	0.000363664132119449	0.000897244620936946	ornithine aminotransferase [Source:HGNC Symbol;Acc:HGNC:8091]	protein_coding	42.49	124397303	124418976	2039	10	q26.13	OAT		21673
ENSG00000065183	1992.45455571093	-0.10235000136289	0.0292535747942166	-3.49871774929621	0.000467501182902469	0.00112973070662075	WD repeat domain 3 [Source:HGNC Symbol;Acc:HGNC:12755]	protein_coding	36.95	117929720	117966543	680	1	p12	WDR3		36823
ENSG00000065243	3626.53315760269	0.0655455531527145	0.0265455144631761	2.46917622348737	0.0135424508877236	0.0240167596235071	protein kinase N2 [Source:HGNC Symbol;Acc:HGNC:9406]	protein_coding	36.25	88684222	88836255	2632	1	p22.2	PKN2		152033
ENSG00000065268	1997.48568794782	0.00375957900965877	0.0330258931589224	0.113837315211052	0.909366757591439	0.929823212062778	WD repeat domain 18 [Source:HGNC Symbol;Acc:HGNC:17956]	protein_coding	62.24	984332	998438	1521	19	p13.3	WDR18		14106
ENSG00000065308	2135.04869585616	0.213071194700287	0.0345155498009392	6.17319428284144	6.69238898453834e-10	4.38423076512328e-09	translocation associated membrane protein 2 [Source:HGNC Symbol;Acc:HGNC:16855]	protein_coding	46.66	52497408	52577060	7047	6	p12.2	TRAM2		79652
ENSG00000065320	333.215126002559	-0.148508392260045	0.0748670034136168	-1.98362944272769	0.0472971644609076	0.0734933532229385	netrin 1 [Source:HGNC Symbol;Acc:HGNC:8029]	protein_coding	49.77	9021510	9244000	5986	17	p13.1	NTN1		222490
ENSG00000065325	19.0133055713909	0.504492640259555	0.134922954948644	3.73911644946985	0.000184668173485166	0.000482235347786255	glucagon like peptide 2 receptor [Source:HGNC Symbol;Acc:HGNC:4325]	protein_coding	44.97	9822206	9892099	1882	17	p13.1	GLP2R		69893
ENSG00000065328	66.8453177785757	0.240285610862581	0.0506733373832172	4.74185485446559	2.11770328406209e-06	7.79935796424775e-06	minichromosome maintenance 10 replication initiation factor [Source:HGNC Symbol;Acc:HGNC:18043]	protein_coding	43.59	13161558	13211110	4549	10	p13	MCM10		49552
ENSG00000065357	867.9132868491	0.19101709911021	0.0293623140001879	6.50551925536206	7.74254651712707e-11	5.76586977207072e-10	diacylglycerol kinase alpha [Source:HGNC Symbol;Acc:HGNC:2849]	protein_coding	48.71	55927319	55954027	556	12	q13.2	DGKA		26708
ENSG00000065361	9349.13003936778	0.0946651209236677	0.0596144510174065	1.58795592860575	0.11229630515559	0.157482684621879	erb-b2 receptor tyrosine kinase 3 [Source:HGNC Symbol;Acc:HGNC:3431]	protein_coding	50.12	56076799	56103505	237	12	q13.2	ERBB3		26706
ENSG00000065413	1432.92239223326	0.148423801146471	0.0301798506434075	4.9179766626477	8.74433342081477e-07	3.44403636940683e-06	ankyrin repeat domain 44 [Source:HGNC Symbol;Acc:HGNC:25259]	protein_coding	40.24	196967017	197311173	2798	2	q33.1	ANKRD44		344156
ENSG00000065427	7603.04201209597	0.0202441794568611	0.0192397537281537	1.0522057476878	0.292705163039415	0.36260223533404	lysyl-tRNA synthetase 1 [Source:HGNC Symbol;Acc:HGNC:6215]	protein_coding	45.57	75627474	75648643	2421	16	q23.1	KARS1		21169
ENSG00000065457	1076.39577466982	-0.0496738985455421	0.0290483659600783	-1.71004106096053	0.0872582803929712	0.126188898474983	adenosine deaminase tRNA specific 1 [Source:HGNC Symbol;Acc:HGNC:228]	protein_coding	44.58	75596868	75623300	5757	16	q23.1	ADAT1		26432
ENSG00000065485	3082.24978004078	0.499638399912427	0.0559837531277731	8.92470354340285	4.46894509230573e-19	1.04191913811559e-17	protein disulfide isomerase family A member 5 [Source:HGNC Symbol;Acc:HGNC:24811]	protein_coding	45.22	123067025	123225227	1651	3	q21.1	PDIA5		158202
ENSG00000065491	1107.62692857357	-0.00277529859782653	0.0286287192577636	-0.0969410672143121	0.922773195450625	0.940508802372796	TBC1 domain family member 22B [Source:HGNC Symbol;Acc:HGNC:21602]	protein_coding	43.34	37257772	37332970	3462	6	p21.2	TBC1D22B		75198
ENSG00000065518	5494.94639395332	0.140848137276731	0.0239756063918629	5.87464337604963	4.23754588663895e-09	2.44532919994631e-08	NADH:ubiquinone oxidoreductase subunit B4 [Source:HGNC Symbol;Acc:HGNC:7699]	protein_coding	39.34	120596328	120602507	651	3	q13.33	NDUFB4		6179
ENSG00000065526	4153.93176493475	-0.0357694216460631	0.0296656276723189	-1.20575307022543	0.227912715526375	0.291943450808848	spen family transcriptional repressor [Source:HGNC Symbol;Acc:HGNC:17575]	protein_coding	43.57	15836095	15940456	3123	1	p36.21	SPEN		104361
ENSG00000065534	17244.9015890815	0.194691468936133	0.0538414043456222	3.61601765968728	0.000299169975166245	0.000749055884434911	myosin light chain kinase [Source:HGNC Symbol;Acc:HGNC:7590]	protein_coding	45.34	123610049	123884332	10027	3	q21.1	MYLK		274283
ENSG00000065548	4784.79811068769	-0.0581752456296309	0.0231734957290433	-2.51042166058355	0.0120587074899943	0.0216169516615265	zinc finger CCCH-type containing 15 [Source:HGNC Symbol;Acc:HGNC:29528]	protein_coding	37.09	186486253	186509361	2032	2	q32.1	ZC3H15		23108
ENSG00000065559	1956.115281872	0.0414390490825584	0.0305179734352847	1.35785717129719	0.174509009650671	0.23167452340681	mitogen-activated protein kinase kinase 4 [Source:HGNC Symbol;Acc:HGNC:6844]	protein_coding	37.09	12020829	12143830	551	17	p12	MAP2K4		123001
ENSG00000065600	369.292310987106	0.136728732685829	0.0453963104889653	3.01189086102193	0.00259625923014827	0.00541799409133148	proton activated chloride channel 1 [Source:HGNC Symbol;Acc:HGNC:25593]	protein_coding	44.57	212363928	212414901	2469	1	q32.3	PACC1		50973
ENSG00000065609	8.10400714746254	0.55302843256372	0.157691458141116	3.50702846611274	0.000453140670869715	0.00109749151451792	synaptosome associated protein 91 [Source:HGNC Symbol;Acc:HGNC:14986]	protein_coding	36.62	83552880	83709691	4521	6	q14.2	SNAP91		156811
ENSG00000065613	8221.52656108321	-0.387859273982853	0.0336592849234459	-11.5230990457757	1.00914923611944e-30	1.09902447345705e-28	STE20 like kinase [Source:HGNC Symbol;Acc:HGNC:11088]	protein_coding	36.59	103967140	104029233	7827	10	q24.33	SLK		62093
ENSG00000065615	946.906990213128	0.0838324460012243	0.0296434234549249	2.82802848762384	0.0046835638557722	0.00923004501914202	cytochrome b5 reductase 4 [Source:HGNC Symbol;Acc:HGNC:20147]	protein_coding	37.45	83859656	83967423	9205	6	q14.2	CYB5R4		107767
ENSG00000065618	63.5569159438795	-0.703653778136209	0.147834447176448	-4.75974166762609	1.93840901497673e-06	7.1976022171396e-06	collagen type XVII alpha 1 chain [Source:HGNC Symbol;Acc:HGNC:2194]	protein_coding	48.32	104031286	104085880	5197	10	q25.1	COL17A1		54594
ENSG00000065621	400.619442652976	-0.778995138028396	0.132444021571873	-5.88169347912517	4.06089874779983e-09	2.35259564371824e-08	glutathione S-transferase omega 2 [Source:HGNC Symbol;Acc:HGNC:23064]	protein_coding	43.48	104268873	104304950	6715	10	q25.1	GSTO2		36077
ENSG00000065665	193.819096642895	0.29371970225369	0.0346919448446222	8.46651012415699	2.52854863220854e-17	4.68387655877261e-16	SEC61 translocon subunit alpha 2 [Source:HGNC Symbol;Acc:HGNC:17702]	protein_coding	43.14	12129637	12169961	707	10	p14	SEC61A2		40324
ENSG00000065675	342.425058079125	-0.136491827267618	0.0840139015635942	-1.62463383710731	0.10424060276592	0.147652955750923	protein kinase C theta [Source:HGNC Symbol;Acc:HGNC:9410]	protein_coding	43.1	6427143	6580301	3255	10	p15.1	PRKCQ		153158
ENSG00000065717	864.113879098935	-0.231914055385427	0.0443190121525151	-5.23283449069985	1.66930200417927e-07	7.39294858674043e-07	TLE family member 2, transcriptional corepressor [Source:HGNC Symbol;Acc:HGNC:11838]	protein_coding	54.68	2997639	3047635	2812	19	p13.3	TLE2		49996
ENSG00000065802	1347.56037684421	-0.278659314025995	0.0343859177467497	-8.1038789215488	5.32340859424179e-16	8.34617886558082e-15	ankyrin repeat and SOCS box containing 1 [Source:HGNC Symbol;Acc:HGNC:16011]	protein_coding	47.31	238426742	238452250	569	2	q37.3	ASB1		25508
ENSG00000065809	13276.908530373	0.268075768602593	0.0452149537338059	5.92891834371514	3.04936669981608e-09	1.80855531571329e-08	family with sequence similarity 107 member B [Source:HGNC Symbol;Acc:HGNC:23726]	protein_coding	43.19	14518557	14774897	3316	10	p13	FAM107B		256340
ENSG00000065833	1009.2954638279	0.127813107490689	0.0661158218816596	1.93316975956922	0.0532152887275452	0.0814953274992333	malic enzyme 1 [Source:HGNC Symbol;Acc:HGNC:6983]	protein_coding	36.91	83210402	83431051	3338	6	q14.2	ME1		220649
ENSG00000065882	8144.31563515455	-0.236841527158816	0.0303072877484447	-7.81467246837256	5.51061330779189e-15	7.58609929997523e-14	TBC1 domain family member 1 [Source:HGNC Symbol;Acc:HGNC:11578]	protein_coding	42.84	37891084	38139175	4119	4	p14	TBC1D1		248091
ENSG00000065883	2665.04050391441	0.176633992218908	0.024189608722679	7.30206074202861	2.83393268412441e-13	3.02740129462059e-12	cyclin dependent kinase 13 [Source:HGNC Symbol;Acc:HGNC:1733]	protein_coding	38.73	39950121	40099580	5455	7	p14.1	CDK13		149459
ENSG00000065911	1351.5489163875	0.330288493367354	0.0573665442729386	5.75751071558202	8.53633521051200e-09	4.69397192344894e-08	methylenetetrahydrofolate dehydrogenase (NADP+ dependent) 2, methenyltetrahydrofolate cyclohydrolase [Source:HGNC Symbol;Acc:HGNC:7434]	protein_coding	43.85	74186172	74217565	3340	2	p13.1	MTHFD2		31393
ENSG00000065923	858.816982281842	0.0899796387040954	0.0535285659637619	1.68096486584398	0.0927697391482609	0.13327795990782	solute carrier family 9 member A7 [Source:HGNC Symbol;Acc:HGNC:17123]	protein_coding	41.06	46599251	46759118	3838	X	p11.3	SLC9A7		159867
ENSG00000065970	2331.95484334441	-0.0798665186276631	0.0225724648441682	-3.5382276228596	0.000402822640097056	0.000985318507816539	forkhead box J2 [Source:HGNC Symbol;Acc:HGNC:24818]	protein_coding	47.53	8032716	8055517	5524	12	p13.31	FOXJ2		22801
ENSG00000065978	22479.7267057265	0.188597082844239	0.0301410924492929	6.25714158043609	3.92097432949268e-10	2.66998113490045e-09	Y-box binding protein 1 [Source:HGNC Symbol;Acc:HGNC:8014]	protein_coding	40.63	42682418	42703805	2979	1	p34.2	YBX1		21387
ENSG00000065989	1648.86149348192	-0.0718764681073386	0.0422758938314351	-1.70017619009851	0.0890977894475995	0.128640433256179	phosphodiesterase 4A [Source:HGNC Symbol;Acc:HGNC:8780]	protein_coding	54.53	10416773	10469630	2707	19	p13.2	PDE4A		52857
ENSG00000066027	3575.24572899241	-0.0966949502033903	0.0301359891722417	-3.20862041895264	0.00133373444851101	0.00294536049210508	protein phosphatase 2 regulatory subunit B'alpha [Source:HGNC Symbol;Acc:HGNC:9309]	protein_coding	39.33	212285410	212361853	3245	1	q32.3	PPP2R5A		76443
ENSG00000066032	6.96037407478129	0.321364167351658	0.115514061108338	2.78203505502467	0.00540192049355385	0.0104953261313336	catenin alpha 2 [Source:HGNC Symbol;Acc:HGNC:2510]	protein_coding	38.65	79185231	80648861	4349	2	p12	CTNNA2		1463630
ENSG00000066044	3800.24251506409	0.00914842708626376	0.0181299506892158	0.504602976758535	0.613837718658061	0.675568793966019	ELAV like RNA binding protein 1 [Source:HGNC Symbol;Acc:HGNC:3312]	protein_coding	52.21	7958573	8005659	6054	19	p13.2	ELAVL1		47086
ENSG00000066056	4462.8853797477	-0.169758320362979	0.0329561826629531	-5.15103105535971	2.59058283025318e-07	1.11092461909404e-06	tyrosine kinase with immunoglobulin like and EGF like domains 1 [Source:HGNC Symbol;Acc:HGNC:11809]	protein_coding	54.59	43300982	43323108	3893	1	p34.2	TIE1		22126
ENSG00000066084	3243.53321000015	0.0409673140248235	0.0274983649275973	1.48980908983824	0.136274440391717	0.18624823921809	disco interacting protein 2 homolog B [Source:HGNC Symbol;Acc:HGNC:29284]	protein_coding	41.84	50504985	50748657	2676	12	q13.12	DIP2B		243672
ENSG00000066117	3898.03249808605	0.0814929293669267	0.0201116719654571	4.05202160749714	5.0776974293819e-05	0.000147187917446552	SWI/SNF related, matrix associated, actin dependent regulator of chromatin, subfamily d, member 1 [Source:HGNC Symbol;Acc:HGNC:11106]	protein_coding	48.48	50085200	50100707	3283	12	q13.12	SMARCD1		15507
ENSG00000066135	2181.69269277866	0.0111534841954141	0.024194913821356	0.460984663048037	0.644809608639369	0.702849836729431	lysine demethylase 4A [Source:HGNC Symbol;Acc:HGNC:22978]	protein_coding	46.76	43650149	43705518	4486	1	p34.2	KDM4A		55369
ENSG00000066136	2526.90129472315	0.0563207842731018	0.0223288255204193	2.52233527561034	0.0116578535872735	0.0209818090240336	nuclear transcription factor Y subunit gamma [Source:HGNC Symbol;Acc:HGNC:7806]	protein_coding	42.65	40691648	40771603	943	1	p34.2	NFYC		79955
ENSG00000066185	180.405830245916	-0.252526050737141	0.0656281890025154	-3.84782902858194	0.000119169169415878	0.00032330925397735	zinc finger MYND-type containing 12 [Source:HGNC Symbol;Acc:HGNC:21192]	protein_coding	42.82	42430329	42456253	1530	1	p34.2	ZMYND12		25924
ENSG00000066230	1529.94692280214	-0.74049687030021	0.176738781275239	-4.18978146707381	2.79223234636214e-05	8.48334661756572e-05	solute carrier family 9 member A3 [Source:HGNC Symbol;Acc:HGNC:11073]	protein_coding	61.24	470456	524449	5555	5	p15.33	SLC9A3		53993
ENSG00000066248	414.372754742624	0.318656343937299	0.100349060079494	3.17547910946918	0.00149589292072399	0.00327626595014013	neuronal guanine nucleotide exchange factor [Source:HGNC Symbol;Acc:HGNC:7807]	protein_coding	48.38	232878701	233013256	3184	2	q37.1	NGEF		134555
ENSG00000066279	310.343065005905	0.416249062353511	0.0544097101262964	7.6502716406191	2.00555197582131e-14	2.56252692217735e-13	assembly factor for spindle microtubules [Source:HGNC Symbol;Acc:HGNC:19048]	protein_coding	34.66	197084121	197146694	3924	1	q31.3	ASPM		62573
ENSG00000066294	1023.81028379806	0.2389815513736	0.0395941914968937	6.03577298433657	1.58203534060047e-09	9.79835399691746e-09	CD84 molecule [Source:HGNC Symbol;Acc:HGNC:1704]	protein_coding	41.6	160541095	160579516	8204	1	q23.3	CD84		38421
ENSG00000066322	5381.44294778686	-0.0448228825821994	0.0204253692002484	-2.19447110809896	0.0282015587932521	0.0463325599410855	ELOVL fatty acid elongase 1 [Source:HGNC Symbol;Acc:HGNC:14418]	protein_coding	58.76	43363398	43368074	1625	1	p34.2	ELOVL1		4676
ENSG00000066336	1439.60908569646	0.331349252295504	0.0316770332371368	10.4602362795467	1.31527267472107e-25	6.90176607845626e-24	Spi-1 proto-oncogene [Source:HGNC Symbol;Acc:HGNC:11241]	protein_coding	52.6	47354860	47378547	1374	11	p11.2	SPI1		23687
ENSG00000066379	1078.89940237153	0.00306377962397548	0.0224843201913117	0.136262942259618	0.891613418378356	0.91611542708957	RNA polymerase I subunit H [Source:HGNC Symbol;Acc:HGNC:13182]	protein_coding	41.39	30058899	30064909	3672	6	p22.1	POLR1H		6010
ENSG00000066382	399.415649559366	-0.298662753926913	0.0624339942730634	-4.78365604194202	1.72135144729159e-06	6.44791549750709e-06	metallophosphoesterase domain containing 2 [Source:HGNC Symbol;Acc:HGNC:1180]	protein_coding	40.01	30384493	30586872	5591	11	p14.1	MPPED2		202379
ENSG00000066405	20.9575281344594	0.287515513169873	0.060625903342679	4.74245326366081	2.11145550231743e-06	7.77811315235073e-06	claudin 18 [Source:HGNC Symbol;Acc:HGNC:2039]	protein_coding	42.94	137998735	138033655	3434	3	q22.3	CLDN18		34920
ENSG00000066422	1388.2854604013	-0.00456043346508625	0.0249971915199688	-0.182437833523946	0.855239137123241	0.885469627901412	zinc finger and BTB domain containing 11 [Source:HGNC Symbol;Acc:HGNC:16740]	protein_coding	40.31	101648889	101677132	5657	3	q12.3	ZBTB11		28243
ENSG00000066427	1064.34568556084	-0.0118716053695233	0.0218211600840741	-0.544040982412648	0.586413271422547	0.650870598862768	ataxin 3 [Source:HGNC Symbol;Acc:HGNC:7106]	protein_coding	42.4	92044496	92106621	1098	14	q32.12	ATXN3		62125
ENSG00000066455	2883.935456906	-0.0310506556137633	0.0290271764702868	-1.06970981643867	0.284749946377327	0.353854907326152	golgin A5 [Source:HGNC Symbol;Acc:HGNC:4428]	protein_coding	39.58	92794305	92839947	2879	14	q32.12	GOLGA5		45642
ENSG00000066468	1779.36640615178	-0.281120834723031	0.0867449601892622	-3.24077426642049	0.00119205538455586	0.00266072664720604	fibroblast growth factor receptor 2 [Source:HGNC Symbol;Acc:HGNC:3689]	protein_coding	45.41	121478332	121598458	4624	10	q26.13	FGFR2		120126
ENSG00000066557	1249.71305449596	-0.00972072563709791	0.0278289471950703	-0.349302672823349	0.726862092058111	0.776126285966109	leucine rich repeat containing 40 [Source:HGNC Symbol;Acc:HGNC:26004]	protein_coding	35.12	70144805	70205579	2843	1	p31.1	LRRC40		60774
ENSG00000066583	1515.17567533682	-0.0515847145071494	0.0379545336020531	-1.35911865096293	0.174108993609229	0.231256989383397	isochorismatase domain containing 1 [Source:HGNC Symbol;Acc:HGNC:24254]	protein_coding	38.93	129094749	129114028	1942	5	q23.3	ISOC1		19279
ENSG00000066629	2188.57121223599	-0.152787478274163	0.031881165243367	-4.79240570750315	1.64793229794136e-06	6.20440774911704e-06	EMAP like 1 [Source:HGNC Symbol;Acc:HGNC:3330]	protein_coding	45.19	99737693	99942060	1277	14	q32.2	EML1		204367
ENSG00000066651	660.692036008494	0.261519291509358	0.0311542464838504	8.39433852604727	4.6852442443548e-17	8.40082412741938e-16	tRNA methyltransferase 11 homolog [Source:HGNC Symbol;Acc:HGNC:21080]	protein_coding	37.69	125986479	126203817	1843	6	q22.32	TRMT11		217338
ENSG00000066654	3420.3754431662	-0.0327667347051382	0.0191216858991327	-1.71359025966557	0.0866040036782494	0.125374535434647	THUMP domain containing 1 [Source:HGNC Symbol;Acc:HGNC:23807]	protein_coding	40.19	20702816	20742084	2567	16	p12.3	THUMPD1		39268
ENSG00000066697	1061.02767104127	0.0670896181565993	0.0328164268315721	2.04439131965621	0.0409149041551395	0.0646723309687755	Myb/SANT DNA binding domain containing 3 [Source:HGNC Symbol;Acc:HGNC:23370]	protein_coding	43.76	100427143	100451734	1880	9	q31.1	MSANTD3		24591
ENSG00000066735	547.336973580715	-0.49564212743491	0.0932443368108448	-5.3155198952229	1.06353228095146e-07	4.87650136281418e-07	kinesin family member 26A [Source:HGNC Symbol;Acc:HGNC:20226]	protein_coding	63.82	104138587	104180894	6889	14	q32.33	KIF26A		42307
ENSG00000066739	2988.25129181463	0.0143562763008861	0.0338282453648074	0.424387258223608	0.671283411669826	0.727746921510306	autophagy related 2B [Source:HGNC Symbol;Acc:HGNC:20187]	protein_coding	37.06	96279195	96363341	13162	14	q32.2	ATG2B		84146
ENSG00000066777	3592.57238736088	-0.078952623306051	0.0335852603129495	-2.35081171235136	0.0187325102150851	0.0320950737261309	ADP ribosylation factor guanine nucleotide exchange factor 1 [Source:HGNC Symbol;Acc:HGNC:15772]	protein_coding	38.38	67173511	67343781	5882	8	q13.2	ARFGEF1		170270
ENSG00000066813	5440.28103952607	0.0847099214887775	0.0990300800981587	0.855395869667206	0.392332029414255	0.466435038559976	acyl-CoA synthetase medium chain family member 2B [Source:HGNC Symbol;Acc:HGNC:30931]	protein_coding	39.17	20536226	20576427	2935	16	p12.3	ACSM2B		40201
ENSG00000066827	1383.80473539735	-0.0974674657530039	0.0548869541052476	-1.77578565511409	0.0757682529707045	0.111296409971542	zinc finger and AT-hook domain containing [Source:HGNC Symbol;Acc:HGNC:19899]	protein_coding	44.79	134477788	134713049	4273	8	q24.22	ZFAT		235261
ENSG00000066855	1543.73927029189	0.104830667935808	0.0420359846032531	2.49383162843045	0.0126372473362282	0.0225544008496453	mitochondrial fission regulator 1 [Source:HGNC Symbol;Acc:HGNC:29510]	protein_coding	40.22	65644734	65771261	537	8	q13.1	MTFR1		126527
ENSG00000066923	216.097230299473	-0.00464050086168323	0.0571587483031683	-0.0811861875818231	0.935293883966672	0.95016677237383	stromal antigen 3 [Source:HGNC Symbol;Acc:HGNC:11356]	protein_coding	47.11	100177563	100221488	4450	7	q22.1	STAG3		43925
ENSG00000066926	1836.2644274921	-0.265799135848407	0.0408973810340978	-6.49917254180162	8.07629911379161e-11	5.99946581790374e-10	ferrochelatase [Source:HGNC Symbol;Acc:HGNC:3647]	protein_coding	42.66	57544377	57586732	7689	18	q21.31	FECH		42355
ENSG00000066933	7313.90365010647	-0.249702966436512	0.035749568578432	-6.98478265237471	2.85297310087642e-12	2.64241977784941e-11	myosin IXA [Source:HGNC Symbol;Acc:HGNC:7608]	protein_coding	37.93	71822291	72118577	12478	15	q23	MYO9A		296286
ENSG00000067048	432.098859184165	0.455473513636211	0.0969522062856351	4.697917985428	2.62826922611686e-06	9.52622844141128e-06	DEAD-box helicase 3 Y-linked [Source:HGNC Symbol;Acc:HGNC:2699]	protein_coding	37.7	12904108	12920478	2709	Y	q11.221	DDX3Y		16370
ENSG00000067057	29522.1795874508	-0.0912274389822385	0.0516063247311929	-1.76775694563455	0.0771015454414564	0.113086857818281	phosphofructokinase, platelet [Source:HGNC Symbol;Acc:HGNC:8878]	protein_coding	51.45	3066333	3137718	432	10	p15.2	PFKP		71385
ENSG00000067064	2327.40329160139	-0.252178031842951	0.0229144970756531	-11.0051741921446	3.60817962605371e-28	2.73597807439129e-26	isopentenyl-diphosphate delta isomerase 1 [Source:HGNC Symbol;Acc:HGNC:5387]	protein_coding	42.88	1039152	1049119	3370	10	p15.3	IDI1		9967
ENSG00000067066	4100.42654330314	0.167929309805261	0.0331023302706912	5.073035899045	3.91518602592715e-07	1.63236700006988e-06	SP100 nuclear antigen [Source:HGNC Symbol;Acc:HGNC:11206]	protein_coding	39.21	230415942	230545606	3882	2	q37.1	SP100		129664
ENSG00000067082	15188.6339525915	-0.346409349211898	0.0444747519466948	-7.78889896063023	6.75956324882889e-15	9.18655216404911e-14	Kruppel like factor 6 [Source:HGNC Symbol;Acc:HGNC:2235]	protein_coding	48.08	3775996	3785281	764	10	p15.2	KLF6		9285
ENSG00000067113	8676.06758822282	-0.304814441057086	0.0504103601363236	-6.04666263507706	1.47876952293912e-09	9.1938670684801e-09	phospholipid phosphatase 1 [Source:HGNC Symbol;Acc:HGNC:9228]	protein_coding	39.6	55424854	55534969	1550	5	q11.2	PLPP1		110115
ENSG00000067141	7412.27884172631	0.097168370601457	0.0499434365209121	1.94556837435027	0.0517066090249691	0.0794397978269432	neogenin 1 [Source:HGNC Symbol;Acc:HGNC:7754]	protein_coding	38.73	73051710	73305205	7342	15	q24.1	NEO1		253495
ENSG00000067167	26932.1305382519	0.0889472520425762	0.0467687523384529	1.9018521468969	0.0571904866880603	0.0867236732536355	translocation associated membrane protein 1 [Source:HGNC Symbol;Acc:HGNC:20568]	protein_coding	38.27	70573218	70608416	3394	8	q13.3	TRAM1		35198
ENSG00000067177	519.276218494089	0.413138938332338	0.0902533777603074	4.57754544577314	4.70463603883294e-06	1.63718912721729e-05	phosphorylase kinase regulatory subunit alpha 1 [Source:HGNC Symbol;Acc:HGNC:8925]	protein_coding	37.87	72578814	72714319	6286	X	q13.1	PHKA1		135505
ENSG00000067182	10592.3117797225	0.104899125184398	0.0286662965692118	3.65931905194415	0.00025288633358847	0.000643195381683401	TNF receptor superfamily member 1A [Source:HGNC Symbol;Acc:HGNC:11916]	protein_coding	54.08	6328757	6342114	2069	12	p13.31	TNFRSF1A		13357
ENSG00000067191	215.802468466896	0.255974296358908	0.0431297867915417	5.93497708662701	2.93886540206468e-09	1.74620903988662e-08	calcium voltage-gated channel auxiliary subunit beta 1 [Source:HGNC Symbol;Acc:HGNC:1401]	protein_coding	54.39	39173453	39197703	3711	17	q12	CACNB1		24250
ENSG00000067208	1200.76764904661	0.0702721752428035	0.0265714829419569	2.64464634496716	0.0081776336237457	0.0152614676035102	ecotropic viral integration site 5 [Source:HGNC Symbol;Acc:HGNC:3501]	protein_coding	38.19	92508696	92792404	7794	1	p22.1	EVI5		283708
ENSG00000067221	1226.86485470721	0.00597565777643279	0.0279934705037254	0.213466128668739	0.830963405651754	0.864860700629274	stomatin like 1 [Source:HGNC Symbol;Acc:HGNC:14560]	protein_coding	52.84	73978926	73994622	6280	15	q24.1	STOML1		15696
ENSG00000067225	89213.403066029	0.0928180948076431	0.0373484990338232	2.48518942417434	0.0129482515444995	0.0230511549986389	pyruvate kinase M1/2 [Source:HGNC Symbol;Acc:HGNC:9021]	protein_coding	48.38	72199029	72231822	3016	15	q23	PKM		32793
ENSG00000067248	2658.86237842205	-0.0502684919827305	0.0329764699807137	-1.52437456198708	0.127415170875783	0.175753653332314	DExH-box helicase 29 [Source:HGNC Symbol;Acc:HGNC:15815]	protein_coding	37.07	55256055	55307694	4664	5	q11.2	DHX29		51639
ENSG00000067334	3555.10850748629	-0.0637150724230403	0.0219174664965194	-2.90704550332761	0.00364860119144635	0.00736757734365356	deoxynucleotidyltransferase terminal interacting protein 2 [Source:HGNC Symbol;Acc:HGNC:24013]	protein_coding	39.28	93866284	93879918	5896	1	p22.1	DNTTIP2		13634
ENSG00000067365	613.862782499628	0.142501787167174	0.0264145020101176	5.39483148736217	6.85878918942941e-08	3.2363353351809e-07	methyltransferase like 22 [Source:HGNC Symbol;Acc:HGNC:28368]	protein_coding	49.56	8621683	8649654	614	16	p13.2	METTL22		27971
ENSG00000067369	1928.6974790269	-0.0287628743351839	0.0309000079631055	-0.930837117243678	0.351937826473375	0.425392559417762	tumor protein p53 binding protein 1 [Source:HGNC Symbol;Acc:HGNC:11999]	protein_coding	41.72	43403061	43510728	10369	15	q15.3	TP53BP1		107667
ENSG00000067445	682.99348779193	0.112505478348711	0.061211704756541	1.83797328952333	0.0660663413180675	0.098507628463501	trophinin [Source:HGNC Symbol;Acc:HGNC:12326]	protein_coding	51.41	54920462	54931431	1196	X	p11.21	TRO		10969
ENSG00000067533	932.789657278411	-0.122243536095488	0.0379983270626359	-3.21707679114355	0.00129503931333251	0.00286888777303026	ribosomal RNA processing 15 homolog [Source:HGNC Symbol;Acc:HGNC:24255]	protein_coding	37.63	218285293	218337983	7765	1	q41	RRP15		52690
ENSG00000067560	26311.5893365362	-0.182649912353977	0.026033010951162	-7.01608863825351	2.28165337901326e-12	2.13520123305929e-11	ras homolog family member A [Source:HGNC Symbol;Acc:HGNC:667]	protein_coding	46.57	49359139	49412998	1944	3	p21.31	RHOA		53859
ENSG00000067596	2093.05425125862	-0.0408891171539148	0.017581650532168	-2.32566999776856	0.020036162212819	0.034151975233972	DEAH-box helicase 8 [Source:HGNC Symbol;Acc:HGNC:2749]	protein_coding	47.76	43483865	43610338	590	17	q21.31	DHX8		126473
ENSG00000067606	656.521329579354	-0.277004314131252	0.0440243069144746	-6.29207666277142	3.13246701939633e-10	2.15474956861994e-09	protein kinase C zeta [Source:HGNC Symbol;Acc:HGNC:9412]	protein_coding	56.45	2050411	2185395	2385	1	p36.33	PRKCZ		134984
ENSG00000067646	106.919433318458	0.469303147250474	0.0818652402003522	5.73263018714571	9.88850809513285e-09	5.3773733532078e-08	zinc finger protein Y-linked [Source:HGNC Symbol;Acc:HGNC:12870]	protein_coding	37.27	2935281	2982506	5113	Y	p11.2	ZFY		47225
ENSG00000067704	7576.20195998072	-0.18472261152923	0.0332779074707226	-5.55090826223813	2.84189197379633e-08	1.43126570635608e-07	isoleucyl-tRNA synthetase 2, mitochondrial [Source:HGNC Symbol;Acc:HGNC:29685]	protein_coding	39.19	220094132	220148041	3530	1	q41	IARS2		53909
ENSG00000067715	137.71685404653	0.391691196790101	0.108348748046174	3.61509665643001	0.00030023558352543	0.000751246596847551	synaptotagmin 1 [Source:HGNC Symbol;Acc:HGNC:11509]	protein_coding	35.61	78863993	79452008	3095	12	q21.2	SYT1		588015
ENSG00000067798	196.717043667814	0.0360421905765162	0.0792664801841783	0.454696493306767	0.6493276040258	0.707251915057501	neuron navigator 3 [Source:HGNC Symbol;Acc:HGNC:15998]	protein_coding	35.89	77324641	78213010	2232	12	q21.2	NAV3		888369
ENSG00000067829	4114.09612026449	-0.0825087691653699	0.0222077162001455	-3.71531986548123	0.000202946801908726	0.000525737189427345	isocitrate dehydrogenase (NAD(+)) 3 non-catalytic subunit gamma [Source:HGNC Symbol;Acc:HGNC:5386]	protein_coding	58.77	153785766	153794523	1712	X	q28	IDH3G		8757
ENSG00000067836	1883.62174526277	-0.0173344415033209	0.0313400735595419	-0.553107875461358	0.58018954423429	0.645331121686875	rogdi atypical leucine zipper [Source:HGNC Symbol;Acc:HGNC:29478]	protein_coding	63.01	4796968	4802880	1418	16	p13.3	ROGDI		5912
ENSG00000067840	177.732249729403	0.0800976738937305	0.0624847092558645	1.28187639580339	0.19988600939288	0.260588918969894	PDZ domain containing 4 [Source:HGNC Symbol;Acc:HGNC:21167]	protein_coding	56.35	153802166	153830565	3689	X	q28	PDZD4		28399
ENSG00000067842	15.3570719159091	1.63635079597518	0.180295396877145	9.07594328151486	1.12697047894359e-19	2.88899683441038e-18	ATPase plasma membrane Ca2+ transporting 3 [Source:HGNC Symbol;Acc:HGNC:816]	protein_coding	58.22	153517642	153582939	6774	X	q28	ATP2B3		65297
ENSG00000067900	4533.13168192349	-0.074529965824591	0.0275385903035268	-2.70638275246232	0.00680205971533408	0.0129216837977905	Rho associated coiled-coil containing protein kinase 1 [Source:HGNC Symbol;Acc:HGNC:10251]	protein_coding	36.91	20946906	21111813	9446	18	q11.1	ROCK1		164907
ENSG00000067955	2635.72381107511	0.308288916540436	0.0271582717829327	11.3515660718211	7.28461216825053e-30	6.99452080794091e-28	core-binding factor subunit beta [Source:HGNC Symbol;Acc:HGNC:1539]	protein_coding	40.51	67028984	67101058	2818	16	q22.1	CBFB		72074
ENSG00000067992	443.058389004588	0.072894631470784	0.0418596388247094	1.74140612574409	0.0816124152081054	0.118826797809056	pyruvate dehydrogenase kinase 3 [Source:HGNC Symbol;Acc:HGNC:8811]	protein_coding	40.79	24465270	24550466	1741	X	p22.11	PDK3		85196
ENSG00000068001	6611.20013808275	-0.234665493637931	0.0288313718578323	-8.13924133735531	3.97762409062685e-16	6.35284509041357e-15	hyaluronidase 2 [Source:HGNC Symbol;Acc:HGNC:5321]	protein_coding	60.99	50317790	50322782	4054	3	p21.31	HYAL2		4992
ENSG00000068024	1041.7196941581	-0.0867191635394077	0.031770801897595	-2.72952391377859	0.00634258487575747	0.0121354940194454	histone deacetylase 4 [Source:HGNC Symbol;Acc:HGNC:14063]	protein_coding	51.33	239048168	239401654	8976	2	q37.3	HDAC4		353486
ENSG00000068028	1405.11610238545	-0.0526905094971037	0.0261288848789746	-2.0165617377534	0.0437412693445907	0.0685985868033897	Ras association domain family member 1 [Source:HGNC Symbol;Acc:HGNC:9882]	protein_coding	54.57	50329782	50340980	1757	3	p21.31	RASSF1		11198
ENSG00000068078	2148.38831100267	-0.437241760341998	0.0781353134627565	-5.59595579725178	2.19409602764529e-08	1.12705274582463e-07	fibroblast growth factor receptor 3 [Source:HGNC Symbol;Acc:HGNC:3690]	protein_coding	65.83	1793293	1808872	4301	4	p16.3	FGFR3		15579
ENSG00000068079	2511.35115974057	0.0888680625247323	0.0256555764034094	3.46388875180066	0.000532426652577274	0.00127297587908817	interferon induced protein 35 [Source:HGNC Symbol;Acc:HGNC:5399]	protein_coding	50.91	43006740	43014456	1182	17	q21.31	IFI35		7716
ENSG00000068097	793.747627394236	0.0353987916547189	0.0288327484227341	1.22772866241248	0.219548843021298	0.282680240871746	HEAT repeat containing 6 [Source:HGNC Symbol;Acc:HGNC:24076]	protein_coding	40.88	60041008	60078922	6108	17	q23.1	HEATR6		37914
ENSG00000068120	4507.15102115608	-0.0667735155878388	0.0187738393050457	-3.55673203029348	0.000375496832702714	0.000923911323665336	Coenzyme A synthase [Source:HGNC Symbol;Acc:HGNC:29932]	protein_coding	57.56	42561467	42566277	574	17	q21.2	COASY		4810
ENSG00000068137	1746.28684352519	-0.0193588165405055	0.0285663450755294	-0.677679153189557	0.497975147062962	0.568818999816323	pleckstrin homology, MyTH4 and FERM domain containing H3 [Source:HGNC Symbol;Acc:HGNC:26105]	protein_coding	62	42667914	42676994	659	17	q21.2	PLEKHH3		9080
ENSG00000068305	7579.69360907085	-0.171980247093964	0.0347080240618008	-4.95505727401067	7.23089866726307e-07	2.88506989608256e-06	myocyte enhancer factor 2A [Source:HGNC Symbol;Acc:HGNC:6993]	protein_coding	36.86	99565417	99716466	732	15	q26.3	MEF2A		151049
ENSG00000068308	3630.33710110878	0.0387442309305587	0.0189045191986228	2.04946925777309	0.0404162509637783	0.0639776123684743	OTU deubiquitinase 5 [Source:HGNC Symbol;Acc:HGNC:25402]	protein_coding	49.92	48922024	48958386	2077	X	p11.23	OTUD5		36362
ENSG00000068323	4166.2285324771	-0.00538020793989903	0.0205411925348221	-0.261922862111259	0.793380913339798	0.83387473805071	transcription factor binding to IGHM enhancer 3 [Source:HGNC Symbol;Acc:HGNC:11752]	protein_coding	52.48	49028726	49043410	3279	X	p11.23	TFE3		14684
ENSG00000068354	1444.44895141824	-0.0331025773800512	0.0216232437926749	-1.53087934897469	0.125799213947423	0.173760967375284	TBC1 domain family member 25 [Source:HGNC Symbol;Acc:HGNC:8092]	protein_coding	47.97	48539714	48562609	3785	X	p11.23	TBC1D25		22895
ENSG00000068366	5446.00715210897	0.120254914833044	0.0420001038788684	2.86320517634596	0.00419378898113581	0.00835821834891805	acyl-CoA synthetase long chain family member 4 [Source:HGNC Symbol;Acc:HGNC:3571]	protein_coding	39.16	109624244	109733403	464	X	q23	ACSL4		109159
ENSG00000068383	1664.99018075822	-0.157214490953011	0.0234617333127642	-6.70088986424032	2.07154133132598e-11	1.67990510661803e-10	inositol polyphosphate-5-phosphatase A [Source:HGNC Symbol;Acc:HGNC:6076]	protein_coding	54.13	132537787	132783480	3000	10	q26.3	INPP5A		245693
ENSG00000068394	1361.23079037237	-0.107269470507715	0.0205904385581393	-5.20967390785912	1.8917281868029e-07	8.30323864951329e-07	G-patch domain and KOW motifs [Source:HGNC Symbol;Acc:HGNC:30677]	protein_coding	50.86	49113407	49123735	1658	X	p11.23	GPKOW		10328
ENSG00000068400	2639.68934814167	0.0456589171244471	0.0212765569377495	2.14597301894452	0.0318751313778293	0.0517134330002035	GRIP1 associated protein 1 [Source:HGNC Symbol;Acc:HGNC:18706]	protein_coding	50.22	48973720	49002264	2828	X	p11.23	GRIPAP1		28544
ENSG00000068438	1618.70727590699	0.0765364307487023	0.020842659955502	3.67210475592383	0.000240561029036084	0.000615610127451274	FtsJ RNA 2'-O-methyltransferase 1 [Source:HGNC Symbol;Acc:HGNC:13254]	protein_coding	50.6	48476021	48486364	1669	X	p11.23	FTSJ1		10343
ENSG00000068489	213.322979972159	0.438685684078606	0.0553262117032559	7.92907503646757	2.20784119667579e-15	3.19880706236232e-14	proline rich 11 [Source:HGNC Symbol;Acc:HGNC:25619]	protein_coding	44.35	59155732	59206709	860	17	q22	PRR11		50977
ENSG00000068615	161.434146101479	-0.130299931550201	0.0887993504489211	-1.46735230484767	0.142280241945816	0.19353959520496	receptor accessory protein 1 [Source:HGNC Symbol;Acc:HGNC:25786]	protein_coding	46.05	86213993	86338083	4017	2	p11.2	REEP1		124090
ENSG00000068650	17541.9801244399	-0.297044421329423	0.0480348903810597	-6.1839304508239	6.25249230697994e-10	4.11599158885856e-09	ATPase phospholipid transporting 11A [Source:HGNC Symbol;Acc:HGNC:13552]	protein_coding	50.37	112690038	112887168	8768	13	q34	ATP11A		197130
ENSG00000068654	2192.15751517883	0.0198811255023435	0.0260912069529834	0.761985658163283	0.446068563927569	0.520034096332542	RNA polymerase I subunit A [Source:HGNC Symbol;Acc:HGNC:17264]	protein_coding	46.69	86020216	86106155	12480	2	p11.2	POLR1A		85939
ENSG00000068697	29593.9495999354	0.0161785715060296	0.034482755994287	0.469178609410163	0.638941973831294	0.697484790404332	lysosomal protein transmembrane 4 alpha [Source:HGNC Symbol;Acc:HGNC:6924]	protein_coding	41.26	20032650	20051628	1365	2	p24.1	LAPTM4A		18978
ENSG00000068724	2023.53089820311	0.118660316051816	0.0368228715837697	3.22246231616866	0.00127093882602799	0.00282127555813355	tetratricopeptide repeat domain 7A [Source:HGNC Symbol;Acc:HGNC:19750]	protein_coding	50.88	46916157	47076137	3033	2	p21	TTC7A		159980
ENSG00000068745	2337.93678895088	0.0825938106613708	0.0276934731583841	2.98242875456616	0.00285971199012098	0.00591140719282716	inositol hexakisphosphate kinase 2 [Source:HGNC Symbol;Acc:HGNC:17313]	protein_coding	47.61	48688003	48740353	1746	3	p21.31	IP6K2		52350
ENSG00000068781	18.7192549058901	0.668006727098065	0.149454358654291	4.46963697220272	7.83524696870444e-06	2.62799819266571e-05	STON1-GTF2A1L readthrough [Source:HGNC Symbol;Acc:HGNC:30651]	protein_coding	40.98	48529925	48776517	3821	2	p16.3	STON1-GTF2A1L		246592
ENSG00000068784	1594.53540003568	-0.0100522391509957	0.0225126229571635	-0.446515680119675	0.65522478867899	0.71271837014975	S1 RNA binding domain 1 [Source:HGNC Symbol;Acc:HGNC:25521]	protein_coding	36.55	45388680	45612165	3667	2	p21	SRBD1		223485
ENSG00000068796	1025.61165488992	0.379180938933851	0.0581339096739378	6.52254322925476	6.91251306364702e-11	5.21475357897723e-10	kinesin family member 2A [Source:HGNC Symbol;Acc:HGNC:6318]	protein_coding	38.5	62306162	62391025	2539	5	q12.1	KIF2A		84863
ENSG00000068831	612.388796640936	-0.0237587545382723	0.0315294925339437	-0.753540657614275	0.451125088963631	0.524986145913141	RAS guanyl releasing protein 2 [Source:HGNC Symbol;Acc:HGNC:9879]	protein_coding	55.63	64726911	64745456	2409	11	q13.1	RASGRP2		18545
ENSG00000068878	2322.8606759638	0.233487908912968	0.0278907855360238	8.37150709188145	5.68859477149151e-17	1.01661704137657e-15	proteasome activator subunit 4 [Source:HGNC Symbol;Acc:HGNC:20635]	protein_coding	38.04	53864069	53970993	7250	2	p16.2	PSME4		106924
ENSG00000068885	855.286127238937	0.148833453361564	0.0385202383334385	3.86377291005402	0.000111649024620481	0.000304185480610567	intraflagellar transport 80 [Source:HGNC Symbol;Acc:HGNC:29262]	protein_coding	36.52	160256986	160399880	3999	3	q25.33	IFT80		142894
ENSG00000068903	3872.16521088198	-0.0208168796126273	0.0185245809640765	-1.12374361681898	0.26112180707203	0.328237939682224	sirtuin 2 [Source:HGNC Symbol;Acc:HGNC:10886]	protein_coding	53.55	38878555	38899862	4734	19	q13.2	SIRT2		21307
ENSG00000068912	4044.93560577405	-0.0137542641096428	0.0245402509245949	-0.560477729095178	0.575153626302241	0.640607996019388	endoplasmic reticulum lectin 1 [Source:HGNC Symbol;Acc:HGNC:25222]	protein_coding	38.1	53787044	53818819	485	2	p16.2	ERLEC1		31775
ENSG00000068971	1591.90467250341	0.0452977241563577	0.0292754375949847	1.54729451983043	0.121792242609753	0.169003140142676	protein phosphatase 2 regulatory subunit B'beta [Source:HGNC Symbol;Acc:HGNC:9310]	protein_coding	54.41	64917553	64934475	563	11	q13.1	PPP2R5B		16922
ENSG00000068976	346.576715702699	0.325686635841526	0.060509873066614	5.38237182356977	7.35107199986141e-08	3.45355661093663e-07	glycogen phosphorylase, muscle associated [Source:HGNC Symbol;Acc:HGNC:9726]	protein_coding	56.89	64746389	64759974	2152	11	q13.1	PYGM		13585
ENSG00000069011	46.9782907339588	1.4763518831316	0.18509119492772	7.97634854379827	1.5072592207274e-15	2.22956202139869e-14	paired like homeodomain 1 [Source:HGNC Symbol;Acc:HGNC:9004]	protein_coding	59.39	135027734	135034813	2337	5	q31.1	PITX1		7079
ENSG00000069018	10.968013835634	0.414320972234042	0.107948953764376	3.83811938685756	0.000123980203341373	0.000335304459936742	transient receptor potential cation channel subfamily C member 7 [Source:HGNC Symbol;Acc:HGNC:20754]	protein_coding	42.52	136212745	136365545	3570	5	q31.1	TRPC7		152800
ENSG00000069020	4530.59802528484	-0.0401687250848401	0.0506011642202528	-0.793830057150401	0.427294372012305	0.501025116115536	microtubule associated serine/threonine kinase family member 4 [Source:HGNC Symbol;Acc:HGNC:19037]	protein_coding	39.2	66596361	67169595	10711	5	q12.3	MAST4		573234
ENSG00000069122	12860.0369914312	-0.321844535101584	0.0471024060764533	-6.83286825261512	8.32333918400995e-12	7.15754239210013e-11	adhesion G protein-coupled receptor F5 [Source:HGNC Symbol;Acc:HGNC:19030]	protein_coding	41.65	46852522	46954943	5761	6	p12.3	ADGRF5		102421
ENSG00000069188	194.887098899897	0.0792284724619194	0.091728050910276	0.863732213599708	0.387735013111591	0.461883428113477	sidekick cell adhesion molecule 2 [Source:HGNC Symbol;Acc:HGNC:19308]	protein_coding	52.32	73334384	73644445	11079	17	q25.1	SDK2		310061
ENSG00000069206	10.0578572664075	0.288256139747484	0.151161680287052	1.90693924015725	0.0565284560217229	0.0858240321729508	ADAM metallopeptidase domain 7 [Source:HGNC Symbol;Acc:HGNC:214]	protein_coding	36.76	24440930	24526970	1417	8	p21.2	ADAM7		86040
ENSG00000069248	2392.43393142942	-0.112221539777197	0.0256368595938446	-4.37735126513471	1.2013028471994e-05	3.89325769952159e-05	nucleoporin 133 [Source:HGNC Symbol;Acc:HGNC:18016]	protein_coding	40.26	229440259	229508341	5208	1	q42.13	NUP133		68082
ENSG00000069275	23302.5535857838	0.025992048067142	0.0362278456462536	0.717460494917118	0.473090003887361	0.545578245546174	nuclear casein kinase and cyclin dependent kinase substrate 1 [Source:HGNC Symbol;Acc:HGNC:29923]	protein_coding	39.53	205712822	205750182	6399	1	q32.1	NUCKS1		37360
ENSG00000069329	8727.44439901797	-0.0983267570935347	0.0277659782021247	-3.54126753171659	0.000398209589171598	0.000975358038262266	VPS35 retromer complex component [Source:HGNC Symbol;Acc:HGNC:13487]	protein_coding	38.86	46656132	46689518	6776	16	q11.2	VPS35		33386
ENSG00000069345	5449.85553062142	-0.0786527806326328	0.0197958353937305	-3.97319835552597	7.09139470802401e-05	0.000200404148253406	DnaJ heat shock protein family (Hsp40) member A2 [Source:HGNC Symbol;Acc:HGNC:14884]	protein_coding	42.53	46955362	46973674	3008	16	q11.2	DNAJA2		18312
ENSG00000069399	2662.46846426709	0.428436447247646	0.0537966212909849	7.96400288654267	1.66561368572311e-15	2.45262370945816e-14	BCL3 transcription coactivator [Source:HGNC Symbol;Acc:HGNC:998]	protein_coding	58.73	44747705	44760044	1714	19	q13.32	BCL3		12339
ENSG00000069424	1354.23998376879	0.278019926985887	0.060782798501808	4.57399023800487	4.7852214426833e-06	1.66309248983555e-05	potassium voltage-gated channel subfamily A regulatory beta subunit 2 [Source:HGNC Symbol;Acc:HGNC:6229]	protein_coding	56.04	5990927	6101193	615	1	p36.31	KCNAB2		110266
ENSG00000069431	1514.67152532239	0.121043035938521	0.0735456424584459	1.64582199423864	0.0998004126664347	0.142058008450723	ATP binding cassette subfamily C member 9 [Source:HGNC Symbol;Acc:HGNC:60]	protein_coding	36.12	21797389	21942543	8668	12	p12.1	ABCC9		145154
ENSG00000069482	11.1883979822643	-0.30126106333166	0.171274164745166	-1.75894049041137	0.0785876168740739	0.114948734362322	galanin and GMAP prepropeptide [Source:HGNC Symbol;Acc:HGNC:4114]	protein_coding	57.14	68683779	68691175	646	11	q13.2	GAL		7396
ENSG00000069493	723.376340711188	0.594163741544333	0.0413372635699013	14.3735625010495	7.58281787423273e-47	5.65097452908909e-44	C-type lectin domain family 2 member D [Source:HGNC Symbol;Acc:HGNC:14351]	protein_coding	37.39	9664969	9699553	571	12	p13.31	CLEC2D		34584
ENSG00000069509	965.804532937921	0.0963659344469384	0.0303586418756212	3.17425050968182	0.00150223975630207	0.00328706102016096	FUN14 domain containing 1 [Source:HGNC Symbol;Acc:HGNC:28746]	protein_coding	41.03	44523639	44542859	1054	X	p11.3	FUNDC1		19220
ENSG00000069535	14513.563677675	0.180724945318014	0.0780327141057413	2.31601511480321	0.0205574434357209	0.0349377497519316	monoamine oxidase B [Source:HGNC Symbol;Acc:HGNC:6834]	protein_coding	39.31	43766610	43882450	2570	X	p11.3	MAOB		115840
ENSG00000069667	3282.58756716442	-0.0230504016599368	0.034528510664968	-0.66757590223326	0.504404344222113	0.574706452302502	RAR related orphan receptor A [Source:HGNC Symbol;Acc:HGNC:10258]	protein_coding	41.64	60488284	61229302	10827	15	q22.2	RORA		741018
ENSG00000069696	159.877637794201	0.0184074872876588	0.0945860300448123	0.194611057033875	0.845697446303862	0.877550355619182	dopamine receptor D4 [Source:HGNC Symbol;Acc:HGNC:3025]	protein_coding	67.07	637269	640706	1399	11	p15.5	DRD4		3437
ENSG00000069702	3409.23277476224	-0.225497655684911	0.0490832748617407	-4.59418521523065	4.34443387497969e-06	1.52097364593949e-05	transforming growth factor beta receptor 3 [Source:HGNC Symbol;Acc:HGNC:11774]	protein_coding	42.29	91680343	91906335	6455	1	p22.1	TGFBR3		225992
ENSG00000069812	155.64745795774	-0.0970795064814585	0.104381113408471	-0.930048581696581	0.352345931346408	0.425790693175317	hes family bHLH transcription factor 2 [Source:HGNC Symbol;Acc:HGNC:16005]	protein_coding	57.51	6412418	6424670	1222	1	p36.31	HES2		12252
ENSG00000069849	4943.87924636172	0.116156985958621	0.0373749916909853	3.10787991390076	0.00188434617952999	0.00403500731792467	ATPase Na+/K+ transporting subunit beta 3 [Source:HGNC Symbol;Acc:HGNC:806]	protein_coding	40.6	141876124	141926549	734	3	q23	ATP1B3		50425
ENSG00000069869	1422.37238769929	0.0865990671553493	0.053498793728108	1.61871064972911	0.10550953439544	0.149202894521551	NEDD4 E3 ubiquitin protein ligase [Source:HGNC Symbol;Acc:HGNC:7727]	protein_coding	38.49	55826922	55993660	5707	15	q21.3	NEDD4		166738
ENSG00000069943	630.487298214823	0.0690167361619094	0.0332730657420607	2.07425239071568	0.0380558768761964	0.0606018365132522	phosphatidylinositol glycan anchor biosynthesis class B [Source:HGNC Symbol;Acc:HGNC:8959]	protein_coding	39.99	55318960	55355648	1812	15	q21.3	PIGB		36688
ENSG00000069956	1877.51143104477	0.210165591443377	0.0342063005920167	6.14406082522781	8.04380165403548e-10	5.20857020909951e-09	mitogen-activated protein kinase 6 [Source:HGNC Symbol;Acc:HGNC:6879]	protein_coding	43.13	51952106	52067375	552	15	q21.2	MAPK6		115269
ENSG00000069966	1905.48269705413	-0.0908326172229979	0.0320677817001016	-2.83251950735059	0.00461827481756609	0.00911577003584053	G protein subunit beta 5 [Source:HGNC Symbol;Acc:HGNC:4401]	protein_coding	45.39	52115100	52191392	8934	15	q21.2	GNB5		76292
ENSG00000069974	1102.75206902191	0.149288292159173	0.0408217878628584	3.65707383176627	0.000255110916660552	0.000648243790267895	RAB27A, member RAS oncogene family [Source:HGNC Symbol;Acc:HGNC:9766]	protein_coding	41.6	55202966	55319113	3459	15	q21.3	RAB27A		116147
ENSG00000069998	1850.82102303641	-0.0739313727194484	0.0262855522341959	-2.8126239106846	0.00491390867935025	0.00963717623154659	haloacid dehalogenase like hydrolase domain containing 5 [Source:HGNC Symbol;Acc:HGNC:1843]	protein_coding	50.12	17137511	17165287	1735	22	q11.1	HDHD5		27776
ENSG00000070010	2481.84857995443	0.0991735450180141	0.0186877585690167	5.30687212443117	1.11522356227446e-07	5.09492598739895e-07	ubiquitin recognition factor in ER associated degradation 1 [Source:HGNC Symbol;Acc:HGNC:12520]	protein_coding	46.94	19449911	19479202	1791	22	q11.21	UFD1		29291
ENSG00000070018	2184.30282574122	-0.226326537796224	0.0485213418348686	-4.6644740074682	3.09407436078661e-06	1.1088238660001e-05	LDL receptor related protein 6 [Source:HGNC Symbol;Acc:HGNC:6698]	protein_coding	38.54	12116025	12267044	10252	12	p13.2	LRP6		151019
ENSG00000070019	59.2664242640894	0.0975964571889454	0.0613253140794857	1.59145466523739	0.111507290275044	0.156470840478479	guanylate cyclase 2C [Source:HGNC Symbol;Acc:HGNC:4688]	protein_coding	39.57	14612632	14696599	3858	12	p12.3	GUCY2C		83967
ENSG00000070047	2500.33365155551	0.0553202717517416	0.025271707675491	2.18901992940479	0.0285953915271338	0.0469070389996876	PHD and ring finger domains 1 [Source:HGNC Symbol;Acc:HGNC:24351]	protein_coding	56.31	576470	612222	5278	11	p15.5	PHRF1		35752
ENSG00000070061	2177.59073563594	-0.150852284409495	0.0293325721070649	-5.14282497487362	2.70637734847471e-07	1.15782718781174e-06	elongator acetyltransferase complex subunit 1 [Source:HGNC Symbol;Acc:HGNC:5959]	protein_coding	39.99	108866898	108934328	3099	9	q31.3	ELP1		67430
ENSG00000070081	3718.63783965559	0.353383526636527	0.0422438044937155	8.36533382520267	5.99449606995089e-17	1.06790227744226e-15	nucleobindin 2 [Source:HGNC Symbol;Acc:HGNC:8044]	protein_coding	41.44	17208153	17349980	530	11	p15.1	NUCB2		141827
ENSG00000070087	4487.29647355748	-0.0911207701224656	0.0779866977188576	-1.16841426535274	0.242639703488918	0.308301187731162	profilin 2 [Source:HGNC Symbol;Acc:HGNC:8882]	protein_coding	39.59	149964904	150050788	1780	3	q25.1	PFN2		85884
ENSG00000070159	2658.78379200164	-0.383665391458116	0.0411531150057664	-9.32287607886686	1.13228570089407e-20	3.24621909335831e-19	protein tyrosine phosphatase non-receptor type 3 [Source:HGNC Symbol;Acc:HGNC:9655]	protein_coding	45.34	109375466	109498313	587	9	q31.3	PTPN3		122847
ENSG00000070182	137.651256039746	0.103459285648113	0.0809019067009516	1.27882382340559	0.200959102613378	0.261840642211922	spectrin beta, erythrocytic [Source:HGNC Symbol;Acc:HGNC:11274]	protein_coding	48.21	64746283	64879907	10177	14	q23.3	SPTB		133624
ENSG00000070190	127.17256868487	0.262465720883131	0.0483733661472476	5.42583123291834	5.76854454992562e-08	2.75555408924472e-07	dual adaptor of phosphotyrosine and 3-phosphoinositides 1 [Source:HGNC Symbol;Acc:HGNC:16500]	protein_coding	38.7	99816827	99870190	2955	4	q23	DAPP1		53363
ENSG00000070193	10.6384341274056	0.286078484810539	0.116713048789418	2.45112682581621	0.0142409766482442	0.0250910236776394	fibroblast growth factor 10 [Source:HGNC Symbol;Acc:HGNC:3666]	protein_coding	35.66	44300247	44389706	6113	5	p12	FGF10		89459
ENSG00000070214	6983.44692095052	-0.0742291024771593	0.0365625947787892	-2.03019241184221	0.0423369848636245	0.0666410178855403	solute carrier family 44 member 1 [Source:HGNC Symbol;Acc:HGNC:18798]	protein_coding	38.86	105244622	105439171	9640	9	q31.1	SLC44A1		194549
ENSG00000070269	758.25420601995	0.0245794351825082	0.0324213053049352	0.758126020878212	0.448375543575077	0.522340038499698	transmembrane protein 260 [Source:HGNC Symbol;Acc:HGNC:20185]	protein_coding	39.13	56488354	56650606	662	14	q22.3	TMEM260		162252
ENSG00000070366	1745.87007119862	-0.214311508581824	0.0209262986336272	-10.2412525183712	1.29548249876544e-24	6.02343682162371e-23	SMG6 nonsense mediated mRNA decay factor [Source:HGNC Symbol;Acc:HGNC:17809]	protein_coding	45.76	2059839	2303785	2419	17	p13.3	SMG6		243946
ENSG00000070367	4299.97090923291	-0.0472555776237872	0.028113371960449	-1.68089326638826	0.0927836481308006	0.133286141839457	exocyst complex component 5 [Source:HGNC Symbol;Acc:HGNC:10696]	protein_coding	35.94	57200507	57268905	10486	14	q22.3	EXOC5		68398
ENSG00000070371	373.751993897184	0.17414837630974	0.051870964959742	3.35733828057566	0.000786967650469325	0.00182404286018651	clathrin heavy chain like 1 [Source:HGNC Symbol;Acc:HGNC:2093]	protein_coding	46.42	19179473	19291719	5313	22	q11.21	CLTCL1		112246
ENSG00000070404	5393.4701737274	0.096364833487349	0.0692289373650447	1.39197331571358	0.163930478587176	0.219498298212237	follistatin like 3 [Source:HGNC Symbol;Acc:HGNC:3973]	protein_coding	64.93	676392	683392	2501	19	p13.3	FSTL3		7000
ENSG00000070413	8474.94449197042	-0.0640296233649994	0.0282418392929487	-2.26719027400549	0.0233786047200663	0.0392067609334969	DiGeorge syndrome critical region gene 2 [Source:HGNC Symbol;Acc:HGNC:2845]	protein_coding	48.62	19036282	19122454	4361	22	q11.21	DGCR2		86172
ENSG00000070423	1693.93024377932	0.0880885313413307	0.0253659401536952	3.47270910550099	0.000515233470402998	0.0012345973898744	ring finger protein 126 [Source:HGNC Symbol;Acc:HGNC:21151]	protein_coding	63.49	647526	663233	1671	19	p13.3	RNF126		15707
ENSG00000070444	1547.12665050475	-0.0373541881784061	0.0270554578726735	-1.38065259712845	0.167385802875648	0.22358984386427	MAX network transcriptional repressor [Source:HGNC Symbol;Acc:HGNC:7188]	protein_coding	61.64	2384073	2401104	4925	17	p13.3	MNT		17031
ENSG00000070476	1618.51232149199	-0.0160153090443924	0.0292680107998329	-0.547194995721535	0.584244773840024	0.648907593778375	ZXD family zinc finger C [Source:HGNC Symbol;Acc:HGNC:28160]	protein_coding	48.66	126437601	126475891	4639	3	q21.3	ZXDC		38290
ENSG00000070495	1701.67423924737	0.0784526816274285	0.0291648074651235	2.68997769730678	0.00714567944644259	0.0135167433336314	jumonji domain containing 6, arginine demethylase and lysine hydroxylase [Source:HGNC Symbol;Acc:HGNC:19355]	protein_coding	48.83	76712832	76726799	5303	17	q25.1	JMJD6		13967
ENSG00000070501	527.876820460704	0.0552057223150946	0.0291459050353535	1.89411590575523	0.0582096269422227	0.0881044320857613	DNA polymerase beta [Source:HGNC Symbol;Acc:HGNC:9174]	protein_coding	40.44	42338454	42371808	675	8	p11.21	POLB		33354
ENSG00000070526	26.1721405050502	-0.191998670077782	0.103907340381626	-1.84778735912803	0.0646331102999191	0.0966098252292774	ST6 N-acetylgalactosaminide alpha-2,6-sialyltransferase 1 [Source:HGNC Symbol;Acc:HGNC:23614]	protein_coding	48.61	76624761	76643786	2657	17	q25.1	ST6GALNAC1		19025
ENSG00000070540	1314.30257656765	-0.0435054016144864	0.0344631837885124	-1.26237325841578	0.206814507059616	0.268263709516897	WD repeat domain, phosphoinositide interacting 1 [Source:HGNC Symbol;Acc:HGNC:25471]	protein_coding	46.58	68420948	68457513	624	17	q24.2	WIPI1		36565
ENSG00000070601	36.8911153004215	-0.100245688298145	0.108540344563124	-0.92357997113087	0.355705045804812	0.429455838898945	FERM and PDZ domain containing 1 [Source:HGNC Symbol;Acc:HGNC:29159]	protein_coding	44.17	37650954	37746904	5017	9	p13.2	FRMPD1		95950
ENSG00000070610	4869.48078673047	-0.148586198244015	0.0245798404833772	-6.0450432273757	1.49369948397919e-09	9.28313348392582e-09	glucosylceramidase beta 2 [Source:HGNC Symbol;Acc:HGNC:18986]	protein_coding	50.7	35736866	35749228	3611	9	p13.3	GBA2		12362
ENSG00000070614	8548.95013629671	-0.18252349882642	0.0381683311892749	-4.78206652319418	1.73502237865334e-06	6.4954196707554e-06	N-deacetylase and N-sulfotransferase 1 [Source:HGNC Symbol;Acc:HGNC:7680]	protein_coding	52.04	150485818	150558211	777	5	q33.1	NDST1		72393
ENSG00000070669	1311.86210397583	0.3200826917189	0.0587954426258127	5.44400513754064	5.2095716374115e-08	2.51071336383357e-07	asparagine synthetase (glutamine-hydrolyzing) [Source:HGNC Symbol;Acc:HGNC:753]	protein_coding	38.47	97851677	97872542	2289	7	q21.3	ASNS		20865
ENSG00000070718	1606.60952135319	-0.0792870280746981	0.031363741238088	-2.52798374635269	0.0114719662755507	0.0206885526509625	adaptor related protein complex 3 subunit mu 2 [Source:HGNC Symbol;Acc:HGNC:570]	protein_coding	41.4	42152946	42171673	3669	8	p11.21	AP3M2		18727
ENSG00000070729	6.11790019111957	0.237243069600355	0.114084100516703	2.07954542767877	0.0375672469376638	0.0599257186695333	cyclic nucleotide gated channel subunit beta 1 [Source:HGNC Symbol;Acc:HGNC:2151]	protein_coding	50.27	57882340	57971128	5657	16	q21	CNGB1		88788
ENSG00000070731	458.396776596268	-0.354255606783476	0.0902979876997472	-3.92318384725718	8.73864153476797e-05	0.000243144609370164	ST6 N-acetylgalactosaminide alpha-2,6-sialyltransferase 2 [Source:HGNC Symbol;Acc:HGNC:10867]	protein_coding	54.09	76565377	76586956	1904	17	q25.1	ST6GALNAC2		21579
ENSG00000070756	56515.5282389481	0.191753001894699	0.0400509096867987	4.78773149958947	1.6867711189266e-06	6.33153711469395e-06	poly(A) binding protein cytoplasmic 1 [Source:HGNC Symbol;Acc:HGNC:8554]	protein_coding	40.75	100685816	100722809	608	8	q22.3	PABPC1		36993
ENSG00000070759	132.029060467284	0.0266416216135881	0.0368278310206516	0.723410010180848	0.469428023064716	0.542202899158029	testis associated actin remodelling kinase 2 [Source:HGNC Symbol;Acc:HGNC:11732]	protein_coding	42.23	45343883	45491163	2600	1	p34.1	TESK2		147280
ENSG00000070761	1597.22541566291	-0.0352073730613543	0.0245234174256392	-1.43566340898903	0.151098142049652	0.204101352787789	cilia and flagella associated protein 20 [Source:HGNC Symbol;Acc:HGNC:29523]	protein_coding	44.82	58113592	58129381	1281	16	q21	CFAP20		15789
ENSG00000070770	3902.9732012545	0.0731293579436362	0.0242802629297913	3.01188492707417	0.00259630998053821	0.00541799409133148	casein kinase 2 alpha 2 [Source:HGNC Symbol;Acc:HGNC:2459]	protein_coding	41.51	58157907	58198106	1569	16	q21	CSNK2A2		40199
ENSG00000070778	962.409822029226	-0.176742811290119	0.0321695671810902	-5.4940997587935	3.92708468262409e-08	1.93105464075579e-07	protein tyrosine phosphatase non-receptor type 21 [Source:HGNC Symbol;Acc:HGNC:9651]	protein_coding	41.39	88465778	88555007	6443	14	q31.3	PTPN21		89229
ENSG00000070785	601.341945751116	0.0137908849115168	0.0302474033608496	0.455936159113971	0.64843588665803	0.706422902504186	eukaryotic translation initiation factor 2B subunit gamma [Source:HGNC Symbol;Acc:HGNC:3259]	protein_coding	42.55	44850522	44986722	1900	1	p34.1	EIF2B3		136200
ENSG00000070808	18.693203786286	0.0477378659101802	0.121665860952323	0.39236861956607	0.694785868841109	0.748455583848371	calcium/calmodulin dependent protein kinase II alpha [Source:HGNC Symbol;Acc:HGNC:1460]	protein_coding	52.1	150219491	150290093	4837	5	q32	CAMK2A		70602
ENSG00000070814	2211.80804712842	0.178603059801534	0.0303131003386477	5.8919430149421	3.816808097461e-09	2.22628846144859e-08	treacle ribosome biogenesis factor 1 [Source:HGNC Symbol;Acc:HGNC:11654]	protein_coding	52.46	150357629	150400308	4194	5	q32	TCOF1		42679
ENSG00000070831	14761.1813476044	-0.0132691514602238	0.0235172357020582	-0.564230916776604	0.572596989665143	0.638242296420956	cell division cycle 42 [Source:HGNC Symbol;Acc:HGNC:1736]	protein_coding	43.81	22025511	22101360	10598	1	p36.12	CDC42		75849
ENSG00000070882	2856.92230609442	0.311515599042152	0.0418859594000923	7.43723203440496	1.02816863384845e-13	1.17659325962332e-12	oxysterol binding protein like 3 [Source:HGNC Symbol;Acc:HGNC:16370]	protein_coding	40.72	24796540	24981634	6749	7	p15.3	OSBPL3		185094
ENSG00000070915	1423.22279215179	-0.423339860353638	0.125284473979424	-3.37902891640959	0.000727423565207068	0.00169846515554481	solute carrier family 12 member 3 [Source:HGNC Symbol;Acc:HGNC:10912]	protein_coding	52.83	56865207	56915850	3119	16	q13	SLC12A3		50643
ENSG00000070950	585.829356939458	0.110962234884152	0.0232724165515125	4.76797218881596	1.86089464312576e-06	6.93380881148144e-06	RAD18 E3 ubiquitin protein ligase [Source:HGNC Symbol;Acc:HGNC:18278]	protein_coding	40.44	8775402	8963773	557	3	p25.3	RAD18		188371
ENSG00000070961	2712.96923444145	-0.0292137577132058	0.0437247511301074	-0.668128621848008	0.504051493118372	0.574344749584427	ATPase plasma membrane Ca2+ transporting 1 [Source:HGNC Symbol;Acc:HGNC:814]	protein_coding	36.37	89588049	89709300	6977	12	q21.33	ATP2B1		121251
ENSG00000071051	3433.2101408476	0.239260578774993	0.0431990584568245	5.53856003630549	3.04968704628614e-08	1.52362289717011e-07	NCK adaptor protein 2 [Source:HGNC Symbol;Acc:HGNC:7665]	protein_coding	44.54	105744912	105894274	2666	2	q12.2	NCK2		149362
ENSG00000071054	11303.0373922031	0.109127047749304	0.0364442826520747	2.99435301803344	0.00275027530804284	0.00571503616642479	mitogen-activated protein kinase kinase kinase kinase 4 [Source:HGNC Symbol;Acc:HGNC:6866]	protein_coding	41.04	101696850	101894689	526	2	q11.2	MAP4K4		197839
ENSG00000071073	4746.37766212086	-0.14814262206069	0.0394391898634014	-3.75622883162119	0.000172492983415926	0.000453433280720918	alpha-1,3-mannosyl-glycoprotein 4-beta-N-acetylglucosaminyltransferase A [Source:HGNC Symbol;Acc:HGNC:7047]	protein_coding	40.02	98619106	98731132	8432	2	q11.2	MGAT4A		112026
ENSG00000071082	40764.2049803819	0.0945430002468153	0.0359244728172048	2.63171573116411	0.00849549123375043	0.015796532170284	ribosomal protein L31 [Source:HGNC Symbol;Acc:HGNC:10334]	protein_coding	42.39	101002229	101024032	1291	2	q11.2	RPL31		21803
ENSG00000071127	20441.9583405416	-0.0377675611709332	0.0272445279861201	-1.38624391621591	0.165672435721378	0.221519991302802	WD repeat domain 1 [Source:HGNC Symbol;Acc:HGNC:12754]	protein_coding	54.98	10074339	10116949	2993	4	p16.1	WDR1		42610
ENSG00000071189	3503.79436645778	-0.126994959419625	0.0279464455510755	-4.54422581889802	5.51375238331927e-06	1.89679160322497e-05	sorting nexin 13 [Source:HGNC Symbol;Acc:HGNC:21335]	protein_coding	35.09	17790761	17940501	6357	7	p21.1	SNX13		149740
ENSG00000071205	1334.07964115584	0.04797454351264	0.0347724691816333	1.37967031510031	0.167688176774143	0.223900874255643	Rho GTPase activating protein 10 [Source:HGNC Symbol;Acc:HGNC:26099]	protein_coding	40.94	147732063	148072776	1559	4	q31.23	ARHGAP10		340713
ENSG00000071242	4257.53366456936	-0.28152335195191	0.0361980280973908	-7.77731182467925	7.40818455359266e-15	1.00093764155827e-13	ribosomal protein S6 kinase A2 [Source:HGNC Symbol;Acc:HGNC:10431]	protein_coding	46.48	166409364	166906451	5832	6	q27	RPS6KA2		497087
ENSG00000071243	1099.26851680476	-0.224586911721918	0.0261608247928577	-8.58485592484964	9.09503388421779e-18	1.763263020779e-16	inhibitor of growth family member 3 [Source:HGNC Symbol;Acc:HGNC:14587]	protein_coding	35.56	120950763	120977216	3749	7	q31.31	ING3		26453
ENSG00000071246	2995.04271095353	-0.253389223313683	0.0395433823092436	-6.40787935973933	1.47557589988741e-10	1.06513212310823e-09	vasohibin 1 [Source:HGNC Symbol;Acc:HGNC:19964]	protein_coding	55.57	76761468	76783015	6449	14	q24.3	VASH1		21547
ENSG00000071282	1460.90125789945	0.193350532002101	0.0564237722092709	3.42675656786966	0.000610836401526121	0.00144568959291289	LIM and cysteine rich domains 1 [Source:HGNC Symbol;Acc:HGNC:6633]	protein_coding	43.85	8501807	8574668	8284	3	p25.3	LMCD1		72861
ENSG00000071462	3696.44035522368	0.0902212576776164	0.0259323051153194	3.47910674644648	0.000503088146998888	0.00120767554643174	BUD23 rRNA methyltransferase and ribosome maturation factor [Source:HGNC Symbol;Acc:HGNC:16405]	protein_coding	54.07	73683025	73705161	458	7	q11.23	BUD23		22136
ENSG00000071537	12264.4206675014	-0.115743503092044	0.0360358547279112	-3.21189837082998	0.00131861012613898	0.00291513440284159	SEL1L adaptor subunit of ERAD E3 ubiquitin ligase [Source:HGNC Symbol;Acc:HGNC:10717]	protein_coding	38.48	81471547	81533853	7919	14	q31.1	SEL1L		62306
ENSG00000071539	277.731230468838	0.339131625452703	0.0489940528085359	6.92189369958835	4.45645613580221e-12	3.99309297159925e-11	thyroid hormone receptor interactor 13 [Source:HGNC Symbol;Acc:HGNC:12307]	protein_coding	50.22	892884	919357	2431	5	p15.33	TRIP13		26473
ENSG00000071553	10460.2196449638	-0.122124890374889	0.0203027773037057	-6.01518149699642	1.79685264467806e-09	1.10140271228823e-08	ATPase H+ transporting accessory protein 1 [Source:HGNC Symbol;Acc:HGNC:868]	protein_coding	56.77	154428633	154436516	2318	X	q28	ATP6AP1		7883
ENSG00000071564	2265.76216456463	0.0649302536429272	0.0249015432728739	2.6074791000467	0.0091211638530982	0.016863293362678	transcription factor 3 [Source:HGNC Symbol;Acc:HGNC:11633]	protein_coding	59.56	1609290	1652615	996	19	p13.3	TCF3		43325
ENSG00000071575	4427.721655333	-0.183216863878597	0.0390551093732129	-4.69123929798189	2.71555133236841e-06	9.82502819851553e-06	tribbles pseudokinase 2 [Source:HGNC Symbol;Acc:HGNC:30809]	protein_coding	47.65	12716910	12742734	4344	2	p24.3	TRIB2		25824
ENSG00000071626	4344.72133521113	0.0492842336806023	0.01877827276556	2.62453497698635	0.00867673802592389	0.0161095455316553	DAZ associated protein 1 [Source:HGNC Symbol;Acc:HGNC:2683]	protein_coding	58.75	1407569	1435687	2290	19	p13.3	DAZAP1		28118
ENSG00000071655	3868.95675078925	0.0836557197965466	0.0272045110135353	3.07506794571402	0.0021045460309359	0.0044687867631506	methyl-CpG binding domain protein 3 [Source:HGNC Symbol;Acc:HGNC:6918]	protein_coding	58.14	1573596	1592865	5518	19	p13.3	MBD3		19269
ENSG00000071794	2681.32129711275	-0.0289468833264353	0.0470755299009105	-0.614902973739556	0.538618798845953	0.60657694835681	helicase like transcription factor [Source:HGNC Symbol;Acc:HGNC:11099]	protein_coding	35.95	149030127	149086554	5306	3	q24	HLTF		56427
ENSG00000071859	4409.79553933491	0.0584132349833898	0.0241674456348034	2.41702147037291	0.0156480940897418	0.0272975298639261	family with sequence similarity 50 member A [Source:HGNC Symbol;Acc:HGNC:18786]	protein_coding	60.42	154444141	154450654	1337	X	q28	FAM50A		6513
ENSG00000071889	2986.6853226497	-0.0148040288940273	0.0220764759128419	-0.670579351182398	0.502488540404791	0.57292590958042	FAM3 metabolism regulating signaling molecule A [Source:HGNC Symbol;Acc:HGNC:13749]	protein_coding	55.32	154506159	154516242	1712	X	q28	FAM3A		10083
ENSG00000071894	4003.03378447608	0.0965915433716928	0.03065428165092	3.15099679945669	0.00162714273255383	0.00353509775353474	cleavage and polyadenylation specific factor 1 [Source:HGNC Symbol;Acc:HGNC:2324]	protein_coding	59.96	144393229	144409335	789	8	q24.3	CPSF1		16106
ENSG00000071909	332.28214785927	0.450935558726502	0.117803026589189	3.82787753237475	0.000129253036804111	0.000348925141943156	myosin IIIB [Source:HGNC Symbol;Acc:HGNC:15576]	protein_coding	40.21	170178145	170655171	4156	2	q31.1	MYO3B		477026
ENSG00000071967	4070.56282361173	0.0424275519034624	0.0535715557351667	0.791979088925563	0.428372869255114	0.502145961814833	cytochrome b reductase 1 [Source:HGNC Symbol;Acc:HGNC:20797]	protein_coding	41.27	171522247	171558129	1493	2	q31.1	CYBRD1		35882
ENSG00000071991	12.3351444773685	-0.169579633651394	0.166594759092408	-1.01791697755228	0.308717412621464	0.379598200697772	cadherin 19 [Source:HGNC Symbol;Acc:HGNC:1758]	protein_coding	32.3	66501083	66604138	6297	18	q22.1	CDH19		103055
ENSG00000071994	2511.28229451549	0.0144122443962495	0.0208595367604593	0.690918717982695	0.489616622477577	0.56085055293969	programmed cell death 2 [Source:HGNC Symbol;Acc:HGNC:8762]	protein_coding	41.64	170575295	170584692	3355	6	q27	PDCD2		9397
ENSG00000072041	13.675594303976	0.49989098048589	0.177994148600934	2.80846861773335	0.00497777337211243	0.00974580766153149	solute carrier family 6 member 15 [Source:HGNC Symbol;Acc:HGNC:13621]	protein_coding	34.54	84859491	84913629	4799	12	q21.31	SLC6A15		54138
ENSG00000072042	5888.56895963655	-0.170790109528837	0.0341656687082074	-4.99888092305389	5.76639976858023e-07	2.33519763026582e-06	retinol dehydrogenase 11 [Source:HGNC Symbol;Acc:HGNC:17964]	protein_coding	42.62	67676800	67695793	2539	14	q24.1	RDH11		18993
ENSG00000072062	4350.08706530892	-0.0101902770593439	0.020054385222801	-0.50813210906899	0.611360698586773	0.673287363959702	protein kinase cAMP-activated catalytic subunit alpha [Source:HGNC Symbol;Acc:HGNC:9380]	protein_coding	53.35	14091688	14118084	3996	19	p13.12	PRKACA		26396
ENSG00000072071	1064.02441474703	-0.118669041879975	0.0459448781573765	-2.5828568197198	0.00979859786745319	0.0179683407837228	adhesion G protein-coupled receptor L1 [Source:HGNC Symbol;Acc:HGNC:20973]	protein_coding	56.42	14147743	14206187	7853	19	p13.12	ADGRL1		58444
ENSG00000072110	10494.2772917216	0.483525052729494	0.0447881435921826	10.7958270637921	3.60204652825511e-27	2.36641332040468e-25	actinin alpha 1 [Source:HGNC Symbol;Acc:HGNC:163]	protein_coding	50.81	68874128	68979440	3722	14	q24.1	ACTN1		105312
ENSG00000072121	1968.49809553611	-0.106630553126409	0.0257954217694529	-4.1337007039242	3.56968280144781e-05	0.000106480225770393	zinc finger FYVE-type containing 26 [Source:HGNC Symbol;Acc:HGNC:20761]	protein_coding	43	67727374	67816590	4134	14	q24.1	ZFYVE26		89216
ENSG00000072133	416.54517813895	-0.553186949659529	0.141533902856452	-3.90851194304017	9.28663572849241e-05	0.000257069665585545	ribosomal protein S6 kinase A6 [Source:HGNC Symbol;Acc:HGNC:10435]	protein_coding	35.25	84058346	84188199	8465	X	q21.1	RPS6KA6		129853
ENSG00000072134	1293.54906839031	-0.138993275401081	0.024775632308127	-5.61007984266412	2.02233290080794e-08	1.0441105943815e-07	epsin 2 [Source:HGNC Symbol;Acc:HGNC:18639]	protein_coding	48.72	19215615	19336715	562	17	p11.2	EPN2		121100
ENSG00000072135	5182.86332065988	0.0736491252350311	0.0251984049515257	2.92276933308717	0.00346933426496906	0.00704063120530926	protein tyrosine phosphatase non-receptor type 18 [Source:HGNC Symbol;Acc:HGNC:9649]	protein_coding	47.6	130356045	130375405	3616	2	q21.1	PTPN18		19360
ENSG00000072163	2027.46067388657	-0.127023611628293	0.0429365102680526	-2.95840558152688	0.00309234958804978	0.00635264676101832	LIM zinc finger domain containing 2 [Source:HGNC Symbol;Acc:HGNC:16084]	protein_coding	56.36	127638381	127681786	1409	2	q14.3	LIMS2		43405
ENSG00000072195	150.142624372803	0.546962517707723	0.0806210659298219	6.78436226809301	1.16600411678593e-11	9.83918294492213e-11	striated muscle enriched protein kinase [Source:HGNC Symbol;Acc:HGNC:16901]	protein_coding	57.57	219434843	219493629	10782	2	q35	SPEG		58786
ENSG00000072201	945.336355784285	-0.273974065748493	0.0588173343037171	-4.6580496887833	3.19219173171055e-06	1.14171688848285e-05	ligand of numb-protein X 1 [Source:HGNC Symbol;Acc:HGNC:6657]	protein_coding	41.42	53459301	53701405	3757	4	q12	LNX1		242104
ENSG00000072210	7533.59496476537	-0.38813546650296	0.0428630720505733	-9.05524144524701	1.36265983064432e-19	3.44959143086825e-18	aldehyde dehydrogenase 3 family member A2 [Source:HGNC Symbol;Acc:HGNC:403]	protein_coding	45.09	19648136	19685760	3183	17	p11.2	ALDH3A2		37624
ENSG00000072274	4388.34748183212	0.197751345223835	0.0692804858513207	2.85435852237265	0.00431238344307397	0.00856721916390319	transferrin receptor [Source:HGNC Symbol;Acc:HGNC:11763]	protein_coding	42.42	196027183	196082096	354	3	q29	TFRC		54913
ENSG00000072310	5882.1904850728	0.285710901468186	0.0619706828835311	4.61042041452337	4.01855462467078e-06	1.41328751396907e-05	sterol regulatory element binding transcription factor 1 [Source:HGNC Symbol;Acc:HGNC:11289]	protein_coding	58.04	17810399	17837002	1230	17	p11.2	SREBF1		26603
ENSG00000072364	10506.3326253397	-0.0732058250385553	0.0315753434499777	-2.31844905042852	0.0204249289071963	0.0347307263310358	AF4/FMR2 family member 4 [Source:HGNC Symbol;Acc:HGNC:17869]	protein_coding	40.42	132875395	132963634	9536	5	q31.1	AFF4		88239
ENSG00000072401	1039.97545823892	0.160836014374356	0.0288417927551653	5.57649157733274	2.4541779113139e-08	1.24918271539807e-07	ubiquitin conjugating enzyme E2 D1 [Source:HGNC Symbol;Acc:HGNC:12474]	protein_coding	36.06	58334979	58370751	2623	10	q21.1	UBE2D1		35772
ENSG00000072415	2354.93960418755	-0.332526478886415	0.0300386135239783	-11.0699676142168	1.75464008738511e-28	1.37548525111103e-26	membrane palmitoylated protein 5 [Source:HGNC Symbol;Acc:HGNC:18669]	protein_coding	37.7	67240713	67336061	5280	14	q23.3	MPP5		95348
ENSG00000072422	3833.30031451943	0.181119935509091	0.0679651124669086	2.66489569332026	0.00770122055059532	0.0144655290976398	Rho related BTB domain containing 1 [Source:HGNC Symbol;Acc:HGNC:18738]	protein_coding	38.94	60869438	61001440	4411	10	q21.2	RHOBTB1		132002
ENSG00000072501	4970.74708158575	-0.0196412099561279	0.0249022786989214	-0.788731432717386	0.430268992364266	0.504040928320455	structural maintenance of chromosomes 1A [Source:HGNC Symbol;Acc:HGNC:11111]	protein_coding	45.54	53374149	53422728	9826	X	p11.22	SMC1A		48579
ENSG00000072506	3573.34573131664	-0.00668934582337742	0.0196792621000706	-0.339918528924589	0.733917882552652	0.782116338095612	hydroxysteroid 17-beta dehydrogenase 10 [Source:HGNC Symbol;Acc:HGNC:4800]	protein_coding	51.98	53431258	53434370	556	X	p11.22	HSD17B10		3112
ENSG00000072518	2341.94451873318	0.0350913148486034	0.0198672988937948	1.76628514204131	0.0773480230165567	0.113369328323224	microtubule affinity regulating kinase 2 [Source:HGNC Symbol;Acc:HGNC:3332]	protein_coding	49.65	63838928	63911020	4547	11	q13.1	MARK2		72092
ENSG00000072571	210.568921604298	0.311989219865157	0.0480321196349546	6.4954289387244	8.27971626849247e-11	6.14334503378269e-10	hyaluronan mediated motility receptor [Source:HGNC Symbol;Acc:HGNC:5012]	protein_coding	36.97	163460203	163491941	720	5	q34	HMMR		31738
ENSG00000072609	995.517286199524	0.32128462990197	0.0245678990242325	13.0774157605041	4.43254908335982e-39	1.14169799961397e-36	checkpoint with forkhead and ring finger domains [Source:HGNC Symbol;Acc:HGNC:20455]	protein_coding	48.69	132822187	132956304	581	12	q24.33	CHFR		134117
ENSG00000072657	1447.83663570535	-0.767427714408722	0.111301929896163	-6.89500815596531	5.38617128784513e-12	4.77342443953375e-11	thyrotropin releasing hormone degrading enzyme [Source:HGNC Symbol;Acc:HGNC:30748]	protein_coding	36.14	72087266	72670758	590	12	q21.1	TRHDE		583492
ENSG00000072682	5776.21523760687	0.23437590139407	0.061285375129471	3.82433657130971	0.000131124689141059	0.000353389857281508	prolyl 4-hydroxylase subunit alpha 2 [Source:HGNC Symbol;Acc:HGNC:8547]	protein_coding	49.23	132190147	132295315	4547	5	q31.1	P4HA2		105168
ENSG00000072694	568.195637732208	0.301214980067279	0.063191319720912	4.76671450125764	1.8725435706319e-06	6.97401067721915e-06	Fc fragment of IgG receptor IIb [Source:HGNC Symbol;Acc:HGNC:3618]	protein_coding	47.24	161663147	161678654	1440	1	q23.3	FCGR2B		15507
ENSG00000072736	1063.54756464288	0.0269771802160013	0.0342723003321631	0.787142384798851	0.431198520097894	0.504838267361366	nuclear factor of activated T cells 3 [Source:HGNC Symbol;Acc:HGNC:7777]	protein_coding	41.53	68084751	68229259	3870	16	q22.1	NFATC3		144508
ENSG00000072756	541.738512273974	-0.021861310840384	0.0304588881352709	-0.717731741989261	0.472922707558867	0.545424077864799	tRNA nucleotidyl transferase 1 [Source:HGNC Symbol;Acc:HGNC:17341]	protein_coding	38.87	3126933	3150879	2106	3	p26.2	TRNT1		23946
ENSG00000072778	20140.3681564388	0.0476029432907753	0.0290940688820746	1.63617345802409	0.101803289695635	0.144642499071103	acyl-CoA dehydrogenase very long chain [Source:HGNC Symbol;Acc:HGNC:92]	protein_coding	58.51	7217125	7225266	2227	17	p13.1	ACADVL		8141
ENSG00000072786	2588.08206407645	0.0699304745153018	0.0242351453909143	2.8854984522403	0.00390794383300609	0.00784537975729183	serine/threonine kinase 10 [Source:HGNC Symbol;Acc:HGNC:11388]	protein_coding	48.99	172042079	172188224	5892	5	q35.1	STK10		146145
ENSG00000072803	3460.76315800336	-0.127621755587425	0.0242087382167022	-5.27172273271871	1.35149143322536e-07	6.08508642812097e-07	F-box and WD repeat domain containing 11 [Source:HGNC Symbol;Acc:HGNC:13607]	protein_coding	39.72	171861549	172006873	4406	5	q35.1	FBXW11		145324
ENSG00000072818	880.819865361008	0.296130412848663	0.0280599719926771	10.5534821248554	4.89486778608119e-26	2.72017190290204e-24	ArfGAP with coiled-coil, ankyrin repeat and PH domains 1 [Source:HGNC Symbol;Acc:HGNC:16467]	protein_coding	54.55	7336529	7351477	2511	17	p13.1	ACAP1		14948
ENSG00000072832	1500.63328190111	-0.00842399268610695	0.0597419465055232	-0.141006331042932	0.887864940868777	0.913143363017845	collapsin response mediator protein 1 [Source:HGNC Symbol;Acc:HGNC:2365]	protein_coding	48.99	5748084	5893086	1876	4	p16.2	CRMP1		145002
ENSG00000072840	3335.70113531473	-0.345565664209514	0.0565943736462996	-6.10600739870737	1.02154274344714e-09	6.49043621688204e-09	EvC ciliary complex subunit 1 [Source:HGNC Symbol;Acc:HGNC:3497]	protein_coding	47.4	5711201	5814305	6427	4	p16.2	EVC		103104
ENSG00000072849	2819.5243189557	0.171896050157352	0.0211049141229562	8.14483532867724	3.79798420673041e-16	6.08991005164173e-15	derlin 2 [Source:HGNC Symbol;Acc:HGNC:17943]	protein_coding	41.38	5471254	5486811	4167	17	p13.2	DERL2		15557
ENSG00000072858	153.453660042888	0.164328086376244	0.0462019913418544	3.55673168198228	0.000375497330348979	0.000923911323665336	SID1 transmembrane family member 1 [Source:HGNC Symbol;Acc:HGNC:25967]	protein_coding	40.77	113532555	113629575	4818	3	q13.2	SIDT1		97020
ENSG00000072864	885.46892361997	0.056164548395757	0.0258287092910913	2.17450077596905	0.0296675471897475	0.0484906615882386	nudE neurodevelopment protein 1 [Source:HGNC Symbol;Acc:HGNC:17619]	protein_coding	48.63	15643267	15734691	3936	16	p13.11	NDE1		91424
ENSG00000072952	1818.24971557313	0.086261899678576	0.0450147744475879	1.91630194168835	0.0553266738787314	0.0843149828165077	inositol 1,4,5-triphosphate receptor associated 1 [Source:HGNC Symbol;Acc:HGNC:7237]	protein_coding	45.65	10573091	10693988	5815	11	p15.4	IRAG1		120897
ENSG00000072954	381.210092286231	-0.431216158657387	0.0534552759950906	-8.0668587081468	7.21299412078105e-16	1.11365609512763e-14	transmembrane protein 38A [Source:HGNC Symbol;Acc:HGNC:28462]	protein_coding	49.91	16661139	16690023	2631	19	p13.11	TMEM38A		28884
ENSG00000072958	3754.26262674447	0.211084948526147	0.0200690123509534	10.5179539897049	7.14073458448801e-26	3.8753411405514e-24	adaptor related protein complex 1 subunit mu 1 [Source:HGNC Symbol;Acc:HGNC:13667]	protein_coding	51.53	16197854	16245906	12859	19	p13.11	AP1M1		48052
ENSG00000073008	2699.59684271051	0.0295589099158664	0.0354877526834812	0.832932707221708	0.404882682148386	0.479144638508012	PVR cell adhesion molecule [Source:HGNC Symbol;Acc:HGNC:9705]	protein_coding	50.03	44643798	44666162	5792	19	q13.31	PVR		22364
ENSG00000073050	1769.53356399131	0.00993251812314075	0.0220501875922676	0.450450504404046	0.652385635542579	0.710201375818425	X-ray repair cross complementing 1 [Source:HGNC Symbol;Acc:HGNC:12828]	protein_coding	50.91	43543311	43580473	2052	19	q13.31	XRCC1		37162
ENSG00000073060	11654.1408426282	0.242638943965887	0.0712504923947806	3.40543532838324	0.000660586576707702	0.00155307713419819	scavenger receptor class B member 1 [Source:HGNC Symbol;Acc:HGNC:1664]	protein_coding	51.45	124776856	124882668	3405	12	q24.31	SCARB1		105812
ENSG00000073067	15.1254431818174	0.0814167249869521	0.122250948308886	0.665980314371387	0.505423683141933	0.575544568866256	cytochrome P450 family 2 subfamily W member 1 [Source:HGNC Symbol;Acc:HGNC:20243]	protein_coding	66.81	983181	989640	2322	7	p22.3	CYP2W1		6459
ENSG00000073111	1203.88373883855	0.0312925662641593	0.0374737842109656	0.835052208445029	0.403688313558008	0.477905469038141	minichromosome maintenance complex component 2 [Source:HGNC Symbol;Acc:HGNC:6944]	protein_coding	50.56	127598410	127622436	3434	3	q21.3	MCM2		24026
ENSG00000073146	31.2248942236338	-0.166792587266835	0.0952182293935436	-1.75168755320443	0.079827548292234	0.116510309960252	Mov10 like RISC complex RNA helicase 1 [Source:HGNC Symbol;Acc:HGNC:7201]	protein_coding	47.64	50089879	50161690	3889	22	q13.33	MOV10L1		71811
ENSG00000073150	109.657661264076	0.402586350019192	0.147430151823933	2.73069209411097	0.00632014887818755	0.0120968454643017	pannexin 2 [Source:HGNC Symbol;Acc:HGNC:8600]	protein_coding	64.17	50170731	50180295	2964	22	q13.33	PANX2		9564
ENSG00000073169	1272.0005503949	-0.00246878291706293	0.0261300538551594	-0.0944805904629037	0.924727400035309	0.941847874231083	selenoprotein O [Source:HGNC Symbol;Acc:HGNC:30395]	protein_coding	55.78	50200979	50217616	2311	22	q13.33	SELENOO		16637
ENSG00000073282	102.133923769741	0.302710545409462	0.0837424588221046	3.6147797624681	0.000300603053664338	0.000751947857532173	tumor protein p63 [Source:HGNC Symbol;Acc:HGNC:15979]	protein_coding	37.13	189631389	189897276	546	3	q28	TP63		265887
ENSG00000073331	1072.20353250441	0.284477714352438	0.032221520114251	8.82881109717164	1.05794224934578e-18	2.33885952045421e-17	alpha kinase 1 [Source:HGNC Symbol;Acc:HGNC:20917]	protein_coding	40.45	112285509	112442621	304	4	q25	ALPK1		157112
ENSG00000073350	2708.85091141876	-0.227866184744196	0.0397586168100616	-5.73124024492044	9.969893712769e-09	5.41437300124172e-08	LLGL scribble cell polarity complex component 2 [Source:HGNC Symbol;Acc:HGNC:6629]	protein_coding	56.06	75525080	75575209	577	17	q25.1	LLGL2		50129
ENSG00000073417	2707.3183269277	0.0585890582685055	0.0349964296058712	1.67414387491335	0.0941023267143664	0.134941539023862	phosphodiesterase 8A [Source:HGNC Symbol;Acc:HGNC:8793]	protein_coding	41.8	84980440	85139145	3984	15	q25.3	PDE8A		158705
ENSG00000073464	1026.55809563162	-0.0953769258387385	0.0480974072688012	-1.98299516033592	0.047367970133722	0.0735892820832845	chloride voltage-gated channel 4 [Source:HGNC Symbol;Acc:HGNC:2022]	protein_coding	45.22	10156975	10237660	6759	X	p22.2	CLCN4		80685
ENSG00000073536	1195.33789283402	-0.164087137573255	0.02790635975905	-5.87991909335439	4.10467064172796e-09	2.37540978970469e-08	notchless homolog 1 [Source:HGNC Symbol;Acc:HGNC:19889]	protein_coding	52.09	35128730	35142304	5193	17	q12	NLE1		13574
ENSG00000073578	10397.1178602286	0.0223273969108829	0.0457497362217204	0.488033347398464	0.625526220729823	0.685722462146792	succinate dehydrogenase complex flavoprotein subunit A [Source:HGNC Symbol;Acc:HGNC:10680]	protein_coding	46.02	218241	257082	1952	5	p15.33	SDHA		38841
ENSG00000073584	3899.63040754876	-0.00429724632909782	0.0182878491059733	-0.234978225388693	0.814225633723618	0.85164621364143	SWI/SNF related, matrix associated, actin dependent regulator of chromatin, subfamily e, member 1 [Source:HGNC Symbol;Acc:HGNC:11109]	protein_coding	37.88	40624962	40648654	5150	17	q21.2	SMARCE1		23692
ENSG00000073605	404.68495645953	0.435035706084509	0.0482980692666282	9.00731049274259	2.11171545273035e-19	5.17314922231745e-18	gasdermin B [Source:HGNC Symbol;Acc:HGNC:23690]	protein_coding	48.85	39904595	39919854	2209	17	q21.1	GSDMB		15259
ENSG00000073614	3079.35780436709	0.0758045356459508	0.0232330747599822	3.26278533638261	0.00110323050784444	0.00248295720538026	lysine demethylase 5A [Source:HGNC Symbol;Acc:HGNC:9886]	protein_coding	39.44	280057	389320	10701	12	p13.33	KDM5A		109263
ENSG00000073670	51.3778000290989	0.249208213155538	0.0680671211122226	3.66121277179723	0.000251024176432472	0.000639361059640515	ADAM metallopeptidase domain 11 [Source:HGNC Symbol;Acc:HGNC:189]	protein_coding	59.33	44758988	44781846	4614	17	q21.31	ADAM11		22858
ENSG00000073711	5663.04647138301	0.00121671448881789	0.0610586074083596	0.0199269937599545	0.984101611511492	0.98830405062489	protein phosphatase 2 regulatory subunit B''alpha [Source:HGNC Symbol;Acc:HGNC:9307]	protein_coding	39.06	135965728	136147894	6743	3	q22.2	PPP2R3A		182166
ENSG00000073712	4188.64385594204	-0.0214701572332325	0.0318794791626161	-0.673478921149054	0.500642654524896	0.571182475917562	fermitin family member 2 [Source:HGNC Symbol;Acc:HGNC:15767]	protein_coding	39.3	52857268	52952435	3369	14	q22.1	FERMT2		95167
ENSG00000073737	75.6381780489616	-0.197316056109408	0.108243325440774	-1.82289351612142	0.0683195201487032	0.101491493498556	dehydrogenase/reductase 9 [Source:HGNC Symbol;Acc:HGNC:16888]	protein_coding	39.63	169064789	169096167	2863	2	q31.1	DHRS9		31378
ENSG00000073754	54.0968397863397	-1.00382519190982	0.187815293520407	-5.34474681531058	9.0543523296131e-08	4.200256582408e-07	CD5 molecule like [Source:HGNC Symbol;Acc:HGNC:1690]	protein_coding	39.69	157830911	157898256	2204	1	q23.1	CD5L		67345
ENSG00000073756	935.067496789878	0.0825983069282656	0.0989343443691624	0.834880015175107	0.403785268073043	0.477950510250293	prostaglandin-endoperoxide synthase 2 [Source:HGNC Symbol;Acc:HGNC:9605]	protein_coding	36.06	186671791	186680922	4510	1	q31.1	PTGS2		9131
ENSG00000073792	282.550776276038	0.313384830026225	0.100295017979415	3.12463007973681	0.00178028788004212	0.00383801400683452	insulin like growth factor 2 mRNA binding protein 2 [Source:HGNC Symbol;Acc:HGNC:28867]	protein_coding	42.56	185643130	185825042	4283	3	q27.2	IGF2BP2		181912
ENSG00000073803	3428.67063799189	0.0224349152296531	0.0291052172136561	0.770821089049514	0.440812985266126	0.514794696791178	mitogen-activated protein kinase kinase kinase 13 [Source:HGNC Symbol;Acc:HGNC:6852]	protein_coding	40.07	185282941	185489094	1681	3	q27.2	MAP3K13		206153
ENSG00000073849	8265.8284039408	0.0291171371096722	0.0778451267348201	0.374039305104607	0.708375073840325	0.760691041175763	ST6 beta-galactoside alpha-2,6-sialyltransferase 1 [Source:HGNC Symbol;Acc:HGNC:10860]	protein_coding	44.4	186930325	187078553	2476	3	q27.3	ST6GAL1		148228
ENSG00000073861	182.126752378489	0.0240169473485032	0.0548473272535975	0.437887287332273	0.661467991529407	0.718305634648176	T-box transcription factor 21 [Source:HGNC Symbol;Acc:HGNC:11599]	protein_coding	53.22	47733236	47746122	2583	17	q21.32	TBX21		12886
ENSG00000073910	2983.26928037768	-0.0153585606927258	0.0412763097252219	-0.372091419871795	0.709824784392058	0.761844485503666	FRY microtubule binding protein [Source:HGNC Symbol;Acc:HGNC:20367]	protein_coding	39.24	31846713	32299125	13017	13	q13.1	FRY		452412
ENSG00000073921	36622.7702073164	-0.0593039197529495	0.0303601163078857	-1.95334955741082	0.0507781889919029	0.0781872977602589	phosphatidylinositol binding clathrin assembly protein [Source:HGNC Symbol;Acc:HGNC:15514]	protein_coding	37.29	85957175	86069882	3474	11	q14.2	PICALM		112707
ENSG00000073969	1631.36226220327	0.0362468990280647	0.0322849560389006	1.12271793043145	0.261557310334353	0.32870898968367	N-ethylmaleimide sensitive factor, vesicle fusing ATPase [Source:HGNC Symbol;Acc:HGNC:8016]	protein_coding	38.62	46590669	46757464	3983	17	q21.31	NSF		166795
ENSG00000074047	322.439721175545	0.324922357550386	0.0547449511527645	5.93520225534036	2.9348347646348e-09	1.74445288372633e-08	GLI family zinc finger 2 [Source:HGNC Symbol;Acc:HGNC:4318]	protein_coding	52.42	120735623	120992653	546	2	q14.2	GLI2		257030
ENSG00000074054	5676.81399462573	0.181524424027777	0.0246604182720746	7.36096290115786	1.82588310797566e-13	2.01555137368171e-12	cytoplasmic linker associated protein 1 [Source:HGNC Symbol;Acc:HGNC:17088]	protein_coding	41.05	121337776	121649476	7877	2	q14.3	CLASP1		311700
ENSG00000074071	4052.86445022624	0.0191292386941938	0.0176934014094364	1.0811510037856	0.27962994869016	0.348292537411362	mitochondrial ribosomal protein S34 [Source:HGNC Symbol;Acc:HGNC:16618]	protein_coding	65.5	1771890	1773150	1040	16	p13.3	MRPS34		1260
ENSG00000074181	17903.3099050748	0.127786091001655	0.0463061914819242	2.75958974193627	0.00578739892183853	0.011163796239141	notch receptor 3 [Source:HGNC Symbol;Acc:HGNC:7883]	protein_coding	54.88	15159038	15200995	8680	19	p13.12	NOTCH3		41957
ENSG00000074201	2576.84794492266	0.136620700986075	0.0254149716759434	5.37559918335039	7.63284203293507e-08	3.57661356247292e-07	chloride nucleotide-sensitive channel 1A [Source:HGNC Symbol;Acc:HGNC:2080]	protein_coding	41.76	77514936	77637794	415	11	q14.1	CLNS1A		122858
ENSG00000074211	105.444291301539	0.958327295300437	0.141320305811681	6.78124272231249	1.19146505602165e-11	1.00331621505258e-10	protein phosphatase 2 regulatory subunit Bgamma [Source:HGNC Symbol;Acc:HGNC:9306]	protein_coding	51.48	6320578	6563600	4092	4	p16.1	PPP2R2C		243022
ENSG00000074219	1362.39704894494	-0.16177077231495	0.0387848264345709	-4.1709809527665	3.03291215036255e-05	9.16823127122451e-05	TEA domain transcription factor 2 [Source:HGNC Symbol;Acc:HGNC:11715]	protein_coding	53.57	49340595	49362457	2191	19	q13.33	TEAD2		21862
ENSG00000074266	794.040972346473	0.161435939369064	0.0252226266679688	6.40044121868077	1.54928588481989e-10	1.11289340650608e-09	embryonic ectoderm development [Source:HGNC Symbol;Acc:HGNC:3188]	protein_coding	37.04	86244753	86278813	1745	11	q14.2	EED		34060
ENSG00000074276	727.2747607389	-0.835941520498776	0.118783076169404	-7.03754732960938	1.95653088928282e-12	1.84799922819513e-11	cadherin related family member 2 [Source:HGNC Symbol;Acc:HGNC:18231]	protein_coding	53.78	176542511	176595974	4509	5	q35.2	CDHR2		53463
ENSG00000074317	4.90029864263923	0.504240145487645	0.122606666073632	4.11266500946058	3.9111772410279e-05	0.000115667346619573	synuclein beta [Source:HGNC Symbol;Acc:HGNC:11140]	protein_coding	56.95	176620082	176630556	1398	5	q35.2	SNCB		10474
ENSG00000074319	3857.87879431735	-0.0207330562885517	0.0194561401735898	-1.06563049523539	0.286590708285364	0.355788189376987	tumor susceptibility 101 [Source:HGNC Symbol;Acc:HGNC:15971]	protein_coding	39.61	18468336	18526951	2101	11	p15.1	TSG101		58615
ENSG00000074356	2571.62328079955	0.048967284147295	0.0250851950763	1.95203920074587	0.0509335506725153	0.0783708255986066	nuclear cap binding subunit 3 [Source:HGNC Symbol;Acc:HGNC:24612]	protein_coding	44.57	3802158	3846246	518	17	p13.2	NCBP3		44088
ENSG00000074370	2070.16956970398	-0.0380011618704797	0.0508597402821368	-0.747175696526838	0.454957512312504	0.52861202579801	ATPase sarcoplasmic/endoplasmic reticulum Ca2+ transporting 3 [Source:HGNC Symbol;Acc:HGNC:813]	protein_coding	56.9	3923870	3964464	4695	17	p13.2	ATP2A3		40594
ENSG00000074410	42803.0846425665	0.132755581908375	0.0666680973876308	1.99129099389906	0.0464489050078582	0.0723276443299602	carbonic anhydrase 12 [Source:HGNC Symbol;Acc:HGNC:1371]	protein_coding	48.38	63321378	63381846	6098	15	q22.2	CA12		60468
ENSG00000074416	23144.6179528427	0.232326116701363	0.042223658268487	5.50227351746916	3.74924695948465e-08	1.84977289180776e-07	monoglyceride lipase [Source:HGNC Symbol;Acc:HGNC:17038]	protein_coding	44.86	127689062	128052190	4941	3	q21.3	MGLL		363128
ENSG00000074527	8201.85927451849	-0.420581167800052	0.0777111877560733	-5.41210577195409	6.22878763225362e-08	2.95885646687879e-07	netrin 4 [Source:HGNC Symbol;Acc:HGNC:13658]	protein_coding	40.1	95657807	95791189	3621	12	q22	NTN4		133382
ENSG00000074582	1927.61530320681	-0.0323226149157069	0.0190639824197238	-1.69548073451146	0.0899842619055	0.129724113178798	BCS1 homolog, ubiquinol-cytochrome c reductase complex chaperone [Source:HGNC Symbol;Acc:HGNC:1020]	protein_coding	54.42	218658764	218663443	804	2	q35	BCS1L		4679
ENSG00000074590	1353.39866217378	-0.0843849722189093	0.0451830260683549	-1.86762551253756	0.0618142877525787	0.0928931697870989	NUAK family kinase 1 [Source:HGNC Symbol;Acc:HGNC:14311]	protein_coding	45.55	106063345	106138954	5744	12	q23.3	NUAK1		75609
ENSG00000074603	2572.49192622335	-0.0360924907757117	0.0206232593021891	-1.75008664958602	0.0801033630732985	0.116870821128431	dipeptidyl peptidase 8 [Source:HGNC Symbol;Acc:HGNC:16490]	protein_coding	40.97	65442463	65517704	8699	15	q22.31	DPP8		75241
ENSG00000074621	792.652305757266	-0.186600239455765	0.0316490514647159	-5.89591886075312	3.72602044740976e-09	2.18196080115908e-08	solute carrier family 24 member 1 [Source:HGNC Symbol;Acc:HGNC:10975]	protein_coding	44.73	65611366	65660995	5474	15	q22.31	SLC24A1		49629
ENSG00000074657	3114.79167938846	0.201770796070112	0.0368039900449366	5.48230764718054	4.19813350557803e-08	2.05313780575692e-07	zinc finger protein 532 [Source:HGNC Symbol;Acc:HGNC:30940]	protein_coding	43.34	58862600	58986480	6696	18	q21.32	ZNF532		123880
ENSG00000074660	1930.93803044101	-0.259097136229469	0.0283371170871096	-9.14338376176351	6.05281451209853e-20	1.59446462804907e-18	scavenger receptor class F member 1 [Source:HGNC Symbol;Acc:HGNC:16820]	protein_coding	58.07	1633858	1645744	3428	17	p13.3	SCARF1		11886
ENSG00000074695	22776.5795233674	0.0596811749463229	0.0402668649006628	1.48214108780395	0.138302758061433	0.188704421231373	lectin, mannose binding 1 [Source:HGNC Symbol;Acc:HGNC:6631]	protein_coding	36.9	59327823	59359265	4824	18	q21.32	LMAN1		31442
ENSG00000074696	5504.93788478834	-0.357388899475818	0.0315826629497012	-11.3159837105883	1.09368639088739e-29	1.03181680610056e-27	3-hydroxyacyl-CoA dehydratase 3 [Source:HGNC Symbol;Acc:HGNC:24175]	protein_coding	42.55	65530418	65578349	1797	15	q22.31	HACD3		47931
ENSG00000074706	516.900463635385	0.0123876533521099	0.0554076271317469	0.223573070953839	0.823089519534521	0.859255895103363	interaction protein for cytohesin exchange factors 1 [Source:HGNC Symbol;Acc:HGNC:21204]	protein_coding	40.14	154154496	154356792	498	6	q25.2	IPCEF1		202296
ENSG00000074755	2767.76302497777	-0.0470876288472929	0.0251099383268568	-1.87525864199075	0.0607571501187137	0.0914994222715886	zinc finger ZZ-type and EF-hand domain containing 1 [Source:HGNC Symbol;Acc:HGNC:29027]	protein_coding	44.49	4004445	4143030	11466	17	p13.2	ZZEF1		138585
ENSG00000074800	123853.002595226	0.0413001933652273	0.0478673683440504	0.862804762283545	0.388244820355359	0.462268182712534	enolase 1 [Source:HGNC Symbol;Acc:HGNC:3350]	protein_coding	50.15	8861000	8879190	1781	1	p36.23	ENO1		18190
ENSG00000074803	21448.1702940013	-0.361293398506284	0.202086109503761	-1.78781906086208	0.0738052046280827	0.108688361511925	solute carrier family 12 member 1 [Source:HGNC Symbol;Acc:HGNC:10910]	protein_coding	37.89	48178438	48304078	4710	15	q21.1	SLC12A1		125640
ENSG00000074842	4496.98500296326	0.177997652990192	0.0268435591799409	6.63092594379968	3.33587579051668e-11	2.62009953788549e-10	myeloid derived growth factor [Source:HGNC Symbol;Acc:HGNC:16948]	protein_coding	54.73	4641374	4670362	463	19	p13.3	MYDGF		28988
ENSG00000074855	761.615498048363	-0.0512659790507971	0.0328565440047946	-1.56029736552073	0.118689625676157	0.165291499815224	anoctamin 8 [Source:HGNC Symbol;Acc:HGNC:29329]	protein_coding	62.68	17323223	17334855	4618	19	p13.11	ANO8		11632
ENSG00000074935	1033.05010123743	0.0653203210927866	0.0328004400660642	1.99144648551127	0.0464318230004537	0.0723108200650887	tubulin epsilon 1 [Source:HGNC Symbol;Acc:HGNC:20775]	protein_coding	34.63	112070663	112087529	2225	6	q21	TUBE1		16866
ENSG00000074964	3114.47434478269	-0.0452194271411296	0.0444339721112852	-1.01767690333597	0.308831527021196	0.379680974996056	Rho guanine nucleotide exchange factor 10 like [Source:HGNC Symbol;Acc:HGNC:25540]	protein_coding	54.39	17539698	17697874	4625	1	p36.13	ARHGEF10L		158176
ENSG00000074966	102.644412181929	0.297342038085905	0.0636836332723768	4.66904953136333	3.02596423928318e-06	1.0853740431222e-05	TXK tyrosine kinase [Source:HGNC Symbol;Acc:HGNC:12434]	protein_coding	39.46	48066393	48134250	2908	4	p12	TXK		67857
ENSG00000075035	42.9474723419042	0.102808220938445	0.140564038365568	0.731397746776946	0.464536241162171	0.537624248294598	WSC domain containing 2 [Source:HGNC Symbol;Acc:HGNC:29117]	protein_coding	47.04	108129288	108250537	5082	12	q23.3	WSCD2		121249
ENSG00000075073	66.5975568987248	0.0644109598481867	0.0699220834857911	0.921181930473734	0.35695545057302	0.430719519367073	tachykinin receptor 2 [Source:HGNC Symbol;Acc:HGNC:11527]	protein_coding	52.05	69403903	69416918	1740	10	q22.1	TACR2		13015
ENSG00000075089	994.261815579283	-0.0547656843622755	0.0256963580729734	-2.13126250057498	0.0330675225524807	0.0534502130151513	actin related protein 6 [Source:HGNC Symbol;Acc:HGNC:24025]	protein_coding	41	100199122	100241865	582	12	q23.1	ACTR6		42743
ENSG00000075131	202.27564820086	-0.0778265248647116	0.0357667334009025	-2.17594724104013	0.0295592058056114	0.0483476698526011	TIMELESS interacting protein [Source:HGNC Symbol;Acc:HGNC:30750]	protein_coding	44.04	66336191	66386746	1728	15	q22.31	TIPIN		50555
ENSG00000075142	5681.47850943411	-0.0588298181795835	0.0251585663563357	-2.3383613098752	0.0193685130162564	0.0330939097309459	sorcin [Source:HGNC Symbol;Acc:HGNC:11292]	protein_coding	39.54	88205115	88226993	1972	7	q21.12	SRI		21878
ENSG00000075151	5086.14258386677	0.142137314452485	0.0259472711382534	5.47792920863015	4.30332219238587e-08	2.0985623600349e-07	eukaryotic translation initiation factor 4 gamma 3 [Source:HGNC Symbol;Acc:HGNC:3298]	protein_coding	39.36	20806292	21176888	5567	1	p36.12	EIF4G3		370596
ENSG00000075188	798.302881928428	0.0349002311865742	0.0223665562711191	1.56037571289592	0.118671120766993	0.165279913886018	nucleoporin 37 [Source:HGNC Symbol;Acc:HGNC:29929]	protein_coding	36.52	102073103	102120120	2362	12	q23.2	NUP37		47017
ENSG00000075213	262.919932849488	0.792648872455908	0.0958169770082623	8.2725305807504	1.31145210422597e-16	2.24245872447575e-15	semaphorin 3A [Source:HGNC Symbol;Acc:HGNC:10723]	protein_coding	34.35	83955777	84492724	8113	7	q21.11	SEMA3A		536947
ENSG00000075218	144.076692576049	0.33224912464988	0.0456755236383551	7.27411747439454	3.4869245424559e-13	3.67895478221274e-12	G2 and S-phase expressed 1 [Source:HGNC Symbol;Acc:HGNC:13698]	protein_coding	50.08	46296870	46330810	2983	22	q13.31	GTSE1		33940
ENSG00000075223	2504.79651925382	0.176251455878561	0.0828801538080581	2.12658215242627	0.0334548167142301	0.054022421218212	semaphorin 3C [Source:HGNC Symbol;Acc:HGNC:10725]	protein_coding	35.82	80742538	80922359	4874	7	q21.11	SEMA3C		179821
ENSG00000075234	3774.52731302944	-0.0650452911655948	0.0401322777023602	-1.62077247765505	0.105066443123904	0.148654038937274	tetratricopeptide repeat domain 38 [Source:HGNC Symbol;Acc:HGNC:26082]	protein_coding	54.16	46267961	46294008	630	22	q13.31	TTC38		26047
ENSG00000075239	7423.79057533466	-0.414050751077786	0.0377772259452637	-10.9603270414221	5.92847386218479e-28	4.41290575053544e-26	acetyl-CoA acetyltransferase 1 [Source:HGNC Symbol;Acc:HGNC:93]	protein_coding	43.08	108116695	108147603	1624	11	q22.3	ACAT1		30908
ENSG00000075240	4798.5793141497	0.2821721715653	0.0971164519850395	2.90550329833681	0.00366662984619106	0.00740214014856212	GRAM domain containing 4 [Source:HGNC Symbol;Acc:HGNC:29113]	protein_coding	57.68	46576012	46679790	375	22	q13.31	GRAMD4		103778
ENSG00000075275	6169.18702801323	0.0904387647186472	0.07216784039703	1.25317266279689	0.210142876455057	0.27215558323569	cadherin EGF LAG seven-pass G-type receptor 1 [Source:HGNC Symbol;Acc:HGNC:1850]	protein_coding	53.99	46360834	46537620	11839	22	q13.31	CELSR1		176786
ENSG00000075290	11.0233255592405	-0.0464360038531585	0.0935305260939994	-0.496479660624273	0.619556034006894	0.680396302370728	Wnt family member 8B [Source:HGNC Symbol;Acc:HGNC:12789]	protein_coding	42.74	100463009	100483744	2144	10	q24.31	WNT8B		20735
ENSG00000075292	5787.72513904033	0.175319607733132	0.0322995549269789	5.4279264259054	5.70125308900551e-08	2.72581714423372e-07	zinc finger protein 638 [Source:HGNC Symbol;Acc:HGNC:17894]	protein_coding	38.16	71276561	71435069	871	2	p13.3	ZNF638		158508
ENSG00000075303	1374.62949286951	-0.141001326766448	0.030404152064665	-4.6375681343311	3.52532417339664e-06	1.25258233767697e-05	solute carrier family 25 member 40 [Source:HGNC Symbol;Acc:HGNC:29680]	protein_coding	35.47	87833568	87876360	4056	7	q21.12	SLC25A40		42792
ENSG00000075336	1223.51157420447	-0.155314274073756	0.0309173861737197	-5.02352537827973	5.07315175519876e-07	2.07883923059622e-06	translocase of inner mitochondrial membrane 21 [Source:HGNC Symbol;Acc:HGNC:25010]	protein_coding	42.28	74148523	74160531	2524	18	q22.3	TIMM21		12008
ENSG00000075340	86.185156518076	0.981881190387176	0.110856622765313	8.85721724055992	8.20365664712649e-19	1.83868420459836e-17	adducin 2 [Source:HGNC Symbol;Acc:HGNC:244]	protein_coding	44.81	70607618	70768225	3745	2	p13.3	ADD2		160607
ENSG00000075391	4060.64528300956	-0.123243310046146	0.0325919667130594	-3.78140144567473	0.000155947959388405	0.000413356343841172	RAS protein activator like 2 [Source:HGNC Symbol;Acc:HGNC:9874]	protein_coding	37	178094104	178484147	9843	1	q25.2	RASAL2		390043
ENSG00000075399	1167.88889585185	-0.0135829439507123	0.0271728592812389	-0.49987172163698	0.617165405076052	0.678228970867402	VPS9 domain containing 1 [Source:HGNC Symbol;Acc:HGNC:13526]	protein_coding	59.41	89707134	89720898	2791	16	q24.3	VPS9D1		13764
ENSG00000075407	1413.6496332421	0.00350159230830657	0.0385277484067245	0.0908849453474788	0.927584012553373	0.943752321255476	zinc finger protein 37A [Source:HGNC Symbol;Acc:HGNC:13102]	protein_coding	39.11	38094334	38150293	4448	10	p11.1	ZNF37A		55959
ENSG00000075413	2184.38868681231	0.101358474468305	0.0223696069868639	4.531079805194	5.86829633327032e-06	2.00896296624425e-05	microtubule affinity regulating kinase 3 [Source:HGNC Symbol;Acc:HGNC:6897]	protein_coding	42.16	103385377	103503831	3637	14	q32.32	MARK3		118454
ENSG00000075415	20859.571390227	-0.064012748511889	0.0249755676040948	-2.56301476413269	0.0103767635789986	0.0189280286192008	solute carrier family 25 member 3 [Source:HGNC Symbol;Acc:HGNC:10989]	protein_coding	42.39	98593591	98606379	6087	12	q23.1	SLC25A3		12788
ENSG00000075420	13683.3705928574	0.327346781111261	0.0353752990688778	9.25354102233588	2.17175994586274e-20	6.0447939350797e-19	fibronectin type III domain containing 3B [Source:HGNC Symbol;Acc:HGNC:24670]	protein_coding	39.76	172039578	172401669	946	3	q26.31	FNDC3B		362091
ENSG00000075426	13083.119296926	-0.0875684413479239	0.0434264080194883	-2.01647903525952	0.0437499082956563	0.0686055046302295	FOS like 2, AP-1 transcription factor subunit [Source:HGNC Symbol;Acc:HGNC:3798]	protein_coding	51.81	28392448	28417317	393	2	p23.2	FOSL2		24869
ENSG00000075461	18.7168620649563	0.282076329770444	0.16668650429078	1.69225655652583	0.0905970672080661	0.130503205466959	calcium voltage-gated channel auxiliary subunit gamma 4 [Source:HGNC Symbol;Acc:HGNC:1408]	protein_coding	52.47	66964707	67033398	3583	17	q24.2	CACNG4		68691
ENSG00000075539	6729.98816712973	0.0560029560847974	0.0294790563880421	1.89975402698149	0.0574654066157751	0.0870917300041266	FRY like transcription coactivator [Source:HGNC Symbol;Acc:HGNC:29127]	protein_coding	36.94	48497357	48780322	11692	4	p11	FRYL		282965
ENSG00000075568	5083.45432454709	0.106195877166548	0.0248166511159973	4.27921868547735	1.87550520499746e-05	5.87752471253261e-05	transmembrane protein 131 [Source:HGNC Symbol;Acc:HGNC:30366]	protein_coding	39.3	97756333	97995948	7476	2	q11.2	TMEM131		239615
ENSG00000075618	5802.92998089764	0.0549366651283206	0.043883909027337	1.25186352688177	0.210619597014902	0.272656152848635	fascin actin-bundling protein 1 [Source:HGNC Symbol;Acc:HGNC:11148]	protein_coding	59.62	5592816	5606655	2784	7	p22.1	FSCN1		13839
ENSG00000075624	150961.957631104	0.0899287303621388	0.032127674023053	2.79910491800966	0.00512444838669992	0.0100029380453482	actin beta [Source:HGNC Symbol;Acc:HGNC:132]	protein_coding	56.77	5526409	5563902	2554	7	p22.1	ACTB		37493
ENSG00000075643	210.012533328093	1.13645603289811	0.0850246226493931	13.3661990784057	9.52870068754437e-41	2.91740049163741e-38	molybdenum cofactor sulfurase [Source:HGNC Symbol;Acc:HGNC:18234]	protein_coding	42.78	36187497	36272157	6182	18	q12.2	MOCOS		84660
ENSG00000075651	2486.19269976382	0.00435115011019039	0.0469871140264868	0.0926030508649165	0.926218919925965	0.942812088536334	phospholipase D1 [Source:HGNC Symbol;Acc:HGNC:9067]	protein_coding	38.86	171600404	171810950	694	3	q26.31	PLD1		210546
ENSG00000075673	128.648725516856	-0.31625876708921	0.113117201225462	-2.7958503539957	0.00517633623884788	0.0100969357071504	ATPase H+/K+ transporting non-gastric alpha2 subunit [Source:HGNC Symbol;Acc:HGNC:13816]	protein_coding	49.27	24680408	24712472	4406	13	q12.12	ATP12A		32064
ENSG00000075702	132.595653217335	0.236793233147582	0.0421222141141078	5.62157612385038	1.89223084470844e-08	9.82881879548138e-08	WD repeat domain 62 [Source:HGNC Symbol;Acc:HGNC:24502]	protein_coding	51.49	36054649	36105108	2987	19	q13.12	WDR62		50459
ENSG00000075711	6187.73030053226	0.155560706525724	0.0407486284699362	3.81756913954772	0.000134773025148834	0.000362259711626656	discs large MAGUK scaffold protein 1 [Source:HGNC Symbol;Acc:HGNC:2900]	protein_coding	36.59	197042560	197299330	5034	3	q29	DLG1		256770
ENSG00000075785	15375.0449338987	0.0722804181201451	0.0342322037483019	2.11147429045466	0.0347315654641391	0.0558009022560975	RAB7A, member RAS oncogene family [Source:HGNC Symbol;Acc:HGNC:9788]	protein_coding	45.18	128693669	128825942	2131	3	q21.3	RAB7A		132273
ENSG00000075790	4298.03669980362	-0.0608944396856685	0.0338343594608572	-1.79978107036774	0.071895214096089	0.106222674964694	B cell receptor associated protein 29 [Source:HGNC Symbol;Acc:HGNC:24131]	protein_coding	37.26	107580246	107629170	2911	7	q22.3	BCAP29		48924
ENSG00000075826	254.737006896561	0.209755373436387	0.045685553585934	4.59128448650271	4.40526378052579e-06	1.5399443206935e-05	SEC31 homolog B, COPII coat complex component [Source:HGNC Symbol;Acc:HGNC:23197]	protein_coding	46.28	100486646	100519864	2217	10	q24.31	SEC31B		33218
ENSG00000075856	2643.87344540393	0.0158229302140882	0.0183238861628545	0.863513889655346	0.387854986049787	0.461958518689804	spliceosome associated factor 3, U4/U6 recycling protein [Source:HGNC Symbol;Acc:HGNC:16860]	protein_coding	42.57	108522214	108561400	4154	12	q23.3	SART3		39186
ENSG00000075884	1184.86723471571	0.339529725748512	0.0306347684550873	11.0831497305516	1.51449164477573e-28	1.21661662969187e-26	Rho GTPase activating protein 15 [Source:HGNC Symbol;Acc:HGNC:21030]	protein_coding	36.48	143091362	143768352	2968	2	q22.2	ARHGAP15		676990
ENSG00000075886	265.631725632414	1.04696679421286	0.13812857893159	7.57965369882929	3.46478521212774e-14	4.2593234573634e-13	tubulin alpha 3d [Source:HGNC Symbol;Acc:HGNC:24071]	protein_coding	52.01	131476119	131482934	1520	2	q21.1	TUBA3D		6815
ENSG00000075891	3274.57343807388	-0.154594454337832	0.0875441305811364	-1.76590313150181	0.0774121017545807	0.113423582408269	paired box 2 [Source:HGNC Symbol;Acc:HGNC:8616]	protein_coding	51.28	100735396	100829944	3805	10	q24.31	PAX2		94548
ENSG00000075914	929.126262550948	-0.104096640838892	0.0266451235592938	-3.906780188399	9.3534169646957e-05	0.000258785843284087	exosome component 7 [Source:HGNC Symbol;Acc:HGNC:28112]	protein_coding	46.87	44975241	45036066	1593	3	p21.31	EXOSC7		60825
ENSG00000075945	3077.92888465903	0.0630615679481014	0.0385793981517069	1.63459180208365	0.102134647340224	0.145011717769693	kinesin associated protein 3 [Source:HGNC Symbol;Acc:HGNC:17060]	protein_coding	34.27	169921326	170085208	2954	1	q24.2	KIFAP3		163882
ENSG00000075975	1233.46387622308	-0.0787170489084846	0.0224815078205851	-3.50141322978379	0.000462797646773501	0.0011188643346534	makorin ring finger protein 2 [Source:HGNC Symbol;Acc:HGNC:7113]	protein_coding	45.49	12557057	12586208	2510	3	p25.2	MKRN2		29151
ENSG00000076003	1579.93406595082	0.159973416541567	0.0308091963374022	5.19239173880559	2.07609596023689e-07	9.06344071745064e-07	minichromosome maintenance complex component 6 [Source:HGNC Symbol;Acc:HGNC:6949]	protein_coding	40.29	135839626	135876443	3753	2	q21.3	MCM6		36817
ENSG00000076043	3165.45948939454	-0.0179589915559105	0.027810682613868	-0.645758746926803	0.518435608185074	0.587516908584342	RNA exonuclease 2 [Source:HGNC Symbol;Acc:HGNC:17851]	protein_coding	39.48	114439435	114450279	848	11	q23.2	REXO2		10844
ENSG00000076053	1630.14296678128	-0.134888265511758	0.0296876356207177	-4.54358397667835	5.53057578565461e-06	1.90177269069331e-05	RNA binding motif protein 7 [Source:HGNC Symbol;Acc:HGNC:9904]	protein_coding	38.27	114400030	114414203	4243	11	q23.2	RBM7		14173
ENSG00000076067	4856.92580200901	-0.139443949372199	0.0309500336999637	-4.50545387846744	6.62312238816597e-06	2.2469873926985e-05	RNA binding motif single stranded interacting protein 2 [Source:HGNC Symbol;Acc:HGNC:9909]	protein_coding	44.05	56521820	56596193	8488	12	q13.3	RBMS2		74373
ENSG00000076108	6740.74019491395	-0.00846388109329192	0.0217651674334086	-0.38887277661371	0.697370261379822	0.750761443071079	bromodomain adjacent to zinc finger domain 2A [Source:HGNC Symbol;Acc:HGNC:962]	protein_coding	48.64	56595596	56636816	8831	12	q13.3	BAZ2A		41220
ENSG00000076201	2470.07160490416	-0.131065729438077	0.0236167568440124	-5.54969212342578	2.86173109972225e-08	1.43857839390313e-07	protein tyrosine phosphatase non-receptor type 23 [Source:HGNC Symbol;Acc:HGNC:14406]	protein_coding	51.52	47381011	47413435	5119	3	p21.31	PTPN23		32424
ENSG00000076242	1276.38179350266	-0.0557629697790903	0.0241681462007432	-2.30729197497885	0.021038548602036	0.0356582962361853	mutL homolog 1 [Source:HGNC Symbol;Acc:HGNC:7127]	protein_coding	41.9	36993350	37050846	1712	3	p22.2	MLH1		57496
ENSG00000076248	2556.60666294202	-0.109080561601629	0.0246570834061162	-4.42390366309794	9.69332579909144e-06	3.19248219488242e-05	uracil DNA glycosylase [Source:HGNC Symbol;Acc:HGNC:12572]	protein_coding	47.26	109097597	109110992	2048	12	q24.11	UNG		13395
ENSG00000076258	766.837289160594	-0.0117634431565656	0.0547009357993926	-0.21505012637638	0.829728237493672	0.864073938506598	flavin containing dimethylaniline monoxygenase 4 [Source:HGNC Symbol;Acc:HGNC:3772]	protein_coding	40.13	171314183	171342084	537	1	q24.3	FMO4		27901
ENSG00000076321	937.134947030643	-0.029026777230408	0.0280613106844867	-1.03440561122667	0.30094658229341	0.371309321082357	kelch like family member 20 [Source:HGNC Symbol;Acc:HGNC:25056]	protein_coding	38.33	173714941	173786692	450	1	q25.1	KLHL20		71751
ENSG00000076344	116.763727802946	0.0584971919988042	0.102451847129871	0.570972546006431	0.568018253002621	0.634053256619215	regulator of G protein signaling 11 [Source:HGNC Symbol;Acc:HGNC:9993]	protein_coding	64.56	268301	275980	2399	16	p13.3	RGS11		7679
ENSG00000076351	885.799834600415	-0.202475191716026	0.0359928349121483	-5.62543051166239	1.85045886569951e-08	9.62416538900832e-08	solute carrier family 46 member 1 [Source:HGNC Symbol;Acc:HGNC:30521]	protein_coding	52.44	28394642	28407197	6492	17	q11.2	SLC46A1		12555
ENSG00000076356	4186.45548073466	-0.100095675151558	0.0403442597674439	-2.48103883250154	0.0131000100750852	0.0232983191021929	plexin A2 [Source:HGNC Symbol;Acc:HGNC:9100]	protein_coding	47.99	208022242	208244384	11508	1	q32.2	PLXNA2		222142
ENSG00000076382	958.175755839036	0.123022550987627	0.069812413241734	1.76218734283897	0.0780376498943462	0.114236981942766	sperm associated antigen 5 [Source:HGNC Symbol;Acc:HGNC:13452]	protein_coding	46.2	28577565	28599025	547	17	q11.2	SPAG5		21460
ENSG00000076513	5167.99886008736	0.269605871020575	0.0525218508625308	5.13321344531886	2.84836565913617e-07	1.21345312551333e-06	ankyrin repeat domain 13A [Source:HGNC Symbol;Acc:HGNC:21268]	protein_coding	44	109999186	110039763	1455	12	q24.11	ANKRD13A		40577
ENSG00000076554	3855.66904244295	0.347563084440463	0.0498456058998079	6.97279285036843	3.1070997333424e-12	2.86145898824898e-11	tumor protein D52 [Source:HGNC Symbol;Acc:HGNC:12005]	protein_coding	41.15	80034745	80231232	4041	8	q21.13	TPD52		196487
ENSG00000076555	2051.76825393729	-0.128057352778662	0.0373248241317401	-3.43088964938392	0.000601605276900906	0.00142618682662834	acetyl-CoA carboxylase beta [Source:HGNC Symbol;Acc:HGNC:85]	protein_coding	46.78	109116595	109268226	9360	12	q24.11	ACACB		151631
ENSG00000076604	2743.14810664521	0.047602572014608	0.0305760082751965	1.55686025416285	0.119503667767278	0.16626820002226	TNF receptor associated factor 4 [Source:HGNC Symbol;Acc:HGNC:12034]	protein_coding	59.58	28744005	28750956	543	17	q11.2	TRAF4		6951
ENSG00000076641	2246.2313926952	0.238988878728512	0.0587150773323352	4.07031531910965	4.6949547657623e-05	0.00013690358058275	phosphoprotein membrane anchor with glycosphingolipid microdomains 1 [Source:HGNC Symbol;Acc:HGNC:30043]	protein_coding	40.56	80967810	81112068	10744	8	q21.13	PAG1		144258
ENSG00000076650	658.830316307791	-0.0378748004359414	0.0251728580163072	-1.50458880796951	0.132429825476261	0.181682345113568	G-patch domain containing 1 [Source:HGNC Symbol;Acc:HGNC:24658]	protein_coding	45.71	33080899	33130542	3191	19	q13.11	GPATCH1		49643
ENSG00000076662	272.845408983072	0.121866699710492	0.0443170463062919	2.74988316839136	0.00596165164255176	0.0114679936091707	intercellular adhesion molecule 3 [Source:HGNC Symbol;Acc:HGNC:5346]	protein_coding	55.88	10333776	10339661	1735	19	p13.2	ICAM3		5885
ENSG00000076685	1360.52045130307	-0.080777223134494	0.0273860078891103	-2.94958007247979	0.00318206104381188	0.00651394129846238	5'-nucleotidase, cytosolic II [Source:HGNC Symbol;Acc:HGNC:8022]	protein_coding	42.4	103087185	103277605	4688	10	q24.33	NT5C2		190420
ENSG00000076706	23065.6288505701	0.0744026323194459	0.0376900131262488	1.9740675618823	0.0483740611907234	0.0749370778942118	melanoma cell adhesion molecule [Source:HGNC Symbol;Acc:HGNC:6934]	protein_coding	59.59	119308529	119321521	3327	11	q23.3	MCAM		12992
ENSG00000076716	2747.03352118619	-0.183131794794251	0.0882586210764858	-2.07494511652915	0.0379916216547264	0.06052327160723	glypican 4 [Source:HGNC Symbol;Acc:HGNC:4452]	protein_coding	41.25	133300103	133415489	4959	X	q26.2	GPC4		115386
ENSG00000076770	1491.65357002406	0.172040591798299	0.0849568054147111	2.02503602811445	0.0428636648704228	0.0673915986679925	muscleblind like splicing regulator 3 [Source:HGNC Symbol;Acc:HGNC:20564]	protein_coding	36.96	132369317	132489968	8760	X	q26.2	MBNL3		120651
ENSG00000076826	1133.9951653286	-0.123607611056022	0.0436702290090531	-2.83047773874503	0.00464785454713478	0.0091652370563077	calmodulin regulated spectrin associated protein family member 3 [Source:HGNC Symbol;Acc:HGNC:29307]	protein_coding	58.7	7595863	7618304	4137	19	p13.2	CAMSAP3		22441
ENSG00000076864	3508.25547704869	-0.425677525501538	0.0782491833110419	-5.44002515412157	5.32730489153667e-08	2.56288693966693e-07	RAP1 GTPase activating protein [Source:HGNC Symbol;Acc:HGNC:9858]	protein_coding	56.63	21596215	21669363	3334	1	p36.12	RAP1GAP		73148
ENSG00000076924	3977.72838839687	-0.12037730061779	0.0179624996009161	-6.70158960569448	2.06164371245699e-11	1.67271462610198e-10	XPA binding protein 2 [Source:HGNC Symbol;Acc:HGNC:14089]	protein_coding	60.81	7619525	7629545	2647	19	p13.2	XAB2		10020
ENSG00000076928	5231.82810067871	0.275266118681354	0.0228859040489251	12.0277581384985	2.53963350783275e-33	3.78079201207358e-31	Rho guanine nucleotide exchange factor 1 [Source:HGNC Symbol;Acc:HGNC:681]	protein_coding	58.24	41883173	41930150	3229	19	q13.2	ARHGEF1		46977
ENSG00000076944	3035.8902377578	0.0706626956685648	0.0282799439307459	2.49868584752534	0.0124654761184391	0.0222625226693717	syntaxin binding protein 2 [Source:HGNC Symbol;Acc:HGNC:11445]	protein_coding	61.17	7636881	7647873	549	19	p13.2	STXBP2		10992
ENSG00000076984	2632.80470795537	-0.043507061214951	0.0195956128773085	-2.22024498480126	0.0264021421938459	0.0437304849831108	mitogen-activated protein kinase kinase 7 [Source:HGNC Symbol;Acc:HGNC:6847]	protein_coding	63.14	7903843	7914478	3430	19	p13.2	MAP2K7		10635
ENSG00000077009	15.4233645440006	-1.17005040580357	0.163731928782097	-7.14613462692873	8.92555266843399e-13	8.90196331596056e-12	nicotinamide riboside kinase 2 [Source:HGNC Symbol;Acc:HGNC:17871]	protein_coding	57.79	3933103	3942416	1126	19	p13.3	NMRK2		9313
ENSG00000077044	2062.86466035974	0.175861275001989	0.0473241499729188	3.71610002720863	0.00020232151206672	0.000524275316236212	diacylglycerol kinase delta [Source:HGNC Symbol;Acc:HGNC:2851]	protein_coding	47.77	233354494	233472104	6308	2	q37.1	DGKD		117610
ENSG00000077063	1057.12087041542	-0.220224948457786	0.101079829004156	-2.17872300168544	0.0293522519542851	0.0480382241515062	cortactin binding protein 2 [Source:HGNC Symbol;Acc:HGNC:15679]	protein_coding	38.77	117710651	117874139	5904	7	q31.31	CTTNBP2		163488
ENSG00000077092	1240.29569506783	-0.240353793247613	0.0448254792951969	-5.36199048011891	8.23098789666912e-08	3.84246952241801e-07	retinoic acid receptor beta [Source:HGNC Symbol;Acc:HGNC:9865]	protein_coding	40.14	25174332	25597932	1273	3	p24.2	RARB		423600
ENSG00000077097	8135.11847991314	-0.187515432549961	0.0274483046931733	-6.83158521613896	8.39813794623849e-12	7.21421834058295e-11	DNA topoisomerase II beta [Source:HGNC Symbol;Acc:HGNC:11990]	protein_coding	35.14	25597984	25664907	5814	3	p24.2	TOP2B		66923
ENSG00000077147	24160.594674232	-0.0605700998059285	0.0264929170937622	-2.2862752180729	0.0222381627352969	0.03746067338375	transmembrane 9 superfamily member 3 [Source:HGNC Symbol;Acc:HGNC:21529]	protein_coding	37.03	96518110	96587452	6100	10	q24.1	TM9SF3		69342
ENSG00000077150	4791.44742633944	0.124379027081425	0.0295892413244373	4.20352200712568	2.62793588628088e-05	8.02172980185851e-05	nuclear factor kappa B subunit 2 [Source:HGNC Symbol;Acc:HGNC:7795]	protein_coding	61.37	102394110	102402524	585	10	q24.32	NFKB2		8414
ENSG00000077152	207.999602143656	0.24159687940252	0.0347643332394586	6.94956171713082	3.6642279642734e-12	3.33854167188459e-11	ubiquitin conjugating enzyme E2 T [Source:HGNC Symbol;Acc:HGNC:25009]	protein_coding	40.71	202331657	202341980	878	1	q32.1	UBE2T		10323
ENSG00000077157	4652.19052030547	0.146487100471895	0.0536100793903688	2.73245445889438	0.00628643616492984	0.0120436835476171	protein phosphatase 1 regulatory subunit 12B [Source:HGNC Symbol;Acc:HGNC:7619]	protein_coding	39.63	202348699	202592706	15431	1	q32.1	PPP1R12B		244007
ENSG00000077232	9793.12562067264	0.186888393356503	0.0328348626073671	5.69176718024612	1.25731219728173e-08	6.7157356896941e-08	DnaJ heat shock protein family (Hsp40) member C10 [Source:HGNC Symbol;Acc:HGNC:24637]	protein_coding	36.29	182716255	182794464	19989	2	q32.1	DNAJC10		78209
ENSG00000077235	4818.91627333518	0.0370780101855748	0.0248672336856096	1.49103879644769	0.135951309379948	0.185869230542457	general transcription factor IIIC subunit 1 [Source:HGNC Symbol;Acc:HGNC:4664]	protein_coding	49.42	27459555	27549913	584	16	p12.1	GTF3C1		90358
ENSG00000077238	3993.21748431672	0.116611979714695	0.0320736999558303	3.63575078258152	0.000277172198342803	0.00069959142362866	interleukin 4 receptor [Source:HGNC Symbol;Acc:HGNC:6015]	protein_coding	49.92	27313668	27364778	529	16	p12.1	IL4R		51110
ENSG00000077254	3915.47607396507	0.012421158477775	0.021888864486419	0.567464725522046	0.570398485743332	0.636097603474472	ubiquitin specific peptidase 33 [Source:HGNC Symbol;Acc:HGNC:20059]	protein_coding	38.35	77695987	77759852	4327	1	p31.1	USP33		63865
ENSG00000077264	139.34063742046	0.394880447291827	0.0973977581309008	4.05430735644977	5.02830683288244e-05	0.000145938713963841	p21 (RAC1) activated kinase 3 [Source:HGNC Symbol;Acc:HGNC:8592]	protein_coding	39.22	110944285	111227361	2477	X	q23	PAK3		283076
ENSG00000077274	810.930178439164	-0.195382353458735	0.208402702146454	-0.937523129241533	0.348489532041025	0.421821545310287	calpain 6 [Source:HGNC Symbol;Acc:HGNC:1483]	protein_coding	41.36	111245099	111270483	3532	X	q23	CAPN6		25384
ENSG00000077279	11.4575803674893	0.217959107409063	0.102790216365757	2.12042658450588	0.0339700867427237	0.0547346437865334	doublecortin [Source:HGNC Symbol;Acc:HGNC:2714]	protein_coding	39.48	111293779	111412429	8918	X	q23	DCX		118650
ENSG00000077312	2611.56591543482	0.106148957649965	0.017430457200716	6.08985504095699	1.13012969551081e-09	7.1300989770816e-09	small nuclear ribonucleoprotein polypeptide A [Source:HGNC Symbol;Acc:HGNC:11151]	protein_coding	50.77	40750637	40765389	695	19	q13.2	SNRPA		14752
ENSG00000077327	10.7648655132887	-0.240475421482073	0.15398728597512	-1.56165763919579	0.118368663088549	0.164905614788586	sperm associated antigen 6 [Source:HGNC Symbol;Acc:HGNC:11215]	protein_coding	38.39	22345445	22454224	2568	10	p12.2	SPAG6		108779
ENSG00000077348	1189.65182217379	0.168762445718645	0.0311639185289675	5.41531532890438	6.11807881509206e-08	2.91138020329909e-07	exosome component 5 [Source:HGNC Symbol;Acc:HGNC:24662]	protein_coding	52.36	41386374	41397359	998	19	q13.2	EXOSC5		10985
ENSG00000077380	8247.02451175978	-0.146328895764769	0.029376490132108	-4.9811565339058	6.32053861257697e-07	2.54626067691873e-06	dynein cytoplasmic 1 intermediate chain 2 [Source:HGNC Symbol;Acc:HGNC:2964]	protein_coding	36.36	171687409	171750158	980	2	q31.1	DYNC1I2		62749
ENSG00000077420	2279.14296088754	0.453951466150221	0.0746171269189139	6.08374357060851	1.1740833196462e-09	7.38968428989027e-09	amyloid beta precursor protein binding family B member 1 interacting protein [Source:HGNC Symbol;Acc:HGNC:17379]	protein_coding	41.53	26438341	26567803	2633	10	p12.1	APBB1IP		129462
ENSG00000077454	752.942676822131	0.0528690459931349	0.0241476833211466	2.18940447785467	0.0285674544866851	0.0468720003999432	leucine rich repeats and calponin homology domain containing 4 [Source:HGNC Symbol;Acc:HGNC:6691]	protein_coding	60.34	100574011	100586129	774	7	q22.1	LRCH4		12118
ENSG00000077458	1103.61754014544	0.111978852028699	0.0251271820367783	4.45648269928546	8.33153213594008e-06	2.78467089536354e-05	family with sequence similarity 76 member B [Source:HGNC Symbol;Acc:HGNC:28492]	protein_coding	34.6	95768953	95790409	3823	11	q21	FAM76B		21456
ENSG00000077463	1264.28224713781	0.0321996731285981	0.0172460736671871	1.86707268854256	0.0618914377870167	0.0929746677439289	sirtuin 6 [Source:HGNC Symbol;Acc:HGNC:14934]	protein_coding	57.86	4174109	4182566	1372	19	p13.3	SIRT6		8457
ENSG00000077498	6.82177536084533	0.135133560480387	0.121525399563108	1.11197791544979	0.26614764592612	0.333702507374683	tyrosinase [Source:HGNC Symbol;Acc:HGNC:12442]	protein_coding	35.29	89177875	89295759	2062	11	q14.3	TYR		117884
ENSG00000077514	774.250081252115	0.153955231308038	0.0341400634569462	4.50951801838885	6.49750761706808e-06	2.20852652078265e-05	DNA polymerase delta 3, accessory subunit [Source:HGNC Symbol;Acc:HGNC:20932]	protein_coding	41.72	74493851	74669117	513	11	q13.4	POLD3		175266
ENSG00000077522	56.9113216528991	1.05982601562183	0.146941100025268	7.21259072811883	5.48972285592204e-13	5.63095656024317e-12	actinin alpha 2 [Source:HGNC Symbol;Acc:HGNC:164]	protein_coding	42.49	236664141	236764631	583	1	q43	ACTN2		100490
ENSG00000077549	11903.42253908	0.232005854720154	0.0228461564357843	10.1551372710011	3.14367473277036e-24	1.38998392067206e-22	capping actin protein of muscle Z-line subunit beta [Source:HGNC Symbol;Acc:HGNC:1491]	protein_coding	49.21	19338775	19485539	1675	1	p36.13	CAPZB		146764
ENSG00000077585	2330.29590738224	0.115380220087224	0.0590701576094128	1.95327428868818	0.0507871024260392	0.0781872977602589	G protein-coupled receptor 137B [Source:HGNC Symbol;Acc:HGNC:11862]	protein_coding	43.63	236142505	236221865	1107	1	q42.3	GPR137B		79360
ENSG00000077616	97.2981689120083	-0.117216881268173	0.052239042644813	-2.24385584676888	0.0248416777964147	0.0414164086717786	N-acetylated alpha-linked acidic dipeptidase 2 [Source:HGNC Symbol;Acc:HGNC:14526]	protein_coding	34.98	90131515	90192894	730	11	q14.3	NAALAD2		61379
ENSG00000077684	4566.36813219552	-0.16747156572257	0.0382822845945557	-4.37464920122314	1.21627911057246e-05	3.93707582829828e-05	jade family PHD finger 1 [Source:HGNC Symbol;Acc:HGNC:30027]	protein_coding	44.2	128809700	128875224	3560	4	q28.2	JADE1		65524
ENSG00000077713	1478.37868694357	0.178001614521034	0.0367251458516115	4.84685929472553	1.25431321105872e-06	4.82316125020139e-06	solute carrier family 25 member 43 [Source:HGNC Symbol;Acc:HGNC:30557]	protein_coding	45.23	119399336	119454478	2507	X	q24	SLC25A43		55142
ENSG00000077721	3742.46119953156	0.0596791181244736	0.0193871821166427	3.07827706808628	0.0020820124158706	0.00442615164055185	ubiquitin conjugating enzyme E2 A [Source:HGNC Symbol;Acc:HGNC:12472]	protein_coding	40.03	119574536	119591083	718	X	q24	UBE2A		16547
ENSG00000077782	5262.78360294205	-0.110650042635797	0.0537387792151201	-2.05903528609865	0.039490858334583	0.0626288270323767	fibroblast growth factor receptor 1 [Source:HGNC Symbol;Acc:HGNC:3688]	protein_coding	49.49	38400215	38468834	6216	8	p11.23	FGFR1		68619
ENSG00000077935	12.7156037180227	0.555520808243616	0.106708821202574	5.20595019214978	1.93006414193802e-07	8.46234823864585e-07	structural maintenance of chromosomes 1B [Source:HGNC Symbol;Acc:HGNC:11112]	protein_coding	39.89	45344063	45413619	4233	22	q13.31	SMC1B		69556
ENSG00000077942	1733.69924178653	0.273383514769935	0.0803288402068194	3.40330464209449	0.000665760041105555	0.00156433365001735	fibulin 1 [Source:HGNC Symbol;Acc:HGNC:3600]	protein_coding	53.13	45502238	45601135	568	22	q13.31	FBLN1		98897
ENSG00000077943	2219.95653349624	-0.0049344716655204	0.0642983585536061	-0.0767433535866469	0.938827715040802	0.952742797496379	integrin subunit alpha 8 [Source:HGNC Symbol;Acc:HGNC:6144]	protein_coding	39.98	15513954	15719922	6547	10	p13	ITGA8		205968
ENSG00000077984	748.30622567384	0.392579181704437	0.0483401248065143	8.12118676308287	4.61646980753875e-16	7.31879237121846e-15	cystatin F [Source:HGNC Symbol;Acc:HGNC:2479]	protein_coding	56.39	24949269	24959928	891	20	p11.21	CST7		10659
ENSG00000078018	2438.39722964951	-0.00255029901948126	0.073230402891767	-0.0348256860371306	0.972218738555598	0.97921876174922	microtubule associated protein 2 [Source:HGNC Symbol;Acc:HGNC:6839]	protein_coding	35.9	209424047	209734118	2241	2	q34	MAP2		310071
ENSG00000078043	1487.06622256526	0.159328591524069	0.0408931760069843	3.89621465197168	9.77078008038685e-05	0.000268911886642533	protein inhibitor of activated STAT 2 [Source:HGNC Symbol;Acc:HGNC:17311]	protein_coding	38.59	46803218	46920160	11243	18	q21.1	PIAS2		116942
ENSG00000078053	86.7765287602892	0.296746277347192	0.0902743348143652	3.28716105144838	0.00101202937438728	0.00229526872784729	amphiphysin [Source:HGNC Symbol;Acc:HGNC:471]	protein_coding	39.13	38383704	38631420	3145	7	p14.1	AMPH		247716
ENSG00000078061	4047.29083820732	-0.145924086820915	0.0220145147187009	-6.62853979229239	3.39023737461436e-11	2.65765129844769e-10	A-Raf proto-oncogene, serine/threonine kinase [Source:HGNC Symbol;Acc:HGNC:646]	protein_coding	51.19	47561205	47571908	2378	X	p11.3	ARAF		10703
ENSG00000078070	1779.69365046604	0.036413786040886	0.0483733802822614	0.752764967600144	0.451591161850267	0.525453161002745	methylcrotonoyl-CoA carboxylase 1 [Source:HGNC Symbol;Acc:HGNC:6936]	protein_coding	41.62	183015218	183116075	2454	3	q27.1	MCCC1		100857
ENSG00000078081	213.008694336971	0.43472239146289	0.0835654914608794	5.2021759683709	1.96968589342048e-07	8.62674574697276e-07	lysosomal associated membrane protein 3 [Source:HGNC Symbol;Acc:HGNC:14582]	protein_coding	44.17	183122215	183163839	3196	3	q27.1	LAMP3		41624
ENSG00000078098	260.599750234667	0.487855056051631	0.0545368251639508	8.94542457477166	3.705226277985e-19	8.76453452082545e-18	fibroblast activation protein alpha [Source:HGNC Symbol;Acc:HGNC:3590]	protein_coding	36.7	162170684	162245151	697	2	q24.2	FAP		74467
ENSG00000078114	4945.23898271484	-0.257772023769644	0.0806020191304948	-3.19808395063045	0.0013834399971687	0.00304476886397077	nebulette [Source:HGNC Symbol;Acc:HGNC:16932]	protein_coding	39.95	20779973	21293011	6618	10	p12.31	NEBL		513038
ENSG00000078124	1486.79011526766	0.301268123644199	0.0395272399522804	7.62178497683893	2.50191557861111e-14	3.15451313862646e-13	alkaline ceramidase 3 [Source:HGNC Symbol;Acc:HGNC:16066]	protein_coding	38.74	76860859	77026797	4495	11	q13.5	ACER3		165938
ENSG00000078140	4159.19360944992	0.0202732508151421	0.0214709730903482	0.944216674755904	0.345058935883703	0.418043254635273	ubiquitin conjugating enzyme E2 K [Source:HGNC Symbol;Acc:HGNC:4914]	protein_coding	41.99	39698109	39782792	5153	4	p14	UBE2K		84683
ENSG00000078142	2666.87930033277	-0.10012747995225	0.0289603376487165	-3.45740029576926	0.000545414024864607	0.00130076916247472	phosphatidylinositol 3-kinase catalytic subunit type 3 [Source:HGNC Symbol;Acc:HGNC:8974]	protein_coding	35.33	41955234	42087830	9415	18	q12.3	PIK3C3		132596
ENSG00000078177	530.145966670064	0.154900940900298	0.0354388300898076	4.37093833255091	1.23713732480457e-05	4.00140071150164e-05	NEDD4 binding protein 2 [Source:HGNC Symbol;Acc:HGNC:29851]	protein_coding	40.51	40056850	40158252	9720	4	p14	N4BP2		101402
ENSG00000078237	409.183386309217	0.0879828452854	0.0383635984821027	2.2933939663258	0.0218253336958501	0.0368302506117471	TP53 induced glycolysis regulatory phosphatase [Source:HGNC Symbol;Acc:HGNC:1185]	protein_coding	41.85	4307763	4360028	3633	12	p13.32	TIGAR		52265
ENSG00000078246	2064.77192945819	0.130123938069869	0.0268551409305614	4.8454014226299	1.26355938070736e-06	4.85756410109886e-06	TUB like protein 3 [Source:HGNC Symbol;Acc:HGNC:12425]	protein_coding	44.99	2877223	2941138	978	12	p13.33	TULP3		63915
ENSG00000078269	843.50039149563	0.0582507208252726	0.03614515870245	1.61157739836744	0.107053932241476	0.151044618596855	synaptojanin 2 [Source:HGNC Symbol;Acc:HGNC:11504]	protein_coding	49.67	157981863	158099176	7402	6	q25.3	SYNJ2		117313
ENSG00000078295	226.44621741075	-0.324361877575772	0.150242934109956	-2.15891602155737	0.0308566826621724	0.0502419616254337	adenylate cyclase 2 [Source:HGNC Symbol;Acc:HGNC:233]	protein_coding	40.93	7396138	7830081	6645	5	p15.31	ADCY2		433943
ENSG00000078304	4423.5748906683	-0.0748013213971867	0.0193125657883833	-3.87319438632957	0.000107418083306519	0.000293496083147818	protein phosphatase 2 regulatory subunit B'gamma [Source:HGNC Symbol;Acc:HGNC:9311]	protein_coding	44.63	101761798	101927989	3363	14	q32.31	PPP2R5C		166191
ENSG00000078328	11.2796824201283	0.220926378726668	0.143836772761028	1.53595199951905	0.124550153343372	0.17231437789265	RNA binding fox-1 homolog 1 [Source:HGNC Symbol;Acc:HGNC:18222]	protein_coding	42.38	5239802	7713340	829	16	p13.3	RBFOX1		2473538
ENSG00000078369	29689.5188328638	0.0112857888259683	0.0302512452266893	0.373068570943036	0.709097409543792	0.761214849475199	G protein subunit beta 1 [Source:HGNC Symbol;Acc:HGNC:4396]	protein_coding	46.7	1785285	1891117	3145	1	p36.33	GNB1		105832
ENSG00000078399	1003.91163979233	-0.0272972549505444	0.0952967925772079	-0.286444634833105	0.774537592524621	0.81698007760641	homeobox A9 [Source:HGNC Symbol;Acc:HGNC:5109]	protein_coding	55.25	27162438	27175180	2064	7	p15.2	HOXA9		12742
ENSG00000078401	2957.85429028031	-0.185375013657401	0.0618397864055622	-2.99766581407091	0.00272055816993112	0.00566053307135175	endothelin 1 [Source:HGNC Symbol;Acc:HGNC:3176]	protein_coding	42.83	12290361	12297194	2035	6	p24.1	EDN1		6833
ENSG00000078403	1942.31154683128	-0.0250345358953143	0.0240549568265022	-1.04072254528983	0.29800433657305	0.368153945837469	MLLT10 histone lysine methyltransferase DOT1L cofactor [Source:HGNC Symbol;Acc:HGNC:16063]	protein_coding	39.77	21524646	21743630	573	10	p12.31	MLLT10		218984
ENSG00000078487	248.024666438804	0.139117047686696	0.0475461062211131	2.92593986644737	0.00343417310712608	0.00697625525905545	zinc finger CW-type and PWWP domain containing 1 [Source:HGNC Symbol;Acc:HGNC:23486]	protein_coding	44.82	100400826	100428992	666	7	q22.1	ZCWPW1		28166
ENSG00000078549	21.2127445757854	-0.0965943075584574	0.129006115139383	-0.748757587608102	0.454003327048373	0.527578916357344	ADCYAP receptor type I [Source:HGNC Symbol;Acc:HGNC:242]	protein_coding	51.96	31052308	31111479	6639	7	p14.3	ADCYAP1R1		59171
ENSG00000078579	17.4054339155356	0.22474691926505	0.108756379028143	2.066517120866	0.0387796774990044	0.0616455551309115	fibroblast growth factor 20 [Source:HGNC Symbol;Acc:HGNC:3677]	protein_coding	39.47	16992181	17002345	1840	8	p22	FGF20		10164
ENSG00000078589	78.3261623890032	0.452192504520416	0.0546709697981543	8.27116303570093	1.32658495271205e-16	2.26594673975351e-15	P2Y receptor family member 10 [Source:HGNC Symbol;Acc:HGNC:19906]	protein_coding	38.13	78945332	78963727	439	X	q21.1	P2RY10		18395
ENSG00000078596	2838.54161163107	-0.427129700176634	0.0664748054899019	-6.42543738231048	1.31490885195183e-10	9.54249818453595e-10	integral membrane protein 2A [Source:HGNC Symbol;Acc:HGNC:6173]	protein_coding	36.96	79360384	79367667	1616	X	q21.1	ITM2A		7283
ENSG00000078618	7490.43586320255	0.209204269143072	0.0263973185127055	7.92520910949261	2.27762725971666e-15	3.28817237930803e-14	nardilysin convertase [Source:HGNC Symbol;Acc:HGNC:7995]	protein_coding	39.35	51789191	51878937	1660	1	p32.3	NRDC		89746
ENSG00000078668	5324.57879469438	-0.0759281890692386	0.0268819652224459	-2.82450291267545	0.00473540178834354	0.00932314545249341	voltage dependent anion channel 3 [Source:HGNC Symbol;Acc:HGNC:12674]	protein_coding	40.44	42391624	42405937	719	8	p11.21	VDAC3		14313
ENSG00000078674	9539.12158236503	-0.130423555845744	0.0384178604490368	-3.39486775997735	0.000686617560990171	0.00161031119557559	pericentriolar material 1 [Source:HGNC Symbol;Acc:HGNC:8727]	protein_coding	36.57	17922840	18027975	6820	8	p22	PCM1		105135
ENSG00000078687	659.19252536456	0.116612956097818	0.034665917588336	3.36390795947242	0.000768471668495299	0.00178499710344592	trinucleotide repeat containing adaptor 6C [Source:HGNC Symbol;Acc:HGNC:29318]	protein_coding	42.22	77959240	78108835	7093	17	q25.3	TNRC6C		149595
ENSG00000078699	1182.08721664091	0.0634338044371101	0.0286780133557136	2.21193161640229	0.0269713903013171	0.0446050499816013	CBFA2/RUNX1 partner transcriptional co-repressor 2 [Source:HGNC Symbol;Acc:HGNC:1536]	protein_coding	42.36	33490075	33650036	712	20	q11.21	CBFA2T2		159961
ENSG00000078725	271.92278373773	-0.226287309678229	0.160216651492384	-1.41238321716507	0.157837155363594	0.212355817932596	BMP/retinoic acid inducible neural specific 1 [Source:HGNC Symbol;Acc:HGNC:2687]	protein_coding	40.76	119153458	119369435	572	9	q33.1	BRINP1		215977
ENSG00000078747	3129.68637080261	-0.0414239489257608	0.0205108797594573	-2.0196085887862	0.0434240035596872	0.0681669058491867	itchy E3 ubiquitin protein ligase [Source:HGNC Symbol;Acc:HGNC:13890]	protein_coding	41.77	34363241	34540748	703	20	q11.22	ITCH		177507
ENSG00000078795	9.2811105164097	0.294010932078083	0.0526905845635689	5.57995198788071	2.40584984248688e-08	1.22805049996963e-07	polycystin 2 like 2, transient receptor potential cation channel [Source:HGNC Symbol;Acc:HGNC:9012]	protein_coding	39.33	137887968	137942747	1927	5	q31.2	PKD2L2		54779
ENSG00000078804	6336.44589507307	-0.163871244847357	0.031655356346647	-5.17673037867141	2.25808175336099e-07	9.78421698579138e-07	tumor protein p53 inducible nuclear protein 2 [Source:HGNC Symbol;Acc:HGNC:16104]	protein_coding	55.18	34704339	34713439	4127	20	q11.22	TP53INP2		9100
ENSG00000078808	11919.4843100657	0.019180424811664	0.023249787026121	0.824972064910311	0.409387450552524	0.483805269835832	stromal cell derived factor 4 [Source:HGNC Symbol;Acc:HGNC:24188]	protein_coding	61.39	1216909	1232067	1933	1	p36.33	SDF4		15158
ENSG00000078814	118.011451823546	0.23656458184219	0.053239049056235	4.44344115899427	8.8531376235385e-06	2.93662845905886e-05	myosin heavy chain 7B [Source:HGNC Symbol;Acc:HGNC:15906]	protein_coding	53.87	34955810	35002437	1725	20	q11.22	MYH7B		46627
ENSG00000078900	48.696084028524	0.142953346222667	0.093083856656917	1.53574799494564	0.12460019888658	0.172362130880476	tumor protein p73 [Source:HGNC Symbol;Acc:HGNC:12003]	protein_coding	59.52	3652516	3736201	5192	1	p36.32	TP73		83685
ENSG00000078902	4809.56225575833	-0.182283618968844	0.0240582655694029	-7.57675645582161	3.54300973468867e-14	4.35218917220235e-13	toll interacting protein [Source:HGNC Symbol;Acc:HGNC:16476]	protein_coding	57.49	1274371	1309654	3627	11	p15.5	TOLLIP		35283
ENSG00000078967	1331.53548041624	0.0964941610952118	0.0266482241082661	3.62103533440639	0.000293426432373225	0.000736379634723218	ubiquitin conjugating enzyme E2 D4 (putative) [Source:HGNC Symbol;Acc:HGNC:21647]	protein_coding	45.79	43926436	43956136	849	7	p13	UBE2D4		29700
ENSG00000079101	52.3556551595753	-0.222125816881263	0.0806891256982055	-2.7528593842008	0.00590772648941223	0.0113799475004383	clusterin like 1 [Source:HGNC Symbol;Acc:HGNC:2096]	protein_coding	41.51	596988	650334	574	18	p11.32	CLUL1		53346
ENSG00000079102	150.401893657284	-0.115736955400229	0.0570592608393827	-2.02836408494704	0.0425231028000598	0.0669080179517667	RUNX1 partner transcriptional co-repressor 1 [Source:HGNC Symbol;Acc:HGNC:1535]	protein_coding	38.11	91954967	92103286	7537	8	q21.3	RUNX1T1		148319
ENSG00000079112	26.6737111190888	0.367266764531082	0.131238701358159	2.79846387331117	0.00513463129751146	0.0100204043373083	cadherin 17 [Source:HGNC Symbol;Acc:HGNC:1756]	protein_coding	40.61	94127162	94217303	3670	8	q22.1	CDH17		90141
ENSG00000079134	1133.2636911805	0.172056166636962	0.0275255496644018	6.25078041073521	4.08406756634469e-10	2.77057543474395e-09	THO complex 1 [Source:HGNC Symbol;Acc:HGNC:19070]	protein_coding	37.31	214520	268050	2277	18	p11.32	THOC1		53530
ENSG00000079150	658.695202844277	0.00166935628686117	0.0336258384676368	0.0496450456831831	0.960405249602013	0.970150397490779	FKBP prolyl isomerase 7 [Source:HGNC Symbol;Acc:HGNC:3723]	protein_coding	37.58	178463664	178478600	2876	2	q31.2	FKBP7		14936
ENSG00000079156	131.2564831786	0.116145660660262	0.0739134487394986	1.57137385199827	0.116095835956677	0.162166405274081	oxysterol binding protein like 6 [Source:HGNC Symbol;Acc:HGNC:16388]	protein_coding	39.34	178194481	178402893	3637	2	q31.2	OSBPL6		208412
ENSG00000079215	809.047058550394	0.137791157800207	0.0647825925906203	2.12697813239659	0.0334219001694153	0.0539800113515579	solute carrier family 1 member 3 [Source:HGNC Symbol;Acc:HGNC:10941]	protein_coding	40.39	36596588	36688334	3877	5	p13.2	SLC1A3		91746
ENSG00000079246	20344.1218001179	0.0492014274729407	0.0292365072004691	1.68287638244801	0.0923990244822778	0.132792398394644	X-ray repair cross complementing 5 [Source:HGNC Symbol;Acc:HGNC:12833]	protein_coding	39.46	216107464	216206303	3761	2	q35	XRCC5		98839
ENSG00000079257	1472.22952652843	0.0817495951946934	0.039995661278835	2.043961584352	0.0409573423778811	0.0647268012043122	latexin [Source:HGNC Symbol;Acc:HGNC:13347]	protein_coding	36.91	158645822	158672648	749	3	q25.32	LXN		26826
ENSG00000079263	102.621775202073	0.614796204614919	0.0429040516222355	14.3295605279454	1.43022782092964e-46	1.00905681957501e-43	SP140 nuclear body protein [Source:HGNC Symbol;Acc:HGNC:17133]	protein_coding	41.29	230203110	230313215	580	2	q37.1	SP140		110105
ENSG00000079277	1423.19865013319	0.101441402513215	0.0219176037055107	4.62830717610381	3.68666905547012e-06	1.30448274668804e-05	MAPK interacting serine/threonine kinase 1 [Source:HGNC Symbol;Acc:HGNC:7110]	protein_coding	48.24	46557407	46616843	2661	1	p33	MKNK1		59436
ENSG00000079308	66465.0996729983	-0.0342669971860107	0.0524651289086262	-0.653138530273898	0.513666974381235	0.583171761931316	tensin 1 [Source:HGNC Symbol;Acc:HGNC:11973]	protein_coding	52.84	217799588	218033982	10680	2	q35	TNS1		234394
ENSG00000079313	1557.61081161059	0.125792352557765	0.0239342051301361	5.2557564320102	1.47417287038147e-07	6.59900777039454e-07	RNA exonuclease 1 homolog [Source:HGNC Symbol;Acc:HGNC:24616]	protein_coding	60.94	1815248	1848483	4609	19	p13.3	REXO1		33235
ENSG00000079332	7455.84289783229	0.0262783828466805	0.0221395901061379	1.18694080245845	0.235250971495332	0.300253068621579	secretion associated Ras related GTPase 1A [Source:HGNC Symbol;Acc:HGNC:10534]	protein_coding	40.56	70147289	70170523	5902	10	q22.1	SAR1A		23234
ENSG00000079335	298.670654755352	-0.0439067948522966	0.0398801839039362	-1.10096771263793	0.270910709681776	0.338784531905532	cell division cycle 14A [Source:HGNC Symbol;Acc:HGNC:1718]	protein_coding	38.39	100345001	100520277	2163	1	p21.2	CDC14A		175276
ENSG00000079337	1646.27451439633	-0.274615802311782	0.0563635560356589	-4.87222279123134	1.10349628076279e-06	4.2807636021845e-06	Rap guanine nucleotide exchange factor 3 [Source:HGNC Symbol;Acc:HGNC:16629]	protein_coding	54.34	47734363	47771040	6300	12	q13.11	RAPGEF3		36677
ENSG00000079385	1286.33690268165	-0.15646111905762	0.0743647864604024	-2.1039678388767	0.0353812525408126	0.056760413739967	CEA cell adhesion molecule 1 [Source:HGNC Symbol;Acc:HGNC:1814]	protein_coding	47.52	42507304	42561234	3170	19	q13.2	CEACAM1		53930
ENSG00000079387	853.509624633574	0.134712968211775	0.0232518786971795	5.79363800947903	6.8877834605568e-09	3.84082688022183e-08	SUMO specific peptidase 1 [Source:HGNC Symbol;Acc:HGNC:17927]	protein_coding	38.55	48042897	48106079	4456	12	q13.11	SENP1		63182
ENSG00000079432	5671.53679519658	-0.0221527121523382	0.0253693032191241	-0.873209325498494	0.382548992784654	0.456509965135798	capicua transcriptional repressor [Source:HGNC Symbol;Acc:HGNC:14214]	protein_coding	61.52	42268537	42295797	8218	19	q13.2	CIC		27260
ENSG00000079435	312.387095185333	-0.365792722032008	0.0559249407213145	-6.54077979009094	6.11988879639405e-11	4.63620147054557e-10	lipase E, hormone sensitive type [Source:HGNC Symbol;Acc:HGNC:6621]	protein_coding	54.96	42401514	42427388	3768	19	q13.2	LIPE		25874
ENSG00000079459	3268.88699466867	-0.181739059804346	0.0313185368513757	-5.80292306332192	6.51686989359026e-09	3.65030195938174e-08	farnesyl-diphosphate farnesyltransferase 1 [Source:HGNC Symbol;Acc:HGNC:3629]	protein_coding	44.37	11795573	11839304	2289	8	p23.1	FDFT1		43731
ENSG00000079462	938.212706276924	0.0634454561207748	0.0261128208956488	2.42966688180926	0.015112705772628	0.0264831400186215	platelet activating factor acetylhydrolase 1b catalytic subunit 3 [Source:HGNC Symbol;Acc:HGNC:8576]	protein_coding	53.73	42297033	42303546	1054	19	q13.2	PAFAH1B3		6513
ENSG00000079482	711.093881761423	-0.148121363461007	0.028309976665125	-5.23212594673304	1.67571506757034e-07	7.41756796889167e-07	oligophrenin 1 [Source:HGNC Symbol;Acc:HGNC:8148]	protein_coding	39.48	67949349	68433913	2140	X	q12	OPHN1		484564
ENSG00000079557	111.915648083104	-0.234878742060898	0.142261940855153	-1.6510300692442	0.098732435133296	0.140710629273493	afamin [Source:HGNC Symbol;Acc:HGNC:316]	protein_coding	36.25	73481745	73504001	1997	4	q13.3	AFM		22256
ENSG00000079616	1589.99622979003	0.0769024352788062	0.0235094199809194	3.27113282000243	0.00107117588756271	0.00241483344366214	kinesin family member 22 [Source:HGNC Symbol;Acc:HGNC:6391]	protein_coding	50.18	29790719	29805384	2505	16	p11.2	KIF22		14665
ENSG00000079689	729.737739371965	-0.896065100206017	0.126922017177002	-7.05996579739504	1.66543591757132e-12	1.59251789242368e-11	secretagogin, EF-hand calcium binding protein [Source:HGNC Symbol;Acc:HGNC:16941]	protein_coding	39.57	25652201	25701783	1468	6	p22.2	SCGN		49582
ENSG00000079691	1809.65140555568	-0.125129137024298	0.0390434782572085	-3.20486653878477	0.00135125119777152	0.00297877369735612	capping protein regulator and myosin 1 linker 1 [Source:HGNC Symbol;Acc:HGNC:21581]	protein_coding	39.54	25279078	25620530	1290	6	p22.2	CARMIL1		341452
ENSG00000079739	6882.18871995389	-0.0437068674816156	0.0444434877290358	-0.983425687652795	0.325397972796271	0.397308721186237	phosphoglucomutase 1 [Source:HGNC Symbol;Acc:HGNC:8905]	protein_coding	42.35	63593411	63660245	2337	1	p31.3	PGM1		66834
ENSG00000079785	5789.50473640127	-0.0844310656637419	0.0176735057315461	-4.77726756344881	1.77693264510938e-06	6.63772698715236e-06	DEAD-box helicase 1 [Source:HGNC Symbol;Acc:HGNC:2734]	protein_coding	39.55	15591178	15634346	2807	2	p24.3	DDX1		43168
ENSG00000079805	13759.3805225683	0.119873793359801	0.0359244275074204	3.33683239169337	0.000847390338306757	0.00195099361800564	dynamin 2 [Source:HGNC Symbol;Acc:HGNC:2974]	protein_coding	53.08	10718055	10833488	2195	19	p13.2	DNM2		115433
ENSG00000079819	6027.08631798128	0.0778036384117861	0.0381430265834364	2.03978670233716	0.041371574839323	0.0652924085700928	erythrocyte membrane protein band 4.1 like 2 [Source:HGNC Symbol;Acc:HGNC:3379]	protein_coding	38.6	130839347	131063322	2994	6	q23.2	EPB41L2		223975
ENSG00000079841	20.3470130309449	-0.442914322989967	0.153255602236988	-2.89003675249054	0.00385196789557139	0.00774258429845621	regulating synaptic membrane exocytosis 1 [Source:HGNC Symbol;Acc:HGNC:17282]	protein_coding	35.57	71886703	72403143	6674	6	q13	RIMS1		516440
ENSG00000079931	783.309584987347	0.437443412690013	0.0925588964795862	4.7261087732014	2.28863087122219e-06	8.37753511105852e-06	monooxygenase DBH like 1 [Source:HGNC Symbol;Acc:HGNC:21063]	protein_coding	37.05	132296055	132401475	2989	6	q23.2	MOXD1		105420
ENSG00000079950	8998.02372284572	0.0422455556808936	0.0334238534851954	1.26393432461657	0.206253600525297	0.267643116811195	syntaxin 7 [Source:HGNC Symbol;Acc:HGNC:11442]	protein_coding	37.41	132445867	132513198	15845	6	q23.2	STX7		67331
ENSG00000079974	1074.92237378856	0.0589175604466292	0.025030842642936	2.35379852316943	0.018582680093426	0.0318652805533155	RAB, member of RAS oncogene family like 2B [Source:HGNC Symbol;Acc:HGNC:9800]	protein_coding	50.06	50767501	50783662	1126	22	q13.33	RABL2B		16161
ENSG00000079999	4408.36051829705	0.000970064099879545	0.0220148165001974	0.0440641465201787	0.964853271942752	0.973801737289903	kelch like ECH associated protein 1 [Source:HGNC Symbol;Acc:HGNC:23177]	protein_coding	54.06	10486125	10503558	1044	19	p13.2	KEAP1		17433
ENSG00000080007	86.3165975560731	0.204784667852061	0.187416025629985	1.09267426392003	0.274536843370181	0.342658976799317	DEAD-box helicase 43 [Source:HGNC Symbol;Acc:HGNC:18677]	protein_coding	40.78	73394828	73417566	2430	6	q13	DDX43		22738
ENSG00000080031	47.5477473237438	1.15644611799014	0.111934448670229	10.3314585610472	5.0782452205734e-25	2.46720614354026e-23	protein tyrosine phosphatase receptor type H [Source:HGNC Symbol;Acc:HGNC:9672]	protein_coding	52.64	55181247	55209506	3923	19	q13.42	PTPRH		28259
ENSG00000080166	41.6836526821098	0.109141518363362	0.0970638731091043	1.12442987145878	0.260830705601535	0.327948230264691	dopachrome tautomerase [Source:HGNC Symbol;Acc:HGNC:2709]	protein_coding	39.87	94436811	94479682	5074	13	q32.1	DCT		42871
ENSG00000080189	3199.14285384534	0.156129169047968	0.0215515654773652	7.24444677635806	4.34207877702141e-13	4.52239488541248e-12	solute carrier family 35 member C2 [Source:HGNC Symbol;Acc:HGNC:17117]	protein_coding	53.97	46345980	46364458	5740	20	q13.12	SLC35C2		18478
ENSG00000080200	787.295694815077	-0.251813089160964	0.0415273943445047	-6.06378254970593	1.32956887101742e-09	8.32044507134578e-09	crystallin beta-gamma domain containing 3 [Source:HGNC Symbol;Acc:HGNC:34427]	protein_coding	37.12	97822011	97944984	10779	3	q11.2	CRYBG3		122973
ENSG00000080224	180.867480676015	0.307432918389755	0.160825596153062	1.91159197132503	0.0559285499290035	0.085088372369955	EPH receptor A6 [Source:HGNC Symbol;Acc:HGNC:19296]	protein_coding	35.41	96814581	97752460	2058	3	q11.2	EPHA6		937879
ENSG00000080293	293.46614331531	0.262140626939669	0.0840048885693468	3.12054014241409	0.00180519691986706	0.0038865504071491	secretin receptor [Source:HGNC Symbol;Acc:HGNC:10608]	protein_coding	46.84	119439843	119525301	1854	2	q14.2	SCTR		85458
ENSG00000080298	1108.05940404651	-0.00286309090806413	0.0300046041473455	-0.0954217190803173	0.923979865457778	0.941324791360081	regulatory factor X3 [Source:HGNC Symbol;Acc:HGNC:9984]	protein_coding	35	3218297	3526004	9307	9	p24.2	RFX3		307707
ENSG00000080345	3509.08052306115	0.00890364767227634	0.0249820444533908	0.356401882515578	0.721539619772054	0.77185070362818	replication timing regulatory factor 1 [Source:HGNC Symbol;Acc:HGNC:23207]	protein_coding	38.04	151409883	151508013	8053	2	q23.3	RIF1		98130
ENSG00000080371	9594.18566969156	-0.0482159496285485	0.0289877301238701	-1.66332270317519	0.0962478565277292	0.137568393189066	RAB21, member RAS oncogene family [Source:HGNC Symbol;Acc:HGNC:18263]	protein_coding	37.14	71754863	71800286	15558	12	q21.1	RAB21		45423
ENSG00000080493	15383.4263045461	-0.0513967868773834	0.0816371816155357	-0.629575713667246	0.528972217429386	0.597136808089716	solute carrier family 4 member 4 [Source:HGNC Symbol;Acc:HGNC:11030]	protein_coding	37.95	71062667	71572087	4270	4	q13.3	SLC4A4		509420
ENSG00000080503	8781.18170017008	-0.149099573873699	0.0337907339785218	-4.41243963414556	1.02212298139131e-05	3.35205934095327e-05	SWI/SNF related, matrix associated, actin dependent regulator of chromatin, subfamily a, member 2 [Source:HGNC Symbol;Acc:HGNC:11098]	protein_coding	40.37	1980290	2193624	162	9	p24.3	SMARCA2		213334
ENSG00000080511	14.2396677670288	-0.0752501713320536	0.148098534651302	-0.508108817614099	0.611377031821874	0.673287363959702	retinol dehydrogenase 8 [Source:HGNC Symbol;Acc:HGNC:14423]	protein_coding	50.99	10013249	10022279	1714	19	p13.2	RDH8		9030
ENSG00000080546	1332.29081712918	-0.0528036036974533	0.0497512386555109	-1.06135254366384	0.288529715179052	0.357948905826489	sestrin 1 [Source:HGNC Symbol;Acc:HGNC:21595]	protein_coding	37.66	108986437	109094819	3509	6	q21	SESN1		108382
ENSG00000080561	334.625160029784	-0.165769676360186	0.0396436726228422	-4.1814914056341	2.89603199730862e-05	8.77570704394528e-05	midline 2 [Source:HGNC Symbol;Acc:HGNC:7096]	protein_coding	39.96	107825755	107931637	758	X	q22.3	MID2		105882
ENSG00000080573	1626.35723481787	0.0534163664135678	0.065065259393843	0.820966010298001	0.411665629195464	0.486108147646252	collagen type V alpha 3 chain [Source:HGNC Symbol;Acc:HGNC:14864]	protein_coding	52.35	9959561	10010504	6207	19	p13.2	COL5A3		50943
ENSG00000080603	7099.47882540978	0.0330922013861716	0.027123200610789	1.22006992688791	0.222438367700041	0.285885050944567	Snf2 related CREBBP activator protein [Source:HGNC Symbol;Acc:HGNC:16974]	protein_coding	49.63	30698209	30741409	836	16	p11.2	SRCAP		43200
ENSG00000080608	1026.79379550598	0.163042831621076	0.0433542410882196	3.76071239003602	0.000169430147445119	0.000446032284651515	pumilio RNA binding family member 3 [Source:HGNC Symbol;Acc:HGNC:29676]	protein_coding	39.59	2720469	2844095	340	9	p24.2	PUM3		123626
ENSG00000080618	4.40154155789775	0.340170558082794	0.10571336246247	3.21785770652749	0.00129151872562838	0.00286265187280039	carboxypeptidase B2 [Source:HGNC Symbol;Acc:HGNC:2300]	protein_coding	39	46053186	46105033	1724	13	q14.13	CPB2		51847
ENSG00000080709	81.6647876802597	-0.0662689426428429	0.069487474917366	-0.953681835779029	0.340244717375889	0.413259807549293	potassium calcium-activated channel subfamily N member 2 [Source:HGNC Symbol;Acc:HGNC:6291]	protein_coding	37.71	114055926	114496500	2244	5	q22.3	KCNN2		440574
ENSG00000080802	1534.71439618451	-0.00765585731595077	0.0265758931999895	-0.288075258970179	0.773289130698007	0.815996315303582	CCR4-NOT transcription complex subunit 4 [Source:HGNC Symbol;Acc:HGNC:7880]	protein_coding	37.19	135361795	135510127	3507	7	q33	CNOT4		148332
ENSG00000080815	4253.49559824215	-0.135537832801429	0.0248908360849215	-5.44529048116368	5.17209107088459e-08	2.49413140586164e-07	presenilin 1 [Source:HGNC Symbol;Acc:HGNC:9508]	protein_coding	42.73	73136418	73223691	571	14	q24.2	PSEN1		87273
ENSG00000080819	1086.24744463074	0.225920901640818	0.036199150156588	6.24105540222749	4.34628259296562e-10	2.93496161614869e-09	coproporphyrinogen oxidase [Source:HGNC Symbol;Acc:HGNC:2321]	protein_coding	40.35	98579446	98593648	2709	3	q11.2	CPOX		14202
ENSG00000080822	3535.83624145754	0.113386412252507	0.0278020445027975	4.07834798772074	4.53568432468174e-05	0.000132709249074307	claudin domain containing 1 [Source:HGNC Symbol;Acc:HGNC:1322]	protein_coding	38.91	98497912	98523066	560	3	q11.2	CLDND1		25154
ENSG00000080823	477.287591938668	0.0289415372272963	0.0359395747864548	0.805283239973222	0.420656251116102	0.494780297684908	MOK protein kinase [Source:HGNC Symbol;Acc:HGNC:9833]	protein_coding	46.51	102224500	102305190	748	14	q32.31	MOK		80690
ENSG00000080824	43915.1831749916	-0.0607852112518889	0.0392256232194622	-1.54963022287252	0.121230294608693	0.168367192719924	heat shock protein 90 alpha family class A member 1 [Source:HGNC Symbol;Acc:HGNC:5253]	protein_coding	47.25	102080742	102139699	3228	14	q32.31	HSP90AA1		58957
ENSG00000080839	404.974311618385	0.142571681473536	0.0320381103318707	4.45006525031251	8.58442037671483e-06	2.85742337339388e-05	RB transcriptional corepressor like 1 [Source:HGNC Symbol;Acc:HGNC:9893]	protein_coding	43.07	36996349	37095997	5686	20	q11.23	RBL1		99648
ENSG00000080845	5913.7139202908	0.242200005796744	0.0280373355779189	8.63848153914778	5.69650610504001e-18	1.14402480899114e-16	DLG associated protein 4 [Source:HGNC Symbol;Acc:HGNC:24476]	protein_coding	51.09	36306336	36528637	5056	20	q11.23	DLGAP4		222301
ENSG00000080854	63.5569310982381	-0.113089097036755	0.0872441217306998	-1.29623744033819	0.194893694221736	0.254735398802747	immunoglobulin superfamily member 9B [Source:HGNC Symbol;Acc:HGNC:32326]	protein_coding	55.74	133896438	133956968	17159	11	q25	IGSF9B		60530
ENSG00000080986	213.128497417452	0.377605354716871	0.0385051981086722	9.80660724433011	1.05454626048327e-22	3.85408156956352e-21	NDC80 kinetochore complex component [Source:HGNC Symbol;Acc:HGNC:16909]	protein_coding	36.33	2571557	2616635	2126	18	p11.32	NDC80		45078
ENSG00000081014	553.305195000303	0.0671674991000672	0.0304648351278512	2.20475505014836	0.0274712878315916	0.0453301390729344	adaptor related protein complex 4 subunit epsilon 1 [Source:HGNC Symbol;Acc:HGNC:573]	protein_coding	37.92	50908672	51005895	1603	15	q21.2	AP4E1		97223
ENSG00000081019	1959.95512255778	-0.0391752013282272	0.0241456885135825	-1.62245120101629	0.10470677373711	0.148235632300828	round spermatid basic protein 1 [Source:HGNC Symbol;Acc:HGNC:25642]	protein_coding	37.22	113761832	113812476	6621	1	p13.2	RSBN1		50644
ENSG00000081026	1156.47570084707	-0.17147392896365	0.0420025344454634	-4.08246624227625	4.45602863388093e-05	0.000130496258151933	membrane associated guanylate kinase, WW and PDZ domain containing 3 [Source:HGNC Symbol;Acc:HGNC:29647]	protein_coding	37.14	113390515	113685923	3911	1	p13.2	MAGI3		295408
ENSG00000081041	875.957957717773	0.195006489165423	0.0769171288445294	2.53528039976095	0.0112357350121185	0.0203144592804063	C-X-C motif chemokine ligand 2 [Source:HGNC Symbol;Acc:HGNC:4603]	protein_coding	47.61	74097040	74099196	1115	4	q13.3	CXCL2		2156
ENSG00000081051	32.4639419181144	-0.119484249758067	0.142947254117281	-0.835862503941743	0.40323225868675	0.47750491583667	alpha fetoprotein [Source:HGNC Symbol;Acc:HGNC:317]	protein_coding	34.51	73431138	73456174	197	4	q13.3	AFP		25036
ENSG00000081052	1293.92658846652	-0.53800743273985	0.0752679023547188	-7.14789991362261	8.81155174621784e-13	8.80449816415498e-12	collagen type IV alpha 4 chain [Source:HGNC Symbol;Acc:HGNC:2206]	protein_coding	41	227002714	227164453	9984	2	q36.3	COL4A4		161739
ENSG00000081059	409.551917941094	0.230049329890521	0.0675544052761285	3.40539345954116	0.000660687876286625	0.0015530902750258	transcription factor 7 [Source:HGNC Symbol;Acc:HGNC:11639]	protein_coding	54.55	134114681	134151865	3288	5	q31.1	TCF7		37184
ENSG00000081087	2399.63925180713	0.273215690005875	0.0372033014844385	7.34385603170612	2.07526348543007e-13	2.26312503884904e-12	osteoclastogenesis associated transmembrane protein 1 [Source:HGNC Symbol;Acc:HGNC:21652]	protein_coding	42.48	108041409	108165854	4471	6	q21	OSTM1		124445
ENSG00000081138	7.90078590146796	0.0901550682459965	0.156622426490214	0.575620428480782	0.56487176992454	0.6310619077842	cadherin 7 [Source:HGNC Symbol;Acc:HGNC:1766]	protein_coding	35.27	65750252	65890337	2728	18	q22.1	CDH7		140085
ENSG00000081148	24.0434680153286	0.342929412351809	0.0588795593931709	5.82425235321282	5.736883621274e-09	3.23574593404286e-08	interphotoreceptor matrix proteoglycan 2 [Source:HGNC Symbol;Acc:HGNC:18362]	protein_coding	37.6	101222546	101320575	8352	3	q12.3	IMPG2		98029
ENSG00000081154	8844.89251237881	-0.089481641383668	0.0303836692668485	-2.94505711597187	0.00322895050326516	0.00659707967094413	PEST proteolytic signal containing nuclear protein [Source:HGNC Symbol;Acc:HGNC:30023]	protein_coding	39.69	101574180	101594465	2285	3	q12.3	PCNP		20285
ENSG00000081177	1498.33164543167	-0.198362125314044	0.0253040852849499	-7.83913439590027	4.53662795449521e-15	6.31353874936482e-14	exonuclease 3'-5' domain containing 2 [Source:HGNC Symbol;Acc:HGNC:20217]	protein_coding	41.37	69191511	69244020	3252	14	q24.1	EXD2		52509
ENSG00000081181	1055.36626373933	0.434235020784028	0.153118854401295	2.83593436276621	0.00456918354170996	0.00902765631697643	arginase 2 [Source:HGNC Symbol;Acc:HGNC:664]	protein_coding	42.07	67619920	67651708	1911	14	q24.1	ARG2		31788
ENSG00000081189	8497.90504864462	0.0729668504759448	0.0396537707625009	1.84009866080496	0.0657537538825848	0.098086611900414	myocyte enhancer factor 2C [Source:HGNC Symbol;Acc:HGNC:6996]	protein_coding	36.05	88717117	88904257	7281	5	q14.3	MEF2C		187140
ENSG00000081237	4533.17767470111	0.478848904958158	0.0406430547051429	11.7818138531198	4.8439328782216e-32	6.23829355673824e-30	protein tyrosine phosphatase receptor type C [Source:HGNC Symbol;Acc:HGNC:9666]	protein_coding	34.25	198638457	198757476	731	1	q31.3	PTPRC		119019
ENSG00000081248	11.6737537998928	-0.0452541878009267	0.104736680753393	-0.432075825540811	0.66568630403388	0.722402973019311	calcium voltage-gated channel subunit alpha1 S [Source:HGNC Symbol;Acc:HGNC:1397]	protein_coding	51.58	201039512	201112451	6028	1	q32.1	CACNA1S		72939
ENSG00000081277	280.023432477575	0.1397644050284	0.174119607098334	0.802691938935217	0.4221528133104	0.496109045595876	plakophilin 1 [Source:HGNC Symbol;Acc:HGNC:9023]	protein_coding	52.25	201283452	201332993	5326	1	q32.1	PKP1		49541
ENSG00000081307	5416.50205857251	0.110887599687063	0.0481412278520009	2.30338121054911	0.0212574039793385	0.0359916417333812	ubiquitin like modifier activating enzyme 5 [Source:HGNC Symbol;Acc:HGNC:23230]	protein_coding	36.81	132654446	132679794	2850	3	q22.1	UBA5		25348
ENSG00000081320	1877.52788288099	0.176073444008877	0.0391442969191975	4.49806122134041	6.85759523377024e-06	2.32216606549227e-05	serine/threonine kinase 17b [Source:HGNC Symbol;Acc:HGNC:11396]	protein_coding	37.67	196133583	196176503	5273	2	q32.3	STK17B		42920
ENSG00000081377	1427.06652878705	-0.329645122363158	0.0388914833666864	-8.47602338165187	2.33021944653787e-17	4.34127106302757e-16	cell division cycle 14B [Source:HGNC Symbol;Acc:HGNC:1719]	protein_coding	42.85	96490241	96619843	4960	9	q22.33	CDC14B		129602
ENSG00000081386	603.246501337482	-0.249320292806244	0.0277704572924964	-8.97789655316948	2.75992395343619e-19	6.62504230656938e-18	zinc finger protein 510 [Source:HGNC Symbol;Acc:HGNC:29161]	protein_coding	38.93	96754553	96778129	6507	9	q22.33	ZNF510		23576
ENSG00000081479	29653.3782813522	-0.136884221571143	0.0943192094693352	-1.45128677754287	0.146700021626218	0.198905518961284	LDL receptor related protein 2 [Source:HGNC Symbol;Acc:HGNC:6694]	protein_coding	39.58	169127109	169362534	15657	2	q31.1	LRP2		235425
ENSG00000081665	920.548537723217	-0.0628622905373186	0.0253299533587208	-2.48173731893888	0.0130743616768495	0.0232578016805785	zinc finger protein 506 [Source:HGNC Symbol;Acc:HGNC:23780]	protein_coding	40.49	19785839	19821751	4140	19	p13.11	ZNF506		35912
ENSG00000081692	1535.78231616466	-0.0181402127798277	0.019536276853468	-0.928539911462583	0.353127574755652	0.426639949040277	jumonji domain containing 4 [Source:HGNC Symbol;Acc:HGNC:25724]	protein_coding	61.26	227730425	227735411	3749	1	q42.13	JMJD4		4986
ENSG00000081721	883.288921120079	-0.0568524346971715	0.0202037638081672	-2.81395264946571	0.00489364360013476	0.00959975274412316	dual specificity phosphatase 12 [Source:HGNC Symbol;Acc:HGNC:3067]	protein_coding	39.87	161749758	161757238	1252	1	q23.3	DUSP12		7480
ENSG00000081760	1281.49477728398	-0.0600944612218694	0.0342360935082409	-1.75529551020195	0.0792087740705616	0.115773804435507	acetoacetyl-CoA synthetase [Source:HGNC Symbol;Acc:HGNC:21298]	protein_coding	51.2	125065434	125143333	1235	12	q24.31	AACS		77899
ENSG00000081791	4706.18306279803	-0.0675534899239592	0.0229381252956674	-2.94503099330087	0.00322922313590369	0.00659707967094413	DAP3 binding cell death enhancer 1 [Source:HGNC Symbol;Acc:HGNC:28969]	protein_coding	48.18	141923855	141942047	4907	5	q31.3	DELE1		18192
ENSG00000081800	861.279320428495	-0.555510821441098	0.126848165137881	-4.37933667260593	1.19041101346262e-05	3.85950040268889e-05	solute carrier family 13 member 1 [Source:HGNC Symbol;Acc:HGNC:10916]	protein_coding	35.73	123113531	123199972	3798	7	q31.32	SLC13A1		86441
ENSG00000081803	3887.43845317952	-0.20990414099713	0.0465552691021386	-4.50870857467533	6.52234277559934e-06	2.21650379517593e-05	calcium dependent secretion activator 2 [Source:HGNC Symbol;Acc:HGNC:16018]	protein_coding	36.56	122318411	122886759	2238	7	q31.32	CADPS2		568348
ENSG00000081818	891.707225696309	-0.047868875423573	0.0695432880104042	-0.68833207047115	0.491243690358911	0.562436418786005	protocadherin beta 4 [Source:HGNC Symbol;Acc:HGNC:8689]	protein_coding	45.69	141121818	141125623	3806	5	q31.3	PCDHB4		3805
ENSG00000081842	63.9506368377017	-0.362460490187621	0.125691530801319	-2.88373041426763	0.00392995027233621	0.00788565637061947	protocadherin alpha 6 [Source:HGNC Symbol;Acc:HGNC:8672]	protein_coding	40.2	140827958	141012347	3267	5	q31.3	PCDHA6		184389
ENSG00000081853	131.014966241034	-0.0195751596589558	0.10499547492732	-0.186438126714567	0.852101195738038	0.882953135583725	protocadherin gamma subfamily A, 2 [Source:HGNC Symbol;Acc:HGNC:8700]	protein_coding	45.18	141338760	141512975	4543	5	q31.3	PCDHGA2		174215
ENSG00000081870	787.562079076957	0.211548381066677	0.0260059368400232	8.13461873602276	4.13236785078604e-16	6.58488807368373e-15	heat shock protein family B (small) member 11 [Source:HGNC Symbol;Acc:HGNC:25019]	protein_coding	39.89	53916574	53945699	894	1	p32.3	HSPB11		29125
ENSG00000081913	1026.05726335256	-0.122586255523171	0.0361149052972589	-3.39433966430683	0.000687943099831995	0.00161295371781156	PH domain and leucine rich repeat protein phosphatase 1 [Source:HGNC Symbol;Acc:HGNC:20610]	protein_coding	39.46	62715541	62980433	6299	18	q21.33	PHLPP1		264892
ENSG00000081923	1235.11276903376	-0.0761142050928744	0.0469356394498243	-1.62167184649189	0.104873630033194	0.14843300432173	ATPase phospholipid transporting 8B1 [Source:HGNC Symbol;Acc:HGNC:3706]	protein_coding	43.04	57646426	57803315	6161	18	q21.31	ATP8B1		156889
ENSG00000081985	83.8394418303345	-0.00926037987074669	0.173401424728817	-0.0534042894124372	0.95740978763504	0.968149101012887	interleukin 12 receptor subunit beta 2 [Source:HGNC Symbol;Acc:HGNC:5972]	protein_coding	41.73	67307364	67398724	4040	1	p31.3	IL12RB2		91360
ENSG00000082014	701.016391203659	0.180338778918506	0.049241094295909	3.66236334706088	0.000249899066485791	0.000636890355182501	SWI/SNF related, matrix associated, actin dependent regulator of chromatin, subfamily d, member 3 [Source:HGNC Symbol;Acc:HGNC:11108]	protein_coding	56.14	151238764	151277896	468	7	q36.1	SMARCD3		39132
ENSG00000082068	1438.31181718265	0.0948136880214351	0.024619420020504	3.85117472070709	0.000117552591341443	0.000319197774380455	WD repeat domain 70 [Source:HGNC Symbol;Acc:HGNC:25495]	protein_coding	38.99	37379285	37753435	2877	5	p13.2	WDR70		374150
ENSG00000082074	1637.06470188009	0.563048175623692	0.0440764624220474	12.7743504057179	2.28043626645628e-37	5.69302143012093e-35	FYN binding protein 1 [Source:HGNC Symbol;Acc:HGNC:4036]	protein_coding	37.96	39105252	39274528	4829	5	p13.1	FYB1		169276
ENSG00000082126	7.28682357080234	0.359050816038149	0.0802987234099829	4.47143865793402	7.76951467488676e-06	2.60852558673953e-05	membrane palmitoylated protein 4 [Source:HGNC Symbol;Acc:HGNC:13680]	protein_coding	41.38	201644870	201698694	2330	2	q33.1	MPP4		53824
ENSG00000082146	1501.93338626733	0.265502988206485	0.0504310291495278	5.26467519469551	1.40437421730837e-07	6.3109333769767e-07	STE20 related adaptor beta [Source:HGNC Symbol;Acc:HGNC:13205]	protein_coding	38.23	201387858	201480846	772	2	q33.1	STRADB		92988
ENSG00000082153	5509.64262742165	-0.0651116977620647	0.0235499076365371	-2.76483877418888	0.00569509363114371	0.0110030104003535	basic leucine zipper and W2 domains 1 [Source:HGNC Symbol;Acc:HGNC:18380]	protein_coding	41.12	200810594	200827338	578	2	q33.1	BZW1		16744
ENSG00000082175	149.28439255661	-0.156209377017977	0.09369820231755	-1.66715447206311	0.095483693020191	0.136644667663695	progesterone receptor [Source:HGNC Symbol;Acc:HGNC:8910]	protein_coding	37.72	101029624	101129813	13037	11	q22.1	PGR		100189
ENSG00000082196	733.42324031878	0.363639352471079	0.13152769057051	2.7647360863235	0.00569688660898663	0.0110038541845049	C1q and TNF related 3 [Source:HGNC Symbol;Acc:HGNC:14326]	protein_coding	39.58	34017858	34043213	3773	5	p13.2	C1QTNF3		25355
ENSG00000082212	2028.40150864311	0.12682422469988	0.0316525609912002	4.00676029769404	6.15572788355937e-05	0.000175582697075967	malic enzyme 2 [Source:HGNC Symbol;Acc:HGNC:6984]	protein_coding	38.58	50879080	50954257	9031	18	q21.2	ME2		75177
ENSG00000082213	1395.57514013593	0.0263827306777417	0.0226691647950546	1.16381573455663	0.244498694230057	0.310326843594693	chromosome 5 open reading frame 22 [Source:HGNC Symbol;Acc:HGNC:25639]	protein_coding	39.87	31532287	31555053	3117	5	p13.3	C5orf22		22766
ENSG00000082258	2510.99783547897	0.142913363917225	0.0263097208928369	5.4319604719233	5.5738271120441e-08	2.67434927697042e-07	cyclin T2 [Source:HGNC Symbol;Acc:HGNC:1600]	protein_coding	37.48	134918235	134959342	5414	2	q21.3	CCNT2		41107
ENSG00000082269	1145.08346204639	-0.0853162024749935	0.0514337944817387	-1.65875769685405	0.0971646278630292	0.138695497566272	family with sequence similarity 135 member A [Source:HGNC Symbol;Acc:HGNC:21084]	protein_coding	36.09	70412941	70561174	529	6	q13	FAM135A		148233
ENSG00000082293	84.4738756478182	-0.156920732931711	0.115531356679396	-1.35825231730959	0.174383634849948	0.231527020349378	collagen type XIX alpha 1 chain [Source:HGNC Symbol;Acc:HGNC:2196]	protein_coding	36.54	69866556	70212468	8740	6	q13	COL19A1		345912
ENSG00000082397	3882.05840591137	0.0977874255850875	0.0548247612142869	1.7836361421234	0.074482808768951	0.109596711814814	erythrocyte membrane protein band 4.1 like 3 [Source:HGNC Symbol;Acc:HGNC:3380]	protein_coding	39.83	5392381	5630700	4459	18	p11.31	EPB41L3		238319
ENSG00000082438	10744.9296561813	-0.119431018246117	0.0626828614522504	-1.90532173355064	0.0567382620289765	0.0860861877460683	cordon-bleu WH2 repeat protein like 1 [Source:HGNC Symbol;Acc:HGNC:23571]	protein_coding	36.27	164653624	164843679	472	2	q24.3	COBLL1		190055
ENSG00000082458	2201.88810673556	-0.0835998196259333	0.0309354173955149	-2.70239830796833	0.00688412392094387	0.0130653425573282	discs large MAGUK scaffold protein 3 [Source:HGNC Symbol;Acc:HGNC:2902]	protein_coding	46.89	70444835	70505490	6112	X	q13.1	DLG3		60655
ENSG00000082482	162.989317113211	0.256155929672939	0.164227404865261	1.55976360877832	0.118815754185241	0.165410367464303	potassium two pore domain channel subfamily K member 2 [Source:HGNC Symbol;Acc:HGNC:6277]	protein_coding	36.37	215005775	215237090	1662	1	q41	KCNK2		231315
ENSG00000082497	687.096957286552	-0.125020886011561	0.0699691485777773	-1.78680016196836	0.0739697931785311	0.108881334715895	SERTA domain containing 4 [Source:HGNC Symbol;Acc:HGNC:25236]	protein_coding	43.14	210232796	210246631	5222	1	q32.2	SERTAD4		13835
ENSG00000082512	861.174242732015	0.463448260458702	0.0352449859172338	13.1493387895522	1.71669049973758e-39	4.56667815397405e-37	TNF receptor associated factor 5 [Source:HGNC Symbol;Acc:HGNC:12035]	protein_coding	44.65	211326615	211374946	4958	1	q32.3	TRAF5		48331
ENSG00000082515	1318.01565651436	0.0851785882892686	0.0297675473289114	2.86145806196602	0.00421697290712767	0.00839720448692608	mitochondrial ribosomal protein L22 [Source:HGNC Symbol;Acc:HGNC:14480]	protein_coding	38.82	154941073	154969411	3173	5	q33.2	MRPL22		28338
ENSG00000082516	1604.45818207145	-0.0442340845622877	0.0265714382010221	-1.66472300925684	0.0959680302761917	0.137216779213302	gem nuclear organelle associated protein 5 [Source:HGNC Symbol;Acc:HGNC:20043]	protein_coding	41.33	154887411	154938211	5404	5	q33.2	GEMIN5		50800
ENSG00000082641	35744.4461259885	-0.0973518864666214	0.0279499503632865	-3.48307904669832	0.000495681982497343	0.00119161948592361	nuclear factor, erythroid 2 like 1 [Source:HGNC Symbol;Acc:HGNC:7781]	protein_coding	54.26	48048329	48061545	568	17	q21.32	NFE2L1		13216
ENSG00000082684	7455.56074940045	0.440392459052767	0.0757776663207481	5.81163923930693	6.1864046490461e-09	3.47359128858378e-08	semaphorin 5B [Source:HGNC Symbol;Acc:HGNC:10737]	protein_coding	50.17	122909082	123028605	4805	3	q21.1	SEMA5B		119523
ENSG00000082701	5132.52710658154	0.0273773020176997	0.0261187800687	1.04818456090558	0.294553582381436	0.36461369908487	glycogen synthase kinase 3 beta [Source:HGNC Symbol;Acc:HGNC:4617]	protein_coding	37.2	119821321	120094994	7743	3	q13.33	GSK3B		273673
ENSG00000082781	9301.49037784967	0.221040518836206	0.0413000887971794	5.35205916679052	8.69589539791847e-08	4.04321761094622e-07	integrin subunit beta 5 [Source:HGNC Symbol;Acc:HGNC:6160]	protein_coding	46.61	124761948	124901418	4440	3	q21.2	ITGB5		139470
ENSG00000082805	4816.1043123096	-0.00196772644824419	0.0276156909143625	-0.0712539278610192	0.943195662219503	0.956457693465559	ELKS/RAB6-interacting/CAST family member 1 [Source:HGNC Symbol;Acc:HGNC:17072]	protein_coding	39.35	990509	1495933	546	12	p13.33	ERC1		505424
ENSG00000082898	7903.78304626809	0.0597919974553022	0.0275780304276945	2.16810252683084	0.0301508866448733	0.0492459423841327	exportin 1 [Source:HGNC Symbol;Acc:HGNC:12825]	protein_coding	41.09	61476032	61538741	8930	2	p15	XPO1		62709
ENSG00000082996	6600.91385800181	-0.162924383964142	0.0330224864244283	-4.93374065992859	8.06695364881635e-07	3.19118617404541e-06	ring finger protein 13 [Source:HGNC Symbol;Acc:HGNC:10057]	protein_coding	36.38	149812770	149962139	2336	3	q25.1	RNF13		149369
[truncated: 14,714 more rows]
