# Supplementary material for: Oncogenic Role of miR-217 During Clear Cell Renal Carcinoma Progression
Source: Front Oncol. 2022 Jul 22;12:934711. doi: 10.3389/fonc.2022.934711 (PMC9354686; doi:10.3389/fonc.2022.934711)
Supplement: Supplementary Material S3 — Differential expression values for all combinations between four stages of ccRC and non-tumor. This zip file contains 20 differential expression analyses, including log2 fold change value, p-value, adjusted p-value, and B-statistic for each gene. BioMart annotation in every gene is included for better use. [file DataSheet_3.zip › DEGS/res-rna-stage1_ctrl.tsv]

ensembl_gene_id	baseMean	log2FoldChange	lfcSE	stat	pvalue	padj	description	gene_biotype	gcContent	start_position	end_position	transcript_length	chr	band	gene_name	mirbase_id	geneLength
ENSG00000000003	3834.6875331223	-1.21165513417654	0.0433514386950507	-27.9495945382517	6.66752335120236e-172	9.10723075925596e-171	tetraspanin 6 [Source:HGNC Symbol;Acc:HGNC:11858]	protein_coding	40.4	100627108	100639991	3768	X	q22.1	TSPAN6		12883
ENSG00000000005	59.4849526375561	-2.16771104656817	0.208774192909413	-10.3830412004454	2.96186736829226e-25	6.64301614171091e-25	tenomodulin [Source:HGNC Symbol;Acc:HGNC:17757]	protein_coding	40.78	100584936	100599885	1205	X	q22.1	TNMD		14949
ENSG00000000419	1365.33753215723	-0.103111736450472	0.0291317395611028	-3.53949808710184	0.000400888675817974	0.000507308784410689	dolichyl-phosphate mannosyltransferase subunit 1, catalytic [Source:HGNC Symbol;Acc:HGNC:3005]	protein_coding	40.2	50934867	50959140	1097	20	q13.13	DPM1		24273
ENSG00000000457	622.667006790313	-0.474658890944357	0.0349174626818919	-13.593739478399	4.36211255049334e-42	1.32529489527907e-41	SCY1 like pseudokinase 3 [Source:HGNC Symbol;Acc:HGNC:19285]	protein_coding	40.14	169849631	169894267	6308	1	q24.2	SCYL3		44636
ENSG00000000460	227.081181122874	1.09804997164735	0.0402040775566513	27.3119056170383	3.06304905946568e-164	3.87405277380745e-163	chromosome 1 open reading frame 112 [Source:HGNC Symbol;Acc:HGNC:25565]	protein_coding	39.22	169662007	169854080	3849	1	q24.2	C1orf112		192073
ENSG00000000938	1061.68175106104	1.15296499692712	0.0574526658624364	20.0680852597469	1.40306669262607e-89	8.28212558066326e-89	FGR proto-oncogene, Src family tyrosine kinase [Source:HGNC Symbol;Acc:HGNC:3697]	protein_coding	52.92	27612064	27635185	2637	1	p35.3	FGR		23121
ENSG00000000971	4984.2088185224	0.710108895960335	0.109198862855964	6.50289643489225	7.87880407698228e-11	1.26408299146917e-10	complement factor H [Source:HGNC Symbol;Acc:HGNC:4883]	protein_coding	35.19	196652043	196747504	3962	1	q31.3	CFH		95461
ENSG00000001036	5278.28522982578	-0.0104144354338428	0.0369906775057542	-0.281542165109647	0.778294592291033	0.791367064487345	alpha-L-fucosidase 2 [Source:HGNC Symbol;Acc:HGNC:4008]	protein_coding	39.72	143494812	143511720	2385	6	q24.2	FUCA2		16908
ENSG00000001084	1709.19645324353	0.46957444910503	0.0535301437355551	8.77214997637182	1.75286716053495e-18	3.42160175796952e-18	glutamate-cysteine ligase catalytic subunit [Source:HGNC Symbol;Acc:HGNC:4311]	protein_coding	40.16	53497341	53616970	3774	6	p12.1	GCLC		119629
ENSG00000001167	1499.05924793297	-0.0136830875810258	0.0306178932245481	-0.446898402861218	0.654948417208983	0.67345846055701	nuclear transcription factor Y subunit alpha [Source:HGNC Symbol;Acc:HGNC:7804]	protein_coding	40.69	41072974	41102403	6209	6	p21.1	NFYA		29429
ENSG00000001460	485.078034786405	-0.591009066391109	0.0487682741280341	-12.1187201507172	8.40615797953004e-34	2.21152278751352e-33	sperm tail PG-rich repeat containing 1 [Source:HGNC Symbol;Acc:HGNC:28070]	protein_coding	44.09	24356999	24416934	2726	1	p36.11	STPG1		59935
ENSG00000001461	3225.93122356702	-0.548587312520658	0.0483099766865417	-11.3555698045593	6.95847387271663e-30	1.69924989514782e-29	NIPA like domain containing 3 [Source:HGNC Symbol;Acc:HGNC:25233]	protein_coding	44.99	24415802	24472976	5372	1	p36.11	NIPAL3		57174
ENSG00000001497	2175.54704165498	0.473351968450841	0.0362086752294934	13.0728883465274	4.70447311309771e-39	1.35281738802475e-38	LAS1 like ribosome biogenesis factor [Source:HGNC Symbol;Acc:HGNC:25726]	protein_coding	42.78	65438549	65534810	2702	X	q12	LAS1L		96261
ENSG00000001561	3665.9549673142	-0.524338111177512	0.0503918236496809	-10.4052219824918	2.34708419199329e-25	5.2772807514861e-25	ectonucleotide pyrophosphatase/phosphodiesterase 4 [Source:HGNC Symbol;Acc:HGNC:3359]	protein_coding	36.05	46129989	46146688	4644	6	p21.1	ENPP4		16699
ENSG00000001617	6294.07585536243	1.16984546019159	0.0526210597090928	22.2315070555192	1.7031970614776e-109	1.24944750075032e-108	semaphorin 3F [Source:HGNC Symbol;Acc:HGNC:10728]	protein_coding	57.74	50155045	50189075	936	3	p21.31	SEMA3F		34030
ENSG00000001626	200.371348560307	-0.0291144422236765	0.126030945244857	-0.231010266304931	0.817306826371766	0.828746976912744	CF transmembrane conductance regulator [Source:HGNC Symbol;Acc:HGNC:1884]	protein_coding	36.9	117287120	117715971	1706	7	q31.2	CFTR		428851
ENSG00000001629	5814.29362412843	0.317714128585946	0.0515676668128105	6.16111118114459	7.22362498563226e-10	1.12180842800129e-09	ankyrin repeat and IBR domain containing 1 [Source:HGNC Symbol;Acc:HGNC:22215]	protein_coding	36.83	92245974	92401383	6340	7	q21.2	ANKIB1		155409
ENSG00000001630	147.761177092691	-1.47141939500701	0.0654955616111741	-22.4659405738414	8.93989760687632e-112	6.71609807716583e-111	cytochrome P450 family 51 subfamily A member 1 [Source:HGNC Symbol;Acc:HGNC:2649]	protein_coding	38.25	92112153	92134803	3155	7	q21.2	CYP51A1		22650
ENSG00000001631	2248.38611118933	0.271205211360309	0.0340686090358402	7.96056014717248	1.71262178272923e-15	3.11624957034619e-15	KRIT1 ankyrin repeat containing [Source:HGNC Symbol;Acc:HGNC:1573]	protein_coding	36.48	92198969	92246166	4762	7	q21.2	KRIT1		47197
ENSG00000002016	425.340939061179	0.430178193261089	0.0408398627976368	10.5332918328506	6.06747962907751e-26	1.38224051580852e-25	RAD52 homolog, DNA repair protein [Source:HGNC Symbol;Acc:HGNC:9824]	protein_coding	45.19	911736	990053	3023	12	p13.33	RAD52		78317
ENSG00000002330	2236.93069520633	-0.0269718663954726	0.0301706305676433	-0.893977549955446	0.371333903003092	0.392867134305841	BCL2 associated agonist of cell death [Source:HGNC Symbol;Acc:HGNC:936]	protein_coding	53.92	64269830	64284704	1157	11	q13.1	BAD		14874
ENSG00000002549	5916.06867126354	0.0269226822505743	0.0402809803095533	0.668372071475856	0.503896118446645	0.524922790911839	leucine aminopeptidase 3 [Source:HGNC Symbol;Acc:HGNC:18449]	protein_coding	44.16	17577198	17607972	2209	4	p15.32	LAP3		30774
ENSG00000002586	8771.8345278738	1.23887859385169	0.0442773208271054	27.9799809633758	2.84742397028022e-172	3.8991686722141e-171	CD99 molecule (Xg blood group) [Source:HGNC Symbol;Acc:HGNC:7082]	protein_coding	47.38	2691187	2741309	1243	X	p22.33	CD99		50122
ENSG00000002587	614.828011831783	-0.576217136719099	0.0907455296156808	-6.34981292367188	2.15576925267469e-10	3.40387930944364e-10	heparan sulfate-glucosamine 3-sulfotransferase 1 [Source:HGNC Symbol;Acc:HGNC:5194]	protein_coding	43.92	11393150	11429564	7160	4	p15.33	HS3ST1		36414
ENSG00000002726	10297.052177593	-0.78333303593426	0.181592510793147	-4.31368580407239	1.6055508248768e-05	2.15476579565593e-05	amine oxidase copper containing 1 [Source:HGNC Symbol;Acc:HGNC:80]	protein_coding	47.8	150824627	150861504	3135	7	q36.1	AOC1		36877
ENSG00000002746	106.246365893047	-1.83949483144842	0.138678112346318	-13.2644928628296	3.71928408709113e-40	1.08881152591066e-39	HECT, C2 and WW domain containing E3 ubiquitin protein ligase 1 [Source:HGNC Symbol;Acc:HGNC:22195]	protein_coding	42.03	43112629	43566001	9453	7	p14.1	HECW1		453372
ENSG00000002822	1498.76377496764	0.444775363165794	0.0355406119849278	12.5145668103412	6.21459900080563e-36	1.69800131311791e-35	mitotic arrest deficient 1 like 1 [Source:HGNC Symbol;Acc:HGNC:6762]	protein_coding	55.65	1815793	2233243	548	7	p22.3	MAD1L1		417450
ENSG00000002834	16331.832485627	0.176587265920837	0.0306969361950796	5.75260230527966	8.78800531770016e-09	1.31990894382007e-08	LIM and SH3 protein 1 [Source:HGNC Symbol;Acc:HGNC:6513]	protein_coding	53.69	38869859	38921770	3910	17	q12	LASP1		51911
ENSG00000002919	1693.25147458653	-0.250070931372532	0.0281247720973451	-8.89148294275916	6.02986904747519e-19	1.18875817073721e-18	sorting nexin 11 [Source:HGNC Symbol;Acc:HGNC:14975]	protein_coding	48.03	48103357	48123601	563	17	q21.32	SNX11		20244
ENSG00000002933	20919.5130789175	0.769640051051535	0.0609860926048498	12.6199272355142	1.6397272038063e-36	4.5320819853798e-36	transmembrane protein 176A [Source:HGNC Symbol;Acc:HGNC:24930]	protein_coding	57.55	150800403	150805118	1530	7	q36.1	TMEM176A		4715
ENSG00000003056	4723.33086508534	0.027900775595737	0.0244946486749531	1.13905596140543	0.254679813965935	0.273778691038438	mannose-6-phosphate receptor, cation dependent [Source:HGNC Symbol;Acc:HGNC:6752]	protein_coding	42.37	8940361	8949761	2450	12	p13.31	M6PR		9400
ENSG00000003096	1255.29624690387	-2.00522622648245	0.0706619862102207	-28.3777223656983	3.80899133357305e-177	5.42179845349911e-176	kelch like family member 13 [Source:HGNC Symbol;Acc:HGNC:22931]	protein_coding	36.56	117897813	118117340	3256	X	q24	KLHL13		219527
ENSG00000003137	635.388636728461	-2.03476698135453	0.1367698296525	-14.8773087348606	4.62742440835157e-50	1.59832302840189e-49	cytochrome P450 family 26 subfamily B member 1 [Source:HGNC Symbol;Acc:HGNC:20581]	protein_coding	59.85	72129238	72147862	4556	2	p13.2	CYP26B1		18624
ENSG00000003147	508.754454700244	-0.753452184611908	0.0622032826580762	-12.11273991364	9.04223658762105e-34	2.37732296026129e-33	islet cell autoantigen 1 [Source:HGNC Symbol;Acc:HGNC:5343]	protein_coding	40.3	8113184	8262687	2344	7	p21.3	ICA1		149503
ENSG00000003249	1288.70986138652	-0.114192310088068	0.0808391059051128	-1.41258749474672	0.157777048083215	0.172465352593219	dysbindin domain containing 1 [Source:HGNC Symbol;Acc:HGNC:28455]	protein_coding	59.3	90004871	90019890	1843	16	q24.3	DBNDD1		15019
ENSG00000003393	1442.24791260127	-0.0778328002067812	0.0303317455848857	-2.5660508060428	0.0102863760296808	0.0121482550097256	alsin Rho guanine nucleotide exchange factor ALS2 [Source:HGNC Symbol;Acc:HGNC:443]	protein_coding	38.18	201700267	201782112	6675	2	q33.1	ALS2		81845
ENSG00000003400	1493.24909196054	0.290376960225853	0.0462466160875749	6.27888016013931	3.41020312031992e-10	5.35851322101591e-10	caspase 10 [Source:HGNC Symbol;Acc:HGNC:1500]	protein_coding	42.31	201182898	201229406	5814	2	q33.1	CASP10		46508
ENSG00000003402	12687.7090554336	0.510620196596757	0.0341449028682393	14.9545072237333	1.45555139590466e-50	5.0728592142064e-50	CASP8 and FADD like apoptosis regulator [Source:HGNC Symbol;Acc:HGNC:1876]	protein_coding	44.35	201116154	201176687	1679	2	q33.1	CFLAR		60533
ENSG00000003436	19884.4316170699	1.55425189743479	0.11627397367914	13.3671521515535	9.40741703191965e-41	2.78718561579259e-40	tissue factor pathway inhibitor [Source:HGNC Symbol;Acc:HGNC:11760]	protein_coding	36.6	187464230	187565760	3649	2	q32.1	TFPI		101530
ENSG00000003509	691.028511574253	0.114715708867181	0.03581292635807	3.20319282820436	0.00135912944122937	0.00167792098621644	NADH:ubiquinone oxidoreductase complex assembly factor 7 [Source:HGNC Symbol;Acc:HGNC:28816]	protein_coding	38.97	37231631	37253403	946	2	p22.2	NDUFAF7		21772
ENSG00000003756	2935.82542075674	0.144314269544479	0.0260782255244703	5.53389913010234	3.13189130613458e-08	4.61968913959147e-08	RNA binding motif protein 5 [Source:HGNC Symbol;Acc:HGNC:9902]	protein_coding	44.45	50088919	50119021	3177	3	p21.31	RBM5		30102
ENSG00000003987	74.3071857538596	-0.221714338021822	0.0667173253319633	-3.32318984489628	0.000889943258837686	0.00110931857897981	myotubularin related protein 7 [Source:HGNC Symbol;Acc:HGNC:7454]	protein_coding	40.26	17296794	17413528	5110	8	p22	MTMR7		116734
ENSG00000003989	3254.98810112995	0.631509402798464	0.128341659747908	4.92053323947103	8.63087400934251e-07	1.21184730076664e-06	solute carrier family 7 member 2 [Source:HGNC Symbol;Acc:HGNC:11060]	protein_coding	40.13	17497088	17570573	7615	8	p22	SLC7A2		73485
ENSG00000004059	6670.55042107562	-0.0640014244633218	0.0234521280520463	-2.72902417730648	0.00635220465397704	0.00757252607405859	ADP ribosylation factor 5 [Source:HGNC Symbol;Acc:HGNC:658]	protein_coding	56.14	127588386	127591700	1032	7	q32.1	ARF5		3314
ENSG00000004139	522.990370223597	0.127713553760334	0.0418486954856926	3.05179294785897	0.00227478954539163	0.00277478839006765	sterile alpha and TIR motif containing 1 [Source:HGNC Symbol;Acc:HGNC:17074]	protein_coding	51.55	28364356	28404049	1921	17	q11.2	SARM1		39693
ENSG00000004142	7279.86064231566	-0.670354592289186	0.023646057364841	-28.3495291390914	8.48260908003368e-177	1.20111079879325e-175	DNA polymerase delta interacting protein 2 [Source:HGNC Symbol;Acc:HGNC:23781]	protein_coding	49.87	28346633	28357527	2670	17	q11.2	POLDIP2		10894
ENSG00000004399	17238.5968825357	1.7268758932085	0.0405711605404799	42.5641236337204	0	0	plexin D1 [Source:HGNC Symbol;Acc:HGNC:9107]	protein_coding	58.3	129555214	129606676	1633	3	q22.1	PLXND1		51462
ENSG00000004455	7386.50619271399	-0.117413841823355	0.0309904401171251	-3.78871166009912	0.000151430545634514	0.000195362018127783	adenylate kinase 2 [Source:HGNC Symbol;Acc:HGNC:362]	protein_coding	46.32	33007940	33080996	3576	1	p35.1	AK2		73056
ENSG00000004468	225.312042883296	1.23300901022288	0.0807552611409114	15.2684666336647	1.24055969533018e-52	4.47544734907134e-52	CD38 molecule [Source:HGNC Symbol;Acc:HGNC:1667]	protein_coding	41.09	15778275	15853232	1560	4	p15.32	CD38		74957
ENSG00000004478	6016.62547335183	-0.9686230802555	0.0336181937742611	-28.8124664507438	1.49716743298989e-182	2.24119335194898e-181	FKBP prolyl isomerase 4 [Source:HGNC Symbol;Acc:HGNC:3720]	protein_coding	51.53	2794970	2805423	3715	12	p13.33	FKBP4		10453
ENSG00000004487	3017.42250241042	-0.365811951824094	0.0327606641182493	-11.1661946321875	5.96833917132668e-29	1.43203075163564e-28	lysine demethylase 1A [Source:HGNC Symbol;Acc:HGNC:29079]	protein_coding	39.17	23019443	23083689	3039	1	p36.12	KDM1A		64246
ENSG00000004534	2284.11961228497	0.131362884358456	0.0391457199317375	3.3557406681376	0.000791527532192307	0.00098899801839413	RNA binding motif protein 6 [Source:HGNC Symbol;Acc:HGNC:9903]	protein_coding	44.14	49940007	50100045	2260	3	p21.31	RBM6		160038
ENSG00000004660	736.161421231224	1.33082598149593	0.0632356412570229	21.0455046401247	2.51427081420063e-98	1.65513478710076e-97	calcium/calmodulin dependent protein kinase kinase 1 [Source:HGNC Symbol;Acc:HGNC:1469]	protein_coding	57.17	3860315	3894891	3508	17	p13.2	CAMKK1		34576
ENSG00000004700	1343.92776378728	0.506784408850831	0.0379173556404096	13.3654997900417	9.61867673059607e-41	2.84873639911266e-40	RecQ like helicase [Source:HGNC Symbol;Acc:HGNC:9948]	protein_coding	37.57	21468910	21501669	3745	12	p12.1	RECQL		32759
ENSG00000004766	1241.10424568501	-0.357058405275672	0.0311807746589813	-11.4512358714868	2.31816635541197e-30	5.71945954831536e-30	VPS50 subunit of EARP/GARPII complex [Source:HGNC Symbol;Acc:HGNC:25956]	protein_coding	34.82	93232340	93361123	1193	7	q21.2	VPS50		128783
ENSG00000004776	1052.32547968407	-1.24878932962313	0.074215666590349	-16.8264921275466	1.5607945372703e-63	6.5869994684747e-63	heat shock protein family B (small) member 6 [Source:HGNC Symbol;Acc:HGNC:26511]	protein_coding	62.52	35754566	35758079	1460	19	q13.12	HSPB6		3513
ENSG00000004777	592.20352945124	1.36312850250834	0.0531622222685974	25.6409240310019	5.3379922991818e-145	5.6688220575146e-144	Rho GTPase activating protein 33 [Source:HGNC Symbol;Acc:HGNC:23085]	protein_coding	60.93	35774532	35788822	635	19	q13.12	ARHGAP33		14290
ENSG00000004779	2843.72039307884	-0.328352551314215	0.0266126651831948	-12.3382062282721	5.63983820376769e-35	1.5109403092709e-34	NADH:ubiquinone oxidoreductase subunit AB1 [Source:HGNC Symbol;Acc:HGNC:7694]	protein_coding	48.72	23581014	23596316	503	16	p12.2	NDUFAB1		15302
ENSG00000004799	41247.1495496342	0.162911998071554	0.146339297875114	1.11324846050979	0.265601734969787	0.285104144562726	pyruvate dehydrogenase kinase 4 [Source:HGNC Symbol;Acc:HGNC:8812]	protein_coding	36.08	95583499	95596516	3601	7	q21.3	PDK4		13017
ENSG00000004809	9.63341243922983	1.37804293811391	0.147123387123085	9.36657974684218	7.49210019373193e-21	1.53658126698291e-20	solute carrier family 22 member 16 [Source:HGNC Symbol;Acc:HGNC:20302]	protein_coding	41.33	110424687	110476641	466	6	q21	SLC22A16		51954
ENSG00000004838	515.213803631673	-0.416579379405463	0.0768161973007537	-5.42306693176252	5.85850430229821e-08	8.57531565157794e-08	zinc finger MYND-type containing 10 [Source:HGNC Symbol;Acc:HGNC:19412]	protein_coding	58.49	50341110	50345732	676	3	p21.31	ZMYND10		4622
ENSG00000004846	7.68287906076354	1.16146743600433	0.172650655623574	6.72726918881006	1.72876746644282e-11	2.82789412076287e-11	ATP binding cassette subfamily B member 5 [Source:HGNC Symbol;Acc:HGNC:46]	protein_coding	37.72	20615667	20777038	5350	7	p21.1	ABCB5		161371
ENSG00000004848	16.6970847697349	0.513122528019905	0.219392933444399	2.33882887640931	0.0193442916089696	0.0225260007132221	aristaless related homeobox [Source:HGNC Symbol;Acc:HGNC:18060]	protein_coding	54.62	25003694	25016420	2893	X	p21.3	ARX		12726
ENSG00000004864	2752.39393297011	-0.0766449285478399	0.0333029516510973	-2.30144551002027	0.0213664620227004	0.0248202147070197	solute carrier family 25 member 13 [Source:HGNC Symbol;Acc:HGNC:10983]	protein_coding	39.76	96120220	96322147	3141	7	q21.3	SLC25A13		201927
ENSG00000004866	2563.7090337011	0.317145258824615	0.0400261216262032	7.92345713098007	2.30996422374495e-15	4.18813290041445e-15	suppression of tumorigenicity 7 [Source:HGNC Symbol;Acc:HGNC:11351]	protein_coding	39.15	116953238	117230176	2114	7	q31.2	ST7		276938
ENSG00000004897	3470.34154011268	0.466094335681247	0.0258047867307633	18.0623207835153	6.31125363393903e-73	3.03265361912729e-72	cell division cycle 27 [Source:HGNC Symbol;Acc:HGNC:1728]	protein_coding	38.66	47117703	47189422	5830	17	q21.32	CDC27		71719
ENSG00000004939	2135.60856054697	-7.30879077543007	0.216204034162415	-33.8050619811267	1.66178182733553e-250	4.266730017749e-249	solute carrier family 4 member 1 (Diego blood group) [Source:HGNC Symbol;Acc:HGNC:11027]	protein_coding	55.79	44248390	44268141	3855	17	q21.31	SLC4A1		19751
ENSG00000004948	223.271947867413	1.31699201714533	0.172416329353643	7.63844133605264	2.19867090768501e-14	3.89198568986634e-14	calcitonin receptor [Source:HGNC Symbol;Acc:HGNC:1440]	protein_coding	35.2	93424486	93574730	3572	7	q21.3	CALCR		150244
ENSG00000004961	1441.20768629822	-0.490339965050557	0.0290829573905214	-16.8600448182195	8.852189899133e-64	3.75148826046569e-63	holocytochrome c synthase [Source:HGNC Symbol;Acc:HGNC:4837]	protein_coding	42.97	11111301	11123086	2277	X	p22.2	HCCS		11785
ENSG00000004975	1971.96838850165	0.0523546314904441	0.0246734636812363	2.12190036092333	0.0338461061426837	0.0388279084041943	dishevelled segment polarity protein 2 [Source:HGNC Symbol;Acc:HGNC:3086]	protein_coding	55.13	7225342	7234517	2989	17	p13.1	DVL2		9175
ENSG00000005001	116.279096055509	-5.78137199109245	0.141056532975957	-40.9862050989008	0	0	serine protease 22 [Source:HGNC Symbol;Acc:HGNC:14368]	protein_coding	59.35	2852730	2858170	1037	16	p13.3	PRSS22		5440
ENSG00000005007	5491.45496736256	-0.661571686247613	0.0268204802488787	-24.6666607051256	2.43865470659218e-134	2.31686474964117e-133	UPF1 RNA helicase and ATPase [Source:HGNC Symbol;Acc:HGNC:9962]	protein_coding	55.14	18831959	18868230	5321	19	p13.11	UPF1		36271
ENSG00000005020	10053.5294863154	0.473538931717199	0.0596827271064486	7.93427101400053	2.11735285943312e-15	3.84320859619924e-15	src kinase associated phosphoprotein 2 [Source:HGNC Symbol;Acc:HGNC:15687]	protein_coding	36.94	26667068	26995239	3839	7	p15.2	SKAP2		328171
ENSG00000005022	9899.18655483203	-1.23087078957204	0.0322371330350936	-38.1817697073777	0	0	solute carrier family 25 member 5 [Source:HGNC Symbol;Acc:HGNC:10991]	protein_coding	52.54	119468422	119471396	1307	X	q24	SLC25A5		2974
ENSG00000005059	329.023194304065	1.82107323611482	0.0655771736355569	27.7699256487536	1.00145897818921e-169	1.33420975690281e-168	mitochondrial calcium uniporter dominant negative subunit beta [Source:HGNC Symbol;Acc:HGNC:26076]	protein_coding	41.01	109560209	109688719	2230	4	q25	MCUB		128510
ENSG00000005073	376.263000172161	-1.44779722888391	0.0950983929121366	-15.2242028971148	2.44318171566625e-52	8.7633752652777e-52	homeobox A11 [Source:HGNC Symbol;Acc:HGNC:5101]	protein_coding	54.37	27181157	27185232	2669	7	p15.2	HOXA11		4075
ENSG00000005075	1872.36879396238	0.11763262166047	0.0277295473284048	4.2421399912278	2.21398513098324e-05	2.95714352790066e-05	RNA polymerase II subunit J [Source:HGNC Symbol;Acc:HGNC:9197]	protein_coding	55.04	102473118	102478907	932	7	q22.1	POLR2J		5789
ENSG00000005100	1201.81461848651	0.0689327624707624	0.0260534436061662	2.64582154715423	0.00814927948055863	0.00967319937724448	DEAH-box helicase 33 [Source:HGNC Symbol;Acc:HGNC:16718]	protein_coding	45.78	5440917	5468982	5535	17	p13.2	DHX33		28065
ENSG00000005102	55.6508446887312	0.636387423726551	0.142724613544415	4.4588484629423	8.24011497122298e-06	1.11893176266138e-05	mesenchyme homeobox 1 [Source:HGNC Symbol;Acc:HGNC:7013]	protein_coding	51.6	43640389	43661922	2674	17	q21.31	MEOX1		21533
ENSG00000005108	2810.14724962593	-1.92898641123043	0.0641623702941078	-30.0641388774812	1.42674759416762e-198	2.46558394148647e-197	thrombospondin type 1 domain containing 7A [Source:HGNC Symbol;Acc:HGNC:22207]	protein_coding	35.51	11370365	11832198	10655	7	p21.3	THSD7A		461833
ENSG00000005156	1105.90791563621	-0.202884140952851	0.0289779902462441	-7.00131856035625	2.53564656452984e-12	4.23835360554446e-12	DNA ligase 3 [Source:HGNC Symbol;Acc:HGNC:6600]	protein_coding	47.21	34980512	35009743	8382	17	q12	LIG3		29231
ENSG00000005175	1242.51808625544	-0.286736825622358	0.0280702247779806	-10.2149814577647	1.69911631002629e-24	3.74970221172264e-24	RNA polymerase II associated protein 3 [Source:HGNC Symbol;Acc:HGNC:26151]	protein_coding	36.55	47661249	47706030	4339	12	q13.11	RPAP3		44781
ENSG00000005187	1911.77124413173	-1.28263509522309	0.0777350590746777	-16.5000851673747	3.66375503822014e-61	1.49865775158049e-60	acyl-CoA synthetase medium chain family member 3 [Source:HGNC Symbol;Acc:HGNC:10522]	protein_coding	41.08	20610243	20797581	558	16	p12.3	ACSM3		187338
ENSG00000005189	135.539455670858	0.369190358530148	0.0559323859004296	6.60065456866757	4.09346343120978e-11	6.62589836391432e-11	RNA exonuclease 5 [Source:HGNC Symbol;Acc:HGNC:24661]	protein_coding	39.89	20806429	20849665	580	16	p12.3	REXO5		43236
ENSG00000005194	2510.73954398489	-0.225227104901771	0.0261957583272032	-8.59784634170649	8.12259522807053e-18	1.56408392981963e-17	cytokine induced apoptosis inhibitor 1 [Source:HGNC Symbol;Acc:HGNC:28050]	protein_coding	44.27	57428187	57447420	2021	16	q21	CIAPIN1		19233
ENSG00000005206	2537.65073043392	0.656197527358502	0.0324836856775716	20.2008335467787	9.62587269636454e-91	5.75106908114534e-90	signal peptide peptidase like 2B [Source:HGNC Symbol;Acc:HGNC:30627]	protein_coding	61.04	2328615	2355095	583	19	p13.3	SPPL2B		26480
ENSG00000005238	1610.36008601287	0.231498881897976	0.0358288055183679	6.46125034169215	1.03841364534707e-10	1.65784516165358e-10	family with sequence similarity 214 member B [Source:HGNC Symbol;Acc:HGNC:25666]	protein_coding	54.68	35104112	35116341	2566	9	p13.3	FAM214B		12229
ENSG00000005243	1071.05519512989	0.280001676646829	0.0639048274515469	4.38154186174947	1.17842396232272e-05	1.58928570783001e-05	COPI coat complex subunit zeta 2 [Source:HGNC Symbol;Acc:HGNC:19356]	protein_coding	52.71	48026167	48038030	763	17	q21.32	COPZ2		11863
ENSG00000005249	272.612943933911	-2.62263923128307	0.0905474317103646	-28.9642586404013	1.85609605991234e-184	2.82276202101196e-183	protein kinase cAMP-dependent type II regulatory subunit beta [Source:HGNC Symbol;Acc:HGNC:9392]	protein_coding	38.61	107044705	107161811	3689	7	q22.3	PRKAR2B		117106
ENSG00000005302	1539.11411085875	0.49806929741627	0.0255638812234068	19.4833207470948	1.52087649986404e-84	8.39716330836805e-84	MSL complex subunit 3 [Source:HGNC Symbol;Acc:HGNC:7370]	protein_coding	42.85	11758159	11775772	2256	X	p22.2	MSL3		17613
ENSG00000005339	5198.05377173514	0.469686884735888	0.0274171526886842	17.1311328375007	8.69451448772524e-66	3.80593165881623e-65	CREB binding protein [Source:HGNC Symbol;Acc:HGNC:2348]	protein_coding	45.01	3725054	3880713	10790	16	p13.3	CREBBP		155659
ENSG00000005379	823.715704269537	-0.409778170778262	0.0678228741248023	-6.04188743202213	1.52321727558146e-09	2.34575749557372e-09	TSPO associated protein 1 [Source:HGNC Symbol;Acc:HGNC:16831]	protein_coding	57.84	58301228	58328795	4161	17	q22	TSPOAP1		27567
ENSG00000005381	23.8630116689536	-0.153871886119202	0.184884741328736	-0.832258438491736	0.40526308456679	0.427137183246642	myeloperoxidase [Source:HGNC Symbol;Acc:HGNC:7218]	protein_coding	55.12	58269855	58280935	3216	17	q22	MPO		11080
ENSG00000005421	7.63743302939953	-2.04231101797501	0.153758653760499	-13.2825760893835	2.9216705539878e-40	8.57167746873262e-40	paraoxonase 1 [Source:HGNC Symbol;Acc:HGNC:9204]	protein_coding	40.31	95297676	95324532	2393	7	q21.3	PON1		26856
ENSG00000005436	1438.79231330523	-0.208631019899762	0.0340866551290119	-6.12060699737567	9.32195616872558e-10	1.44408002625212e-09	GC-rich sequence DNA-binding factor 2 [Source:HGNC Symbol;Acc:HGNC:1317]	protein_coding	36.39	75652000	75710985	423	2	p12	GCFC2		58985
ENSG00000005448	2322.3271157236	0.561056318529933	0.0292460388014426	19.1840106053015	5.03432113249372e-82	2.70055963692482e-81	WD repeat domain 54 [Source:HGNC Symbol;Acc:HGNC:25770]	protein_coding	54.68	74421678	74425755	901	2	p13.1	WDR54		4077
ENSG00000005469	1232.04617990627	-1.29388165658957	0.0457592651407343	-28.2758399334034	6.85082072238248e-176	9.60002313144219e-175	carnitine O-octanoyltransferase [Source:HGNC Symbol;Acc:HGNC:2366]	protein_coding	37.43	87345664	87399794	3205	7	q21.12	CROT		54130
ENSG00000005471	165.301908185004	2.13305519829649	0.147048393679212	14.505804143293	1.11325147206446e-47	3.70027276468455e-47	ATP binding cassette subfamily B member 4 [Source:HGNC Symbol;Acc:HGNC:45]	protein_coding	38.6	87401696	87480435	4293	7	q21.12	ABCB4		78739
ENSG00000005483	8256.30995123037	0.586870373010085	0.0355108357406849	16.5265153795776	2.3642232818048e-61	9.69773791553249e-61	lysine methyltransferase 2E (inactive) [Source:HGNC Symbol;Acc:HGNC:18541]	protein_coding	37.41	105014190	105115019	6840	7	q22.3	KMT2E		100829
ENSG00000005486	4271.00461925908	-0.651027016148212	0.0425756400950014	-15.2910681952294	8.76997854189145e-53	3.17020364890338e-52	rhomboid domain containing 2 [Source:HGNC Symbol;Acc:HGNC:23082]	protein_coding	47.79	75842602	75888926	566	7	q11.23	RHBDD2		46324
ENSG00000005513	148.514981475513	0.398660487330774	0.12581578602217	3.16860467144024	0.00153172583238728	0.00188612195190078	SRY-box transcription factor 8 [Source:HGNC Symbol;Acc:HGNC:11203]	protein_coding	64.99	981770	986979	3087	16	p13.3	SOX8		5209
ENSG00000005700	5156.11681826925	-0.197331655192049	0.0367656621497698	-5.3672814156914	7.99322892092727e-08	1.16422337043252e-07	inhibitor of Bruton tyrosine kinase [Source:HGNC Symbol;Acc:HGNC:17853]	protein_coding	36.07	82169986	82247754	6040	6	q14.1	IBTK		77768
ENSG00000005801	1029.40428301413	0.525880947452991	0.0428988121801773	12.2586365618764	1.51019479875603e-34	4.01539095517189e-34	zinc finger protein 195 [Source:HGNC Symbol;Acc:HGNC:12986]	protein_coding	41.43	3339261	3379222	881	11	p15.4	ZNF195		39961
ENSG00000005810	5780.95303707601	-0.0933869248222016	0.0412145745677493	-2.26587137685214	0.0234592595856505	0.0271754287047652	MYC binding protein 2 [Source:HGNC Symbol;Acc:HGNC:23386]	protein_coding	35.75	77042474	77327094	17128	13	q22.3	MYCBP2		284620
ENSG00000005812	3861.12811971239	-0.369525606392839	0.031526825084527	-11.7209901536897	9.95021548347943e-32	2.52127024750813e-31	F-box and leucine rich repeat protein 3 [Source:HGNC Symbol;Acc:HGNC:13599]	protein_coding	38.36	76992598	77027195	527	13	q22.3	FBXL3		34597
ENSG00000005844	1798.68946038979	2.25145444794608	0.0385881886759059	58.3456888027467	0	0	integrin subunit alpha L [Source:HGNC Symbol;Acc:HGNC:6148]	protein_coding	50.45	30472658	30523567	5711	16	p11.2	ITGAL		50909
ENSG00000005882	3465.30363989657	-0.769484039556616	0.037480387674882	-20.5303116454235	1.15432199137219e-93	7.16571650879745e-93	pyruvate dehydrogenase kinase 2 [Source:HGNC Symbol;Acc:HGNC:8810]	protein_coding	56.67	50094737	50112152	2384	17	q21.33	PDK2		17415
ENSG00000005884	15528.2597929526	0.37385698747124	0.0600578683876891	6.22494599804802	4.81721904481252e-10	7.52710769765746e-10	integrin subunit alpha 3 [Source:HGNC Symbol;Acc:HGNC:6139]	protein_coding	52.64	50055968	50090481	1817	17	q21.33	ITGA3		34513
ENSG00000005889	1775.69831479303	0.23638524682311	0.0327752482359982	7.21230988461226	5.50106060327172e-13	9.36189936122603e-13	zinc finger protein X-linked [Source:HGNC Symbol;Acc:HGNC:12869]	protein_coding	40.77	24149173	24216255	475	X	p22.11	ZFX		67082
ENSG00000005893	19626.685372428	0.339983310792885	0.0487801918704027	6.96970015403258	3.1761719894359e-12	5.29753755499808e-12	lysosomal associated membrane protein 2 [Source:HGNC Symbol;Acc:HGNC:6501]	protein_coding	38.61	120426148	120469365	6535	X	q24	LAMP2		43217
ENSG00000005961	75.9699614956702	0.179991607764985	0.098412044436886	1.828959135997	0.0674057301605592	0.0757631629365792	integrin subunit alpha 2b [Source:HGNC Symbol;Acc:HGNC:6138]	protein_coding	54.81	44372180	44389649	2618	17	q21.31	ITGA2B		17469
ENSG00000005981	17.4900928432697	-0.163854655618717	0.208921113181516	-0.784289596793193	0.432870202377104	0.454669219624136	ankyrin repeat and SOCS box containing 4 [Source:HGNC Symbol;Acc:HGNC:16009]	protein_coding	38.27	95478444	95540233	582	7	q21.3	ASB4		61789
ENSG00000006007	3714.18300497289	-0.575248495470242	0.0294693669752353	-19.5202189430691	7.39208296694018e-85	4.10090018135174e-84	glycerophosphodiester phosphodiesterase 1 [Source:HGNC Symbol;Acc:HGNC:29644]	protein_coding	40.14	19501693	19522123	2907	16	p12.3	GDE1		20430
ENSG00000006015	1780.08781126569	0.159824695567403	0.0296374077325123	5.3926678409217	6.94192055850135e-08	1.0132818647369e-07	required for excision 1-B domain containing [Source:HGNC Symbol;Acc:HGNC:26098]	protein_coding	60.22	18588685	18592337	1792	19	p13.11	REX1BD		3652
ENSG00000006016	102.339337102767	-0.304021691085578	0.106405073319169	-2.85721048444415	0.00427382323021374	0.00513941970925437	cytokine receptor like factor 1 [Source:HGNC Symbol;Acc:HGNC:2364]	protein_coding	55.32	18572220	18607741	1020	19	p13.11	CRLF1		35521
ENSG00000006025	762.553265783352	0.246953080632842	0.0348285093993887	7.09054406552285	1.33585771481554e-12	2.25051527598752e-12	oxysterol binding protein like 7 [Source:HGNC Symbol;Acc:HGNC:16387]	protein_coding	57.86	47807372	47821834	3664	17	q21.32	OSBPL7		14462
ENSG00000006042	2681.0002233891	0.162206425636208	0.0835071694671109	1.9424251435093	0.0520856538887666	0.0590342883043246	transmembrane protein 98 [Source:HGNC Symbol;Acc:HGNC:24529]	protein_coding	48.47	32927910	32945106	1683	17	q11.2	TMEM98		17196
ENSG00000006047	230.012364708924	0.598893839020504	0.143880814749726	4.16243013401232	3.14878499854204e-05	4.18429427833933e-05	Y-box binding protein 2 [Source:HGNC Symbol;Acc:HGNC:17948]	protein_coding	58.02	7288263	7294639	2195	17	p13.1	YBX2		6376
ENSG00000006062	2108.38032020211	1.09478722341226	0.0587517011749834	18.6341365699624	1.69873401277007e-77	8.65474311623858e-77	mitogen-activated protein kinase kinase kinase 14 [Source:HGNC Symbol;Acc:HGNC:6853]	protein_coding	49.97	45263119	45317029	4442	17	q21.31	MAP3K14		53910
ENSG00000006071	13.6845165614058	-1.23735335789737	0.154090449085619	-8.03004576364004	9.74363137126007e-16	1.78736045965902e-15	ATP binding cassette subfamily C member 8 [Source:HGNC Symbol;Acc:HGNC:59]	protein_coding	50.03	17392498	17476894	5336	11	p15.1	ABCC8		84396
ENSG00000006118	2056.83701154503	0.729361218766341	0.0746271604442767	9.77340172698849	1.46450483595228e-22	3.11624966863331e-22	transmembrane protein 132A [Source:HGNC Symbol;Acc:HGNC:31092]	protein_coding	58.71	60924460	60937159	3498	11	q12.2	TMEM132A		12699
ENSG00000006125	20445.9941776285	-0.556990766783528	0.0383029138244286	-14.5417335437361	6.59023399952128e-48	2.19995324234174e-47	adaptor related protein complex 2 subunit beta 1 [Source:HGNC Symbol;Acc:HGNC:563]	protein_coding	39.93	35578046	35726413	552	17	q12	AP2B1		148367
ENSG00000006128	22.9313168728071	-3.48212155685785	0.208825397751087	-16.6747991114013	1.99882289299278e-62	8.30811964257015e-62	tachykinin precursor 1 [Source:HGNC Symbol;Acc:HGNC:11517]	protein_coding	39.5	97732084	97740472	1061	7	q21.3	TAC1		8388
ENSG00000006194	1559.61890299309	0.312802501349166	0.0257523902855686	12.1465424327798	5.98432774924904e-34	1.57744779706082e-33	zinc finger protein 263 [Source:HGNC Symbol;Acc:HGNC:13056]	protein_coding	47.09	3263800	3301401	1721	16	p13.3	ZNF263		37601
ENSG00000006210	10919.9844056548	0.737390077134585	0.0470945303339764	15.6576585838163	2.94542843237834e-55	1.10560877104333e-54	C-X3-C motif chemokine ligand 1 [Source:HGNC Symbol;Acc:HGNC:10647]	protein_coding	53.75	57372477	57385044	3285	16	q21	CX3CL1		12567
ENSG00000006282	5375.74352961267	0.179440072271741	0.0527714719149222	3.40032342779889	0.000673061901589863	0.000843250114044064	spermatogenesis associated 20 [Source:HGNC Symbol;Acc:HGNC:26125]	protein_coding	57.05	50543058	50555852	3539	17	q21.33	SPATA20		12794
ENSG00000006283	6.37703645108725	0.0341802904468605	0.142272479972068	0.24024527057918	0.810140120299167	0.821890824138455	calcium voltage-gated channel subunit alpha1 G [Source:HGNC Symbol;Acc:HGNC:1394]	protein_coding	56.94	50560715	50627474	7497	17	q21.33	CACNA1G		66759
ENSG00000006327	5592.65335855426	0.259729624508439	0.0559451383892814	4.64257721021565	3.44089990415518e-06	4.73382643024384e-06	TNF receptor superfamily member 12A [Source:HGNC Symbol;Acc:HGNC:18152]	protein_coding	60.12	3018445	3022383	648	16	p13.3	TNFRSF12A		3938
ENSG00000006377	89.9207445682163	2.35366169925255	0.129066476454216	18.2360421072429	2.67113888179182e-74	1.30477334842974e-73	distal-less homeobox 6 [Source:HGNC Symbol;Acc:HGNC:2919]	protein_coding	49.51	97005553	97011040	2300	7	q21.3	DLX6		5487
ENSG00000006432	262.80445420062	-1.71707767709812	0.0696599582440063	-24.6494215670286	3.7330543580386e-134	3.53214420220946e-133	mitogen-activated protein kinase kinase kinase 9 [Source:HGNC Symbol;Acc:HGNC:6861]	protein_coding	44.98	70722526	70809534	11511	14	q24.2	MAP3K9		87008
ENSG00000006451	2959.27617866413	0.528712806294109	0.0313454361111653	16.867297823487	7.82970985828757e-64	3.32077108913833e-63	RAS like proto-oncogene A [Source:HGNC Symbol;Acc:HGNC:9839]	protein_coding	39.66	39623565	39708120	705	7	p14.1	RALA		84555
ENSG00000006453	591.90381540778	-0.777782029567463	0.0791650308432834	-9.82481812085913	8.80327952681919e-23	1.88035825828215e-22	BAR/IMD domain containing adaptor protein 2 like 1 [Source:HGNC Symbol;Acc:HGNC:21649]	protein_coding	46.78	98291650	98401090	3645	7	q22.1	BAIAP2L1		109440
ENSG00000006459	1440.16724650136	0.0407763214642769	0.0471811295418587	0.864250641309903	0.387450218389302	0.409213401054621	lysine demethylase 7A [Source:HGNC Symbol;Acc:HGNC:22224]	protein_coding	39.15	140084746	140176983	9220	7	q34	KDM7A		92237
ENSG00000006468	617.347243967746	-0.148519426018289	0.096765784251363	-1.53483410657314	0.124824582651584	0.137585144863962	ETS variant transcription factor 1 [Source:HGNC Symbol;Acc:HGNC:3490]	protein_coding	36.3	13891229	13991425	6459	7	p21.2	ETV1		100196
ENSG00000006530	1407.06866271131	-0.00850493439317799	0.0375431103642599	-0.226537820405911	0.820783147251384	0.83196003063578	acylglycerol kinase [Source:HGNC Symbol;Acc:HGNC:21869]	protein_coding	39.57	141551278	141655244	1550	7	q34	AGK		103966
ENSG00000006534	3517.63244404691	0.908584274220733	0.0673828833037162	13.4839031765004	1.94536959465811e-41	5.85016909053319e-41	aldehyde dehydrogenase 3 family member B1 [Source:HGNC Symbol;Acc:HGNC:410]	protein_coding	58.4	68008578	68029282	2280	11	q13.2	ALDH3B1		20704
ENSG00000006555	1015.11650178902	-0.0748338025644403	0.0772396402524499	-0.968852292939916	0.332618891234009	0.353557365914729	tetratricopeptide repeat domain 22 [Source:HGNC Symbol;Acc:HGNC:26067]	protein_coding	52.34	54779712	54801323	3401	1	p32.3	TTC22		21611
ENSG00000006576	930.719601963838	0.663276256867264	0.0419653744766288	15.8053220098549	2.85925596558474e-56	1.09118406758099e-55	putative homeodomain transcription factor 2 [Source:HGNC Symbol;Acc:HGNC:13411]	protein_coding	37.65	77798792	77957503	5198	7	q11.23	PHTF2		158711
ENSG00000006606	21.1027063552576	-0.706318384624564	0.134334779394651	-5.25789663561013	1.45712376481505e-07	2.10531095464819e-07	C-C motif chemokine ligand 26 [Source:HGNC Symbol;Acc:HGNC:10625]	protein_coding	48.09	75769533	75789896	475	7	q11.23	CCL26		20363
ENSG00000006607	1076.43225324974	-0.47473482105006	0.0349575201293772	-13.5803346259424	5.23865548327534e-42	1.58952248554803e-41	FERM, ARH/RhoGEF and pleckstrin domain protein 2 [Source:HGNC Symbol;Acc:HGNC:16460]	protein_coding	45.58	241356285	241494841	4009	2	q37.3	FARP2		138556
ENSG00000006611	6001.69859093199	1.50805134260665	0.0847693458949893	17.7900551984299	8.43967284823516e-71	3.94784004924508e-70	USH1 protein network component harmonin [Source:HGNC Symbol;Acc:HGNC:12597]	protein_coding	51.78	17493895	17544416	2149	11	p15.1	USH1C		50521
ENSG00000006625	1287.07067530713	-0.376205588716001	0.0292312908839709	-12.869961515189	6.64352456799042e-38	1.87779956740604e-37	gamma-glutamylcyclotransferase [Source:HGNC Symbol;Acc:HGNC:21705]	protein_coding	40.54	30496621	30504841	1158	7	p14.3	GGCT		8220
ENSG00000006634	291.123133057465	0.552634060886746	0.0375983184505394	14.6983717267499	6.60283713886374e-49	2.23916903348677e-48	DBF4 zinc finger [Source:HGNC Symbol;Acc:HGNC:17364]	protein_coding	36.72	87876216	87909553	2694	7	q21.12	DBF4		33337
ENSG00000006638	585.816796375833	0.447140237772279	0.0465423302467849	9.60717341399482	7.4567862995036e-22	1.56170974809041e-21	thromboxane A2 receptor [Source:HGNC Symbol;Acc:HGNC:11608]	protein_coding	55.81	3594507	3606875	2642	19	p13.3	TBXA2R		12368
ENSG00000006652	1780.19587465576	0.770342621956661	0.0534177475448024	14.421098929912	3.81223851695266e-47	1.25402786163776e-46	interferon related developmental regulator 1 [Source:HGNC Symbol;Acc:HGNC:5456]	protein_coding	39.46	112422887	112481017	3650	7	q31.1	IFRD1		58130
ENSG00000006695	446.800828294346	-0.589416722054337	0.0439994044607829	-13.396015906981	6.37970669471971e-41	1.89742486318212e-40	cytochrome c oxidase assembly factor heme A:farnesyltransferase COX10 [Source:HGNC Symbol;Acc:HGNC:2260]	protein_coding	39.2	14069490	14231736	3180	17	p12	COX10		162246
ENSG00000006704	969.420557099624	-0.387758475882733	0.0487379801385298	-7.95598165497611	1.77716734385523e-15	3.23224551543812e-15	GTF2I repeat domain containing 1 [Source:HGNC Symbol;Acc:HGNC:4661]	protein_coding	52.72	74453790	74602605	3430	7	q11.23	GTF2IRD1		148815
ENSG00000006712	3990.28804028486	-0.144801382228346	0.0202890224380462	-7.13693243085051	9.54367282070951e-13	1.6146927209014e-12	PAF1 homolog, Paf1/RNA polymerase II complex component [Source:HGNC Symbol;Acc:HGNC:25459]	protein_coding	52.37	39385629	39391154	2200	19	q13.2	PAF1		5525
ENSG00000006715	4905.8529081363	-0.137357830648924	0.0317721709399298	-4.32321199922473	1.53773837696561e-05	2.06461034610467e-05	VPS41 subunit of HOPS complex [Source:HGNC Symbol;Acc:HGNC:12713]	protein_coding	38.35	38722974	38932394	5854	7	p14.1	VPS41		209420
ENSG00000006740	804.813451310937	-0.0719485774538438	0.0884787257483299	-0.813173752733457	0.416118445758852	0.437981061122715	Rho GTPase activating protein 44 [Source:HGNC Symbol;Acc:HGNC:29096]	protein_coding	42.69	12789498	12991643	4270	17	p12	ARHGAP44		202145
ENSG00000006744	3361.1725537382	-0.238130230611264	0.028000293477412	-8.50456195408685	1.82282532255451e-17	3.48110939261998e-17	elaC ribonuclease Z 2 [Source:HGNC Symbol;Acc:HGNC:14198]	protein_coding	48.02	12991612	13018065	3767	17	p12	ELAC2		26453
ENSG00000006747	3657.56739547466	-3.10899211751706	0.168294474821673	-18.4735245813113	3.3732370195075e-76	1.69204071454554e-75	scinderin [Source:HGNC Symbol;Acc:HGNC:21695]	protein_coding	38.46	12570577	12660182	2569	7	p21.3	SCIN		89605
ENSG00000006756	5333.9037078619	-0.76095633328184	0.0448704810241209	-16.9589519861125	1.65265860901327e-64	7.09650469660185e-64	arylsulfatase D [Source:HGNC Symbol;Acc:HGNC:717]	protein_coding	48.88	2903972	2929349	5145	X	p22.33	ARSD		25377
ENSG00000006757	1392.43964162993	-0.673202711620225	0.043270274948085	-15.5580872187182	1.40227322338434e-54	5.21657212192977e-54	patatin like phospholipase domain containing 4 [Source:HGNC Symbol;Acc:HGNC:24887]	protein_coding	40.45	7898247	7927739	3342	X	p22.31	PNPLA4		29492
ENSG00000006788	8.97163261927282	1.75928321063157	0.211067463869299	8.3351700843906	7.73868674030258e-17	1.4557810078239e-16	myosin heavy chain 13 [Source:HGNC Symbol;Acc:HGNC:7571]	protein_coding	45.88	10300865	10373130	5994	17	p13.1	MYH13		72265
ENSG00000006831	5175.10552819958	0.17796942154964	0.0354634921092615	5.01838400463565	5.21079404899776e-07	7.37060277485066e-07	adiponectin receptor 2 [Source:HGNC Symbol;Acc:HGNC:24041]	protein_coding	39.4	1688574	1788674	484	12	p13.33	ADIPOR2		100100
ENSG00000006837	54.2444497859536	0.47617503313929	0.0459521266716239	10.3624155752803	3.67560240725424e-25	8.22789353876596e-25	cyclin dependent kinase like 3 [Source:HGNC Symbol;Acc:HGNC:15483]	protein_coding	40.16	134286350	134371047	1417	5	q31.1	CDKL3		84697
ENSG00000007001	157.582822610513	-2.84202263784686	0.156106550338016	-18.2056590943368	4.6541851969469e-74	2.26729099942532e-73	uridine phosphorylase 2 [Source:HGNC Symbol;Acc:HGNC:23061]	protein_coding	40.24	157876702	158136154	2435	2	q24.1	UPP2		259452
ENSG00000007038	19.7005208092103	1.49565797013261	0.202890653373067	7.37174406640831	1.68410097172261e-13	2.91684346975588e-13	serine protease 21 [Source:HGNC Symbol;Acc:HGNC:9485]	protein_coding	55.65	2817180	2826304	1106	16	p13.3	PRSS21		9124
ENSG00000007047	2378.7378975521	0.5508260318728	0.0247847933140515	22.2243544617544	1.99733733838131e-109	1.46456362358399e-108	microtubule affinity regulating kinase 4 [Source:HGNC Symbol;Acc:HGNC:13538]	protein_coding	53.57	45079288	45305284	553	19	q13.32	MARK4		225996
ENSG00000007062	2387.00435206259	-2.56126540651191	0.24258545548938	-10.5581985587097	4.65509452607892e-26	1.06212343749554e-25	prominin 1 [Source:HGNC Symbol;Acc:HGNC:9454]	protein_coding	43.17	15963076	16084378	622	4	p15.32	PROM1		121302
ENSG00000007080	2768.35809019775	0.239320695143225	0.0293145248106544	8.16389474804803	3.24391584762462e-16	6.02346063158309e-16	coiled-coil domain containing 124 [Source:HGNC Symbol;Acc:HGNC:25171]	protein_coding	55.84	17933015	17943991	987	19	p13.11	CCDC124		10976
ENSG00000007129	65.7317405588412	1.22079441337229	0.0859841936702249	14.1978933715934	9.44079784587194e-46	3.0359854666065e-45	CEA cell adhesion molecule 21 [Source:HGNC Symbol;Acc:HGNC:28834]	protein_coding	44.66	41549518	41586844	451	19	q13.2	CEACAM21		37326
ENSG00000007168	8948.60946228856	-0.058676604895473	0.0276625164692314	-2.12115932983675	0.033908396514082	0.0388966174348939	platelet activating factor acetylhydrolase 1b regulatory subunit 1 [Source:HGNC Symbol;Acc:HGNC:8574]	protein_coding	42.4	2593210	2685615	557	17	p13.3	PAFAH1B1		92405
ENSG00000007171	167.247925107738	0.635653387832161	0.104037660036356	6.10983933712112	9.97314875183733e-10	1.54348387979079e-09	nitric oxide synthase 2 [Source:HGNC Symbol;Acc:HGNC:7873]	protein_coding	51.35	27756766	27800529	4206	17	q11.2	NOS2		43763
ENSG00000007174	110.655374919315	-0.917277524757539	0.130278587687229	-7.04089245240918	1.9101240212165e-12	3.20500284275465e-12	dynein axonemal heavy chain 9 [Source:HGNC Symbol;Acc:HGNC:2953]	protein_coding	42.62	11598470	11969748	1986	17	p12	DNAH9		371278
ENSG00000007202	7253.82413527733	-0.287009937567485	0.0352449200683767	-8.14329943182375	3.84649441661827e-16	7.13093395389748e-16	KIAA0100 [Source:HGNC Symbol;Acc:HGNC:28960]	protein_coding	46.75	28614446	28645454	7428	17	q11.2	KIAA0100		31008
ENSG00000007216	214.319738622901	-5.85207182016196	0.161904302173766	-36.1452521124556	4.41766178834177e-286	1.4659590560209e-284	solute carrier family 13 member 2 [Source:HGNC Symbol;Acc:HGNC:10917]	protein_coding	52.55	28473293	28497781	2855	17	q11.2	SLC13A2		24488
ENSG00000007237	1136.58184081325	0.54440479182912	0.0470789502571733	11.5636561319923	6.2969436022468e-31	1.56935192495252e-30	growth arrest specific 7 [Source:HGNC Symbol;Acc:HGNC:4169]	protein_coding	47.97	9910606	10198606	8003	17	p13.1	GAS7		288000
ENSG00000007255	1202.50201940779	-0.57354059771581	0.0357257995134621	-16.0539611576695	5.36293229731224e-58	2.10254415048287e-57	trafficking protein particle complex 6A [Source:HGNC Symbol;Acc:HGNC:23069]	protein_coding	56.86	45162928	45178237	805	19	q13.32	TRAPPC6A		15309
ENSG00000007264	280.327045426556	2.27068146567929	0.0903705941028761	25.1263310617876	2.5645581180303e-139	2.56883238156035e-138	megakaryocyte-associated tyrosine kinase [Source:HGNC Symbol;Acc:HGNC:6906]	protein_coding	54.4	3777970	3802129	1907	19	p13.3	MATK		24159
ENSG00000007312	879.727309733765	0.4579908518903	0.0512996899895234	8.92775086913455	4.34757382362304e-19	8.59818164971738e-19	CD79b molecule [Source:HGNC Symbol;Acc:HGNC:1699]	protein_coding	60.63	63928740	63932336	1246	17	q23.3	CD79B		3596
ENSG00000007314	219.152802691031	1.32247306432095	0.0968236319569608	13.6585773286092	1.79455527680396e-42	5.48403926114837e-42	sodium voltage-gated channel alpha subunit 4 [Source:HGNC Symbol;Acc:HGNC:10591]	protein_coding	56.1	63938554	63972918	7805	17	q23.3	SCN4A		34364
ENSG00000007341	317.099155322348	-0.182227593489179	0.0474194999975175	-3.8428830649568	0.000121597413094951	0.000157562981896652	suppression of tumorigenicity 7 like [Source:HGNC Symbol;Acc:HGNC:18441]	protein_coding	39.05	112523514	112620825	4348	1	p13.2	ST7L		97311
ENSG00000007350	16.9596504616369	-0.12556044708616	0.157655163635202	-0.79642457748288	0.425785297623408	0.447543990668329	transketolase like 1 [Source:HGNC Symbol;Acc:HGNC:11835]	protein_coding	48.27	154295795	154330350	2518	X	q28	TKTL1		34555
ENSG00000007372	235.663678066332	-0.36848644329577	0.0773628806488872	-4.76309103545604	1.90649778071052e-06	2.64574869473955e-06	paired box 6 [Source:HGNC Symbol;Acc:HGNC:8620]	protein_coding	49.68	31784779	31817961	6888	11	p13	PAX6		33182
ENSG00000007376	1746.90067561937	0.178637891642411	0.0262191963193155	6.81324818147875	9.54193154532918e-12	1.57226770091447e-11	RNA pseudouridine synthase domain containing 1 [Source:HGNC Symbol;Acc:HGNC:14173]	protein_coding	67.17	784974	788397	2159	16	p13.3	RPUSD1		3423
ENSG00000007384	1509.87612127156	0.402906149501759	0.042821453169952	9.40897890369774	5.00979964514228e-21	1.03086506266452e-20	rhomboid 5 homolog 1 [Source:HGNC Symbol;Acc:HGNC:20561]	protein_coding	61.15	58059	76355	2992	16	p13.3	RHBDF1		18296
ENSG00000007392	1383.00105970447	0.726969798849834	0.0354865609334893	20.4857777064494	2.88342404198992e-93	1.78109333572023e-92	LUC7 like [Source:HGNC Symbol;Acc:HGNC:6723]	protein_coding	47.33	188969	229463	2737	16	p13.3	LUC7L		40494
ENSG00000007402	125.908710075557	-2.16703337897925	0.0698838687145864	-31.0090643068097	4.06865238000504e-211	7.68591643426563e-210	calcium voltage-gated channel auxiliary subunit alpha2delta 2 [Source:HGNC Symbol;Acc:HGNC:1400]	protein_coding	56.51	50362613	50504244	5329	3	p21.31	CACNA2D2		141631
ENSG00000007516	705.670952925822	-1.17918021096932	0.0733703164356969	-16.0716249875081	4.03372046399571e-58	1.5856390980925e-57	BAI1 associated protein 3 [Source:HGNC Symbol;Acc:HGNC:948]	protein_coding	65.69	1333638	1349441	564	16	p13.3	BAIAP3		15803
ENSG00000007520	3370.53320514364	0.0390260930045338	0.0197040914557387	1.98060860061466	0.0476351836849752	0.0540996728482708	TSR3 ribosome maturation factor [Source:HGNC Symbol;Acc:HGNC:14175]	protein_coding	62.41	1349240	1351878	1210	16	p13.3	TSR3		2638
ENSG00000007541	4028.25055297229	-0.865793660850038	0.0373621663668297	-23.1730048078447	8.52426786788918e-119	6.83753310391685e-118	phosphatidylinositol glycan anchor biosynthesis class Q [Source:HGNC Symbol;Acc:HGNC:14135]	protein_coding	64.34	566995	584109	603	16	p13.3	PIGQ		17114
ENSG00000007545	721.92116487506	0.312201378229101	0.0344980083904958	9.04983773831746	1.43180945015591e-19	2.86132659454186e-19	cramped chromatin regulator homolog 1 [Source:HGNC Symbol;Acc:HGNC:14122]	protein_coding	53.1	1612337	1677908	246	16	p13.3	CRAMP1		65571
ENSG00000007866	989.010621755446	-0.470781914966357	0.034341463738658	-13.7088482468032	8.9873135021379e-43	2.75788835475022e-42	TEA domain transcription factor 3 [Source:HGNC Symbol;Acc:HGNC:11716]	protein_coding	56.75	35473597	35497079	2729	6	p21.31	TEAD3		23482
ENSG00000007908	220.497080702225	-2.07945723746503	0.147794175887497	-14.0699538732023	5.81072917434828e-45	1.84233494162074e-44	selectin E [Source:HGNC Symbol;Acc:HGNC:10718]	protein_coding	39.36	169722640	169764705	3389	1	q24.2	SELE		42065
ENSG00000007923	1832.52467507238	-1.07209754484678	0.0358093223604283	-29.9390626288847	6.1071474887255e-197	1.04097355356669e-195	DnaJ heat shock protein family (Hsp40) member C11 [Source:HGNC Symbol;Acc:HGNC:25570]	protein_coding	46.6	6634168	6701924	3014	1	p36.31	DNAJC11		67756
ENSG00000007933	779.868649970207	0.81161965743059	0.11855872515773	6.84571849394311	7.60929819768785e-12	1.25739390889899e-11	flavin containing dimethylaniline monoxygenase 3 [Source:HGNC Symbol;Acc:HGNC:3771]	protein_coding	36.5	171090901	171117819	2059	1	q24.3	FMO3		26918
ENSG00000007944	3223.23435837699	0.250265845611604	0.0390758730162706	6.40461303340292	1.50751235400964e-10	2.39381573231377e-10	myosin regulatory light chain interacting protein [Source:HGNC Symbol;Acc:HGNC:21155]	protein_coding	40.25	16129086	16148248	3072	6	p22.3	MYLIP		19162
ENSG00000007952	30.3681176284957	-0.48065439293556	0.04664970672475	-10.3034815582356	6.7956355266482e-25	1.51265813019095e-24	NADPH oxidase 1 [Source:HGNC Symbol;Acc:HGNC:7889]	protein_coding	41.15	100843324	100874359	2543	X	q22.1	NOX1		31035
ENSG00000007968	101.369949976778	2.26568778441689	0.0719531640299615	31.4883690656529	1.2533956061492e-217	2.47431271301498e-216	E2F transcription factor 2 [Source:HGNC Symbol;Acc:HGNC:3114]	protein_coding	51.65	23506438	23531233	5196	1	p36.12	E2F2		24795
ENSG00000008018	8302.91767231593	0.184961354677543	0.0319364451084016	5.7915448651135	6.97419230734011e-09	1.05079125878559e-08	proteasome 20S subunit beta 1 [Source:HGNC Symbol;Acc:HGNC:9537]	protein_coding	39.78	170535120	170553307	891	6	q27	PSMB1		18187
ENSG00000008056	106.167358395177	0.462387565400722	0.113899202336713	4.05962075163436	4.91524841531832e-05	6.46980337730129e-05	synapsin I [Source:HGNC Symbol;Acc:HGNC:11494]	protein_coding	47.76	47571901	47619857	3210	X	p11.23	SYN1		47956
ENSG00000008083	1317.84458132863	0.709627687910629	0.0287869451021524	24.6510244623897	3.58819833466951e-134	3.39706501614248e-133	jumonji and AT-rich interaction domain containing 2 [Source:HGNC Symbol;Acc:HGNC:6196]	protein_coding	43.92	15246069	15522042	6003	6	p22.3	JARID2		275973
ENSG00000008086	2069.80755116427	0.0221357926151709	0.0487904415110571	0.453691172484151	0.650051121422548	0.6687193829925	cyclin dependent kinase like 5 [Source:HGNC Symbol;Acc:HGNC:11411]	protein_coding	40.21	18425583	18653629	3449	X	p22.13	CDKL5		228046
ENSG00000008118	184.580300833914	-0.926845772894749	0.11531512024508	-8.03750428326238	9.16866945731531e-16	1.68341252867001e-15	calcium/calmodulin dependent protein kinase IG [Source:HGNC Symbol;Acc:HGNC:14585]	protein_coding	47.01	209583714	209613939	3089	1	q32.2	CAMK1G		30225
ENSG00000008128	303.733854768213	0.210218524681982	0.048288744673977	4.35336487003916	1.3406374413569e-05	1.80370813041194e-05	cyclin dependent kinase 11A [Source:HGNC Symbol;Acc:HGNC:1730]	protein_coding	52.05	1702379	1724357	2984	1	p36.33	CDK11A		21978
ENSG00000008130	2114.84037349295	-0.0882784321970043	0.0288583824918741	-3.05902218261406	0.00222060706749391	0.00271073428753657	NAD kinase [Source:HGNC Symbol;Acc:HGNC:29831]	protein_coding	53.7	1751232	1780457	3235	1	p36.33	NADK		29225
ENSG00000008196	223.284999280705	-7.93872665261602	0.110595311668626	-71.7817648220262	0	0	transcription factor AP-2 beta [Source:HGNC Symbol;Acc:HGNC:11743]	protein_coding	44.14	50818723	50847619	797	6	p12.3	TFAP2B		28896
ENSG00000008226	33.1754245685042	-0.386638224806271	0.0955565447299117	-4.04617209526668	5.2061965015112e-05	6.84222488296932e-05	DLEC1 cilia and flagella associated protein [Source:HGNC Symbol;Acc:HGNC:2899]	protein_coding	48.5	38039205	38124025	3457	3	p22.2	DLEC1		84820
ENSG00000008256	1529.55315082277	0.00302919788196345	0.0379668168600346	0.0797854055853734	0.936407931972716	0.940872539450233	cytohesin 3 [Source:HGNC Symbol;Acc:HGNC:9504]	protein_coding	44.78	6161776	6272644	4482	7	p22.1	CYTH3		110868
ENSG00000008277	1649.60244809225	-0.00155303122797869	0.076976914068853	-0.0201752856264095	0.983903543085712	0.98516261945626	ADAM metallopeptidase domain 22 [Source:HGNC Symbol;Acc:HGNC:201]	protein_coding	37.29	87934143	88202889	9334	7	q21.12	ADAM22		268746
ENSG00000008282	11527.9722109281	-0.296216209427321	0.0361718406198626	-8.189138411294	2.63102827058532e-16	4.8955046149281e-16	synaptophysin like 1 [Source:HGNC Symbol;Acc:HGNC:11507]	protein_coding	38.18	106090505	106112576	2130	7	q22.3	SYPL1		22071
ENSG00000008283	4006.61259574989	-0.559017113476827	0.036925185070196	-15.1391824418515	8.93171325744776e-52	3.17422056567247e-51	cytochrome b561 [Source:HGNC Symbol;Acc:HGNC:2571]	protein_coding	57.39	63432304	63446354	3007	17	q23.3	CYB561		14050
ENSG00000008294	9245.98279374643	0.444313118403535	0.0450347819010658	9.86599911551965	5.84496145381088e-23	1.25275643258472e-22	sperm associated antigen 9 [Source:HGNC Symbol;Acc:HGNC:14524]	protein_coding	40	50962174	51120868	8276	17	q21.33	SPAG9		158694
ENSG00000008300	101.902851601482	0.964647385441798	0.0952609303537452	10.1263695605286	4.2202857841594e-24	9.23319096933457e-24	cadherin EGF LAG seven-pass G-type receptor 3 [Source:HGNC Symbol;Acc:HGNC:3230]	protein_coding	59.87	48636463	48662886	11933	3	p21.31	CELSR3		26423
ENSG00000008311	540.385207745609	-0.784096377365324	0.0578961023371345	-13.5431634551054	8.69617112143743e-42	2.6287773619144e-41	aminoadipate-semialdehyde synthase [Source:HGNC Symbol;Acc:HGNC:17366]	protein_coding	36.53	122064583	122144308	4519	7	q31.32	AASS		79725
ENSG00000008323	259.497285234622	0.108075175620806	0.104693293688099	1.03230275611332	0.301930310359743	0.322182096811176	pleckstrin homology and RhoGEF domain containing G6 [Source:HGNC Symbol;Acc:HGNC:25562]	protein_coding	55.71	6310436	6328506	2881	12	p13.31	PLEKHG6		18070
ENSG00000008324	574.510320491825	-0.15340768648318	0.0245357550374656	-6.2524135185133	4.04157554534662e-10	6.33159358701869e-10	SS18 like 2 [Source:HGNC Symbol;Acc:HGNC:15593]	protein_coding	46.56	42581840	42596934	1047	3	p22.1	SS18L2		15094
ENSG00000008382	1319.58012310097	-0.00822584150038597	0.0321037157673697	-0.256227084739727	0.797775495933801	0.810258682638655	MPN domain containing [Source:HGNC Symbol;Acc:HGNC:25934]	protein_coding	55.95	4343527	4360086	1567	19	p13.3	MPND		16559
ENSG00000008394	14673.5272888096	1.17436930739243	0.0973018554629455	12.0693413481683	1.53356807388287e-33	4.01244907044459e-33	microsomal glutathione S-transferase 1 [Source:HGNC Symbol;Acc:HGNC:7061]	protein_coding	36.94	16347142	16609259	298	12	p12.3	MGST1		262117
ENSG00000008405	959.525618605218	-0.259042731777312	0.0606176130269716	-4.27339050222996	1.92522849421324e-05	2.57633867521014e-05	cryptochrome circadian regulator 1 [Source:HGNC Symbol;Acc:HGNC:2384]	protein_coding	37.55	106991364	107093549	2987	12	q23.3	CRY1		102185
ENSG00000008441	3551.85012376675	0.967417507023412	0.0715790779630724	13.5153669836667	1.26921202410369e-41	3.82673792551664e-41	nuclear factor I X [Source:HGNC Symbol;Acc:HGNC:7788]	protein_coding	55.31	12995475	13098796	6019	19	p13.13	NFIX		103321
ENSG00000008513	3992.29504142024	-0.107055404714757	0.0565715412978298	-1.8923897468366	0.0584390711225272	0.0659956021369092	ST3 beta-galactoside alpha-2,3-sialyltransferase 1 [Source:HGNC Symbol;Acc:HGNC:10862]	protein_coding	49.4	133454848	133571940	6951	8	q24.22	ST3GAL1		117092
ENSG00000008516	193.479629225682	1.66953638607856	0.0866480094266006	19.2680293191596	9.96592309184338e-83	5.39416390965119e-82	matrix metallopeptidase 25 [Source:HGNC Symbol;Acc:HGNC:14246]	protein_coding	58.87	3046062	3060726	4413	16	p13.3	MMP25		14664
ENSG00000008517	11400.1536789592	1.90658272432384	0.0602629748758287	31.6377133430989	1.11912237107245e-219	2.26716588207149e-218	interleukin 32 [Source:HGNC Symbol;Acc:HGNC:16830]	protein_coding	53.36	3065297	3082192	1105	16	p13.3	IL32		16895
ENSG00000008710	3702.4122828979	0.777599148254077	0.0468733058212528	16.5893814108052	8.31725780743106e-62	3.43332847726237e-61	polycystin 1, transient receptor potential channel interacting [Source:HGNC Symbol;Acc:HGNC:9008]	protein_coding	63.1	2088708	2135898	14140	16	p13.3	PKD1		47190
ENSG00000008735	120.120572845097	-0.773119088424459	0.125342017423152	-6.16807599174365	6.91259238398163e-10	1.07422559485606e-09	mitogen-activated protein kinase 8 interacting protein 2 [Source:HGNC Symbol;Acc:HGNC:6883]	protein_coding	62.89	50600793	50613981	5700	22	q13.33	MAPK8IP2		13188
ENSG00000008838	3254.13508599119	-0.0203431225210187	0.0213183053680682	-0.954256080386659	0.339954033682741	0.360999548757924	mediator complex subunit 24 [Source:HGNC Symbol;Acc:HGNC:22963]	protein_coding	50.63	40019097	40061215	3896	17	q21.1	MED24		42118
ENSG00000008853	1333.33284732194	-0.10634505604368	0.0441997219673708	-2.40601187768074	0.016127740346569	0.0188656893457162	Rho related BTB domain containing 2 [Source:HGNC Symbol;Acc:HGNC:18756]	protein_coding	53.51	22987417	23020199	3505	8	p21.3	RHOBTB2		32782
ENSG00000008869	1838.10519604853	0.322442343821143	0.0353685251336973	9.11664658343181	7.74847713089839e-20	1.55708406691131e-19	HEAT repeat containing 5B [Source:HGNC Symbol;Acc:HGNC:29273]	protein_coding	38.6	36968383	37084372	433	2	p22.2	HEATR5B		115989
ENSG00000008952	19361.3997162091	-0.0191768195030646	0.0425790271048897	-0.450381814873885	0.652435155119116	0.671001727856375	SEC62 homolog, preprotein translocation factor [Source:HGNC Symbol;Acc:HGNC:11846]	protein_coding	36.6	169966635	169998373	363	3	q26.2	SEC62		31738
ENSG00000008988	29954.6347861091	0.75521883534195	0.0399059325999942	18.9249764668339	7.10212143323301e-80	3.72001693018309e-79	ribosomal protein S20 [Source:HGNC Symbol;Acc:HGNC:10405]	protein_coding	41.73	56067254	56074510	712	8	q12.1	RPS20		7256
ENSG00000009307	55400.2403910549	0.448681653920549	0.0463639794936976	9.67737581674885	3.76249300864807e-22	7.93114757746587e-22	cold shock domain containing E1 [Source:HGNC Symbol;Acc:HGNC:29905]	protein_coding	38.28	114716913	114758676	4006	1	p13.2	CSDE1		41763
ENSG00000009335	4046.82326015914	-0.0618645445162877	0.0301378424134688	-2.05271975569957	0.040099764904801	0.0457980634227341	ubiquitin protein ligase E3C [Source:HGNC Symbol;Acc:HGNC:16803]	protein_coding	42.12	157138916	157269370	5214	7	q36.3	UBE3C		130454
ENSG00000009413	2235.96860735326	0.124581073923085	0.0405041303219506	3.07576222308296	0.00209965212182033	0.00256578469619538	REV3 like, DNA directed polymerase zeta catalytic subunit [Source:HGNC Symbol;Acc:HGNC:9968]	protein_coding	36.9	111299028	111483715	2518	6	q21	REV3L		184687
ENSG00000009694	1642.36936719986	2.61247368381156	0.104899318146469	24.9045821266808	6.63662327576231e-137	6.48359337120981e-136	teneurin transmembrane protein 1 [Source:HGNC Symbol;Acc:HGNC:8117]	protein_coding	37.17	124375903	124963817	12875	X	q25	TENM1		587914
ENSG00000009724	90.8234298612426	0.292006313522088	0.0839102385524184	3.47998430894309	0.000501443149871197	0.000631650209048278	mannan binding lectin serine peptidase 2 [Source:HGNC Symbol;Acc:HGNC:6902]	protein_coding	50.21	11026523	11047239	2455	1	p36.22	MASP2		20716
ENSG00000009765	149.80738153496	-4.07194098806101	0.159349410628292	-25.5535365459208	5.01556310572703e-144	5.26439472940702e-143	iodotyrosine deiodinase [Source:HGNC Symbol;Acc:HGNC:21071]	protein_coding	41.6	150368892	150405969	7513	6	q25.1	IYD		37077
ENSG00000009780	644.628171306389	-0.110015461723784	0.0400281012469943	-2.74845566730559	0.00598767315667881	0.00714583895811039	family with sequence similarity 76 member A [Source:HGNC Symbol;Acc:HGNC:28530]	protein_coding	43.38	27725961	27763116	3579	1	p35.3	FAM76A		37155
ENSG00000009790	417.486738134108	1.39280235176995	0.0439588507019429	31.6842303547392	2.56226023160953e-220	5.2102502228481e-219	TRAF3 interacting protein 3 [Source:HGNC Symbol;Acc:HGNC:30766]	protein_coding	45.61	209756032	209782320	1854	1	q32.2	TRAF3IP3		26288
ENSG00000009830	1144.59876536046	-0.0872612853120957	0.0369081253663845	-2.36428386556778	0.018064964792061	0.0210755757912699	protein O-mannosyltransferase 2 [Source:HGNC Symbol;Acc:HGNC:19743]	protein_coding	47.08	77274956	77320883	2163	14	q24.3	POMT2		45927
ENSG00000009844	2440.45850422596	-0.197255141658353	0.035600705331955	-5.54076498819527	3.01153151555629e-08	4.44457679881145e-08	vesicle trafficking 1 [Source:HGNC Symbol;Acc:HGNC:20954]	protein_coding	35.53	142147162	142224685	6991	6	q24.1	VTA1		77523
ENSG00000009950	1048.79638338143	0.989391563401641	0.110806253553603	8.92902279132665	4.29788329626552e-19	8.5040546577857e-19	MLX interacting protein like [Source:HGNC Symbol;Acc:HGNC:12744]	protein_coding	56.25	73593194	73624543	3079	7	q11.23	MLXIPL		31349
ENSG00000009954	5707.18928809892	0.440812605954324	0.0298744089052882	14.7555256189954	2.83474239958436e-49	9.66982655414241e-49	bromodomain adjacent to zinc finger domain 1B [Source:HGNC Symbol;Acc:HGNC:961]	protein_coding	43.19	73440406	73522293	6115	7	q11.23	BAZ1B		81887
ENSG00000010017	2520.05394917007	-0.140299555240067	0.0271873367122776	-5.16047440486177	2.46324839411076e-07	3.5285250433647e-07	RAN binding protein 9 [Source:HGNC Symbol;Acc:HGNC:13727]	protein_coding	37.08	13621498	13711835	3384	6	p23	RANBP9		90337
ENSG00000010030	392.811178663732	1.86217747646444	0.081334209490756	22.8953780718319	5.16588889793492e-116	4.03595951597448e-115	ETS variant transcription factor 7 [Source:HGNC Symbol;Acc:HGNC:18160]	protein_coding	49.34	36354091	36387800	1530	6	p21.31	ETV7		33709
ENSG00000010072	493.762091130728	-0.225232084018828	0.0335686830560918	-6.70958951956724	1.9517265527019e-11	3.19003492855497e-11	SprT-like N-terminal domain [Source:HGNC Symbol;Acc:HGNC:25356]	protein_coding	41.57	231337104	231355023	3559	1	q42.2	SPRTN		17919
ENSG00000010165	1503.04142292799	-0.26193275048158	0.0287292327608123	-9.11729013657704	7.70261658329596e-20	1.54805993679891e-19	eEF1A lysine and N-terminal methyltransferase [Source:HGNC Symbol;Acc:HGNC:24248]	protein_coding	43.61	171781660	171814023	759	1	q24.3	EEF1AKNMT		32363
ENSG00000010219	768.63486774094	0.412831833296722	0.0311011898248682	13.2738276452248	3.28369973623105e-40	9.62163156732055e-40	dual specificity tyrosine phosphorylation regulated kinase 4 [Source:HGNC Symbol;Acc:HGNC:3095]	protein_coding	42.77	4562204	4615302	2068	12	p13.32	DYRK4		53098
ENSG00000010244	7156.5856514838	0.420217655627361	0.022002311105785	19.098796194954	2.58375784123308e-81	1.37554588220765e-80	zinc finger protein 207 [Source:HGNC Symbol;Acc:HGNC:12998]	protein_coding	38.46	32350132	32381885	2283	17	q11.2	ZNF207		31753
ENSG00000010256	7598.47398730896	-1.18287242191861	0.027411470914093	-43.1524607207583	0	0	ubiquinol-cytochrome c reductase core protein 1 [Source:HGNC Symbol;Acc:HGNC:12585]	protein_coding	53.04	48599002	48610976	955	3	p21.31	UQCRC1		11974
ENSG00000010270	2890.03011949457	0.605349056277222	0.0315316863600087	19.1981186596153	3.83741478772915e-82	2.06259455980394e-81	STARD3 N-terminal like [Source:HGNC Symbol;Acc:HGNC:19169]	protein_coding	38.39	38178245	38230670	1703	7	p14.1	STARD3NL		52425
ENSG00000010278	10479.6674529182	-0.760214517038423	0.0621313147022435	-12.2356097031208	2.00592907993337e-34	5.32736680525021e-34	CD9 molecule [Source:HGNC Symbol;Acc:HGNC:1709]	protein_coding	51.04	6199715	6238271	1566	12	p13.31	CD9		38556
ENSG00000010282	19.2570390553025	1.02307341637654	0.234342095174708	4.36572616462192	1.26701128312863e-05	1.70606523038157e-05	hedgehog acyltransferase like [Source:HGNC Symbol;Acc:HGNC:13242]	protein_coding	56.48	42692663	42702824	587	3	p22.1	HHATL		10161
ENSG00000010292	2314.40985158579	0.180675003842476	0.0267716694796074	6.74873877328046	1.49135815677096e-11	2.44348433056567e-11	non-SMC condensin I complex subunit D2 [Source:HGNC Symbol;Acc:HGNC:24305]	protein_coding	46.34	6493356	6531955	584	12	p13.31	NCAPD2		38599
ENSG00000010295	1371.37281191315	1.36210904324655	0.0310841873029582	43.8199985726159	0	0	intermediate filament family orphan 1 [Source:HGNC Symbol;Acc:HGNC:24970]	protein_coding	54.33	6538961	6556073	2571	12	p13.31	IFFO1		17112
ENSG00000010310	76.2572124935911	-0.324153625485302	0.114960186021787	-2.81970338342937	0.00480680589336225	0.00576582194201577	gastric inhibitory polypeptide receptor [Source:HGNC Symbol;Acc:HGNC:4271]	protein_coding	54.94	45668221	45683722	3404	19	q13.32	GIPR		15501
ENSG00000010318	307.289602033782	-0.267497675041272	0.0343396006678444	-7.78977244460961	6.71299839229516e-15	1.20473152965907e-14	PHD finger protein 7 [Source:HGNC Symbol;Acc:HGNC:18458]	protein_coding	45.17	52410660	52423641	2127	3	p21.1	PHF7		12981
ENSG00000010319	2322.9336139704	-1.75334492448574	0.0847137400635229	-20.6972909373496	3.66395319115754e-95	2.31072555122088e-94	semaphorin 3G [Source:HGNC Symbol;Acc:HGNC:30400]	protein_coding	59.62	52433035	52445103	4993	3	p21.1	SEMA3G		12068
ENSG00000010322	3366.43539975794	-0.646536524279423	0.0257122234292201	-25.1451036919927	1.59867979054001e-139	1.60829367396732e-138	nischarin [Source:HGNC Symbol;Acc:HGNC:18006]	protein_coding	53.28	52455118	52493068	5173	3	p21.1	NISCH		37950
ENSG00000010327	8103.46790914221	1.72789439587657	0.0592854022175048	29.1453600928154	9.56531998289221e-187	1.48248755838006e-185	stabilin 1 [Source:HGNC Symbol;Acc:HGNC:18628]	protein_coding	60.65	52495338	52524495	7928	3	p21.1	STAB1		29157
ENSG00000010361	1579.52986682562	-0.113467967730653	0.0382751195667884	-2.96453594436605	0.00303139826927048	0.00367230307692811	fuzzy planar cell polarity protein [Source:HGNC Symbol;Acc:HGNC:26219]	protein_coding	52.28	49806866	49817376	1728	19	q13.33	FUZ		10510
ENSG00000010379	4998.73480697342	1.1152428089106	0.118540764054779	9.40809533162137	5.05208457227369e-21	1.03943421268271e-20	solute carrier family 6 member 13 [Source:HGNC Symbol;Acc:HGNC:11046]	protein_coding	47.19	220621	262873	2188	12	p13.33	SLC6A13		42252
ENSG00000010404	7769.49568695087	0.432745911184481	0.0385294761415008	11.2315545011618	2.85412403831945e-29	6.88477341605616e-29	iduronate 2-sulfatase [Source:HGNC Symbol;Acc:HGNC:5389]	protein_coding	45.34	149476988	149521096	7580	X	q28	IDS		44108
ENSG00000010438	15.5966977470787	-3.06894012130836	0.16875210446721	-18.1860850328221	6.65257046472758e-74	3.23691936824991e-73	serine protease 3 [Source:HGNC Symbol;Acc:HGNC:9486]	protein_coding	42.71	33750679	33799231	412	9	p13.3	PRSS3		48552
ENSG00000010539	578.863087261371	0.197692620193556	0.0267248348222538	7.39733740202344	1.38942202484358e-13	2.41238510562132e-13	zinc finger protein 200 [Source:HGNC Symbol;Acc:HGNC:12993]	protein_coding	43.67	3222325	3236221	3082	16	p13.3	ZNF200		13896
ENSG00000010610	4383.81055101361	1.65948877462843	0.0397184511300507	41.7813063554451	0	0	CD4 molecule [Source:HGNC Symbol;Acc:HGNC:1678]	protein_coding	48.56	6786858	6820799	577	12	p13.31	CD4		33941
ENSG00000010626	963.994494659343	0.625609987042838	0.04260612214506	14.6835702369917	8.21487124656132e-49	2.78003578139626e-48	leucine rich repeat containing 23 [Source:HGNC Symbol;Acc:HGNC:19138]	protein_coding	47.35	6873569	6914241	1387	12	p13.31	LRRC23		40672
ENSG00000010671	382.607564113515	2.3917956359202	0.0493014801719612	48.5136678975507	0	0	Bruton tyrosine kinase [Source:HGNC Symbol;Acc:HGNC:1133]	protein_coding	43.18	101349447	101390796	2417	X	q22.1	BTK		41349
ENSG00000010704	1548.57583387571	0.682594589479492	0.043206169670098	15.7985443905688	3.18383507476334e-56	1.21362677374171e-55	homeostatic iron regulator [Source:HGNC Symbol;Acc:HGNC:4886]	protein_coding	44.85	26087281	26098343	809	6	p22.2	HFE		11062
ENSG00000010803	4198.33678169696	0.760708866149038	0.0385832919373957	19.7160176841143	1.57123573282076e-86	8.94612008297632e-86	Scm polycomb group protein homolog 1 [Source:HGNC Symbol;Acc:HGNC:19003]	protein_coding	39.5	41027200	41242154	3275	1	p34.2	SCMH1		214954
ENSG00000010810	4293.9609553102	1.33591622147122	0.0427893625630351	31.2207553805743	5.57074540442267e-214	1.06725484861354e-212	FYN proto-oncogene, Src family tyrosine kinase [Source:HGNC Symbol;Acc:HGNC:4037]	protein_coding	42.42	111660332	111873452	3234	6	q21	FYN		213120
ENSG00000010818	3538.27115374643	0.165068586173582	0.0444064790902151	3.71721851305149	0.00020142821637061	0.000258405855565332	HIVEP zinc finger 2 [Source:HGNC Symbol;Acc:HGNC:4921]	protein_coding	38.72	142751469	142956698	9697	6	q24.2	HIVEP2		205229
ENSG00000010932	1905.92893849149	0.212389440409792	0.111286638292757	1.90849003679191	0.0563279096748236	0.0636868025566724	flavin containing dimethylaniline monoxygenase 1 [Source:HGNC Symbol;Acc:HGNC:3769]	protein_coding	40.91	171248471	171285978	2152	1	q24.3	FMO1		37507
ENSG00000011007	2725.35392912506	-0.198656454510005	0.0265681938227634	-7.47722844222095	7.59064026121321e-14	1.32501419447834e-13	elongin A [Source:HGNC Symbol;Acc:HGNC:11620]	protein_coding	45.7	23743155	23762059	5154	1	p36.11	ELOA		18904
ENSG00000011009	4420.74239528191	-0.537598709643753	0.0249954582879555	-21.5078556852388	1.31441487393046e-102	9.05690452622915e-102	lysophospholipase 2 [Source:HGNC Symbol;Acc:HGNC:6738]	protein_coding	62.28	23791145	23795539	1635	1	p36.11	LYPLA2		4394
ENSG00000011021	1376.69932058566	0.214672936387078	0.0338148630448944	6.3484786586912	2.17454595603516e-10	3.43285895793196e-10	chloride voltage-gated channel 6 [Source:HGNC Symbol;Acc:HGNC:2024]	protein_coding	48.13	11806096	11848079	5589	1	p36.22	CLCN6		41983
ENSG00000011028	2630.43533619143	-0.703137030772548	0.0705320128616979	-9.96904812785208	2.08214702251619e-23	4.50433272022e-23	mannose receptor C type 2 [Source:HGNC Symbol;Acc:HGNC:16875]	protein_coding	52.16	62627670	62693597	5719	17	q23.2	MRC2		65927
ENSG00000011052	38.2074528067727	0.635829853315354	0.0963106197773143	6.60186648975467	4.06013090229380e-11	6.57325592652116e-11	NME1-NME2 readthrough [Source:HGNC Symbol;Acc:HGNC:33531]	protein_coding	48.86	51153590	51171744	1021	17	q21.33	NME1-NME2		18154
ENSG00000011105	12907.8672883812	0.387437203959729	0.047554201231645	8.14727603293036	3.72213392604112e-16	6.90275053918505e-16	tetraspanin 9 [Source:HGNC Symbol;Acc:HGNC:21640]	protein_coding	52.13	3077355	3286564	570	12	p13.33	TSPAN9		209209
ENSG00000011114	2824.81758419221	0.0316370120524091	0.0391228461802029	0.808658242978706	0.418711753190421	0.440510608079679	BTB domain containing 7 [Source:HGNC Symbol;Acc:HGNC:18269]	protein_coding	40.08	93237550	93333092	6822	14	q32.12	BTBD7		95542
ENSG00000011132	1066.08669538175	0.472633249418556	0.0271545140768153	17.405328929163	7.51729877462906e-68	3.38090929090648e-67	amyloid beta precursor protein binding family A member 3 [Source:HGNC Symbol;Acc:HGNC:580]	protein_coding	56.61	3750772	3761692	1779	19	p13.3	APBA3		10920
ENSG00000011143	947.431514478521	-0.0507198449004805	0.0271881871466107	-1.86551036400392	0.0621099008494072	0.0700338656857293	MKS transition zone complex subunit 1 [Source:HGNC Symbol;Acc:HGNC:7121]	protein_coding	47.45	58205441	58219605	2633	17	q22	MKS1		14164
ENSG00000011198	491.831387728971	-1.13902509723066	0.0414146077462619	-27.5029792436816	1.61734905615103e-166	2.09121299873807e-165	abhydrolase domain containing 5, lysophosphatidic acid acyltransferase [Source:HGNC Symbol;Acc:HGNC:21396]	protein_coding	40.26	43690108	43734371	2225	3	p21.33	ABHD5		44263
ENSG00000011201	611.225647031309	1.39714062723523	0.0697457097890317	20.0319221277026	2.9023653738836e-89	1.70578351763887e-88	anosmin 1 [Source:HGNC Symbol;Acc:HGNC:6211]	protein_coding	39.59	8528874	8732137	6265	X	p22.31	ANOS1		203263
ENSG00000011243	1798.06010005344	0.219596746649922	0.0301748645153359	7.27747249828795	3.40132313154759e-13	5.82514727763828e-13	A-kinase anchoring protein 8 like [Source:HGNC Symbol;Acc:HGNC:29857]	protein_coding	48.86	15380050	15419141	2078	19	p13.12	AKAP8L		39091
ENSG00000011258	1040.07719567881	0.374521761389145	0.0331752479461057	11.2891925328657	1.48393637571512e-29	3.59776416685032e-29	mbt domain containing 1 [Source:HGNC Symbol;Acc:HGNC:19866]	protein_coding	39.5	51177425	51260163	5365	17	q21.33	MBTD1		82738
ENSG00000011260	1415.829376061	0.0400275925624395	0.0310221164739421	1.29029212420312	0.196949250373253	0.213872414227851	UTP18 small subunit processome component [Source:HGNC Symbol;Acc:HGNC:24274]	protein_coding	40.36	51260546	51297936	1876	17	q21.33	UTP18		37390
ENSG00000011275	2498.6192458105	0.18504343522411	0.0278733962350348	6.63871146751482	3.16437124549655e-11	5.13687997205607e-11	ring finger protein 216 [Source:HGNC Symbol;Acc:HGNC:21698]	protein_coding	45.52	5620047	5781696	5639	7	p22.1	RNF216		161649
ENSG00000011295	2729.17419067107	-0.491361310962152	0.0299536892995859	-16.4040331074992	1.78953107612047e-60	7.25423951341666e-60	tetratricopeptide repeat domain 19 [Source:HGNC Symbol;Acc:HGNC:26006]	protein_coding	40.8	15999784	16045015	3050	17	p12	TTC19		45231
ENSG00000011304	15919.1154255226	0.113383114515515	0.0211110573968409	5.37079277386086	7.83912503950583e-08	1.14208549125571e-07	polypyrimidine tract binding protein 1 [Source:HGNC Symbol;Acc:HGNC:9583]	protein_coding	61.17	797075	812327	3691	19	p13.3	PTBP1		15252
ENSG00000011332	15.6241698073549	0.465569561672559	0.107455158747786	4.33268692818484	1.47300503443217e-05	1.97884367031466e-05	double PHD fingers 1 [Source:HGNC Symbol;Acc:HGNC:20225]	protein_coding	57.15	38211006	38229714	2227	19	q13.2	DPF1		18708
ENSG00000011347	256.124227256575	-4.30610804336954	0.12617222291876	-34.1288117444214	2.75802038795387e-255	7.28898971259405e-254	synaptotagmin 7 [Source:HGNC Symbol;Acc:HGNC:11514]	protein_coding	57.18	61513714	61581148	4854	11	q12.2	SYT7		67434
ENSG00000011376	705.248069521904	-1.58269676545524	0.0405283095330828	-39.0516353553632	0	0	leucyl-tRNA synthetase 2, mitochondrial [Source:HGNC Symbol;Acc:HGNC:17095]	protein_coding	42.34	45388561	45554726	10049	3	p21.31	LARS2		166165
ENSG00000011405	4719.08335628241	-0.436678182017921	0.0317328454940518	-13.7610786306502	4.36958531071975e-43	1.34954816971925e-42	phosphatidylinositol-4-phosphate 3-kinase catalytic subunit type 2 alpha [Source:HGNC Symbol;Acc:HGNC:8971]	protein_coding	39.84	17077730	17207983	1593	11	p15.1	PIK3C2A		130253
ENSG00000011422	1027.26277158056	1.02084579189984	0.0605069818719558	16.8715371402947	7.28750387271328e-64	3.09323372593561e-63	plasminogen activator, urokinase receptor [Source:HGNC Symbol;Acc:HGNC:9053]	protein_coding	49.94	43646095	43670547	1254	19	q13.31	PLAUR		24452
ENSG00000011426	327.913122851555	2.05685449692225	0.0764361413264538	26.9094496559887	1.70257919058827e-159	2.04650018708709e-158	anillin actin binding protein [Source:HGNC Symbol;Acc:HGNC:14082]	protein_coding	37.87	36389821	36453791	4731	7	p14.2	ANLN		63970
ENSG00000011451	2832.40200947363	0.0543882360535827	0.0288708698237019	1.8838447329679	0.059585980738611	0.0672674070853931	WIZ zinc finger [Source:HGNC Symbol;Acc:HGNC:30917]	protein_coding	58.15	15419978	15449956	6356	19	p13.12	WIZ		29978
ENSG00000011454	2990.1704309662	0.0939183010106777	0.030101886469825	3.12001379398013	0.00180842571157971	0.00221808949522328	RAB GTPase activating protein 1 [Source:HGNC Symbol;Acc:HGNC:17155]	protein_coding	38.49	122940833	123104866	3897	9	q33.2	RABGAP1		164033
ENSG00000011465	6806.08723989259	-4.11581016945044	0.134745763113318	-30.5450061979993	6.5875448800976e-205	1.19570571330362e-203	decorin [Source:HGNC Symbol;Acc:HGNC:2705]	protein_coding	34.9	91140484	91183217	6850	12	q21.33	DCN		42733
ENSG00000011478	733.119165724726	0.43702142697911	0.0366872041009415	11.912094085357	1.02373470237827e-32	2.6372667114609e-32	glutaminyl-peptide cyclotransferase like [Source:HGNC Symbol;Acc:HGNC:25952]	protein_coding	52.54	45692403	45703989	1533	19	q13.32	QPCTL		11586
ENSG00000011485	2722.59614222791	-0.115161320489488	0.0215138071221237	-5.35290289792839	8.6554302030612e-08	1.25965619645806e-07	protein phosphatase 5 catalytic subunit [Source:HGNC Symbol;Acc:HGNC:9322]	protein_coding	50.7	46347087	46392981	2139	19	q13.32	PPP5C		45894
ENSG00000011523	2171.09223564249	0.00346680788379354	0.0266408271912816	0.130131390399472	0.896462475326025	0.903814637285828	centrosomal protein 68 [Source:HGNC Symbol;Acc:HGNC:29076]	protein_coding	47.81	65056366	65087004	550	2	p14	CEP68		30638
ENSG00000011566	3004.59417519589	-0.742136718389616	0.038399458193987	-19.3267497327821	3.19949854600453e-83	1.74105509409844e-82	mitogen-activated protein kinase kinase kinase kinase 3 [Source:HGNC Symbol;Acc:HGNC:6865]	protein_coding	36.89	39249266	39437301	4335	2	p22.1	MAP4K3		188035
ENSG00000011590	56.1488528627432	1.03637811626808	0.0945017897799298	10.9667564887558	5.52177983856727e-28	1.29970875312491e-27	zinc finger and BTB domain containing 32 [Source:HGNC Symbol;Acc:HGNC:16763]	protein_coding	52.47	35704558	35717038	2037	19	q13.12	ZBTB32		12480
ENSG00000011600	4198.03044366488	1.63891744137656	0.0286461096788305	57.2125660255964	0	0	transmembrane immune signaling adaptor TYROBP [Source:HGNC Symbol;Acc:HGNC:12449]	protein_coding	51.45	35904401	35908295	541	19	q13.12	TYROBP		3894
ENSG00000011638	3054.86975186657	0.811536997696939	0.0497865066520483	16.3003402381426	9.81442704318468e-60	3.94204721855836e-59	transmembrane protein 159 [Source:HGNC Symbol;Acc:HGNC:30136]	protein_coding	43.7	21158377	21180616	1593	16	p12.3	TMEM159		22239
ENSG00000011677	11.8431374794839	-0.0349263811540375	0.185558779231269	-0.188222736206447	0.850702050097924	0.860244417457407	gamma-aminobutyric acid type A receptor subunit alpha3 [Source:HGNC Symbol;Acc:HGNC:4077]	protein_coding	37.36	152166234	152451315	3669	X	q28	GABRA3		285081
ENSG00000012048	221.685558402754	1.08032467051271	0.0484314778342516	22.3062503731548	3.21330281898366e-110	2.37658454164302e-109	BRCA1 DNA repair associated [Source:HGNC Symbol;Acc:HGNC:1100]	protein_coding	44.09	43044295	43170245	3668	17	q21.31	BRCA1		125950
ENSG00000012061	2507.2763172742	0.493087673284295	0.0269645950777133	18.2864853658359	1.0603523864255e-74	5.20615375931213e-74	ERCC excision repair 1, endonuclease non-catalytic subunit [Source:HGNC Symbol;Acc:HGNC:3433]	protein_coding	52.1	45407334	45478828	3379	19	q13.32	ERCC1		71494
ENSG00000012124	237.191590125413	0.889950026070999	0.112135211233931	7.93640120955786	2.08132001233063e-15	3.77865068696454e-15	CD22 molecule [Source:HGNC Symbol;Acc:HGNC:1643]	protein_coding	50.24	35319261	35347361	554	19	q13.12	CD22		28100
ENSG00000012171	2010.35838010274	-1.86286124420147	0.076051325410107	-24.4947899876299	1.67858708546372e-132	1.56362988724568e-131	semaphorin 3B [Source:HGNC Symbol;Acc:HGNC:10724]	protein_coding	60.71	50267558	50277546	934	3	p21.31	SEMA3B		9988
ENSG00000012174	1565.34422518123	0.101946422493501	0.0418763309108191	2.43446405824351	0.0149138609139901	0.0174747072749886	membrane bound transcription factor peptidase, site 2 [Source:HGNC Symbol;Acc:HGNC:15455]	protein_coding	38.5	21839617	21885423	1862	X	p22.12	MBTPS2		45806
ENSG00000012211	538.678105503957	0.141413057784711	0.037117325099109	3.80989355798447	0.00013902663431803	0.000179659567976322	prickle planar cell polarity protein 3 [Source:HGNC Symbol;Acc:HGNC:6645]	protein_coding	55.64	49174802	49186528	2795	X	p11.23	PRICKLE3		11726
ENSG00000012223	1554.24319938176	-1.14851174845279	0.230425112006795	-4.98431676326546	6.21811404862508e-07	8.77708217354203e-07	lactotransferrin [Source:HGNC Symbol;Acc:HGNC:6720]	protein_coding	46.95	46435645	46485234	2721	3	p21.31	LTF		49589
ENSG00000012232	2322.30008897007	0.0499229423687592	0.0450819328129892	1.10738247572152	0.268128599300574	0.287645298218328	exostosin like glycosyltransferase 3 [Source:HGNC Symbol;Acc:HGNC:3518]	protein_coding	44.36	28600469	28755599	548	8	p21.1	EXTL3		155130
ENSG00000012504	2104.76521189625	1.02649836365661	0.0987038276492468	10.3997827450458	2.48499115720171e-25	5.58426139148485e-25	nuclear receptor subfamily 1 group H member 4 [Source:HGNC Symbol;Acc:HGNC:7967]	protein_coding	39.74	100473708	100564414	2884	12	q23.1	NR1H4		90706
ENSG00000012660	4771.26438267335	1.09205613836627	0.0446642297168417	24.4503519995663	4.9891923937811e-132	4.62890937529364e-131	ELOVL fatty acid elongase 5 [Source:HGNC Symbol;Acc:HGNC:21308]	protein_coding	41.88	53267398	53349179	2765	6	p12.1	ELOVL5		81781
ENSG00000012779	1763.41368127681	2.09565938377628	0.077987897379388	26.8715974426329	4.71813635596211e-159	5.64610609499979e-158	arachidonate 5-lipoxygenase [Source:HGNC Symbol;Acc:HGNC:435]	protein_coding	47.73	45374176	45446119	2519	10	q11.21	ALOX5		71943
ENSG00000012817	181.016516551342	-1.35974061290887	0.111551118784529	-12.1893946714719	3.54041385929804e-34	9.35977446966916e-34	lysine demethylase 5D [Source:HGNC Symbol;Acc:HGNC:11115]	protein_coding	38.66	19703865	19744939	5501	Y	q11.223	KDM5D		41074
ENSG00000012822	6526.05456104408	-0.228936667764084	0.0296759847928386	-7.71454323629829	1.21416270772251e-14	2.16436540241823e-14	calcium binding and coiled-coil domain 1 [Source:HGNC Symbol;Acc:HGNC:29306]	protein_coding	49.2	53708517	53727745	5866	12	q13.13	CALCOCO1		19228
ENSG00000012963	3147.96615581561	0.176438926681212	0.0271858423100881	6.49010336588833	8.5777502261202e-11	1.37432023024538e-10	ubiquitin protein ligase E3 component n-recognin 7 [Source:HGNC Symbol;Acc:HGNC:20344]	protein_coding	43.11	93207241	93229215	587	14	q32.12	UBR7		21974
ENSG00000012983	2114.71809265978	0.369667122219573	0.0338597559355528	10.9175955941083	9.49768523440912e-28	2.22747417688621e-27	mitogen-activated protein kinase kinase kinase kinase 5 [Source:HGNC Symbol;Acc:HGNC:6867]	protein_coding	37.27	50418501	50561126	4812	14	q22.1	MAP4K5		142625
ENSG00000013016	1871.83697827473	-0.929954913043807	0.0618915543483952	-15.0255543399181	4.99417919692697e-51	1.75450413138199e-50	EH domain containing 3 [Source:HGNC Symbol;Acc:HGNC:3244]	protein_coding	50.24	31234152	31269451	4825	2	p23.1	EHD3		35299
ENSG00000013275	4350.42337169048	-0.275552051134191	0.0230621648369885	-11.9482300591419	6.63226690255187e-33	1.71498965044706e-32	proteasome 26S subunit, ATPase 4 [Source:HGNC Symbol;Acc:HGNC:9551]	protein_coding	49.94	39971165	39981764	1754	19	q13.2	PSMC4		10599
ENSG00000013288	3685.91181768788	-0.269012459401647	0.0417660409476611	-6.44093750084571	1.18737763574035e-10	1.89250337836741e-10	mannosidase alpha class 2B member 2 [Source:HGNC Symbol;Acc:HGNC:29623]	protein_coding	54.58	6575189	6623362	5129	4	p16.1	MAN2B2		48173
ENSG00000013293	5.46791813075394	-2.64593773587265	0.115735835108658	-22.8618710305976	1.11354222156722e-115	8.67472377790271e-115	solute carrier family 7 member 14 [Source:HGNC Symbol;Acc:HGNC:29326]	protein_coding	42.15	170459548	170586075	10140	3	q26.2	SLC7A14		126527
ENSG00000013297	123.013897819622	-3.25417550081389	0.133334654877916	-24.406074353239	1.47420561681582e-131	1.35920082636763e-130	claudin 11 [Source:HGNC Symbol;Acc:HGNC:8514]	protein_coding	43.14	170418868	170454733	2758	3	q26.2	CLDN11		35865
ENSG00000013306	8035.62849302816	-0.816974484636638	0.0247608176173767	-32.9946489353122	9.6925235886051e-239	2.26629078202154e-237	solute carrier family 25 member 39 [Source:HGNC Symbol;Acc:HGNC:24279]	protein_coding	61.11	44319625	44324870	1607	17	q21.31	SLC25A39		5245
ENSG00000013364	15715.578808436	0.842106171499555	0.0423973433479112	19.8622391169479	8.63726628415878e-88	5.00381720789163e-87	major vault protein [Source:HGNC Symbol;Acc:HGNC:7531]	protein_coding	52.54	29820394	29848039	854	16	p11.2	MVP		27645
ENSG00000013374	4169.7408460623	0.121452326730793	0.0268898064213373	4.51666794575433	6.2820296797053e-06	8.57058143707566e-06	negative regulator of ubiquitin like proteins 1 [Source:HGNC Symbol;Acc:HGNC:17623]	protein_coding	44.89	151341772	151378449	3107	7	q36.1	NUB1		36677
ENSG00000013375	1976.84286549634	0.6070102172005	0.0363007598140574	16.7216945405489	9.10918715659026e-63	3.80279855904271e-62	phosphoglucomutase 3 [Source:HGNC Symbol;Acc:HGNC:8907]	protein_coding	38.66	83161150	83193936	605	6	q14.1	PGM3		32786
ENSG00000013392	891.250313285418	-0.0725576200387889	0.0307963612841712	-2.35604522785237	0.01847066866341	0.0215411485123728	RWD domain containing 2A [Source:HGNC Symbol;Acc:HGNC:21385]	protein_coding	44.9	83193357	83198935	3769	6	q14.1	RWDD2A		5578
ENSG00000013441	4758.38551586643	0.88911952602558	0.0474127014541986	18.7527708558113	1.83762380819253e-78	9.48747105807834e-78	CDC like kinase 1 [Source:HGNC Symbol;Acc:HGNC:2068]	protein_coding	41.85	200853009	200864744	1847	2	q33.1	CLK1		11735
ENSG00000013503	411.425212173281	-1.18349060614603	0.0360204383261397	-32.8560856320058	9.3243846592153e-237	2.14315566381143e-235	RNA polymerase III subunit B [Source:HGNC Symbol;Acc:HGNC:30348]	protein_coding	39.73	106357748	106510198	4183	12	q23.3	POLR3B		152450
ENSG00000013523	1246.11555889397	-0.18430643256458	0.0391283538015848	-4.71030377355448	2.47347845086447e-06	3.41708963240062e-06	angel homolog 1 [Source:HGNC Symbol;Acc:HGNC:19961]	protein_coding	44.47	76786009	76826246	5287	14	q24.3	ANGEL1		40237
ENSG00000013561	4087.1319898345	0.0176386395288039	0.0307453015606675	0.573701952280379	0.566169506989107	0.586593831561246	ring finger protein 14 [Source:HGNC Symbol;Acc:HGNC:10058]	protein_coding	42.05	141958328	141990292	938	5	q31.3	RNF14		31964
ENSG00000013563	1789.25231346758	0.219674678344736	0.0336684182590198	6.52465098463261	6.81600598733068e-11	1.09573339762646e-10	deoxyribonuclease 1 like 1 [Source:HGNC Symbol;Acc:HGNC:2957]	protein_coding	54.46	154401236	154412112	2610	X	q28	DNASE1L1		10876
ENSG00000013573	844.660964711058	0.762069068921365	0.0733433419736309	10.3904328384075	2.7410633122479e-25	6.15203794852651e-25	DEAD/H-box helicase 11 [Source:HGNC Symbol;Acc:HGNC:2736]	protein_coding	52.26	31073860	31104799	3920	12	p11.21	DDX11		30939
ENSG00000013583	2633.12236784939	-0.429620040828146	0.0350322617193178	-12.263554213836	1.42126445605575e-34	3.78141635160136e-34	heme binding protein 1 [Source:HGNC Symbol;Acc:HGNC:17176]	protein_coding	43.51	12974870	13000265	1159	12	p13.1	HEBP1		25395
ENSG00000013588	743.960066492426	-3.07352274572802	0.113873985661204	-26.9905609071444	1.90747285589135e-160	2.32028201143546e-159	G protein-coupled receptor class C group 5 member A [Source:HGNC Symbol;Acc:HGNC:9836]	protein_coding	46.32	12891559	12917937	1740	12	p13.1	GPRC5A		26378
ENSG00000013619	236.610682471418	0.701680404000955	0.0837869584887989	8.37457781803548	5.54221909120168e-17	1.04537474361188e-16	mastermind like domain containing 1 [Source:HGNC Symbol;Acc:HGNC:2568]	protein_coding	44.08	150361422	150514178	699	X	q28	MAMLD1		152756
ENSG00000013725	482.759797097202	2.18871980144956	0.0552362097453096	39.6247282632462	0	0	CD6 molecule [Source:HGNC Symbol;Acc:HGNC:1691]	protein_coding	49.93	60971680	61020377	3252	11	q12.2	CD6		48697
ENSG00000013810	863.937198005396	1.01129425213888	0.0350432212570706	28.8584843476635	3.96545277241583e-183	5.95258114134983e-182	transforming acidic coiled-coil containing protein 3 [Source:HGNC Symbol;Acc:HGNC:11524]	protein_coding	56.92	1712858	1745171	914	4	p16.3	TACC3		32313
ENSG00000014123	3650.08373548722	0.0697380407942047	0.0332354544500616	2.09830260931111	0.0358784221804176	0.0410809452950633	UFM1 specific ligase 1 [Source:HGNC Symbol;Acc:HGNC:23039]	protein_coding	33.38	96521595	96555276	458	6	q16.1	UFL1		33681
ENSG00000014138	624.823489681761	-0.0273999607074136	0.0346647009321165	-0.790428302297216	0.429277678868157	0.451065976555759	DNA polymerase alpha 2, accessory subunit [Source:HGNC Symbol;Acc:HGNC:30073]	protein_coding	47.81	65261920	65305589	3544	11	q13.1	POLA2		43669
ENSG00000014164	1034.10272309894	0.594960694996227	0.0394725468428477	15.0727719030887	2.44630279548515e-51	8.64275102598249e-51	zinc finger CCCH-type containing 3 [Source:HGNC Symbol;Acc:HGNC:28972]	protein_coding	58.38	143437659	143541447	3270	8	q24.3	ZC3H3		103788
ENSG00000014216	7776.73431509626	-0.165498410141898	0.0247450727158402	-6.68813593891587	2.26031130804227e-11	3.68809166371061e-11	calpain 1 [Source:HGNC Symbol;Acc:HGNC:1476]	protein_coding	51.18	65180566	65212006	571	11	q13.1	CAPN1		31440
ENSG00000014257	339.790745280397	-5.98818723733233	0.0972937133060978	-61.5475248487306	0	0	acid phosphatase 3 [Source:HGNC Symbol;Acc:HGNC:125]	protein_coding	40.39	132317369	132368298	3174	3	q22.1	ACP3		50929
ENSG00000014641	9774.67296091241	-0.78357594744219	0.034930554652579	-22.4323935086538	1.90128732752977e-111	1.4204507119625e-110	malate dehydrogenase 1 [Source:HGNC Symbol;Acc:HGNC:6970]	protein_coding	38.05	63588609	63607197	893	2	p15	MDH1		18588
ENSG00000014824	7158.69719650571	-0.825989302745543	0.0370701585297279	-22.2817850126848	5.55014207589487e-110	4.08630469444401e-109	solute carrier family 30 member 9 [Source:HGNC Symbol;Acc:HGNC:1329]	protein_coding	36.97	41990502	42090461	6164	4	p13	SLC30A9		99959
ENSG00000014914	3067.00674241517	1.07654988159058	0.0463272198336346	23.237955686885	1.88308643419852e-119	1.52707863906744e-118	myotubularin related protein 11 [Source:HGNC Symbol;Acc:HGNC:24307]	protein_coding	49.97	149928651	149936879	1928	1	q21.2	MTMR11		8228
ENSG00000014919	3468.72061640241	-0.180094118909315	0.0305607520515166	-5.89298714265043	3.79275928850564e-09	5.76859171192999e-09	cytochrome c oxidase assembly homolog COX15 [Source:HGNC Symbol;Acc:HGNC:2263]	protein_coding	42.22	99710868	99732127	2788	10	q24.2	COX15		21259
ENSG00000015133	927.853227922644	-0.468245862317096	0.0521347556516918	-8.98145309139665	2.67214031866219e-19	5.31317497254398e-19	coiled-coil domain containing 88C [Source:HGNC Symbol;Acc:HGNC:19967]	protein_coding	51.25	91271323	91417844	3617	14	q32.12	CCDC88C		146521
ENSG00000015153	809.643991282128	0.603199672675737	0.0396216321535729	15.223998606058	2.45082480958481e-52	8.78884733373099e-52	YY1 associated factor 2 [Source:HGNC Symbol;Acc:HGNC:17363]	protein_coding	39.02	42157104	42238349	4156	12	q12	YAF2		81245
ENSG00000015171	5105.48988155985	-0.537448994222714	0.0324979610358787	-16.5379296759373	1.95631068032919e-61	8.03468828390326e-61	zinc finger MYND-type containing 11 [Source:HGNC Symbol;Acc:HGNC:16966]	protein_coding	37.8	134465	254637	762	10	p15.3	ZMYND11		120172
ENSG00000015285	1040.86349117079	1.44072264872854	0.0291528625023737	49.4195946834115	0	0	WASP actin nucleation promoting factor [Source:HGNC Symbol;Acc:HGNC:12731]	protein_coding	50.82	48676596	48691427	933	X	p11.23	WAS		14831
ENSG00000015413	931.036795764743	-3.34387922060587	0.210180778464477	-15.9095386601731	5.44129670493173e-57	2.09729030002202e-56	dipeptidase 1 [Source:HGNC Symbol;Acc:HGNC:3002]	protein_coding	59.08	89613308	89638456	525	16	q24.3	DPEP1		25148
ENSG00000015475	1220.01861597309	0.905176251612081	0.0365223698120079	24.7841598524769	1.3285395487978e-135	1.2786602169835e-134	BH3 interacting domain death agonist [Source:HGNC Symbol;Acc:HGNC:1050]	protein_coding	52.51	17734138	17774770	2495	22	q11.21	BID		40632
ENSG00000015479	208.464904989226	0.324699167105146	0.0578091229259077	5.61674612364043	1.9458700238366e-08	2.88783911439514e-08	matrin 3 [Source:HGNC Symbol;Acc:HGNC:6912]	protein_coding	38.77	139293674	139331677	575	5	q31.2	MATR3		38003
ENSG00000015520	73.6994017305441	-1.0164538961402	0.229306564656743	-4.43272916177417	9.30477202099638e-06	1.26054880267748e-05	NPC1 like intracellular cholesterol transporter 1 [Source:HGNC Symbol;Acc:HGNC:7898]	protein_coding	51.49	44512535	44541330	5048	7	p13	NPC1L1		28795
ENSG00000015532	2766.41230977559	0.325894119861093	0.0310716651142012	10.4884665389929	9.75995009520406e-26	2.21503091181645e-25	xylosyltransferase 2 [Source:HGNC Symbol;Acc:HGNC:15517]	protein_coding	56.47	50346126	50363138	3507	17	q21.33	XYLT2		17012
ENSG00000015676	6116.10824799413	0.51731924851089	0.0327961462104015	15.7737816264162	4.71407065957904e-56	1.79229673366891e-55	NudC domain containing 3 [Source:HGNC Symbol;Acc:HGNC:22208]	protein_coding	44.47	44379119	44490658	8036	7	p13	NUDCD3		111539
ENSG00000016391	2745.75149508693	-1.28634666558804	0.0759862084433319	-16.9286860331682	2.76483268002545e-64	1.18221185504013e-63	choline dehydrogenase [Source:HGNC Symbol;Acc:HGNC:24288]	protein_coding	49.35	53812335	53846419	7694	3	p21.1	CHDH		34084
ENSG00000016402	12.4901913447995	-2.52353193918269	0.124769457603576	-20.2255583029029	5.83264696886764e-91	3.48991011665985e-90	interleukin 20 receptor subunit alpha [Source:HGNC Symbol;Acc:HGNC:6003]	protein_coding	41.2	136999971	137045180	3382	6	q23.3	IL20RA		45209
ENSG00000016864	2373.45411653037	-0.485733006695013	0.024383761416992	-19.9203477424334	2.71101656826815e-88	1.57789332328864e-87	glycosyltransferase 8 domain containing 1 [Source:HGNC Symbol;Acc:HGNC:24870]	protein_coding	44.5	52694486	52706032	1856	3	p21.1	GLT8D1		11546
ENSG00000017260	7433.18435338165	-0.288043204035179	0.0401848370855593	-7.16795749157557	7.61249297554699e-13	1.29132263761448e-12	ATPase secretory pathway Ca2+ transporting 1 [Source:HGNC Symbol;Acc:HGNC:13211]	protein_coding	37.56	130850595	131016712	4888	3	q22.1	ATP2C1		166117
ENSG00000017427	53.967800284922	0.128628526270873	0.0966629880722591	1.33069056560427	0.183290848610883	0.19954784303313	insulin like growth factor 1 [Source:HGNC Symbol;Acc:HGNC:5464]	protein_coding	39.7	102395874	102481744	7277	12	q23.2	IGF1		85870
ENSG00000017483	437.541530911298	-0.390655766593671	0.150815888421063	-2.59028256693352	0.00958971807610436	0.0113411817812802	solute carrier family 38 member 5 [Source:HGNC Symbol;Acc:HGNC:18070]	protein_coding	54.9	48458537	48470260	2659	X	p11.23	SLC38A5		11723
ENSG00000017797	4715.10526110138	-1.45816325209756	0.0438768887150735	-33.2330594716171	3.58669685673546e-242	8.62241924359204e-241	ralA binding protein 1 [Source:HGNC Symbol;Acc:HGNC:9841]	protein_coding	41.37	9475009	9538114	4368	18	p11.22	RALBP1		63105
ENSG00000018189	2118.57395734393	0.716096367677599	0.0571368192591668	12.5330107094247	4.92566456869301e-36	1.34878094762372e-35	RUN and FYVE domain containing 3 [Source:HGNC Symbol;Acc:HGNC:30285]	protein_coding	39.9	70704204	70808619	482	4	q13.3	RUFY3		104415
ENSG00000018236	431.392092416616	-4.2780303025884	0.159972537771771	-26.7422794073053	1.51842715490225e-157	1.78417939482975e-156	contactin 1 [Source:HGNC Symbol;Acc:HGNC:2171]	protein_coding	35.21	40692439	41072415	3033	12	q12	CNTN1		379976
ENSG00000018280	690.435438673106	1.1912457774055	0.0704137728271439	16.9177950502645	3.32653086023282e-64	1.41902250970026e-63	solute carrier family 11 member 1 [Source:HGNC Symbol;Acc:HGNC:10907]	protein_coding	55.34	218382029	218396894	5772	2	q35	SLC11A1		14865
ENSG00000018408	19100.666920571	0.695769040690098	0.0501603622116724	13.8708934707053	9.50849543839156e-44	2.96548828519661e-43	WW domain containing transcription regulator 1 [Source:HGNC Symbol;Acc:HGNC:24042]	protein_coding	41.07	149517235	149736714	5030	3	q25.1	WWTR1		219479
ENSG00000018510	5280.46752622664	0.534372315712453	0.0439771242843579	12.1511427681624	5.65693123553934e-34	1.4913894908058e-33	alkylglycerone phosphate synthase [Source:HGNC Symbol;Acc:HGNC:327]	protein_coding	36.6	177392746	177567024	1849	2	q31.2	AGPS		174278
ENSG00000018610	1022.91014591251	-0.134940930960193	0.0360150474363331	-3.74679309249112	0.0001791097028381	0.000230210942412186	STING1 ER exit protein 1 [Source:HGNC Symbol;Acc:HGNC:26239]	protein_coding	44.29	119538149	119565409	2372	X	q24	STEEP1		27260
ENSG00000018625	378.848162518984	-0.616194615143458	0.132113086550536	-4.664145174655	3.09902551881466e-06	4.2696457033287e-06	ATPase Na+/K+ transporting subunit alpha 2 [Source:HGNC Symbol;Acc:HGNC:800]	protein_coding	50.38	160115759	160143591	3114	1	q23.2	ATP1A2		27832
ENSG00000018699	1415.00841563596	0.540718332863541	0.0269534324008949	20.0612050005768	1.6113164509126e-89	9.49757793278562e-89	tetratricopeptide repeat domain 27 [Source:HGNC Symbol;Acc:HGNC:25986]	protein_coding	39.46	32628032	32821051	509	2	p22.3	TTC27		193019
ENSG00000018869	142.757275403655	-1.11781473102744	0.0467788562546488	-23.8957259865957	3.39270264325486e-126	2.94403132578057e-125	zinc finger protein 582 [Source:HGNC Symbol;Acc:HGNC:26421]	protein_coding	40.84	56375846	56393545	625	19	q13.43	ZNF582		17699
ENSG00000019102	359.819351033527	-0.635718108002075	0.102230710553337	-6.21846512228242	5.02041507568795e-10	7.83781753253688e-10	V-set and immunoglobulin domain containing 2 [Source:HGNC Symbol;Acc:HGNC:17149]	protein_coding	53.76	124747474	124752255	1163	11	q24.2	VSIG2		4781
ENSG00000019144	5205.10407081937	-0.0330586036573634	0.0474970201379933	-0.696014267028081	0.486419895010078	0.507564506226515	pleckstrin homology like domain family B member 1 [Source:HGNC Symbol;Acc:HGNC:23697]	protein_coding	54.3	118606440	118658031	5753	11	q23.3	PHLDB1		51591
ENSG00000019169	130.2539066381	1.55691341414994	0.182390904487797	8.53613516815527	1.38785993759534e-17	2.65889057938129e-17	macrophage receptor with collagenous structure [Source:HGNC Symbol;Acc:HGNC:6895]	protein_coding	44.33	118942194	118994660	1810	2	q14.2	MARCO		52466
ENSG00000019186	362.704164016923	-2.81693590531054	0.25548970996487	-11.0256335008477	2.87487135114221e-28	6.81129178200973e-28	cytochrome P450 family 24 subfamily A member 1 [Source:HGNC Symbol;Acc:HGNC:2602]	protein_coding	43.37	54153446	54173986	3278	20	q13.2	CYP24A1		20540
ENSG00000019485	622.477867560879	-0.464766023673609	0.0410397315677009	-11.3247822517287	9.89243862216142e-30	2.40883255584954e-29	PR/SET domain 11 [Source:HGNC Symbol;Acc:HGNC:13996]	protein_coding	47.84	45095806	45235110	1536	11	p11.2	PRDM11		139304
ENSG00000019505	2714.12420673724	0.131044822289534	0.189146711059086	0.692821046455299	0.4884218625718	0.509522440626975	synaptotagmin 13 [Source:HGNC Symbol;Acc:HGNC:14962]	protein_coding	46.29	45240302	45286341	5165	11	p11.2	SYT13		46039
ENSG00000019549	1297.27251108842	-0.236811564286199	0.050655332908916	-4.67495820651329	2.94013488586592e-06	4.05383369810063e-06	snail family transcriptional repressor 2 [Source:HGNC Symbol;Acc:HGNC:11094]	protein_coding	40.53	48917598	48921740	2180	8	q11.21	SNAI2		4142
ENSG00000019582	145560.529672313	0.586747880342697	0.0611002763262276	9.60303153474992	7.76269869157191e-22	1.62514916356776e-21	CD74 molecule [Source:HGNC Symbol;Acc:HGNC:1697]	protein_coding	53.1	150400041	150412969	3092	5	q33.1	CD74		12928
ENSG00000019991	1093.8299406117	-0.306308690974043	0.139176825292185	-2.20085987973201	0.0277459449366307	0.0320086341878791	hepatocyte growth factor [Source:HGNC Symbol;Acc:HGNC:4893]	protein_coding	34.42	81699010	81770438	5834	7	q21.11	HGF		71428
ENSG00000019995	786.865173902247	-0.366412000967943	0.034591786777965	-10.5924566232973	3.23001901723633e-26	7.38634703955664e-26	zinc finger RANBP2-type containing 1 [Source:HGNC Symbol;Acc:HGNC:18224]	protein_coding	39.68	124942123	124988189	5695	10	q26.13	ZRANB1		46066
ENSG00000020129	2344.21761389552	-0.453370364950864	0.0305284577253077	-14.850745787103	6.87989953999124e-50	2.37027876508361e-49	neurochondrin [Source:HGNC Symbol;Acc:HGNC:17597]	protein_coding	57.71	35557473	35567274	3677	1	p34.3	NCDN		9801
ENSG00000020181	3292.38370330574	1.32254500118755	0.0481186037291167	27.4851076027227	2.64534212960918e-166	3.40412107352643e-165	adhesion G protein-coupled receptor A2 [Source:HGNC Symbol;Acc:HGNC:17849]	protein_coding	55.25	37784191	37844896	571	8	p11.23	ADGRA2		60705
ENSG00000020256	587.879962368898	0.582892707728359	0.0366350020468882	15.9108141165743	5.331566599915e-57	2.05548422943266e-56	ZFP64 zinc finger protein [Source:HGNC Symbol;Acc:HGNC:15940]	protein_coding	44.05	52051663	52204308	1841	20	q13.2	ZFP64		152645
ENSG00000020426	948.754290511817	0.103352103760024	0.028742497233132	3.59579416227233	0.000323403449139664	0.000410985023822486	MNAT1 component of CDK activating kinase [Source:HGNC Symbol;Acc:HGNC:7181]	protein_coding	36.62	60734742	60969965	612	14	q23.1	MNAT1		235223
ENSG00000020577	2017.92258460097	0.729536941710117	0.0476674196099283	15.3047290514162	7.10974551690642e-53	2.57407051545829e-52	sterile alpha motif domain containing 4A [Source:HGNC Symbol;Acc:HGNC:23023]	protein_coding	43.24	54566117	54793315	609	14	q22.2	SAMD4A		227198
ENSG00000020633	1054.24803139465	2.79987094804037	0.0692838036283476	40.41162293946	0	0	RUNX family transcription factor 3 [Source:HGNC Symbol;Acc:HGNC:10473]	protein_coding	54.8	24899511	24965121	4267	1	p36.11	RUNX3		65610
ENSG00000020922	1319.41096150228	0.396357840196095	0.0305035742201257	12.993816309388	1.32644165640708e-38	3.79146886709841e-38	MRE11 homolog, double strand break repair nuclease [Source:HGNC Symbol;Acc:HGNC:7230]	protein_coding	37.3	94415570	94493885	6841	11	q21	MRE11		78315
ENSG00000021300	489.582601004876	-2.83943810228613	0.0816976789830054	-34.7554317042077	1.14739563367348e-264	3.27219489413349e-263	pleckstrin homology domain containing B1 [Source:HGNC Symbol;Acc:HGNC:19079]	protein_coding	52.94	73646178	73662819	1977	11	q13.4	PLEKHB1		16641
ENSG00000021355	5062.68838181665	0.437793852813612	0.0263746855467283	16.5990169641253	7.08416352794239e-62	2.92654586476378e-61	serpin family B member 1 [Source:HGNC Symbol;Acc:HGNC:3311]	protein_coding	43.07	2832332	2841959	2476	6	p25.2	SERPINB1		9627
ENSG00000021488	575.861049460896	-0.00250165346292135	0.0908844243646776	-0.0275256566832987	0.978040476523371	0.979670543984243	solute carrier family 7 member 9 [Source:HGNC Symbol;Acc:HGNC:11067]	protein_coding	46.63	32830509	32869767	1752	19	q13.11	SLC7A9		39258
ENSG00000021574	917.680247344633	0.213177140513764	0.0301532412140394	7.06979190066336	1.55166210264522e-12	2.60947465432935e-12	spastin [Source:HGNC Symbol;Acc:HGNC:11233]	protein_coding	40	32063556	32157637	5268	2	p22.3	SPAST		94081
ENSG00000021645	684.335575117154	1.63699337709162	0.107514889651257	15.2257364761429	2.38655905001164e-52	8.56216973348197e-52	neurexin 3 [Source:HGNC Symbol;Acc:HGNC:8010]	protein_coding	39.46	78170373	79868291	5412	14	q24.3	NRXN3		1697918
ENSG00000021762	1312.40244370793	0.354736347482941	0.0461655455765705	7.68400639595113	1.54188962040333e-14	2.73864304622207e-14	oxysterol binding protein like 5 [Source:HGNC Symbol;Acc:HGNC:16392]	protein_coding	57	3087107	3166739	3854	11	p15.4	OSBPL5		79632
ENSG00000021776	2594.16318988604	-0.0342515600355132	0.0280577228791483	-1.22075337984637	0.222179410140798	0.240209560154223	aquarius intron-binding spliceosomal factor [Source:HGNC Symbol;Acc:HGNC:29513]	protein_coding	37.52	34851782	34969742	9597	15	q14	AQR		117960
ENSG00000021826	429.207525612045	-0.505147897405666	0.136126495114524	-3.7108712523648	0.000206547139238997	0.000264826203257839	carbamoyl-phosphate synthase 1 [Source:HGNC Symbol;Acc:HGNC:2323]	protein_coding	36.31	210477682	210679107	4880	2	q34	CPS1		201425
ENSG00000022267	16807.2022085941	1.59077431151916	0.11223658167619	14.1734030719917	1.33853514867824e-45	4.29002762346471e-45	four and a half LIM domains 1 [Source:HGNC Symbol;Acc:HGNC:3702]	protein_coding	42.07	136146702	136211359	1501	X	q26.3	FHL1		64657
ENSG00000022277	5881.14551707139	0.117793254939078	0.0225598636657784	5.22136377613672	1.77610256269155e-07	2.55934786296029e-07	replication termination factor 2 [Source:HGNC Symbol;Acc:HGNC:15890]	protein_coding	43.71	56468585	56519449	1745	20	q13.31	RTF2		50864
ENSG00000022556	157.394112425853	-2.12123783750836	0.202985264330863	-10.4502060506755	1.46207230159982e-25	3.30386397967697e-25	NLR family pyrin domain containing 2 [Source:HGNC Symbol;Acc:HGNC:22948]	protein_coding	49.09	54953130	55001142	593	19	q13.42	NLRP2		48012
ENSG00000022567	1936.29545386128	-0.645049543993413	0.0646829466591043	-9.97248235138374	2.01137772393052e-23	4.35181684349607e-23	solute carrier family 45 member 4 [Source:HGNC Symbol;Acc:HGNC:29196]	protein_coding	52.64	141207166	141308305	7483	8	q24.3	SLC45A4		101139
ENSG00000022840	7978.46895402633	-0.567859627746429	0.0227411768029951	-24.9705471561894	1.27756935917449e-137	1.2526355281767e-136	ring finger protein 10 [Source:HGNC Symbol;Acc:HGNC:10055]	protein_coding	45.25	120533480	120577588	321	12	q24.31	RNF10		44108
ENSG00000022976	383.42492243492	-0.436155888685336	0.0365662392278191	-11.9278300939823	8.47539873976871e-33	2.1875345212379e-32	zinc finger protein 839 [Source:HGNC Symbol;Acc:HGNC:20345]	protein_coding	49.04	102317377	102342702	2971	14	q32.31	ZNF839		25325
ENSG00000023041	2909.43605290597	-0.600088667496098	0.0324628223323538	-18.4854126776902	2.70620563487442e-76	1.3599751885137e-75	zinc finger DHHC-type palmitoyltransferase 6 [Source:HGNC Symbol;Acc:HGNC:19160]	protein_coding	39.22	112424428	112447572	2906	10	q25.2	ZDHHC6		23144
ENSG00000023171	945.712564406372	-0.984360238751568	0.0816374017287381	-12.0577115134355	1.76622614233911e-33	4.61596901461375e-33	GRAM domain containing 1B [Source:HGNC Symbol;Acc:HGNC:29214]	protein_coding	45.8	123358428	123627774	3849	11	q24.1	GRAMD1B		269346
ENSG00000023191	10738.2127112927	-0.240905522329697	0.0278005815246002	-8.66548500492784	4.49594878700616e-18	8.70593806285786e-18	ribonuclease/angiogenin inhibitor 1 [Source:HGNC Symbol;Acc:HGNC:10074]	protein_coding	60.36	494512	507300	2973	11	p15.5	RNH1		12788
ENSG00000023228	6603.68496552587	-1.23835247039582	0.0344585263371754	-35.9374762077342	7.94178783790782e-283	2.58259301093648e-281	NADH:ubiquinone oxidoreductase core subunit S1 [Source:HGNC Symbol;Acc:HGNC:7707]	protein_coding	40.76	206114817	206159509	11660	2	q33.3	NDUFS1		44692
ENSG00000023287	2860.34851850071	0.0365938167140547	0.0403447736659271	0.90702743847488	0.364392287522126	0.385915262343137	RB1 inducible coiled-coil 1 [Source:HGNC Symbol;Acc:HGNC:15574]	protein_coding	37.73	52622458	52745843	6636	8	q11.23	RB1CC1		123385
ENSG00000023318	3979.52966837665	0.335475255876844	0.0310134531213533	10.8170881379817	2.85710867869898e-27	6.65169333274725e-27	endoplasmic reticulum protein 44 [Source:HGNC Symbol;Acc:HGNC:18311]	protein_coding	37.85	99979185	100099000	4808	9	q31.1	ERP44		119815
ENSG00000023330	2342.42391716993	-1.00401572074218	0.0340390203470852	-29.496022814539	3.237750880817e-191	5.29626850232031e-190	5'-aminolevulinate synthase 1 [Source:HGNC Symbol;Acc:HGNC:396]	protein_coding	45.47	52198086	52214327	2125	3	p21.2	ALAS1		16241
ENSG00000023445	10309.1437750387	2.21396444907475	0.091056414321029	24.314206369572	1.38709246635774e-130	1.26522481459174e-129	baculoviral IAP repeat containing 3 [Source:HGNC Symbol;Acc:HGNC:591]	protein_coding	37.6	102317450	102339403	1009	11	q22.2	BIRC3		21953
ENSG00000023516	5776.98626717787	-0.45293142525066	0.0392342069912109	-11.544299222159	7.88817509871789e-31	1.95990533343891e-30	A-kinase anchoring protein 11 [Source:HGNC Symbol;Acc:HGNC:369]	protein_coding	36.45	42272152	42323261	9915	13	q14.11	AKAP11		51109
ENSG00000023572	348.491709208441	-0.175036227561423	0.0379312469671024	-4.61456560374171	3.93918336937535e-06	5.40650668483919e-06	glutaredoxin 2 [Source:HGNC Symbol;Acc:HGNC:16065]	protein_coding	39.59	193090866	193106114	5612	1	q31.2	GLRX2		15248
ENSG00000023608	542.14489976982	-0.105899047166215	0.0587023572552681	-1.80399990933433	0.0712313211652932	0.0798915294822514	small nuclear RNA activating complex polypeptide 1 [Source:HGNC Symbol;Acc:HGNC:11134]	protein_coding	39.55	61762420	61796428	2593	14	q23.2	SNAPC1		34008
ENSG00000023697	3229.56812659698	0.456836275876015	0.0536421893123149	8.51636150076256	1.64644346907962e-17	3.14797197746613e-17	deoxyribose-phosphate aldolase [Source:HGNC Symbol;Acc:HGNC:24269]	protein_coding	39.11	15911302	16037381	1644	12	p12.3	DERA		126079
ENSG00000023734	9350.86840489404	-0.453069364587967	0.03151864858623	-14.3746443743754	7.46525334989293e-47	2.44477630895484e-46	serine/threonine kinase receptor associated protein [Source:HGNC Symbol;Acc:HGNC:30796]	protein_coding	36.48	15882387	15903478	1698	12	p12.3	STRAP		21091
ENSG00000023839	1220.51006010874	1.3824355498196	0.0914629876709161	15.1146992354285	1.29561284541523e-51	4.59539008580392e-51	ATP binding cassette subfamily C member 2 [Source:HGNC Symbol;Acc:HGNC:53]	protein_coding	45.05	99782640	99852594	1130	10	q24.2	ABCC2		69954
ENSG00000023892	657.449372033305	1.79467670806203	0.0354567038699866	50.6160052170329	0	0	DEF6 guanine nucleotide exchange factor [Source:HGNC Symbol;Acc:HGNC:2760]	protein_coding	48.5	35297818	35321771	2296	6	p21.31	DEF6		23953
ENSG00000023902	2703.64657929061	1.36254367736764	0.0341774197551165	39.8667800884432	0	0	pleckstrin homology domain containing O1 [Source:HGNC Symbol;Acc:HGNC:24310]	protein_coding	51.63	150149183	150164720	1809	1	q21.2	PLEKHO1		15537
ENSG00000023909	2128.80245989628	0.306418873291849	0.0524459670923152	5.84256312315667	5.1403698439117e-09	7.7861272712737e-09	glutamate-cysteine ligase modifier subunit [Source:HGNC Symbol;Acc:HGNC:4312]	protein_coding	36.37	93885199	93909456	4883	1	p22.1	GCLM		24257
ENSG00000024048	3179.63877825219	-0.0496454255413393	0.0297702425758604	-1.6676191137789	0.0953913614695966	0.105992578921333	ubiquitin protein ligase E3 component n-recognin 2 [Source:HGNC Symbol;Acc:HGNC:21289]	protein_coding	39.11	42564029	42693505	7891	6	p21.1	UBR2		129476
ENSG00000024422	14102.5755533177	2.19169887069152	0.0511010473512237	42.889509790821	0	0	EH domain containing 2 [Source:HGNC Symbol;Acc:HGNC:3243]	protein_coding	52.89	47713422	47743134	1766	19	q13.33	EHD2		29712
ENSG00000024526	166.991038623779	1.91536731150539	0.0635287902628475	30.1495952241597	1.08581131373415e-199	1.89456561160904e-198	DEP domain containing 1 [Source:HGNC Symbol;Acc:HGNC:22949]	protein_coding	34.94	68474152	68497221	5299	1	p31.3	DEPDC1		23069
ENSG00000024862	2114.35891683437	-0.312213258728558	0.03599133749758	-8.67467786518216	4.14722765544031e-18	8.03642980234416e-18	coiled-coil domain containing 28A [Source:HGNC Symbol;Acc:HGNC:21098]	protein_coding	38.91	138773769	138793319	1247	6	q24.1	CCDC28A		19550
ENSG00000025039	3626.35833983448	-0.486892080699968	0.0709551678955792	-6.86196784731029	6.79183529472987e-12	1.12414434238659e-11	Ras related GTP binding D [Source:HGNC Symbol;Acc:HGNC:19903]	protein_coding	42.23	89364616	89412273	4923	6	q15	RRAGD		47657
ENSG00000025156	534.778151820077	-0.32019198320442	0.0365717849208529	-8.75516423104222	2.03806495554879e-18	3.97209704944634e-18	heat shock transcription factor 2 [Source:HGNC Symbol;Acc:HGNC:5225]	protein_coding	35.55	122399551	122433119	2596	6	q22.31	HSF2		33568
ENSG00000025293	1999.8001796561	0.157747006492856	0.0269940414600947	5.84377136436028	5.10320584459332e-09	7.73272212533531e-09	PHD finger protein 20 [Source:HGNC Symbol;Acc:HGNC:16098]	protein_coding	44.08	35771974	35950370	919	20	q11.22	PHF20		178396
ENSG00000025423	29.2099387728683	-1.25076512829091	0.113319924185595	-11.0374688059481	2.52033099702277e-28	5.98090246982867e-28	hydroxysteroid 17-beta dehydrogenase 6 [Source:HGNC Symbol;Acc:HGNC:23316]	protein_coding	44.92	56752161	56787790	1525	12	q13.3	HSD17B6		35629
ENSG00000025434	2182.75858856799	0.832421123122012	0.0403836183006802	20.612841497365	2.10504316139773e-94	1.31378982230773e-93	nuclear receptor subfamily 1 group H member 3 [Source:HGNC Symbol;Acc:HGNC:7966]	protein_coding	50.86	47248300	47269033	569	11	p11.2	NR1H3		20733
ENSG00000025708	6276.58717611551	1.98414853778985	0.0484019009208543	40.9931944828836	0	0	thymidine phosphorylase [Source:HGNC Symbol;Acc:HGNC:3148]	protein_coding	64.42	50525752	50530032	259	22	q13.33	TYMP		4280
ENSG00000025770	2466.34625453327	0.545080809311293	0.0274917622925107	19.8270595937672	1.73913905552777e-87	1.00003577087346e-86	non-SMC condensin II complex subunit H2 [Source:HGNC Symbol;Acc:HGNC:25071]	protein_coding	55.48	50508224	50524780	3337	22	q13.33	NCAPH2		16556
ENSG00000025772	2143.68659345613	-0.555470533049433	0.0298909452996169	-18.5832374145943	4.39193273728558e-77	2.22851446303731e-76	translocase of outer mitochondrial membrane 34 [Source:HGNC Symbol;Acc:HGNC:15746]	protein_coding	44.95	44942130	44960397	1973	20	q13.12	TOMM34		18267
ENSG00000025796	5606.4239510686	0.163269939432363	0.032447884352126	5.03175916372698	4.85999553205854e-07	6.87980000861153e-07	SEC63 homolog, protein translocation regulator [Source:HGNC Symbol;Acc:HGNC:21082]	protein_coding	39.82	107867756	107958208	6430	6	q21	SEC63		90452
ENSG00000025800	4310.63195042527	-0.256235309374088	0.0262322315774462	-9.7679569737556	1.54536831821211e-22	3.2861606211018e-22	karyopherin subunit alpha 6 [Source:HGNC Symbol;Acc:HGNC:6399]	protein_coding	44.21	32108056	32176563	7355	1	p35.2	KPNA6		68507
ENSG00000026025	101612.945094052	2.43192601688903	0.0712337132074382	34.1400989417338	1.87554772255947e-255	4.98109867331794e-254	vimentin [Source:HGNC Symbol;Acc:HGNC:12692]	protein_coding	46.3	17228241	17237593	2154	10	p13	VIM		9352
ENSG00000026036	109.429066705438	1.85865336864658	0.0855276657083515	21.7316040751606	1.03135812002654e-104	7.26382300940569e-104	RTEL1-TNFRSF6B readthrough (NMD candidate) [Source:HGNC Symbol;Acc:HGNC:44095]	protein_coding	59.83	63659300	63698684	4824	20	q13.33	RTEL1-TNFRSF6B		39384
ENSG00000026103	1694.10431342649	1.3760534604162	0.059336868151742	23.190530664632	5.67393889057127e-119	4.56701420522322e-118	Fas cell surface death receptor [Source:HGNC Symbol;Acc:HGNC:11920]	protein_coding	37.94	88990531	89017059	1464	10	q23.31	FAS		26528
ENSG00000026297	10171.9598220638	2.8102373172085	0.104178212456605	26.9752883154823	2.8818801430354e-160	3.50031954199366e-159	ribonuclease T2 [Source:HGNC Symbol;Acc:HGNC:21686]	protein_coding	48.85	166922113	166957191	8614	6	q27	RNASET2		35078
ENSG00000026508	9070.94278458242	1.47270021097485	0.0769901553204155	19.1284223917435	1.46439133121235e-81	7.81667043802065e-81	CD44 molecule (Indian blood group) [Source:HGNC Symbol;Acc:HGNC:1681]	protein_coding	41.56	35138882	35232402	1025	11	p13	CD44		93520
ENSG00000026559	35.8461297013136	-1.28721338409226	0.15284998046488	-8.42141673932382	3.71958622321036e-17	7.0461972500624e-17	potassium voltage-gated channel modifier subfamily G member 1 [Source:HGNC Symbol;Acc:HGNC:6248]	protein_coding	52.17	51003656	51023107	2189	20	q13.13	KCNG1		19451
ENSG00000026652	514.437844258412	-0.568585798647428	0.0523528162943821	-10.8606535214886	1.77474528364795e-27	4.14609728156569e-27	1-acylglycerol-3-phosphate O-acyltransferase 4 [Source:HGNC Symbol;Acc:HGNC:20885]	protein_coding	45.36	161129967	161274061	7923	6	q26	AGPAT4		144094
ENSG00000026751	848.241056440914	2.36861990314573	0.0630491393667873	37.5678387831168	0	0	SLAM family member 7 [Source:HGNC Symbol;Acc:HGNC:21394]	protein_coding	43.99	160739057	160754821	524	1	q23.3	SLAMF7		15764
ENSG00000026950	4228.14015966284	1.49178415062868	0.0408718306870545	36.4990783518092	1.14691323364825e-291	3.95137177121235e-290	butyrophilin subfamily 3 member A1 [Source:HGNC Symbol;Acc:HGNC:1138]	protein_coding	44.46	26402237	26415208	1758	6	p22.2	BTN3A1		12971
ENSG00000027001	1071.61473381949	-0.699453202872878	0.04687894764268	-14.9204117849283	2.4277054762822e-50	8.41760187257079e-50	mitochondrial intermediate peptidase [Source:HGNC Symbol;Acc:HGNC:7104]	protein_coding	39.76	23730189	23889400	543	13	q12.12	MIPEP		159211
ENSG00000027075	2902.87795135044	1.14913127142093	0.0411586719227403	27.9195420488296	1.54533355767604e-171	2.10017819433912e-170	protein kinase C eta [Source:HGNC Symbol;Acc:HGNC:9403]	protein_coding	42.48	61187559	61550976	582	14	q23.1	PRKCH		363417
ENSG00000027644	39.7858175778906	-4.48485918503716	0.150152696807511	-29.868655577905	5.02621117907175e-196	8.52250039736649e-195	insulin receptor related receptor [Source:HGNC Symbol;Acc:HGNC:6093]	protein_coding	55.62	156840063	156859117	5200	1	q23.1	INSRR		19054
ENSG00000027697	6787.00734633938	0.806376702529944	0.0391596367386534	20.5920373549837	3.23476778014064e-94	2.01576715700239e-93	interferon gamma receptor 1 [Source:HGNC Symbol;Acc:HGNC:5439]	protein_coding	38.8	137197485	137219449	2074	6	q23.3	IFNGR1		21964
ENSG00000027847	2523.78875549324	0.214003118478463	0.0314045222742462	6.81440451822952	9.46550160060985e-12	1.55983238014721e-11	beta-1,4-galactosyltransferase 7 [Source:HGNC Symbol;Acc:HGNC:930]	protein_coding	57.85	177600132	177610330	1698	5	q35.3	B4GALT7		10198
ENSG00000027869	333.37502919203	1.75674234105379	0.0650627193629262	27.0007518630524	1.44815630759258e-160	1.76685957919585e-159	SH2 domain containing 2A [Source:HGNC Symbol;Acc:HGNC:10821]	protein_coding	55.53	156806243	156816848	1599	1	q23.1	SH2D2A		10605
ENSG00000028116	1144.27003896481	0.466570585757546	0.0294316973349397	15.8526564216756	1.3476179971413e-56	5.16602816905549e-56	VRK serine/threonine kinase 2 [Source:HGNC Symbol;Acc:HGNC:12719]	protein_coding	35.24	57907629	58159920	2657	2	p16.1	VRK2		252291
ENSG00000028137	3749.62237381559	1.29541473014899	0.0448209617770854	28.901984223178	1.1273061160416e-183	1.70007400975902e-182	TNF receptor superfamily member 1B [Source:HGNC Symbol;Acc:HGNC:11917]	protein_coding	55.4	12166991	12209228	3687	1	p36.22	TNFRSF1B		42237
ENSG00000028203	3299.49071878374	0.502947131268556	0.0317177721579584	15.8569501276388	1.25859248713479e-56	4.82817500915752e-56	vezatin, adherens junctions transmembrane protein [Source:HGNC Symbol;Acc:HGNC:18258]	protein_coding	38.6	95217746	95302799	571	12	q22	VEZT		85053
ENSG00000028277	409.580966365207	2.08863757562387	0.0709970478872745	29.4186538423414	3.17084549846013e-190	5.12483166369646e-189	POU class 2 homeobox 2 [Source:HGNC Symbol;Acc:HGNC:9213]	protein_coding	51.31	42086110	42196585	6901	19	q13.2	POU2F2		110475
ENSG00000028310	1569.15493289391	0.430079097993325	0.0305782044805807	14.0648905093972	6.24193936058485e-45	1.97828027351973e-44	bromodomain containing 9 [Source:HGNC Symbol;Acc:HGNC:25818]	protein_coding	55.12	850291	892801	750	5	p15.33	BRD9		42510
ENSG00000028528	6937.68265767756	-0.0408527466422148	0.0217205754686524	-1.88083168888293	0.0599948180109854	0.0677195264235017	sorting nexin 1 [Source:HGNC Symbol;Acc:HGNC:11172]	protein_coding	43.68	64094123	64146090	1869	15	q22.31	SNX1		51967
ENSG00000028839	391.994529670675	-0.422806442947639	0.0416626330868702	-10.1483370497984	3.37057690599957e-24	7.39712624474642e-24	TATA-box binding protein like 1 [Source:HGNC Symbol;Acc:HGNC:11589]	protein_coding	37.6	133952170	133990432	991	6	q23.2	TBPL1		38262
ENSG00000029153	201.583922136527	0.891669116493181	0.0680729279911081	13.0987331205976	3.34799399346718e-39	9.64628880184517e-39	aryl hydrocarbon receptor nuclear translocator like 2 [Source:HGNC Symbol;Acc:HGNC:18984]	protein_coding	39.26	27332854	27425289	6785	12	p11.23	ARNTL2		92435
ENSG00000029363	7466.76383567497	-0.334747712861978	0.0247980817209512	-13.498935789826	1.58651275900082e-41	4.77454423967106e-41	BCL2 associated transcription factor 1 [Source:HGNC Symbol;Acc:HGNC:16863]	protein_coding	35.59	136256627	136289851	7719	6	q23.3	BCLAF1		33224
ENSG00000029364	5878.66959421663	-0.487274984480623	0.0309397431702754	-15.7491606119329	6.95989907672992e-56	2.63936158724226e-55	solute carrier family 39 member 9 [Source:HGNC Symbol;Acc:HGNC:20182]	protein_coding	40.2	69398015	69462390	944	14	q24.1	SLC39A9		64375
ENSG00000029534	655.303118273203	2.13019162683189	0.131685450910804	16.1763627803861	7.40411513729341e-59	2.93972538127869e-58	ankyrin 1 [Source:HGNC Symbol;Acc:HGNC:492]	protein_coding	49.32	41653220	41896762	8237	8	p11.21	ANK1		243542
ENSG00000029559	56.4980611252887	3.51193082347722	0.2208907080534	15.8989522666034	6.443336335529e-57	2.48115848876671e-56	integrin binding sialoprotein [Source:HGNC Symbol;Acc:HGNC:5341]	protein_coding	36.14	87799554	87812435	1573	4	q22.1	IBSP		12881
ENSG00000029639	299.868183542205	-0.0842295998384639	0.0400406515347549	-2.10360212958456	0.0354131680403438	0.0405825902394533	transcription factor B1, mitochondrial [Source:HGNC Symbol;Acc:HGNC:17037]	protein_coding	38.43	155256134	155314493	2799	6	q25.3	TFB1M		58359
ENSG00000029725	2747.91827658426	-0.235573638591485	0.029341380754444	-8.02871686792741	9.84973762167972e-16	1.80641605319843e-15	rabaptin, RAB GTPase binding effector protein 1 [Source:HGNC Symbol;Acc:HGNC:17677]	protein_coding	41.34	5282265	5386340	551	17	p13.2	RABEP1		104075
ENSG00000029993	1123.62201747131	-0.874105806810413	0.0476449103059526	-18.346257789076	3.53646735369831e-75	1.7463863587481e-74	high mobility group box 3 [Source:HGNC Symbol;Acc:HGNC:5004]	protein_coding	51.17	150980509	150990771	707	X	q28	HMGB3		10262
ENSG00000030066	2956.87865066679	0.286867415716891	0.0290162217439447	9.88644966420403	4.76632486490513e-23	1.02373466026228e-22	nucleoporin 160 [Source:HGNC Symbol;Acc:HGNC:18017]	protein_coding	41.86	47778087	47848555	5376	11	p11.2	NUP160		70468
ENSG00000030110	1604.74960679754	-0.357058893431571	0.0300912708200146	-11.8658628798781	1.78057194689674e-32	4.56956207216407e-32	BCL2 antagonist/killer 1 [Source:HGNC Symbol;Acc:HGNC:949]	protein_coding	57.18	33572547	33580293	2170	6	p21.31	BAK1		7746
ENSG00000030419	447.588146047321	0.0851439482335441	0.0558095172001203	1.52561700055991	0.127105275735053	0.139984885934078	IKAROS family zinc finger 2 [Source:HGNC Symbol;Acc:HGNC:13177]	protein_coding	34.84	212999691	213152427	3747	2	q34	IKZF2		152736
ENSG00000030582	18056.6566867496	0.0846808816230975	0.0284318221843847	2.9783839063824	0.0028977278094283	0.00351430711237616	granulin precursor [Source:HGNC Symbol;Acc:HGNC:4601]	protein_coding	57.73	44345246	44353106	588	17	q21.31	GRN		7860
ENSG00000031003	1676.11367564148	-0.00353366208749165	0.0439412491548784	-0.0804178796792202	0.935904907030573	0.940425346856468	family with sequence similarity 13 member B [Source:HGNC Symbol;Acc:HGNC:1335]	protein_coding	40.05	137937960	138051961	5465	5	q31.2	FAM13B		114001
ENSG00000031081	2944.48759308531	0.857050876684842	0.0400330924511129	21.408560373682	1.11194803940722e-101	7.59090485294952e-101	Rho GTPase activating protein 31 [Source:HGNC Symbol;Acc:HGNC:29216]	protein_coding	43.44	119294383	119420714	9307	3	q13.32	ARHGAP31		126331
ENSG00000031691	153.961757747518	-0.116979284467911	0.0462053994317333	-2.53172325976195	0.0113503533575028	0.013379499050719	centromere protein Q [Source:HGNC Symbol;Acc:HGNC:21347]	protein_coding	37.99	49463370	49493107	1741	6	p12.3	CENPQ		29737
ENSG00000031698	7176.06518597053	0.286346729425391	0.0307486993054118	9.31248267060823	1.24878602583469e-20	2.55022034246406e-20	seryl-tRNA synthetase 1 [Source:HGNC Symbol;Acc:HGNC:10537]	protein_coding	43.12	109213918	109238182	1914	1	p13.3	SARS1		24264
ENSG00000031823	2512.39179867289	-0.0252120674762032	0.0198706915467375	-1.26880674569893	0.204509998620049	0.221741530643294	RAN binding protein 3 [Source:HGNC Symbol;Acc:HGNC:9850]	protein_coding	52.74	5916139	5978142	3186	19	p13.3	RANBP3		62003
ENSG00000032219	1773.72102469371	0.248880279699558	0.0383604142285045	6.48794557371132	8.70146997512602e-11	1.39317960815362e-10	AT-rich interaction domain 4A [Source:HGNC Symbol;Acc:HGNC:9885]	protein_coding	37.46	58298504	58373887	5562	14	q23.1	ARID4A		75383
ENSG00000032389	1592.0471700814	-0.236325948397381	0.0288323116409764	-8.19656610750265	2.47351278032765e-16	4.60400228107097e-16	EARP complex and GARP complex interacting protein 1 [Source:HGNC Symbol;Acc:HGNC:12383]	protein_coding	48.26	3188925	3377830	2932	2	p25.3	EIPR1		188905
ENSG00000032444	3205.89996834331	-0.335182380529112	0.0288354299961418	-11.6239771896573	3.11299379141956e-31	7.81354218922896e-31	patatin like phospholipase domain containing 6 [Source:HGNC Symbol;Acc:HGNC:16268]	protein_coding	55.88	7534004	7561764	4617	19	p13.2	PNPLA6		27760
ENSG00000032742	960.273121775743	-0.325589709026474	0.0449268912392477	-7.24710079076297	4.25787123637178e-13	7.26448076465196e-13	intraflagellar transport 88 [Source:HGNC Symbol;Acc:HGNC:20606]	protein_coding	38.71	20567138	20691444	2850	13	q12.11	IFT88		124306
ENSG00000033011	1086.36694580961	-0.0197637979822723	0.0302610124657039	-0.653110929605265	0.513684766626253	0.534639388624476	ALG1 chitobiosyldiphosphodolichol beta-mannosyltransferase [Source:HGNC Symbol;Acc:HGNC:18294]	protein_coding	49.38	5033702	5087379	2265	16	p13.3	ALG1		53677
ENSG00000033030	1521.77100864113	0.509038288986311	0.0267845380136808	19.0049307076459	1.55250893512345e-80	8.18471815797538e-80	zinc finger CCHC-type containing 8 [Source:HGNC Symbol;Acc:HGNC:25265]	protein_coding	42.68	122471599	122501073	4255	12	q24.31	ZCCHC8		29474
ENSG00000033050	3307.60664592397	-0.320844986522652	0.0276729107583652	-11.5941900483188	4.41017964143554e-31	1.1028507480594e-30	ATP binding cassette subfamily F member 2 [Source:HGNC Symbol;Acc:HGNC:71]	protein_coding	48.3	151211484	151227205	4527	7	q36.1	ABCF2		15721
ENSG00000033100	3697.83869942591	0.297598051372778	0.027609043516388	10.7790062048376	4.32533401369332e-27	1.00281747449924e-26	chondroitin polymerizing factor 2 [Source:HGNC Symbol;Acc:HGNC:29270]	protein_coding	56.82	151232489	151238827	548	7	q36.1	CHPF2		6338
ENSG00000033122	274.074065382491	1.85265701826175	0.102556395045675	18.0647634644006	6.03802185730756e-73	2.90222099166261e-72	leucine rich repeat containing 7 [Source:HGNC Symbol;Acc:HGNC:18531]	protein_coding	35.38	69567922	70151945	27923	1	p31.1	LRRC7		584023
ENSG00000033170	1946.93671697182	0.254628427948771	0.0544545143809403	4.6759838159147	2.92547679434682e-06	4.03396600457732e-06	fucosyltransferase 8 [Source:HGNC Symbol;Acc:HGNC:4019]	protein_coding	37.41	65410592	65744121	5166	14	q23.3	FUT8		333529
ENSG00000033178	2856.75764905971	0.535631568175863	0.0402023190277589	13.3233997721878	1.69222389517068e-40	4.99086098635671e-40	ubiquitin like modifier activating enzyme 6 [Source:HGNC Symbol;Acc:HGNC:25581]	protein_coding	35.51	67612652	67701155	9540	4	q13.2	UBA6		88503
ENSG00000033327	2434.50169145501	0.678331277887526	0.0447041994217913	15.1737708461651	5.27567825166804e-52	1.87985136121689e-51	GRB2 associated binding protein 2 [Source:HGNC Symbol;Acc:HGNC:14458]	protein_coding	41.71	78215293	78418348	6052	11	q14.1	GAB2		203055
ENSG00000033627	5381.41670777566	0.200068464726906	0.031479142542611	6.35558813128686	2.07630665180909e-10	3.27936811747188e-10	ATPase H+ transporting V0 subunit a1 [Source:HGNC Symbol;Acc:HGNC:865]	protein_coding	45.46	42458844	42522582	3028	17	q21.2	ATP6V0A1		63738
ENSG00000033800	1929.73328598199	0.189877395632001	0.028560306812107	6.64829677360155	2.96504007593672e-11	4.81908106091999e-11	protein inhibitor of activated STAT 1 [Source:HGNC Symbol;Acc:HGNC:2752]	protein_coding	38.06	68054309	68198603	7980	15	q23	PIAS1		144294
ENSG00000033867	2143.8695926967	0.305631314693015	0.10714208763715	2.85257942451217	0.00433659738773703	0.00521181793888378	solute carrier family 4 member 7 [Source:HGNC Symbol;Acc:HGNC:11033]	protein_coding	36.85	27372721	27484420	6447	3	p24.1	SLC4A7		111699
ENSG00000034053	258.32169296065	1.0567897021697	0.0914454729629918	11.5565010265449	6.84410685847401e-31	1.70467109735162e-30	amyloid beta precursor protein binding family A member 2 [Source:HGNC Symbol;Acc:HGNC:579]	protein_coding	48.63	28884483	29118315	3138	15	q13.1	APBA2		233832
ENSG00000034152	3096.86330375454	-0.223727904249503	0.0449448459815918	-4.97783226003569	6.43003420487424e-07	9.06675052506902e-07	mitogen-activated protein kinase kinase 3 [Source:HGNC Symbol;Acc:HGNC:6843]	protein_coding	56.98	21284672	21315232	2401	17	p11.2	MAP2K3		30560
ENSG00000034239	10.45094844209	-1.20355290955259	0.108212684568519	-11.1221056417883	9.79329514343346e-29	2.34112846630075e-28	EF-hand calcium binding domain 1 [Source:HGNC Symbol;Acc:HGNC:25678]	protein_coding	40.09	48710789	48735311	1661	8	q11.21	EFCAB1		24522
ENSG00000034510	41896.7593776725	1.19766652917757	0.0476680247737222	25.1251553816806	2.64156797655337e-139	2.64433828226598e-138	thymosin beta 10 [Source:HGNC Symbol;Acc:HGNC:11879]	protein_coding	63.48	84905656	84906671	461	2	p11.2	TMSB10		1015
ENSG00000034533	553.681325748706	0.0842258552424748	0.0303282567512692	2.77714132840655	0.00548393281381697	0.0065543034374168	asteroid homolog 1 [Source:HGNC Symbol;Acc:HGNC:25021]	protein_coding	39.7	131013875	131027649	2504	3	q22.1	ASTE1		13774
ENSG00000034677	5269.87052004637	0.286249465226187	0.0582731601439417	4.91220082314253	9.0059739217147e-07	1.26385833112224e-06	ring finger protein 19A, RBR E3 ubiquitin protein ligase [Source:HGNC Symbol;Acc:HGNC:13432]	protein_coding	38.61	100257060	100336218	4330	8	q22.2	RNF19A		79158
ENSG00000034693	1001.75983284874	-0.736547397361299	0.0408615084236664	-18.0254578397968	1.22989735377401e-72	5.88024288735734e-72	peroxisomal biogenesis factor 3 [Source:HGNC Symbol;Acc:HGNC:8858]	protein_coding	35.1	143450805	143490616	784	6	q24.2	PEX3		39811
ENSG00000034713	4934.3906074101	-0.424450951708132	0.0194204426502229	-21.8558845106067	6.83346473489341e-106	4.85705791735065e-105	GABA type A receptor associated protein like 2 [Source:HGNC Symbol;Acc:HGNC:13291]	protein_coding	47.12	75566375	75577881	571	16	q23.1	GABARAPL2		11506
ENSG00000034971	101.044440056995	0.602116011437437	0.140267350861453	4.29263123413637	1.76568125196837e-05	2.36556387679085e-05	myocilin [Source:HGNC Symbol;Acc:HGNC:7610]	protein_coding	45.72	171635417	171652688	1571	1	q24.3	MYOC		17271
ENSG00000035115	3771.96661411787	-0.60099686854762	0.0731235560823404	-8.21892288540878	2.05339018557305e-16	3.82640819261527e-16	SH3 and SYLF domain containing 1 [Source:HGNC Symbol;Acc:HGNC:29546]	protein_coding	40.78	217730	266398	500	2	p25.3	SH3YL1		48668
ENSG00000035141	2258.05834891271	-0.0434143444203107	0.0265334131371835	-1.63621408960277	0.101794788649941	0.112922069689813	family with sequence similarity 136 member A [Source:HGNC Symbol;Acc:HGNC:25911]	protein_coding	48.46	70295975	70302090	1810	2	p13.3	FAM136A		6115
ENSG00000035403	9907.52895886311	-0.6935141823894	0.0518174205241049	-13.3838036585936	7.51984236073951e-41	2.23283590096469e-40	vinculin [Source:HGNC Symbol;Acc:HGNC:12665]	protein_coding	41.45	73995193	74121363	7995	10	q22.2	VCL		126170
ENSG00000035499	50.0757945554068	-0.648317705377063	0.0675881005736559	-9.59218708433065	8.62372783790782e-22	1.80285018842734e-21	DEP domain containing 1B [Source:HGNC Symbol;Acc:HGNC:24902]	protein_coding	38.63	60596912	60700190	2504	5	q12.1	DEPDC1B		103278
ENSG00000035664	261.238859469594	0.723543030833515	0.104268965430109	6.93919833048028	3.94331207393183e-12	6.56288461781454e-12	death associated protein kinase 2 [Source:HGNC Symbol;Acc:HGNC:2675]	protein_coding	46.89	63907036	64072033	2603	15	q22.31	DAPK2		164997
ENSG00000035681	1469.20030782272	0.66934610103516	0.0398695402343656	16.7884078196171	2.96698196919036e-63	1.24857926384989e-62	neutral sphingomyelinase activation associated factor [Source:HGNC Symbol;Acc:HGNC:8017]	protein_coding	38.41	58583508	58659853	3574	8	q12.1	NSMAF		76345
ENSG00000035687	2276.90399882956	-0.592221167395947	0.0337385055605006	-17.5532720716975	5.61499041867673e-69	2.56227360865768e-68	adenylosuccinate synthase 2 [Source:HGNC Symbol;Acc:HGNC:292]	protein_coding	38.09	244408494	244451909	2555	1	q44	ADSS2		43415
ENSG00000035720	86.7991007088118	-4.54359308571343	0.0980475054567745	-46.3407311032154	0	0	signal transducing adaptor family member 1 [Source:HGNC Symbol;Acc:HGNC:24133]	protein_coding	37.8	67558727	67607337	1951	4	q13.2	STAP1		48610
ENSG00000035862	15509.5824779167	0.195350687064271	0.0508812112029967	3.83934820821966	0.000123361369408894	0.000159810389701271	TIMP metallopeptidase inhibitor 2 [Source:HGNC Symbol;Acc:HGNC:11821]	protein_coding	52.6	78852977	78925387	3345	17	q25.3	TIMP2		72410
ENSG00000035928	3354.895114697	-0.060841831946171	0.0366713004164628	-1.65911301904247	0.0970930203251165	0.107853808927688	replication factor C subunit 1 [Source:HGNC Symbol;Acc:HGNC:9969]	protein_coding	39.26	39287456	39366375	4870	4	p14	RFC1		78919
ENSG00000036054	2426.22692739863	-0.140088495092533	0.0393402645776809	-3.5609444063579	0.000369523322709701	0.000468274498837197	TBC1 domain family member 23 [Source:HGNC Symbol;Acc:HGNC:25622]	protein_coding	36.47	100260992	100325251	587	3	q12.1	TBC1D23		64259
ENSG00000036257	4006.01668666064	-0.492672990915511	0.035366871205716	-13.9303527317928	4.14304319191508e-44	1.29986778567684e-43	cullin 3 [Source:HGNC Symbol;Acc:HGNC:2553]	protein_coding	37.23	224470150	224585397	6756	2	q36.2	CUL3		115247
ENSG00000036448	393.297485240643	-0.490699290614231	0.100839353988327	-4.86614869300962	1.13793917650163e-06	1.5928007433013e-06	myomesin 2 [Source:HGNC Symbol;Acc:HGNC:7614]	protein_coding	46.64	2045046	2165552	5008	8	p23.3	MYOM2		120506
ENSG00000036473	3.52557712318009	-0.280896531856932	0.0967418767863032	-2.90356711269324	0.00368937887790315	0.0044481425850163	ornithine transcarbamylase [Source:HGNC Symbol;Acc:HGNC:8512]	protein_coding	39.3	38352586	38421446	1522	X	p11.4	OTC		68860
ENSG00000036530	106.207829724653	0.402956982709621	0.0722501026563305	5.57725135182647	2.443486841025e-08	3.61510402710728e-08	cytochrome P450 family 46 subfamily A member 1 [Source:HGNC Symbol;Acc:HGNC:2641]	protein_coding	47.29	99684298	99727301	6609	14	q32.2	CYP46A1		43003
ENSG00000036549	2203.24553063924	-0.147824885681668	0.0343686518888548	-4.30115461495903	1.69910448697187e-05	2.27900219127893e-05	zinc finger ZZ-type containing 3 [Source:HGNC Symbol;Acc:HGNC:24523]	protein_coding	37.17	77562416	77683419	4500	1	p31.1	ZZZ3		121003
ENSG00000036672	1516.27209602093	-1.89523784699637	0.113457846733782	-16.7043347071742	1.21879776216763e-62	5.07634273272438e-62	ubiquitin specific peptidase 2 [Source:HGNC Symbol;Acc:HGNC:12618]	protein_coding	54.63	119355215	119381711	2903	11	q23.3	USP2		26496
ENSG00000036828	647.719120628671	-6.47776138609306	0.228528233889936	-28.3455627159526	9.49339234745944e-177	1.3418926622145e-175	calcium sensing receptor [Source:HGNC Symbol;Acc:HGNC:1514]	protein_coding	41.14	122183668	122291629	10062	3	q13.33	CASR		107961
ENSG00000037042	1500.53418501357	-0.022719130422754	0.032201876274497	-0.705521946270779	0.480485479304652	0.501823896033764	tubulin gamma 2 [Source:HGNC Symbol;Acc:HGNC:12419]	protein_coding	51.91	42659284	42667006	1782	17	q21.2	TUBG2		7722
ENSG00000037241	1070.39533471105	0.132230526968859	0.0315240224858166	4.19459563031184	2.73358807169667e-05	3.64037206724841e-05	ribosomal protein L26 like 1 [Source:HGNC Symbol;Acc:HGNC:17050]	protein_coding	46.12	172958729	172969771	695	5	q35.1	RPL26L1		11042
ENSG00000037280	4330.54091381973	1.26543974299084	0.046383407244049	27.2821644242876	6.90567722139965e-164	8.6934386556751e-163	fms related receptor tyrosine kinase 4 [Source:HGNC Symbol;Acc:HGNC:3767]	protein_coding	60.24	180601506	180649624	5833	5	q35.3	FLT4		48118
ENSG00000037474	2751.47242400288	0.300857395262419	0.0299623618115014	10.0411775665472	1.00467534929955e-23	2.18302984642258e-23	NOP2/Sun RNA methyltransferase 2 [Source:HGNC Symbol;Acc:HGNC:25994]	protein_coding	43.29	6599239	6633291	3056	5	p15.31	NSUN2		34052
ENSG00000037637	1335.01159504738	0.38420980144772	0.0293714051235953	13.0810834493944	4.22376529448321e-39	1.21544670036494e-38	F-box protein 42 [Source:HGNC Symbol;Acc:HGNC:29249]	protein_coding	43.86	16246840	16352480	6227	1	p36.13	FBXO42		105640
ENSG00000037749	1688.76850605906	0.318998712940526	0.0330983098147609	9.63791549253859	5.5299471835267e-22	1.16116010542298e-21	microfibril associated protein 3 [Source:HGNC Symbol;Acc:HGNC:7034]	protein_coding	43.54	154038959	154220478	1186	5	q33.2	MFAP3		181519
ENSG00000037757	1762.45375789235	0.169561577599064	0.0417674664444544	4.05965676238851	4.91449046464057e-05	6.46933047535674e-05	methylthioribose-1-phosphate isomerase 1 [Source:HGNC Symbol;Acc:HGNC:28469]	protein_coding	52.2	13764522	13774282	3178	19	p13.13	MRI1		9760
ENSG00000037897	1717.86451620096	-0.00124206145797746	0.0272966177276274	-0.0455023941197061	0.963706866645349	0.966446531429088	methyltransferase like 1 [Source:HGNC Symbol;Acc:HGNC:7030]	protein_coding	52.12	57768471	57772119	1378	12	q14.1	METTL1		3648
ENSG00000037965	763.897147832114	-0.137862067760777	0.0644758656219226	-2.13819646205575	0.0325008014130276	0.0373400243931746	homeobox C8 [Source:HGNC Symbol;Acc:HGNC:5129]	protein_coding	51.76	54008985	54012769	2417	12	q13.13	HOXC8		3784
ENSG00000038002	1636.44666891481	-0.13202067304474	0.0417903860651029	-3.15911589902692	0.00158248544563128	0.00194685301942827	aspartylglucosaminidase [Source:HGNC Symbol;Acc:HGNC:318]	protein_coding	39.69	177430774	177442437	2037	4	q34.3	AGA		11663
ENSG00000038210	479.133366474825	-0.00518051292277558	0.0420382528355924	-0.123233307127108	0.901922351300398	0.908698248761428	phosphatidylinositol 4-kinase type 2 beta [Source:HGNC Symbol;Acc:HGNC:18215]	protein_coding	41.15	25160663	25279204	1388	4	p15.2	PI4K2B		118541
ENSG00000038219	3332.7096962891	-0.0348847602870735	0.039517231176694	-0.882773393993438	0.377358718359752	0.399022541562863	biorientation of chromosomes in cell division 1 like 1 [Source:HGNC Symbol;Acc:HGNC:31792]	protein_coding	38.88	13568738	13627725	10567	4	p15.33	BOD1L1		58987
ENSG00000038274	8306.911842695	-0.230506891536629	0.0331125415771083	-6.96131678686922	3.37106766676213e-12	5.6179844950754e-12	methionine adenosyltransferase 2B [Source:HGNC Symbol;Acc:HGNC:6905]	protein_coding	38.26	163503114	163519354	2226	5	q34	MAT2B		16240
ENSG00000038295	1124.86604037841	1.75512681879774	0.0787115857894098	22.2982017347932	3.84649109419948e-110	2.84101096884729e-109	tolloid like 1 [Source:HGNC Symbol;Acc:HGNC:11843]	protein_coding	35.7	165873237	166104457	7291	4	q32.3	TLL1		231220
ENSG00000038358	2100.89770257371	0.00163537008133199	0.0268285034321464	0.0609564408043895	0.951393899710926	0.954747607335139	enhancer of mRNA decapping 4 [Source:HGNC Symbol;Acc:HGNC:17157]	protein_coding	57.3	67873052	67884499	4767	16	q22.1	EDC4		11447
ENSG00000038382	5655.88246516339	0.733237502367833	0.0509224562615507	14.3990992618608	5.24222628958432e-47	1.72058264565301e-46	trio Rho guanine nucleotide exchange factor [Source:HGNC Symbol;Acc:HGNC:12303]	protein_coding	43.38	14143342	14532128	605	5	p15.2	TRIO		388786
ENSG00000038427	33075.6577775955	3.10638165472086	0.151874195340795	20.4536501263454	5.57439047411411e-93	3.42764813275671e-92	versican [Source:HGNC Symbol;Acc:HGNC:2464]	protein_coding	37.18	83471618	83582303	12345	5	q14.2	VCAN		110685
ENSG00000038532	2085.58427241865	-0.373794067897497	0.0291792700370372	-12.8102611005361	1.43650384338259e-37	4.0398869786082e-37	C-type lectin domain containing 16A [Source:HGNC Symbol;Acc:HGNC:29013]	protein_coding	48.05	10944564	11182186	6812	16	p13.13	CLEC16A		237622
ENSG00000038945	4474.79913405079	2.50905034106817	0.0667458322036088	37.5911163024276	0	0	macrophage scavenger receptor 1 [Source:HGNC Symbol;Acc:HGNC:7376]	protein_coding	35.52	16107878	16567490	3618	8	p22	MSR1		459612
ENSG00000039068	6864.77164502732	-1.38158618415082	0.107987879539838	-12.7939004825179	1.77344690122583e-37	4.9831554746652e-37	cadherin 1 [Source:HGNC Symbol;Acc:HGNC:1748]	protein_coding	46.88	68737292	68835537	4811	16	q22.1	CDH1		98245
ENSG00000039123	4326.27482791577	0.1320343197648	0.0384119844834226	3.43732097001606	0.000587498958771846	0.000738046419756192	Mtr4 exosome RNA helicase [Source:HGNC Symbol;Acc:HGNC:18734]	protein_coding	36.82	55307989	55425579	3961	5	q11.2	MTREX		117590
ENSG00000039139	587.774517307605	-0.629555699564128	0.113796351309972	-5.53230127606879	3.16056428318605e-08	4.66113574691084e-08	dynein axonemal heavy chain 5 [Source:HGNC Symbol;Acc:HGNC:2950]	protein_coding	39.64	13690328	14011818	15781	5	p15.2	DNAH5		321490
ENSG00000039319	2753.77756182834	-0.271449689149308	0.0377445703940212	-7.19175463690814	6.39639041495800e-13	1.08673675283765e-12	zinc finger FYVE-type containing 16 [Source:HGNC Symbol;Acc:HGNC:20756]	protein_coding	37.74	80408013	80483379	6773	5	q14.1	ZFYVE16		75366
ENSG00000039523	6420.8907160888	0.0241999200393216	0.0407822447062368	0.593393527346	0.552917819620866	0.573376626980304	RHO family interacting cell polarization regulator 1 [Source:HGNC Symbol;Acc:HGNC:25836]	protein_coding	57.05	67518418	67546788	244	16	q22.1	RIPOR1		28370
ENSG00000039537	430.272386796868	1.64038318123627	0.209450175953009	7.83185391834807	4.80727905483212e-15	8.65502243678695e-15	complement C6 [Source:HGNC Symbol;Acc:HGNC:1339]	protein_coding	36.68	41142116	41261438	3691	5	p13.1	C6		119322
ENSG00000039560	3686.11285054576	0.288279263690548	0.049917239500777	5.77514435040144	7.68871402495499e-09	1.15619277622968e-08	retinoic acid induced 14 [Source:HGNC Symbol;Acc:HGNC:14873]	protein_coding	42.11	34656328	34832612	4986	5	p13.2	RAI14		176284
ENSG00000039600	14.4866380086725	-2.02180179881947	0.089277889439811	-22.646164817578	1.5219656525419e-113	1.16880911707513e-112	SRY-box transcription factor 30 [Source:HGNC Symbol;Acc:HGNC:30635]	protein_coding	40.71	157625679	157671480	2716	5	q33.3	SOX30		45801
ENSG00000039650	1629.07552296707	0.196527379987481	0.0316178239822564	6.21571491124025	5.10914923772726e-10	7.97251319171077e-10	polynucleotide kinase 3'-phosphatase [Source:HGNC Symbol;Acc:HGNC:9154]	protein_coding	59.53	49859882	49878351	548	19	q13.33	PNKP		18469
ENSG00000040199	575.810939793673	-0.236492884490372	0.0516426227817871	-4.57941273605833	4.66283274872438e-06	6.3867466036592e-06	PH domain and leucine rich repeat protein phosphatase 2 [Source:HGNC Symbol;Acc:HGNC:29149]	protein_coding	41.82	71637835	71724701	3099	16	q22.2	PHLPP2		86866
ENSG00000040275	665.416873020639	0.508806191167394	0.0438674582983973	11.5987160164687	4.18307054645729e-31	1.04686437010121e-30	spindle apparatus coiled-coil protein 1 [Source:HGNC Symbol;Acc:HGNC:26010]	protein_coding	37.27	169583636	169604778	2529	5	q35.1	SPDL1		21142
ENSG00000040341	2744.46735713716	-0.302802199916896	0.0376335329078481	-8.04607424602831	8.54921383178151e-16	1.57109957925615e-15	staufen double-stranded RNA binding protein 2 [Source:HGNC Symbol;Acc:HGNC:11371]	protein_coding	38.25	73420369	73747708	2646	8	q21.11	STAU2		327339
ENSG00000040487	857.892952473899	0.170806265035984	0.0333558519886173	5.12072859341958	3.04357424516387e-07	4.34448269495725e-07	solute carrier family 66 member 1 [Source:HGNC Symbol;Acc:HGNC:26001]	protein_coding	54.93	19312326	19329300	1805	1	p36.13	SLC66A1		16974
ENSG00000040531	1196.95521650071	-0.553148663441773	0.0340733895726145	-16.2340368944788	2.8976005909331e-59	1.1561191243932e-58	cystinosin, lysosomal cystine transporter [Source:HGNC Symbol;Acc:HGNC:2518]	protein_coding	54.27	3636459	3663103	2657	17	p13.2	CTNS		26644
ENSG00000040608	115.383132923645	0.718263745172482	0.0781056374323896	9.19605509646127	3.71332273841556e-20	7.50761127289676e-20	reticulon 4 receptor [Source:HGNC Symbol;Acc:HGNC:18601]	protein_coding	60.45	20241415	20283246	1777	22	q11.21	RTN4R		41831
ENSG00000040633	3080.69852393682	-0.36594013889204	0.027046100505332	-13.5302365980596	1.03689380765612e-41	3.13210644393818e-41	PHD finger protein 23 [Source:HGNC Symbol;Acc:HGNC:28428]	protein_coding	59.52	7235029	7239722	1768	17	p13.1	PHF23		4693
ENSG00000040933	1237.41453153432	0.381211133024374	0.0295745231251248	12.8898488544189	5.13443396000008e-38	1.45378572446207e-37	inositol polyphosphate-4-phosphatase type I A [Source:HGNC Symbol;Acc:HGNC:6074]	protein_coding	47.33	98444854	98594392	9996	2	q11.2	INPP4A		149538
ENSG00000041353	87.6827067440191	0.224075829072688	0.117301385529001	1.910257309086	0.0561000915436623	0.0634380617058543	RAB27B, member RAS oncogene family [Source:HGNC Symbol;Acc:HGNC:9767]	protein_coding	37.74	54717860	54895516	432	18	q21.2	RAB27B		177656
ENSG00000041357	5132.48698956892	0.190542020970016	0.0206475736727724	9.228300815862	2.74958904417545e-20	5.57162605142795e-20	proteasome 20S subunit alpha 4 [Source:HGNC Symbol;Acc:HGNC:9533]	protein_coding	42.32	78540405	78552417	944	15	q25.1	PSMA4		12012
ENSG00000041515	21.0474572420457	-0.618567522226077	0.122626543425984	-5.04431997301986	4.55137118781993e-07	6.45304502094837e-07	myosin XVI [Source:HGNC Symbol;Acc:HGNC:29822]	protein_coding	38.48	108596152	109208005	6864	13	q33.3	MYO16		611853
ENSG00000041802	1878.92057423419	-0.185938357893887	0.0303712080812746	-6.12219169538165	9.22968864063437e-10	1.43005974956148e-09	large 60S subunit nuclear export GTPase 1 [Source:HGNC Symbol;Acc:HGNC:25652]	protein_coding	41.68	194640791	194672463	3283	3	q29	LSG1		31672
ENSG00000041880	1693.24928365734	-0.801782310583657	0.0354520914590768	-22.6159382305885	3.02041004515074e-113	2.30971695582757e-112	poly(ADP-ribose) polymerase family member 3 [Source:HGNC Symbol;Acc:HGNC:273]	protein_coding	59.21	51942345	51948867	2096	3	p21.2	PARP3		6522
ENSG00000041982	7396.47686535595	-0.806747525986317	0.126529744876289	-6.37595157387769	1.81830378402756e-10	2.87887750057715e-10	tenascin C [Source:HGNC Symbol;Acc:HGNC:5318]	protein_coding	41.85	115019575	115118257	8500	9	q33.1	TNC		98682
ENSG00000041988	837.659206830807	-0.0640001070189339	0.029590337058259	-2.16287184877033	0.0305510375224212	0.0351596940337821	THAP domain containing 3 [Source:HGNC Symbol;Acc:HGNC:20855]	protein_coding	56.77	6624866	6635586	1366	1	p36.31	THAP3		10720
ENSG00000042062	861.112103283295	-0.343146190240339	0.137293670345635	-2.49935914289765	0.0124418149284419	0.0146288914458247	RIPOR family member 3 [Source:HGNC Symbol;Acc:HGNC:16168]	protein_coding	51.6	50586108	50691542	4391	20	q13.13	RIPOR3		105434
ENSG00000042088	555.429389549203	0.34561446008529	0.0359981139765644	9.60090465601316	7.92457908547484e-22	1.65882539757482e-21	tyrosyl-DNA phosphodiesterase 1 [Source:HGNC Symbol;Acc:HGNC:18884]	protein_coding	42.14	89954939	90044764	3040	14	q32.11	TDP1		89825
ENSG00000042286	1142.62317881376	0.0270459112150702	0.0558174856766724	0.484541911682228	0.628001327320055	0.647144061625868	apoptosis inducing factor mitochondria associated 2 [Source:HGNC Symbol;Acc:HGNC:21411]	protein_coding	50.25	70098223	70132934	2570	10	q22.1	AIFM2		34711
ENSG00000042317	452.38983940253	0.310407873388692	0.0437250743667787	7.09908165701216	1.25588593895526e-12	2.11776588708584e-12	spermatogenesis associated 7 [Source:HGNC Symbol;Acc:HGNC:20423]	protein_coding	37.9	88384924	88470350	2301	14	q31.3	SPATA7		85426
ENSG00000042429	1558.93907280201	0.342804098303393	0.0292948422942938	11.7018584657193	1.24692313672485e-31	3.15217662246987e-31	mediator complex subunit 17 [Source:HGNC Symbol;Acc:HGNC:2375]	protein_coding	39.79	93784227	93814963	2627	11	q21	MED17		30736
ENSG00000042445	5440.95733872534	-0.37452319514734	0.0373460088440024	-10.0284664075285	1.14277713532749e-23	2.48111380451687e-23	retinol saturase [Source:HGNC Symbol;Acc:HGNC:25991]	protein_coding	51.29	85341955	85354531	2335	2	p11.2	RETSAT		12576
ENSG00000042493	6621.16466671053	-0.196323629783184	0.0641155359316912	-3.0620289907948	0.00219842159337447	0.00268466189010292	capping actin protein, gelsolin like [Source:HGNC Symbol;Acc:HGNC:1474]	protein_coding	51.32	85394753	85418432	1250	2	p11.2	CAPG		23679
ENSG00000042753	3209.00685038715	0.227765648877687	0.0226541020830217	10.0540576732189	8.81608131244604e-24	1.91767495250753e-23	adaptor related protein complex 2 subunit sigma 1 [Source:HGNC Symbol;Acc:HGNC:565]	protein_coding	52.84	46838136	46850846	793	19	q13.32	AP2S1		12710
ENSG00000042781	74.5947806388122	0.544409094786972	0.103898977823839	5.2397925965164	1.60757169075796e-07	2.32082436173749e-07	usherin [Source:HGNC Symbol;Acc:HGNC:12601]	protein_coding	36.36	215622891	216423448	19010	1	q41	USH2A		800557
ENSG00000042832	196.33400622546	-0.286341012866335	0.0938832474643592	-3.0499691968478	0.00228864837843447	0.00279106397391073	thyroglobulin [Source:HGNC Symbol;Acc:HGNC:11764]	protein_coding	45.9	132866958	133134903	745	8	q24.22	TG		267945
ENSG00000042980	1116.56682566755	1.44338561591605	0.0708896637114895	20.3610165480601	3.70810102392298e-92	2.25445317778936e-91	ADAM metallopeptidase domain 28 [Source:HGNC Symbol;Acc:HGNC:206]	protein_coding	35.71	24294069	24359014	7019	8	p21.2	ADAM28		64945
ENSG00000043039	2020.96140856339	3.00598502143092	0.125046833432315	24.0388735877744	1.09133142652656e-127	9.61924772311051e-127	BARX homeobox 2 [Source:HGNC Symbol;Acc:HGNC:956]	protein_coding	42.77	129375848	129452279	1905	11	q24.3	BARX2		76431
ENSG00000043093	1818.58749800445	-0.938528969770945	0.0320764085536316	-29.2591662249759	3.43303408196028e-188	5.39282130183635e-187	defective in cullin neddylation 1 domain containing 1 [Source:HGNC Symbol;Acc:HGNC:18184]	protein_coding	39.56	182938074	182985953	7849	3	q26.33	DCUN1D1		47879
ENSG00000043143	4059.35984794659	0.0149472298906236	0.0381772977091612	0.391521422089463	0.695411857333483	0.712177229974782	jade family PHD finger 2 [Source:HGNC Symbol;Acc:HGNC:22984]	protein_coding	53.79	134524312	134583230	1552	5	q31.1	JADE2		58918
ENSG00000043355	15.6425875115113	-0.257551862228611	0.19473569262879	-1.32257142361448	0.18597794262913	0.202337517602608	Zic family member 2 [Source:HGNC Symbol;Acc:HGNC:12873]	protein_coding	56.62	99981784	99986765	2963	13	q32.3	ZIC2		4981
ENSG00000043462	2343.16624807527	2.36817735990599	0.0357557998348593	66.2319783320073	0	0	lymphocyte cytosolic protein 2 [Source:HGNC Symbol;Acc:HGNC:6529]	protein_coding	44.62	170246233	170297815	4232	5	q35.1	LCP2		51582
ENSG00000043514	763.254200368606	0.252611404244889	0.0442972615337402	5.70264155161105	1.17964877730109e-08	1.76457971139978e-08	tRNA isopentenyltransferase 1 [Source:HGNC Symbol;Acc:HGNC:20286]	protein_coding	42.31	39838110	39883511	5930	1	p34.2	TRIT1		45401
ENSG00000043591	97.6627229100051	-3.30280966022476	0.14800831913373	-22.3150271522277	2.64082653992122e-110	1.95406713466948e-109	adrenoceptor beta 1 [Source:HGNC Symbol;Acc:HGNC:285]	protein_coding	58.77	114043866	114046904	3039	10	q25.3	ADRB1		3038
ENSG00000044012	110.830626152804	4.0629098647749	0.221802096166487	18.3177252830164	5.97589137393053e-75	2.9402907618184e-74	guanylate cyclase activator 2B [Source:HGNC Symbol;Acc:HGNC:4683]	protein_coding	59.98	42153410	42155820	604	1	p34.2	GUCA2B		2410
ENSG00000044090	3888.55249769146	0.136871212359943	0.0341257940470479	4.01078469181535	6.05172795675156e-05	7.93803165097466e-05	cullin 7 [Source:HGNC Symbol;Acc:HGNC:21024]	protein_coding	54.7	43037617	43053943	5406	6	p21.1	CUL7		16326
ENSG00000044115	38288.1104607859	-0.103944941018618	0.0322520134324184	-3.22289773432058	0.00126900851279413	0.0015689296104465	catenin alpha 1 [Source:HGNC Symbol;Acc:HGNC:2509]	protein_coding	44.15	138610967	138935034	696	5	q31.2	CTNNA1		324067
ENSG00000044446	6824.49693446923	2.36065143125248	0.047256970387968	49.9535076386006	0	0	phosphorylase kinase regulatory subunit alpha 2 [Source:HGNC Symbol;Acc:HGNC:8926]	protein_coding	45.6	18892298	18984114	5077	X	p22.13	PHKA2		91816
ENSG00000044459	1137.71885525242	0.887767757409449	0.0360085375312044	24.6543686102254	3.30379811474786e-134	3.13146799112228e-133	centlein [Source:HGNC Symbol;Acc:HGNC:23432]	protein_coding	36.43	17134982	17503923	2272	9	p22.2	CNTLN		368941
ENSG00000044524	1222.57326990906	1.85599875851481	0.0780324686780923	23.7849550316212	4.7802325800928e-125	4.09118323191803e-124	EPH receptor A3 [Source:HGNC Symbol;Acc:HGNC:3387]	protein_coding	34.59	89107621	89482134	5712	3	p11.1	EPHA3		374513
ENSG00000044574	21884.0889886729	-0.116350486876394	0.0357753066032632	-3.25225687557857	0.00114492498105007	0.00141984697497131	heat shock protein family A (Hsp70) member 5 [Source:HGNC Symbol;Acc:HGNC:5238]	protein_coding	44.15	125234853	125241382	3921	9	q33.3	HSPA5		6529
ENSG00000046604	10442.0275824568	0.0537631512060344	0.0952220542654846	0.564608184739846	0.572340296967231	0.592684492590125	desmoglein 2 [Source:HGNC Symbol;Acc:HGNC:3049]	protein_coding	39.17	31498177	31549008	5697	18	q12.1	DSG2		50831
ENSG00000046647	1110.42291337296	0.483336384666258	0.0389570946809147	12.406889903498	2.39787340335145e-35	6.47641340149533e-35	gem nuclear organelle associated protein 8 [Source:HGNC Symbol;Acc:HGNC:26044]	protein_coding	41.07	14006726	14029893	3147	X	p22.2	GEMIN8		23167
ENSG00000046651	1880.62994961001	0.64759815083742	0.0411315414602812	15.7445631222641	7.484623096107e-56	2.83437523875212e-55	OFD1 centriole and centriolar satellite protein [Source:HGNC Symbol;Acc:HGNC:2567]	protein_coding	39.29	13734743	13777955	669	X	p22.2	OFD1		43212
ENSG00000046653	176.024533363036	-2.33352269508944	0.108046621775596	-21.5973684020956	1.90143393683497e-103	1.32139479627499e-102	glycoprotein M6B [Source:HGNC Symbol;Acc:HGNC:4461]	protein_coding	41.49	13770939	13938638	3118	X	p22.2	GPM6B		167699
ENSG00000046889	4165.88009328426	2.26100330210319	0.117445635208819	19.2514885553909	1.3716465347415e-82	7.41182428213466e-82	phosphatidylinositol-3,4,5-trisphosphate dependent Rac exchange factor 2 [Source:HGNC Symbol;Acc:HGNC:22950]	protein_coding	37.16	67952046	68237032	10824	8	q13.2	PREX2		284986
ENSG00000047056	1236.32291124631	-0.0252947151191173	0.0370924106266383	-0.681937752003414	0.495278312600032	0.516343153135928	WD repeat domain 37 [Source:HGNC Symbol;Acc:HGNC:31406]	protein_coding	45.48	1049538	1132384	4582	10	p15.3	WDR37		82846
ENSG00000047188	2973.62984240409	0.676634770664778	0.0431202121950532	15.6918237694202	1.72040822134927e-55	6.48630673973853e-55	YTH domain containing 2 [Source:HGNC Symbol;Acc:HGNC:24721]	protein_coding	34.67	113513694	113595285	6305	5	q22.2	YTHDC2		81591
ENSG00000047230	818.708550852014	0.066660698808294	0.0386030900836126	1.72682286998035	0.0841994798556257	0.0939364014862316	CTP synthase 2 [Source:HGNC Symbol;Acc:HGNC:2520]	protein_coding	43.51	16587999	16712936	3953	X	p22.2	CTPS2		124937
ENSG00000047249	2541.82499378033	-1.38391002241528	0.042125808370756	-32.8518330196839	1.07239260912715e-236	2.45786933168166e-235	ATPase H+ transporting V1 subunit H [Source:HGNC Symbol;Acc:HGNC:18303]	protein_coding	39.2	53715543	53843558	2365	8	q11.23	ATP6V1H		128015
ENSG00000047315	4517.85260386935	-0.226755171866926	0.0245220176521776	-9.24700304368262	2.30875198589551e-20	4.68594352409336e-20	RNA polymerase II subunit B [Source:HGNC Symbol;Acc:HGNC:9188]	protein_coding	40.19	56977722	57031158	608	4	q12	POLR2B		53436
ENSG00000047346	2025.41550086725	0.581572131188131	0.0434407878482033	13.3876975993239	7.13586954293389e-41	2.11998819247873e-40	family with sequence similarity 214 member A [Source:HGNC Symbol;Acc:HGNC:25609]	protein_coding	37.21	52581317	52709817	1570	15	q21.3	FAM214A		128500
ENSG00000047365	1827.8022516018	0.464015506292106	0.0399431609521326	11.6168949885608	3.38205635490956e-31	8.48494565106948e-31	ArfGAP with RhoGAP domain, ankyrin repeat and PH domain 2 [Source:HGNC Symbol;Acc:HGNC:16924]	protein_coding	35.53	35948221	36244514	1969	4	p14	ARAP2		296293
ENSG00000047410	11041.0883378156	0.200258038384878	0.0443583340149248	4.51455274035988	6.34505309672063e-06	8.6529268510367e-06	translocated promoter region, nuclear basket protein [Source:HGNC Symbol;Acc:HGNC:12017]	protein_coding	34.16	186311652	186375693	9636	1	q31.1	TPR		64041
ENSG00000047457	23569.6299578874	4.73359948128742	0.184447705551959	25.6636398220413	2.97800876179827e-145	3.16879660181643e-144	ceruloplasmin [Source:HGNC Symbol;Acc:HGNC:2295]	protein_coding	37.36	149162410	149221829	3411	3	q25.1	CP		59419
ENSG00000047578	1535.02175907671	-0.0432338483693752	0.024257234210012	-1.78230741374179	0.0746991143828843	0.0836479559099484	katanin interacting protein [Source:HGNC Symbol;Acc:HGNC:29068]	protein_coding	47.84	27550133	27780369	440	16	p12.1	KATNIP		230236
ENSG00000047579	976.222919420949	0.639098941461754	0.0412854747072495	15.4799949859734	4.73509747391174e-54	1.74747388467514e-53	dystrobrevin binding protein 1 [Source:HGNC Symbol;Acc:HGNC:17328]	protein_coding	39.93	15522807	15663058	1383	6	p22.3	DTNBP1		140251
ENSG00000047597	58.3296203331806	-2.87231323002462	0.132068249478625	-21.7487037298053	7.10592691610557e-105	5.01774917613773e-104	X-linked Kx blood group [Source:HGNC Symbol;Acc:HGNC:12811]	protein_coding	39.51	37685791	37732130	5174	X	p21.1	XK		46339
ENSG00000047617	208.651209677683	1.46056515650943	0.0696341581437297	20.9748375717377	1.11346117036528e-97	7.27087903884003e-97	anoctamin 2 [Source:HGNC Symbol;Acc:HGNC:1183]	protein_coding	44.4	5531869	5946232	463	12	p13.31	ANO2		414363
ENSG00000047621	1137.86019065467	0.374987703602119	0.031449331269404	11.9235509458013	8.92229712358435e-33	2.30141655419493e-32	chromosome 12 open reading frame 4 [Source:HGNC Symbol;Acc:HGNC:1184]	protein_coding	36.55	4487735	4538508	3817	12	p13.32	C12orf4		50773
ENSG00000047634	589.973018437723	0.451850163974531	0.0631107676410564	7.15963663355255	8.08911854752664e-13	1.3713134838144e-12	Scm polycomb group protein like 1 [Source:HGNC Symbol;Acc:HGNC:10580]	protein_coding	38.89	17737449	17754988	2704	X	p22.13	SCML1		17539
ENSG00000047644	3787.3725801114	1.02933995244535	0.0426251700913807	24.1486415242129	7.7160785082556e-129	6.90616690311437e-128	WWC family member 3 [Source:HGNC Symbol;Acc:HGNC:29237]	protein_coding	46.3	10015254	10144474	6951	X	p22.2	WWC3		129220
ENSG00000047648	1247.34423388638	-0.281700104124271	0.0482315664449245	-5.84057547552274	5.20208106893853e-09	7.87666039989415e-09	Rho GTPase activating protein 6 [Source:HGNC Symbol;Acc:HGNC:676]	protein_coding	39.23	11117651	11665920	2564	X	p22.2	ARHGAP6		548269
ENSG00000047662	20.4868372856484	-1.7609107072036	0.0681312457612595	-25.8458609926795	2.70827037694361e-147	2.92395897582595e-146	family with sequence similarity 184 member B [Source:HGNC Symbol;Acc:HGNC:29235]	protein_coding	44.07	17629306	17781621	6731	4	p15.31	FAM184B		152315
ENSG00000047849	23358.9300587649	-0.25745198397473	0.0327534138391649	-7.86030992796488	3.8318416275096e-15	6.91418815629915e-15	microtubule associated protein 4 [Source:HGNC Symbol;Acc:HGNC:6862]	protein_coding	43.43	47850690	48089272	3724	3	p21.31	MAP4		238582
ENSG00000047932	2615.51820119381	-0.00627290940669577	0.0284540546326531	-0.220457487963671	0.825514877580125	0.836494936836061	golgi associated PDZ and coiled-coil motif containing [Source:HGNC Symbol;Acc:HGNC:17643]	protein_coding	36.66	117560269	117602542	4597	6	q22.1	GOPC		42273
ENSG00000047936	17.4213604710995	-3.86815339218251	0.178665070251456	-21.6503057186187	6.0378485663548e-104	4.21584202608603e-103	ROS proto-oncogene 1, receptor tyrosine kinase [Source:HGNC Symbol;Acc:HGNC:10261]	protein_coding	37.25	117287353	117425942	7435	6	q22.1	ROS1		138589
ENSG00000048028	916.092121043702	-0.0754392180125684	0.0354676301670876	-2.12698783812663	0.0334210937112269	0.0383593215201641	ubiquitin specific peptidase 28 [Source:HGNC Symbol;Acc:HGNC:12625]	protein_coding	41.45	113797874	113875570	4669	11	q23.2	USP28		77696
ENSG00000048052	815.80620841602	0.412713890791128	0.0565306812737599	7.30070612084944	2.86261385074494e-13	4.91916074934218e-13	histone deacetylase 9 [Source:HGNC Symbol;Acc:HGNC:14065]	protein_coding	36.13	18086949	19002416	2524	7	p21.1	HDAC9		915467
ENSG00000048140	2847.25121818973	-0.0927685605816921	0.037732816492174	-2.4585644329236	0.0139493742713995	0.0163717992407059	tetraspanin 17 [Source:HGNC Symbol;Acc:HGNC:13594]	protein_coding	58.7	176647387	176659054	2550	5	q35.2	TSPAN17		11667
ENSG00000048162	1706.64119457634	0.479476959342136	0.0275070784385841	17.4310390837282	4.79664246079227e-68	2.16509366373508e-67	NOP16 nucleolar protein [Source:HGNC Symbol;Acc:HGNC:26934]	protein_coding	49.26	176383938	176388927	954	5	q35.2	NOP16		4989
ENSG00000048342	1344.41232909082	-0.412358029586005	0.054647939103726	-7.54571968035826	4.49796609428189e-14	7.89150133116144e-14	coiled-coil and C2 domain containing 2A [Source:HGNC Symbol;Acc:HGNC:29253]	protein_coding	40.21	15469865	15601552	1521	4	p15.32	CC2D2A		131687
ENSG00000048392	4262.4730757952	-0.202936193709743	0.0534625752242873	-3.79585519138166	0.000147135368402756	0.000189911360409762	ribonucleotide reductase regulatory TP53 inducible subunit M2B [Source:HGNC Symbol;Acc:HGNC:17296]	protein_coding	37.81	102204502	102238961	4774	8	q22.3	RRM2B		34459
ENSG00000048405	1151.78641087669	0.285304108642279	0.0373850554052734	7.63150155989966	2.32035033345216e-14	4.10603324546654e-14	zinc finger protein 800 [Source:HGNC Symbol;Acc:HGNC:27267]	protein_coding	37.8	127346790	127431924	1478	7	q31.33	ZNF800		85134
ENSG00000048462	61.148228560633	1.05719804888639	0.175745552457322	6.01550385830173	1.79328031277906e-09	2.75590109247711e-09	TNF receptor superfamily member 17 [Source:HGNC Symbol;Acc:HGNC:11913]	protein_coding	40.26	11965210	11968068	891	16	p13.13	TNFRSF17		2858
ENSG00000048471	5963.19631435904	-0.199445700036167	0.0411951016960498	-4.8414906584705	1.28868734988308e-06	1.79899601054308e-06	sorting nexin 29 [Source:HGNC Symbol;Acc:HGNC:30542]	protein_coding	47.13	11976734	12574287	540	16	p13.13	SNX29		597553
ENSG00000048540	150.422736342723	-3.1466799126646	0.128035515168829	-24.5766177338792	2.24681150105076e-133	2.10745723858674e-132	LIM domain only 3 [Source:HGNC Symbol;Acc:HGNC:6643]	protein_coding	35.63	16548372	16610594	3515	12	p12.3	LMO3		62222
ENSG00000048544	2023.12739968379	-0.58661545788503	0.0295454287395824	-19.8546943777849	1.003712887748e-87	5.80236873155927e-87	mitochondrial ribosomal protein S10 [Source:HGNC Symbol;Acc:HGNC:14502]	protein_coding	41.02	42206807	42217861	2100	6	p21.1	MRPS10		11054
ENSG00000048649	2717.13691869033	-0.102108843112385	0.0254675958164947	-4.00936326491611	6.08826950610475e-05	7.98402693353498e-05	remodeling and spacing factor 1 [Source:HGNC Symbol;Acc:HGNC:18118]	protein_coding	39.02	77660009	77820869	11242	11	q14.1	RSF1		160860
ENSG00000048707	4555.60194604458	-0.86452290097804	0.0362166990342255	-23.8708364934377	6.15403593895596e-126	5.33448403747e-125	vacuolar protein sorting 13 homolog D [Source:HGNC Symbol;Acc:HGNC:23595]	protein_coding	42.34	12230030	12512047	16357	1	p36.22	VPS13D		282017
ENSG00000048740	2049.46959103747	1.17658782485179	0.0634039184678175	18.557020658731	7.15650424311547e-77	3.6210974229197e-76	CUGBP Elav-like family member 2 [Source:HGNC Symbol;Acc:HGNC:2550]	protein_coding	41.91	10798397	11336675	2724	10	p14	CELF2		538278
ENSG00000048828	12081.3489315381	0.0779266226129079	0.0415803470851631	1.87412150392352	0.0609136800530728	0.0687280132263393	family with sequence similarity 120A [Source:HGNC Symbol;Acc:HGNC:13247]	protein_coding	42.42	93451685	93566112	5160	9	q22.31	FAM120A		114427
ENSG00000048991	1602.83272489715	0.28633991028056	0.0296381917673987	9.66118015996936	4.40756766969464e-22	9.26925875792314e-22	R3H domain containing 1 [Source:HGNC Symbol;Acc:HGNC:9757]	protein_coding	37.98	135531455	135725270	539	2	q21.3	R3HDM1		193815
ENSG00000049089	496.669355438054	-2.68211645628729	0.112989583423378	-23.737732054797	1.47103449821455e-124	1.25568000013295e-123	collagen type IX alpha 2 chain [Source:HGNC Symbol;Acc:HGNC:2218]	protein_coding	57.43	40300489	40317813	2852	1	p34.2	COL9A2		17324
ENSG00000049130	3076.255902955	-1.75345442724075	0.0891493502566661	-19.6687291852656	3.99672115314613e-86	2.25896183044592e-85	KIT ligand [Source:HGNC Symbol;Acc:HGNC:6343]	protein_coding	36.84	88492793	88580851	5191	12	q21.32	KITLG		88058
ENSG00000049167	400.709685268291	-0.0170519150182776	0.0303697041105594	-0.561477812105148	0.574471851859004	0.594815897148804	ERCC excision repair 8, CSA ubiquitin ligase complex subunit [Source:HGNC Symbol;Acc:HGNC:3439]	protein_coding	37.18	60866454	60945073	9414	5	q12.1	ERCC8		78619
ENSG00000049192	145.289006915065	0.0562263042520568	0.0741599664817789	0.758175966353378	0.44834564699496	0.470072030353894	ADAM metallopeptidase with thrombospondin type 1 motif 6 [Source:HGNC Symbol;Acc:HGNC:222]	protein_coding	35.91	65148738	65481920	7309	5	q12.3	ADAMTS6		333182
ENSG00000049239	6542.87992656976	0.679942776905637	0.0465380912094397	14.6104569232465	2.40896909783546e-48	8.09323841626833e-48	hexose-6-phosphate dehydrogenase/glucose 1-dehydrogenase [Source:HGNC Symbol;Acc:HGNC:4795]	protein_coding	52.29	9234774	9271337	9147	1	p36.22	H6PD		36563
ENSG00000049245	6490.46399958372	0.154279451236756	0.0210173112505642	7.34058935500679	2.12655341917742e-13	3.67062890469014e-13	vesicle associated membrane protein 3 [Source:HGNC Symbol;Acc:HGNC:12644]	protein_coding	42.69	7771296	7781432	2178	1	p36.23	VAMP3		10136
ENSG00000049246	1897.61636341234	0.228135958418023	0.0817643528886198	2.79016405509614	0.0052681340125718	0.00630474302101944	period circadian regulator 3 [Source:HGNC Symbol;Acc:HGNC:8847]	protein_coding	40.55	7784291	7845177	1524	1	p36.23	PER3		60886
ENSG00000049247	19.6022719757755	1.88498488362201	0.198761211927074	9.48366567775616	2.45503773961833e-21	5.08590545139622e-21	urotensin 2 [Source:HGNC Symbol;Acc:HGNC:12636]	protein_coding	40.81	7843083	7853512	1601	1	p36.23	UTS2		10429
ENSG00000049249	239.18421158753	2.83181878536511	0.114006706645676	24.8390543739342	3.39545823414067e-136	3.28551584766849e-135	TNF receptor superfamily member 9 [Source:HGNC Symbol;Acc:HGNC:11924]	protein_coding	43.92	7915871	7943165	5872	1	p36.23	TNFRSF9		27294
ENSG00000049283	239.72735187925	-6.01823714334597	0.14051355807345	-42.830294996872	0	0	epsin 3 [Source:HGNC Symbol;Acc:HGNC:18235]	protein_coding	58.65	50532682	50543750	3879	17	q21.33	EPN3		11068
ENSG00000049323	5126.77803605562	-0.949576299460592	0.0858551730595673	-11.0602106503444	1.95637517953896e-28	4.64871870528317e-28	latent transforming growth factor beta binding protein 1 [Source:HGNC Symbol;Acc:HGNC:6714]	protein_coding	40.26	32946953	33399509	6502	2	p22.3	LTBP1		452556
ENSG00000049449	6650.21955793937	0.652351420752411	0.0370322188807931	17.615780000986	1.86402007231408e-69	8.58083793289095e-69	reticulocalbin 1 [Source:HGNC Symbol;Acc:HGNC:9934]	protein_coding	46.64	32091074	32105722	2369	11	p13	RCN1		14648
ENSG00000049540	1712.98156711156	0.155434739967821	0.0880925827146041	1.76444752983786	0.077656661948133	0.0868519300732204	elastin [Source:HGNC Symbol;Acc:HGNC:3327]	protein_coding	54.95	74027789	74069907	2583	7	q11.23	ELN		42118
ENSG00000049541	1707.04466531957	0.868392086107392	0.0261781882549712	33.1723524045819	2.69692048508258e-241	6.41685171721921e-240	replication factor C subunit 2 [Source:HGNC Symbol;Acc:HGNC:9970]	protein_coding	48.96	74231499	74254458	1576	7	q11.23	RFC2		22959
ENSG00000049618	4212.05661074006	-0.248012598891638	0.028757627291838	-8.62423719365851	6.4521266990626e-18	1.24419084902779e-17	AT-rich interaction domain 1B [Source:HGNC Symbol;Acc:HGNC:18040]	protein_coding	40.89	156776020	157210779	10813	6	q25.3	ARID1B		434759
ENSG00000049656	10780.338654524	0.793337133474723	0.0539168551085822	14.7140839701618	5.23503142020487e-49	1.7782887765473e-48	CLPTM1 like [Source:HGNC Symbol;Acc:HGNC:24308]	protein_coding	56.18	1317752	1345099	2492	5	p15.33	CLPTM1L		27347
ENSG00000049759	6507.05136940442	-1.27606938569388	0.0586067359853777	-21.773425259722	4.14470290169315e-105	2.9305487575501e-104	NEDD4 like E3 ubiquitin protein ligase [Source:HGNC Symbol;Acc:HGNC:7728]	protein_coding	43.38	58044226	58401540	8633	18	q21.31	NEDD4L		357314
ENSG00000049768	156.544855302816	0.538334068440099	0.0917205647210624	5.86928427749288	4.37680422227532e-09	6.64692579455888e-09	forkhead box P3 [Source:HGNC Symbol;Acc:HGNC:6106]	protein_coding	53.75	49250438	49270477	2264	X	p11.23	FOXP3		20039
ENSG00000049769	324.97613601558	-0.439668290959906	0.0485431101126358	-9.05727486227671	1.33750245444361e-19	2.67451045326635e-19	protein phosphatase 1 regulatory subunit 3F [Source:HGNC Symbol;Acc:HGNC:14944]	protein_coding	47.9	49269793	49301461	3477	X	p11.23	PPP1R3F		31668
ENSG00000049860	7457.17699395354	0.802412093375212	0.0481036769005766	16.6808889689177	1.80512563435439e-62	7.50686152451787e-62	hexosaminidase subunit beta [Source:HGNC Symbol;Acc:HGNC:4879]	protein_coding	42.11	74640023	74722647	2021	5	q13.3	HEXB		82624
ENSG00000049883	616.6022597201	-0.210044632863923	0.0373146368527303	-5.62901452566472	1.81242136366636e-08	2.69373158712346e-08	pentatricopeptide repeat domain 2 [Source:HGNC Symbol;Acc:HGNC:25734]	protein_coding	40.38	72320367	72368395	11145	5	q13.2	PTCD2		48028
ENSG00000050030	127.520682653974	-2.82051443200904	0.218601304330273	-12.902550790583	4.35441148442153e-38	1.23465027359267e-37	neurite extension and migration factor [Source:HGNC Symbol;Acc:HGNC:29433]	protein_coding	39.49	74732856	74925472	11717	X	q13.3	NEXMIF		192616
ENSG00000050130	3451.96975373121	-0.0344959793362151	0.0301729518147709	-1.14327492875019	0.252924460962806	0.271999816292892	JNK1/MAPK8 associated membrane protein [Source:HGNC Symbol;Acc:HGNC:20184]	protein_coding	36.78	59484443	59505410	2347	14	q23.1	JKAMP		20967
ENSG00000050165	4356.39863358138	0.421501729181876	0.0729414977451802	5.77862728640951	7.53125557934621e-09	1.13325003974454e-08	dickkopf WNT signaling pathway inhibitor 3 [Source:HGNC Symbol;Acc:HGNC:2893]	protein_coding	48.21	11956207	12009769	9549	11	p15.3	DKK3		53562
ENSG00000050327	770.483714910474	-0.853093307715088	0.055083287268059	-15.4873347257503	4.22443736840583e-54	1.56114655379461e-53	Rho guanine nucleotide exchange factor 5 [Source:HGNC Symbol;Acc:HGNC:13209]	protein_coding	48.06	144355288	144380632	771	7	q35	ARHGEF5		25344
ENSG00000050344	1678.43158814473	1.01063079565516	0.0680614001787106	14.8488099422216	7.08146014808076e-50	2.43868535277815e-49	nuclear factor, erythroid 2 like 3 [Source:HGNC Symbol;Acc:HGNC:7783]	protein_coding	44.68	26152198	26187137	3740	7	p15.2	NFE2L3		34939
ENSG00000050393	1944.10740836517	-0.884964812316553	0.0325581548862916	-27.1810492765105	1.08806929259508e-162	1.35503456722489e-161	mitochondrial calcium uniporter regulator 1 [Source:HGNC Symbol;Acc:HGNC:21097]	protein_coding	41.24	13786557	13814568	5471	6	p23	MCUR1		28011
ENSG00000050405	5672.67924636078	-0.0415808274673731	0.051608078723193	-0.805703845136293	0.420413631886042	0.442215077760731	LIM domain and actin binding 1 [Source:HGNC Symbol;Acc:HGNC:24636]	protein_coding	42.32	50175788	50283546	2652	12	q13.12	LIMA1		107758
ENSG00000050426	4018.79718430774	0.240486899115499	0.0345310469607115	6.96436743980334	3.2988258778808e-12	5.49872085468637e-12	LETM1 domain containing 1 [Source:HGNC Symbol;Acc:HGNC:24241]	protein_coding	45.34	51047962	51060424	1186	12	q13.12	LETMD1		12462
ENSG00000050438	93.3110216649057	-2.52963867132153	0.0725385457608554	-34.8730270890903	1.90655879607293e-266	5.564339853215e-265	solute carrier family 4 member 8 [Source:HGNC Symbol;Acc:HGNC:11034]	protein_coding	42.72	51391317	51515763	2262	12	q13.13	SLC4A8		124446
ENSG00000050555	1064.90255313507	-0.675297979158718	0.125685412869707	-5.37292247159002	7.74706439356922e-08	1.1290786232661e-07	laminin subunit gamma 3 [Source:HGNC Symbol;Acc:HGNC:6494]	protein_coding	53.66	131009174	131094473	7455	9	q34.12	LAMC3		85299
ENSG00000050628	7403.55685753398	-2.82188526782225	0.180774718228108	-15.6099552829146	6.22806258143758e-55	2.32649105683673e-54	prostaglandin E receptor 3 [Source:HGNC Symbol;Acc:HGNC:9595]	protein_coding	38.05	70852353	71047808	1914	1	p31.1	PTGER3		195455
ENSG00000050730	60.4417280961118	2.44420892007428	0.134838919235367	18.1268800872529	1.9554358579191e-73	9.47472608732553e-73	TNFAIP3 interacting protein 3 [Source:HGNC Symbol;Acc:HGNC:19315]	protein_coding	37.14	121131408	121227466	2397	4	q27	TNIP3		96058
ENSG00000050748	2893.08774079303	0.178167199281874	0.0292713079189091	6.08675224815556	1.1522406005551e-09	1.7800274395666e-09	mitogen-activated protein kinase 9 [Source:HGNC Symbol;Acc:HGNC:6886]	protein_coding	43.58	180233143	180292099	4799	5	q35.3	MAPK9		58956
ENSG00000050767	11103.3169482112	5.58203600158816	0.10099278121185	55.2716336218018	0	0	collagen type XXIII alpha 1 chain [Source:HGNC Symbol;Acc:HGNC:22990]	protein_coding	50.61	178237476	178590393	2764	5	q35.3	COL23A1		352917
ENSG00000050820	5629.99473334063	-0.146078085262925	0.042463256571073	-3.44010556558296	0.000581487330739963	0.000730664001542309	BCAR1 scaffold protein, Cas family member [Source:HGNC Symbol;Acc:HGNC:971]	protein_coding	59.7	75228181	75268053	4064	16	q23.1	BCAR1		39872
ENSG00000051009	2059.71029192936	0.57846848520111	0.0301237469556793	19.2030721162345	3.48836445077691e-82	1.87684648351316e-81	family with sequence similarity 160 member A2 [Source:HGNC Symbol;Acc:HGNC:25378]	protein_coding	44.55	6211345	6234711	3364	11	p15.4	FAM160A2		23366
ENSG00000051108	13389.3460593682	0.133686496074974	0.0421117825089459	3.17456274966691	0.00150062440568396	0.00184908741977627	homocysteine inducible ER protein with ubiquitin like domain 1 [Source:HGNC Symbol;Acc:HGNC:13744]	protein_coding	42.95	56932142	56944864	570	16	q13	HERPUD1		12722
ENSG00000051128	1905.88855429072	0.261345174880813	0.0425449708444086	6.14279830715079	8.10802114746743e-10	1.25773556399528e-09	homer scaffold protein 3 [Source:HGNC Symbol;Acc:HGNC:17514]	protein_coding	56.77	18929201	18941261	1418	19	p13.11	HOMER3		12060
ENSG00000051180	72.1379705334486	1.03914071758733	0.0566392663431149	18.3466486181568	3.51112605984232e-75	1.73440007832759e-74	RAD51 recombinase [Source:HGNC Symbol;Acc:HGNC:9817]	protein_coding	43.47	40694774	40732340	566	15	q15.1	RAD51		37566
ENSG00000051341	41.1854681751718	1.93279762733661	0.0772077733354748	25.0337180291216	2.62641365325394e-138	2.59238530117711e-137	DNA polymerase theta [Source:HGNC Symbol;Acc:HGNC:9186]	protein_coding	39.03	121431431	121545988	8757	3	q13.33	POLQ		114557
ENSG00000051382	4758.7197609876	-0.0118724941686247	0.0474078229616003	-0.250433228672856	0.802252335356973	0.814397788291374	phosphatidylinositol-4,5-bisphosphate 3-kinase catalytic subunit beta [Source:HGNC Symbol;Acc:HGNC:8976]	protein_coding	40.59	138652698	138834928	6259	3	q22.3	PIK3CB		182230
ENSG00000051523	7502.32047504721	0.734096883337736	0.0410051562151552	17.9025505837829	1.12642873136689e-71	5.31353459996818e-71	cytochrome b-245 alpha chain [Source:HGNC Symbol;Acc:HGNC:2577]	protein_coding	61.63	88643289	88651054	692	16	q24.2	CYBA		7765
ENSG00000051596	223.946290907397	0.606094805291189	0.0646465801450388	9.37551226888377	6.88406586100391e-21	1.41348521734165e-20	THO complex 3 [Source:HGNC Symbol;Acc:HGNC:19072]	protein_coding	43.01	175917873	176034680	453	5	q35.2	THOC3		116807
ENSG00000051620	3437.13677205978	-0.0647056785514149	0.0399391896682351	-1.62010494176043	0.105209736059429	0.116622609948517	heme binding protein 2 [Source:HGNC Symbol;Acc:HGNC:15716]	protein_coding	47.12	138403531	138422197	661	6	q24.1	HEBP2		18666
ENSG00000051825	636.108869677586	0.197692122336057	0.0365764111872165	5.40490758713777	6.48418152169933e-08	9.47319830310751e-08	M-phase phosphoprotein 9 [Source:HGNC Symbol;Acc:HGNC:7215]	protein_coding	42.99	123152320	123244014	484	12	q24.31	MPHOSPH9		91694
ENSG00000052126	4711.31193728099	0.0606177354782857	0.0703539389929759	0.861611110137526	0.388901555156657	0.410666072462229	pleckstrin homology domain containing A5 [Source:HGNC Symbol;Acc:HGNC:30036]	protein_coding	38.1	19129733	19376400	1954	12	p12.3	PLEKHA5		246667
ENSG00000052344	3780.4250067399	-1.63629347721541	0.091750087921657	-17.8342442419521	3.83195932624838e-71	1.7997454120704e-70	serine protease 8 [Source:HGNC Symbol;Acc:HGNC:9491]	protein_coding	58.95	31131433	31135727	1837	16	p11.2	PRSS8		4294
ENSG00000052723	2671.41832523389	-0.234334798686645	0.0267139155964007	-8.77201239335421	1.75501080723588e-18	3.42537411222235e-18	suppressor of IKBKE 1 [Source:HGNC Symbol;Acc:HGNC:26119]	protein_coding	36.9	114769479	114780685	5494	1	p13.2	SIKE1		11206
ENSG00000052749	1340.23537601862	0.200574896689655	0.0454087995914746	4.41709312939672	1.00037136009465e-05	1.35376749731097e-05	ribosomal RNA processing 12 homolog [Source:HGNC Symbol;Acc:HGNC:29100]	protein_coding	50.49	97356358	97426076	1919	10	q24.1	RRP12		69718
ENSG00000052795	4518.10728510699	-0.176240513234887	0.0666776466398672	-2.64317236909664	0.00821332109022276	0.00974464877758607	folliculin interacting protein 2 [Source:HGNC Symbol;Acc:HGNC:29280]	protein_coding	40.58	158769026	158908050	7038	4	q32.1	FNIP2		139024
ENSG00000052802	3860.11697550051	-0.698157024681257	0.0524027165535491	-13.322916646274	1.70321255461527e-40	5.02235691872471e-40	methylsterol monooxygenase 1 [Source:HGNC Symbol;Acc:HGNC:10545]	protein_coding	37	165327667	165343164	2227	4	q32.3	MSMO1		15497
ENSG00000052841	4288.72408982724	0.782800718810664	0.0314581398439696	24.8838845110775	1.11193109684237e-136	1.08303156713452e-135	tetratricopeptide repeat domain 17 [Source:HGNC Symbol;Acc:HGNC:25596]	protein_coding	37.9	43358920	43494933	3648	11	p12	TTC17		136013
ENSG00000052850	19.3290038796551	-0.48809885199329	0.147353561595395	-3.31243335219488	0.000924881599604879	0.0011519844731953	ALX homeobox 4 [Source:HGNC Symbol;Acc:HGNC:450]	protein_coding	52.82	44260440	44310139	5727	11	p11.2	ALX4		49699
ENSG00000053108	130.873317754263	-1.99293565926761	0.157108688351369	-12.6850760462748	7.15443796418776e-37	1.98861022344767e-36	follistatin like 4 [Source:HGNC Symbol;Acc:HGNC:21389]	protein_coding	46.68	133196455	133612541	5396	5	q31.1	FSTL4		416086
ENSG00000053254	4929.03457058642	0.388958171781659	0.0388536371461117	10.010856134754	1.3656555044239e-23	2.96223658204608e-23	forkhead box N3 [Source:HGNC Symbol;Acc:HGNC:1928]	protein_coding	44.31	89124871	89619149	513	14	q32.11	FOXN3		494278
ENSG00000053328	65.9370181442853	0.0384104034638387	0.0952017453747383	0.403463227618838	0.686607481220143	0.703915819924138	methyltransferase like 24 [Source:HGNC Symbol;Acc:HGNC:21566]	protein_coding	40.62	110243940	110358349	3184	6	q21	METTL24		114409
ENSG00000053371	3622.10795396067	-0.390501568347537	0.0353990567336987	-11.0314116922724	2.69599505984823e-28	6.39215544070095e-28	aldo-keto reductase family 7 member A2 [Source:HGNC Symbol;Acc:HGNC:389]	protein_coding	52.86	19303965	19312144	1360	1	p36.13	AKR7A2		8179
ENSG00000053372	2096.93806555725	0.234448648901117	0.0261459499029953	8.96692029820871	3.04920604445243e-19	6.05475605522877e-19	MRT4 homolog, ribosome maturation factor [Source:HGNC Symbol;Acc:HGNC:18477]	protein_coding	52.85	19251805	19260128	2049	1	p36.13	MRTO4		8323
ENSG00000053438	104.947443352131	-0.164213014404958	0.115255505116204	-1.4247737167903	0.154222622196853	0.168705035080783	neuronatin [Source:HGNC Symbol;Acc:HGNC:7860]	protein_coding	54.16	37521206	37523690	1222	20	q11.23	NNAT		2484
ENSG00000053501	2134.09787829266	0.290408671377078	0.0202807742213391	14.3194075436979	1.65528309245759e-46	5.38390032898562e-46	unconventional SNARE in the ER 1 [Source:HGNC Symbol;Acc:HGNC:30882]	protein_coding	55.26	17215346	17219829	559	19	p13.11	USE1		4483
ENSG00000053524	65.4289617834517	0.42849930097727	0.0736445432123625	5.81847998896053	5.93851674779367e-09	8.96912800320624e-09	MCF.2 cell line derived transforming sequence-like 2 [Source:HGNC Symbol;Acc:HGNC:30319]	protein_coding	42.39	183178041	183428778	5326	3	q27.1	MCF2L2		250737
ENSG00000053702	1888.79026587692	0.267454170639095	0.0467261060686448	5.7238702973918	1.04124255265944e-08	1.55998918862569e-08	nuclear receptor interacting protein 2 [Source:HGNC Symbol;Acc:HGNC:23078]	protein_coding	51.39	2825348	2835544	2757	12	p13.33	NRIP2		10196
ENSG00000053747	1412.65832097927	1.01572332001798	0.104539485005801	9.71616915810915	2.57279231102911e-22	5.43957014085595e-22	laminin subunit alpha 3 [Source:HGNC Symbol;Acc:HGNC:6483]	protein_coding	42.46	23689453	23956222	10651	18	q11.2	LAMA3		266769
ENSG00000053770	2947.83495539612	-1.09534722128557	0.0304646096369974	-35.9547433673772	4.26725848652733e-283	1.39045790082086e-281	adaptor related protein complex 5 subunit mu 1 [Source:HGNC Symbol;Acc:HGNC:20192]	protein_coding	35.15	57268924	57298742	11675	14	q22.3	AP5M1		29818
ENSG00000053900	1096.07069801817	0.451550444338568	0.032394167983648	13.9392511814628	3.65757474951229e-44	1.14866393381722e-43	anaphase promoting complex subunit 4 [Source:HGNC Symbol;Acc:HGNC:19990]	protein_coding	37.91	25377263	25418498	2635	4	p15.2	ANAPC4		41235
ENSG00000053918	1795.22227535543	-1.84237317641463	0.0436704237909877	-42.1881222227764	0	0	potassium voltage-gated channel subfamily Q member 1 [Source:HGNC Symbol;Acc:HGNC:6294]	protein_coding	51.55	2444684	2849105	582	11	p15.5	KCNQ1		404421
ENSG00000054116	3013.02947771543	-0.0544792620858398	0.0212183704686847	-2.56755164899413	0.0102419530410293	0.0120975521907689	trafficking protein particle complex 3 [Source:HGNC Symbol;Acc:HGNC:19942]	protein_coding	49.8	36136570	36156053	1114	1	p34.3	TRAPPC3		19483
ENSG00000054118	7825.26767760536	0.000734230770457971	0.0260611082708961	0.0281734284983546	0.977523829795929	0.979213481455556	thyroid hormone receptor associated protein 3 [Source:HGNC Symbol;Acc:HGNC:22964]	protein_coding	43.71	36224432	36305357	4405	1	p34.3	THRAP3		80925
ENSG00000054148	5691.32544292774	0.407454280763988	0.0315817032766434	12.9015929633322	4.40888046125029e-38	1.24965769859753e-37	phosphohistidine phosphatase 1 [Source:HGNC Symbol;Acc:HGNC:30033]	protein_coding	66.23	136848724	136851027	985	9	q34.3	PHPT1		2303
ENSG00000054179	929.940247207541	1.13588170315237	0.0928170411135412	12.2378572891896	1.95115776701212e-34	5.18360135646785e-34	ectonucleoside triphosphate diphosphohydrolase 2 [Source:HGNC Symbol;Acc:HGNC:3364]	protein_coding	65.81	137048107	137054061	1427	9	q34.3	ENTPD2		5954
ENSG00000054219	443.388551825272	-0.0124368967854488	0.111115956656063	-0.111927189934968	0.910881137608098	0.917154890789688	lymphocyte antigen 75 [Source:HGNC Symbol;Acc:HGNC:6729]	protein_coding	37.97	159803355	159904756	6932	2	q24.2	LY75		101401
ENSG00000054267	3073.08349402532	0.188067916220235	0.0274452025045545	6.85248783240077	7.25765616172965e-12	1.20002024186251e-11	AT-rich interaction domain 4B [Source:HGNC Symbol;Acc:HGNC:15550]	protein_coding	39.95	235131634	235328219	3463	1	q42.3	ARID4B		196585
ENSG00000054277	401.773561544672	0.250922689583354	0.0799296774223395	3.13929315962965	0.00169355927063652	0.00207908808326667	opsin 3 [Source:HGNC Symbol;Acc:HGNC:14007]	protein_coding	39.62	241590102	241677376	795	1	q43	OPN3		87274
ENSG00000054282	1590.31016318225	0.10101480335241	0.0322782229090193	3.12950324548951	0.00175102138247211	0.0021484933061153	SHH signaling and ciliogenesis regulator SDCCAG8 [Source:HGNC Symbol;Acc:HGNC:10671]	protein_coding	39.81	243256034	243500091	699	1	q43	SDCCAG8		244057
ENSG00000054356	182.468454282858	3.98997251068454	0.147577331856337	27.0364862983746	5.50723259431638e-161	6.77014115969484e-160	protein tyrosine phosphatase receptor type N [Source:HGNC Symbol;Acc:HGNC:9676]	protein_coding	53.59	219289623	219309648	3612	2	q35	PTPRN		20025
ENSG00000054392	865.614379871664	-0.0650618368860629	0.049751817179782	-1.30772784943627	0.190965633835401	0.207527413624903	hedgehog acyltransferase [Source:HGNC Symbol;Acc:HGNC:18270]	protein_coding	42.26	210328252	210676296	3639	1	q32.2	HHAT		348044
ENSG00000054523	3960.15540855547	-0.252369612787608	0.0364793814670054	-6.91814396622565	4.57599142586858e-12	7.60727516315638e-12	kinesin family member 1B [Source:HGNC Symbol;Acc:HGNC:16636]	protein_coding	42.04	10210570	10381603	7800	1	p36.22	KIF1B		171033
ENSG00000054598	2166.556177658	-1.80140942857439	0.0528290649118473	-34.0988323677562	7.67602314321433e-255	2.0253467893486e-253	forkhead box C1 [Source:HGNC Symbol;Acc:HGNC:3800]	protein_coding	56.26	1609915	1613897	3983	6	p25.3	FOXC1		3982
ENSG00000054611	2699.64785234366	0.458319951382852	0.0273437747615252	16.7614001863321	4.67483785027694e-63	1.95966400920806e-62	TBC1 domain family member 22A [Source:HGNC Symbol;Acc:HGNC:1309]	protein_coding	49.42	46762617	47175699	3758	22	q13.31	TBC1D22A		413082
ENSG00000054654	18092.89808866	-1.32409187196426	0.0626362056359529	-21.1394010623824	3.45433576214614e-99	2.30199204978832e-98	spectrin repeat containing nuclear envelope protein 2 [Source:HGNC Symbol;Acc:HGNC:17084]	protein_coding	41.08	63761899	64226433	3229	14	q23.2	SYNE2		464534
ENSG00000054690	847.411771515021	-0.362734658756654	0.0583027981109557	-6.22156518228054	4.92219585883349e-10	7.68817712978064e-10	pleckstrin homology, MyTH4 and FERM domain containing H1 [Source:HGNC Symbol;Acc:HGNC:17733]	protein_coding	48.02	67533290	67589612	6615	14	q24.1	PLEKHH1		56322
ENSG00000054793	2898.23344713471	-1.00022481379185	0.0851823706210597	-11.7421575203797	7.74841796876073e-32	1.96766163347543e-31	ATPase phospholipid transporting 9A (putative) [Source:HGNC Symbol;Acc:HGNC:13540]	protein_coding	46.63	51596514	51768390	7437	20	q13.2	ATP9A		171876
ENSG00000054803	303.492817202752	1.57471591311013	0.17506301633463	8.99513755721018	2.35936572213528e-19	4.69529403643478e-19	cerebellin 4 precursor [Source:HGNC Symbol;Acc:HGNC:16231]	protein_coding	44	55997357	56005519	3154	20	q13.2	CBLN4		8162
ENSG00000054938	68.2085896067415	-0.555883032292061	0.182057943489862	-3.05333028395443	0.00226316696668535	0.00276123386228595	chordin like 2 [Source:HGNC Symbol;Acc:HGNC:24168]	protein_coding	51.61	74696429	74731426	344	11	q13.4	CHRDL2		34997
ENSG00000054965	5805.62475031276	0.234712609934128	0.0293577429975651	7.99491329948609	1.29665079826072e-15	2.36838726962817e-15	family with sequence similarity 168 member A [Source:HGNC Symbol;Acc:HGNC:28999]	protein_coding	41.55	73400487	73598189	7296	11	q13.4	FAM168A		197702
ENSG00000054967	482.678673700112	1.75069321482665	0.0476956081418593	36.7055434039048	5.95769789893852e-295	2.10164269143642e-293	RELT TNF receptor [Source:HGNC Symbol;Acc:HGNC:13764]	protein_coding	59.72	73376399	73397474	3402	11	q13.4	RELT		21075
ENSG00000054983	2614.36833678438	0.198074893728109	0.0506297399502534	3.91222419713648	9.14499519954722e-05	0.000119011818993546	galactosylceramidase [Source:HGNC Symbol;Acc:HGNC:4115]	protein_coding	39.12	87837820	87993665	2067	14	q31.3	GALC		155845
ENSG00000055044	1991.74126119471	0.314715111330369	0.0339348301271426	9.27410304254465	1.79119737578991e-20	3.64735347182117e-20	NOP58 ribonucleoprotein [Source:HGNC Symbol;Acc:HGNC:29926]	protein_coding	41.15	202265736	202303661	1994	2	q33.1	NOP58		37925
ENSG00000055070	6778.23218645484	-0.0435644926138171	0.0270243177983607	-1.61204782073943	0.106951533986329	0.118512875033882	SUZ RNA binding domain containing 1 [Source:HGNC Symbol;Acc:HGNC:30232]	protein_coding	48.1	16352575	16398145	490	1	p36.13	SZRD1		45570
ENSG00000055118	91.2579840329865	-0.49409545163427	0.1626812070995	-3.03720054973571	0.00238786527638625	0.00290965606667566	potassium voltage-gated channel subfamily H member 2 [Source:HGNC Symbol;Acc:HGNC:6251]	protein_coding	59.57	150944961	150978321	3165	7	q36.1	KCNH2		33360
ENSG00000055130	3076.95486080692	0.48488826123796	0.0338867272270819	14.3090909307536	1.92006774664976e-46	6.23762549046758e-46	cullin 1 [Source:HGNC Symbol;Acc:HGNC:2551]	protein_coding	41.21	148697914	148801110	2857	7	q36.1	CUL1		103196
ENSG00000055147	1926.12741721434	0.22332509062511	0.0282376660512815	7.90876590931903	2.59952895716732e-15	4.70892569635568e-15	family with sequence similarity 114 member A2 [Source:HGNC Symbol;Acc:HGNC:1333]	protein_coding	37.35	153990148	154038936	4414	5	q33.2	FAM114A2		48788
ENSG00000055163	13334.7564089115	-1.65415914327216	0.0635597817826513	-26.0252489369569	2.5652557921529e-149	2.80879930764272e-148	cytoplasmic FMR1 interacting protein 2 [Source:HGNC Symbol;Acc:HGNC:13760]	protein_coding	44.29	157266079	157395595	4210	5	q33.3	CYFIP2		129516
ENSG00000055208	5565.79328900302	-0.378853768206568	0.0380224479105221	-9.96394995656572	2.19177609494074e-23	4.73896744738219e-23	TGF-beta activated kinase 1 (MAP3K7) binding protein 2 [Source:HGNC Symbol;Acc:HGNC:17075]	protein_coding	38.87	149218641	149411613	648	6	q25.1	TAB2		192972
ENSG00000055211	4162.67915031474	-0.396498510757585	0.0341464788316268	-11.6116953877641	3.59417650241055e-31	9.01015017837417e-31	glycoprotein integral membrane 1 [Source:HGNC Symbol;Acc:HGNC:21074]	protein_coding	42.05	149566294	149591748	2026	6	q25.1	GINM1		25454
ENSG00000055332	3797.84375257872	-0.0419698462050232	0.0369060125585311	-1.13720890704356	0.255450964332647	0.274553106254197	eukaryotic translation initiation factor 2 alpha kinase 2 [Source:HGNC Symbol;Acc:HGNC:9437]	protein_coding	41.3	37099210	37157522	9837	2	p22.2	EIF2AK2		58312
ENSG00000055483	2804.12152700862	0.261674323893219	0.0350920315090191	7.45680180487602	8.8647896353289e-14	1.54626401604302e-13	ubiquitin specific peptidase 36 [Source:HGNC Symbol;Acc:HGNC:20062]	protein_coding	50.03	78787381	78841441	607	17	q25.3	USP36		54060
ENSG00000055609	5865.756261878	0.0823773038617614	0.0361386082112756	2.27948191530129	0.0226384338041667	0.0262564409506263	lysine methyltransferase 2C [Source:HGNC Symbol;Acc:HGNC:13726]	protein_coding	38.74	152134922	152436644	14292	7	q36.1	KMT2C		301722
ENSG00000055732	114.840331052495	-2.34648227454348	0.172333762175552	-13.615917420483	3.220756844289e-42	9.79812922989831e-42	mucolipin TRP cation channel 3 [Source:HGNC Symbol;Acc:HGNC:13358]	protein_coding	40.77	85018082	85048500	2810	1	p22.3	MCOLN3		30418
ENSG00000055813	145.614163144552	1.64324226795472	0.0911950432863927	18.0189866547265	1.38252666050632e-72	6.6060836631437e-72	coiled-coil domain containing 85A [Source:HGNC Symbol;Acc:HGNC:29400]	protein_coding	38.51	56183990	56386172	4114	2	p16.1	CCDC85A		202182
ENSG00000055917	11352.2902334736	-0.0387884670882149	0.0284977188424865	-1.36110778910437	0.173479628510793	0.189082074949263	pumilio RNA binding family member 2 [Source:HGNC Symbol;Acc:HGNC:14958]	protein_coding	37.42	20248691	20352234	6112	2	p24.1	PUM2		103543
ENSG00000055950	3199.70562838978	-0.0852720027216446	0.026955511542277	-3.16343477985584	0.00155919283123549	0.00191863365985124	mitochondrial ribosomal protein L43 [Source:HGNC Symbol;Acc:HGNC:14517]	protein_coding	53.18	100969458	100987515	844	10	q24.31	MRPL43		18057
ENSG00000055955	37.2409381728203	1.13046854262517	0.143673380337426	7.86832285820929	3.59427023615792e-15	6.48839950185055e-15	inter-alpha-trypsin inhibitor heavy chain 4 [Source:HGNC Symbol;Acc:HGNC:6169]	protein_coding	55.63	52812962	52830688	3282	3	p21.1	ITIH4		17726
ENSG00000055957	20.3940102806548	1.56506692371749	0.198083138808181	7.90106080272214	2.76539705136321e-15	5.00603502370268e-15	inter-alpha-trypsin inhibitor heavy chain 1 [Source:HGNC Symbol;Acc:HGNC:6166]	protein_coding	54.93	52777595	52792068	2904	3	p21.1	ITIH1		14473
ENSG00000056050	723.289466757753	0.0347617413289601	0.0321444498404488	1.08142281176074	0.279509078905943	0.299161916984812	histone PARylation factor 1 [Source:HGNC Symbol;Acc:HGNC:26051]	protein_coding	38.61	169729470	169757944	1216	4	q33	HPF1		28474
ENSG00000056097	6704.40278346329	-0.284537312420406	0.0263690677495389	-10.7905715561515	3.81410032449071e-27	8.85174570444948e-27	zinc finger RNA binding protein [Source:HGNC Symbol;Acc:HGNC:17277]	protein_coding	38.32	32354350	32444740	4717	5	p13.3	ZFR		90390
ENSG00000056277	114.170306079652	0.0569339433974774	0.0380751420706171	1.49530481834798	0.134834908165806	0.148229971500321	zinc finger protein 280C [Source:HGNC Symbol;Acc:HGNC:25955]	protein_coding	38.03	130202707	130268899	4638	X	q26.1	ZNF280C		66192
ENSG00000056487	11.0808792298361	-2.8619321087842	0.114618904030836	-24.9691107499532	1.32429930765652e-137	1.29766937592647e-136	PHD finger protein 21B [Source:HGNC Symbol;Acc:HGNC:25161]	protein_coding	52.73	44881162	45010005	3586	22	q13.31	PHF21B		128843
ENSG00000056558	1185.47741515389	0.494359408802472	0.0455820328125543	10.8454884150387	2.09513799572351e-27	4.88755092820663e-27	TNF receptor associated factor 1 [Source:HGNC Symbol;Acc:HGNC:12031]	protein_coding	49.95	120902393	120929173	3715	9	q33.2	TRAF1		26780
ENSG00000056586	3138.67576439337	-0.153253356331576	0.0253796758729305	-6.03842842985371	1.5562242344915e-09	2.39596537465748e-09	ring finger and CCCH-type domains 2 [Source:HGNC Symbol;Acc:HGNC:21461]	protein_coding	40.51	122844556	122905359	9248	9	q33.2	RC3H2		60803
ENSG00000056736	1627.47278881202	-0.67824966017628	0.101843379112647	-6.65973248419107	2.74326446847486e-11	4.4653378001747e-11	interleukin 17 receptor B [Source:HGNC Symbol;Acc:HGNC:18015]	protein_coding	45.39	53846568	53865794	2016	3	p21.1	IL17RB		19226
ENSG00000056972	2150.81948575609	1.15974305687065	0.0516766984493106	22.4422823375266	1.52228608046277e-111	1.13992322231977e-110	TRAF3 interacting protein 2 [Source:HGNC Symbol;Acc:HGNC:1343]	protein_coding	44.49	111555381	111606906	5833	6	q21	TRAF3IP2		51525
ENSG00000056998	48.7485406161112	-2.77793814236366	0.144944233843797	-19.1655650500549	7.17731316401739e-82	3.84250282786243e-81	glycogenin 2 [Source:HGNC Symbol;Acc:HGNC:4700]	protein_coding	43.65	2828822	2882820	3393	X	p22.33	GYG2		53998
ENSG00000057019	2786.46062273758	-0.20020237480595	0.0971375939682076	-2.0610184649156	0.0393012785212434	0.0449082350936002	discoidin, CUB and LCCL domain containing 2 [Source:HGNC Symbol;Acc:HGNC:24627]	protein_coding	38.59	98795941	98901695	6128	3	q12.1	DCBLD2		105754
ENSG00000057252	4145.3578419841	0.276970709547125	0.0428606182563536	6.46212585853372	1.03242171611099e-10	1.64860334455157e-10	sterol O-acyltransferase 1 [Source:HGNC Symbol;Acc:HGNC:11177]	protein_coding	39.63	179293714	179358680	6840	1	q25.2	SOAT1		64966
ENSG00000057294	718.234653724176	0.172326357817735	0.0917081376293964	1.87907379074828	0.0602344182717017	0.0679805192165046	plakophilin 2 [Source:HGNC Symbol;Acc:HGNC:9024]	protein_coding	40.77	32790755	32896777	4361	12	p11.21	PKP2		106022
ENSG00000057468	23.8138751780661	2.23879118292524	0.126446402616783	17.7054557234837	3.805876151372e-70	1.76350520583419e-69	mutS homolog 4 [Source:HGNC Symbol;Acc:HGNC:7327]	protein_coding	37.01	75796882	75913242	3270	1	p31.1	MSH4		116360
ENSG00000057593	16.5382563355491	-2.50936620737003	0.144014788964796	-17.4243647156504	5.39037834529616e-68	2.43038814696084e-67	coagulation factor VII [Source:HGNC Symbol;Acc:HGNC:3544]	protein_coding	61.36	113105788	113120685	3063	13	q34	F7		14897
ENSG00000057608	17040.4711303334	0.568318376277996	0.0385393071455514	14.7464606494255	3.24228193399366e-49	1.1048405909894e-48	GDP dissociation inhibitor 2 [Source:HGNC Symbol;Acc:HGNC:4227]	protein_coding	43.74	5765223	5842132	2297	10	p15.1	GDI2		76909
ENSG00000057657	1475.30034265989	2.84324017019828	0.0592571859007103	47.9813566402282	0	0	PR/SET domain 1 [Source:HGNC Symbol;Acc:HGNC:9346]	protein_coding	40.37	105993463	106109939	5066	6	q21	PRDM1		116476
ENSG00000057663	2018.32921747864	-0.242546546894762	0.0259889855487987	-9.3326669653704	1.03239813276607e-20	2.113108539404e-20	autophagy related 5 [Source:HGNC Symbol;Acc:HGNC:589]	protein_coding	39.61	106045423	106325791	2261	6	q21	ATG5		280368
ENSG00000057704	2610.77370418922	0.81057081699924	0.0613345869576817	13.2155584182624	7.13547940775752e-40	2.07876883931205e-39	transmembrane and coiled-coil domain family 3 [Source:HGNC Symbol;Acc:HGNC:29199]	protein_coding	43.11	94567122	94650557	5874	12	q22	TMCC3		83435
ENSG00000057757	2443.92826001763	-0.110201409196106	0.0247722805324543	-4.44857747560751	8.6440869624305e-06	1.17310026879117e-05	PITH domain containing 1 [Source:HGNC Symbol;Acc:HGNC:25022]	protein_coding	44.53	23778418	23788232	1590	1	p36.11	PITHD1		9814
ENSG00000057935	2177.10007284985	0.111243585219552	0.0297648124439853	3.73741932454312	0.000185918716270927	0.000238886927621216	metastasis associated 1 family member 3 [Source:HGNC Symbol;Acc:HGNC:23784]	protein_coding	43.08	42494569	42756947	5832	2	p21	MTA3		262378
ENSG00000058056	632.939920728514	-0.580656794788204	0.0592599987448064	-9.79846113883175	1.14313858908044e-22	2.43530391033325e-22	ubiquitin specific peptidase 13 [Source:HGNC Symbol;Acc:HGNC:12611]	protein_coding	42.29	179653032	179804366	8015	3	q26.33	USP13		151334
ENSG00000058063	3900.55348385763	0.056912453514968	0.0389056478347387	1.46283269094291	0.143513165448159	0.157446294079324	ATPase phospholipid transporting 11B (putative) [Source:HGNC Symbol;Acc:HGNC:13553]	protein_coding	36.02	182793503	182921629	7315	3	q26.33	ATP11B		128126
ENSG00000058085	794.488024889792	-1.83831223626077	0.175295419088894	-10.4869382543793	9.91906503459285e-26	2.25051270017251e-25	laminin subunit gamma 2 [Source:HGNC Symbol;Acc:HGNC:6493]	protein_coding	43.26	183186238	183245127	4313	1	q25.3	LAMC2		58889
ENSG00000058091	3353.24428289754	0.139542101954344	0.0641311135515541	2.17588771232185	0.0295636578307123	0.0340482629312559	cyclin dependent kinase 14 [Source:HGNC Symbol;Acc:HGNC:8883]	protein_coding	37.97	90466424	91210590	759	7	q21.13	CDK14		744166
ENSG00000058262	17944.4463829539	0.169393636639076	0.0328182354049096	5.16157052776015	2.44886594791753e-07	3.50854209225302e-07	SEC61 translocon subunit alpha 1 [Source:HGNC Symbol;Acc:HGNC:18276]	protein_coding	47.3	128051641	128071683	1871	3	q21.3	SEC61A1		20042
ENSG00000058272	4282.77363198838	0.414265299382536	0.0344088285016135	12.0395060634834	2.20270545626071e-33	5.74281835455376e-33	protein phosphatase 1 regulatory subunit 12A [Source:HGNC Symbol;Acc:HGNC:7618]	protein_coding	36.07	79773563	79935460	5620	12	q21.31	PPP1R12A		161897
ENSG00000058335	45.856071386668	0.0690334123105063	0.111476732610128	0.619262968102407	0.535743135936597	0.556384247477962	Ras protein specific guanine nucleotide releasing factor 1 [Source:HGNC Symbol;Acc:HGNC:9875]	protein_coding	49.94	78959906	79090780	6294	15	q25.1	RASGRF1		130874
ENSG00000058404	62.215861744477	-0.747141822256076	0.161662053132423	-4.62162769666216	3.80740854830666e-06	5.22741505316628e-06	calcium/calmodulin dependent protein kinase II beta [Source:HGNC Symbol;Acc:HGNC:1461]	protein_coding	55.17	44217150	44334577	2292	7	p13	CAMK2B		117427
ENSG00000058453	1242.2343019385	0.584773513605994	0.0355965139206822	16.4278309642628	1.20906883023553e-60	4.91225836460491e-60	ciliary rootlet coiled-coil, rootletin [Source:HGNC Symbol;Acc:HGNC:21299]	protein_coding	49.14	16740273	16972964	1868	1	p36.13	CROCC		232691
ENSG00000058600	1432.90320457243	0.00787465263372373	0.0264370632108099	0.297864122460616	0.765806871796212	0.77959523893583	RNA polymerase III subunit E [Source:HGNC Symbol;Acc:HGNC:30347]	protein_coding	51.68	22297375	22335101	3690	16	p12.2	POLR3E		37726
ENSG00000058668	9120.3553973631	0.910804665885785	0.0524544626205817	17.3637212237574	1.55321933504409e-67	6.94710312837939e-67	ATPase plasma membrane Ca2+ transporting 4 [Source:HGNC Symbol;Acc:HGNC:817]	protein_coding	46.48	203626787	203744081	8697	1	q32.1	ATP2B4		117294
ENSG00000058673	6893.67313179358	0.0556385663288152	0.0325854770529261	1.7074651458515	0.0877356307517497	0.0977202333865497	zinc finger CCCH-type containing 11A [Source:HGNC Symbol;Acc:HGNC:29093]	protein_coding	40.74	203795623	203854999	944	1	q32.1	ZC3H11A		59376
ENSG00000058729	1793.11293472326	0.443246811635643	0.0356757470351924	12.4243175958839	1.9286511934647e-35	5.22649013299127e-35	RIO kinase 2 [Source:HGNC Symbol;Acc:HGNC:18999]	protein_coding	36.71	97160867	97183247	3909	5	q15	RIOK2		22380
ENSG00000058799	1420.18857497199	-0.239018999880471	0.028037975000469	-8.52483105061879	1.53033020383924e-17	2.9280353988562e-17	Yip1 domain family member 1 [Source:HGNC Symbol;Acc:HGNC:25231]	protein_coding	43.43	53851719	53889798	1602	1	p32.3	YIPF1		38079
ENSG00000058804	1012.71850406416	-0.231758592906482	0.0307266371781316	-7.54259542178037	4.60708772216233e-14	8.08032992515435e-14	NDC1 transmembrane nucleoporin [Source:HGNC Symbol;Acc:HGNC:25525]	protein_coding	40.2	53765478	53838463	4552	1	p32.3	NDC1		72985
ENSG00000058866	317.734455925705	0.642698682480356	0.0881838481758039	7.28816779688574	3.14198506550446e-13	5.39010378030879e-13	diacylglycerol kinase gamma [Source:HGNC Symbol;Acc:HGNC:2853]	protein_coding	44.7	186105668	186362234	295	3	q27.3	DGKG		256566
ENSG00000059122	2037.97251362372	0.340816508339232	0.0374686241403206	9.09605079340167	9.36761890062223e-20	1.87896603090725e-19	FLYWCH-type zinc finger 1 [Source:HGNC Symbol;Acc:HGNC:25404]	protein_coding	52.32	2911931	2951208	5043	16	p13.3	FLYWCH1		39277
ENSG00000059145	480.341708859431	0.550676762700163	0.0386611480270664	14.2436733206846	4.90779915037323e-46	1.5839072556306e-45	unk like zinc finger [Source:HGNC Symbol;Acc:HGNC:14184]	protein_coding	57.82	1363205	1414751	5250	16	p13.3	UNKL		51546
ENSG00000059377	1786.25068134725	2.09734259985304	0.0453472926831081	46.2506684689976	0	0	thromboxane A synthase 1 [Source:HGNC Symbol;Acc:HGNC:11609]	protein_coding	44.8	139777051	140020325	703	7	q34	TBXAS1		243274
ENSG00000059378	2152.88332444672	0.578887662202218	0.0345437187229834	16.7581164855033	4.94028522253626e-63	2.06986853359401e-62	poly(ADP-ribose) polymerase family member 12 [Source:HGNC Symbol;Acc:HGNC:21919]	protein_coding	45.56	140023749	140062951	3021	7	q34	PARP12		39202
ENSG00000059573	4571.84890497371	0.242332093168877	0.0386585595313669	6.26852361046337	3.64487363553698e-10	5.71784266085253e-10	aldehyde dehydrogenase 18 family member A1 [Source:HGNC Symbol;Acc:HGNC:9722]	protein_coding	43.15	95605941	95656711	3352	10	q24.1	ALDH18A1		50770
ENSG00000059588	1280.04607445444	0.414004132006073	0.0483280158348483	8.56654519856252	1.06636051930639e-17	2.04827558555692e-17	TAR (HIV-1) RNA binding protein 1 [Source:HGNC Symbol;Acc:HGNC:11568]	protein_coding	40.31	234391313	234479179	5206	1	q42.2	TARBP1		87866
ENSG00000059691	1293.31917416842	-0.235075451802352	0.0397940054592344	-5.90730812567151	3.47742977892069e-09	5.29743269081356e-09	glutamyl-tRNA amidotransferase subunit B [Source:HGNC Symbol;Acc:HGNC:8849]	protein_coding	43.81	151670504	151761007	2369	4	q31.3	GATB		90503
ENSG00000059728	1151.2728506232	0.396140257562627	0.0662093245171415	5.98314905720064	2.18864304962492e-09	3.35269619241608e-09	MAX dimerization protein 1 [Source:HGNC Symbol;Acc:HGNC:6761]	protein_coding	40.74	69897688	69942945	860	2	p13.3	MXD1		45257
ENSG00000059758	1796.44698110387	0.914068478932813	0.0369621460348253	24.7298541072693	5.10752232987751e-135	4.87814978498661e-134	cyclin dependent kinase 17 [Source:HGNC Symbol;Acc:HGNC:8750]	protein_coding	37.8	96278261	96400480	4036	12	q23.1	CDK17		122219
ENSG00000059769	698.19555804926	-0.344991070036779	0.0410990694732056	-8.39413335773198	4.69343193789766e-17	8.86616065847094e-17	DnaJ heat shock protein family (Hsp40) member C25 [Source:HGNC Symbol;Acc:HGNC:34187]	protein_coding	42.76	111631334	111654351	2280	9	q31.3	DNAJC25		23017
ENSG00000059804	6292.78251297971	1.89531755766968	0.0777896909230698	24.3646366913073	4.05635592583925e-131	3.72299138057655e-130	solute carrier family 2 member 3 [Source:HGNC Symbol;Acc:HGNC:11007]	protein_coding	44.55	7919230	7936187	3827	12	p13.31	SLC2A3		16957
ENSG00000059915	162.308870133649	-0.146718932481922	0.0584693476145255	-2.50933075992578	0.0120960162644954	0.0142295241354188	pleckstrin and Sec7 domain containing [Source:HGNC Symbol;Acc:HGNC:9507]	protein_coding	59.67	102402617	102421539	3382	10	q24.32	PSD		18922
ENSG00000060069	1033.84543468924	0.055764224839638	0.0348034872126261	1.60225969595965	0.109098194228415	0.120792603557894	CTD phosphatase subunit 1 [Source:HGNC Symbol;Acc:HGNC:2498]	protein_coding	53.38	79679803	79754503	3744	18	q23	CTDP1		74700
ENSG00000060138	20515.0860182113	1.89488345254732	0.0593444071617178	31.9302785750918	1.01491642978309e-223	2.10064399312374e-222	Y-box binding protein 3 [Source:HGNC Symbol;Acc:HGNC:2428]	protein_coding	39.08	10699089	10723323	1708	12	p13.2	YBX3		24234
ENSG00000060140	24.3082179373852	-1.7581180408853	0.0946271115236602	-18.5794326021006	4.7146349069336e-77	2.39076189483786e-76	serine/threonine/tyrosine kinase 1 [Source:HGNC Symbol;Acc:HGNC:18889]	protein_coding	39.44	10618923	10674318	2771	12	p13.2	STYK1		55395
ENSG00000060237	14811.687175319	-1.54254424846869	0.0497287520130696	-31.0191626780274	2.97366402492439e-211	5.63053047053071e-210	WNK lysine deficient protein kinase 1 [Source:HGNC Symbol;Acc:HGNC:14540]	protein_coding	38.73	752579	911452	10796	12	p13.33	WNK1		158873
ENSG00000060339	2684.75254594333	0.0676580101919124	0.0342405765161225	1.97596001808133	0.0481593056877761	0.0546872675574208	cell division cycle and apoptosis regulator 1 [Source:HGNC Symbol;Acc:HGNC:24236]	protein_coding	41.75	68721012	68792377	552	10	q21.3	CCAR1		71365
ENSG00000060491	3875.18105124465	0.612939265144676	0.0271990083650319	22.5353533819525	1.8694012367638e-112	1.41420857197977e-111	opioid growth factor receptor [Source:HGNC Symbol;Acc:HGNC:15768]	protein_coding	63.45	62804835	62814000	2410	20	q13.33	OGFR		9165
ENSG00000060558	342.946512727313	1.55299138360216	0.0492979765053843	31.502132413742	8.1215841399015e-218	1.60522467525191e-216	G protein subunit alpha 15 [Source:HGNC Symbol;Acc:HGNC:4383]	protein_coding	52.65	3136033	3163749	2273	19	p13.3	GNA15		27716
ENSG00000060566	625.064643909694	2.94115633232334	0.140144168383383	20.9866480086237	8.68594585865665e-98	5.67876081581069e-97	cAMP responsive element binding protein 3 like 3 [Source:HGNC Symbol;Acc:HGNC:18855]	protein_coding	52.71	4153631	4173054	2588	19	p13.3	CREB3L3		19423
ENSG00000060642	1383.07223692336	-0.527217880343895	0.0332376478719415	-15.8620694934602	1.16007320724991e-56	4.45234340918739e-56	phosphatidylinositol glycan anchor biosynthesis class V [Source:HGNC Symbol;Acc:HGNC:26031]	protein_coding	47.96	26787054	26800659	2117	1	p36.11	PIGV		13605
ENSG00000060656	1935.99198647336	1.0815377581021	0.083806629589867	12.9051575441577	4.20953689591927e-38	1.19378111167567e-37	protein tyrosine phosphatase receptor type U [Source:HGNC Symbol;Acc:HGNC:9683]	protein_coding	51.58	29236516	29326813	4470	1	p35.3	PTPRU		90297
ENSG00000060688	1114.86718843856	-0.348515243324367	0.0342863503134491	-10.1648393643012	2.84590748215391e-24	6.25922210801186e-24	small nuclear ribonucleoprotein U5 subunit 40 [Source:HGNC Symbol;Acc:HGNC:30857]	protein_coding	42.02	31259568	31296788	1615	1	p35.2	SNRNP40		37220
ENSG00000060709	93.3747621280937	-3.17150588595567	0.155330748404342	-20.4177596421535	1.16275615383117e-92	7.10660795036473e-92	RIMS binding protein 2 [Source:HGNC Symbol;Acc:HGNC:30339]	protein_coding	48.94	130396137	130716281	6321	12	q24.33	RIMBP2		320144
ENSG00000060718	259.419851313189	1.99648851945947	0.177899749321731	11.2225482445668	3.16030526626931e-29	7.61655629819577e-29	collagen type XI alpha 1 chain [Source:HGNC Symbol;Acc:HGNC:2186]	protein_coding	33.18	102876467	103108872	7311	1	p21.1	COL11A1		232405
ENSG00000060749	1993.14791456586	0.1163092218354	0.0344434048966837	3.37682125748834	0.000733286848504178	0.000917145497971119	glutamine and serine rich 1 [Source:HGNC Symbol;Acc:HGNC:26154]	protein_coding	38.69	32892811	32993316	9706	11	p13	QSER1		100505
ENSG00000060762	3071.00816783672	-1.71393600318012	0.0462106910751137	-37.0895990365992	4.13332054901312e-301	1.50384288226089e-299	mitochondrial pyruvate carrier 1 [Source:HGNC Symbol;Acc:HGNC:21606]	protein_coding	38.93	166364919	166383013	904	6	q27	MPC1		18094
ENSG00000060971	2863.53384574088	-1.450914494437	0.0445867252053041	-32.5414007814237	2.77073477158177e-232	6.15057635273014e-231	acetyl-CoA acyltransferase 1 [Source:HGNC Symbol;Acc:HGNC:82]	protein_coding	51.46	38103129	38137242	964	3	p22.2	ACAA1		34113
ENSG00000060982	868.381846206316	1.50153145323154	0.0913930172024052	16.4293892377593	1.17839821668735e-60	4.7912472719082e-60	branched chain amino acid transaminase 1 [Source:HGNC Symbol;Acc:HGNC:976]	protein_coding	40.01	24810024	24949101	9314	12	p12.1	BCAT1		139077
ENSG00000061273	5588.24814925381	0.50298442018491	0.0358478256642859	14.0310998188662	1.00579561720854e-44	3.17715504777944e-44	histone deacetylase 7 [Source:HGNC Symbol;Acc:HGNC:14067]	protein_coding	54.88	47782722	47833132	4065	12	q13.11	HDAC7		50410
ENSG00000061337	1987.19782605317	2.1722881294783	0.0662424674507135	32.792983309303	7.41326609475027e-236	1.69191376820693e-234	leucine zipper tumor suppressor 1 [Source:HGNC Symbol;Acc:HGNC:13861]	protein_coding	50.43	20246165	20303963	5706	8	p21.3	LZTS1		57798
ENSG00000061455	59.0415398590614	-0.324318630353407	0.078928252211182	-4.10903093971539	3.97322848058388e-05	5.24943645615003e-05	PR/SET domain 6 [Source:HGNC Symbol;Acc:HGNC:9350]	protein_coding	40.18	123089241	123194266	9147	5	q23.2	PRDM6		105025
ENSG00000061656	3217.24312853567	2.64270074511324	0.0454576046003567	58.1355038028665	0	0	sperm associated antigen 4 [Source:HGNC Symbol;Acc:HGNC:11214]	protein_coding	59.57	35615829	35621094	1542	20	q11.22	SPAG4		5265
ENSG00000061676	20674.092210657	-0.27729614487059	0.0362713727460127	-7.64504136119505	2.0887817543647e-14	3.69948281249464e-14	NCK associated protein 1 [Source:HGNC Symbol;Acc:HGNC:7666]	protein_coding	35.82	182909115	183038858	20332	2	q32.1	NCKAP1		129743
ENSG00000061794	3574.4137509001	-0.614658082365422	0.0265077357214673	-23.1878757515921	6.03492213065872e-119	4.85516516679222e-118	mitochondrial ribosomal protein S35 [Source:HGNC Symbol;Acc:HGNC:16635]	protein_coding	38.61	27710822	27756295	557	12	p11.22	MRPS35		45473
ENSG00000061918	4996.70141210427	1.57670356395121	0.0613012714629567	25.72056869822	6.88268059651276e-146	7.38170905747605e-145	guanylate cyclase 1 soluble subunit beta 1 [Source:HGNC Symbol;Acc:HGNC:4687]	protein_coding	36.48	155758992	155807811	2316	4	q32.1	GUCY1B1		48819
ENSG00000061936	2046.29934318476	0.946493021611417	0.0291771378725764	32.4395431020335	7.60693719092596e-231	1.6658268528631e-229	splicing factor SWAP [Source:HGNC Symbol;Acc:HGNC:10790]	protein_coding	46.45	131711081	131799738	3536	12	q24.33	SFSWAP		88657
ENSG00000061938	1942.25414964041	1.36220878270439	0.0543308315399118	25.072481758423	9.92950298130481e-139	9.85480396805096e-138	tyrosine kinase non receptor 2 [Source:HGNC Symbol;Acc:HGNC:19297]	protein_coding	58.27	195863364	195911945	2850	3	q29	TNK2		48581
ENSG00000061987	3615.91854632904	0.273521017078355	0.0353576865384207	7.73582900513412	1.02731463143088e-14	1.83471654459926e-14	MON2 homolog, regulator of endosome-to-Golgi trafficking [Source:HGNC Symbol;Acc:HGNC:29177]	protein_coding	36.21	62466817	62600476	10382	12	q14.1	MON2		133659
ENSG00000062038	248.761545123094	-3.55910991223234	0.133320995607949	-26.6957945821112	5.26688823911677e-157	6.14419809174319e-156	cadherin 3 [Source:HGNC Symbol;Acc:HGNC:1762]	protein_coding	49.21	68636189	68727468	532	16	q22.1	CDH3		91279
ENSG00000062096	82.393044114711	0.0292614839149499	0.160952854472899	0.181801584139515	0.855738441277303	0.864852247546512	arylsulfatase F [Source:HGNC Symbol;Acc:HGNC:721]	protein_coding	40.73	3041471	3112727	2165	X	p22.33	ARSF		71256
ENSG00000062194	6022.22803373107	0.309128252553331	0.0291557413297188	10.6026545186225	2.89640234145997e-26	6.63091433336215e-26	GC-rich promoter binding protein 1 [Source:HGNC Symbol;Acc:HGNC:29520]	protein_coding	40.02	57173948	57264679	4683	5	q11.2	GPBP1		90731
ENSG00000062282	115.683844022162	-1.58666828165624	0.11611497699613	-13.6646307195077	1.65139392729088e-42	5.04844937041242e-42	diacylglycerol O-acyltransferase 2 [Source:HGNC Symbol;Acc:HGNC:16940]	protein_coding	52.02	75759512	75801535	747	11	q13.5	DGAT2		42023
ENSG00000062370	141.105650268041	-0.459356672561946	0.0441653604961149	-10.400836026287	2.45767349253284e-25	5.52363819436709e-25	zinc finger protein 112 [Source:HGNC Symbol;Acc:HGNC:12892]	protein_coding	38.31	44326555	44367217	3660	19	q13.31	ZNF112		40662
ENSG00000062485	7286.81604169324	-0.194269468524382	0.0264823479827845	-7.33580982512092	2.20384775972142e-13	3.80242823997868e-13	citrate synthase [Source:HGNC Symbol;Acc:HGNC:2422]	protein_coding	46.15	56271699	56300391	2811	12	q13.3	CS		28692
ENSG00000062524	96.5755712900436	-1.61701603547371	0.131452492305757	-12.3011439882977	8.93003323399552e-35	2.38334949486917e-34	leukocyte receptor tyrosine kinase [Source:HGNC Symbol;Acc:HGNC:6721]	protein_coding	57.9	41503637	41513887	3072	15	q15.1	LTK		10250
ENSG00000062582	969.639950623454	-0.128311863663051	0.0387841719340972	-3.30835640583176	0.000938452963319828	0.00116852948402324	mitochondrial ribosomal protein S24 [Source:HGNC Symbol;Acc:HGNC:14510]	protein_coding	50.93	43866558	43869893	667	7	p13	MRPS24		3335
ENSG00000062598	2102.90779879505	-0.367448343715818	0.0317099555279357	-11.5877912030531	4.75229901700656e-31	1.18803814741897e-30	engulfment and cell motility 2 [Source:HGNC Symbol;Acc:HGNC:17233]	protein_coding	44.15	46366050	46432985	3666	20	q13.12	ELMO2		66935
ENSG00000062650	3730.32301722052	-0.0337587258164425	0.0246218426901315	-1.37108851848741	0.170347363677128	0.18570552034859	WAPL cohesin release factor [Source:HGNC Symbol;Acc:HGNC:23293]	protein_coding	39.86	86435256	86521792	3207	10	q23.2	WAPL		86536
ENSG00000062716	12528.8821796925	1.47558320314691	0.0645845596102412	22.847306106163	1.55434828728037e-115	1.20970789725173e-114	vacuole membrane protein 1 [Source:HGNC Symbol;Acc:HGNC:29559]	protein_coding	39.75	59707192	59842255	231	17	q23.1	VMP1		135063
ENSG00000062725	2757.06837865773	-0.0294248421684894	0.0300098854467051	-0.980504981291757	0.326836911984241	0.347570782539372	amyloid beta precursor protein binding protein 2 [Source:HGNC Symbol;Acc:HGNC:622]	protein_coding	39.71	60443158	60526242	6492	17	q23.2	APPBP2		83084
ENSG00000062822	723.439639343295	0.505107527187244	0.0292548739504941	17.2657564015487	8.51803642285589e-67	3.77346920648874e-66	DNA polymerase delta 1, catalytic subunit [Source:HGNC Symbol;Acc:HGNC:9175]	protein_coding	55.06	50384204	50418018	3474	19	q13.33	POLD1		33814
ENSG00000063046	34519.7527759114	0.797090432781427	0.0519355347768032	15.3476889418195	3.67030413742107e-53	1.33538173179219e-52	eukaryotic translation initiation factor 4B [Source:HGNC Symbol;Acc:HGNC:3285]	protein_coding	42.71	53006282	53042215	3856	12	q13.13	EIF4B		35933
ENSG00000063127	95.5257394856877	-1.04568098459043	0.130568131971688	-8.00869989330302	1.15927415078487e-15	2.12056607426288e-15	solute carrier family 6 member 16 [Source:HGNC Symbol;Acc:HGNC:13622]	protein_coding	43.07	49289638	49325215	2904	19	q13.33	SLC6A16		35577
ENSG00000063169	536.389918793101	0.404138924732965	0.0340710606040867	11.8616479078579	1.87252995142955e-32	4.80176098638547e-32	BRD4 interacting chromatin remodeling complex associated protein [Source:HGNC Symbol;Acc:HGNC:4332]	protein_coding	51.9	47608196	47703277	5739	19	q13.33	BICRA		95081
ENSG00000063176	897.614166707088	-1.27480297585157	0.0318572882046967	-40.0160543377206	0	0	sphingosine kinase 2 [Source:HGNC Symbol;Acc:HGNC:18859]	protein_coding	56.78	48619291	48630717	2492	19	q13.33	SPHK2		11426
ENSG00000063177	24749.0427865966	0.524540484530878	0.0288228213650343	18.1987903920888	5.27599680887747e-74	2.56943578084198e-73	ribosomal protein L18 [Source:HGNC Symbol;Acc:HGNC:10310]	protein_coding	55.98	48615328	48619184	1645	19	q13.33	RPL18		3856
ENSG00000063180	831.015396835247	-0.570368244358044	0.0470789265124001	-12.115149741314	8.7803627965585e-34	2.30922118476102e-33	carbonic anhydrase 11 [Source:HGNC Symbol;Acc:HGNC:1370]	protein_coding	53.77	48637946	48646187	1715	19	q13.33	CA11		8241
ENSG00000063241	4492.79316573733	0.0430838282557935	0.039600530622917	1.08796088279839	0.276612376659233	0.296296061525472	isochorismatase domain containing 2 [Source:HGNC Symbol;Acc:HGNC:26278]	protein_coding	56.69	55452985	55462343	1075	19	q13.42	ISOC2		9358
ENSG00000063244	7756.02594382784	-0.0537378834606329	0.0229627749004196	-2.34021731666459	0.019272521999168	0.0224440372097388	U2 small nuclear RNA auxiliary factor 2 [Source:HGNC Symbol;Acc:HGNC:23156]	protein_coding	56.03	55654146	55674716	3022	19	q13.42	U2AF2		20570
ENSG00000063245	8639.74726950716	-0.20193181351029	0.0364037030463622	-5.54701298527567	2.9059116839768e-08	4.29064867114573e-08	epsin 1 [Source:HGNC Symbol;Acc:HGNC:21604]	protein_coding	54.85	55675226	55709858	16219	19	q13.42	EPN1		34632
ENSG00000063322	5064.59546129017	-0.0927629903726863	0.0177704919986849	-5.22005751892244	1.78867569639838e-07	2.57700794863327e-07	mediator complex subunit 29 [Source:HGNC Symbol;Acc:HGNC:23074]	protein_coding	52.37	39391303	39400641	2941	19	q13.2	MED29		9338
ENSG00000063438	159.585839036319	1.52017519637524	0.142913481910337	10.6370314126766	2.00413018880322e-26	4.59921094239991e-26	aryl-hydrocarbon receptor repressor [Source:HGNC Symbol;Acc:HGNC:346]	protein_coding	51.64	321714	438291	563	5	p15.33	AHRR		116577
ENSG00000063587	1545.04740699589	-0.364037080171542	0.0383729738380056	-9.4868091722146	2.38214399749561e-21	4.93741865466359e-21	zinc finger protein 275 [Source:HGNC Symbol;Acc:HGNC:13069]	protein_coding	49.09	153334147	153360110	6305	X	q28	ZNF275		25963
ENSG00000063601	1352.04440851646	0.161004875678271	0.032814025538853	4.90658713871102	9.26748254730059e-07	1.30010754123841e-06	myotubularin related protein 1 [Source:HGNC Symbol;Acc:HGNC:7449]	protein_coding	42.48	150692971	150765108	700	X	q28	MTMR1		72137
ENSG00000063660	3230.09880194486	-0.0574692048390831	0.0700007385388777	-0.820979978763585	0.411657672508925	0.433567148166569	glypican 1 [Source:HGNC Symbol;Acc:HGNC:4449]	protein_coding	64.64	240435663	240468076	3719	2	q37.3	GPC1		32413
ENSG00000063761	252.944790212678	-0.584724343306031	0.0361589718670677	-16.1709338820714	8.08632353356094e-59	3.20823403371866e-58	aarF domain containing kinase 1 [Source:HGNC Symbol;Acc:HGNC:19038]	protein_coding	47.62	77800109	77935014	3268	14	q24.3	ADCK1		134905
ENSG00000063854	2412.66914621513	-0.645971064645906	0.0342373111967992	-18.8674589816006	2.11213315984435e-79	1.10027559501747e-78	hydroxyacylglutathione hydrolase [Source:HGNC Symbol;Acc:HGNC:4805]	protein_coding	53.32	1795620	1827157	864	16	p13.3	HAGH		31537
ENSG00000063978	3253.60821136935	0.184774133843407	0.0278894950754339	6.6252233446192	3.46723533312869e-11	5.62178534679049e-11	ring finger protein 4 [Source:HGNC Symbol;Acc:HGNC:10067]	protein_coding	47.38	2462220	2625320	558	4	p16.3	RNF4		163100
ENSG00000064012	1797.76014942472	0.789788160196256	0.0387162950878612	20.3993734008882	1.69371889796273e-92	1.03323220140005e-91	caspase 8 [Source:HGNC Symbol;Acc:HGNC:1509]	protein_coding	43.9	201233443	201287711	1630	2	q33.1	CASP8		54268
ENSG00000064042	6428.20881563528	-0.358677933297607	0.0667758629132833	-5.37137099618458	7.81402592340781e-08	1.13863324945347e-07	LIM and calponin homology domains 1 [Source:HGNC Symbol;Acc:HGNC:29191]	protein_coding	40.5	41359607	41700044	5129	4	p13	LIMCH1		340437
ENSG00000064102	1712.40546174385	0.647767694993529	0.0353471404556122	18.3258868084952	5.14361708408588e-75	2.53386382584886e-74	integrator complex subunit 13 [Source:HGNC Symbol;Acc:HGNC:20174]	protein_coding	36.38	26905181	26938326	1378	12	p11.23	INTS13		33145
ENSG00000064115	7331.17953929093	-0.0731480185773406	0.05556455150563	-1.31645116527088	0.188022658997259	0.204479839658771	transmembrane 7 superfamily member 3 [Source:HGNC Symbol;Acc:HGNC:23049]	protein_coding	40.31	26971579	27014434	4315	12	p11.23	TM7SF3		42855
ENSG00000064195	61.0562858058364	-2.25982509072691	0.161635577832976	-13.9809881031395	2.03640921237028e-44	6.41024486695102e-44	distal-less homeobox 3 [Source:HGNC Symbol;Acc:HGNC:2916]	protein_coding	57.41	49990005	49995224	2602	17	q21.33	DLX3		5219
ENSG00000064199	413.884262661118	-0.887212885562059	0.0521557651112635	-17.0108306084548	6.82630832140254e-65	2.94916147847175e-64	sperm autoantigenic protein 17 [Source:HGNC Symbol;Acc:HGNC:11210]	protein_coding	37.93	124673844	124697518	3604	11	q24.2	SPA17		23674
ENSG00000064201	117.685025590734	1.53634128532372	0.0709335180612427	21.6588902864972	5.01161203021496e-104	3.50230096530139e-103	tetraspanin 32 [Source:HGNC Symbol;Acc:HGNC:13410]	protein_coding	63.03	2301997	2318204	734	11	p15.5	TSPAN32		16207
ENSG00000064205	193.679270450431	1.49426851000683	0.168230600901303	8.88226340511906	6.55134806991313e-19	1.29046765149891e-18	cellular communication network factor 5 [Source:HGNC Symbol;Acc:HGNC:12770]	protein_coding	51.46	44714844	44728509	1600	20	q13.12	CCN5		13665
ENSG00000064225	468.812830359106	-1.45300311048022	0.105857452850306	-13.7260350722299	7.09091761113086e-43	2.18090068377219e-42	ST3 beta-galactoside alpha-2,3-sialyltransferase 6 [Source:HGNC Symbol;Acc:HGNC:18080]	protein_coding	38.88	98732236	98821201	804	3	q12.1	ST3GAL6		88965
ENSG00000064270	57.3561372795228	-3.05637476346569	0.134713422605382	-22.6879749942867	5.88870531879301e-114	4.53947844218785e-113	ATPase secretory pathway Ca2+ transporting 2 [Source:HGNC Symbol;Acc:HGNC:29103]	protein_coding	48.83	84368527	84464187	3374	16	q24.1	ATP2C2		95660
ENSG00000064300	1615.81181631931	1.82370870120845	0.104103550285231	17.5182181223572	1.04033014967441e-68	4.73665469662362e-68	nerve growth factor receptor [Source:HGNC Symbol;Acc:HGNC:7809]	protein_coding	56.75	49495293	49515008	3408	17	q21.33	NGFR		19715
ENSG00000064309	1072.48744443143	2.54634168407209	0.104982599057962	24.2548927814811	5.87113402323668e-130	5.32537125740981e-129	cell adhesion associated, oncogene regulated [Source:HGNC Symbol;Acc:HGNC:17104]	protein_coding	39.95	125955796	126063335	9138	11	q24.2	CDON		107539
ENSG00000064313	1375.86675877452	-0.157204683353398	0.0381792537742438	-4.11754206310471	3.82934652923471e-05	5.06346203796379e-05	TATA-box binding protein associated factor 2 [Source:HGNC Symbol;Acc:HGNC:11536]	protein_coding	37.49	119730774	119832841	5027	8	q24.12	TAF2		102067
ENSG00000064393	30745.1539190962	0.016656386710906	0.0633044925079196	0.263115397518149	0.792461636461568	0.80506323012971	homeodomain interacting protein kinase 2 [Source:HGNC Symbol;Acc:HGNC:14402]	protein_coding	45.66	139561570	139777998	15329	7	q34	HIPK2		216428
ENSG00000064419	3318.99617871794	-0.0183454519637473	0.0296907512817393	-0.617884397389104	0.536651544670155	0.557220669014756	transportin 3 [Source:HGNC Symbol;Acc:HGNC:17103]	protein_coding	39.8	128954180	129055173	4345	7	q32.1	TNPO3		100993
ENSG00000064489	22.0868696607798	0.952918143699439	0.0782023111575626	12.1852938819096	3.72308809837155e-34	9.83629934423236e-34	BORCS8-MEF2B readthrough [Source:HGNC Symbol;Acc:HGNC:39979]	protein_coding	54.55	19145569	19192158	1695	19	p13.11	BORCS8-MEF2B		46589
ENSG00000064490	2526.54854059401	0.195889496439742	0.020074048327065	9.75834536452882	1.69904562809973e-22	3.6096377856997e-22	regulatory factor X associated ankyrin containing protein [Source:HGNC Symbol;Acc:HGNC:9987]	protein_coding	54.66	19192229	19201869	856	19	p13.11	RFXANK		9640
ENSG00000064545	1719.30000936314	0.202427486724373	0.0296400950655296	6.82951543430739	8.52019300528416e-12	1.40691128418384e-11	transmembrane protein 161A [Source:HGNC Symbol;Acc:HGNC:26020]	protein_coding	51.6	19119169	19138513	1930	19	p13.11	TMEM161A		19344
ENSG00000064547	1216.10850738481	0.0616163101931082	0.0374694271243763	1.64444228059795	0.100084877647842	0.111070804923508	lysophosphatidic acid receptor 2 [Source:HGNC Symbol;Acc:HGNC:3168]	protein_coding	58.93	19623655	19628930	1823	19	p13.11	LPAR2		5275
ENSG00000064601	11684.5396613309	-0.368839035095915	0.0325009107803033	-11.348575354985	7.53808827829563e-30	1.83968353875625e-29	cathepsin A [Source:HGNC Symbol;Acc:HGNC:9251]	protein_coding	56.09	45890144	45898949	3056	20	q13.12	CTSA		8805
ENSG00000064607	2214.27753443317	-0.322715036893755	0.029528616715241	-10.9288911162299	8.38669850712928e-28	1.96833897418552e-27	SURP and G-patch domain containing 2 [Source:HGNC Symbol;Acc:HGNC:18641]	protein_coding	50	18990888	19034023	747	19	p13.11	SUGP2		43135
ENSG00000064651	1775.86913702879	0.0916076362496876	0.0650761586409089	1.40769888946856	0.159220250816404	0.17399602734176	solute carrier family 12 member 2 [Source:HGNC Symbol;Acc:HGNC:10911]	protein_coding	35.24	128083766	128189677	6874	5	q23.3	SLC12A2		105911
ENSG00000064652	1264.26314908658	0.116050263889381	0.0351985867444292	3.29701486971626	0.000977183275928508	0.00121563577265347	sorting nexin 24 [Source:HGNC Symbol;Acc:HGNC:21533]	protein_coding	40.32	122843439	123029354	551	5	q23.2	SNX24		185915
ENSG00000064655	321.798335358676	-0.834418456953853	0.114707223864234	-7.27433224206924	3.48138205779979e-13	5.95974118070654e-13	EYA transcriptional coactivator and phosphatase 2 [Source:HGNC Symbol;Acc:HGNC:3520]	protein_coding	45.44	46894624	47188844	2483	20	q13.12	EYA2		294220
ENSG00000064666	4899.8264987726	-0.720205462918641	0.0583623198786942	-12.3402473447866	5.49867011729397e-35	1.47360726661155e-34	calponin 2 [Source:HGNC Symbol;Acc:HGNC:2156]	protein_coding	59.72	1026586	1039068	2149	19	p13.3	CNN2		12482
ENSG00000064687	640.132143023022	-0.218525226349945	0.054828028173575	-3.98564810060532	6.72961862869048e-05	8.81012678400648e-05	ATP binding cassette subfamily A member 7 [Source:HGNC Symbol;Acc:HGNC:37]	protein_coding	60.53	1039997	1065572	6883	19	p13.3	ABCA7		25575
ENSG00000064692	55.1652425190996	-0.896688322930748	0.100873309676506	-8.8892525268217	6.15213644721233e-19	1.2124206719567e-18	synuclein alpha interacting protein [Source:HGNC Symbol;Acc:HGNC:11139]	protein_coding	39.26	122311354	122464219	723	5	q23.2	SNCAIP		152865
ENSG00000064703	1112.67226285177	0.11768376991166	0.029884539859643	3.93794819878032	8.2181329865644e-05	0.00010715600158536	DEAD-box helicase 20 [Source:HGNC Symbol;Acc:HGNC:2743]	protein_coding	40.27	111754832	111775602	4658	1	p13.2	DDX20		20770
ENSG00000064726	3646.08617041348	-0.345875399642356	0.0270587527688075	-12.7823851526915	2.05664191899966e-37	5.77289887901877e-37	BTB domain containing 1 [Source:HGNC Symbol;Acc:HGNC:1120]	protein_coding	39.45	83016423	83067252	3194	15	q25.2	BTBD1		50829
ENSG00000064763	765.356544129868	1.39441440934088	0.0571140897930517	24.4145431432669	1.19847236948421e-131	1.10623499087715e-130	fatty acyl-CoA reductase 2 [Source:HGNC Symbol;Acc:HGNC:25531]	protein_coding	38.9	29149103	29340980	539	12	p11.22	FAR2		191877
ENSG00000064787	55.8242334118753	-2.69174292413557	0.193132447390163	-13.9372899816143	3.75945995724915e-44	1.18020423150091e-43	brain enriched myelin associated protein 1 [Source:HGNC Symbol;Acc:HGNC:974]	protein_coding	40.73	53936777	54070594	6112	20	q13.2	BCAS1		133817
ENSG00000064886	147.603972706172	1.45919166767731	0.134694186262795	10.833367854722	2.39192691902777e-27	5.57349197516709e-27	chitinase 3 like 2 [Source:HGNC Symbol;Acc:HGNC:1933]	protein_coding	44.64	111200771	111243440	2169	1	p13.2	CHI3L2		42669
ENSG00000064932	3777.25450605882	1.09624163356872	0.0472325409787134	23.2094570999848	3.65456689839239e-119	2.94744816402651e-118	strawberry notch homolog 2 [Source:HGNC Symbol;Acc:HGNC:29158]	protein_coding	63.17	1107637	1174268	4906	19	p13.3	SBNO2		66631
ENSG00000064933	670.277026604383	0.449800066521203	0.0323851415965891	13.8890875366306	7.37690849964473e-44	2.30334989847479e-43	PMS1 homolog 1, mismatch repair system component [Source:HGNC Symbol;Acc:HGNC:9121]	protein_coding	36.81	189784085	189877629	3156	2	q32.2	PMS1		93544
ENSG00000064961	3993.79305892188	-0.039175083707174	0.0205033208029379	-1.91067018283012	0.0560469789193604	0.0633868362785378	high mobility group 20B [Source:HGNC Symbol;Acc:HGNC:5002]	protein_coding	65.34	3572777	3579088	711	19	p13.3	HMG20B		6311
ENSG00000064989	7426.39365506477	1.56028684268794	0.0603397383712991	25.8583627440801	1.95938640836644e-147	2.11825204853846e-146	calcitonin receptor like receptor [Source:HGNC Symbol;Acc:HGNC:16709]	protein_coding	33.03	187341964	187448460	6112	2	q32.1	CALCRL		106496
ENSG00000064995	1606.20175493096	0.482453696872039	0.0270730878037865	17.8204163621322	4.90699273646223e-71	2.30198817966385e-70	TATA-box binding protein associated factor 11 [Source:HGNC Symbol;Acc:HGNC:11544]	protein_coding	41.17	34877462	34888071	1945	6	p21.31	TAF11		10609
ENSG00000064999	2998.00996830599	-0.0813747679164473	0.0463450300981724	-1.7558466947604	0.0791145888353407	0.0884337282517789	ankyrin repeat and sterile alpha motif domain containing 1A [Source:HGNC Symbol;Acc:HGNC:20961]	protein_coding	44.93	34889255	35091406	5615	6	p21.31	ANKS1A		202151
ENSG00000065000	9299.80045592512	-0.154513852903794	0.0294025143433872	-5.2551237999326	1.47924932482694e-07	2.13708856783892e-07	adaptor related protein complex 3 subunit delta 1 [Source:HGNC Symbol;Acc:HGNC:568]	protein_coding	56.41	2100988	2164468	4870	19	p13.3	AP3D1		63480
ENSG00000065029	1685.05385786267	-0.0936050796907364	0.0272820092238374	-3.43101854862471	0.000601319482710145	0.00075505774556508	zinc finger protein 76 [Source:HGNC Symbol;Acc:HGNC:13149]	protein_coding	48.23	35258909	35295985	1476	6	p21.31	ZNF76		37076
ENSG00000065054	7230.32021355576	-0.232502693562651	0.0514701051714234	-4.51723758458024	6.265159702109e-06	8.54828440983123e-06	SLC9A3 regulator 2 [Source:HGNC Symbol;Acc:HGNC:11076]	protein_coding	64.6	2025356	2039026	578	16	p13.3	SLC9A3R2		13670
ENSG00000065057	768.901879442803	-0.0637168531433512	0.0303276688211026	-2.1009479336907	0.0356455370157998	0.0408286955004859	nth like DNA glycosylase 1 [Source:HGNC Symbol;Acc:HGNC:8028]	protein_coding	61.44	2039815	2047866	733	16	p13.3	NTHL1		8051
ENSG00000065060	1199.53822296823	-0.213191770575838	0.042168116534932	-5.05575747968799	4.28685821510199e-07	6.08226355306987e-07	UHRF1 binding protein 1 [Source:HGNC Symbol;Acc:HGNC:21216]	protein_coding	42.65	34792015	34883138	9567	6	p21.31	UHRF1BP1		91123
ENSG00000065135	5975.60841555848	0.121278960045939	0.0321925049730324	3.76730422648173	0.00016501985731906	0.000212538870125914	G protein subunit alpha i3 [Source:HGNC Symbol;Acc:HGNC:4387]	protein_coding	38.65	109548615	109600195	9044	1	p13.3	GNAI3		51580
ENSG00000065150	9768.55222034508	-0.00637821379328431	0.0373426132691091	-0.170802555978602	0.864379019229571	0.872986764488594	importin 5 [Source:HGNC Symbol;Acc:HGNC:6402]	protein_coding	40.27	97953658	98024296	724	13	q32.2	IPO5		70638
ENSG00000065154	3408.13406321455	-1.14040413622208	0.048646897818793	-23.4424842560367	1.57713426503687e-121	1.30973171539167e-120	ornithine aminotransferase [Source:HGNC Symbol;Acc:HGNC:8091]	protein_coding	42.49	124397303	124418976	2039	10	q26.13	OAT		21673
ENSG00000065183	1992.45455571093	0.167512208242606	0.0356401301309815	4.7001009150915	2.60032958969307e-06	3.58988839985958e-06	WD repeat domain 3 [Source:HGNC Symbol;Acc:HGNC:12755]	protein_coding	36.95	117929720	117966543	680	1	p12	WDR3		36823
ENSG00000065243	3626.53315760269	0.0291211828664958	0.0323377151618196	0.90053309953322	0.367836618909148	0.389359740054713	protein kinase N2 [Source:HGNC Symbol;Acc:HGNC:9406]	protein_coding	36.25	88684222	88836255	2632	1	p22.2	PKN2		152033
ENSG00000065268	1997.48568794782	-0.0801695188588513	0.0402132272121663	-1.99361067033676	0.0461946183658861	0.0525224265851481	WD repeat domain 18 [Source:HGNC Symbol;Acc:HGNC:17956]	protein_coding	62.24	984332	998438	1521	19	p13.3	WDR18		14106
ENSG00000065308	2135.04869585616	-0.0346690138286828	0.0420532699399427	-0.824407088395135	0.409708288563934	0.431654096774896	translocation associated membrane protein 2 [Source:HGNC Symbol;Acc:HGNC:16855]	protein_coding	46.66	52497408	52577060	7047	6	p12.2	TRAM2		79652
ENSG00000065320	333.215126002559	-1.1623538283876	0.090821659992948	-12.7982006547541	1.67794153173204e-37	4.71643118576405e-37	netrin 1 [Source:HGNC Symbol;Acc:HGNC:8029]	protein_coding	49.77	9021510	9244000	5986	17	p13.1	NTN1		222490
ENSG00000065325	19.0133055713909	0.0493315340088039	0.165874013225098	0.29740363212807	0.766158371032644	0.779904139435839	glucagon like peptide 2 receptor [Source:HGNC Symbol;Acc:HGNC:4325]	protein_coding	44.97	9822206	9892099	1882	17	p13.1	GLP2R		69893
ENSG00000065328	66.8453177785757	2.46508921593975	0.0766512292698945	32.1598132139537	6.44013554818651e-227	1.3625042964853e-225	minichromosome maintenance 10 replication initiation factor [Source:HGNC Symbol;Acc:HGNC:18043]	protein_coding	43.59	13161558	13211110	4549	10	p13	MCM10		49552
ENSG00000065357	867.9132868491	0.732892142846007	0.036122093616017	20.2893041205406	1.59841541149072e-91	9.64936267941216e-91	diacylglycerol kinase alpha [Source:HGNC Symbol;Acc:HGNC:2849]	protein_coding	48.71	55927319	55954027	556	12	q13.2	DGKA		26708
ENSG00000065361	9349.13003936778	0.665022964897962	0.0726195156479662	9.15763426627298	5.30474556960675e-20	1.06984969373613e-19	erb-b2 receptor tyrosine kinase 3 [Source:HGNC Symbol;Acc:HGNC:3431]	protein_coding	50.12	56076799	56103505	237	12	q13.2	ERBB3		26706
ENSG00000065413	1432.92239223326	0.890465850747281	0.0370174557219803	24.0552958970257	7.34775109198624e-128	6.49411530335843e-127	ankyrin repeat domain 44 [Source:HGNC Symbol;Acc:HGNC:25259]	protein_coding	40.24	196967017	197311173	2798	2	q33.1	ANKRD44		344156
ENSG00000065427	7603.04201209597	0.106158475493075	0.0234398055295075	4.52898277502501	5.92683299042746e-06	8.09415241000391e-06	lysyl-tRNA synthetase 1 [Source:HGNC Symbol;Acc:HGNC:6215]	protein_coding	45.57	75627474	75648643	2421	16	q23.1	KARS1		21169
ENSG00000065457	1076.39577466982	-0.619942127169951	0.0352236063677666	-17.6001889385542	2.45503864407713e-69	1.12727538419467e-68	adenosine deaminase tRNA specific 1 [Source:HGNC Symbol;Acc:HGNC:228]	protein_coding	44.58	75596868	75623300	5757	16	q23.1	ADAT1		26432
ENSG00000065485	3082.24978004078	1.8012779527784	0.0683822138597446	26.3413225619297	6.45281046918484e-153	7.27656396688411e-152	protein disulfide isomerase family A member 5 [Source:HGNC Symbol;Acc:HGNC:24811]	protein_coding	45.22	123067025	123225227	1651	3	q21.1	PDIA5		158202
ENSG00000065491	1107.62692857357	0.296691014218011	0.0349494820971621	8.48913907774624	2.0817347477056e-17	3.96901771249192e-17	TBC1 domain family member 22B [Source:HGNC Symbol;Acc:HGNC:21602]	protein_coding	43.34	37257772	37332970	3462	6	p21.2	TBC1D22B		75198
ENSG00000065518	5494.94639395332	-0.0629061597438929	0.0292040606028789	-2.15402099726131	0.0312385253050777	0.0359305039782744	NADH:ubiquinone oxidoreductase subunit B4 [Source:HGNC Symbol;Acc:HGNC:7699]	protein_coding	39.34	120596328	120602507	651	3	q13.33	NDUFB4		6179
ENSG00000065526	4153.93176493475	0.155636118486771	0.0361391883998252	4.3065748119436	1.65801871070083e-05	2.22444560715522e-05	spen family transcriptional repressor [Source:HGNC Symbol;Acc:HGNC:17575]	protein_coding	43.57	15836095	15940456	3123	1	p36.21	SPEN		104361
ENSG00000065534	17244.9015890815	-0.310374458877902	0.0655741643410197	-4.73318206944725	2.21027056912977e-06	3.06076638720504e-06	myosin light chain kinase [Source:HGNC Symbol;Acc:HGNC:7590]	protein_coding	45.34	123610049	123884332	10027	3	q21.1	MYLK		274283
ENSG00000065548	4784.79811068769	-0.221986957035519	0.0282040303362374	-7.87075302320546	3.52512940264789e-15	6.36500220504811e-15	zinc finger CCCH-type containing 15 [Source:HGNC Symbol;Acc:HGNC:29528]	protein_coding	37.09	186486253	186509361	2032	2	q32.1	ZC3H15		23108
ENSG00000065559	1956.115281872	-0.0444652127433409	0.0371670914597552	-1.19635976335378	0.231556196065535	0.24983127616725	mitogen-activated protein kinase kinase 4 [Source:HGNC Symbol;Acc:HGNC:6844]	protein_coding	37.09	12020829	12143830	551	17	p12	MAP2K4		123001
ENSG00000065600	369.292310987106	-0.802842906157062	0.0550029777139295	-14.5963534980351	2.9627379975388e-48	9.9495756386718e-48	proton activated chloride channel 1 [Source:HGNC Symbol;Acc:HGNC:25593]	protein_coding	44.57	212363928	212414901	2469	1	q32.3	PACC1		50973
ENSG00000065609	8.10400714746254	-0.236465468176948	0.193366515871711	-1.22288736036301	0.221372243182632	0.239352837828129	synaptosome associated protein 91 [Source:HGNC Symbol;Acc:HGNC:14986]	protein_coding	36.62	83552880	83709691	4521	6	q14.2	SNAP91		156811
ENSG00000065613	8221.52656108321	-0.197553390347712	0.04097896662377	-4.82084851385981	1.42948881519893e-06	1.99281056737397e-06	STE20 like kinase [Source:HGNC Symbol;Acc:HGNC:11088]	protein_coding	36.59	103967140	104029233	7827	10	q24.33	SLK		62093
ENSG00000065615	946.906990213128	0.241044563169172	0.0362032942752054	6.65808369086059	2.77420802618874e-11	4.51389488027321e-11	cytochrome b5 reductase 4 [Source:HGNC Symbol;Acc:HGNC:20147]	protein_coding	37.45	83859656	83967423	9205	6	q14.2	CYB5R4		107767
ENSG00000065618	63.5569159438795	0.935443636215905	0.180410802617178	5.18507552012206	2.15927350325553e-07	3.10157839579778e-07	collagen type XVII alpha 1 chain [Source:HGNC Symbol;Acc:HGNC:2194]	protein_coding	48.32	104031286	104085880	5197	10	q25.1	COL17A1		54594
ENSG00000065621	400.619442652976	-1.92781276353453	0.160950156187346	-11.9777004831891	4.65044452698758e-33	1.20566805143677e-32	glutathione S-transferase omega 2 [Source:HGNC Symbol;Acc:HGNC:23064]	protein_coding	43.48	104268873	104304950	6715	10	q25.1	GSTO2		36077
ENSG00000065665	193.819096642895	0.0458801913736094	0.0426186134246095	1.07652942428006	0.281690548727167	0.301377499452479	SEC61 translocon subunit alpha 2 [Source:HGNC Symbol;Acc:HGNC:17702]	protein_coding	43.14	12129637	12169961	707	10	p14	SEC61A2		40324
ENSG00000065675	342.425058079125	-1.61586041871139	0.101929024127751	-15.8527998530249	1.34454522352933e-56	5.15546676328226e-56	protein kinase C theta [Source:HGNC Symbol;Acc:HGNC:9410]	protein_coding	43.1	6427143	6580301	3255	10	p15.1	PRKCQ		153158
ENSG00000065717	864.113879098935	-0.941954774897179	0.053770125741609	-17.518180623637	1.04101599159006e-68	4.73844782483363e-68	TLE family member 2, transcriptional corepressor [Source:HGNC Symbol;Acc:HGNC:11838]	protein_coding	54.68	2997639	3047635	2812	19	p13.3	TLE2		49996
ENSG00000065802	1347.56037684421	-0.432078066444654	0.0417665382589337	-10.3450772904847	4.40560660010179e-25	9.84707690080604e-25	ankyrin repeat and SOCS box containing 1 [Source:HGNC Symbol;Acc:HGNC:16011]	protein_coding	47.31	238426742	238452250	569	2	q37.3	ASB1		25508
ENSG00000065809	13276.908530373	-0.923283852762544	0.0550609404382262	-16.7683996207509	4.15550962578388e-63	1.74376660712684e-62	family with sequence similarity 107 member B [Source:HGNC Symbol;Acc:HGNC:23726]	protein_coding	43.19	14518557	14774897	3316	10	p13	FAM107B		256340
ENSG00000065833	1009.2954638279	0.46878682127666	0.0806059476491928	5.81578450410235	6.03501730065204e-09	9.1114836004541e-09	malic enzyme 1 [Source:HGNC Symbol;Acc:HGNC:6983]	protein_coding	36.91	83210402	83431051	3338	6	q14.2	ME1		220649
ENSG00000065882	8144.31563515455	-0.760492696128592	0.0368840833354389	-20.61845184581	1.87461655672736e-94	1.17177977141814e-93	TBC1 domain family member 1 [Source:HGNC Symbol;Acc:HGNC:11578]	protein_coding	42.84	37891084	38139175	4119	4	p14	TBC1D1		248091
ENSG00000065883	2665.04050391441	0.457160449894711	0.0295502957291894	15.4705879793661	5.48041802779723e-54	2.02161271509583e-53	cyclin dependent kinase 13 [Source:HGNC Symbol;Acc:HGNC:1733]	protein_coding	38.73	39950121	40099580	5455	7	p14.1	CDK13		149459
ENSG00000065911	1351.5489163875	0.895402637619515	0.0700376247325338	12.7845945809693	1.99902493876359e-37	5.61408405699496e-37	methylenetetrahydrofolate dehydrogenase (NADP+ dependent) 2, methenyltetrahydrofolate cyclohydrolase [Source:HGNC Symbol;Acc:HGNC:7434]	protein_coding	43.85	74186172	74217565	3340	2	p13.1	MTHFD2		31393
ENSG00000065923	858.816982281842	-0.245023201739822	0.0651648499540492	-3.76005165227264	0.000169878278053673	0.000218622794668646	solute carrier family 9 member A7 [Source:HGNC Symbol;Acc:HGNC:17123]	protein_coding	41.06	46599251	46759118	3838	X	p11.3	SLC9A7		159867
ENSG00000065970	2331.95484334441	0.355089925973073	0.0275406800017326	12.8932882539841	4.91045533580892e-38	1.3908528318061e-37	forkhead box J2 [Source:HGNC Symbol;Acc:HGNC:24818]	protein_coding	47.53	8032716	8055517	5524	12	p13.31	FOXJ2		22801
ENSG00000065978	22479.7267057265	0.0922452234325598	0.0367130253954257	2.51260206531639	0.0119844432476255	0.0141013385961293	Y-box binding protein 1 [Source:HGNC Symbol;Acc:HGNC:8014]	protein_coding	40.63	42682418	42703805	2979	1	p34.2	YBX1		21387
ENSG00000065989	1648.86149348192	0.597728122191399	0.05156429865609	11.5918986153185	4.52978703528271e-31	1.13258635164149e-30	phosphodiesterase 4A [Source:HGNC Symbol;Acc:HGNC:8780]	protein_coding	54.53	10416773	10469630	2707	19	p13.2	PDE4A		52857
ENSG00000066027	3575.24572899241	-0.455019156624374	0.0366652056577059	-12.4101078519041	2.30342301368491e-35	6.22545723568704e-35	protein phosphatase 2 regulatory subunit B'alpha [Source:HGNC Symbol;Acc:HGNC:9309]	protein_coding	39.33	212285410	212361853	3245	1	q32.3	PPP2R5A		76443
ENSG00000066032	6.96037407478129	-0.527527786014097	0.138211867994484	-3.81680526910431	0.000135190783591841	0.000174800067358152	catenin alpha 2 [Source:HGNC Symbol;Acc:HGNC:2510]	protein_coding	38.65	79185231	80648861	4349	2	p12	CTNNA2		1463630
ENSG00000066044	3800.24251506409	-0.0408831872055536	0.0220765444394505	-1.85188344660027	0.0640425614529287	0.0721328968346411	ELAV like RNA binding protein 1 [Source:HGNC Symbol;Acc:HGNC:3312]	protein_coding	52.21	7958573	8005659	6054	19	p13.2	ELAVL1		47086
ENSG00000066056	4462.8853797477	0.328136721439101	0.0401490750312561	8.17295843512327	3.00917676783607e-16	5.59142464349889e-16	tyrosine kinase with immunoglobulin like and EGF like domains 1 [Source:HGNC Symbol;Acc:HGNC:11809]	protein_coding	54.59	43300982	43323108	3893	1	p34.2	TIE1		22126
ENSG00000066084	3243.53321000015	0.528329970303907	0.0335519973584148	15.7466026436546	7.2471530112992e-56	2.74636973176908e-55	disco interacting protein 2 homolog B [Source:HGNC Symbol;Acc:HGNC:29284]	protein_coding	41.84	50504985	50748657	2676	12	q13.12	DIP2B		243672
ENSG00000066117	3898.03249808605	-0.0572595945661748	0.0244955693530039	-2.33754903758352	0.0194106542713351	0.0225984134639801	SWI/SNF related, matrix associated, actin dependent regulator of chromatin, subfamily d, member 1 [Source:HGNC Symbol;Acc:HGNC:11106]	protein_coding	48.48	50085200	50100707	3283	12	q13.12	SMARCD1		15507
ENSG00000066135	2181.69269277866	-0.144900895833792	0.0294465744722925	-4.92080652607438	8.61882991892856e-07	1.21026093020469e-06	lysine demethylase 4A [Source:HGNC Symbol;Acc:HGNC:22978]	protein_coding	46.76	43650149	43705518	4486	1	p34.2	KDM4A		55369
ENSG00000066136	2526.90129472315	0.0503419211163722	0.0272090871778295	1.8501877989274	0.0642864868806228	0.0723925622908998	nuclear transcription factor Y subunit gamma [Source:HGNC Symbol;Acc:HGNC:7806]	protein_coding	42.65	40691648	40771603	943	1	p34.2	NFYC		79955
ENSG00000066185	180.405830245916	-1.53685809888227	0.0789480300167483	-19.4667061173817	2.10371669496073e-84	1.16033347413759e-83	zinc finger MYND-type containing 12 [Source:HGNC Symbol;Acc:HGNC:21192]	protein_coding	42.82	42430329	42456253	1530	1	p34.2	ZMYND12		25924
ENSG00000066230	1529.94692280214	-3.65861688058317	0.215107450219858	-17.0083224771794	7.12487883933248e-65	3.07569590119309e-64	solute carrier family 9 member A3 [Source:HGNC Symbol;Acc:HGNC:11073]	protein_coding	61.24	470456	524449	5555	5	p15.33	SLC9A3		53993
ENSG00000066248	414.372754742624	0.830172675013053	0.122509536189158	6.77639227799579	1.23213851223398e-11	2.02449490056913e-11	neuronal guanine nucleotide exchange factor [Source:HGNC Symbol;Acc:HGNC:7807]	protein_coding	48.38	232878701	233013256	3184	2	q37.1	NGEF		134555
ENSG00000066279	310.343065005905	2.46995688855868	0.0699231249210212	35.3238916502733	2.52418691412444e-273	7.77229242039796e-272	assembly factor for spindle microtubules [Source:HGNC Symbol;Acc:HGNC:19048]	protein_coding	34.66	197084121	197146694	3924	1	q31.3	ASPM		62573
ENSG00000066294	1023.81028379806	3.07521117954184	0.0503401555100946	61.088630902723	0	0	CD84 molecule [Source:HGNC Symbol;Acc:HGNC:1704]	protein_coding	41.6	160541095	160579516	8204	1	q23.3	CD84		38421
ENSG00000066322	5381.44294778686	-0.140047112511159	0.0248633027334805	-5.63268339739008	1.77427002744848e-08	2.63775352591905e-08	ELOVL fatty acid elongase 1 [Source:HGNC Symbol;Acc:HGNC:14418]	protein_coding	58.76	43363398	43368074	1625	1	p34.2	ELOVL1		4676
ENSG00000066336	1439.60908569646	1.953300194481	0.0393932634196297	49.5846250074237	0	0	Spi-1 proto-oncogene [Source:HGNC Symbol;Acc:HGNC:11241]	protein_coding	52.6	47354860	47378547	1374	11	p11.2	SPI1		23687
ENSG00000066379	1078.89940237153	0.306527053189039	0.0274989044963671	11.1468823505145	7.41593583590184e-29	1.77673690844794e-28	RNA polymerase I subunit H [Source:HGNC Symbol;Acc:HGNC:13182]	protein_coding	41.39	30058899	30064909	3672	6	p22.1	POLR1H		6010
ENSG00000066382	399.415649559366	-2.27547243570319	0.07537939280369	-30.1869297571709	3.51612568041809e-200	6.16823474769128e-199	metallophosphoesterase domain containing 2 [Source:HGNC Symbol;Acc:HGNC:1180]	protein_coding	40.01	30384493	30586872	5591	11	p14.1	MPPED2		202379
ENSG00000066405	20.9575281344594	-0.108834105501336	0.0746577530288965	-1.45777365492384	0.14490294221061	0.158906538031464	claudin 18 [Source:HGNC Symbol;Acc:HGNC:2039]	protein_coding	42.94	137998735	138033655	3434	3	q22.3	CLDN18		34920
ENSG00000066422	1388.2854604013	0.00871595187231881	0.0304449979872756	0.286285184711183	0.774659704367989	0.787915445830473	zinc finger and BTB domain containing 11 [Source:HGNC Symbol;Acc:HGNC:16740]	protein_coding	40.31	101648889	101677132	5657	3	q12.3	ZBTB11		28243
ENSG00000066427	1064.34568556084	0.188638190395244	0.0266413588942085	7.08065197215789	1.43477821735738e-12	2.41440901514655e-12	ataxin 3 [Source:HGNC Symbol;Acc:HGNC:7106]	protein_coding	42.4	92044496	92106621	1098	14	q32.12	ATXN3		62125
ENSG00000066455	2883.935456906	0.283984788666374	0.0353801919538574	8.02666048383076	1.00161780941785e-15	1.83611073129501e-15	golgin A5 [Source:HGNC Symbol;Acc:HGNC:4428]	protein_coding	39.58	92794305	92839947	2879	14	q32.12	GOLGA5		45642
ENSG00000066468	1779.36640615178	-1.11018881576507	0.105589059792477	-10.5142409445355	7.42764883380776e-26	1.68901986583798e-25	fibroblast growth factor receptor 2 [Source:HGNC Symbol;Acc:HGNC:3689]	protein_coding	45.41	121478332	121598458	4624	10	q26.13	FGFR2		120126
ENSG00000066557	1249.71305449596	0.12377543204029	0.0339215420529867	3.64887397651169	0.000263392265340747	0.000336275868582557	leucine rich repeat containing 40 [Source:HGNC Symbol;Acc:HGNC:26004]	protein_coding	35.12	70144805	70205579	2843	1	p31.1	LRRC40		60774
ENSG00000066583	1515.17567533682	-0.860346609826254	0.0461156954143043	-18.6562644691115	1.12313524673543e-77	5.74381205445189e-77	isochorismatase domain containing 1 [Source:HGNC Symbol;Acc:HGNC:24254]	protein_coding	38.93	129094749	129114028	1942	5	q23.3	ISOC1		19279
ENSG00000066629	2188.57121223599	0.535929292829033	0.0388834192864486	13.782977491792	3.22683772134943e-43	9.98510596955325e-43	EMAP like 1 [Source:HGNC Symbol;Acc:HGNC:3330]	protein_coding	45.19	99737693	99942060	1277	14	q32.2	EML1		204367
ENSG00000066651	660.692036008494	0.279095717029208	0.038163492504791	7.31315974276123	2.60932502138419e-13	4.4900866513257e-13	tRNA methyltransferase 11 homolog [Source:HGNC Symbol;Acc:HGNC:21080]	protein_coding	37.69	125986479	126203817	1843	6	q22.32	TRMT11		217338
ENSG00000066654	3420.3754431662	-0.178057561554951	0.0232633568679685	-7.65399261016024	1.94833478545759e-14	3.45224159899763e-14	THUMP domain containing 1 [Source:HGNC Symbol;Acc:HGNC:23807]	protein_coding	40.19	20702816	20742084	2567	16	p12.3	THUMPD1		39268
ENSG00000066697	1061.02767104127	0.475323430740503	0.0401139266012965	11.8493369014925	2.16900301065197e-32	5.560254637259e-32	Myb/SANT DNA binding domain containing 3 [Source:HGNC Symbol;Acc:HGNC:23370]	protein_coding	43.76	100427143	100451734	1880	9	q31.1	MSANTD3		24591
ENSG00000066735	547.336973580715	-0.336072347318276	0.113450930204149	-2.96227053152876	0.00305379339257359	0.00369862215807718	kinesin family member 26A [Source:HGNC Symbol;Acc:HGNC:20226]	protein_coding	63.82	104138587	104180894	6889	14	q32.33	KIF26A		42307
ENSG00000066739	2988.25129181463	-0.324416279826024	0.0411772637448456	-7.87852932230432	3.31256766211628e-15	5.98652806026961e-15	autophagy related 2B [Source:HGNC Symbol;Acc:HGNC:20187]	protein_coding	37.06	96279195	96363341	13162	14	q32.2	ATG2B		84146
ENSG00000066777	3592.57238736088	-0.800730279591138	0.040853177634749	-19.6001957730223	1.54030203317556e-85	8.62771180267169e-85	ADP ribosylation factor guanine nucleotide exchange factor 1 [Source:HGNC Symbol;Acc:HGNC:15772]	protein_coding	38.38	67173511	67343781	5882	8	q13.2	ARFGEF1		170270
ENSG00000066813	5440.28103952607	0.680117236286418	0.120625263850404	5.63826527359873	1.71771756267355e-08	2.55531746328417e-08	acyl-CoA synthetase medium chain family member 2B [Source:HGNC Symbol;Acc:HGNC:30931]	protein_coding	39.17	20536226	20576427	2935	16	p12.3	ACSM2B		40201
ENSG00000066827	1383.80473539735	0.0715420775921773	0.0668468055221576	1.07023928867421	0.284511613913458	0.304275354839101	zinc finger and AT-hook domain containing [Source:HGNC Symbol;Acc:HGNC:19899]	protein_coding	44.79	134477788	134713049	4273	8	q24.22	ZFAT		235261
ENSG00000066855	1543.73927029189	-0.245686654177923	0.051177746578672	-4.80065400691774	1.58148299466335e-06	2.20054232159168e-06	mitochondrial fission regulator 1 [Source:HGNC Symbol;Acc:HGNC:29510]	protein_coding	40.22	65644734	65771261	537	8	q13.1	MTFR1		126527
ENSG00000066923	216.097230299473	1.01898331483899	0.0705392178508718	14.4456282034944	2.67110724048083e-47	8.80976772180537e-47	stromal antigen 3 [Source:HGNC Symbol;Acc:HGNC:11356]	protein_coding	47.11	100177563	100221488	4450	7	q22.1	STAG3		43925
ENSG00000066926	1836.2644274921	-1.80045486590243	0.0496339463902351	-36.2746667723494	4.05971416669602e-288	1.3695838208519e-286	ferrochelatase [Source:HGNC Symbol;Acc:HGNC:3647]	protein_coding	42.66	57544377	57586732	7689	18	q21.31	FECH		42355
ENSG00000066933	7313.90365010647	0.216013171299938	0.0435404412411494	4.96120767595223	7.0056240713025e-07	9.86979178720487e-07	myosin IXA [Source:HGNC Symbol;Acc:HGNC:7608]	protein_coding	37.93	71822291	72118577	12478	15	q23	MYO9A		296286
ENSG00000067048	432.098859184165	-1.52039202113543	0.117899260628525	-12.8956874965133	4.75999099585788e-38	1.34870567294894e-37	DEAD-box helicase 3 Y-linked [Source:HGNC Symbol;Acc:HGNC:2699]	protein_coding	37.7	12904108	12920478	2709	Y	q11.221	DDX3Y		16370
ENSG00000067057	29522.1795874508	2.50218497656231	0.06288418555479	39.7903694623221	0	0	phosphofructokinase, platelet [Source:HGNC Symbol;Acc:HGNC:8878]	protein_coding	51.45	3066333	3137718	432	10	p15.2	PFKP		71385
ENSG00000067064	2327.40329160139	-0.83820793814393	0.0277652238508626	-30.1891294896904	3.2899798013337e-200	5.77775998227726e-199	isopentenyl-diphosphate delta isomerase 1 [Source:HGNC Symbol;Acc:HGNC:5387]	protein_coding	42.88	1039152	1049119	3370	10	p15.3	IDI1		9967
ENSG00000067066	4100.42654330314	0.795428581888248	0.0403908525108027	19.6932852970981	2.46192595716774e-86	1.39684169604759e-85	SP100 nuclear antigen [Source:HGNC Symbol;Acc:HGNC:11206]	protein_coding	39.21	230415942	230545606	3882	2	q37.1	SP100		129664
ENSG00000067082	15188.6339525915	0.442250021072129	0.0541692607755846	8.16422477877825	3.23506011488978e-16	6.0077043355821e-16	Kruppel like factor 6 [Source:HGNC Symbol;Acc:HGNC:2235]	protein_coding	48.08	3775996	3785281	764	10	p15.2	KLF6		9285
ENSG00000067113	8676.06758822282	1.24471807145594	0.0614225957230777	20.2648236663218	2.62900645342852e-91	1.58061829269302e-90	phospholipid phosphatase 1 [Source:HGNC Symbol;Acc:HGNC:9228]	protein_coding	39.6	55424854	55534969	1550	5	q11.2	PLPP1		110115
ENSG00000067141	7412.27884172631	0.0234042585861837	0.0608301489552067	0.384747678382602	0.700424367033809	0.71717479832519	neogenin 1 [Source:HGNC Symbol;Acc:HGNC:7754]	protein_coding	38.73	73051710	73305205	7342	15	q24.1	NEO1		253495
ENSG00000067167	26932.1305382519	0.530057175337425	0.0569660314913884	9.30479377728031	1.34252607821174e-20	2.73958383691423e-20	translocation associated membrane protein 1 [Source:HGNC Symbol;Acc:HGNC:20568]	protein_coding	38.27	70573218	70608416	3394	8	q13.3	TRAM1		35198
ENSG00000067177	519.276218494089	0.548402964103827	0.110110623382754	4.98047279414203	6.34291193995539e-07	8.94856825331735e-07	phosphorylase kinase regulatory subunit alpha 1 [Source:HGNC Symbol;Acc:HGNC:8925]	protein_coding	37.87	72578814	72714319	6286	X	q13.1	PHKA1		135505
ENSG00000067182	10592.3117797225	0.814969255887066	0.034945019295238	23.3214710514732	2.68507627541018e-120	2.20165400308646e-119	TNF receptor superfamily member 1A [Source:HGNC Symbol;Acc:HGNC:11916]	protein_coding	54.08	6328757	6342114	2069	12	p13.31	TNFRSF1A		13357
ENSG00000067191	215.802468466896	0.70695914064836	0.0535477917550298	13.2023957940704	8.49883949118297e-40	2.4710745103642e-39	calcium voltage-gated channel auxiliary subunit beta 1 [Source:HGNC Symbol;Acc:HGNC:1401]	protein_coding	54.39	39173453	39197703	3711	17	q12	CACNB1		24250
ENSG00000067208	1200.76764904661	-0.116479932716784	0.0323469971111674	-3.6009504164011	0.000317056044774353	0.000403171259192338	ecotropic viral integration site 5 [Source:HGNC Symbol;Acc:HGNC:3501]	protein_coding	38.19	92508696	92792404	7794	1	p22.1	EVI5		283708
ENSG00000067221	1226.86485470721	0.458013450466921	0.0342213515228461	13.3838504350465	7.51511007220467e-41	2.23183914973765e-40	stomatin like 1 [Source:HGNC Symbol;Acc:HGNC:14560]	protein_coding	52.84	73978926	73994622	6280	15	q24.1	STOML1		15696
ENSG00000067225	89213.403066029	0.693975981573464	0.0454904184791959	15.2554319079487	1.51489306731603e-52	5.45180079914332e-52	pyruvate kinase M1/2 [Source:HGNC Symbol;Acc:HGNC:9021]	protein_coding	48.38	72199029	72231822	3016	15	q23	PKM		32793
ENSG00000067248	2658.86237842205	-0.602243635593755	0.0401088954436596	-15.0152136809581	5.83734582792091e-51	2.04805644864157e-50	DExH-box helicase 29 [Source:HGNC Symbol;Acc:HGNC:15815]	protein_coding	37.07	55256055	55307694	4664	5	q11.2	DHX29		51639
ENSG00000067334	3555.10850748629	0.0212360622143256	0.0266898865369768	0.795659516382907	0.426229963369729	0.447955545051852	deoxynucleotidyltransferase terminal interacting protein 2 [Source:HGNC Symbol;Acc:HGNC:24013]	protein_coding	39.28	93866284	93879918	5896	1	p22.1	DNTTIP2		13634
ENSG00000067365	613.862782499628	0.499871075225839	0.0325358569962839	15.3636978206209	2.86742157291076e-53	1.04514038327994e-52	methyltransferase like 22 [Source:HGNC Symbol;Acc:HGNC:28368]	protein_coding	49.56	8621683	8649654	614	16	p13.2	METTL22		27971
ENSG00000067369	1928.6974790269	-0.333850254202424	0.037586859419381	-8.88210027013536	6.5609654424493e-19	1.29220519765293e-18	tumor protein p53 binding protein 1 [Source:HGNC Symbol;Acc:HGNC:11999]	protein_coding	41.72	43403061	43510728	10369	15	q15.3	TP53BP1		107667
ENSG00000067445	682.99348779193	-0.423805724742855	0.0744943836527319	-5.68909633132206	1.27713411549461e-08	1.90776537716386e-08	trophinin [Source:HGNC Symbol;Acc:HGNC:12326]	protein_coding	51.41	54920462	54931431	1196	X	p11.21	TRO		10969
ENSG00000067533	932.789657278411	0.032916146764457	0.046260913495851	0.711532572036415	0.476754273986298	0.49821558500616	ribosomal RNA processing 15 homolog [Source:HGNC Symbol;Acc:HGNC:24255]	protein_coding	37.63	218285293	218337983	7765	1	q41	RRP15		52690
ENSG00000067560	26311.5893365362	-0.203250231783669	0.0317022168401183	-6.41123088674549	1.44349387301611e-10	2.29350583348991e-10	ras homolog family member A [Source:HGNC Symbol;Acc:HGNC:667]	protein_coding	46.57	49359139	49412998	1944	3	p21.31	RHOA		53859
ENSG00000067596	2093.05425125862	-0.277781554073244	0.0213456368663577	-13.0135050929798	1.02529149135013e-38	2.93583995590941e-38	DEAH-box helicase 8 [Source:HGNC Symbol;Acc:HGNC:2749]	protein_coding	47.76	43483865	43610338	590	17	q21.31	DHX8		126473
ENSG00000067606	656.521329579354	-0.62630730225005	0.0533939262452727	-11.7299353370834	8.95270411070183e-32	2.2709946788238e-31	protein kinase C zeta [Source:HGNC Symbol;Acc:HGNC:9412]	protein_coding	56.45	2050411	2185395	2385	1	p36.33	PRKCZ		134984
ENSG00000067646	106.919433318458	-1.22835539495161	0.0990371537977068	-12.4029755283623	2.51796591432116e-35	6.79850796866713e-35	zinc finger protein Y-linked [Source:HGNC Symbol;Acc:HGNC:12870]	protein_coding	37.27	2935281	2982506	5113	Y	p11.2	ZFY		47225
ENSG00000067704	7576.20195998072	-0.0927969516917275	0.0405218840814055	-2.29004533711476	0.0220186886234802	0.0255522606231291	isoleucyl-tRNA synthetase 2, mitochondrial [Source:HGNC Symbol;Acc:HGNC:29685]	protein_coding	39.19	220094132	220148041	3530	1	q41	IARS2		53909
ENSG00000067715	137.71685404653	-1.81618429005864	0.131355503862279	-13.8264803274847	1.76444943196524e-43	5.47765849100821e-43	synaptotagmin 1 [Source:HGNC Symbol;Acc:HGNC:11509]	protein_coding	35.61	78863993	79452008	3095	12	q21.2	SYT1		588015
ENSG00000067798	196.717043667814	0.927296059773852	0.0972524292660518	9.53493981355534	1.49972535684894e-21	3.11880601891424e-21	neuron navigator 3 [Source:HGNC Symbol;Acc:HGNC:15998]	protein_coding	35.89	77324641	78213010	2232	12	q21.2	NAV3		888369
ENSG00000067829	4114.09612026449	-0.383396562542516	0.0270092657121377	-14.1950013239427	9.83845847200242e-46	3.16198585116227e-45	isocitrate dehydrogenase (NAD(+)) 3 non-catalytic subunit gamma [Source:HGNC Symbol;Acc:HGNC:5386]	protein_coding	58.77	153785766	153794523	1712	X	q28	IDH3G		8757
ENSG00000067836	1883.62174526277	-0.649602421769398	0.0380886908053976	-17.0549947512857	3.20901723034961e-65	1.39157462845759e-64	rogdi atypical leucine zipper [Source:HGNC Symbol;Acc:HGNC:29478]	protein_coding	63.01	4796968	4802880	1418	16	p13.3	ROGDI		5912
ENSG00000067840	177.732249729403	0.0912471688684186	0.0762185518262721	1.19717794004276	0.23123720626415	0.249520291664341	PDZ domain containing 4 [Source:HGNC Symbol;Acc:HGNC:21167]	protein_coding	56.35	153802166	153830565	3689	X	q28	PDZD4		28399
ENSG00000067842	15.3570719159091	-3.60559216555756	0.214702489182719	-16.7934343904559	2.72603244234617e-63	1.14837301251172e-62	ATPase plasma membrane Ca2+ transporting 3 [Source:HGNC Symbol;Acc:HGNC:816]	protein_coding	58.22	153517642	153582939	6774	X	q28	ATP2B3		65297
ENSG00000067900	4533.13168192349	0.231559620610973	0.0335516674820887	6.90158308032198	5.14261805584623e-12	8.53264449818167e-12	Rho associated coiled-coil containing protein kinase 1 [Source:HGNC Symbol;Acc:HGNC:10251]	protein_coding	36.91	20946906	21111813	9446	18	q11.1	ROCK1		164907
ENSG00000067955	2635.72381107511	0.773932096485339	0.0332302846611213	23.2899628871016	5.60341657229583e-120	4.57607653339932e-119	core-binding factor subunit beta [Source:HGNC Symbol;Acc:HGNC:1539]	protein_coding	40.51	67028984	67101058	2818	16	q22.1	CBFB		72074
ENSG00000067992	443.058389004588	-0.186120989200934	0.0509276583250462	-3.65461510154297	0.000257568092618937	0.00032889183498013	pyruvate dehydrogenase kinase 3 [Source:HGNC Symbol;Acc:HGNC:8811]	protein_coding	40.79	24465270	24550466	1741	X	p22.11	PDK3		85196
ENSG00000068001	6611.20013808275	-0.00379490729989242	0.0351055697584924	-0.108099863525912	0.913916476411185	0.920039869887977	hyaluronidase 2 [Source:HGNC Symbol;Acc:HGNC:5321]	protein_coding	60.99	50317790	50322782	4054	3	p21.31	HYAL2		4992
ENSG00000068024	1041.7196941581	-0.0471437186575731	0.038662975847661	-1.21935049291932	0.222711191702568	0.240752415412536	histone deacetylase 4 [Source:HGNC Symbol;Acc:HGNC:14063]	protein_coding	51.33	239048168	239401654	8976	2	q37.3	HDAC4		353486
ENSG00000068028	1405.11610238545	0.381963972346403	0.0319077686965053	11.9708769353163	5.04921158642647e-33	1.30821581371455e-32	Ras association domain family member 1 [Source:HGNC Symbol;Acc:HGNC:9882]	protein_coding	54.57	50329782	50340980	1757	3	p21.31	RASSF1		11198
ENSG00000068078	2148.38831100267	-0.91976362464418	0.0951094426225764	-9.67058158771981	4.02086500167985e-22	8.46588508917334e-22	fibroblast growth factor receptor 3 [Source:HGNC Symbol;Acc:HGNC:3690]	protein_coding	65.83	1793293	1808872	4301	4	p16.3	FGFR3		15579
ENSG00000068079	2511.35115974057	0.440711955297746	0.0313226524317521	14.0700713727229	5.80108273068598e-45	1.83963590914288e-44	interferon induced protein 35 [Source:HGNC Symbol;Acc:HGNC:5399]	protein_coding	50.91	43006740	43014456	1182	17	q21.31	IFI35		7716
ENSG00000068097	793.747627394236	0.177450129612753	0.0351939178428185	5.0420680756622	4.60527383601647e-07	6.52775843265542e-07	HEAT repeat containing 6 [Source:HGNC Symbol;Acc:HGNC:24076]	protein_coding	40.88	60041008	60078922	6108	17	q23.1	HEATR6		37914
ENSG00000068120	4507.15102115608	-0.522620919134437	0.0228138966603755	-22.9080076461535	3.86626594849933e-116	3.02205672188336e-115	Coenzyme A synthase [Source:HGNC Symbol;Acc:HGNC:29932]	protein_coding	57.56	42561467	42566277	574	17	q21.2	COASY		4810
ENSG00000068137	1746.28684352519	0.49243024993491	0.0348808783071798	14.1174842444707	2.96384391425986e-45	9.4487809816689e-45	pleckstrin homology, MyTH4 and FERM domain containing H3 [Source:HGNC Symbol;Acc:HGNC:26105]	protein_coding	62	42667914	42676994	659	17	q21.2	PLEKHH3		9080
ENSG00000068305	7579.69360907085	0.417559897663971	0.0422813993653276	9.8757350497341	5.30426299798982e-23	1.13776967175652e-22	myocyte enhancer factor 2A [Source:HGNC Symbol;Acc:HGNC:6993]	protein_coding	36.86	99565417	99716466	732	15	q26.3	MEF2A		151049
ENSG00000068308	3630.33710110878	0.0077276243399267	0.0230289398826994	0.335561444829343	0.737201602287524	0.75231560281238	OTU deubiquitinase 5 [Source:HGNC Symbol;Acc:HGNC:25402]	protein_coding	49.92	48922024	48958386	2077	X	p11.23	OTUD5		36362
ENSG00000068323	4166.2285324771	-0.034785507857113	0.0250135558524252	-1.3906662476275	0.164326657200062	0.179407163182763	transcription factor binding to IGHM enhancer 3 [Source:HGNC Symbol;Acc:HGNC:11752]	protein_coding	52.48	49028726	49043410	3279	X	p11.23	TFE3		14684
ENSG00000068354	1444.44895141824	0.222082458888199	0.0263887687065048	8.41579466469976	3.9024034716113e-17	7.38906664338817e-17	TBC1 domain family member 25 [Source:HGNC Symbol;Acc:HGNC:8092]	protein_coding	47.97	48539714	48562609	3785	X	p11.23	TBC1D25		22895
ENSG00000068366	5446.00715210897	-1.73873371606597	0.0511095674798196	-34.019730586695	1.1381449740266e-253	2.97402230169559e-252	acyl-CoA synthetase long chain family member 4 [Source:HGNC Symbol;Acc:HGNC:3571]	protein_coding	39.16	109624244	109733403	464	X	q23	ACSL4		109159
ENSG00000068383	1664.99018075822	-0.0123691296434984	0.0285424338638889	-0.433359316955359	0.664753751343333	0.682589326270218	inositol polyphosphate-5-phosphatase A [Source:HGNC Symbol;Acc:HGNC:6076]	protein_coding	54.13	132537787	132783480	3000	10	q26.3	INPP5A		245693
ENSG00000068394	1361.23079037237	-0.199602432589983	0.0249925481963824	-7.98647785018075	1.38848699103019e-15	2.53356329736274e-15	G-patch domain and KOW motifs [Source:HGNC Symbol;Acc:HGNC:30677]	protein_coding	50.86	49113407	49123735	1658	X	p11.23	GPKOW		10328
ENSG00000068400	2639.68934814167	0.280804634246783	0.0259643644308666	10.8150012681597	2.92288638336838e-27	6.80092878447358e-27	GRIP1 associated protein 1 [Source:HGNC Symbol;Acc:HGNC:18706]	protein_coding	50.22	48973720	49002264	2828	X	p11.23	GRIPAP1		28544
ENSG00000068438	1618.70727590699	-0.0334091605144298	0.025391793965736	-1.3157463611871	0.188259187933891	0.204695915478642	FtsJ RNA 2'-O-methyltransferase 1 [Source:HGNC Symbol;Acc:HGNC:13254]	protein_coding	50.6	48476021	48486364	1669	X	p11.23	FTSJ1		10343
ENSG00000068489	213.322979972159	1.84309730305509	0.070383492098189	26.1864998185066	3.78662188325672e-151	4.21148137762898e-150	proline rich 11 [Source:HGNC Symbol;Acc:HGNC:25619]	protein_coding	44.35	59155732	59206709	860	17	q22	PRR11		50977
ENSG00000068615	161.434146101479	0.38999235135352	0.108324024807316	3.60023874710367	0.000317925126217458	0.000404213039499388	receptor accessory protein 1 [Source:HGNC Symbol;Acc:HGNC:25786]	protein_coding	46.05	86213993	86338083	4017	2	p11.2	REEP1		124090
ENSG00000068650	17541.9801244399	1.6749464200559	0.0585265089889038	28.6185943599242	3.94433312706079e-180	5.75064632999241e-179	ATPase phospholipid transporting 11A [Source:HGNC Symbol;Acc:HGNC:13552]	protein_coding	50.37	112690038	112887168	8768	13	q34	ATP11A		197130
ENSG00000068654	2192.15751517883	-0.179258586868908	0.0317541960779326	-5.64519367547406	1.64995400878032e-08	2.45518603397324e-08	RNA polymerase I subunit A [Source:HGNC Symbol;Acc:HGNC:17264]	protein_coding	46.69	86020216	86106155	12480	2	p11.2	POLR1A		85939
ENSG00000068697	29593.9495999354	-0.102757596117988	0.041997027576007	-2.44678259507809	0.0144137752849367	0.0169046206670041	lysosomal protein transmembrane 4 alpha [Source:HGNC Symbol;Acc:HGNC:6924]	protein_coding	41.26	20032650	20051628	1365	2	p24.1	LAPTM4A		18978
ENSG00000068724	2023.53089820311	0.425858125983101	0.044914444695861	9.48154049029898	2.50556392490837e-21	5.18991394045036e-21	tetratricopeptide repeat domain 7A [Source:HGNC Symbol;Acc:HGNC:19750]	protein_coding	50.88	46916157	47076137	3033	2	p21	TTC7A		159980
ENSG00000068745	2337.93678895088	-0.15324137157663	0.0337179942095439	-4.54479500246355	5.49887444080273e-06	7.51855709057178e-06	inositol hexakisphosphate kinase 2 [Source:HGNC Symbol;Acc:HGNC:17313]	protein_coding	47.61	48688003	48740353	1746	3	p21.31	IP6K2		52350
ENSG00000068781	18.7192549058901	1.08179131792539	0.188567027709838	5.73690602786623	9.64217198740449e-09	1.44579121086317e-08	STON1-GTF2A1L readthrough [Source:HGNC Symbol;Acc:HGNC:30651]	protein_coding	40.98	48529925	48776517	3821	2	p16.3	STON1-GTF2A1L		246592
ENSG00000068784	1594.53540003568	0.309401889085081	0.0274938004119374	11.2535147723973	2.22543477424201e-29	5.38023392157705e-29	S1 RNA binding domain 1 [Source:HGNC Symbol;Acc:HGNC:25521]	protein_coding	36.55	45388680	45612165	3667	2	p21	SRBD1		223485
ENSG00000068796	1025.61165488992	0.330136178429926	0.0709017130115937	4.65625108910899	3.22019176011956e-06	4.43545129373229e-06	kinesin family member 2A [Source:HGNC Symbol;Acc:HGNC:6318]	protein_coding	38.5	62306162	62391025	2539	5	q12.1	KIF2A		84863
ENSG00000068831	612.388796640936	0.703370809418797	0.0387485805217629	18.1521697039651	1.23427735092367e-73	5.98405096308289e-73	RAS guanyl releasing protein 2 [Source:HGNC Symbol;Acc:HGNC:9879]	protein_coding	55.63	64726911	64745456	2409	11	q13.1	RASGRP2		18545
ENSG00000068878	2322.8606759638	-0.0678924108266501	0.0339853494114075	-1.99769641926534	0.0457495826616251	0.0520456027657172	proteasome activator subunit 4 [Source:HGNC Symbol;Acc:HGNC:20635]	protein_coding	38.04	53864069	53970993	7250	2	p16.2	PSME4		106924
ENSG00000068885	855.286127238937	0.00584258599126767	0.0469484354075079	0.124446873267545	0.900961462268794	0.907955635836277	intraflagellar transport 80 [Source:HGNC Symbol;Acc:HGNC:29262]	protein_coding	36.52	160256986	160399880	3999	3	q25.33	IFT80		142894
ENSG00000068903	3872.16521088198	0.403188918223387	0.0226111000690603	17.8314596367245	4.02767337081368e-71	1.89111851238986e-70	sirtuin 2 [Source:HGNC Symbol;Acc:HGNC:10886]	protein_coding	53.55	38878555	38899862	4734	19	q13.2	SIRT2		21307
ENSG00000068912	4044.93560577405	0.204734582002878	0.0299051927396116	6.84612146744976	7.58790580401376e-12	1.2541143560983e-11	endoplasmic reticulum lectin 1 [Source:HGNC Symbol;Acc:HGNC:25222]	protein_coding	38.1	53787044	53818819	485	2	p16.2	ERLEC1		31775
ENSG00000068971	1591.90467250341	-0.0432626908712482	0.0356540264835772	-1.21340266831225	0.22497590665402	0.243087231140949	protein phosphatase 2 regulatory subunit B'beta [Source:HGNC Symbol;Acc:HGNC:9310]	protein_coding	54.41	64917553	64934475	563	11	q13.1	PPP2R5B		16922
ENSG00000068976	346.576715702699	0.16596207105238	0.0738659543212102	2.24680060763427	0.0246527729223999	0.0285254240025515	glycogen phosphorylase, muscle associated [Source:HGNC Symbol;Acc:HGNC:9726]	protein_coding	56.89	64746389	64759974	2152	11	q13.1	PYGM		13585
ENSG00000069011	46.9782907339588	0.721444390034984	0.229534981570252	3.14306945764681	0.00167186163370806	0.00205353862161688	paired like homeodomain 1 [Source:HGNC Symbol;Acc:HGNC:9004]	protein_coding	59.39	135027734	135034813	2337	5	q31.1	PITX1		7079
ENSG00000069018	10.968013835634	-0.880597185819819	0.128442492174985	-6.85596464930099	7.08328930818969e-12	1.17142820631873e-11	transient receptor potential cation channel subfamily C member 7 [Source:HGNC Symbol;Acc:HGNC:20754]	protein_coding	42.52	136212745	136365545	3570	5	q31.1	TRPC7		152800
ENSG00000069020	4530.59802528484	0.744277946808893	0.0616597149168782	12.0707328571375	1.50785449259284e-33	3.94771778820652e-33	microtubule associated serine/threonine kinase family member 4 [Source:HGNC Symbol;Acc:HGNC:19037]	protein_coding	39.2	66596361	67169595	10711	5	q12.3	MAST4		573234
ENSG00000069122	12860.0369914312	-0.23507622155277	0.0573610087794801	-4.09818841325651	4.16396281626137e-05	5.495171162937e-05	adhesion G protein-coupled receptor F5 [Source:HGNC Symbol;Acc:HGNC:19030]	protein_coding	41.65	46852522	46954943	5761	6	p12.3	ADGRF5		102421
ENSG00000069188	194.887098899897	0.100435460534734	0.111794227844257	0.89839576220923	0.368974594962805	0.390487885766741	sidekick cell adhesion molecule 2 [Source:HGNC Symbol;Acc:HGNC:19308]	protein_coding	52.32	73334384	73644445	11079	17	q25.1	SDK2		310061
ENSG00000069206	10.0578572664075	-0.471201547073285	0.182899522628463	-2.5762863691584	0.00998678967587567	0.0118013134336174	ADAM metallopeptidase domain 7 [Source:HGNC Symbol;Acc:HGNC:214]	protein_coding	36.76	24440930	24526970	1417	8	p21.2	ADAM7		86040
ENSG00000069248	2392.43393142942	-0.150312031513818	0.0311905599323393	-4.81915143042911	1.44170098716179e-06	2.00966256495785e-06	nucleoporin 133 [Source:HGNC Symbol;Acc:HGNC:18016]	protein_coding	40.26	229440259	229508341	5208	1	q42.13	NUP133		68082
ENSG00000069275	23302.5535857838	-0.261711825884288	0.0441209430747279	-5.93169156518312	2.99829468783494e-09	4.57440089314569e-09	nuclear casein kinase and cyclin dependent kinase substrate 1 [Source:HGNC Symbol;Acc:HGNC:29923]	protein_coding	39.53	205712822	205750182	6399	1	q32.1	NUCKS1		37360
ENSG00000069329	8727.44439901797	0.124020733707005	0.0338183779119908	3.66725849565458	0.000245164920138093	0.000313325286215707	VPS35 retromer complex component [Source:HGNC Symbol;Acc:HGNC:13487]	protein_coding	38.86	46656132	46689518	6776	16	q11.2	VPS35		33386
ENSG00000069345	5449.85553062142	-0.0421033347828542	0.0241012511047586	-1.74693565076136	0.0806485008947365	0.0900862686045907	DnaJ heat shock protein family (Hsp40) member A2 [Source:HGNC Symbol;Acc:HGNC:14884]	protein_coding	42.53	46955362	46973674	3008	16	q11.2	DNAJA2		18312
ENSG00000069399	2662.46846426709	0.287700278911651	0.0655620718569228	4.38821212879765	1.14286277970864e-05	1.54209498805356e-05	BCL3 transcription coactivator [Source:HGNC Symbol;Acc:HGNC:998]	protein_coding	58.73	44747705	44760044	1714	19	q13.32	BCL3		12339
ENSG00000069424	1354.23998376879	0.683583151497135	0.074144142391344	9.21965147144166	2.98067463513688e-20	6.03687060713507e-20	potassium voltage-gated channel subfamily A regulatory beta subunit 2 [Source:HGNC Symbol;Acc:HGNC:6229]	protein_coding	56.04	5990927	6101193	615	1	p36.31	KCNAB2		110266
ENSG00000069431	1514.67152532239	0.257553640966089	0.08960126070536	2.87444215559662	0.004047419018019	0.00487113167732658	ATP binding cassette subfamily C member 9 [Source:HGNC Symbol;Acc:HGNC:60]	protein_coding	36.12	21797389	21942543	8668	12	p12.1	ABCC9		145154
ENSG00000069482	11.1883979822643	-1.61693202386645	0.201999178039571	-8.00464655133251	1.1981029382651e-15	2.1906046624482e-15	galanin and GMAP prepropeptide [Source:HGNC Symbol;Acc:HGNC:4114]	protein_coding	57.14	68683779	68691175	646	11	q13.2	GAL		7396
ENSG00000069493	723.376340711188	2.01383143685961	0.0518131748045069	38.8671692954133	0	0	C-type lectin domain family 2 member D [Source:HGNC Symbol;Acc:HGNC:14351]	protein_coding	37.39	9664969	9699553	571	12	p13.31	CLEC2D		34584
ENSG00000069509	965.804532937921	-0.119432176206181	0.0369635289311608	-3.23108154604519	0.00123322750838038	0.00152608730103625	FUN14 domain containing 1 [Source:HGNC Symbol;Acc:HGNC:28746]	protein_coding	41.03	44523639	44542859	1054	X	p11.3	FUNDC1		19220
ENSG00000069535	14513.563677675	0.916670654430121	0.0950487340711862	9.6442173942431	5.20063598184323e-22	1.09271941055769e-21	monoamine oxidase B [Source:HGNC Symbol;Acc:HGNC:6834]	protein_coding	39.31	43766610	43882450	2570	X	p11.3	MAOB		115840
ENSG00000069667	3282.58756716442	0.648778212733891	0.0421077263367742	15.4075812012507	1.45558912726072e-53	5.3305901078898e-53	RAR related orphan receptor A [Source:HGNC Symbol;Acc:HGNC:10258]	protein_coding	41.64	60488284	61229302	10827	15	q22.2	RORA		741018
ENSG00000069696	159.877637794201	2.04872180600628	0.117380225495596	17.4537218458755	3.22516073841473e-68	1.45941671227707e-67	dopamine receptor D4 [Source:HGNC Symbol;Acc:HGNC:3025]	protein_coding	67.07	637269	640706	1399	11	p15.5	DRD4		3437
ENSG00000069702	3409.23277476224	-1.39892968871901	0.0597186279223514	-23.4253487963246	2.35817723367117e-121	1.95434841525955e-120	transforming growth factor beta receptor 3 [Source:HGNC Symbol;Acc:HGNC:11774]	protein_coding	42.29	91680343	91906335	6455	1	p22.1	TGFBR3		225992
ENSG00000069812	155.64745795774	-0.22277981736785	0.126983333937199	-1.75440201844147	0.0793616457291529	0.0886854503992124	hes family bHLH transcription factor 2 [Source:HGNC Symbol;Acc:HGNC:16005]	protein_coding	57.51	6412418	6424670	1222	1	p36.31	HES2		12252
ENSG00000069849	4943.87924636172	-0.752727245918391	0.0454950790072192	-16.545245383549	1.73257352402706e-61	7.12119315460666e-61	ATPase Na+/K+ transporting subunit beta 3 [Source:HGNC Symbol;Acc:HGNC:806]	protein_coding	40.6	141876124	141926549	734	3	q23	ATP1B3		50425
ENSG00000069869	1422.37238769929	0.905051240156746	0.0652998213020702	13.8599344088566	1.10775435611554e-43	3.45086003775906e-43	NEDD4 E3 ubiquitin protein ligase [Source:HGNC Symbol;Acc:HGNC:7727]	protein_coding	38.49	55826922	55993660	5707	15	q21.3	NEDD4		166738
ENSG00000069943	630.487298214823	0.206870415086741	0.0406336818862454	5.09110682280474	3.55979393814058e-07	5.06664119236972e-07	phosphatidylinositol glycan anchor biosynthesis class B [Source:HGNC Symbol;Acc:HGNC:8959]	protein_coding	39.99	55318960	55355648	1812	15	q21.3	PIGB		36688
ENSG00000069956	1877.51143104477	0.0958235500624939	0.0416974499816662	2.29806739032306	0.0215579538925621	0.0250336995716763	mitogen-activated protein kinase 6 [Source:HGNC Symbol;Acc:HGNC:6879]	protein_coding	43.13	51952106	52067375	552	15	q21.2	MAPK6		115269
ENSG00000069966	1905.48269705413	-0.83490227356975	0.0389512226250539	-21.4345588482948	6.36339640234104e-102	4.3569128025649e-101	G protein subunit beta 5 [Source:HGNC Symbol;Acc:HGNC:4401]	protein_coding	45.39	52115100	52191392	8934	15	q21.2	GNB5		76292
ENSG00000069974	1102.75206902191	0.100977885265579	0.049761966866458	2.02921812830599	0.0424360779223041	0.0483676502384792	RAB27A, member RAS oncogene family [Source:HGNC Symbol;Acc:HGNC:9766]	protein_coding	41.6	55202966	55319113	3459	15	q21.3	RAB27A		116147
ENSG00000069998	1850.82102303641	0.211968443835634	0.0320401408429393	6.61571510795484	3.69759873193639e-11	5.99230346780503e-11	haloacid dehalogenase like hydrolase domain containing 5 [Source:HGNC Symbol;Acc:HGNC:1843]	protein_coding	50.12	17137511	17165287	1735	22	q11.1	HDHD5		27776
ENSG00000070010	2481.84857995443	0.291642249469237	0.0228330290731862	12.7728234626445	2.32562641023347e-37	6.51777888754034e-37	ubiquitin recognition factor in ER associated degradation 1 [Source:HGNC Symbol;Acc:HGNC:12520]	protein_coding	46.94	19449911	19479202	1791	22	q11.21	UFD1		29291
ENSG00000070018	2184.30282574122	-0.670689173409868	0.0590364385343441	-11.3605967782033	6.56943225263877e-30	1.60642219957157e-29	LDL receptor related protein 6 [Source:HGNC Symbol;Acc:HGNC:6698]	protein_coding	38.54	12116025	12267044	10252	12	p13.2	LRP6		151019
ENSG00000070019	59.2664242640894	-0.659932835478359	0.0735630419162914	-8.97098350322853	2.93878474564979e-19	5.83978203130777e-19	guanylate cyclase 2C [Source:HGNC Symbol;Acc:HGNC:4688]	protein_coding	39.57	14612632	14696599	3858	12	p12.3	GUCY2C		83967
ENSG00000070047	2500.33365155551	0.345202116226864	0.0308356847296914	11.194890570874	4.31935222206125e-29	1.03914200900501e-28	PHD and ring finger domains 1 [Source:HGNC Symbol;Acc:HGNC:24351]	protein_coding	56.31	576470	612222	5278	11	p15.5	PHRF1		35752
ENSG00000070061	2177.59073563594	-0.202501602103284	0.035682628216444	-5.67507530204749	1.38627661097823e-08	2.06832572327545e-08	elongator acetyltransferase complex subunit 1 [Source:HGNC Symbol;Acc:HGNC:5959]	protein_coding	39.99	108866898	108934328	3099	9	q31.3	ELP1		67430
ENSG00000070081	3718.63783965559	0.863890264600099	0.0515320978978458	16.7641198367787	4.46578281349956e-63	1.87299709782004e-62	nucleobindin 2 [Source:HGNC Symbol;Acc:HGNC:8044]	protein_coding	41.44	17208153	17349980	530	11	p15.1	NUCB2		141827
ENSG00000070087	4487.29647355748	-1.37121339543588	0.0949553117845854	-14.4406181146201	2.87254400258248e-47	9.46836716024901e-47	profilin 2 [Source:HGNC Symbol;Acc:HGNC:8882]	protein_coding	39.59	149964904	150050788	1780	3	q25.1	PFN2		85884
ENSG00000070159	2658.78379200164	-1.26595543631482	0.0500207391598561	-25.3086111396531	2.56795016906511e-141	2.62241204489739e-140	protein tyrosine phosphatase non-receptor type 3 [Source:HGNC Symbol;Acc:HGNC:9655]	protein_coding	45.34	109375466	109498313	587	9	q31.3	PTPN3		122847
ENSG00000070182	137.651256039746	-2.57801174640082	0.0971783914460969	-26.5286521832459	4.52928214818597e-155	5.20514599281967e-154	spectrin beta, erythrocytic [Source:HGNC Symbol;Acc:HGNC:11274]	protein_coding	48.21	64746283	64879907	10177	14	q23.3	SPTB		133624
ENSG00000070190	127.17256868487	0.59766431044398	0.0602323857608686	9.92264050135412	3.31858588597914e-23	7.15338644683628e-23	dual adaptor of phosphotyrosine and 3-phosphoinositides 1 [Source:HGNC Symbol;Acc:HGNC:16500]	protein_coding	38.7	99816827	99870190	2955	4	q23	DAPP1		53363
ENSG00000070193	10.6384341274056	-3.43352577358518	0.124415040695321	-27.5973528151915	1.19715678503408e-167	1.56537172850508e-166	fibroblast growth factor 10 [Source:HGNC Symbol;Acc:HGNC:3666]	protein_coding	35.66	44300247	44389706	6113	5	p12	FGF10		89459
ENSG00000070214	6983.44692095052	-0.347453931286092	0.0445181814797379	-7.8047646992102	5.96126621631588e-15	1.07136412550845e-14	solute carrier family 44 member 1 [Source:HGNC Symbol;Acc:HGNC:18798]	protein_coding	38.86	105244622	105439171	9640	9	q31.1	SLC44A1		194549
ENSG00000070269	758.25420601995	-0.385418036345978	0.0393733940013554	-9.78879383201536	1.25787419091513e-22	2.67938100498553e-22	transmembrane protein 260 [Source:HGNC Symbol;Acc:HGNC:20185]	protein_coding	39.13	56488354	56650606	662	14	q22.3	TMEM260		162252
ENSG00000070366	1745.87007119862	-0.229771196449666	0.0253951840963491	-9.04782558684812	1.45843486918869e-19	2.91345840481655e-19	SMG6 nonsense mediated mRNA decay factor [Source:HGNC Symbol;Acc:HGNC:17809]	protein_coding	45.76	2059839	2303785	2419	17	p13.3	SMG6		243946
ENSG00000070367	4299.97090923291	0.11979061436475	0.0342455216565081	3.49799356442229	0.000468772444069322	0.000591552255223025	exocyst complex component 5 [Source:HGNC Symbol;Acc:HGNC:10696]	protein_coding	35.94	57200507	57268905	10486	14	q22.3	EXOC5		68398
ENSG00000070371	373.751993897184	0.690870925730109	0.0636174547727014	10.8597699829162	1.79200007701427e-27	4.18580469982878e-27	clathrin heavy chain like 1 [Source:HGNC Symbol;Acc:HGNC:2093]	protein_coding	46.42	19179473	19291719	5313	22	q11.21	CLTCL1		112246
ENSG00000070404	5393.4701737274	1.13600054492639	0.084355963534077	13.4667484945209	2.45438520686961e-41	7.36043406983426e-41	follistatin like 3 [Source:HGNC Symbol;Acc:HGNC:3973]	protein_coding	64.93	676392	683392	2501	19	p13.3	FSTL3		7000
ENSG00000070413	8474.94449197042	0.245513870690793	0.0344036084014987	7.13628256157274	9.5888796610337e-13	1.62183396143e-12	DiGeorge syndrome critical region gene 2 [Source:HGNC Symbol;Acc:HGNC:2845]	protein_coding	48.62	19036282	19122454	4361	22	q11.21	DGCR2		86172
ENSG00000070423	1693.93024377932	0.539073357096728	0.0310319461586659	17.3715613690632	1.35488483499302e-67	6.06502516342946e-67	ring finger protein 126 [Source:HGNC Symbol;Acc:HGNC:21151]	protein_coding	63.49	647526	663233	1671	19	p13.3	RNF126		15707
ENSG00000070444	1547.12665050475	0.501399893610256	0.0330580610079807	15.1672505380521	5.8266941515453e-52	2.07528020186843e-51	MAX network transcriptional repressor [Source:HGNC Symbol;Acc:HGNC:7188]	protein_coding	61.64	2384073	2401104	4925	17	p13.3	MNT		17031
ENSG00000070476	1618.51232149199	0.0290914505193599	0.0356483905808775	0.816066308894327	0.414462211960284	0.436294408918555	ZXD family zinc finger C [Source:HGNC Symbol;Acc:HGNC:28160]	protein_coding	48.66	126437601	126475891	4639	3	q21.3	ZXDC		38290
ENSG00000070495	1701.67423924737	0.36840855063419	0.0356020371578911	10.3479626460795	4.27485711287279e-25	9.56010286253952e-25	jumonji domain containing 6, arginine demethylase and lysine hydroxylase [Source:HGNC Symbol;Acc:HGNC:19355]	protein_coding	48.83	76712832	76726799	5303	17	q25.1	JMJD6		13967
ENSG00000070501	527.876820460704	-0.206752124040596	0.03541184033536	-5.8385026613301	5.2672041700134e-09	7.97377759742583e-09	DNA polymerase beta [Source:HGNC Symbol;Acc:HGNC:9174]	protein_coding	40.44	42338454	42371808	675	8	p11.21	POLB		33354
ENSG00000070526	26.1721405050502	-0.502338016334924	0.124731124469493	-4.02736701421935	5.64049511821774e-05	7.40640186788471e-05	ST6 N-acetylgalactosaminide alpha-2,6-sialyltransferase 1 [Source:HGNC Symbol;Acc:HGNC:23614]	protein_coding	48.61	76624761	76643786	2657	17	q25.1	ST6GALNAC1		19025
ENSG00000070540	1314.30257656765	0.00868955774419344	0.0419676121285702	0.207053899506421	0.835967764722866	0.846241354844538	WD repeat domain, phosphoinositide interacting 1 [Source:HGNC Symbol;Acc:HGNC:25471]	protein_coding	46.58	68420948	68457513	624	17	q24.2	WIPI1		36565
ENSG00000070601	36.8911153004215	-0.759757812723203	0.130772400857661	-5.80977184589706	6.25580371118023e-09	9.43779535341405e-09	FERM and PDZ domain containing 1 [Source:HGNC Symbol;Acc:HGNC:29159]	protein_coding	44.17	37650954	37746904	5017	9	p13.2	FRMPD1		95950
ENSG00000070610	4869.48078673047	-0.576815473616058	0.0298926994108651	-19.2961989042182	5.78084153321218e-83	3.13836452189475e-82	glucosylceramidase beta 2 [Source:HGNC Symbol;Acc:HGNC:18986]	protein_coding	50.7	35736866	35749228	3611	9	p13.3	GBA2		12362
ENSG00000070614	8548.95013629671	0.392638417721283	0.0464929835608643	8.44511123290846	3.03756082056871e-17	5.76969442062139e-17	N-deacetylase and N-sulfotransferase 1 [Source:HGNC Symbol;Acc:HGNC:7680]	protein_coding	52.04	150485818	150558211	777	5	q33.1	NDST1		72393
ENSG00000070669	1311.86210397583	0.703296115674758	0.0717448410003289	9.80274129636073	1.09570877837363e-22	2.33487410987115e-22	asparagine synthetase (glutamine-hydrolyzing) [Source:HGNC Symbol;Acc:HGNC:753]	protein_coding	38.47	97851677	97872542	2289	7	q21.3	ASNS		20865
ENSG00000070718	1606.60952135319	0.0402366104069119	0.0381934542251644	1.05349493056329	0.292114216471691	0.312200315529614	adaptor related protein complex 3 subunit mu 2 [Source:HGNC Symbol;Acc:HGNC:570]	protein_coding	41.4	42152946	42171673	3669	8	p11.21	AP3M2		18727
ENSG00000070729	6.11790019111957	-1.19216149778156	0.128735285061148	-9.2605651761698	2.03352934281199e-20	4.13199106509018e-20	cyclic nucleotide gated channel subunit beta 1 [Source:HGNC Symbol;Acc:HGNC:2151]	protein_coding	50.27	57882340	57971128	5657	16	q21	CNGB1		88788
ENSG00000070731	458.396776596268	-1.80577619962856	0.109636010462607	-16.4706485762216	5.96276504541799e-61	2.43415819854082e-60	ST6 N-acetylgalactosaminide alpha-2,6-sialyltransferase 2 [Source:HGNC Symbol;Acc:HGNC:10867]	protein_coding	54.09	76565377	76586956	1904	17	q25.1	ST6GALNAC2		21579
ENSG00000070756	56515.5282389481	0.90999815228669	0.048784636018909	18.6533758688693	1.18549971641657e-77	6.05893036166666e-77	poly(A) binding protein cytoplasmic 1 [Source:HGNC Symbol;Acc:HGNC:8554]	protein_coding	40.75	100685816	100722809	608	8	q22.3	PABPC1		36993
ENSG00000070759	132.029060467284	-0.0164685780633365	0.0448570281982341	-0.367134844300382	0.713518437325191	0.729983209285409	testis associated actin remodelling kinase 2 [Source:HGNC Symbol;Acc:HGNC:11732]	protein_coding	42.23	45343883	45491163	2600	1	p34.1	TESK2		147280
ENSG00000070761	1597.22541566291	0.150393055443203	0.0298933060805044	5.0309943984846	4.87942405748959e-07	6.90670046937226e-07	cilia and flagella associated protein 20 [Source:HGNC Symbol;Acc:HGNC:29523]	protein_coding	44.82	58113592	58129381	1281	16	q21	CFAP20		15789
ENSG00000070770	3902.9732012545	0.560179331345076	0.0296351987965507	18.9024995307363	1.08775197610805e-79	5.68468641426901e-79	casein kinase 2 alpha 2 [Source:HGNC Symbol;Acc:HGNC:2459]	protein_coding	41.51	58157907	58198106	1569	16	q21	CSNK2A2		40199
ENSG00000070778	962.409822029226	-0.942143537253468	0.0389379640097504	-24.1960143837399	2.45037439418852e-129	2.21024042770968e-128	protein tyrosine phosphatase non-receptor type 21 [Source:HGNC Symbol;Acc:HGNC:9651]	protein_coding	41.39	88465778	88555007	6443	14	q31.3	PTPN21		89229
ENSG00000070785	601.341945751116	0.128831191893358	0.0369047553930879	3.49091033177495	0.000481377784231659	0.000607128657292642	eukaryotic translation initiation factor 2B subunit gamma [Source:HGNC Symbol;Acc:HGNC:3259]	protein_coding	42.55	44850522	44986722	1900	1	p34.1	EIF2B3		136200
ENSG00000070808	18.693203786286	-2.10357385151462	0.142780894667326	-14.7328804488574	3.96441423019848e-49	1.34921454935887e-48	calcium/calmodulin dependent protein kinase II alpha [Source:HGNC Symbol;Acc:HGNC:1460]	protein_coding	52.1	150219491	150290093	4837	5	q32	CAMK2A		70602
ENSG00000070814	2211.80804712842	0.449427633143155	0.0370058861350491	12.1447607416565	6.11612409975214e-34	1.61166524466837e-33	treacle ribosome biogenesis factor 1 [Source:HGNC Symbol;Acc:HGNC:11654]	protein_coding	52.46	150357629	150400308	4194	5	q32	TCOF1		42679
ENSG00000070831	14761.1813476044	0.0867382750791034	0.0286442237393966	3.02812447871666	0.00246076701513921	0.00299622994644294	cell division cycle 42 [Source:HGNC Symbol;Acc:HGNC:1736]	protein_coding	43.81	22025511	22101360	10598	1	p36.12	CDC42		75849
ENSG00000070882	2856.92230609442	-0.430432741633112	0.0510035399382914	-8.4392719045362	3.19320486075301e-17	6.05894940077633e-17	oxysterol binding protein like 3 [Source:HGNC Symbol;Acc:HGNC:16370]	protein_coding	40.72	24796540	24981634	6749	7	p15.3	OSBPL3		185094
ENSG00000070915	1423.22279215179	-7.62546916966287	0.15040632446598	-50.6991258295636	0	0	solute carrier family 12 member 3 [Source:HGNC Symbol;Acc:HGNC:10912]	protein_coding	52.83	56865207	56915850	3119	16	q13	SLC12A3		50643
ENSG00000070950	585.829356939458	0.464438401352737	0.0287348950247793	16.1628709954302	9.21673696352372e-59	3.65582964329258e-58	RAD18 E3 ubiquitin protein ligase [Source:HGNC Symbol;Acc:HGNC:18278]	protein_coding	40.44	8775402	8963773	557	3	p25.3	RAD18		188371
ENSG00000070961	2712.96923444145	-0.287843458364911	0.0532328926207953	-5.40724811659897	6.40004555571572e-08	9.35364669301981e-08	ATPase plasma membrane Ca2+ transporting 1 [Source:HGNC Symbol;Acc:HGNC:814]	protein_coding	36.37	89588049	89709300	6977	12	q21.33	ATP2B1		121251
ENSG00000071051	3433.2101408476	1.03484850674065	0.0527062825552898	19.6342533863031	7.88309479120003e-86	4.43239706087328e-85	NCK adaptor protein 2 [Source:HGNC Symbol;Acc:HGNC:7665]	protein_coding	44.54	105744912	105894274	2666	2	q12.2	NCK2		149362
ENSG00000071054	11303.0373922031	1.7488015752647	0.0444532615370194	39.3402309481463	0	0	mitogen-activated protein kinase kinase kinase kinase 4 [Source:HGNC Symbol;Acc:HGNC:6866]	protein_coding	41.04	101696850	101894689	526	2	q11.2	MAP4K4		197839
ENSG00000071073	4746.37766212086	-0.554825100446829	0.0480074916747729	-11.5570524743408	6.80030852900284e-31	1.69402220601979e-30	alpha-1,3-mannosyl-glycoprotein 4-beta-N-acetylglucosaminyltransferase A [Source:HGNC Symbol;Acc:HGNC:7047]	protein_coding	40.02	98619106	98731132	8432	2	q11.2	MGAT4A		112026
ENSG00000071082	40764.2049803819	0.778407701136981	0.0437597782048827	17.7882003307349	8.72370161634445e-71	4.0795246722888e-70	ribosomal protein L31 [Source:HGNC Symbol;Acc:HGNC:10334]	protein_coding	42.39	101002229	101024032	1291	2	q11.2	RPL31		21803
ENSG00000071127	20441.9583405416	-0.340806487831418	0.0331768064356521	-10.2724319922844	9.38094690984589e-25	2.08241621759329e-24	WD repeat domain 1 [Source:HGNC Symbol;Acc:HGNC:12754]	protein_coding	54.98	10074339	10116949	2993	4	p16.1	WDR1		42610
ENSG00000071189	3503.79436645778	-0.0886249047564021	0.0340196427102122	-2.60510980410145	0.00918448204864867	0.0108730276649465	sorting nexin 13 [Source:HGNC Symbol;Acc:HGNC:21335]	protein_coding	35.09	17790761	17940501	6357	7	p21.1	SNX13		149740
ENSG00000071205	1334.07964115584	0.805687946162908	0.042539728510254	18.9396588642708	5.37441896276882e-80	2.81779310206299e-79	Rho GTPase activating protein 10 [Source:HGNC Symbol;Acc:HGNC:26099]	protein_coding	40.94	147732063	148072776	1559	4	q31.23	ARHGAP10		340713
ENSG00000071242	4257.53366456936	0.266138881807227	0.0440877295219507	6.03657490855182	1.57419692824912e-09	2.4231164441945e-09	ribosomal protein S6 kinase A2 [Source:HGNC Symbol;Acc:HGNC:10431]	protein_coding	46.48	166409364	166906451	5832	6	q27	RPS6KA2		497087
ENSG00000071243	1099.26851680476	0.473224562413608	0.0319522231358412	14.8103798725287	1.25528895815359e-49	4.30555356667898e-49	inhibitor of growth family member 3 [Source:HGNC Symbol;Acc:HGNC:14587]	protein_coding	35.56	120950763	120977216	3749	7	q31.31	ING3		26453
ENSG00000071246	2995.04271095353	2.12233755880468	0.0484234254097593	43.8287366258263	0	0	vasohibin 1 [Source:HGNC Symbol;Acc:HGNC:19964]	protein_coding	55.57	76761468	76783015	6449	14	q24.3	VASH1		21547
ENSG00000071282	1460.90125789945	-0.260708291570292	0.068711121087006	-3.79426630574354	0.000148080676106074	0.000191116291352363	LIM and cysteine rich domains 1 [Source:HGNC Symbol;Acc:HGNC:6633]	protein_coding	43.85	8501807	8574668	8284	3	p25.3	LMCD1		72861
ENSG00000071462	3696.44035522368	-0.120282480172611	0.0315798189168243	-3.80884008516369	0.000139620215621439	0.000180397901018321	BUD23 rRNA methyltransferase and ribosome maturation factor [Source:HGNC Symbol;Acc:HGNC:16405]	protein_coding	54.07	73683025	73705161	458	7	q11.23	BUD23		22136
ENSG00000071537	12264.4206675014	-0.0454075857309608	0.043886555197912	-1.03465823476437	0.300828547329491	0.321112014045234	SEL1L adaptor subunit of ERAD E3 ubiquitin ligase [Source:HGNC Symbol;Acc:HGNC:10717]	protein_coding	38.48	81471547	81533853	7919	14	q31.1	SEL1L		62306
ENSG00000071539	277.731230468838	1.26392267608787	0.0611584299777572	20.6663689134523	6.95565453056045e-95	4.3764794907873e-94	thyroid hormone receptor interactor 13 [Source:HGNC Symbol;Acc:HGNC:12307]	protein_coding	50.22	892884	919357	2431	5	p15.33	TRIP13		26473
ENSG00000071553	10460.2196449638	-0.428629403178966	0.0247081305572936	-17.34770674718	2.05276801976514e-67	9.16123945454592e-67	ATPase H+ transporting accessory protein 1 [Source:HGNC Symbol;Acc:HGNC:868]	protein_coding	56.77	154428633	154436516	2318	X	q28	ATP6AP1		7883
ENSG00000071564	2265.76216456463	0.397824257516022	0.0304033718646006	13.0848729307955	4.01831603249251e-39	1.15653093755332e-38	transcription factor 3 [Source:HGNC Symbol;Acc:HGNC:11633]	protein_coding	59.56	1609290	1652615	996	19	p13.3	TCF3		43325
ENSG00000071575	4427.721655333	0.329913355303949	0.0475750405078349	6.93458905725193	4.07403690771744e-12	6.77906038776978e-12	tribbles pseudokinase 2 [Source:HGNC Symbol;Acc:HGNC:30809]	protein_coding	47.65	12716910	12742734	4344	2	p24.3	TRIB2		25824
ENSG00000071626	4344.72133521113	0.508975279711368	0.0229355623664586	22.191532589395	4.14620414235837e-109	3.03338388719789e-108	DAZ associated protein 1 [Source:HGNC Symbol;Acc:HGNC:2683]	protein_coding	58.75	1407569	1435687	2290	19	p13.3	DAZAP1		28118
ENSG00000071655	3868.95675078925	0.108619939087359	0.0331476401819643	3.27685284657035	0.0010497106216468	0.00130356273494012	methyl-CpG binding domain protein 3 [Source:HGNC Symbol;Acc:HGNC:6918]	protein_coding	58.14	1573596	1592865	5518	19	p13.3	MBD3		19269
ENSG00000071794	2681.32129711275	-0.545539951886232	0.0573015849268663	-9.52050371001958	1.72341650917654e-21	3.58123699505797e-21	helicase like transcription factor [Source:HGNC Symbol;Acc:HGNC:11099]	protein_coding	35.95	149030127	149086554	5306	3	q24	HLTF		56427
ENSG00000071859	4409.79553933491	0.20376284246614	0.0294553035655252	6.91769623126975	4.59047285487571e-12	7.63056781561854e-12	family with sequence similarity 50 member A [Source:HGNC Symbol;Acc:HGNC:18786]	protein_coding	60.42	154444141	154450654	1337	X	q28	FAM50A		6513
ENSG00000071889	2986.6853226497	-0.0119602041050327	0.0268840048935836	-0.444881785744923	0.656405186160109	0.674828114281556	FAM3 metabolism regulating signaling molecule A [Source:HGNC Symbol;Acc:HGNC:13749]	protein_coding	55.32	154506159	154516242	1712	X	q28	FAM3A		10083
ENSG00000071894	4003.03378447608	0.316056411818196	0.0373645489298357	8.45872413478607	2.70318661021923e-17	5.14299555915435e-17	cleavage and polyadenylation specific factor 1 [Source:HGNC Symbol;Acc:HGNC:2324]	protein_coding	59.96	144393229	144409335	789	8	q24.3	CPSF1		16106
ENSG00000071909	332.28214785927	-4.68022901322887	0.142531885596626	-32.8363649553772	1.78317762563353e-236	4.07543990579653e-235	myosin IIIB [Source:HGNC Symbol;Acc:HGNC:15576]	protein_coding	40.21	170178145	170655171	4156	2	q31.1	MYO3B		477026
ENSG00000071967	4070.56282361173	-0.522109517594999	0.0652305661612608	-8.00406233335854	1.20380404201917e-15	2.20078055315964e-15	cytochrome b reductase 1 [Source:HGNC Symbol;Acc:HGNC:20797]	protein_coding	41.27	171522247	171558129	1493	2	q31.1	CYBRD1		35882
ENSG00000071991	12.3351444773685	-1.65349142419616	0.197372865170017	-8.37750124755926	5.40631925043422e-17	1.02009700554414e-16	cadherin 19 [Source:HGNC Symbol;Acc:HGNC:1758]	protein_coding	32.3	66501083	66604138	6297	18	q22.1	CDH19		103055
ENSG00000071994	2511.28229451549	-0.247364485126976	0.0253695223771495	-9.75045889511024	1.83636271737838e-22	3.89881693247403e-22	programmed cell death 2 [Source:HGNC Symbol;Acc:HGNC:8762]	protein_coding	41.64	170575295	170584692	3355	6	q27	PDCD2		9397
ENSG00000072041	13.675594303976	-1.17842504661962	0.214935888125804	-5.48268163541809	4.18926518995571e-08	6.16200201571894e-08	solute carrier family 6 member 15 [Source:HGNC Symbol;Acc:HGNC:13621]	protein_coding	34.54	84859491	84913629	4799	12	q21.31	SLC6A15		54138
ENSG00000072042	5888.56895963655	-0.841731873269981	0.0415769632246034	-20.2451503906827	3.91985453924858e-91	2.35234761865336e-90	retinol dehydrogenase 11 [Source:HGNC Symbol;Acc:HGNC:17964]	protein_coding	42.62	67676800	67695793	2539	14	q24.1	RDH11		18993
ENSG00000072062	4350.08706530892	0.0588795245249584	0.0244293217776453	2.4101989019948	0.0159438256689281	0.018658622467164	protein kinase cAMP-activated catalytic subunit alpha [Source:HGNC Symbol;Acc:HGNC:9380]	protein_coding	53.35	14091688	14118084	3996	19	p13.12	PRKACA		26396
ENSG00000072071	1064.02441474703	-1.10566237770134	0.0557948955129085	-19.8165507352825	2.14303327158004e-87	1.23010261400528e-86	adhesion G protein-coupled receptor L1 [Source:HGNC Symbol;Acc:HGNC:20973]	protein_coding	56.42	14147743	14206187	7853	19	p13.12	ADGRL1		58444
ENSG00000072110	10494.2772917216	0.871597449551249	0.0545785936037304	15.969584263741	2.08168739244623e-57	8.07736521215326e-57	actinin alpha 1 [Source:HGNC Symbol;Acc:HGNC:163]	protein_coding	50.81	68874128	68979440	3722	14	q24.1	ACTN1		105312
ENSG00000072121	1968.49809553611	0.184227503443598	0.0314320037704856	5.86114409977852	4.59688837208429e-09	6.97789594142300e-09	zinc finger FYVE-type containing 26 [Source:HGNC Symbol;Acc:HGNC:20761]	protein_coding	43	67727374	67816590	4134	14	q24.1	ZFYVE26		89216
ENSG00000072133	416.54517813895	-3.04443646734217	0.171917645446171	-17.7086910389045	3.59332046117113e-70	1.66644215842881e-69	ribosomal protein S6 kinase A6 [Source:HGNC Symbol;Acc:HGNC:10435]	protein_coding	35.25	84058346	84188199	8465	X	q21.1	RPS6KA6		129853
ENSG00000072134	1293.54906839031	0.184223821221058	0.0301911515348585	6.10191436415912	1.04805526707624e-09	1.6212385909291e-09	epsin 2 [Source:HGNC Symbol;Acc:HGNC:18639]	protein_coding	48.72	19215615	19336715	562	17	p11.2	EPN2		121100
ENSG00000072135	5182.86332065988	0.589549152963421	0.0307384770999732	19.1795172885756	5.48875482095185e-82	2.94335837672127e-81	protein tyrosine phosphatase non-receptor type 18 [Source:HGNC Symbol;Acc:HGNC:9649]	protein_coding	47.6	130356045	130375405	3616	2	q21.1	PTPN18		19360
ENSG00000072163	2027.46067388657	-0.0343867116788038	0.0522801985738147	-0.657738735063391	0.510706027629456	0.53170965676525	LIM zinc finger domain containing 2 [Source:HGNC Symbol;Acc:HGNC:16084]	protein_coding	56.36	127638381	127681786	1409	2	q14.3	LIMS2		43405
ENSG00000072195	150.142624372803	-0.527512328434522	0.0981472961879	-5.37470056663217	7.67100530400201e-08	1.11819442209882e-07	striated muscle enriched protein kinase [Source:HGNC Symbol;Acc:HGNC:16901]	protein_coding	57.57	219434843	219493629	10782	2	q35	SPEG		58786
ENSG00000072201	945.336355784285	-1.15868184839316	0.0714644889974146	-16.2133930382553	4.05546766252012e-59	1.61531845261939e-58	ligand of numb-protein X 1 [Source:HGNC Symbol;Acc:HGNC:6657]	protein_coding	41.42	53459301	53701405	3757	4	q12	LNX1		242104
ENSG00000072210	7533.59496476537	-0.584164727528794	0.0521831819832647	-11.1945018553322	4.33833738957378e-29	1.04340004180545e-28	aldehyde dehydrogenase 3 family member A2 [Source:HGNC Symbol;Acc:HGNC:403]	protein_coding	45.09	19648136	19685760	3183	17	p11.2	ALDH3A2		37624
ENSG00000072274	4388.34748183212	-0.0953254189466923	0.084381012827631	-1.12970223694065	0.258601714337817	0.277865846812327	transferrin receptor [Source:HGNC Symbol;Acc:HGNC:11763]	protein_coding	42.42	196027183	196082096	354	3	q29	TFRC		54913
ENSG00000072310	5882.1904850728	0.71630036467662	0.0755024976868553	9.4871081967044	2.37532253706546e-21	4.92453798504678e-21	sterol regulatory element binding transcription factor 1 [Source:HGNC Symbol;Acc:HGNC:11289]	protein_coding	58.04	17810399	17837002	1230	17	p11.2	SREBF1		26603
ENSG00000072364	10506.3326253397	0.121720529156927	0.038458130220481	3.16501422349712	0.00155075370164787	0.00190868327644418	AF4/FMR2 family member 4 [Source:HGNC Symbol;Acc:HGNC:17869]	protein_coding	40.42	132875395	132963634	9536	5	q31.1	AFF4		88239
ENSG00000072401	1039.97545823892	-0.0240515351243976	0.0351578567041321	-0.684101289984801	0.493911207352575	0.515017167569093	ubiquitin conjugating enzyme E2 D1 [Source:HGNC Symbol;Acc:HGNC:12474]	protein_coding	36.06	58334979	58370751	2623	10	q21.1	UBE2D1		35772
ENSG00000072415	2354.93960418755	-1.44772992044862	0.0364195934891306	-39.7514025213021	0	0	membrane palmitoylated protein 5 [Source:HGNC Symbol;Acc:HGNC:18669]	protein_coding	37.7	67240713	67336061	5280	14	q23.3	MPP5		95348
ENSG00000072422	3833.30031451943	1.60607718007907	0.0828684154608094	19.3810533379708	1.1154037273671e-83	6.10855763887476e-83	Rho related BTB domain containing 1 [Source:HGNC Symbol;Acc:HGNC:18738]	protein_coding	38.94	60869438	61001440	4411	10	q21.2	RHOBTB1		132002
ENSG00000072501	4970.74708158575	-0.218893504391384	0.0303140851341101	-7.22085141026013	5.16630803898818e-13	8.79589555646429e-13	structural maintenance of chromosomes 1A [Source:HGNC Symbol;Acc:HGNC:11111]	protein_coding	45.54	53374149	53422728	9826	X	p11.22	SMC1A		48579
ENSG00000072506	3573.34573131664	-0.582138935152928	0.0239062250152866	-24.3509351552027	5.6665741555524e-131	5.19206656251546e-130	hydroxysteroid 17-beta dehydrogenase 10 [Source:HGNC Symbol;Acc:HGNC:4800]	protein_coding	51.98	53431258	53434370	556	X	p11.22	HSD17B10		3112
ENSG00000072518	2341.94451873318	0.0388510018174246	0.0242088939188316	1.6048234978304	0.108532653229747	0.120199246789456	microtubule affinity regulating kinase 2 [Source:HGNC Symbol;Acc:HGNC:3332]	protein_coding	49.65	63838928	63911020	4547	11	q13.1	MARK2		72092
ENSG00000072571	210.568921604298	0.929136241464051	0.0598891870150146	15.5142570432808	2.77831899324246e-54	1.02907514958561e-53	hyaluronan mediated motility receptor [Source:HGNC Symbol;Acc:HGNC:5012]	protein_coding	36.97	163460203	163491941	720	5	q34	HMMR		31738
ENSG00000072609	995.517286199524	0.999966346810731	0.0305176454253942	32.7668249916372	1.74883470581777e-235	3.96345541498672e-234	checkpoint with forkhead and ring finger domains [Source:HGNC Symbol;Acc:HGNC:20455]	protein_coding	48.69	132822187	132956304	581	12	q24.33	CHFR		134117
ENSG00000072657	1447.83663570535	-0.153963846540589	0.135512204020412	-1.13616221987945	0.255888678888597	0.275005337593567	thyrotropin releasing hormone degrading enzyme [Source:HGNC Symbol;Acc:HGNC:30748]	protein_coding	36.14	72087266	72670758	590	12	q21.1	TRHDE		583492
ENSG00000072682	5776.21523760687	1.6402489905639	0.0747153907884541	21.953294672687	8.05472290664754e-107	5.77314437306403e-106	prolyl 4-hydroxylase subunit alpha 2 [Source:HGNC Symbol;Acc:HGNC:8547]	protein_coding	49.23	132190147	132295315	4547	5	q31.1	P4HA2		105168
ENSG00000072694	568.195637732208	1.58877430505343	0.0776998642704271	20.4475814722643	6.31284241300035e-93	3.87730862360926e-92	Fc fragment of IgG receptor IIb [Source:HGNC Symbol;Acc:HGNC:3618]	protein_coding	47.24	161663147	161678654	1440	1	q23.3	FCGR2B		15507
ENSG00000072736	1063.54756464288	0.0974770062693463	0.0417679513109549	2.33377513643529	0.0196074993726431	0.0228210366030612	nuclear factor of activated T cells 3 [Source:HGNC Symbol;Acc:HGNC:7777]	protein_coding	41.53	68084751	68229259	3870	16	q22.1	NFATC3		144508
ENSG00000072756	541.738512273974	-1.10788513370275	0.0366322463463078	-30.2434397068968	6.36376428901162e-201	1.12366488702711e-199	tRNA nucleotidyl transferase 1 [Source:HGNC Symbol;Acc:HGNC:17341]	protein_coding	38.87	3126933	3150879	2106	3	p26.2	TRNT1		23946
ENSG00000072778	20140.3681564388	-0.100763512458332	0.0354338092307802	-2.84371098241399	0.00445914759803752	0.00535592805872353	acyl-CoA dehydrogenase very long chain [Source:HGNC Symbol;Acc:HGNC:92]	protein_coding	58.51	7217125	7225266	2227	17	p13.1	ACADVL		8141
ENSG00000072786	2588.08206407645	1.32004864339846	0.0297924443998247	44.3081683960859	0	0	serine/threonine kinase 10 [Source:HGNC Symbol;Acc:HGNC:11388]	protein_coding	48.99	172042079	172188224	5892	5	q35.1	STK10		146145
ENSG00000072803	3460.76315800336	-0.170265023553153	0.0294573808396581	-5.7800462464717	7.4680093996774e-09	1.12394164838217e-08	F-box and WD repeat domain containing 11 [Source:HGNC Symbol;Acc:HGNC:13607]	protein_coding	39.72	171861549	172006873	4406	5	q35.1	FBXW11		145324
ENSG00000072818	880.819865361008	0.925707497549326	0.0347120370948034	26.6681985566301	1.10098260307314e-156	1.28161009326168e-155	ArfGAP with coiled-coil, ankyrin repeat and PH domains 1 [Source:HGNC Symbol;Acc:HGNC:16467]	protein_coding	54.55	7336529	7351477	2511	17	p13.1	ACAP1		14948
ENSG00000072832	1500.63328190111	0.155314835855947	0.0727754141662486	2.13416629276949	0.0328291708414714	0.0377039390788135	collapsin response mediator protein 1 [Source:HGNC Symbol;Acc:HGNC:2365]	protein_coding	48.99	5748084	5893086	1876	4	p16.2	CRMP1		145002
ENSG00000072840	3335.70113531473	-1.1143424931037	0.0688775559074943	-16.1786009741738	7.13983945684454e-59	2.83618543124153e-58	EvC ciliary complex subunit 1 [Source:HGNC Symbol;Acc:HGNC:3497]	protein_coding	47.4	5711201	5814305	6427	4	p16.2	EVC		103104
ENSG00000072849	2819.5243189557	0.0209080916883408	0.0257273562060651	0.812679372138978	0.416401910997505	0.438250992979408	derlin 2 [Source:HGNC Symbol;Acc:HGNC:17943]	protein_coding	41.38	5471254	5486811	4167	17	p13.2	DERL2		15557
ENSG00000072858	153.453660042888	-0.475078934191801	0.0559126368478448	-8.49680789487062	1.94875556614474e-17	3.71853910769411e-17	SID1 transmembrane family member 1 [Source:HGNC Symbol;Acc:HGNC:25967]	protein_coding	40.77	113532555	113629575	4818	3	q13.2	SIDT1		97020
ENSG00000072864	885.46892361997	0.380869778569316	0.0316321572132945	12.0405881900854	2.17400007763869e-33	5.66980058821007e-33	nudE neurodevelopment protein 1 [Source:HGNC Symbol;Acc:HGNC:17619]	protein_coding	48.63	15643267	15734691	3936	16	p13.11	NDE1		91424
ENSG00000072952	1818.24971557313	0.485797348207748	0.0548855493629216	8.85109749007873	8.6662813670654e-19	1.70230901517214e-18	inositol 1,4,5-triphosphate receptor associated 1 [Source:HGNC Symbol;Acc:HGNC:7237]	protein_coding	45.65	10573091	10693988	5815	11	p15.4	IRAG1		120897
ENSG00000072954	381.210092286231	-1.64832636920044	0.064425428713688	-25.5850275599366	2.23919230624114e-144	2.35637960787127e-143	transmembrane protein 38A [Source:HGNC Symbol;Acc:HGNC:28462]	protein_coding	49.91	16661139	16690023	2631	19	p13.11	TMEM38A		28884
ENSG00000072958	3754.26262674447	0.215061349575789	0.0244885365833783	8.78212337611727	1.60416983781893e-18	3.13473795258765e-18	adaptor related protein complex 1 subunit mu 1 [Source:HGNC Symbol;Acc:HGNC:13667]	protein_coding	51.53	16197854	16245906	12859	19	p13.11	AP1M1		48052
ENSG00000073008	2699.59684271051	0.0143150051962223	0.0432248720148005	0.331175189861077	0.740512159435616	0.755503980582316	PVR cell adhesion molecule [Source:HGNC Symbol;Acc:HGNC:9705]	protein_coding	50.03	44643798	44666162	5792	19	q13.31	PVR		22364
ENSG00000073050	1769.53356399131	0.314874512008816	0.0269301565551941	11.6922644457515	1.39613750903082e-31	3.52554051650219e-31	X-ray repair cross complementing 1 [Source:HGNC Symbol;Acc:HGNC:12828]	protein_coding	50.91	43543311	43580473	2052	19	q13.31	XRCC1		37162
ENSG00000073060	11654.1408426282	4.56618416929878	0.0870742350458401	52.4401295847724	0	0	scavenger receptor class B member 1 [Source:HGNC Symbol;Acc:HGNC:1664]	protein_coding	51.45	124776856	124882668	3405	12	q24.31	SCARB1		105812
ENSG00000073067	15.1254431818174	0.0286030247647033	0.149297477676098	0.191584112537774	0.848067988336605	0.8577946298534	cytochrome P450 family 2 subfamily W member 1 [Source:HGNC Symbol;Acc:HGNC:20243]	protein_coding	66.81	983181	989640	2322	7	p22.3	CYP2W1		6459
ENSG00000073111	1203.88373883855	0.315231502556143	0.0457099919622652	6.89633686254802	5.33605783534847e-12	8.84998063105066e-12	minichromosome maintenance complex component 2 [Source:HGNC Symbol;Acc:HGNC:6944]	protein_coding	50.56	127598410	127622436	3434	3	q21.3	MCM2		24026
ENSG00000073146	31.2248942236338	1.33161020048093	0.120841541070661	11.0194738389034	3.07853277542935e-28	7.29062337228431e-28	Mov10 like RISC complex RNA helicase 1 [Source:HGNC Symbol;Acc:HGNC:7201]	protein_coding	47.64	50089879	50161690	3889	22	q13.33	MOV10L1		71811
ENSG00000073150	109.657661264076	-2.0676848082653	0.178900499345097	-11.5577363720867	6.74637678106217e-31	1.68084532513889e-30	pannexin 2 [Source:HGNC Symbol;Acc:HGNC:8600]	protein_coding	64.17	50170731	50180295	2964	22	q13.33	PANX2		9564
ENSG00000073169	1272.0005503949	-0.0825712411850268	0.0318026531623205	-2.5963632896785	0.00942163902632628	0.0111472793642141	selenoprotein O [Source:HGNC Symbol;Acc:HGNC:30395]	protein_coding	55.78	50200979	50217616	2311	22	q13.33	SELENOO		16637
ENSG00000073282	102.133923769741	0.071737398782614	0.10231573737037	0.701137485066774	0.483217218963399	0.504514593496273	tumor protein p63 [Source:HGNC Symbol;Acc:HGNC:15979]	protein_coding	37.13	189631389	189897276	546	3	q28	TP63		265887
ENSG00000073331	1072.20353250441	0.657226547058195	0.0395055400797787	16.636313431761	3.8032393808034e-62	1.57637715025024e-61	alpha kinase 1 [Source:HGNC Symbol;Acc:HGNC:20917]	protein_coding	40.45	112285509	112442621	304	4	q25	ALPK1		157112
ENSG00000073350	2708.85091141876	-1.53955159493051	0.048317550574109	-31.86319622244	8.64182214821908e-223	1.77507402530571e-221	LLGL scribble cell polarity complex component 2 [Source:HGNC Symbol;Acc:HGNC:6629]	protein_coding	56.06	75525080	75575209	577	17	q25.1	LLGL2		50129
ENSG00000073417	2707.3183269277	0.553169588161373	0.0426841765289991	12.959593768561	2.07342644894398e-38	5.90997558176955e-38	phosphodiesterase 8A [Source:HGNC Symbol;Acc:HGNC:8793]	protein_coding	41.8	84980440	85139145	3984	15	q25.3	PDE8A		158705
ENSG00000073464	1026.55809563162	0.217105075706606	0.0586028031667316	3.70468755716203	0.000211651453936915	0.000271135086684638	chloride voltage-gated channel 4 [Source:HGNC Symbol;Acc:HGNC:2022]	protein_coding	45.22	10156975	10237660	6759	X	p22.2	CLCN4		80685
ENSG00000073536	1195.33789283402	0.467997961426336	0.034078644220511	13.7328808739598	6.4516256788172e-43	1.98616068848732e-42	notchless homolog 1 [Source:HGNC Symbol;Acc:HGNC:19889]	protein_coding	52.09	35128730	35142304	5193	17	q12	NLE1		13574
ENSG00000073578	10397.1178602286	-0.179675580978801	0.0557174629755272	-3.22476242426401	0.00126077247081475	0.0015591034052668	succinate dehydrogenase complex flavoprotein subunit A [Source:HGNC Symbol;Acc:HGNC:10680]	protein_coding	46.02	218241	257082	1952	5	p15.33	SDHA		38841
ENSG00000073584	3899.63040754876	-0.0087366364369889	0.022271425582214	-0.392280072271888	0.694851286108938	0.711692976058179	SWI/SNF related, matrix associated, actin dependent regulator of chromatin, subfamily e, member 1 [Source:HGNC Symbol;Acc:HGNC:11109]	protein_coding	37.88	40624962	40648654	5150	17	q21.2	SMARCE1		23692
ENSG00000073605	404.68495645953	0.893457838622575	0.0595275615096694	15.0091456119439	6.3966336117778e-51	2.24283002632494e-50	gasdermin B [Source:HGNC Symbol;Acc:HGNC:23690]	protein_coding	48.85	39904595	39919854	2209	17	q21.1	GSDMB		15259
ENSG00000073614	3079.35780436709	0.0120586644976833	0.0283048887034641	0.426027624556867	0.670087716842067	0.687935807996724	lysine demethylase 5A [Source:HGNC Symbol;Acc:HGNC:9886]	protein_coding	39.44	280057	389320	10701	12	p13.33	KDM5A		109263
ENSG00000073670	51.3778000290989	1.58906522893073	0.0899349680252029	17.6690475776388	7.26124827017874e-70	3.35310972339756e-69	ADAM metallopeptidase domain 11 [Source:HGNC Symbol;Acc:HGNC:189]	protein_coding	59.33	44758988	44781846	4614	17	q21.31	ADAM11		22858
ENSG00000073711	5663.04647138301	-0.509094045434182	0.074354706123914	-6.84683017354361	7.55042605471441e-12	1.2480468940598e-11	protein phosphatase 2 regulatory subunit B''alpha [Source:HGNC Symbol;Acc:HGNC:9307]	protein_coding	39.06	135965728	136147894	6743	3	q22.2	PPP2R3A		182166
ENSG00000073712	4188.64385594204	-0.446850970608778	0.0388013214920619	-11.5163853555915	1.09092061917376e-30	2.70347722775391e-30	fermitin family member 2 [Source:HGNC Symbol;Acc:HGNC:15767]	protein_coding	39.3	52857268	52952435	3369	14	q22.1	FERMT2		95167
ENSG00000073737	75.6381780489616	2.04916932941713	0.135540847513433	15.1184633046805	1.22364865292895e-51	4.34109022542151e-51	dehydrogenase/reductase 9 [Source:HGNC Symbol;Acc:HGNC:16888]	protein_coding	39.63	169064789	169096167	2863	2	q31.1	DHRS9		31378
ENSG00000073754	54.0968397863397	4.09318338590348	0.240299142551916	17.0336995065189	4.61895837996603e-65	2.00031592291723e-64	CD5 molecule like [Source:HGNC Symbol;Acc:HGNC:1690]	protein_coding	39.69	157830911	157898256	2204	1	q23.1	CD5L		67345
ENSG00000073756	935.067496789878	-1.35011693628494	0.12040723465977	-11.2129220482466	3.52365126672812e-29	8.48594376746767e-29	prostaglandin-endoperoxide synthase 2 [Source:HGNC Symbol;Acc:HGNC:9605]	protein_coding	36.06	186671791	186680922	4510	1	q31.1	PTGS2		9131
ENSG00000073792	282.550776276038	-1.8993313941797	0.121764673965784	-15.5983778572217	7.46673149902297e-55	2.78534832263553e-54	insulin like growth factor 2 mRNA binding protein 2 [Source:HGNC Symbol;Acc:HGNC:28867]	protein_coding	42.56	185643130	185825042	4283	3	q27.2	IGF2BP2		181912
ENSG00000073803	3428.67063799189	0.316432762184664	0.0354783854321185	8.91902938452768	4.70392560587962e-19	9.29613942353046e-19	mitogen-activated protein kinase kinase kinase 13 [Source:HGNC Symbol;Acc:HGNC:6852]	protein_coding	40.07	185282941	185489094	1681	3	q27.2	MAP3K13		206153
ENSG00000073849	8265.8284039408	-2.17685401493621	0.094790216639053	-22.9649650788894	1.04436795446719e-116	8.1948543506475e-116	ST6 beta-galactoside alpha-2,6-sialyltransferase 1 [Source:HGNC Symbol;Acc:HGNC:10860]	protein_coding	44.4	186930325	187078553	2476	3	q27.3	ST6GAL1		148228
ENSG00000073861	182.126752378489	2.23455184744952	0.0707410975352323	31.587746378074	5.43964824173129e-219	1.08705876870165e-217	T-box transcription factor 21 [Source:HGNC Symbol;Acc:HGNC:11599]	protein_coding	53.22	47733236	47746122	2583	17	q21.32	TBX21		12886
ENSG00000073910	2983.26928037768	-1.10110727127152	0.0502132158921703	-21.9286347569548	1.38521472482031e-106	9.89778922926427e-106	FRY microtubule binding protein [Source:HGNC Symbol;Acc:HGNC:20367]	protein_coding	39.24	31846713	32299125	13017	13	q13.1	FRY		452412
ENSG00000073921	36622.7702073164	0.212776705165737	0.0369779204433109	5.75415552348149	8.70759662547083e-09	1.30831639297699e-08	phosphatidylinositol binding clathrin assembly protein [Source:HGNC Symbol;Acc:HGNC:15514]	protein_coding	37.29	85957175	86069882	3474	11	q14.2	PICALM		112707
ENSG00000073969	1631.36226220327	-0.127422927590625	0.0393055935506851	-3.24185226782827	0.00118755565490577	0.0014708033591937	N-ethylmaleimide sensitive factor, vesicle fusing ATPase [Source:HGNC Symbol;Acc:HGNC:8016]	protein_coding	38.62	46590669	46757464	3983	17	q21.31	NSF		166795
ENSG00000074047	322.439721175545	1.32452232214595	0.0677748161344459	19.5429865795354	4.73301053863949e-85	2.63022472638709e-84	GLI family zinc finger 2 [Source:HGNC Symbol;Acc:HGNC:4318]	protein_coding	52.42	120735623	120992653	546	2	q14.2	GLI2		257030
ENSG00000074054	5676.81399462573	0.0961063347159636	0.0300496701207472	3.19824924299615	0.00138264721779505	0.00170652845440159	cytoplasmic linker associated protein 1 [Source:HGNC Symbol;Acc:HGNC:17088]	protein_coding	41.05	121337776	121649476	7877	2	q14.3	CLASP1		311700
ENSG00000074071	4052.86445022624	0.00167293509862616	0.0215510107248767	0.0776267582055935	0.938124956631246	0.942364347607727	mitochondrial ribosomal protein S34 [Source:HGNC Symbol;Acc:HGNC:16618]	protein_coding	65.5	1771890	1773150	1040	16	p13.3	MRPS34		1260
ENSG00000074181	17903.3099050748	1.37875815538231	0.0564195081967397	24.4376138582148	6.81526089737766e-132	6.31949934752842e-131	notch receptor 3 [Source:HGNC Symbol;Acc:HGNC:7883]	protein_coding	54.88	15159038	15200995	8680	19	p13.12	NOTCH3		41957
ENSG00000074201	2576.84794492266	0.406034081256364	0.0310288816616069	13.0856820972302	3.9757508139121e-39	1.1444830309979e-38	chloride nucleotide-sensitive channel 1A [Source:HGNC Symbol;Acc:HGNC:2080]	protein_coding	41.76	77514936	77637794	415	11	q14.1	CLNS1A		122858
ENSG00000074211	105.444291301539	1.10248400504323	0.173943204164769	6.33818383613819	2.32489330706252e-10	3.66699491579544e-10	protein phosphatase 2 regulatory subunit Bgamma [Source:HGNC Symbol;Acc:HGNC:9306]	protein_coding	51.48	6320578	6563600	4092	4	p16.1	PPP2R2C		243022
ENSG00000074219	1362.39704894494	-0.353859600899549	0.047165454143975	-7.50251656263871	6.26041008833141e-14	1.0946947683551e-13	TEA domain transcription factor 2 [Source:HGNC Symbol;Acc:HGNC:11715]	protein_coding	53.57	49340595	49362457	2191	19	q13.33	TEAD2		21862
ENSG00000074266	794.040972346473	0.243244239707714	0.0308892927020253	7.87471056893981	3.41532551452003e-15	6.16742567595332e-15	embryonic ectoderm development [Source:HGNC Symbol;Acc:HGNC:3188]	protein_coding	37.04	86244753	86278813	1745	11	q14.2	EED		34060
ENSG00000074276	727.2747607389	0.76969091303208	0.144672475763333	5.32023046520061	1.03635883569962e-07	1.50447260931274e-07	cadherin related family member 2 [Source:HGNC Symbol;Acc:HGNC:18231]	protein_coding	53.78	176542511	176595974	4509	5	q35.2	CDHR2		53463
ENSG00000074317	4.90029864263923	0.290093630452319	0.159816444835008	1.8151675864884	0.0694981592545453	0.0780231513922448	synuclein beta [Source:HGNC Symbol;Acc:HGNC:11140]	protein_coding	56.95	176620082	176630556	1398	5	q35.2	SNCB		10474
ENSG00000074319	3857.87879431735	-0.314352773512943	0.0236610350360482	-13.285672965448	2.80326754484575e-40	8.22579067815769e-40	tumor susceptibility 101 [Source:HGNC Symbol;Acc:HGNC:15971]	protein_coding	39.61	18468336	18526951	2101	11	p15.1	TSG101		58615
ENSG00000074356	2571.62328079955	0.150320743330918	0.0305770070683715	4.91613659226994	8.82688212302438e-07	1.23915404628702e-06	nuclear cap binding subunit 3 [Source:HGNC Symbol;Acc:HGNC:24612]	protein_coding	44.57	3802158	3846246	518	17	p13.2	NCBP3		44088
ENSG00000074370	2070.16956970398	0.279969718779207	0.0619642214278105	4.51824798775819	6.23534297563036e-06	8.50903292116339e-06	ATPase sarcoplasmic/endoplasmic reticulum Ca2+ transporting 3 [Source:HGNC Symbol;Acc:HGNC:813]	protein_coding	56.9	3923870	3964464	4695	17	p13.2	ATP2A3		40594
ENSG00000074410	42803.0846425665	-0.835856034192247	0.0811957002716793	-10.2943386336406	7.47313422303361e-25	1.66141319409736e-24	carbonic anhydrase 12 [Source:HGNC Symbol;Acc:HGNC:1371]	protein_coding	48.38	63321378	63381846	6098	15	q22.2	CA12		60468
ENSG00000074416	23144.6179528427	0.771794836511509	0.0514357633573042	15.0050234726789	6.80668650749315e-51	2.38557455630867e-50	monoglyceride lipase [Source:HGNC Symbol;Acc:HGNC:17038]	protein_coding	44.86	127689062	128052190	4941	3	q21.3	MGLL		363128
ENSG00000074527	8201.85927451849	-1.84819646903875	0.0946240392299181	-19.5319971973294	5.86983198424041e-85	3.25863029792231e-84	netrin 4 [Source:HGNC Symbol;Acc:HGNC:13658]	protein_coding	40.1	95657807	95791189	3621	12	q22	NTN4		133382
ENSG00000074582	1927.61530320681	0.0104236854332856	0.0232135935231617	0.449033684633327	0.653407357468602	0.671959008152798	BCS1 homolog, ubiquinol-cytochrome c reductase complex chaperone [Source:HGNC Symbol;Acc:HGNC:1020]	protein_coding	54.42	218658764	218663443	804	2	q35	BCS1L		4679
ENSG00000074590	1353.39866217378	0.309109300607502	0.0550637172952108	5.61366569115352	1.98084744613295e-08	2.93921100113381e-08	NUAK family kinase 1 [Source:HGNC Symbol;Acc:HGNC:14311]	protein_coding	45.55	106063345	106138954	5744	12	q23.3	NUAK1		75609
ENSG00000074603	2572.49192622335	-0.301804960065419	0.0250684312989299	-12.0392439585281	2.20971471209457e-33	5.76016716998533e-33	dipeptidyl peptidase 8 [Source:HGNC Symbol;Acc:HGNC:16490]	protein_coding	40.97	65442463	65517704	8699	15	q22.31	DPP8		75241
ENSG00000074621	792.652305757266	-0.422500857946327	0.038369367421192	-11.0114105689679	3.36690524185864e-28	7.96541352378483e-28	solute carrier family 24 member 1 [Source:HGNC Symbol;Acc:HGNC:10975]	protein_coding	44.73	65611366	65660995	5474	15	q22.31	SLC24A1		49629
ENSG00000074657	3114.79167938846	1.17159709654577	0.044962401781726	26.0572622929129	1.11311732366708e-149	1.22541077416185e-148	zinc finger protein 532 [Source:HGNC Symbol;Acc:HGNC:30940]	protein_coding	43.34	58862600	58986480	6696	18	q21.32	ZNF532		123880
ENSG00000074660	1930.93803044101	1.4138888659585	0.0347856901441019	40.6457040266092	0	0	scavenger receptor class F member 1 [Source:HGNC Symbol;Acc:HGNC:16820]	protein_coding	58.07	1633858	1645744	3428	17	p13.3	SCARF1		11886
ENSG00000074695	22776.5795233674	0.434534669860812	0.0490474078287133	8.85948287783778	8.0386451458616e-19	1.5805536748079e-18	lectin, mannose binding 1 [Source:HGNC Symbol;Acc:HGNC:6631]	protein_coding	36.9	59327823	59359265	4824	18	q21.32	LMAN1		31442
ENSG00000074696	5504.93788478834	-1.51902080505644	0.0383933615711063	-39.5646732376676	0	0	3-hydroxyacyl-CoA dehydratase 3 [Source:HGNC Symbol;Acc:HGNC:24175]	protein_coding	42.55	65530418	65578349	1797	15	q22.31	HACD3		47931
ENSG00000074706	516.900463635385	-0.749247855128104	0.0673002770566796	-11.1329089254283	8.67572230993906e-29	2.07549677021054e-28	interaction protein for cytohesin exchange factors 1 [Source:HGNC Symbol;Acc:HGNC:21204]	protein_coding	40.14	154154496	154356792	498	6	q25.2	IPCEF1		202296
ENSG00000074755	2767.76302497777	0.182314771406459	0.0305993217660862	5.9581311246095	2.55138772636793e-09	3.90063770828834e-09	zinc finger ZZ-type and EF-hand domain containing 1 [Source:HGNC Symbol;Acc:HGNC:29027]	protein_coding	44.49	4004445	4143030	11466	17	p13.2	ZZEF1		138585
ENSG00000074800	123853.002595226	-0.545283324679335	0.0582987295742032	-9.35326256098416	8.49849413776361e-21	1.74144543974606e-20	enolase 1 [Source:HGNC Symbol;Acc:HGNC:3350]	protein_coding	50.15	8861000	8879190	1781	1	p36.23	ENO1		18190
ENSG00000074803	21448.1702940013	-10.5503621473698	0.2454901025211	-42.976731196171	0	0	solute carrier family 12 member 1 [Source:HGNC Symbol;Acc:HGNC:10910]	protein_coding	37.89	48178438	48304078	4710	15	q21.1	SLC12A1		125640
ENSG00000074842	4496.98500296326	0.99942000706391	0.0328060331534212	30.4645185960157	7.69433000597166e-204	1.38267877084056e-202	myeloid derived growth factor [Source:HGNC Symbol;Acc:HGNC:16948]	protein_coding	54.73	4641374	4670362	463	19	p13.3	MYDGF		28988
ENSG00000074855	761.615498048363	0.142304463023366	0.0400496579289763	3.55320046118065	0.000380574336437279	0.000481940046618365	anoctamin 8 [Source:HGNC Symbol;Acc:HGNC:29329]	protein_coding	62.68	17323223	17334855	4618	19	p13.11	ANO8		11632
ENSG00000074935	1033.05010123743	0.261997889441953	0.0400319516664357	6.54471936879414	5.9607209208925e-11	9.60045840032979e-11	tubulin epsilon 1 [Source:HGNC Symbol;Acc:HGNC:20775]	protein_coding	34.63	112070663	112087529	2225	6	q21	TUBE1		16866
ENSG00000074964	3114.47434478269	-0.388656461186965	0.0540942205928601	-7.18480563962989	6.73028606043939e-13	1.14250812744795e-12	Rho guanine nucleotide exchange factor 10 like [Source:HGNC Symbol;Acc:HGNC:25540]	protein_coding	54.39	17539698	17697874	4625	1	p36.13	ARHGEF10L		158176
ENSG00000074966	102.644412181929	-0.399123280624073	0.0773898439265059	-5.15730825097805	2.50525188350962e-07	3.58774356311981e-07	TXK tyrosine kinase [Source:HGNC Symbol;Acc:HGNC:12434]	protein_coding	39.46	48066393	48134250	2908	4	p12	TXK		67857
ENSG00000075035	42.9474723419042	-3.33356589260792	0.167142608815222	-19.9444409551679	1.67512121123176e-88	9.77073756098411e-88	WSC domain containing 2 [Source:HGNC Symbol;Acc:HGNC:29117]	protein_coding	47.04	108129288	108250537	5082	12	q23.3	WSCD2		121249
ENSG00000075073	66.5975568987248	0.0511152498222539	0.0853465894446598	0.598913795558262	0.549230371387545	0.569698365923402	tachykinin receptor 2 [Source:HGNC Symbol;Acc:HGNC:11527]	protein_coding	52.05	69403903	69416918	1740	10	q22.1	TACR2		13015
ENSG00000075089	994.261815579283	-0.155603894185225	0.0312305645371864	-4.98242335645092	6.27928650540301e-07	8.8626582693898e-07	actin related protein 6 [Source:HGNC Symbol;Acc:HGNC:24025]	protein_coding	41	100199122	100241865	582	12	q23.1	ACTR6		42743
ENSG00000075131	202.27564820086	0.308278905158642	0.0438594669903092	7.02878822551029	2.08334899531813e-12	3.49132543086102e-12	TIMELESS interacting protein [Source:HGNC Symbol;Acc:HGNC:30750]	protein_coding	44.04	66336191	66386746	1728	15	q22.31	TIPIN		50555
ENSG00000075142	5681.47850943411	-0.161878127484361	0.0306290835426959	-5.28511168996317	1.25628085227874e-07	1.81917449490693e-07	sorcin [Source:HGNC Symbol;Acc:HGNC:11292]	protein_coding	39.54	88205115	88226993	1972	7	q21.12	SRI		21878
ENSG00000075151	5086.14258386677	-0.122957455446863	0.0316017483779685	-3.89084344246548	9.98963740450924e-05	0.000129774914869083	eukaryotic translation initiation factor 4 gamma 3 [Source:HGNC Symbol;Acc:HGNC:3298]	protein_coding	39.36	20806292	21176888	5567	1	p36.12	EIF4G3		370596
ENSG00000075188	798.302881928428	0.0882346989688967	0.0272963949159608	3.23246711664857	0.00122726259782677	0.00151893754671154	nucleoporin 37 [Source:HGNC Symbol;Acc:HGNC:29929]	protein_coding	36.52	102073103	102120120	2362	12	q23.2	NUP37		47017
ENSG00000075213	262.919932849488	1.27103091635461	0.117684880289339	10.8002906850027	3.43115572736227e-27	7.97213115519867e-27	semaphorin 3A [Source:HGNC Symbol;Acc:HGNC:10723]	protein_coding	34.35	83955777	84492724	8113	7	q21.11	SEMA3A		536947
ENSG00000075218	144.076692576049	1.86443621625463	0.060942280680399	30.5934762440601	1.49467081156248e-205	2.73130892558833e-204	G2 and S-phase expressed 1 [Source:HGNC Symbol;Acc:HGNC:13698]	protein_coding	50.08	46296870	46330810	2983	22	q13.31	GTSE1		33940
ENSG00000075223	2504.79651925382	-0.531826430331168	0.100928231178626	-5.2693525302145	1.36905808818639e-07	1.97965653154523e-07	semaphorin 3C [Source:HGNC Symbol;Acc:HGNC:10725]	protein_coding	35.82	80742538	80922359	4874	7	q21.11	SEMA3C		179821
ENSG00000075234	3774.52731302944	-0.394158476483141	0.0488555704483024	-8.06783080959475	7.15581139708092e-16	1.31712059369819e-15	tetratricopeptide repeat domain 38 [Source:HGNC Symbol;Acc:HGNC:26082]	protein_coding	54.16	46267961	46294008	630	22	q13.31	TTC38		26047
ENSG00000075239	7423.79057533466	-1.10116169230235	0.0459732285331639	-23.9522375834013	8.75719435101828e-127	7.64405555319923e-126	acetyl-CoA acetyltransferase 1 [Source:HGNC Symbol;Acc:HGNC:93]	protein_coding	43.08	108116695	108147603	1624	11	q22.3	ACAT1		30908
ENSG00000075240	4798.5793141497	2.06025521376312	0.11836701133319	17.4056537421878	7.47478082164907e-68	3.36271883540059e-67	GRAM domain containing 4 [Source:HGNC Symbol;Acc:HGNC:29113]	protein_coding	57.68	46576012	46679790	375	22	q13.31	GRAMD4		103778
ENSG00000075275	6169.18702801323	0.13903872590162	0.0878998785726463	1.58178518741307	0.113698617659356	0.125697470279219	cadherin EGF LAG seven-pass G-type receptor 1 [Source:HGNC Symbol;Acc:HGNC:1850]	protein_coding	53.99	46360834	46537620	11839	22	q13.31	CELSR1		176786
ENSG00000075290	11.0233255592405	-3.41864529098843	0.0866479045919279	-39.4544485188498	0	0	Wnt family member 8B [Source:HGNC Symbol;Acc:HGNC:12789]	protein_coding	42.74	100463009	100483744	2144	10	q24.31	WNT8B		20735
ENSG00000075292	5787.72513904033	0.255478154291151	0.0393577417826796	6.49117918659604	8.51671089770236e-11	1.36467530104687e-10	zinc finger protein 638 [Source:HGNC Symbol;Acc:HGNC:17894]	protein_coding	38.16	71276561	71435069	871	2	p13.3	ZNF638		158508
ENSG00000075303	1374.62949286951	-0.244995667502972	0.0369588591940395	-6.62887526416086	3.38254256559162e-11	5.48610876680212e-11	solute carrier family 25 member 40 [Source:HGNC Symbol;Acc:HGNC:29680]	protein_coding	35.47	87833568	87876360	4056	7	q21.12	SLC25A40		42792
ENSG00000075336	1223.51157420447	-0.328374765962119	0.0375585277651619	-8.74301484912592	2.2697084010833e-18	4.42037424680493e-18	translocase of inner mitochondrial membrane 21 [Source:HGNC Symbol;Acc:HGNC:25010]	protein_coding	42.28	74148523	74160531	2524	18	q22.3	TIMM21		12008
ENSG00000075340	86.185156518076	2.31759116026719	0.141710336778009	16.3544256048006	4.04504549693533e-60	1.63362253058162e-59	adducin 2 [Source:HGNC Symbol;Acc:HGNC:244]	protein_coding	44.81	70607618	70768225	3745	2	p13.3	ADD2		160607
ENSG00000075391	4060.64528300956	0.450375796693654	0.0397187338381602	11.339127740798	8.39772898820876e-30	2.04794031096579e-29	RAS protein activator like 2 [Source:HGNC Symbol;Acc:HGNC:9874]	protein_coding	37	178094104	178484147	9843	1	q25.2	RASAL2		390043
ENSG00000075399	1167.88889585185	-0.151290658468693	0.0330517236378919	-4.57739088364053	4.7081122839261e-06	6.44822231864187e-06	VPS9 domain containing 1 [Source:HGNC Symbol;Acc:HGNC:13526]	protein_coding	59.41	89707134	89720898	2791	16	q24.3	VPS9D1		13764
ENSG00000075407	1413.6496332421	0.15932967260845	0.046949454987025	3.39364264510595	0.00068969628431607	0.000863757166442608	zinc finger protein 37A [Source:HGNC Symbol;Acc:HGNC:13102]	protein_coding	39.11	38094334	38150293	4448	10	p11.1	ZNF37A		55959
ENSG00000075413	2184.38868681231	0.170358352214822	0.0272895207362079	6.24262895129518	4.30276783106009e-10	6.73557916212734e-10	microtubule affinity regulating kinase 3 [Source:HGNC Symbol;Acc:HGNC:6897]	protein_coding	42.16	103385377	103503831	3637	14	q32.32	MARK3		118454
ENSG00000075415	20859.571390227	-0.413057575809973	0.0304116905475869	-13.5821971213221	5.10711233865142e-42	1.55047917529086e-41	solute carrier family 25 member 3 [Source:HGNC Symbol;Acc:HGNC:10989]	protein_coding	42.39	98593591	98606379	6087	12	q23.1	SLC25A3		12788
ENSG00000075420	13683.3705928574	0.87695839980179	0.0431114631663513	20.3416524374951	5.50442511083932e-92	3.34282583359243e-91	fibronectin type III domain containing 3B [Source:HGNC Symbol;Acc:HGNC:24670]	protein_coding	39.76	172039578	172401669	946	3	q26.31	FNDC3B		362091
ENSG00000075426	13083.119296926	-0.342018248295718	0.0528848283972488	-6.46722810040375	9.98169213698828e-11	1.59500658106262e-10	FOS like 2, AP-1 transcription factor subunit [Source:HGNC Symbol;Acc:HGNC:3798]	protein_coding	51.81	28392448	28417317	393	2	p23.2	FOSL2		24869
ENSG00000075461	18.7168620649563	-1.27852801842004	0.200875366190554	-6.364782514981	1.9556664358667e-10	3.09364391253743e-10	calcium voltage-gated channel auxiliary subunit gamma 4 [Source:HGNC Symbol;Acc:HGNC:1408]	protein_coding	52.47	66964707	67033398	3583	17	q24.2	CACNG4		68691
ENSG00000075539	6729.98816712973	0.686288460672862	0.0359409815406632	19.0948725175021	2.78536531118057e-81	1.48190566900089e-80	FRY like transcription coactivator [Source:HGNC Symbol;Acc:HGNC:29127]	protein_coding	36.94	48497357	48780322	11692	4	p11	FRYL		282965
ENSG00000075568	5083.45432454709	0.0398517744314235	0.0302335745917963	1.31812976035712	0.187460213567106	0.203909162458335	transmembrane protein 131 [Source:HGNC Symbol;Acc:HGNC:30366]	protein_coding	39.3	97756333	97995948	7476	2	q11.2	TMEM131		239615
ENSG00000075618	5802.92998089764	1.20255325870476	0.0535065658819308	22.4748727354014	7.31128382777683e-112	5.50279233178732e-111	fascin actin-bundling protein 1 [Source:HGNC Symbol;Acc:HGNC:11148]	protein_coding	59.62	5592816	5606655	2784	7	p22.1	FSCN1		13839
ENSG00000075624	150961.957631104	0.945119403185526	0.0391317533681202	24.1522375523172	7.07319449243116e-129	6.33775411533299e-128	actin beta [Source:HGNC Symbol;Acc:HGNC:132]	protein_coding	56.77	5526409	5563902	2554	7	p22.1	ACTB		37493
ENSG00000075643	210.012533328093	-1.57336729664281	0.103305476223475	-15.2302409723104	2.22768933986764e-52	7.9975033004496e-52	molybdenum cofactor sulfurase [Source:HGNC Symbol;Acc:HGNC:18234]	protein_coding	42.78	36187497	36272157	6182	18	q12.2	MOCOS		84660
ENSG00000075651	2486.19269976382	0.820880821799183	0.05730103109018	14.3257600462248	1.51066279149938e-46	4.91745739571926e-46	phospholipase D1 [Source:HGNC Symbol;Acc:HGNC:9067]	protein_coding	38.86	171600404	171810950	694	3	q26.31	PLD1		210546
ENSG00000075673	128.648725516856	-7.98943203143804	0.100989482251412	-79.1115258076923	0	0	ATPase H+/K+ transporting non-gastric alpha2 subunit [Source:HGNC Symbol;Acc:HGNC:13816]	protein_coding	49.27	24680408	24712472	4406	13	q12.12	ATP12A		32064
ENSG00000075702	132.595653217335	1.20381782053829	0.0543903751394968	22.1329199780443	1.52383191950688e-108	1.1088439712035e-107	WD repeat domain 62 [Source:HGNC Symbol;Acc:HGNC:24502]	protein_coding	51.49	36054649	36105108	2987	19	q13.12	WDR62		50459
ENSG00000075711	6187.73030053226	-0.264677561893069	0.0496249257285147	-5.33356086699358	9.63052609989592e-08	1.39880546923569e-07	discs large MAGUK scaffold protein 1 [Source:HGNC Symbol;Acc:HGNC:2900]	protein_coding	36.59	197042560	197299330	5034	3	q29	DLG1		256770
ENSG00000075785	15375.0449338987	-0.0795945052155628	0.041692269966654	-1.90909502598979	0.0562498342904056	0.0636029587506384	RAB7A, member RAS oncogene family [Source:HGNC Symbol;Acc:HGNC:9788]	protein_coding	45.18	128693669	128825942	2131	3	q21.3	RAB7A		132273
ENSG00000075790	4298.03669980362	0.77009125541087	0.0412589523524782	18.6648281524922	9.56824558438922e-78	4.89482727294716e-77	B cell receptor associated protein 29 [Source:HGNC Symbol;Acc:HGNC:24131]	protein_coding	37.26	107580246	107629170	2911	7	q22.3	BCAP29		48924
ENSG00000075826	254.737006896561	1.04901231340607	0.0568999410809992	18.4360878671696	6.74483447952073e-76	3.3686804893562e-75	SEC31 homolog B, COPII coat complex component [Source:HGNC Symbol;Acc:HGNC:23197]	protein_coding	46.28	100486646	100519864	2217	10	q24.31	SEC31B		33218
ENSG00000075856	2643.87344540393	0.19151643156394	0.0223536903100629	8.56755322756375	1.05707004948748e-17	2.03091116422369e-17	spliceosome associated factor 3, U4/U6 recycling protein [Source:HGNC Symbol;Acc:HGNC:16860]	protein_coding	42.57	108522214	108561400	4154	12	q23.3	SART3		39186
ENSG00000075884	1184.86723471571	2.01856968107411	0.0383675367809481	52.6113962592579	0	0	Rho GTPase activating protein 15 [Source:HGNC Symbol;Acc:HGNC:21030]	protein_coding	36.48	143091362	143768352	2968	2	q22.2	ARHGAP15		676990
ENSG00000075886	265.631725632414	3.054452456741	0.171876059972912	17.7712501509657	1.18030808826179e-70	5.51161420092777e-70	tubulin alpha 3d [Source:HGNC Symbol;Acc:HGNC:24071]	protein_coding	52.01	131476119	131482934	1520	2	q21.1	TUBA3D		6815
ENSG00000075891	3274.57343807388	-0.109351611040547	0.106615985961041	-1.02565867636871	0.305052499154025	0.325214302856078	paired box 2 [Source:HGNC Symbol;Acc:HGNC:8616]	protein_coding	51.28	100735396	100829944	3805	10	q24.31	PAX2		94548
ENSG00000075914	929.126262550948	-1.01000910574726	0.0321399245894457	-31.4253726058503	9.11140071570767e-217	1.78996004132916e-215	exosome component 7 [Source:HGNC Symbol;Acc:HGNC:28112]	protein_coding	46.87	44975241	45036066	1593	3	p21.31	EXOSC7		60825
ENSG00000075945	3077.92888465903	0.112368625028836	0.0469992626578616	2.39085931723739	0.0168089923298025	0.0196470156692145	kinesin associated protein 3 [Source:HGNC Symbol;Acc:HGNC:17060]	protein_coding	34.27	169921326	170085208	2954	1	q24.2	KIFAP3		163882
ENSG00000075975	1233.46387622308	-0.716889337550679	0.0271749546276404	-26.3805164488301	2.29296628537184e-153	2.5928894712703e-152	makorin ring finger protein 2 [Source:HGNC Symbol;Acc:HGNC:7113]	protein_coding	45.49	12557057	12586208	2510	3	p25.2	MKRN2		29151
ENSG00000076003	1579.93406595082	0.366183772694925	0.0376189484797715	9.73402467354531	2.15878613203101e-22	4.57438268013413e-22	minichromosome maintenance complex component 6 [Source:HGNC Symbol;Acc:HGNC:6949]	protein_coding	40.29	135839626	135876443	3753	2	q21.3	MCM6		36817
ENSG00000076043	3165.45948939454	-0.18906750321313	0.0338526543538916	-5.58501266212808	2.33683187634264e-08	3.46014881443672e-08	RNA exonuclease 2 [Source:HGNC Symbol;Acc:HGNC:17851]	protein_coding	39.48	114439435	114450279	848	11	q23.2	REXO2		10844
ENSG00000076053	1630.14296678128	0.118812045099663	0.0361570841882342	3.2859963065917	0.00101622342428403	0.00126236373772158	RNA binding motif protein 7 [Source:HGNC Symbol;Acc:HGNC:9904]	protein_coding	38.27	114400030	114414203	4243	11	q23.2	RBM7		14173
ENSG00000076067	4856.92580200901	0.574419735904645	0.0377238087850881	15.2269814317294	2.34155534817521e-52	8.40256935754958e-52	RNA binding motif single stranded interacting protein 2 [Source:HGNC Symbol;Acc:HGNC:9909]	protein_coding	44.05	56521820	56596193	8488	12	q13.3	RBMS2		74373
ENSG00000076108	6740.74019491395	0.184964276048066	0.0265188335331374	6.97482699670551	3.06247439636585e-12	5.11000226527801e-12	bromodomain adjacent to zinc finger domain 2A [Source:HGNC Symbol;Acc:HGNC:962]	protein_coding	48.64	56595596	56636816	8831	12	q13.3	BAZ2A		41220
ENSG00000076201	2470.07160490416	-0.441692172141675	0.0286909877308853	-15.3948053752852	1.77357337192578e-53	6.48193133023414e-53	protein tyrosine phosphatase non-receptor type 23 [Source:HGNC Symbol;Acc:HGNC:14406]	protein_coding	51.52	47381011	47413435	5119	3	p21.31	PTPN23		32424
ENSG00000076242	1276.38179350266	-0.418007948268233	0.0293170482030284	-14.2581867510472	3.98679278123754e-46	1.28897562185976e-45	mutL homolog 1 [Source:HGNC Symbol;Acc:HGNC:7127]	protein_coding	41.9	36993350	37050846	1712	3	p22.2	MLH1		57496
ENSG00000076248	2556.60666294202	-0.40179460149626	0.0299701263613883	-13.4065034178137	5.53893460723145e-41	1.65008797267385e-40	uracil DNA glycosylase [Source:HGNC Symbol;Acc:HGNC:12572]	protein_coding	47.26	109097597	109110992	2048	12	q24.11	UNG		13395
ENSG00000076258	766.837289160594	-1.15586563772638	0.0664421861573833	-17.3965624037182	8.76050211874863e-68	3.93785783603695e-67	flavin containing dimethylaniline monoxygenase 4 [Source:HGNC Symbol;Acc:HGNC:3772]	protein_coding	40.13	171314183	171342084	537	1	q24.3	FMO4		27901
ENSG00000076321	937.134947030643	0.457287734093262	0.0343280692425832	13.3211026481503	1.74510893182371e-40	5.14309528454474e-40	kelch like family member 20 [Source:HGNC Symbol;Acc:HGNC:25056]	protein_coding	38.33	173714941	173786692	450	1	q25.1	KLHL20		71751
ENSG00000076344	116.763727802946	0.070833741434031	0.124857684137726	0.567315835811089	0.5704996199707	0.590929231026718	regulator of G protein signaling 11 [Source:HGNC Symbol;Acc:HGNC:9993]	protein_coding	64.56	268301	275980	2399	16	p13.3	RGS11		7679
ENSG00000076351	885.799834600415	-0.16752076397032	0.0437492353222275	-3.82911296018032	0.000128605970052691	0.000166445132879647	solute carrier family 46 member 1 [Source:HGNC Symbol;Acc:HGNC:30521]	protein_coding	52.44	28394642	28407197	6492	17	q11.2	SLC46A1		12555
ENSG00000076356	4186.45548073466	1.05808229162139	0.0492015640109572	21.505054013847	1.39622942722059e-102	9.61247981141645e-102	plexin A2 [Source:HGNC Symbol;Acc:HGNC:9100]	protein_coding	47.99	208022242	208244384	11508	1	q32.2	PLXNA2		222142
ENSG00000076382	958.175755839036	-0.00780213994928271	0.0850386709125458	-0.0917481407641762	0.926898147862041	0.932125449018179	sperm associated antigen 5 [Source:HGNC Symbol;Acc:HGNC:13452]	protein_coding	46.2	28577565	28599025	547	17	q11.2	SPAG5		21460
ENSG00000076513	5167.99886008736	0.573370035583821	0.0639968750734416	8.95934426369776	3.26614910209503e-19	6.47523536709786e-19	ankyrin repeat domain 13A [Source:HGNC Symbol;Acc:HGNC:21268]	protein_coding	44	109999186	110039763	1455	12	q24.11	ANKRD13A		40577
ENSG00000076554	3855.66904244295	-0.646908125491953	0.0606952324911934	-10.6583021258847	1.5948230212071e-26	3.66456997523755e-26	tumor protein D52 [Source:HGNC Symbol;Acc:HGNC:12005]	protein_coding	41.15	80034745	80231232	4041	8	q21.13	TPD52		196487
ENSG00000076555	2051.76825393729	-0.680224641429975	0.0453846283197253	-14.9879963021385	8.79672153752135e-51	3.07705109698985e-50	acetyl-CoA carboxylase beta [Source:HGNC Symbol;Acc:HGNC:85]	protein_coding	46.78	109116595	109268226	9360	12	q24.11	ACACB		151631
ENSG00000076604	2743.14810664521	-0.588991110495045	0.0371914599676274	-15.8367300183354	1.73617578008936e-56	6.63829509507776e-56	TNF receptor associated factor 4 [Source:HGNC Symbol;Acc:HGNC:12034]	protein_coding	59.58	28744005	28750956	543	17	q11.2	TRAF4		6951
ENSG00000076641	2246.2313926952	2.14987723426182	0.0718196191003038	29.9344003935649	7.02297756303006e-197	1.19582221317197e-195	phosphoprotein membrane anchor with glycosphingolipid microdomains 1 [Source:HGNC Symbol;Acc:HGNC:30043]	protein_coding	40.56	80967810	81112068	10744	8	q21.13	PAG1		144258
ENSG00000076650	658.830316307791	0.3128477183563	0.0308100499098122	10.154080219671	3.17792517634425e-24	6.97999348085249e-24	G-patch domain containing 1 [Source:HGNC Symbol;Acc:HGNC:24658]	protein_coding	45.71	33080899	33130542	3191	19	q13.11	GPATCH1		49643
ENSG00000076662	272.845408983072	1.83384377551533	0.0564298885047737	32.4977387711867	1.14767407628618e-231	2.54416765517703e-230	intercellular adhesion molecule 3 [Source:HGNC Symbol;Acc:HGNC:5346]	protein_coding	55.88	10333776	10339661	1735	19	p13.2	ICAM3		5885
ENSG00000076685	1360.52045130307	-0.633254577455414	0.0332153109594028	-19.0651407186705	4.91952400464436e-81	2.61050085099294e-80	5'-nucleotidase, cytosolic II [Source:HGNC Symbol;Acc:HGNC:8022]	protein_coding	42.4	103087185	103277605	4688	10	q24.33	NT5C2		190420
ENSG00000076706	23065.6288505701	1.68719783729787	0.0459319658512942	36.7325414017814	2.20915335954886e-295	7.81000687699331e-294	melanoma cell adhesion molecule [Source:HGNC Symbol;Acc:HGNC:6934]	protein_coding	59.59	119308529	119321521	3327	11	q23.3	MCAM		12992
ENSG00000076716	2747.03352118619	-1.03163123659793	0.107459303824701	-9.60020398308967	7.97863650739252e-22	1.66927971384036e-21	glypican 4 [Source:HGNC Symbol;Acc:HGNC:4452]	protein_coding	41.25	133300103	133415489	4959	X	q26.2	GPC4		115386
ENSG00000076770	1491.65357002406	-1.08794225777434	0.103423804898431	-10.5192635181308	7.04218784654042e-26	1.6022655943047e-25	muscleblind like splicing regulator 3 [Source:HGNC Symbol;Acc:HGNC:20564]	protein_coding	36.96	132369317	132489968	8760	X	q26.2	MBNL3		120651
ENSG00000076826	1133.9951653286	-0.54166678764376	0.0530916094607579	-10.2024932592056	1.93246791860651e-24	4.26177723773142e-24	calmodulin regulated spectrin associated protein family member 3 [Source:HGNC Symbol;Acc:HGNC:29307]	protein_coding	58.7	7595863	7618304	4137	19	p13.2	CAMSAP3		22441
ENSG00000076864	3508.25547704869	-2.93849287040495	0.0952153298793778	-30.861552169462	3.92055642111518e-209	7.33781649889689e-208	RAP1 GTPase activating protein [Source:HGNC Symbol;Acc:HGNC:9858]	protein_coding	56.63	21596215	21669363	3334	1	p36.12	RAP1GAP		73148
ENSG00000076924	3977.72838839687	-0.111434186113434	0.0218519118162323	-5.09951655720379	3.40522083579032e-07	4.85046686291868e-07	XPA binding protein 2 [Source:HGNC Symbol;Acc:HGNC:14089]	protein_coding	60.81	7619525	7629545	2647	19	p13.2	XAB2		10020
ENSG00000076928	5231.82810067871	1.08256297814126	0.0280025101446235	38.6594977575291	0	0	Rho guanine nucleotide exchange factor 1 [Source:HGNC Symbol;Acc:HGNC:681]	protein_coding	58.24	41883173	41930150	3229	19	q13.2	ARHGEF1		46977
ENSG00000076944	3035.8902377578	0.0792031362768716	0.0344567989973972	2.29862142106858	0.0215264460847848	0.0250006899955485	syntaxin binding protein 2 [Source:HGNC Symbol;Acc:HGNC:11445]	protein_coding	61.17	7636881	7647873	549	19	p13.2	STXBP2		10992
ENSG00000076984	2632.80470795537	0.130169768020131	0.0238808561948353	5.45079987744671	5.01437717963431e-08	7.35765426294656e-08	mitogen-activated protein kinase kinase 7 [Source:HGNC Symbol;Acc:HGNC:6847]	protein_coding	63.14	7903843	7914478	3430	19	p13.2	MAP2K7		10635
ENSG00000077009	15.4233645440006	-1.28410557583265	0.19170266551157	-6.69842316697027	2.10680443518972e-11	3.4393476428394e-11	nicotinamide riboside kinase 2 [Source:HGNC Symbol;Acc:HGNC:17871]	protein_coding	57.79	3933103	3942416	1126	19	p13.3	NMRK2		9313
ENSG00000077044	2062.86466035974	2.21900710904539	0.0580673758862244	38.214351435361	0	0	diacylglycerol kinase delta [Source:HGNC Symbol;Acc:HGNC:2851]	protein_coding	47.77	233354494	233472104	6308	2	q37.1	DGKD		117610
ENSG00000077063	1057.12087041542	0.506662251994474	0.123138168209893	4.11458331206335	3.87879450573092e-05	5.12759254130311e-05	cortactin binding protein 2 [Source:HGNC Symbol;Acc:HGNC:15679]	protein_coding	38.77	117710651	117874139	5904	7	q31.31	CTTNBP2		163488
ENSG00000077092	1240.29569506783	-0.266491758895797	0.0545271398662349	-4.8873232586479	1.02216186519524e-06	1.43185605891947e-06	retinoic acid receptor beta [Source:HGNC Symbol;Acc:HGNC:9865]	protein_coding	40.14	25174332	25597932	1273	3	p24.2	RARB		423600
ENSG00000077097	8135.11847991314	-0.981763699504754	0.0333943686619686	-29.3990795107572	5.64246621149181e-190	9.08336301724975e-189	DNA topoisomerase II beta [Source:HGNC Symbol;Acc:HGNC:11990]	protein_coding	35.14	25597984	25664907	5814	3	p24.2	TOP2B		66923
ENSG00000077147	24160.594674232	-0.0754596657576274	0.0322649587409263	-2.33874979861391	0.0193483862251566	0.0225291520720161	transmembrane 9 superfamily member 3 [Source:HGNC Symbol;Acc:HGNC:21529]	protein_coding	37.03	96518110	96587452	6100	10	q24.1	TM9SF3		69342
ENSG00000077150	4791.44742633944	0.653899040192736	0.0360929351832367	18.1170923581865	2.33619390154111e-73	1.12859239179243e-72	nuclear factor kappa B subunit 2 [Source:HGNC Symbol;Acc:HGNC:7795]	protein_coding	61.37	102394110	102402524	585	10	q24.32	NFKB2		8414
ENSG00000077152	207.999602143656	0.324771623568546	0.0430366860975072	7.54639013869978	4.47488220502159e-14	7.85269963673466e-14	ubiquitin conjugating enzyme E2 T [Source:HGNC Symbol;Acc:HGNC:25009]	protein_coding	40.71	202331657	202341980	878	1	q32.1	UBE2T		10323
ENSG00000077157	4652.19052030547	-0.113436728865564	0.0652938433118439	-1.7373265703443	0.0823295441762602	0.0919197408385974	protein phosphatase 1 regulatory subunit 12B [Source:HGNC Symbol;Acc:HGNC:7619]	protein_coding	39.63	202348699	202592706	15431	1	q32.1	PPP1R12B		244007
ENSG00000077232	9793.12562067264	-0.0404947440670933	0.0399936917846005	-1.01252828283999	0.311285530730096	0.331597866943955	DnaJ heat shock protein family (Hsp40) member C10 [Source:HGNC Symbol;Acc:HGNC:24637]	protein_coding	36.29	182716255	182794464	19989	2	q32.1	DNAJC10		78209
ENSG00000077235	4818.91627333518	-0.202218680042062	0.0302752423021489	-6.67934142438585	2.40018393517266e-11	3.91199123303001e-11	general transcription factor IIIC subunit 1 [Source:HGNC Symbol;Acc:HGNC:4664]	protein_coding	49.42	27459555	27549913	584	16	p12.1	GTF3C1		90358
ENSG00000077238	3993.21748431672	1.47706548431803	0.03922620070501	37.6550738478574	0	0	interleukin 4 receptor [Source:HGNC Symbol;Acc:HGNC:6015]	protein_coding	49.92	27313668	27364778	529	16	p12.1	IL4R		51110
ENSG00000077254	3915.47607396507	-0.316001749752248	0.0266313121467045	-11.8657972243907	1.78196937871942e-32	4.5724252227198e-32	ubiquitin specific peptidase 33 [Source:HGNC Symbol;Acc:HGNC:20059]	protein_coding	38.35	77695987	77759852	4327	1	p31.1	USP33		63865
ENSG00000077264	139.34063742046	0.575364897568823	0.119329673592947	4.82164142618447	1.42381719042739e-06	1.98541561820618e-06	p21 (RAC1) activated kinase 3 [Source:HGNC Symbol;Acc:HGNC:8592]	protein_coding	39.22	110944285	111227361	2477	X	q23	PAK3		283076
ENSG00000077274	810.930178439164	-1.64686219934285	0.25375663456688	-6.48992765116771	8.58776038602953e-11	1.37578820993288e-10	calpain 6 [Source:HGNC Symbol;Acc:HGNC:1483]	protein_coding	41.36	111245099	111270483	3532	X	q23	CAPN6		25384
ENSG00000077279	11.4575803674893	0.651966116646406	0.132360536146597	4.92568355815904	8.40659509708516e-07	1.18127657291653e-06	doublecortin [Source:HGNC Symbol;Acc:HGNC:2714]	protein_coding	39.48	111293779	111412429	8918	X	q23	DCX		118650
ENSG00000077312	2611.56591543482	0.409607321199789	0.0213314777595495	19.2020133727688	3.56020595169878e-82	1.91423001915892e-81	small nuclear ribonucleoprotein polypeptide A [Source:HGNC Symbol;Acc:HGNC:11151]	protein_coding	50.77	40750637	40765389	695	19	q13.2	SNRPA		14752
ENSG00000077327	10.7648655132887	-0.847498425381424	0.182773866477591	-4.63686872589814	3.53726904273278e-06	4.86393227323319e-06	sperm associated antigen 6 [Source:HGNC Symbol;Acc:HGNC:11215]	protein_coding	38.39	22345445	22454224	2568	10	p12.2	SPAG6		108779
ENSG00000077348	1189.65182217379	0.792589758258529	0.0382242518160012	20.7352589155647	1.66556312281521e-95	1.05698446593361e-94	exosome component 5 [Source:HGNC Symbol;Acc:HGNC:24662]	protein_coding	52.36	41386374	41397359	998	19	q13.2	EXOSC5		10985
ENSG00000077380	8247.02451175978	-0.115126438199916	0.0357703615861739	-3.21848684483009	0.00128868881957852	0.00159265449164514	dynein cytoplasmic 1 intermediate chain 2 [Source:HGNC Symbol;Acc:HGNC:2964]	protein_coding	36.36	171687409	171750158	980	2	q31.1	DYNC1I2		62749
ENSG00000077420	2279.14296088754	3.40167889807169	0.0916023649731164	37.1352737352362	7.57867138618421e-302	2.77605193190996e-300	amyloid beta precursor protein binding family B member 1 interacting protein [Source:HGNC Symbol;Acc:HGNC:17379]	protein_coding	41.53	26438341	26567803	2633	10	p12.1	APBB1IP		129462
ENSG00000077454	752.942676822131	-0.324976079556126	0.0292887054122225	-11.0956109183477	1.31756699874318e-28	3.14229272319305e-28	leucine rich repeats and calponin homology domain containing 4 [Source:HGNC Symbol;Acc:HGNC:6691]	protein_coding	60.34	100574011	100586129	774	7	q22.1	LRCH4		12118
ENSG00000077458	1103.61754014544	0.523278640960875	0.0308183252694713	16.9794638866777	1.16545788599449e-64	5.02174325970061e-64	family with sequence similarity 76 member B [Source:HGNC Symbol;Acc:HGNC:28492]	protein_coding	34.6	95768953	95790409	3823	11	q21	FAM76B		21456
ENSG00000077463	1264.28224713781	0.220157732619281	0.0211036694880376	10.4322015061918	1.76745035802914e-25	3.9867135056629e-25	sirtuin 6 [Source:HGNC Symbol;Acc:HGNC:14934]	protein_coding	57.86	4174109	4182566	1372	19	p13.3	SIRT6		8457
ENSG00000077498	6.82177536084533	1.32528430828969	0.167794724418535	7.89824777198593	2.82851459842055e-15	5.11915083521863e-15	tyrosinase [Source:HGNC Symbol;Acc:HGNC:12442]	protein_coding	35.29	89177875	89295759	2062	11	q14.3	TYR		117884
ENSG00000077514	774.250081252115	-0.347677465692248	0.0415162526213369	-8.37449056068134	5.54632673825948e-17	1.04602794028053e-16	DNA polymerase delta 3, accessory subunit [Source:HGNC Symbol;Acc:HGNC:20932]	protein_coding	41.72	74493851	74669117	513	11	q13.4	POLD3		175266
ENSG00000077522	56.9113216528991	0.283744995836488	0.180246736701568	1.57420323401627	0.115440471936669	0.127570998237288	actinin alpha 2 [Source:HGNC Symbol;Acc:HGNC:164]	protein_coding	42.49	236664141	236764631	583	1	q43	ACTN2		100490
ENSG00000077549	11903.42253908	0.229664098254235	0.0278392334428149	8.24965596577911	1.58851166428389e-16	2.96728200487333e-16	capping actin protein of muscle Z-line subunit beta [Source:HGNC Symbol;Acc:HGNC:1491]	protein_coding	49.21	19338775	19485539	1675	1	p36.13	CAPZB		146764
ENSG00000077585	2330.29590738224	0.274085056131842	0.0719680141161316	3.80842877906237	0.000139852614131107	0.000180669402874411	G protein-coupled receptor 137B [Source:HGNC Symbol;Acc:HGNC:11862]	protein_coding	43.63	236142505	236221865	1107	1	q42.3	GPR137B		79360
ENSG00000077616	97.2981689120083	-0.771569236424907	0.0623923202339847	-12.3664135831358	3.97162295329873e-35	1.0684271495885e-34	N-acetylated alpha-linked acidic dipeptidase 2 [Source:HGNC Symbol;Acc:HGNC:14526]	protein_coding	34.98	90131515	90192894	730	11	q14.3	NAALAD2		61379
ENSG00000077684	4566.36813219552	-0.493780141749453	0.046597228342502	-10.5967706516799	3.08447764481692e-26	7.05750405279811e-26	jade family PHD finger 1 [Source:HGNC Symbol;Acc:HGNC:30027]	protein_coding	44.2	128809700	128875224	3560	4	q28.2	JADE1		65524
ENSG00000077713	1478.37868694357	0.882231621163377	0.0449359632881499	19.6330857648718	8.06637692835483e-86	4.53387940479439e-85	solute carrier family 25 member 43 [Source:HGNC Symbol;Acc:HGNC:30557]	protein_coding	45.23	119399336	119454478	2507	X	q24	SLC25A43		55142
ENSG00000077721	3742.46119953156	-0.101432321382481	0.023606166166405	-4.2968570443613	1.73236835917145e-05	2.32304283648254e-05	ubiquitin conjugating enzyme E2 A [Source:HGNC Symbol;Acc:HGNC:12472]	protein_coding	40.03	119574536	119591083	718	X	q24	UBE2A		16547
ENSG00000077782	5262.78360294205	0.237882476230978	0.065454688976212	3.63430764016664	0.000278728121859799	0.000355435853313868	fibroblast growth factor receptor 1 [Source:HGNC Symbol;Acc:HGNC:3688]	protein_coding	49.49	38400215	38468834	6216	8	p11.23	FGFR1		68619
ENSG00000077935	12.7156037180227	1.25500122449817	0.14551966805297	8.62427217770552	6.45015480849423e-18	1.24395842735246e-17	structural maintenance of chromosomes 1B [Source:HGNC Symbol;Acc:HGNC:11112]	protein_coding	39.89	45344063	45413619	4233	22	q13.31	SMC1B		69556
ENSG00000077942	1733.69924178653	-2.04911902121557	0.0977574663390169	-20.9612533748507	1.48134777430555e-97	9.65762568648302e-97	fibulin 1 [Source:HGNC Symbol;Acc:HGNC:3600]	protein_coding	53.13	45502238	45601135	568	22	q13.31	FBLN1		98897
ENSG00000077943	2219.95653349624	-0.119451121505831	0.078304340733774	-1.52547253940815	0.127141277783975	0.140015033227048	integrin subunit alpha 8 [Source:HGNC Symbol;Acc:HGNC:6144]	protein_coding	39.98	15513954	15719922	6547	10	p13	ITGA8		205968
ENSG00000077984	748.30622567384	2.23284629716532	0.0602356708481524	37.0685055171724	9.04106390083999e-301	3.28208823084856e-299	cystatin F [Source:HGNC Symbol;Acc:HGNC:2479]	protein_coding	56.39	24949269	24959928	891	20	p11.21	CST7		10659
ENSG00000078018	2438.39722964951	1.17871088128355	0.0892648065404094	13.2046539612446	8.24778548071039e-40	2.39893914671962e-39	microtubule associated protein 2 [Source:HGNC Symbol;Acc:HGNC:6839]	protein_coding	35.9	209424047	209734118	2241	2	q34	MAP2		310071
ENSG00000078043	1487.06622256526	0.269192854913077	0.0498626517918319	5.39868709824964	6.71303364859666e-08	9.80136737590229e-08	protein inhibitor of activated STAT 2 [Source:HGNC Symbol;Acc:HGNC:17311]	protein_coding	38.59	46803218	46920160	11243	18	q21.1	PIAS2		116942
ENSG00000078053	86.7765287602892	-2.91161932610826	0.107852257981429	-26.9963687418544	1.63034410745944e-160	1.9861556930739e-159	amphiphysin [Source:HGNC Symbol;Acc:HGNC:471]	protein_coding	39.13	38383704	38631420	3145	7	p14.1	AMPH		247716
ENSG00000078061	4047.29083820732	-0.346328736222605	0.0267711535237523	-12.9366385320427	2.79597788711154e-38	7.94855171236141e-38	A-Raf proto-oncogene, serine/threonine kinase [Source:HGNC Symbol;Acc:HGNC:646]	protein_coding	51.19	47561205	47571908	2378	X	p11.3	ARAF		10703
ENSG00000078070	1779.69365046604	-1.08870958625998	0.058834271684079	-18.5046836664521	1.89286906994218e-76	9.53308081873113e-76	methylcrotonoyl-CoA carboxylase 1 [Source:HGNC Symbol;Acc:HGNC:6936]	protein_coding	41.62	183015218	183116075	2454	3	q27.1	MCCC1		100857
ENSG00000078081	213.008694336971	1.13782343777623	0.10279168477016	11.0692167398596	1.76940334767338e-28	4.2087522900463e-28	lysosomal associated membrane protein 3 [Source:HGNC Symbol;Acc:HGNC:14582]	protein_coding	44.17	183122215	183163839	3196	3	q27.1	LAMP3		41624
ENSG00000078098	260.599750234667	1.54525959169992	0.0682972963147621	22.625487026284	2.43262651288459e-113	1.86375025611795e-112	fibroblast activation protein alpha [Source:HGNC Symbol;Acc:HGNC:3590]	protein_coding	36.7	162170684	162245151	697	2	q24.2	FAP		74467
ENSG00000078114	4945.23898271484	-1.61550212214048	0.0981370062638141	-16.4617016928115	6.91293759453164e-61	2.81991549387795e-60	nebulette [Source:HGNC Symbol;Acc:HGNC:16932]	protein_coding	39.95	20779973	21293011	6618	10	p12.31	NEBL		513038
ENSG00000078124	1486.79011526766	0.283112375665547	0.0482236399012839	5.8708213698736	4.33641308975132e-09	6.58805123185044e-09	alkaline ceramidase 3 [Source:HGNC Symbol;Acc:HGNC:16066]	protein_coding	38.74	76860859	77026797	4495	11	q13.5	ACER3		165938
ENSG00000078140	4159.19360944992	-0.173881627418461	0.0261358341386116	-6.65299704980827	2.87183953110336e-11	4.67134523568707e-11	ubiquitin conjugating enzyme E2 K [Source:HGNC Symbol;Acc:HGNC:4914]	protein_coding	41.99	39698109	39782792	5153	4	p14	UBE2K		84683
ENSG00000078142	2666.87930033277	0.174858445707216	0.0352812623784714	4.95612781173937	7.1911920533875e-07	1.01259522258173e-06	phosphatidylinositol 3-kinase catalytic subunit type 3 [Source:HGNC Symbol;Acc:HGNC:8974]	protein_coding	35.33	41955234	42087830	9415	18	q12.3	PIK3C3		132596
ENSG00000078177	530.145966670064	-0.147513749540791	0.0431537136449059	-3.41833267826313	0.000630060438576142	0.000790351788557132	NEDD4 binding protein 2 [Source:HGNC Symbol;Acc:HGNC:29851]	protein_coding	40.51	40056850	40158252	9720	4	p14	N4BP2		101402
ENSG00000078237	409.183386309217	0.0773045387345064	0.0468052267992237	1.65162192389566	0.0986116478532124	0.109473298878982	TP53 induced glycolysis regulatory phosphatase [Source:HGNC Symbol;Acc:HGNC:1185]	protein_coding	41.85	4307763	4360028	3633	12	p13.32	TIGAR		52265
ENSG00000078246	2064.77192945819	0.430051561230433	0.0327981061696596	13.1120851614371	2.80771255343998e-39	8.09968917416366e-39	TUB like protein 3 [Source:HGNC Symbol;Acc:HGNC:12425]	protein_coding	44.99	2877223	2941138	978	12	p13.33	TULP3		63915
ENSG00000078269	843.50039149563	-0.324918226438042	0.0439537362685323	-7.39227774524051	1.44334632660724e-13	2.5049391274712e-13	synaptojanin 2 [Source:HGNC Symbol;Acc:HGNC:11504]	protein_coding	49.67	157981863	158099176	7402	6	q25.3	SYNJ2		117313
ENSG00000078295	226.44621741075	2.94030933430846	0.184869417051286	15.9047904256266	5.86994067998745e-57	2.26196930453945e-56	adenylate cyclase 2 [Source:HGNC Symbol;Acc:HGNC:233]	protein_coding	40.93	7396138	7830081	6645	5	p15.31	ADCY2		433943
ENSG00000078304	4423.5748906683	-0.133601834906557	0.0235022042300472	-5.68465126074212	1.31079862508131e-08	1.95751235865952e-08	protein phosphatase 2 regulatory subunit B'gamma [Source:HGNC Symbol;Acc:HGNC:9311]	protein_coding	44.63	101761798	101927989	3363	14	q32.31	PPP2R5C		166191
ENSG00000078328	11.2796824201283	-1.85825607018395	0.169038535976546	-10.9930913649287	4.12549115476827e-28	9.74444613805309e-28	RNA binding fox-1 homolog 1 [Source:HGNC Symbol;Acc:HGNC:18222]	protein_coding	42.38	5239802	7713340	829	16	p13.3	RBFOX1		2473538
ENSG00000078369	29689.5188328638	0.347167329761673	0.0368476776522874	9.42168820075209	4.4389269406826e-21	9.1444036392607e-21	G protein subunit beta 1 [Source:HGNC Symbol;Acc:HGNC:4396]	protein_coding	46.7	1785285	1891117	3145	1	p36.33	GNB1		105832
ENSG00000078399	1003.91163979233	-0.833265873171059	0.116002899341308	-7.18314695496871	6.81248051633751e-13	1.1563401813662e-12	homeobox A9 [Source:HGNC Symbol;Acc:HGNC:5109]	protein_coding	55.25	27162438	27175180	2064	7	p15.2	HOXA9		12742
ENSG00000078401	2957.85429028031	1.29949590647599	0.0753902499526618	17.2369226430733	1.40309716862681e-66	6.20721312849163e-66	endothelin 1 [Source:HGNC Symbol;Acc:HGNC:3176]	protein_coding	42.83	12290361	12297194	2035	6	p24.1	EDN1		6833
ENSG00000078403	1942.31154683128	0.303589433795469	0.0293520284930719	10.3430478022031	4.49993882563445e-25	1.00551511048706e-24	MLLT10 histone lysine methyltransferase DOT1L cofactor [Source:HGNC Symbol;Acc:HGNC:16063]	protein_coding	39.77	21524646	21743630	573	10	p12.31	MLLT10		218984
ENSG00000078487	248.024666438804	-0.209631376647341	0.0578432134120355	-3.62413089248812	0.000289934753172339	0.00036937828685935	zinc finger CW-type and PWWP domain containing 1 [Source:HGNC Symbol;Acc:HGNC:23486]	protein_coding	44.82	100400826	100428992	666	7	q22.1	ZCWPW1		28166
ENSG00000078549	21.2127445757854	1.83895931906465	0.166199288872667	11.0647845218734	1.85909155864516e-28	4.41949585733007e-28	ADCYAP receptor type I [Source:HGNC Symbol;Acc:HGNC:242]	protein_coding	51.96	31052308	31111479	6639	7	p14.3	ADCYAP1R1		59171
ENSG00000078579	17.4054339155356	1.31672957644984	0.142004078591698	9.27247716761581	1.81872007998059e-20	3.702467787962e-20	fibroblast growth factor 20 [Source:HGNC Symbol;Acc:HGNC:3677]	protein_coding	39.47	16992181	17002345	1840	8	p22	FGF20		10164
ENSG00000078589	78.3261623890032	1.45773101147867	0.0723012253453288	20.1619129484484	2.1154335083705e-90	1.25924943288071e-89	P2Y receptor family member 10 [Source:HGNC Symbol;Acc:HGNC:19906]	protein_coding	38.13	78945332	78963727	439	X	q21.1	P2RY10		18395
ENSG00000078596	2838.54161163107	0.197001016773074	0.0809531493992956	2.43351887153124	0.0149528559397035	0.0175166036192296	integral membrane protein 2A [Source:HGNC Symbol;Acc:HGNC:6173]	protein_coding	36.96	79360384	79367667	1616	X	q21.1	ITM2A		7283
ENSG00000078618	7490.43586320255	0.447416154344593	0.032180537444819	13.9033151671811	6.04741627361988e-44	1.89223725167817e-43	nardilysin convertase [Source:HGNC Symbol;Acc:HGNC:7995]	protein_coding	39.35	51789191	51878937	1660	1	p32.3	NRDC		89746
ENSG00000078668	5324.57879469438	-0.243431338647353	0.0327230748776177	-7.43913399207658	1.01347486546062e-13	1.76550259171546e-13	voltage dependent anion channel 3 [Source:HGNC Symbol;Acc:HGNC:12674]	protein_coding	40.44	42391624	42405937	719	8	p11.21	VDAC3		14313
ENSG00000078674	9539.12158236503	-0.014309058062786	0.046787425104207	-0.305831279043808	0.759733111569648	0.773849049114348	pericentriolar material 1 [Source:HGNC Symbol;Acc:HGNC:8727]	protein_coding	36.57	17922840	18027975	6820	8	p22	PCM1		105135
ENSG00000078687	659.19252536456	0.0234048653108174	0.0422630304952007	0.553790512336195	0.579722222160745	0.599984214490874	trinucleotide repeat containing adaptor 6C [Source:HGNC Symbol;Acc:HGNC:29318]	protein_coding	42.22	77959240	78108835	7093	17	q25.3	TNRC6C		149595
ENSG00000078699	1182.08721664091	0.0926530155263193	0.0349637469422062	2.64997386234008	0.00804979982342789	0.00955902683752392	CBFA2/RUNX1 partner transcriptional co-repressor 2 [Source:HGNC Symbol;Acc:HGNC:1536]	protein_coding	42.36	33490075	33650036	712	20	q11.21	CBFA2T2		159961
ENSG00000078725	271.92278373773	0.691665095039289	0.195245714638974	3.54253662528898	0.000396298386992158	0.00050157818623522	BMP/retinoic acid inducible neural specific 1 [Source:HGNC Symbol;Acc:HGNC:2687]	protein_coding	40.76	119153458	119369435	572	9	q33.1	BRINP1		215977
ENSG00000078747	3129.68637080261	-0.208719233718548	0.0249498166429453	-8.36556182778861	5.98291469267852e-17	1.12771235588447e-16	itchy E3 ubiquitin protein ligase [Source:HGNC Symbol;Acc:HGNC:13890]	protein_coding	41.77	34363241	34540748	703	20	q11.22	ITCH		177507
ENSG00000078795	9.2811105164097	-0.619323458453498	0.0584356922119051	-10.5983763520358	3.03198300952797e-26	6.93934954804095e-26	polycystin 2 like 2, transient receptor potential cation channel [Source:HGNC Symbol;Acc:HGNC:9012]	protein_coding	39.33	137887968	137942747	1927	5	q31.2	PKD2L2		54779
ENSG00000078804	6336.44589507307	-0.248270249180983	0.0385389398170376	-6.44206224560504	1.17860920783019e-10	1.8787123394362e-10	tumor protein p53 inducible nuclear protein 2 [Source:HGNC Symbol;Acc:HGNC:16104]	protein_coding	55.18	34704339	34713439	4127	20	q11.22	TP53INP2		9100
ENSG00000078808	11919.4843100657	0.10358398163503	0.0283203145931504	3.65758583981561	0.000254602005408475	0.000325155575457526	stromal cell derived factor 4 [Source:HGNC Symbol;Acc:HGNC:24188]	protein_coding	61.39	1216909	1232067	1933	1	p36.33	SDF4		15158
ENSG00000078814	118.011451823546	0.737564382154468	0.0663729131357811	11.1124304676158	1.09147624459859e-28	2.6072994289859e-28	myosin heavy chain 7B [Source:HGNC Symbol;Acc:HGNC:15906]	protein_coding	53.87	34955810	35002437	1725	20	q11.22	MYH7B		46627
ENSG00000078900	48.696084028524	2.66309897905401	0.127041768637679	20.9623890442608	1.44642167845297e-97	9.4337156656979e-97	tumor protein p73 [Source:HGNC Symbol;Acc:HGNC:12003]	protein_coding	59.52	3652516	3736201	5192	1	p36.32	TP73		83685
ENSG00000078902	4809.56225575833	-0.354047699999518	0.0292669419549649	-12.0971880336633	1.09291036163774e-33	2.8710792355991e-33	toll interacting protein [Source:HGNC Symbol;Acc:HGNC:16476]	protein_coding	57.49	1274371	1309654	3627	11	p15.5	TOLLIP		35283
ENSG00000078967	1331.53548041624	-0.329844934137346	0.0324017962892184	-10.1798348212905	2.43975155537657e-24	5.3702995780108e-24	ubiquitin conjugating enzyme E2 D4 (putative) [Source:HGNC Symbol;Acc:HGNC:21647]	protein_coding	45.79	43926436	43956136	849	7	p13	UBE2D4		29700
ENSG00000079101	52.3556551595753	-3.49146695055119	0.0913515748669829	-38.2201068305074	0	0	clusterin like 1 [Source:HGNC Symbol;Acc:HGNC:2096]	protein_coding	41.51	596988	650334	574	18	p11.32	CLUL1		53346
ENSG00000079102	150.401893657284	0.119103477881973	0.0695080878713905	1.71351970007213	0.086616972277106	0.0965140155971022	RUNX1 partner transcriptional co-repressor 1 [Source:HGNC Symbol;Acc:HGNC:1535]	protein_coding	38.11	91954967	92103286	7537	8	q21.3	RUNX1T1		148319
ENSG00000079112	26.6737111190888	-0.635852323426712	0.159215378673969	-3.9936614711621	6.50607360647313e-05	8.52228417922501e-05	cadherin 17 [Source:HGNC Symbol;Acc:HGNC:1756]	protein_coding	40.61	94127162	94217303	3670	8	q22.1	CDH17		90141
ENSG00000079134	1133.2636911805	0.762394620946663	0.0338263758744196	22.5384659526357	1.74252095546154e-112	1.31945345516913e-111	THO complex 1 [Source:HGNC Symbol;Acc:HGNC:19070]	protein_coding	37.31	214520	268050	2277	18	p11.32	THOC1		53530
ENSG00000079150	658.695202844277	0.377788749823077	0.0411067101569518	9.19043991554228	3.91238032833848e-20	7.90415781722466e-20	FKBP prolyl isomerase 7 [Source:HGNC Symbol;Acc:HGNC:3723]	protein_coding	37.58	178463664	178478600	2876	2	q31.2	FKBP7		14936
ENSG00000079156	131.2564831786	-0.634936722247539	0.0896106907390387	-7.08550193075267	1.3854123830714e-12	2.33303100250099e-12	oxysterol binding protein like 6 [Source:HGNC Symbol;Acc:HGNC:16388]	protein_coding	39.34	178194481	178402893	3637	2	q31.2	OSBPL6		208412
ENSG00000079215	809.047058550394	2.924561100122	0.0803215470561944	36.4106669668093	2.88618762672889e-290	9.85982455135361e-289	solute carrier family 1 member 3 [Source:HGNC Symbol;Acc:HGNC:10941]	protein_coding	40.39	36596588	36688334	3877	5	p13.2	SLC1A3		91746
ENSG00000079246	20344.1218001179	0.107710340958145	0.0356102929756576	3.024696849076	0.00248882451925515	0.00302835598934863	X-ray repair cross complementing 5 [Source:HGNC Symbol;Acc:HGNC:12833]	protein_coding	39.46	216107464	216206303	3761	2	q35	XRCC5		98839
ENSG00000079257	1472.22952652843	0.774352616848479	0.0488611623521898	15.8480187447644	1.45083265949631e-56	5.5577576878297e-56	latexin [Source:HGNC Symbol;Acc:HGNC:13347]	protein_coding	36.91	158645822	158672648	749	3	q25.32	LXN		26826
ENSG00000079263	102.621775202073	1.47059378311732	0.0586763148296942	25.0628177210116	1.26562280552979e-138	1.25533381817432e-137	SP140 nuclear body protein [Source:HGNC Symbol;Acc:HGNC:17133]	protein_coding	41.29	230203110	230313215	580	2	q37.1	SP140		110105
ENSG00000079277	1423.19865013319	0.599166738236734	0.0269087069937932	22.2666491695398	7.78064619923142e-110	5.72073157566508e-109	MAPK interacting serine/threonine kinase 1 [Source:HGNC Symbol;Acc:HGNC:7110]	protein_coding	48.24	46557407	46616843	2661	1	p33	MKNK1		59436
ENSG00000079308	66465.0996729983	-0.318207781900131	0.0638983857191001	-4.97990329988906	6.36160517209413e-07	8.97338031359279e-07	tensin 1 [Source:HGNC Symbol;Acc:HGNC:11973]	protein_coding	52.84	217799588	218033982	10680	2	q35	TNS1		234394
ENSG00000079313	1557.61081161059	0.59734500240086	0.0293362494201476	20.3620099435961	3.63367415569191e-92	2.21003112910093e-91	RNA exonuclease 1 homolog [Source:HGNC Symbol;Acc:HGNC:24616]	protein_coding	60.94	1815248	1848483	4609	19	p13.3	REXO1		33235
ENSG00000079332	7455.84289783229	-0.138823405211629	0.0269587261533838	-5.14947940869987	2.61210447389119e-07	3.73746753353605e-07	secretion associated Ras related GTPase 1A [Source:HGNC Symbol;Acc:HGNC:10534]	protein_coding	40.56	70147289	70170523	5902	10	q22.1	SAR1A		23234
ENSG00000079335	298.670654755352	-0.692021064847446	0.0481271687597069	-14.3790104982618	7.0089474309656e-47	2.29626872526305e-46	cell division cycle 14A [Source:HGNC Symbol;Acc:HGNC:1718]	protein_coding	38.39	100345001	100520277	2163	1	p21.2	CDC14A		175276
ENSG00000079337	1646.27451439633	-1.94788343199852	0.0684961534521898	-28.4378513803427	6.88748396647231e-178	9.82101953637489e-177	Rap guanine nucleotide exchange factor 3 [Source:HGNC Symbol;Acc:HGNC:16629]	protein_coding	54.34	47734363	47771040	6300	12	q13.11	RAPGEF3		36677
ENSG00000079385	1286.33690268165	-1.13802388519271	0.0904829489435564	-12.5772192272669	2.81774900641306e-36	7.74713878804892e-36	CEA cell adhesion molecule 1 [Source:HGNC Symbol;Acc:HGNC:1814]	protein_coding	47.52	42507304	42561234	3170	19	q13.2	CEACAM1		53930
ENSG00000079387	853.509624633574	0.227944786515065	0.0284691670063606	8.00672483547333	1.17803672824565e-15	2.15415843917536e-15	SUMO specific peptidase 1 [Source:HGNC Symbol;Acc:HGNC:17927]	protein_coding	38.55	48042897	48106079	4456	12	q13.11	SENP1		63182
ENSG00000079432	5671.53679519658	0.307282427147529	0.0309158406353148	9.93931980605841	2.80737487346857e-23	6.05707646214261e-23	capicua transcriptional repressor [Source:HGNC Symbol;Acc:HGNC:14214]	protein_coding	61.52	42268537	42295797	8218	19	q13.2	CIC		27260
ENSG00000079435	312.387095185333	-0.44069222288419	0.0677744415319876	-6.50233646965864	7.90819700985427e-11	1.26854797231025e-10	lipase E, hormone sensitive type [Source:HGNC Symbol;Acc:HGNC:6621]	protein_coding	54.96	42401514	42427388	3768	19	q13.2	LIPE		25874
ENSG00000079459	3268.88699466867	-0.957402210312479	0.0380669267449208	-25.1504991912756	1.39553706604758e-139	1.40480024632469e-138	farnesyl-diphosphate farnesyltransferase 1 [Source:HGNC Symbol;Acc:HGNC:3629]	protein_coding	44.37	11795573	11839304	2289	8	p23.1	FDFT1		43731
ENSG00000079462	938.212706276924	-0.253672642639941	0.0317376065098339	-7.99280949435619	1.31897863752785e-15	2.40862776853077e-15	platelet activating factor acetylhydrolase 1b catalytic subunit 3 [Source:HGNC Symbol;Acc:HGNC:8576]	protein_coding	53.73	42297033	42303546	1054	19	q13.2	PAFAH1B3		6513
ENSG00000079482	711.093881761423	-1.1600158647933	0.0340515412471651	-34.0664716575751	2.3149849210671e-254	6.06870118160838e-253	oligophrenin 1 [Source:HGNC Symbol;Acc:HGNC:8148]	protein_coding	39.48	67949349	68433913	2140	X	q12	OPHN1		484564
ENSG00000079557	111.915648083104	-3.24863651690597	0.171732015237223	-18.9168950962256	8.27902647774663e-80	4.33366976304498e-79	afamin [Source:HGNC Symbol;Acc:HGNC:316]	protein_coding	36.25	73481745	73504001	1997	4	q13.3	AFM		22256
ENSG00000079616	1589.99622979003	-0.0435065132107452	0.0286369597882106	-1.51924343689082	0.128701231450208	0.141675251525848	kinesin family member 22 [Source:HGNC Symbol;Acc:HGNC:6391]	protein_coding	50.18	29790719	29805384	2505	16	p11.2	KIF22		14665
ENSG00000079689	729.737739371965	4.08001651254504	0.15593143991064	26.1654513989172	6.57476606323649e-151	7.29246267314686e-150	secretagogin, EF-hand calcium binding protein [Source:HGNC Symbol;Acc:HGNC:16941]	protein_coding	39.57	25652201	25701783	1468	6	p22.2	SCGN		49582
ENSG00000079691	1809.65140555568	-1.13009501079137	0.0474347965274078	-23.8241774714561	1.87606052626442e-125	1.61414815268785e-124	capping protein regulator and myosin 1 linker 1 [Source:HGNC Symbol;Acc:HGNC:21581]	protein_coding	39.54	25279078	25620530	1290	6	p22.2	CARMIL1		341452
ENSG00000079739	6882.18871995389	0.587845993973828	0.0541469700655059	10.8564891675871	1.85754014080303e-27	4.33639819663514e-27	phosphoglucomutase 1 [Source:HGNC Symbol;Acc:HGNC:8905]	protein_coding	42.35	63593411	63660245	2337	1	p31.3	PGM1		66834
ENSG00000079785	5789.50473640127	-0.307683240232818	0.0214957175010009	-14.3136994714641	1.79694297546236e-46	5.84114456386773e-46	DEAD-box helicase 1 [Source:HGNC Symbol;Acc:HGNC:2734]	protein_coding	39.55	15591178	15634346	2807	2	p24.3	DDX1		43168
ENSG00000079805	13759.3805225683	0.205815228592441	0.0437591104763746	4.70336865516404	2.55903744677383e-06	3.53348371756287e-06	dynamin 2 [Source:HGNC Symbol;Acc:HGNC:2974]	protein_coding	53.08	10718055	10833488	2195	19	p13.2	DNM2		115433
ENSG00000079819	6027.08631798128	0.896118391073606	0.0465009023971142	19.2709892685699	9.4119675075751e-83	5.0977301984453e-82	erythrocyte membrane protein band 4.1 like 2 [Source:HGNC Symbol;Acc:HGNC:3379]	protein_coding	38.6	130839347	131063322	2994	6	q23.2	EPB41L2		223975
ENSG00000079841	20.3470130309449	0.852429944231663	0.188310529417427	4.52672480327474	5.99048687382194e-06	8.17970637003607e-06	regulating synaptic membrane exocytosis 1 [Source:HGNC Symbol;Acc:HGNC:17282]	protein_coding	35.57	71886703	72403143	6674	6	q13	RIMS1		516440
ENSG00000079931	783.309584987347	-3.04617204307846	0.112507340662111	-27.0753181539232	1.92321835215012e-161	2.37323682131863e-160	monooxygenase DBH like 1 [Source:HGNC Symbol;Acc:HGNC:21063]	protein_coding	37.05	132296055	132401475	2989	6	q23.2	MOXD1		105420
ENSG00000079950	8998.02372284572	0.122682413624747	0.0407124668162177	3.01338688659063	0.00258349329689617	0.00314095644929453	syntaxin 7 [Source:HGNC Symbol;Acc:HGNC:11442]	protein_coding	37.41	132445867	132513198	15845	6	q23.2	STX7		67331
ENSG00000079974	1074.92237378856	0.0452662652033248	0.0305148789149	1.48341618295663	0.137963870433247	0.151552919409714	RAB, member of RAS oncogene family like 2B [Source:HGNC Symbol;Acc:HGNC:9800]	protein_coding	50.06	50767501	50783662	1126	22	q13.33	RABL2B		16161
ENSG00000079999	4408.36051829705	0.113390844440303	0.0268224276894682	4.22746388779813	2.36340091204355e-05	3.15411683524391e-05	kelch like ECH associated protein 1 [Source:HGNC Symbol;Acc:HGNC:23177]	protein_coding	54.06	10486125	10503558	1044	19	p13.2	KEAP1		17433
ENSG00000080007	86.3165975560731	0.24823038198553	0.228512412932912	1.08628839370055	0.277351420284842	0.297048478447768	DEAD-box helicase 43 [Source:HGNC Symbol;Acc:HGNC:18677]	protein_coding	40.78	73394828	73417566	2430	6	q13	DDX43		22738
ENSG00000080031	47.5477473237438	0.372849452650708	0.138998851140661	2.68239233339706	0.00730976770555575	0.00869360895324342	protein tyrosine phosphatase receptor type H [Source:HGNC Symbol;Acc:HGNC:9672]	protein_coding	52.64	55181247	55209506	3923	19	q13.42	PTPRH		28259
ENSG00000080166	41.6836526821098	0.141742491899384	0.118705270103792	1.19407075840397	0.232450290555778	0.250762589073834	dopachrome tautomerase [Source:HGNC Symbol;Acc:HGNC:2709]	protein_coding	39.87	94436811	94479682	5074	13	q32.1	DCT		42871
ENSG00000080189	3199.14285384534	0.150729382003506	0.0262840714269014	5.7346283821629	9.7726377696701e-09	1.4650830847047e-08	solute carrier family 35 member C2 [Source:HGNC Symbol;Acc:HGNC:17117]	protein_coding	53.97	46345980	46364458	5740	20	q13.12	SLC35C2		18478
ENSG00000080200	787.295694815077	-1.02242916350484	0.0503129993241224	-20.3213717575894	8.32182810031105e-92	5.03874270834878e-91	crystallin beta-gamma domain containing 3 [Source:HGNC Symbol;Acc:HGNC:34427]	protein_coding	37.12	97822011	97944984	10779	3	q11.2	CRYBG3		122973
ENSG00000080224	180.867480676015	1.71567275835433	0.196895983824182	8.71359956171751	2.94374907985737e-18	5.7180053051048e-18	EPH receptor A6 [Source:HGNC Symbol;Acc:HGNC:19296]	protein_coding	35.41	96814581	97752460	2058	3	q11.2	EPHA6		937879
ENSG00000080293	293.46614331531	-1.19945209377914	0.102075325788125	-11.7506565324985	7.0072296214103e-32	1.78027736130617e-31	secretin receptor [Source:HGNC Symbol;Acc:HGNC:10608]	protein_coding	46.84	119439843	119525301	1854	2	q14.2	SCTR		85458
ENSG00000080298	1108.05940404651	0.30509629987707	0.0366249518216646	8.33028535744307	8.06477269663628e-17	1.51659597344208e-16	regulatory factor X3 [Source:HGNC Symbol;Acc:HGNC:9984]	protein_coding	35	3218297	3526004	9307	9	p24.2	RFX3		307707
ENSG00000080345	3509.08052306115	0.386783991557494	0.030467705347571	12.6948842108429	6.31232361993261e-37	1.75664680810575e-36	replication timing regulatory factor 1 [Source:HGNC Symbol;Acc:HGNC:23207]	protein_coding	38.04	151409883	151508013	8053	2	q23.3	RIF1		98130
ENSG00000080371	9594.18566969156	0.180998513594574	0.0353093524994834	5.1260785254338	2.95839257714949e-07	4.22549391333552e-07	RAB21, member RAS oncogene family [Source:HGNC Symbol;Acc:HGNC:18263]	protein_coding	37.14	71754863	71800286	15558	12	q21.1	RAB21		45423
ENSG00000080493	15383.4263045461	-0.177860682751231	0.0994274481752453	-1.78884891461505	0.073639150866251	0.0825065594908966	solute carrier family 4 member 4 [Source:HGNC Symbol;Acc:HGNC:11030]	protein_coding	37.95	71062667	71572087	4270	4	q13.3	SLC4A4		509420
ENSG00000080503	8781.18170017008	-0.881247693495978	0.0411310195669562	-21.4253792581391	7.75011049554862e-102	5.29993854680988e-101	SWI/SNF related, matrix associated, actin dependent regulator of chromatin, subfamily a, member 2 [Source:HGNC Symbol;Acc:HGNC:11098]	protein_coding	40.37	1980290	2193624	162	9	p24.3	SMARCA2		213334
ENSG00000080511	14.2396677670288	-4.24912891894429	0.160207988378163	-26.522578318095	5.32229608758766e-155	6.1078429005152e-154	retinol dehydrogenase 8 [Source:HGNC Symbol;Acc:HGNC:14423]	protein_coding	50.99	10013249	10022279	1714	19	p13.2	RDH8		9030
ENSG00000080546	1332.29081712918	0.462141074039044	0.0606512246298801	7.6196495101167	2.54365434596198e-14	4.49579338546183e-14	sestrin 1 [Source:HGNC Symbol;Acc:HGNC:21595]	protein_coding	37.66	108986437	109094819	3509	6	q21	SESN1		108382
ENSG00000080561	334.625160029784	-0.142459799522961	0.0481071358535612	-2.96130287108778	0.00306340527379225	0.00370969234162887	midline 2 [Source:HGNC Symbol;Acc:HGNC:7096]	protein_coding	39.96	107825755	107931637	758	X	q22.3	MID2		105882
ENSG00000080573	1626.35723481787	3.29918016285127	0.0801408624530335	41.1672655105846	0	0	collagen type V alpha 3 chain [Source:HGNC Symbol;Acc:HGNC:14864]	protein_coding	52.35	9959561	10010504	6207	19	p13.2	COL5A3		50943
ENSG00000080603	7099.47882540978	-0.0705310949275265	0.0330323251914978	-2.13521435498826	0.0327435048724138	0.0376082144369096	Snf2 related CREBBP activator protein [Source:HGNC Symbol;Acc:HGNC:16974]	protein_coding	49.63	30698209	30741409	836	16	p11.2	SRCAP		43200
ENSG00000080608	1026.79379550598	0.380791903051527	0.0529116059850871	7.19675572045293	6.16620881539645e-13	1.04806819364657e-12	pumilio RNA binding family member 3 [Source:HGNC Symbol;Acc:HGNC:29676]	protein_coding	39.59	2720469	2844095	340	9	p24.2	PUM3		123626
ENSG00000080618	4.40154155789775	0.37626937964063	0.141013680828691	2.66831826124542	0.0076232008280487	0.00906040282990891	carboxypeptidase B2 [Source:HGNC Symbol;Acc:HGNC:2300]	protein_coding	39	46053186	46105033	1724	13	q14.13	CPB2		51847
ENSG00000080709	81.6647876802597	-0.0242253052056169	0.0845066936227549	-0.286667294235421	0.774367082388377	0.78766718773373	potassium calcium-activated channel subfamily N member 2 [Source:HGNC Symbol;Acc:HGNC:6291]	protein_coding	37.71	114055926	114496500	2244	5	q22.3	KCNN2		440574
ENSG00000080802	1534.71439618451	0.24819518954914	0.0324191589548012	7.65581827385386	1.92085191621692e-14	3.40540413465006e-14	CCR4-NOT transcription complex subunit 4 [Source:HGNC Symbol;Acc:HGNC:7880]	protein_coding	37.19	135361795	135510127	3507	7	q33	CNOT4		148332
ENSG00000080815	4253.49559824215	-0.166042324873113	0.0302935385392729	-5.48111356016906	4.2265706852438e-08	6.21518464063898e-08	presenilin 1 [Source:HGNC Symbol;Acc:HGNC:9508]	protein_coding	42.73	73136418	73223691	571	14	q24.2	PSEN1		87273
ENSG00000080819	1086.24744463074	0.460683482211434	0.0442473113141498	10.4115587711227	2.19596142300945e-25	4.94228377408797e-25	coproporphyrinogen oxidase [Source:HGNC Symbol;Acc:HGNC:2321]	protein_coding	40.35	98579446	98593648	2709	3	q11.2	CPOX		14202
ENSG00000080822	3535.83624145754	0.730101246628175	0.0339471103134316	21.5070219493558	1.33824857636105e-102	9.21721547054783e-102	claudin domain containing 1 [Source:HGNC Symbol;Acc:HGNC:1322]	protein_coding	38.91	98497912	98523066	560	3	q11.2	CLDND1		25154
ENSG00000080823	477.287591938668	0.325443327288656	0.0439536487426507	7.40423916098825	1.31904518106936e-13	2.29141913641072e-13	MOK protein kinase [Source:HGNC Symbol;Acc:HGNC:9833]	protein_coding	46.51	102224500	102305190	748	14	q32.31	MOK		80690
ENSG00000080824	43915.1831749916	-1.42572169439332	0.0477685962234386	-29.8464222755149	9.76926401457259e-196	1.65303281714775e-194	heat shock protein 90 alpha family class A member 1 [Source:HGNC Symbol;Acc:HGNC:5253]	protein_coding	47.25	102080742	102139699	3228	14	q32.31	HSP90AA1		58957
ENSG00000080839	404.974311618385	0.501362532771873	0.0394849087088158	12.6975735582727	6.09915361513594e-37	1.69790642842359e-36	RB transcriptional corepressor like 1 [Source:HGNC Symbol;Acc:HGNC:9893]	protein_coding	43.07	36996349	37095997	5686	20	q11.23	RBL1		99648
ENSG00000080845	5913.7139202908	0.835652465426956	0.0342155231091227	24.4231971190921	9.69838409375185e-132	8.97238761056507e-131	DLG associated protein 4 [Source:HGNC Symbol;Acc:HGNC:24476]	protein_coding	51.09	36306336	36528637	5056	20	q11.23	DLGAP4		222301
ENSG00000080854	63.5569310982381	0.366966184442562	0.106683911806575	3.439751863504	0.000582247745617758	0.000731562846932974	immunoglobulin superfamily member 9B [Source:HGNC Symbol;Acc:HGNC:32326]	protein_coding	55.74	133896438	133956968	17159	11	q25	IGSF9B		60530
ENSG00000080986	213.128497417452	1.57399775291144	0.050187694939384	31.3622244419174	6.6287054094563e-216	1.29283657066403e-214	NDC80 kinetochore complex component [Source:HGNC Symbol;Acc:HGNC:16909]	protein_coding	36.33	2571557	2616635	2126	18	p11.32	NDC80		45078
ENSG00000081014	553.305195000303	-0.0149291880049262	0.0371228683829881	-0.402156100948481	0.687569147416001	0.704723632839783	adaptor related protein complex 4 subunit epsilon 1 [Source:HGNC Symbol;Acc:HGNC:573]	protein_coding	37.92	50908672	51005895	1603	15	q21.2	AP4E1		97223
ENSG00000081019	1959.95512255778	-0.0514578776759358	0.0293923788606634	-1.75072177450745	0.0799938468238019	0.0893796152592325	round spermatid basic protein 1 [Source:HGNC Symbol;Acc:HGNC:25642]	protein_coding	37.22	113761832	113812476	6621	1	p13.2	RSBN1		50644
ENSG00000081026	1156.47570084707	-1.57310233850314	0.0509263524435072	-30.8897508465424	1.63995642144975e-209	3.07648241050464e-208	membrane associated guanylate kinase, WW and PDZ domain containing 3 [Source:HGNC Symbol;Acc:HGNC:29647]	protein_coding	37.14	113390515	113685923	3911	1	p13.2	MAGI3		295408
ENSG00000081041	875.957957717773	0.5555035601199	0.0937833452825752	5.92326450337352	3.15612582896441e-09	4.81248391529839e-09	C-X-C motif chemokine ligand 2 [Source:HGNC Symbol;Acc:HGNC:4603]	protein_coding	47.61	74097040	74099196	1115	4	q13.3	CXCL2		2156
ENSG00000081051	32.4639419181144	-1.42960659106046	0.171942625589821	-8.31443969263833	9.21867664851139e-17	1.73118233972219e-16	alpha fetoprotein [Source:HGNC Symbol;Acc:HGNC:317]	protein_coding	34.51	73431138	73456174	197	4	q13.3	AFP		25036
ENSG00000081052	1293.92658846652	-2.42206025507959	0.0914621774029998	-26.481550339738	1.58120871241227e-154	1.80058061588168e-153	collagen type IV alpha 4 chain [Source:HGNC Symbol;Acc:HGNC:2206]	protein_coding	41	227002714	227164453	9984	2	q36.3	COL4A4		161739
ENSG00000081059	409.551917941094	0.598529102912506	0.082572720936776	7.24850890369454	4.21384736476248e-13	7.19088244694508e-13	transcription factor 7 [Source:HGNC Symbol;Acc:HGNC:11639]	protein_coding	54.55	134114681	134151865	3288	5	q31.1	TCF7		37184
ENSG00000081087	2399.63925180713	0.56754635973815	0.0453986831136591	12.5013837585829	7.33630563759042e-36	2.00347074354055e-35	osteoclastogenesis associated transmembrane protein 1 [Source:HGNC Symbol;Acc:HGNC:21652]	protein_coding	42.48	108041409	108165854	4471	6	q21	OSTM1		124445
ENSG00000081138	7.90078590146796	0.63986976701106	0.196483062436657	3.25661540020705	0.00112749088481584	0.0013987610541213	cadherin 7 [Source:HGNC Symbol;Acc:HGNC:1766]	protein_coding	35.27	65750252	65890337	2728	18	q22.1	CDH7		140085
ENSG00000081148	24.0434680153286	-1.2533325746699	0.067342318087349	-18.6113666750262	2.59902692141431e-77	1.32083964465362e-76	interphotoreceptor matrix proteoglycan 2 [Source:HGNC Symbol;Acc:HGNC:18362]	protein_coding	37.6	101222546	101320575	8352	3	q12.3	IMPG2		98029
ENSG00000081154	8844.89251237881	0.0379696807557158	0.0370039542504037	1.0260979272317	0.304845427229484	0.325014898006099	PEST proteolytic signal containing nuclear protein [Source:HGNC Symbol;Acc:HGNC:30023]	protein_coding	39.69	101574180	101594465	2285	3	q12.3	PCNP		20285
ENSG00000081177	1498.33164543167	-0.421793853539475	0.0306989612352099	-13.7396783659149	5.87361417279265e-43	1.80993424196556e-42	exonuclease 3'-5' domain containing 2 [Source:HGNC Symbol;Acc:HGNC:20217]	protein_coding	41.37	69191511	69244020	3252	14	q24.1	EXD2		52509
ENSG00000081181	1055.36626373933	-2.54133715733488	0.18641197063981	-13.6329075252646	2.5520634679261e-42	7.77988613451754e-42	arginase 2 [Source:HGNC Symbol;Acc:HGNC:664]	protein_coding	42.07	67619920	67651708	1911	14	q24.1	ARG2		31788
ENSG00000081189	8497.90504864462	1.85663644248907	0.0483805724209566	38.3756609230371	0	0	myocyte enhancer factor 2C [Source:HGNC Symbol;Acc:HGNC:6996]	protein_coding	36.05	88717117	88904257	7281	5	q14.3	MEF2C		187140
ENSG00000081237	4533.17767470111	2.48776953264685	0.0498461891946705	49.9089212804425	0	0	protein tyrosine phosphatase receptor type C [Source:HGNC Symbol;Acc:HGNC:9666]	protein_coding	34.25	198638457	198757476	731	1	q31.3	PTPRC		119019
ENSG00000081248	11.6737537998928	-1.52668822058959	0.119418276204764	-12.7843766390649	2.00463630658495e-37	5.62886889547568e-37	calcium voltage-gated channel subunit alpha1 S [Source:HGNC Symbol;Acc:HGNC:1397]	protein_coding	51.58	201039512	201112451	6028	1	q32.1	CACNA1S		72939
ENSG00000081277	280.023432477575	1.37010821698336	0.212433878015764	6.44957494435838	1.12164284264565e-10	1.7887860842861e-10	plakophilin 1 [Source:HGNC Symbol;Acc:HGNC:9023]	protein_coding	52.25	201283452	201332993	5326	1	q32.1	PKP1		49541
ENSG00000081307	5416.50205857251	0.849336286783392	0.0586703280516779	14.4764195972329	1.70763372796954e-47	5.65274836878043e-47	ubiquitin like modifier activating enzyme 5 [Source:HGNC Symbol;Acc:HGNC:23230]	protein_coding	36.81	132654446	132679794	2850	3	q22.1	UBA5		25348
ENSG00000081320	1877.52788288099	0.792732876904632	0.0478099506898517	16.5809181031618	9.57546870181731e-62	3.94769132683916e-61	serine/threonine kinase 17b [Source:HGNC Symbol;Acc:HGNC:11396]	protein_coding	37.67	196133583	196176503	5273	2	q32.3	STK17B		42920
ENSG00000081377	1427.06652878705	-0.523375313673969	0.0472564657728813	-11.0752106640678	1.65490487782541e-28	3.93871244536124e-28	cell division cycle 14B [Source:HGNC Symbol;Acc:HGNC:1719]	protein_coding	42.85	96490241	96619843	4960	9	q22.33	CDC14B		129602
ENSG00000081386	603.246501337482	-0.28335532619364	0.0335858362060979	-8.4367506723621	3.26281458747134e-17	6.18958292154518e-17	zinc finger protein 510 [Source:HGNC Symbol;Acc:HGNC:29161]	protein_coding	38.93	96754553	96778129	6507	9	q22.33	ZNF510		23576
ENSG00000081479	29653.3782813522	0.844191581622423	0.114877281403713	7.34863822774217	2.00236325899387e-13	3.45994554399889e-13	LDL receptor related protein 2 [Source:HGNC Symbol;Acc:HGNC:6694]	protein_coding	39.58	169127109	169362534	15657	2	q31.1	LRP2		235425
ENSG00000081665	920.548537723217	-0.0306353753018133	0.0308184607392038	-0.994059228365108	0.320194033262568	0.34088627330742	zinc finger protein 506 [Source:HGNC Symbol;Acc:HGNC:23780]	protein_coding	40.49	19785839	19821751	4140	19	p13.11	ZNF506		35912
ENSG00000081692	1535.78231616466	-0.00878252086159077	0.023785769960313	-0.369234247041175	0.711953131134435	0.728473640136105	jumonji domain containing 4 [Source:HGNC Symbol;Acc:HGNC:25724]	protein_coding	61.26	227730425	227735411	3749	1	q42.13	JMJD4		4986
ENSG00000081721	883.288921120079	0.325230849766653	0.0247454960322756	13.1430321438073	1.86596991252746e-39	5.39541941742394e-39	dual specificity phosphatase 12 [Source:HGNC Symbol;Acc:HGNC:3067]	protein_coding	39.87	161749758	161757238	1252	1	q23.3	DUSP12		7480
ENSG00000081760	1281.49477728398	-0.700867483765099	0.0415726802644034	-16.8588476688912	9.03330828153982e-64	3.82724526069312e-63	acetoacetyl-CoA synthetase [Source:HGNC Symbol;Acc:HGNC:21298]	protein_coding	51.2	125065434	125143333	1235	12	q24.31	AACS		77899
ENSG00000081791	4706.18306279803	-0.0579435265748904	0.0279279880352423	-2.07474761525147	0.0380099318859212	0.0434816471422519	DAP3 binding cell death enhancer 1 [Source:HGNC Symbol;Acc:HGNC:28969]	protein_coding	48.18	141923855	141942047	4907	5	q31.3	DELE1		18192
ENSG00000081800	861.279320428495	-1.19111952259285	0.154384552668305	-7.71527657402336	1.20720162588566e-14	2.15219301068408e-14	solute carrier family 13 member 1 [Source:HGNC Symbol;Acc:HGNC:10916]	protein_coding	35.73	123113531	123199972	3798	7	q31.32	SLC13A1		86441
ENSG00000081803	3887.43845317952	-1.55237234257013	0.0566380744187376	-27.4086355954319	2.16389862763219e-165	2.76267372388573e-164	calcium dependent secretion activator 2 [Source:HGNC Symbol;Acc:HGNC:16018]	protein_coding	36.56	122318411	122886759	2238	7	q31.32	CADPS2		568348
ENSG00000081818	891.707225696309	0.0474780692990275	0.0846994151376278	0.560547782081854	0.575105857474816	0.595434361592792	protocadherin beta 4 [Source:HGNC Symbol;Acc:HGNC:8689]	protein_coding	45.69	141121818	141125623	3806	5	q31.3	PCDHB4		3805
ENSG00000081842	63.9506368377017	0.331600722441894	0.15309405271355	2.16599349592203	0.0303116839546896	0.03489660840956	protocadherin alpha 6 [Source:HGNC Symbol;Acc:HGNC:8672]	protein_coding	40.2	140827958	141012347	3267	5	q31.3	PCDHA6		184389
ENSG00000081853	131.014966241034	-0.282534667254683	0.127712019314615	-2.21227938271547	0.0269473667648303	0.0311161261291468	protocadherin gamma subfamily A, 2 [Source:HGNC Symbol;Acc:HGNC:8700]	protein_coding	45.18	141338760	141512975	4543	5	q31.3	PCDHGA2		174215
ENSG00000081870	787.562079076957	0.463711181610937	0.0319739118637543	14.5027978930724	1.16310585300812e-47	3.86360668920425e-47	heat shock protein family B (small) member 11 [Source:HGNC Symbol;Acc:HGNC:25019]	protein_coding	39.89	53916574	53945699	894	1	p32.3	HSPB11		29125
ENSG00000081913	1026.05726335256	-0.304167776000494	0.0438985298086523	-6.92888297914121	4.24176487417827e-12	7.05670684983501e-12	PH domain and leucine rich repeat protein phosphatase 1 [Source:HGNC Symbol;Acc:HGNC:20610]	protein_coding	39.46	62715541	62980433	6299	18	q21.33	PHLPP1		264892
ENSG00000081923	1235.11276903376	-1.33085222344312	0.05701057028436	-23.343955634982	1.58743999277614e-120	1.30559497023712e-119	ATPase phospholipid transporting 8B1 [Source:HGNC Symbol;Acc:HGNC:3706]	protein_coding	43.04	57646426	57803315	6161	18	q21.31	ATP8B1		156889
ENSG00000081985	83.8394418303345	1.67408664932671	0.212906272644114	7.86302173503856	3.74975918979278e-15	6.76683077988963e-15	interleukin 12 receptor subunit beta 2 [Source:HGNC Symbol;Acc:HGNC:5972]	protein_coding	41.73	67307364	67398724	4040	1	p31.3	IL12RB2		91360
ENSG00000082014	701.016391203659	-0.585810828051464	0.0598821600927668	-9.78272706168166	1.33562419808677e-22	2.84387532638158e-22	SWI/SNF related, matrix associated, actin dependent regulator of chromatin, subfamily d, member 3 [Source:HGNC Symbol;Acc:HGNC:11108]	protein_coding	56.14	151238764	151277896	468	7	q36.1	SMARCD3		39132
ENSG00000082068	1438.31181718265	0.633701511046782	0.0301859786209107	20.9932405705673	7.56109575582172e-98	4.94733471087577e-97	WD repeat domain 70 [Source:HGNC Symbol;Acc:HGNC:25495]	protein_coding	38.99	37379285	37753435	2877	5	p13.2	WDR70		374150
ENSG00000082074	1637.06470188009	1.90826845839801	0.0542495530279025	35.1757452714221	4.697722397868e-271	1.40905621719416e-269	FYN binding protein 1 [Source:HGNC Symbol;Acc:HGNC:4036]	protein_coding	37.96	39105252	39274528	4829	5	p13.1	FYB1		169276
ENSG00000082126	7.28682357080234	0.346810389780311	0.10773696911848	3.21904720930953	0.00128617308306071	0.0015899086324999	membrane palmitoylated protein 4 [Source:HGNC Symbol;Acc:HGNC:13680]	protein_coding	41.38	201644870	201698694	2330	2	q33.1	MPP4		53824
ENSG00000082146	1501.93338626733	-0.165033241869605	0.0614275925251022	-2.68663047151269	0.00721767535485062	0.00858597008893491	STE20 related adaptor beta [Source:HGNC Symbol;Acc:HGNC:13205]	protein_coding	38.23	201387858	201480846	772	2	q33.1	STRADB		92988
ENSG00000082153	5509.64262742165	-0.136890824672325	0.0286699990617851	-4.77470628364234	1.79969724465628e-06	2.49988762104412e-06	basic leucine zipper and W2 domains 1 [Source:HGNC Symbol;Acc:HGNC:18380]	protein_coding	41.12	200810594	200827338	578	2	q33.1	BZW1		16744
ENSG00000082175	149.28439255661	-0.94758201893227	0.113587821665128	-8.34228533518201	7.28683669629488e-17	1.37173432796725e-16	progesterone receptor [Source:HGNC Symbol;Acc:HGNC:8910]	protein_coding	37.72	101029624	101129813	13037	11	q22.1	PGR		100189
ENSG00000082196	733.42324031878	0.503654678468028	0.16027027287246	3.14253335594447	0.00167492628042356	0.00205699150476297	C1q and TNF related 3 [Source:HGNC Symbol;Acc:HGNC:14326]	protein_coding	39.58	34017858	34043213	3773	5	p13.2	C1QTNF3		25355
ENSG00000082212	2028.40150864311	0.260054678650078	0.0386027584892786	6.73668641380395	1.62039366969505e-11	2.65275707003042e-11	malic enzyme 2 [Source:HGNC Symbol;Acc:HGNC:6984]	protein_coding	38.58	50879080	50954257	9031	18	q21.2	ME2		75177
ENSG00000082213	1395.57514013593	-0.309589085966532	0.0275386670028548	-11.2419779045383	2.53635030424046e-29	6.12187362589766e-29	chromosome 5 open reading frame 22 [Source:HGNC Symbol;Acc:HGNC:25639]	protein_coding	39.87	31532287	31555053	3117	5	p13.3	C5orf22		22766
ENSG00000082258	2510.99783547897	0.456945923137166	0.0321253247637975	14.2238538130548	6.51632651945532e-46	2.10010785364849e-45	cyclin T2 [Source:HGNC Symbol;Acc:HGNC:1600]	protein_coding	37.48	134918235	134959342	5414	2	q21.3	CCNT2		41107
ENSG00000082269	1145.08346204639	0.17988592976241	0.0626584440769162	2.87089685057598	0.00409309062832775	0.00492427206597527	family with sequence similarity 135 member A [Source:HGNC Symbol;Acc:HGNC:21084]	protein_coding	36.09	70412941	70561174	529	6	q13	FAM135A		148233
ENSG00000082293	84.4738756478182	0.0110725562676042	0.140598892145927	0.0787527988208617	0.93722924846504	0.941581167337927	collagen type XIX alpha 1 chain [Source:HGNC Symbol;Acc:HGNC:2196]	protein_coding	36.54	69866556	70212468	8740	6	q13	COL19A1		345912
ENSG00000082397	3882.05840591137	-0.454743654067128	0.0667594202409569	-6.81167769920422	9.6467040656229e-12	1.58920880073972e-11	erythrocyte membrane protein band 4.1 like 3 [Source:HGNC Symbol;Acc:HGNC:3380]	protein_coding	39.83	5392381	5630700	4459	18	p11.31	EPB41L3		238319
ENSG00000082438	10744.9296561813	-2.87254899080116	0.0763149237538447	-37.6407241140229	0	0	cordon-bleu WH2 repeat protein like 1 [Source:HGNC Symbol;Acc:HGNC:23571]	protein_coding	36.27	164653624	164843679	472	2	q24.3	COBLL1		190055
ENSG00000082458	2201.88810673556	-0.46643217690925	0.0376169210075883	-12.3995309667997	2.62857674494563e-35	7.09125766254907e-35	discs large MAGUK scaffold protein 3 [Source:HGNC Symbol;Acc:HGNC:2902]	protein_coding	46.89	70444835	70505490	6112	X	q13.1	DLG3		60655
ENSG00000082482	162.989317113211	0.876605777941967	0.200488444270126	4.37235064162043	1.22915903674406e-05	1.65633314144211e-05	potassium two pore domain channel subfamily K member 2 [Source:HGNC Symbol;Acc:HGNC:6277]	protein_coding	36.37	215005775	215237090	1662	1	q41	KCNK2		231315
ENSG00000082497	687.096957286552	-0.00446990208507426	0.0851971921369925	-0.0524653685521337	0.958157889205018	0.961178787594574	SERTA domain containing 4 [Source:HGNC Symbol;Acc:HGNC:25236]	protein_coding	43.14	210232796	210246631	5222	1	q32.2	SERTAD4		13835
ENSG00000082512	861.174242732015	0.746059397116849	0.0433141054371496	17.2243981397563	1.74230609344976e-66	7.6973593733758e-66	TNF receptor associated factor 5 [Source:HGNC Symbol;Acc:HGNC:12035]	protein_coding	44.65	211326615	211374946	4958	1	q32.3	TRAF5		48331
ENSG00000082515	1318.01565651436	0.44330093404958	0.036379488370859	12.1854636747634	3.71534193316752e-34	9.81743259233176e-34	mitochondrial ribosomal protein L22 [Source:HGNC Symbol;Acc:HGNC:14480]	protein_coding	38.82	154941073	154969411	3173	5	q33.2	MRPL22		28338
ENSG00000082516	1604.45818207145	0.419817857675023	0.0324451123080936	12.9393251497637	2.69990681864354e-38	7.67812617352414e-38	gem nuclear organelle associated protein 5 [Source:HGNC Symbol;Acc:HGNC:20043]	protein_coding	41.33	154887411	154938211	5404	5	q33.2	GEMIN5		50800
ENSG00000082641	35744.4461259885	-0.177069384812027	0.0340390864336539	-5.20194292397231	1.97215799053556e-07	2.83757826852461e-07	nuclear factor, erythroid 2 like 1 [Source:HGNC Symbol;Acc:HGNC:7781]	protein_coding	54.26	48048329	48061545	568	17	q21.32	NFE2L1		13216
ENSG00000082684	7455.56074940045	4.21578646486734	0.0926385836365959	45.5078899026036	0	0	semaphorin 5B [Source:HGNC Symbol;Acc:HGNC:10737]	protein_coding	50.17	122909082	123028605	4805	3	q21.1	SEMA5B		119523
ENSG00000082701	5132.52710658154	0.0870432543327241	0.0318176958314935	2.73568692069046	0.00622502206250858	0.00742472862979248	glycogen synthase kinase 3 beta [Source:HGNC Symbol;Acc:HGNC:4617]	protein_coding	37.2	119821321	120094994	7743	3	q13.33	GSK3B		273673
ENSG00000082781	9301.49037784967	-0.220108898885519	0.0503001123035732	-4.37591267305944	1.20925423827306e-05	1.6301876318399e-05	integrin subunit beta 5 [Source:HGNC Symbol;Acc:HGNC:6160]	protein_coding	46.61	124761948	124901418	4440	3	q21.2	ITGB5		139470
ENSG00000082805	4816.1043123096	-0.394848221090232	0.0336115206898274	-11.7474072278358	7.28189618645821e-32	1.84977034154129e-31	ELKS/RAB6-interacting/CAST family member 1 [Source:HGNC Symbol;Acc:HGNC:17072]	protein_coding	39.35	990509	1495933	546	12	p13.33	ERC1		505424
ENSG00000082898	7903.78304626809	0.401261282578688	0.0336078077199557	11.9395256579151	7.36419589986117e-33	1.90284724310585e-32	exportin 1 [Source:HGNC Symbol;Acc:HGNC:12825]	protein_coding	41.09	61476032	61538741	8930	2	p15	XPO1		62709
ENSG00000082996	6600.91385800181	0.405320942723017	0.0402304892061289	10.0749692763186	7.12830688237813e-24	1.55325682530348e-23	ring finger protein 13 [Source:HGNC Symbol;Acc:HGNC:10057]	protein_coding	36.38	149812770	149962139	2336	3	q25.1	RNF13		149369
ENSG00000083067	867.049681891953	-0.990143726040086	0.0857853589009918	-11.5421062372992	8.09192065973381e-31	2.00991269777285e-30	transient receptor potential cation channel subfamily M member 3 [Source:HGNC Symbol;Acc:HGNC:17992]	protein_coding	38.04	70529060	71446904	12320	9	q21.13	TRPM3		917844
[truncated: 14,713 more rows]
