# Supplementary material for: Oncogenic Role of miR-217 During Clear Cell Renal Carcinoma Progression
Source: Front Oncol. 2022 Jul 22;12:934711. doi: 10.3389/fonc.2022.934711 (PMC9354686; doi:10.3389/fonc.2022.934711)
Supplement: Supplementary Material S3 — Differential expression values for all combinations between four stages of ccRC and non-tumor. This zip file contains 20 differential expression analyses, including log2 fold change value, p-value, adjusted p-value, and B-statistic for each gene. BioMart annotation in every gene is included for better use. [file DataSheet_3.zip › DEGS/res-rna-stage4_stage1.tsv]

ensembl_gene_id	baseMean	log2FoldChange	lfcSE	stat	pvalue	padj	description	gene_biotype	gcContent	start_position	end_position	transcript_length	chr	band	gene_name	mirbase_id	geneLength
ENSG00000000003	3834.6875331223	-0.105994171578738	0.0412740457564389	-2.56805868279105	0.0102269841414962	0.0166820739509509	tetraspanin 6 [Source:HGNC Symbol;Acc:HGNC:11858]	protein_coding	40.4	100627108	100639991	3768	X	q22.1	TSPAN6		12883
ENSG00000000005	59.4849526375561	0.987054477284143	0.199102191299854	4.95752694051273	7.13961447036104e-07	2.13793179572889e-06	tenomodulin [Source:HGNC Symbol;Acc:HGNC:17757]	protein_coding	40.78	100584936	100599885	1205	X	q22.1	TNMD		14949
ENSG00000000419	1365.33753215723	0.177151216053251	0.0276807829163159	6.3997906630319	1.5559012157063e-10	7.12203357609762e-10	dolichyl-phosphate mannosyltransferase subunit 1, catalytic [Source:HGNC Symbol;Acc:HGNC:3005]	protein_coding	40.2	50934867	50959140	1097	20	q13.13	DPM1		24273
ENSG00000000457	622.667006790313	0.0353160863506063	0.0333751910473869	1.05815383350057	0.289985314825759	0.348304345201894	SCY1 like pseudokinase 3 [Source:HGNC Symbol;Acc:HGNC:19285]	protein_coding	40.14	169849631	169894267	6308	1	q24.2	SCYL3		44636
ENSG00000000460	227.081181122874	0.324989086509924	0.0361306174180565	8.99483899623337	2.36578713118812e-19	2.59740377386939e-18	chromosome 1 open reading frame 112 [Source:HGNC Symbol;Acc:HGNC:25565]	protein_coding	39.22	169662007	169854080	3849	1	q24.2	C1orf112		192073
ENSG00000000938	1061.68175106104	0.0916417683724908	0.0543346106119643	1.68661866424256	0.0916767007498589	0.124124974807506	FGR proto-oncogene, Src family tyrosine kinase [Source:HGNC Symbol;Acc:HGNC:3697]	protein_coding	52.92	27612064	27635185	2637	1	p35.3	FGR		23121
ENSG00000000971	4984.2088185224	0.318503745607799	0.103789598503696	3.06874436551998	0.0021496044478999	0.00394543958557535	complement factor H [Source:HGNC Symbol;Acc:HGNC:4883]	protein_coding	35.19	196652043	196747504	3962	1	q31.3	CFH		95461
ENSG00000001036	5278.28522982578	0.0600362705463142	0.0351638517742073	1.70732918941351	0.0877608836424	0.119360980543561	alpha-L-fucosidase 2 [Source:HGNC Symbol;Acc:HGNC:4008]	protein_coding	39.72	143494812	143511720	2385	6	q24.2	FUCA2		16908
ENSG00000001084	1709.19645324353	-0.307179470957869	0.0508693069445693	-6.03860145554161	1.55455673038515e-09	6.37497904067724e-09	glutamate-cysteine ligase catalytic subunit [Source:HGNC Symbol;Acc:HGNC:4311]	protein_coding	40.16	53497341	53616970	3774	6	p12.1	GCLC		119629
ENSG00000001167	1499.05924793297	-0.00680331975327438	0.0291135311538646	-0.233682397278397	0.815231554373809	0.846369957314382	nuclear transcription factor Y subunit alpha [Source:HGNC Symbol;Acc:HGNC:7804]	protein_coding	40.69	41072974	41102403	6209	6	p21.1	NFYA		29429
ENSG00000001460	485.078034786405	-0.0531909835742528	0.0465938102325431	-1.14158905032201	0.253624877553399	0.309288415344413	sperm tail PG-rich repeat containing 1 [Source:HGNC Symbol;Acc:HGNC:28070]	protein_coding	44.09	24356999	24416934	2726	1	p36.11	STPG1		59935
ENSG00000001461	3225.93122356702	-0.442896318731684	0.0459855544489677	-9.63120536522368	5.90328868446189e-22	8.15256727512877e-21	NIPA like domain containing 3 [Source:HGNC Symbol;Acc:HGNC:25233]	protein_coding	44.99	24415802	24472976	5372	1	p36.11	NIPAL3		57174
ENSG00000001497	2175.54704165498	0.224277722295129	0.034329871935672	6.53301948563586	6.44567537873015e-11	3.0681717327854e-10	LAS1 like ribosome biogenesis factor [Source:HGNC Symbol;Acc:HGNC:25726]	protein_coding	42.78	65438549	65534810	2702	X	q12	LAS1L		96261
ENSG00000001561	3665.9549673142	-0.592559505397362	0.047963198033935	-12.3544619559795	4.60828984960387e-35	1.7889645786967e-33	ectonucleotide pyrophosphatase/phosphodiesterase 4 [Source:HGNC Symbol;Acc:HGNC:3359]	protein_coding	36.05	46129989	46146688	4644	6	p21.1	ENPP4		16699
ENSG00000001617	6294.07585536243	-0.332176526370414	0.0499881972657187	-6.64509913419537	3.03013060610728e-11	1.49725728822481e-10	semaphorin 3F [Source:HGNC Symbol;Acc:HGNC:10728]	protein_coding	57.74	50155045	50189075	936	3	p21.31	SEMA3F		34030
ENSG00000001626	200.371348560307	-0.383908633535367	0.119976369684117	-3.19986872870176	0.00137490193202046	0.00260120480947838	CF transmembrane conductance regulator [Source:HGNC Symbol;Acc:HGNC:1884]	protein_coding	36.9	117287120	117715971	1706	7	q31.2	CFTR		428851
ENSG00000001629	5814.29362412843	0.0697565276878323	0.0490105510260051	1.42329613170069	0.154650327898463	0.199104321708058	ankyrin repeat and IBR domain containing 1 [Source:HGNC Symbol;Acc:HGNC:22215]	protein_coding	36.83	92245974	92401383	6340	7	q21.2	ANKIB1		155409
ENSG00000001630	147.761177092691	-0.61438543312298	0.0640624838348298	-9.59040918093388	8.77363670340111e-22	1.18740452698991e-20	cytochrome P450 family 51 subfamily A member 1 [Source:HGNC Symbol;Acc:HGNC:2649]	protein_coding	38.25	92112153	92134803	3155	7	q21.2	CYP51A1		22650
ENSG00000001631	2248.38611118933	0.0446206705397907	0.0323463712932893	1.37946448877398	0.167751587833107	0.214102958610022	KRIT1 ankyrin repeat containing [Source:HGNC Symbol;Acc:HGNC:1573]	protein_coding	36.48	92198969	92246166	4762	7	q21.2	KRIT1		47197
ENSG00000002016	425.340939061179	0.208182991818492	0.0384337064683391	5.41667746747217	6.07167233855029e-08	2.07595927175844e-07	RAD52 homolog, DNA repair protein [Source:HGNC Symbol;Acc:HGNC:9824]	protein_coding	45.19	911736	990053	3023	12	p13.33	RAD52		78317
ENSG00000002330	2236.93069520633	0.174054858005517	0.0286637489104168	6.07229914514995	1.26091760719252e-09	5.21695818763717e-09	BCL2 associated agonist of cell death [Source:HGNC Symbol;Acc:HGNC:936]	protein_coding	53.92	64269830	64284704	1157	11	q13.1	BAD		14874
ENSG00000002549	5916.06867126354	0.186570122584588	0.0382859751616441	4.87306701205561	1.09878931008246e-06	3.21435985842943e-06	leucine aminopeptidase 3 [Source:HGNC Symbol;Acc:HGNC:18449]	protein_coding	44.16	17577198	17607972	2209	4	p15.32	LAP3		30774
ENSG00000002586	8771.8345278738	0.410370294389891	0.0420347195610062	9.76265093892939	1.62841937191179e-22	2.33843903964713e-21	CD99 molecule (Xg blood group) [Source:HGNC Symbol;Acc:HGNC:7082]	protein_coding	47.38	2691187	2741309	1243	X	p22.33	CD99		50122
ENSG00000002587	614.828011831783	-0.275287301145342	0.0864056112230736	-3.18598870199103	0.00144260230726669	0.0027231606436224	heparan sulfate-glucosamine 3-sulfotransferase 1 [Source:HGNC Symbol;Acc:HGNC:5194]	protein_coding	43.92	11393150	11429564	7160	4	p15.33	HS3ST1		36414
ENSG00000002726	10297.052177593	-0.527863452410299	0.172640308076649	-3.05759100114638	0.0022312388231436	0.00408096397465635	amine oxidase copper containing 1 [Source:HGNC Symbol;Acc:HGNC:80]	protein_coding	47.8	150824627	150861504	3135	7	q36.1	AOC1		36877
ENSG00000002746	106.246365893047	0.110469432211766	0.132631273405859	0.832906367970418	0.404897537964416	0.466274384255807	HECT, C2 and WW domain containing E3 ubiquitin protein ligase 1 [Source:HGNC Symbol;Acc:HGNC:22195]	protein_coding	42.03	43112629	43566001	9453	7	p14.1	HECW1		453372
ENSG00000002822	1498.76377496764	0.296809665627801	0.0336453349334622	8.8217182624212	1.12716559918847e-18	1.16056574733701e-17	mitotic arrest deficient 1 like 1 [Source:HGNC Symbol;Acc:HGNC:6762]	protein_coding	55.65	1815793	2233243	548	7	p22.3	MAD1L1		417450
ENSG00000002834	16331.832485627	0.0479888244449735	0.029178269230168	1.64467686778889	0.100036465639468	0.134278412435408	LIM and SH3 protein 1 [Source:HGNC Symbol;Acc:HGNC:6513]	protein_coding	53.69	38869859	38921770	3910	17	q12	LASP1		51911
ENSG00000002919	1693.25147458653	-0.0312167056321352	0.0267925697886002	-1.16512547614665	0.243968205923955	0.299008465070091	sorting nexin 11 [Source:HGNC Symbol;Acc:HGNC:14975]	protein_coding	48.03	48103357	48123601	563	17	q21.32	SNX11		20244
ENSG00000002933	20919.5130789175	0.0465278070752626	0.0579699215325297	0.802619804292018	0.422194518052437	0.483755856830737	transmembrane protein 176A [Source:HGNC Symbol;Acc:HGNC:24930]	protein_coding	57.55	150800403	150805118	1530	7	q36.1	TMEM176A		4715
ENSG00000003056	4723.33086508534	-0.163089167230833	0.0232980828785924	-7.00011104264243	2.55759718903526e-12	1.40542260705978e-11	mannose-6-phosphate receptor, cation dependent [Source:HGNC Symbol;Acc:HGNC:6752]	protein_coding	42.37	8940361	8949761	2450	12	p13.31	M6PR		9400
ENSG00000003096	1255.29624690387	-0.117962061850236	0.0673541013050584	-1.75137162495815	0.0798819173838907	0.109618932210435	kelch like family member 13 [Source:HGNC Symbol;Acc:HGNC:22931]	protein_coding	36.56	117897813	118117340	3256	X	q24	KLHL13		219527
ENSG00000003137	635.388636728461	-0.345680072745601	0.130244200866532	-2.65409185549717	0.00795221763376384	0.0132388500551593	cytochrome P450 family 26 subfamily B member 1 [Source:HGNC Symbol;Acc:HGNC:20581]	protein_coding	59.85	72129238	72147862	4556	2	p13.2	CYP26B1		18624
ENSG00000003147	508.754454700244	-0.448302577053531	0.0594776645732661	-7.53732649507952	4.79704241889017e-14	3.19546828125332e-13	islet cell autoantigen 1 [Source:HGNC Symbol;Acc:HGNC:5343]	protein_coding	40.3	8113184	8262687	2344	7	p21.3	ICA1		149503
ENSG00000003249	1288.70986138652	-0.522530617842455	0.076914135341588	-6.7936877340142	1.09302839933803e-11	5.62351675207931e-11	dysbindin domain containing 1 [Source:HGNC Symbol;Acc:HGNC:28455]	protein_coding	59.3	90004871	90019890	1843	16	q24.3	DBNDD1		15019
ENSG00000003393	1442.24791260127	-0.0859885851335082	0.0288724798244238	-2.97821959375892	0.0028992818196863	0.00519909891568678	alsin Rho guanine nucleotide exchange factor ALS2 [Source:HGNC Symbol;Acc:HGNC:443]	protein_coding	38.18	201700267	201782112	6675	2	q33.1	ALS2		81845
ENSG00000003400	1493.24909196054	0.0509537222966526	0.0439152390777907	1.16027427760086	0.245937153722834	0.301080512520591	caspase 10 [Source:HGNC Symbol;Acc:HGNC:1500]	protein_coding	42.31	201182898	201229406	5814	2	q33.1	CASP10		46508
ENSG00000003402	12687.7090554336	0.0107271607433458	0.0324471309825066	0.330604291304806	0.740943404342932	0.781189566777516	CASP8 and FADD like apoptosis regulator [Source:HGNC Symbol;Acc:HGNC:1876]	protein_coding	44.35	201116154	201176687	1679	2	q33.1	CFLAR		60533
ENSG00000003436	19884.4316170699	0.17058200684995	0.110526510178719	1.54335829996009	0.122743865473574	0.161603627183747	tissue factor pathway inhibitor [Source:HGNC Symbol;Acc:HGNC:11760]	protein_coding	36.6	187464230	187565760	3649	2	q32.1	TFPI		101530
ENSG00000003509	691.028511574253	-0.00166727595665227	0.034003443694594	-0.0490325618671774	0.960893346521777	0.968834120418098	NADH:ubiquinone oxidoreductase complex assembly factor 7 [Source:HGNC Symbol;Acc:HGNC:28816]	protein_coding	38.97	37231631	37253403	946	2	p22.2	NDUFAF7		21772
ENSG00000003756	2935.82542075674	-0.00430877147270586	0.0247744418031391	-0.173920022374022	0.861928316855859	0.885838925683705	RNA binding motif protein 5 [Source:HGNC Symbol;Acc:HGNC:9902]	protein_coding	44.45	50088919	50119021	3177	3	p21.31	RBM5		30102
ENSG00000003987	74.3071857538596	0.347554437046193	0.0632360434750081	5.49614457115035	3.88184309689455e-08	1.35814290498723e-07	myotubularin related protein 7 [Source:HGNC Symbol;Acc:HGNC:7454]	protein_coding	40.26	17296794	17413528	5110	8	p22	MTMR7		116734
ENSG00000003989	3254.98810112995	0.132726010622703	0.121990099707572	1.08800641151098	0.276592277105509	0.334171906826826	solute carrier family 7 member 2 [Source:HGNC Symbol;Acc:HGNC:11060]	protein_coding	40.13	17497088	17570573	7615	8	p22	SLC7A2		73485
ENSG00000004059	6670.55042107562	0.0690777180391763	0.0222954830224776	3.09828309032526	0.00194645399298925	0.00359330022118733	ADP ribosylation factor 5 [Source:HGNC Symbol;Acc:HGNC:658]	protein_coding	56.14	127588386	127591700	1032	7	q32.1	ARF5		3314
ENSG00000004139	522.990370223597	-0.271492881616815	0.0398531727024866	-6.81232793292453	9.60318861903197e-12	4.98021545928513e-11	sterile alpha and TIR motif containing 1 [Source:HGNC Symbol;Acc:HGNC:17074]	protein_coding	51.55	28364356	28404049	1921	17	q11.2	SARM1		39693
ENSG00000004142	7279.86064231566	0.0215325367005657	0.0225109031191576	0.956538108959332	0.338800440478718	0.398731849988987	DNA polymerase delta interacting protein 2 [Source:HGNC Symbol;Acc:HGNC:23781]	protein_coding	49.87	28346633	28357527	2670	17	q11.2	POLDIP2		10894
ENSG00000004399	17238.5968825357	-0.244464219107556	0.0385331489062581	-6.34425750416294	2.23500725657267e-10	1.00855013215808e-09	plexin D1 [Source:HGNC Symbol;Acc:HGNC:9107]	protein_coding	58.3	129555214	129606676	1633	3	q22.1	PLXND1		51462
ENSG00000004455	7386.50619271399	0.180087691475596	0.0294596123020342	6.11303671036976	9.77528724711412e-10	4.10410313477156e-09	adenylate kinase 2 [Source:HGNC Symbol;Acc:HGNC:362]	protein_coding	46.32	33007940	33080996	3576	1	p35.1	AK2		73056
ENSG00000004468	225.312042883296	0.759021015595134	0.0752370330983004	10.088396423121	6.21769136223837e-24	1.01605717759358e-22	CD38 molecule [Source:HGNC Symbol;Acc:HGNC:1667]	protein_coding	41.09	15778275	15853232	1560	4	p15.32	CD38		74957
ENSG00000004478	6016.62547335183	0.0755528010278068	0.0319939958474506	2.36146811383134	0.0182027372187119	0.0284343296927261	FKBP prolyl isomerase 4 [Source:HGNC Symbol;Acc:HGNC:3720]	protein_coding	51.53	2794970	2805423	3715	12	p13.33	FKBP4		10453
ENSG00000004487	3017.42250241042	0.0794384828810668	0.0311703208191427	2.54852952402983	0.0108178129713166	0.0175786752539108	lysine demethylase 1A [Source:HGNC Symbol;Acc:HGNC:29079]	protein_coding	39.17	23019443	23083689	3039	1	p36.12	KDM1A		64246
ENSG00000004534	2284.11961228497	0.2593444171359	0.0371728516078723	6.9767156921848	3.02160300705327e-12	1.64867357079534e-11	RNA binding motif protein 6 [Source:HGNC Symbol;Acc:HGNC:9903]	protein_coding	44.14	49940007	50100045	2260	3	p21.31	RBM6		160038
ENSG00000004660	736.161421231224	-0.152863717481723	0.0597359417812237	-2.5589906666504	0.0104976559773989	0.0170926614032964	calcium/calmodulin dependent protein kinase kinase 1 [Source:HGNC Symbol;Acc:HGNC:1469]	protein_coding	57.17	3860315	3894891	3508	17	p13.2	CAMKK1		34576
ENSG00000004700	1343.92776378728	-0.0975449068118377	0.0359594415075231	-2.71263686871861	0.00667502093429161	0.0112887508807452	RecQ like helicase [Source:HGNC Symbol;Acc:HGNC:9948]	protein_coding	37.57	21468910	21501669	3745	12	p12.1	RECQL		32759
ENSG00000004766	1241.10424568501	0.049947104764427	0.0297149071846662	1.68087702425001	0.0927868035779184	0.125460500096565	VPS50 subunit of EARP/GARPII complex [Source:HGNC Symbol;Acc:HGNC:25956]	protein_coding	34.82	93232340	93361123	1193	7	q21.2	VPS50		128783
ENSG00000004776	1052.32547968407	-0.101509960059425	0.0706902128174859	-1.43598322898691	0.151007113546302	0.194939732021945	heat shock protein family B (small) member 6 [Source:HGNC Symbol;Acc:HGNC:26511]	protein_coding	62.52	35754566	35758079	1460	19	q13.12	HSPB6		3513
ENSG00000004777	592.20352945124	0.222757957829826	0.0497908577827032	4.47387266959699	7.6815495577643e-06	2.02417188492759e-05	Rho GTPase activating protein 33 [Source:HGNC Symbol;Acc:HGNC:23085]	protein_coding	60.93	35774532	35788822	635	19	q13.12	ARHGAP33		14290
ENSG00000004779	2843.72039307884	0.00986307619284714	0.0253382246320126	0.389256798220426	0.69708619107599	0.741794060108209	NADH:ubiquinone oxidoreductase subunit AB1 [Source:HGNC Symbol;Acc:HGNC:7694]	protein_coding	48.72	23581014	23596316	503	16	p12.2	NDUFAB1		15302
ENSG00000004799	41247.1495496342	-1.07614932210874	0.139121569510522	-7.7353161403728	1.03146466319508e-14	7.36689132467719e-14	pyruvate dehydrogenase kinase 4 [Source:HGNC Symbol;Acc:HGNC:8812]	protein_coding	36.08	95583499	95596516	3601	7	q21.3	PDK4		13017
ENSG00000004809	9.63341243922983	-0.156293334916425	0.126497612865299	-1.23554374961095	0.216628204650573	0.268974357400325	solute carrier family 22 member 16 [Source:HGNC Symbol;Acc:HGNC:20302]	protein_coding	41.33	110424687	110476641	466	6	q21	SLC22A16		51954
ENSG00000004838	515.213803631673	-0.049109283220165	0.0731296643293974	-0.671537107007116	0.501878428788376	0.562041495096547	zinc finger MYND-type containing 10 [Source:HGNC Symbol;Acc:HGNC:19412]	protein_coding	58.49	50341110	50345732	676	3	p21.31	ZMYND10		4622
ENSG00000004846	7.68287906076354	0.0796140124613384	0.150702677707626	0.528285320953588	0.597301318326627	0.65202882559611	ATP binding cassette subfamily B member 5 [Source:HGNC Symbol;Acc:HGNC:46]	protein_coding	37.72	20615667	20777038	5350	7	p21.1	ABCB5		161371
ENSG00000004848	16.6970847697349	1.80254798144151	0.202257381444622	8.91214930484522	5.00526698244039e-19	5.35755061504355e-18	aristaless related homeobox [Source:HGNC Symbol;Acc:HGNC:18060]	protein_coding	54.62	25003694	25016420	2893	X	p21.3	ARX		12726
ENSG00000004864	2752.39393297011	0.0283191432527018	0.0316658782877388	0.894310999220478	0.371155516532554	0.43186150629383	solute carrier family 25 member 13 [Source:HGNC Symbol;Acc:HGNC:10983]	protein_coding	39.76	96120220	96322147	3141	7	q21.3	SLC25A13		201927
ENSG00000004866	2563.7090337011	0.180002247638458	0.0380023415381237	4.73660938650007	2.17323463381494e-06	6.14160195104755e-06	suppression of tumorigenicity 7 [Source:HGNC Symbol;Acc:HGNC:11351]	protein_coding	39.15	116953238	117230176	2114	7	q31.2	ST7		276938
ENSG00000004897	3470.34154011268	-0.0128107982409215	0.0244770982709027	-0.523378960166631	0.600710562731946	0.655089401979253	cell division cycle 27 [Source:HGNC Symbol;Acc:HGNC:1728]	protein_coding	38.66	47117703	47189422	5830	17	q21.32	CDC27		71719
ENSG00000004939	2135.60856054697	-1.14487450502828	0.206858632258923	-5.53457447013985	3.11984855975168e-08	1.10778517678535e-07	solute carrier family 4 member 1 (Diego blood group) [Source:HGNC Symbol;Acc:HGNC:11027]	protein_coding	55.79	44248390	44268141	3855	17	q21.31	SLC4A1		19751
ENSG00000004948	223.271947867413	-1.07344686956405	0.16379063035395	-6.55377457943923	5.6100633438962e-11	2.692531732665e-10	calcitonin receptor [Source:HGNC Symbol;Acc:HGNC:1440]	protein_coding	35.2	93424486	93574730	3572	7	q21.3	CALCR		150244
ENSG00000004961	1441.20768629822	-0.0891480334588315	0.0277693222334997	-3.21030642048898	0.00132593543636696	0.00251442729063068	holocytochrome c synthase [Source:HGNC Symbol;Acc:HGNC:4837]	protein_coding	42.97	11111301	11123086	2277	X	p22.2	HCCS		11785
ENSG00000004975	1971.96838850165	-0.0540014261944978	0.0234579916079201	-2.30204815045911	0.0213324569330553	0.0328832315619539	dishevelled segment polarity protein 2 [Source:HGNC Symbol;Acc:HGNC:3086]	protein_coding	55.13	7225342	7234517	2989	17	p13.1	DVL2		9175
ENSG00000005001	116.279096055509	0.151627167671395	0.139707194193775	1.08532111425191	0.27777945748639	0.335456370963136	serine protease 22 [Source:HGNC Symbol;Acc:HGNC:14368]	protein_coding	59.35	2852730	2858170	1037	16	p13.3	PRSS22		5440
ENSG00000005007	5491.45496736256	-0.0586867522230837	0.0255386286964713	-2.29796019671144	0.0215640546418977	0.0331992328912784	UPF1 RNA helicase and ATPase [Source:HGNC Symbol;Acc:HGNC:9962]	protein_coding	55.14	18831959	18868230	5321	19	p13.11	UPF1		36271
ENSG00000005020	10053.5294863154	0.036642920568191	0.0567292883826193	0.645925968981794	0.51832730061282	0.578187743661527	src kinase associated phosphoprotein 2 [Source:HGNC Symbol;Acc:HGNC:15687]	protein_coding	36.94	26667068	26995239	3839	7	p15.2	SKAP2		328171
ENSG00000005022	9899.18655483203	-0.234400361767418	0.0306833749415339	-7.63932788404339	2.18358587914091e-14	1.50907359713882e-13	solute carrier family 25 member 5 [Source:HGNC Symbol;Acc:HGNC:10991]	protein_coding	52.54	119468422	119471396	1307	X	q24	SLC25A5		2974
ENSG00000005059	329.023194304065	0.672882859894934	0.0602904926488397	11.1606794095069	6.35043903143193e-29	1.53574626174435e-27	mitochondrial calcium uniporter dominant negative subunit beta [Source:HGNC Symbol;Acc:HGNC:26076]	protein_coding	41.01	109560209	109688719	2230	4	q25	MCUB		128510
ENSG00000005073	376.263000172161	-0.0352978603037993	0.0907234100487377	-0.389071137039898	0.697223523954902	0.741842903627053	homeobox A11 [Source:HGNC Symbol;Acc:HGNC:5101]	protein_coding	54.37	27181157	27185232	2669	7	p15.2	HOXA11		4075
ENSG00000005075	1872.36879396238	0.249679778248456	0.026296408021855	9.49482446579576	2.20582699940111e-21	2.89360992071802e-20	RNA polymerase II subunit J [Source:HGNC Symbol;Acc:HGNC:9197]	protein_coding	55.04	102473118	102478907	932	7	q22.1	POLR2J		5789
ENSG00000005100	1201.81461848651	-0.0658776047615743	0.0247693295018059	-2.65964424902059	0.00782232257476191	0.0130428307049591	DEAH-box helicase 33 [Source:HGNC Symbol;Acc:HGNC:16718]	protein_coding	45.78	5440917	5468982	5535	17	p13.2	DHX33		28065
ENSG00000005102	55.6508446887312	-0.174161974789065	0.13495898115213	-1.2904808061106	0.196883771823682	0.247220689111111	mesenchyme homeobox 1 [Source:HGNC Symbol;Acc:HGNC:7013]	protein_coding	51.6	43640389	43661922	2674	17	q21.31	MEOX1		21533
ENSG00000005108	2810.14724962593	-0.584064591252011	0.0611140903674719	-9.55695466855677	1.21272657808262e-21	1.61966371872812e-20	thrombospondin type 1 domain containing 7A [Source:HGNC Symbol;Acc:HGNC:22207]	protein_coding	35.51	11370365	11832198	10655	7	p21.3	THSD7A		461833
ENSG00000005156	1105.90791563621	0.025466368012577	0.0276015946476753	0.922641185686782	0.356194225076466	0.41669408768768	DNA ligase 3 [Source:HGNC Symbol;Acc:HGNC:6600]	protein_coding	47.21	34980512	35009743	8382	17	q12	LIG3		29231
ENSG00000005175	1242.51808625544	0.104093758360053	0.0267346311431188	3.89359246450069	9.8770529672166e-05	0.000223535479078136	RNA polymerase II associated protein 3 [Source:HGNC Symbol;Acc:HGNC:26151]	protein_coding	36.55	47661249	47706030	4339	12	q13.11	RPAP3		44781
ENSG00000005187	1911.77124413173	0.122412891297871	0.073957608435636	1.65517644346768	0.0978887121256158	0.131656869594892	acyl-CoA synthetase medium chain family member 3 [Source:HGNC Symbol;Acc:HGNC:10522]	protein_coding	41.08	20610243	20797581	558	16	p12.3	ACSM3		187338
ENSG00000005189	135.539455670858	0.16958719834315	0.0524522849409983	3.23317084344205	0.00122424325329038	0.00233276130473732	RNA exonuclease 5 [Source:HGNC Symbol;Acc:HGNC:24661]	protein_coding	39.89	20806429	20849665	580	16	p12.3	REXO5		43236
ENSG00000005194	2510.73954398489	-0.0235828691485306	0.0249389072609814	-0.945625600261467	0.344339582089821	0.404517367593682	cytokine induced apoptosis inhibitor 1 [Source:HGNC Symbol;Acc:HGNC:28050]	protein_coding	44.27	57428187	57447420	2021	16	q21	CIAPIN1		19233
ENSG00000005206	2537.65073043392	0.148326515546976	0.0307688183808462	4.82067636498224	1.43072304653308e-06	4.13175705216095e-06	signal peptide peptidase like 2B [Source:HGNC Symbol;Acc:HGNC:30627]	protein_coding	61.04	2328615	2355095	583	19	p13.3	SPPL2B		26480
ENSG00000005238	1610.36008601287	0.0234597124725832	0.0340174748583953	0.689637093001144	0.490422434817659	0.550923146402641	family with sequence similarity 214 member B [Source:HGNC Symbol;Acc:HGNC:25666]	protein_coding	54.68	35104112	35116341	2566	9	p13.3	FAM214B		12229
ENSG00000005243	1071.05519512989	0.198613745988777	0.0606846451150308	3.27288304335131	0.00106456518047587	0.00204725043654681	COPI coat complex subunit zeta 2 [Source:HGNC Symbol;Acc:HGNC:19356]	protein_coding	52.71	48026167	48038030	763	17	q21.32	COPZ2		11863
ENSG00000005249	272.612943933911	0.449110009093763	0.0866358582659574	5.18388134062309	2.17315222526147e-07	6.95811782938397e-07	protein kinase cAMP-dependent type II regulatory subunit beta [Source:HGNC Symbol;Acc:HGNC:9392]	protein_coding	38.61	107044705	107161811	3689	7	q22.3	PRKAR2B		117106
ENSG00000005302	1539.11411085875	0.0936285939979112	0.0241401505268472	3.87854226069481	0.000105084273196135	0.000236899486128602	MSL complex subunit 3 [Source:HGNC Symbol;Acc:HGNC:7370]	protein_coding	42.85	11758159	11775772	2256	X	p22.2	MSL3		17613
ENSG00000005339	5198.05377173514	-0.0842312317534385	0.0260348089348569	-3.23533128144701	0.00121501668868994	0.00231572419630862	CREB binding protein [Source:HGNC Symbol;Acc:HGNC:2348]	protein_coding	45.01	3725054	3880713	10790	16	p13.3	CREBBP		155659
ENSG00000005379	823.715704269537	-0.37201550552915	0.0646081710031509	-5.7580256452548	8.5103428495827e-09	3.21830187415937e-08	TSPO associated protein 1 [Source:HGNC Symbol;Acc:HGNC:16831]	protein_coding	57.84	58301228	58328795	4161	17	q22	TSPOAP1		27567
ENSG00000005381	23.8630116689536	-0.35477692973348	0.177086687870501	-2.00340824033549	0.0451334877095705	0.0651932619782091	myeloperoxidase [Source:HGNC Symbol;Acc:HGNC:7218]	protein_coding	55.12	58269855	58280935	3216	17	q22	MPO		11080
ENSG00000005421	7.63743302939953	0.0945694655187377	0.157596951261407	0.600071668657313	0.548458473007372	0.606751816300152	paraoxonase 1 [Source:HGNC Symbol;Acc:HGNC:9204]	protein_coding	40.31	95297676	95324532	2393	7	q21.3	PON1		26856
ENSG00000005436	1438.79231330523	0.0104995649591595	0.0324440483959038	0.323620678622988	0.746225230509705	0.785992263759638	GC-rich sequence DNA-binding factor 2 [Source:HGNC Symbol;Acc:HGNC:1317]	protein_coding	36.39	75652000	75710985	423	2	p12	GCFC2		58985
ENSG00000005448	2322.3271157236	-0.11223001975565	0.0277289072239045	-4.04740146625391	5.17893716457595e-05	0.000121777442935189	WD repeat domain 54 [Source:HGNC Symbol;Acc:HGNC:25770]	protein_coding	54.68	74421678	74425755	901	2	p13.1	WDR54		4077
ENSG00000005469	1232.04617990627	-0.180153996101939	0.043706070043741	-4.12194452444801	3.75687684047066e-05	9.02084055790432e-05	carnitine O-octanoyltransferase [Source:HGNC Symbol;Acc:HGNC:2366]	protein_coding	37.43	87345664	87399794	3205	7	q21.12	CROT		54130
ENSG00000005471	165.301908185004	-0.50029202718915	0.13840077530864	-3.61480653611569	0.000300571990668211	0.000633097312120076	ATP binding cassette subfamily B member 4 [Source:HGNC Symbol;Acc:HGNC:45]	protein_coding	38.6	87401696	87480435	4293	7	q21.12	ABCB4		78739
ENSG00000005483	8256.30995123037	0.0352176736041388	0.0337352085086066	1.04394415096483	0.296511229589828	0.355143764581794	lysine methyltransferase 2E (inactive) [Source:HGNC Symbol;Acc:HGNC:18541]	protein_coding	37.41	105014190	105115019	6840	7	q22.3	KMT2E		100829
ENSG00000005486	4271.00461925908	0.114633342575786	0.0404997107536163	2.83047311802221	0.00464792168307335	0.00807427739548563	rhomboid domain containing 2 [Source:HGNC Symbol;Acc:HGNC:23082]	protein_coding	47.79	75842602	75888926	566	7	q11.23	RHBDD2		46324
ENSG00000005513	148.514981475513	-0.935614061652402	0.119948297590625	-7.80014456599948	6.18362955143678e-15	4.50771593581153e-14	SRY-box transcription factor 8 [Source:HGNC Symbol;Acc:HGNC:11203]	protein_coding	64.99	981770	986979	3087	16	p13.3	SOX8		5209
ENSG00000005700	5156.11681826925	0.0735358649862993	0.0349582882334821	2.10353162875603	0.035419323480706	0.0522963200630919	inhibitor of Bruton tyrosine kinase [Source:HGNC Symbol;Acc:HGNC:17853]	protein_coding	36.07	82169986	82247754	6040	6	q14.1	IBTK		77768
ENSG00000005801	1029.40428301413	0.235726978500722	0.0405953443691399	5.80674907834798	6.36974860774326e-09	2.44527822706056e-08	zinc finger protein 195 [Source:HGNC Symbol;Acc:HGNC:12986]	protein_coding	41.43	3339261	3379222	881	11	p15.4	ZNF195		39961
ENSG00000005810	5780.95303707601	-0.0206243033703632	0.039186079626748	-0.526317089303449	0.598667911284691	0.653239137434359	MYC binding protein 2 [Source:HGNC Symbol;Acc:HGNC:23386]	protein_coding	35.75	77042474	77327094	17128	13	q22.3	MYCBP2		284620
ENSG00000005812	3861.12811971239	-0.311626997433863	0.0300238030811774	-10.3793312456552	3.07924580234357e-25	5.6016728289943e-24	F-box and leucine rich repeat protein 3 [Source:HGNC Symbol;Acc:HGNC:13599]	protein_coding	38.36	76992598	77027195	527	13	q22.3	FBXL3		34597
ENSG00000005844	1798.68946038979	0.472170486593927	0.0358372258051067	13.1754195807937	1.21549794113516e-39	6.6634746928379e-38	integrin subunit alpha L [Source:HGNC Symbol;Acc:HGNC:6148]	protein_coding	50.45	30472658	30523567	5711	16	p11.2	ITGAL		50909
ENSG00000005882	3465.30363989657	-0.479094116263118	0.0357166555038926	-13.4137451982564	5.02364024442659e-41	3.05313146989926e-39	pyruvate dehydrogenase kinase 2 [Source:HGNC Symbol;Acc:HGNC:8810]	protein_coding	56.67	50094737	50112152	2384	17	q21.33	PDK2		17415
ENSG00000005884	15528.2597929526	0.268852015251351	0.0570880920464212	4.70942372767922	2.48418151825413e-06	6.97660323584454e-06	integrin subunit alpha 3 [Source:HGNC Symbol;Acc:HGNC:6139]	protein_coding	52.64	50055968	50090481	1817	17	q21.33	ITGA3		34513
ENSG00000005889	1775.69831479303	-0.0816156168953529	0.0311316708059937	-2.62162661952727	0.00875112479094806	0.0144479799043183	zinc finger protein X-linked [Source:HGNC Symbol;Acc:HGNC:12869]	protein_coding	40.77	24149173	24216255	475	X	p22.11	ZFX		67082
ENSG00000005893	19626.685372428	-0.0447250364693788	0.0463704399731813	-0.96451611188606	0.334787234581505	0.39443784618849	lysosomal associated membrane protein 2 [Source:HGNC Symbol;Acc:HGNC:6501]	protein_coding	38.61	120426148	120469365	6535	X	q24	LAMP2		43217
ENSG00000005961	75.9699614956702	0.0692037629786242	0.0932295154894598	0.742294568574135	0.457908881893634	0.519142557569203	integrin subunit alpha 2b [Source:HGNC Symbol;Acc:HGNC:6138]	protein_coding	54.81	44372180	44389649	2618	17	q21.31	ITGA2B		17469
ENSG00000005981	17.4900928432697	0.384584077511971	0.198134440110917	1.94102588775923	0.0522551374013981	0.0743941142843031	ankyrin repeat and SOCS box containing 4 [Source:HGNC Symbol;Acc:HGNC:16009]	protein_coding	38.27	95478444	95540233	582	7	q21.3	ASB4		61789
ENSG00000006007	3714.18300497289	-0.0245436476155355	0.0280627271497277	-0.874599517166797	0.381791850596435	0.442334453778977	glycerophosphodiester phosphodiesterase 1 [Source:HGNC Symbol;Acc:HGNC:29644]	protein_coding	40.14	19501693	19522123	2907	16	p12.3	GDE1		20430
ENSG00000006015	1780.08781126569	0.163551103942072	0.0281168247743444	5.81684117088876	5.99700735275037e-09	2.31203227163412e-08	required for excision 1-B domain containing [Source:HGNC Symbol;Acc:HGNC:26098]	protein_coding	60.22	18588685	18592337	1792	19	p13.11	REX1BD		3652
ENSG00000006016	102.339337102767	-0.228648705277603	0.101611917015944	-2.25021544708899	0.0244352721933381	0.0372302241359221	cytokine receptor like factor 1 [Source:HGNC Symbol;Acc:HGNC:2364]	protein_coding	55.32	18572220	18607741	1020	19	p13.11	CRLF1		35521
ENSG00000006025	762.553265783352	0.0111348584612755	0.0330125018784295	0.337292171986246	0.735896660176955	0.776625592136541	oxysterol binding protein like 7 [Source:HGNC Symbol;Acc:HGNC:16387]	protein_coding	57.86	47807372	47821834	3664	17	q21.32	OSBPL7		14462
ENSG00000006042	2681.0002233891	-0.200955499649836	0.0793893148650247	-2.53126632962501	0.0113651515678741	0.0184072576596361	transmembrane protein 98 [Source:HGNC Symbol;Acc:HGNC:24529]	protein_coding	48.47	32927910	32945106	1683	17	q11.2	TMEM98		17196
ENSG00000006047	230.012364708924	-0.364680624344897	0.136696818744671	-2.66780622763478	0.00763482772262792	0.0127643055280325	Y-box binding protein 2 [Source:HGNC Symbol;Acc:HGNC:17948]	protein_coding	58.02	7288263	7294639	2195	17	p13.1	YBX2		6376
ENSG00000006062	2108.38032020211	0.340119522814724	0.0557012748507272	6.10613533938324	1.02072464112756e-09	4.26889143081881e-09	mitogen-activated protein kinase kinase kinase 14 [Source:HGNC Symbol;Acc:HGNC:6853]	protein_coding	49.97	45263119	45317029	4442	17	q21.31	MAP3K14		53910
ENSG00000006071	13.6845165614058	0.142700197900293	0.150337005077583	0.949202079864836	0.342517843951877	0.402667351755886	ATP binding cassette subfamily C member 8 [Source:HGNC Symbol;Acc:HGNC:59]	protein_coding	50.03	17392498	17476894	5336	11	p15.1	ABCC8		84396
ENSG00000006118	2056.83701154503	0.648418458047865	0.0708487344511661	9.15215300697857	5.58099668664401e-20	6.48266522792931e-19	transmembrane protein 132A [Source:HGNC Symbol;Acc:HGNC:31092]	protein_coding	58.71	60924460	60937159	3498	11	q12.2	TMEM132A		12699
ENSG00000006125	20445.9941776285	-0.0431685636064651	0.0364197411573341	-1.18530671099434	0.23589620105435	0.290087455671333	adaptor related protein complex 2 subunit beta 1 [Source:HGNC Symbol;Acc:HGNC:563]	protein_coding	39.93	35578046	35726413	552	17	q12	AP2B1		148367
ENSG00000006128	22.9313168728071	-0.891546974287011	0.209364127748733	-4.25835592693795	2.05935876585861e-05	5.1355793289669e-05	tachykinin precursor 1 [Source:HGNC Symbol;Acc:HGNC:11517]	protein_coding	39.5	97732084	97740472	1061	7	q21.3	TAC1		8388
ENSG00000006194	1559.61890299309	-0.0514795756690553	0.024415093519969	-2.10851437562385	0.0349865206118405	0.0517101985580049	zinc finger protein 263 [Source:HGNC Symbol;Acc:HGNC:13056]	protein_coding	47.09	3263800	3301401	1721	16	p13.3	ZNF263		37601
ENSG00000006210	10919.9844056548	-0.419167534952234	0.0447634251731794	-9.36406303428682	7.67280225734251e-21	9.54073273792313e-20	C-X3-C motif chemokine ligand 1 [Source:HGNC Symbol;Acc:HGNC:10647]	protein_coding	53.75	57372477	57385044	3285	16	q21	CX3CL1		12567
ENSG00000006282	5375.74352961267	0.158017897227919	0.0501565242929683	3.15049536337335	0.00162993843795498	0.00304536684314283	spermatogenesis associated 20 [Source:HGNC Symbol;Acc:HGNC:26125]	protein_coding	57.05	50543058	50555852	3539	17	q21.33	SPATA20		12794
ENSG00000006283	6.37703645108725	0.764635492794042	0.127115252594191	6.01529302887909	1.79561589086769e-09	7.31729258189603e-09	calcium voltage-gated channel subunit alpha1 G [Source:HGNC Symbol;Acc:HGNC:1394]	protein_coding	56.94	50560715	50627474	7497	17	q21.33	CACNA1G		66759
ENSG00000006327	5592.65335855426	0.267540312462085	0.0531685375689709	5.03192912001819	4.85568801087164e-07	1.48191178018458e-06	TNF receptor superfamily member 12A [Source:HGNC Symbol;Acc:HGNC:18152]	protein_coding	60.12	3018445	3022383	648	16	p13.3	TNFRSF12A		3938
ENSG00000006377	89.9207445682163	-0.351113476801987	0.118415898644089	-2.96508729674292	0.0030259704963811	0.00540954315795705	distal-less homeobox 6 [Source:HGNC Symbol;Acc:HGNC:2919]	protein_coding	49.51	97005553	97011040	2300	7	q21.3	DLX6		5487
ENSG00000006432	262.80445420062	-0.163052770438489	0.0669883915329066	-2.43404516375636	0.0149311319347323	0.023695596861115	mitogen-activated protein kinase kinase kinase 9 [Source:HGNC Symbol;Acc:HGNC:6861]	protein_coding	44.98	70722526	70809534	11511	14	q24.2	MAP3K9		87008
ENSG00000006451	2959.27617866413	0.175466657232992	0.0297175889105713	5.90447151553987	3.53778987827622e-09	1.39780171304573e-08	RAS like proto-oncogene A [Source:HGNC Symbol;Acc:HGNC:9839]	protein_coding	39.66	39623565	39708120	705	7	p14.1	RALA		84555
ENSG00000006453	591.90381540778	0.681660495195235	0.0752796657243148	9.05504147284043	1.36515899455071e-19	1.53410214713119e-18	BAR/IMD domain containing adaptor protein 2 like 1 [Source:HGNC Symbol;Acc:HGNC:21649]	protein_coding	46.78	98291650	98401090	3645	7	q22.1	BAIAP2L1		109440
ENSG00000006459	1440.16724650136	0.0394653551202704	0.0448433327803183	0.880071856246862	0.378820384247315	0.439456560993794	lysine demethylase 7A [Source:HGNC Symbol;Acc:HGNC:22224]	protein_coding	39.15	140084746	140176983	9220	7	q34	KDM7A		92237
ENSG00000006468	617.347243967746	0.233187230743077	0.0919818391221529	2.53514425204525	0.0112401029819163	0.0182174541637591	ETS variant transcription factor 1 [Source:HGNC Symbol;Acc:HGNC:3490]	protein_coding	36.3	13891229	13991425	6459	7	p21.2	ETV1		100196
ENSG00000006530	1407.06866271131	0.204512204270384	0.0356583469215346	5.73532487976542	9.73256064469329e-09	3.65579309216292e-08	acylglycerol kinase [Source:HGNC Symbol;Acc:HGNC:21869]	protein_coding	39.57	141551278	141655244	1550	7	q34	AGK		103966
ENSG00000006534	3517.63244404691	0.186688195059041	0.0640031291480285	2.91686043392132	0.00353573943695751	0.00625743743521753	aldehyde dehydrogenase 3 family member B1 [Source:HGNC Symbol;Acc:HGNC:410]	protein_coding	58.4	68008578	68029282	2280	11	q13.2	ALDH3B1		20704
ENSG00000006555	1015.11650178902	-0.425332026726078	0.0734940414322016	-5.78729946588184	7.15269974387472e-09	2.73098491162012e-08	tetratricopeptide repeat domain 22 [Source:HGNC Symbol;Acc:HGNC:26067]	protein_coding	52.34	54779712	54801323	3401	1	p32.3	TTC22		21611
ENSG00000006576	930.719601963838	0.395943390116647	0.0395913512905593	10.0007546398413	1.51240101383648e-23	2.38965250745127e-22	putative homeodomain transcription factor 2 [Source:HGNC Symbol;Acc:HGNC:13411]	protein_coding	37.65	77798792	77957503	5198	7	q11.23	PHTF2		158711
ENSG00000006606	21.1027063552576	0.341742542408075	0.128742303496988	2.65446968964689	0.00794331754886874	0.0132255503658417	C-C motif chemokine ligand 26 [Source:HGNC Symbol;Acc:HGNC:10625]	protein_coding	48.09	75769533	75789896	475	7	q11.23	CCL26		20363
ENSG00000006607	1076.43225324974	0.00445624604530946	0.0333417282792932	0.133653720886358	0.893676402104527	0.912629765698562	FERM, ARH/RhoGEF and pleckstrin domain protein 2 [Source:HGNC Symbol;Acc:HGNC:16460]	protein_coding	45.58	241356285	241494841	4009	2	q37.3	FARP2		138556
ENSG00000006611	6001.69859093199	-0.249438222749305	0.0805464369928336	-3.09682503735699	0.0019560528694932	0.00360978845823567	USH1 protein network component harmonin [Source:HGNC Symbol;Acc:HGNC:12597]	protein_coding	51.78	17493895	17544416	2149	11	p15.1	USH1C		50521
ENSG00000006625	1287.07067530713	0.193313896382753	0.0278339533038282	6.9452547495711	3.7777798402553e-12	2.03932247065278e-11	gamma-glutamylcyclotransferase [Source:HGNC Symbol;Acc:HGNC:21705]	protein_coding	40.54	30496621	30504841	1158	7	p14.3	GGCT		8220
ENSG00000006634	291.123133057465	0.339327337633053	0.0348529374204616	9.73597529354409	2.11776323029551e-22	3.00655677497859e-21	DBF4 zinc finger [Source:HGNC Symbol;Acc:HGNC:17364]	protein_coding	36.72	87876216	87909553	2694	7	q21.12	DBF4		33337
ENSG00000006638	585.816796375833	-0.489599788623199	0.0442629247078179	-11.0611712139466	1.93553424860159e-28	4.52563605937435e-27	thromboxane A2 receptor [Source:HGNC Symbol;Acc:HGNC:11608]	protein_coding	55.81	3594507	3606875	2642	19	p13.3	TBXA2R		12368
ENSG00000006652	1780.19587465576	0.292349220051069	0.0506524884741982	5.77166549675025	7.84918152200635e-09	2.98357152863896e-08	interferon related developmental regulator 1 [Source:HGNC Symbol;Acc:HGNC:5456]	protein_coding	39.46	112422887	112481017	3650	7	q31.1	IFRD1		58130
ENSG00000006695	446.800828294346	0.0502282668676276	0.0420602334578677	1.19419848009027	0.232400337510287	0.286584107970166	cytochrome c oxidase assembly factor heme A:farnesyltransferase COX10 [Source:HGNC Symbol;Acc:HGNC:2260]	protein_coding	39.2	14069490	14231736	3180	17	p12	COX10		162246
ENSG00000006704	969.420557099624	0.213271765909846	0.0463670975841148	4.59963588453965	4.2323004749173e-06	1.15153487267745e-05	GTF2I repeat domain containing 1 [Source:HGNC Symbol;Acc:HGNC:4661]	protein_coding	52.72	74453790	74602605	3430	7	q11.23	GTF2IRD1		148815
ENSG00000006712	3990.28804028486	-0.0822282638669171	0.019315170056678	-4.25718560207487	2.07016486293906e-05	5.16173405514938e-05	PAF1 homolog, Paf1/RNA polymerase II complex component [Source:HGNC Symbol;Acc:HGNC:25459]	protein_coding	52.37	39385629	39391154	2200	19	q13.2	PAF1		5525
ENSG00000006715	4905.8529081363	0.0360971783937928	0.0302112812915081	1.19482447783303	0.232155614602244	0.286369377282449	VPS41 subunit of HOPS complex [Source:HGNC Symbol;Acc:HGNC:12713]	protein_coding	38.35	38722974	38932394	5854	7	p14.1	VPS41		209420
ENSG00000006740	804.813451310937	0.164734817658907	0.0841031750182076	1.95872293315018	0.0501452432073037	0.0716291251342357	Rho GTPase activating protein 44 [Source:HGNC Symbol;Acc:HGNC:29096]	protein_coding	42.69	12789498	12991643	4270	17	p12	ARHGAP44		202145
ENSG00000006744	3361.1725537382	0.100113489363532	0.0266332366605967	3.75896818848338	0.000170615526948244	0.000372822267141012	elaC ribonuclease Z 2 [Source:HGNC Symbol;Acc:HGNC:14198]	protein_coding	48.02	12991612	13018065	3767	17	p12	ELAC2		26453
ENSG00000006747	3657.56739547466	-0.0411988799358154	0.160031371267952	-0.257442522734079	0.796837180372574	0.830620988366786	scinderin [Source:HGNC Symbol;Acc:HGNC:21695]	protein_coding	38.46	12570577	12660182	2569	7	p21.3	SCIN		89605
ENSG00000006756	5333.9037078619	-0.204102541079001	0.0426908287782758	-4.78094585933322	1.74472349400428e-06	4.98795421726699e-06	arylsulfatase D [Source:HGNC Symbol;Acc:HGNC:717]	protein_coding	48.88	2903972	2929349	5145	X	p22.33	ARSD		25377
ENSG00000006757	1392.43964162993	-0.239658641823304	0.0412646976070658	-5.80783710340984	6.32850427316775e-09	2.43117042709974e-08	patatin like phospholipase domain containing 4 [Source:HGNC Symbol;Acc:HGNC:24887]	protein_coding	40.45	7898247	7927739	3342	X	p22.31	PNPLA4		29492
ENSG00000006788	8.97163261927282	0.206655841280057	0.180073666909857	1.1476183321324	0.251126158522327	0.306646412396855	myosin heavy chain 13 [Source:HGNC Symbol;Acc:HGNC:7571]	protein_coding	45.88	10300865	10373130	5994	17	p13.1	MYH13		72265
ENSG00000006831	5175.10552819958	0.112361676253748	0.0336989882710773	3.33427446990107	0.000855222225258437	0.0016748359943602	adiponectin receptor 2 [Source:HGNC Symbol;Acc:HGNC:24041]	protein_coding	39.4	1688574	1788674	484	12	p13.33	ADIPOR2		100100
ENSG00000006837	54.2444497859536	0.167957756505127	0.0408254481372977	4.11404563007559	3.88784531817365e-05	9.32290024796864e-05	cyclin dependent kinase like 3 [Source:HGNC Symbol;Acc:HGNC:15483]	protein_coding	40.16	134286350	134371047	1417	5	q31.1	CDKL3		84697
ENSG00000007001	157.582822610513	0.391911377432719	0.14908461130427	2.62878491619003	0.0085690539404146	0.0141685386479629	uridine phosphorylase 2 [Source:HGNC Symbol;Acc:HGNC:23061]	protein_coding	40.24	157876702	158136154	2435	2	q24.1	UPP2		259452
ENSG00000007038	19.7005208092103	0.439899522662941	0.185270626657104	2.37436192989782	0.0175793094654627	0.0275293818467538	serine protease 21 [Source:HGNC Symbol;Acc:HGNC:9485]	protein_coding	55.65	2817180	2826304	1106	16	p13.3	PRSS21		9124
ENSG00000007047	2378.7378975521	0.0922851709453378	0.0234426524088754	3.93663521242155	8.26320702212076e-05	0.000188934846199737	microtubule affinity regulating kinase 4 [Source:HGNC Symbol;Acc:HGNC:13538]	protein_coding	53.57	45079288	45305284	553	19	q13.32	MARK4		225996
ENSG00000007062	2387.00435206259	-0.595651365158731	0.230668564040399	-2.58228236533526	0.00981492448197567	0.0160615953579084	prominin 1 [Source:HGNC Symbol;Acc:HGNC:9454]	protein_coding	43.17	15963076	16084378	622	4	p15.32	PROM1		121302
ENSG00000007080	2768.35809019775	0.0473593706159185	0.0278337025971303	1.70151169973345	0.0888469427533744	0.120716682580508	coiled-coil domain containing 124 [Source:HGNC Symbol;Acc:HGNC:25171]	protein_coding	55.84	17933015	17943991	987	19	p13.11	CCDC124		10976
ENSG00000007129	65.7317405588412	0.396097649088697	0.0777402906130505	5.09513980414942	3.48483994149899e-07	1.08956643026405e-06	CEA cell adhesion molecule 21 [Source:HGNC Symbol;Acc:HGNC:28834]	protein_coding	44.66	41549518	41586844	451	19	q13.2	CEACAM21		37326
ENSG00000007168	8948.60946228856	-0.130320825742007	0.0263053334749856	-4.95415980435802	7.26434881582669e-07	2.17207643697106e-06	platelet activating factor acetylhydrolase 1b regulatory subunit 1 [Source:HGNC Symbol;Acc:HGNC:8574]	protein_coding	42.4	2593210	2685615	557	17	p13.3	PAFAH1B1		92405
ENSG00000007171	167.247925107738	-0.476797218013881	0.0987987948763864	-4.82594163836141	1.39343312355849e-06	4.030523938678e-06	nitric oxide synthase 2 [Source:HGNC Symbol;Acc:HGNC:7873]	protein_coding	51.35	27756766	27800529	4206	17	q11.2	NOS2		43763
ENSG00000007174	110.655374919315	0.625576989758608	0.124014845080334	5.04437181978798	4.5501373507753e-07	1.39390369626262e-06	dynein axonemal heavy chain 9 [Source:HGNC Symbol;Acc:HGNC:2953]	protein_coding	42.62	11598470	11969748	1986	17	p12	DNAH9		371278
ENSG00000007202	7253.82413527733	-0.175241908298868	0.0335227209366917	-5.22755621865587	1.71765179752027e-07	5.56556224408175e-07	KIAA0100 [Source:HGNC Symbol;Acc:HGNC:28960]	protein_coding	46.75	28614446	28645454	7428	17	q11.2	KIAA0100		31008
ENSG00000007216	214.319738622901	-1.06103376618904	0.16011881810424	-6.62654008286701	3.43646191770832e-11	1.68826725820929e-10	solute carrier family 13 member 2 [Source:HGNC Symbol;Acc:HGNC:10917]	protein_coding	52.55	28473293	28497781	2855	17	q11.2	SLC13A2		24488
ENSG00000007237	1136.58184081325	0.389656126459763	0.0445738732616975	8.74180541080767	2.29414381647076e-18	2.29938676404391e-17	growth arrest specific 7 [Source:HGNC Symbol;Acc:HGNC:4169]	protein_coding	47.97	9910606	10198606	8003	17	p13.1	GAS7		288000
ENSG00000007255	1202.50201940779	-0.113611119258711	0.0341008947467563	-3.33161695909806	0.000863430093446564	0.0016888717606506	trafficking protein particle complex 6A [Source:HGNC Symbol;Acc:HGNC:23069]	protein_coding	56.86	45162928	45178237	805	19	q13.32	TRAPPC6A		15309
ENSG00000007264	280.327045426556	0.0559170481520725	0.0838362318812203	0.666979501551264	0.504785226977766	0.564790035038834	megakaryocyte-associated tyrosine kinase [Source:HGNC Symbol;Acc:HGNC:6906]	protein_coding	54.4	3777970	3802129	1907	19	p13.3	MATK		24159
ENSG00000007312	879.727309733765	-0.161616861072575	0.0486975157108871	-3.3187906757314	0.000904081730318663	0.00176126687851144	CD79b molecule [Source:HGNC Symbol;Acc:HGNC:1699]	protein_coding	60.63	63928740	63932336	1246	17	q23.3	CD79B		3596
ENSG00000007314	219.152802691031	-1.16098973548809	0.0919087809820467	-12.6319783929555	1.40695765834981e-36	5.97662353980167e-35	sodium voltage-gated channel alpha subunit 4 [Source:HGNC Symbol;Acc:HGNC:10591]	protein_coding	56.1	63938554	63972918	7805	17	q23.3	SCN4A		34364
ENSG00000007341	317.099155322348	0.0219744131954532	0.0451857307471153	0.486313108853642	0.62674518634936	0.678925913653469	suppression of tumorigenicity 7 like [Source:HGNC Symbol;Acc:HGNC:18441]	protein_coding	39.05	112523514	112620825	4348	1	p13.2	ST7L		97311
ENSG00000007350	16.9596504616369	-0.714970022744411	0.1532351813011	-4.66583467760923	3.07366761307429e-06	8.52588108672762e-06	transketolase like 1 [Source:HGNC Symbol;Acc:HGNC:11835]	protein_coding	48.27	154295795	154330350	2518	X	q28	TKTL1		34555
ENSG00000007372	235.663678066332	0.0575033257105465	0.0736987043700875	0.780248800871535	0.435244442686306	0.496814263609362	paired box 6 [Source:HGNC Symbol;Acc:HGNC:8620]	protein_coding	49.68	31784779	31817961	6888	11	p13	PAX6		33182
ENSG00000007376	1746.90067561937	0.0176623263120494	0.0248846167416038	0.709768870280424	0.477847476232948	0.53869341914723	RNA pseudouridine synthase domain containing 1 [Source:HGNC Symbol;Acc:HGNC:14173]	protein_coding	67.17	784974	788397	2159	16	p13.3	RPUSD1		3423
ENSG00000007384	1509.87612127156	0.12361993314653	0.0406240527390602	3.04302315528626	0.00234214310265526	0.00426697610045884	rhomboid 5 homolog 1 [Source:HGNC Symbol;Acc:HGNC:20561]	protein_coding	61.15	58059	76355	2992	16	p13.3	RHBDF1		18296
ENSG00000007392	1383.00105970447	0.214117803333433	0.033509273797676	6.38980732994227	1.66094898042679e-10	7.57936420286432e-10	LUC7 like [Source:HGNC Symbol;Acc:HGNC:6723]	protein_coding	47.33	188969	229463	2737	16	p13.3	LUC7L		40494
ENSG00000007402	125.908710075557	-0.161828660560672	0.0683649327125642	-2.36712966925703	0.0179266507534055	0.0280354435018805	calcium voltage-gated channel auxiliary subunit alpha2delta 2 [Source:HGNC Symbol;Acc:HGNC:1400]	protein_coding	56.51	50362613	50504244	5329	3	p21.31	CACNA2D2		141631
ENSG00000007516	705.670952925822	-0.602896859245631	0.0700510524527566	-8.60653535008961	7.53019344460376e-18	7.20899404280738e-17	BAI1 associated protein 3 [Source:HGNC Symbol;Acc:HGNC:948]	protein_coding	65.69	1333638	1349441	564	16	p13.3	BAIAP3		15803
ENSG00000007520	3370.53320514364	-0.0356910555916707	0.0187326460281418	-1.90528639350001	0.0567428531937712	0.0801851675324676	TSR3 ribosome maturation factor [Source:HGNC Symbol;Acc:HGNC:14175]	protein_coding	62.41	1349240	1351878	1210	16	p13.3	TSR3		2638
ENSG00000007541	4028.25055297229	0.0359566871488457	0.0355627744076704	1.01107654697184	0.311979794427576	0.371150742241662	phosphatidylinositol glycan anchor biosynthesis class Q [Source:HGNC Symbol;Acc:HGNC:14135]	protein_coding	64.34	566995	584109	603	16	p13.3	PIGQ		17114
ENSG00000007545	721.92116487506	-0.0377416355090739	0.032682846542269	-1.15478422175566	0.248178799952487	0.303504211834276	cramped chromatin regulator homolog 1 [Source:HGNC Symbol;Acc:HGNC:14122]	protein_coding	53.1	1612337	1677908	246	16	p13.3	CRAMP1		65571
ENSG00000007866	989.010621755446	0.102402215824137	0.0327432779171339	3.12742713430508	0.00176343525752832	0.00327931055740455	TEA domain transcription factor 3 [Source:HGNC Symbol;Acc:HGNC:11716]	protein_coding	56.75	35473597	35497079	2729	6	p21.31	TEAD3		23482
ENSG00000007908	220.497080702225	-0.10978018574516	0.14098672853079	-0.778656167776707	0.436182282798321	0.497655977348301	selectin E [Source:HGNC Symbol;Acc:HGNC:10718]	protein_coding	39.36	169722640	169764705	3389	1	q24.2	SELE		42065
ENSG00000007923	1832.52467507238	-0.0518296012660172	0.0341758889579339	-1.51655458998631	0.129379177731281	0.169461738572716	DnaJ heat shock protein family (Hsp40) member C11 [Source:HGNC Symbol;Acc:HGNC:25570]	protein_coding	46.6	6634168	6701924	3014	1	p36.31	DNAJC11		67756
ENSG00000007933	779.868649970207	-0.671096400924283	0.112686870626642	-5.95540897703853	2.59422255517285e-09	1.04018901415344e-08	flavin containing dimethylaniline monoxygenase 3 [Source:HGNC Symbol;Acc:HGNC:3771]	protein_coding	36.5	171090901	171117819	2059	1	q24.3	FMO3		26918
ENSG00000007944	3223.23435837699	-0.400573433879514	0.037160933162974	-10.7794234370474	4.30576086697291e-27	9.14523319219495e-26	myosin regulatory light chain interacting protein [Source:HGNC Symbol;Acc:HGNC:21155]	protein_coding	40.25	16129086	16148248	3072	6	p22.3	MYLIP		19162
ENSG00000007952	30.3681176284957	0.23902959052904	0.0458634490560696	5.21176656899088	1.87050821311082e-07	6.02954643904437e-07	NADPH oxidase 1 [Source:HGNC Symbol;Acc:HGNC:7889]	protein_coding	41.15	100843324	100874359	2543	X	q22.1	NOX1		31035
ENSG00000007968	101.369949976778	0.574506557687057	0.0597577951797341	9.61391825048277	6.98395648745074e-22	9.54748626131955e-21	E2F transcription factor 2 [Source:HGNC Symbol;Acc:HGNC:3114]	protein_coding	51.65	23506438	23531233	5196	1	p36.12	E2F2		24795
ENSG00000008018	8302.91767231593	0.190341307458941	0.0303473265944688	6.27209473844173	3.56222710279376e-10	1.57590673928665e-09	proteasome 20S subunit beta 1 [Source:HGNC Symbol;Acc:HGNC:9537]	protein_coding	39.78	170535120	170553307	891	6	q27	PSMB1		18187
ENSG00000008056	106.167358395177	0.26598303524095	0.107617107601786	2.47156833303087	0.0134521839570441	0.0214999102798143	synapsin I [Source:HGNC Symbol;Acc:HGNC:11494]	protein_coding	47.76	47571901	47619857	3210	X	p11.23	SYN1		47956
ENSG00000008083	1317.84458132863	0.0632421011676061	0.0271265260160252	2.33137487381338	0.0197336012426333	0.0306180526889434	jumonji and AT-rich interaction domain containing 2 [Source:HGNC Symbol;Acc:HGNC:6196]	protein_coding	43.92	15246069	15522042	6003	6	p22.3	JARID2		275973
ENSG00000008086	2069.80755116427	-0.148975255146565	0.0463959807013855	-3.21095174397543	0.00132296148653956	0.00250908088383327	cyclin dependent kinase like 5 [Source:HGNC Symbol;Acc:HGNC:11411]	protein_coding	40.21	18425583	18653629	3449	X	p22.13	CDKL5		228046
ENSG00000008118	184.580300833914	-0.421005334574698	0.110168353234431	-3.8214725210499	0.000132657197422553	0.000294275918328881	calcium/calmodulin dependent protein kinase IG [Source:HGNC Symbol;Acc:HGNC:14585]	protein_coding	47.01	209583714	209613939	3089	1	q32.2	CAMK1G		30225
ENSG00000008128	303.733854768213	0.212494549532156	0.0456277472634716	4.65713435960651	3.20641197699433e-06	8.87740098117846e-06	cyclin dependent kinase 11A [Source:HGNC Symbol;Acc:HGNC:1730]	protein_coding	52.05	1702379	1724357	2984	1	p36.33	CDK11A		21978
ENSG00000008130	2114.84037349295	0.0880009984671668	0.0274364812368477	3.20744477790322	0.00133919768543837	0.00253839047326346	NAD kinase [Source:HGNC Symbol;Acc:HGNC:29831]	protein_coding	53.7	1751232	1780457	3235	1	p36.33	NADK		29225
ENSG00000008196	223.284999280705	0.0513530023070482	0.120761440594943	0.425243372835342	0.670659269077526	0.718098842581393	transcription factor AP-2 beta [Source:HGNC Symbol;Acc:HGNC:11743]	protein_coding	44.14	50818723	50847619	797	6	p12.3	TFAP2B		28896
ENSG00000008226	33.1754245685042	-0.290621882307512	0.0928890644602272	-3.12869856098022	0.00175582333657532	0.00326552954528455	DLEC1 cilia and flagella associated protein [Source:HGNC Symbol;Acc:HGNC:2899]	protein_coding	48.5	38039205	38124025	3457	3	p22.2	DLEC1		84820
ENSG00000008256	1529.55315082277	-0.110783602518696	0.0361127880492566	-3.06771114895894	0.00215705010055954	0.00395686773477047	cytohesin 3 [Source:HGNC Symbol;Acc:HGNC:9504]	protein_coding	44.78	6161776	6272644	4482	7	p22.1	CYTH3		110868
ENSG00000008277	1649.60244809225	-0.179504157600438	0.0731936653246299	-2.45245482384709	0.0141885194409273	0.0225921994865988	ADAM metallopeptidase domain 22 [Source:HGNC Symbol;Acc:HGNC:201]	protein_coding	37.29	87934143	88202889	9334	7	q21.12	ADAM22		268746
ENSG00000008282	11527.9722109281	-0.283317616169754	0.0344002701443004	-8.23591253735244	1.78194087190645e-16	1.50132681871371e-15	synaptophysin like 1 [Source:HGNC Symbol;Acc:HGNC:11507]	protein_coding	38.18	106090505	106112576	2130	7	q22.3	SYPL1		22071
ENSG00000008283	4006.61259574989	0.141135598853673	0.0351275191837302	4.01780718175629	5.87422325751746e-05	0.000137014547649469	cytochrome b561 [Source:HGNC Symbol;Acc:HGNC:2571]	protein_coding	57.39	63432304	63446354	3007	17	q23.3	CYB561		14050
ENSG00000008294	9245.98279374643	-0.109020016337657	0.0428043964646499	-2.54693501934296	0.0108673667139698	0.0176538952515356	sperm associated antigen 9 [Source:HGNC Symbol;Acc:HGNC:14524]	protein_coding	40	50962174	51120868	8276	17	q21.33	SPAG9		158694
ENSG00000008300	101.902851601482	0.496068514732923	0.08865982561245	5.59518938037774	2.20381077230613e-08	7.95047518946454e-08	cadherin EGF LAG seven-pass G-type receptor 3 [Source:HGNC Symbol;Acc:HGNC:3230]	protein_coding	59.87	48636463	48662886	11933	3	p21.31	CELSR3		26423
ENSG00000008311	540.385207745609	-0.129773714118318	0.0552799920688643	-2.34757114213501	0.0188962641705302	0.0294270325043372	aminoadipate-semialdehyde synthase [Source:HGNC Symbol;Acc:HGNC:17366]	protein_coding	36.53	122064583	122144308	4519	7	q31.32	AASS		79725
ENSG00000008323	259.497285234622	-0.256490153813326	0.099585949732133	-2.57556567470848	0.0100076265996628	0.0163489134030735	pleckstrin homology and RhoGEF domain containing G6 [Source:HGNC Symbol;Acc:HGNC:25562]	protein_coding	55.71	6310436	6328506	2881	12	p13.31	PLEKHG6		18070
ENSG00000008324	574.510320491825	0.235587880649245	0.0232834916939336	10.1182367209393	4.58602852209148e-24	7.55507460182523e-23	SS18 like 2 [Source:HGNC Symbol;Acc:HGNC:15593]	protein_coding	46.56	42581840	42596934	1047	3	p22.1	SS18L2		15094
ENSG00000008382	1319.58012310097	0.0861476805781444	0.0305051541828621	2.82403688444697	0.00474229270893611	0.00822644757558439	MPN domain containing [Source:HGNC Symbol;Acc:HGNC:25934]	protein_coding	55.95	4343527	4360086	1567	19	p13.3	MPND		16559
ENSG00000008394	14673.5272888096	0.847296218960629	0.0924831640824309	9.16162663082578	5.1120841665593e-20	5.96360817906238e-19	microsomal glutathione S-transferase 1 [Source:HGNC Symbol;Acc:HGNC:7061]	protein_coding	36.94	16347142	16609259	298	12	p12.3	MGST1		262117
ENSG00000008405	959.525618605218	-0.0657476988387093	0.0576792017292722	-1.13988572774131	0.254333911829901	0.310003484358431	cryptochrome circadian regulator 1 [Source:HGNC Symbol;Acc:HGNC:2384]	protein_coding	37.55	106991364	107093549	2987	12	q23.3	CRY1		102185
ENSG00000008441	3551.85012376675	0.028948832195491	0.0679968833597431	0.425737633331441	0.670299036362528	0.717902611250396	nuclear factor I X [Source:HGNC Symbol;Acc:HGNC:7788]	protein_coding	55.31	12995475	13098796	6019	19	p13.13	NFIX		103321
ENSG00000008513	3992.29504142024	-0.012323860403055	0.0537859514287479	-0.229127868443135	0.818769533684222	0.849390948925576	ST3 beta-galactoside alpha-2,3-sialyltransferase 1 [Source:HGNC Symbol;Acc:HGNC:10862]	protein_coding	49.4	133454848	133571940	6951	8	q24.22	ST3GAL1		117092
ENSG00000008516	193.479629225682	0.217558583625694	0.0804123873910826	2.70553568528697	0.00681943208841633	0.0115197714447982	matrix metallopeptidase 25 [Source:HGNC Symbol;Acc:HGNC:14246]	protein_coding	58.87	3046062	3060726	4413	16	p13.3	MMP25		14664
ENSG00000008517	11400.1536789592	0.439753696080276	0.0572282078732105	7.6842122516671	1.53941261027815e-14	1.07858585608737e-13	interleukin 32 [Source:HGNC Symbol;Acc:HGNC:16830]	protein_coding	53.36	3065297	3082192	1105	16	p13.3	IL32		16895
ENSG00000008710	3702.4122828979	-0.0301420310234407	0.0445081545673942	-0.677224911174417	0.498263264494019	0.55864837925409	polycystin 1, transient receptor potential channel interacting [Source:HGNC Symbol;Acc:HGNC:9008]	protein_coding	63.1	2088708	2135898	14140	16	p13.3	PKD1		47190
ENSG00000008735	120.120572845097	0.744210768420593	0.119190350717301	6.24388437437971	4.26835574549588e-10	1.87246846937447e-09	mitogen-activated protein kinase 8 interacting protein 2 [Source:HGNC Symbol;Acc:HGNC:6883]	protein_coding	62.89	50600793	50613981	5700	22	q13.33	MAPK8IP2		13188
ENSG00000008838	3254.13508599119	0.00416645566105617	0.0202700297849143	0.205547584550517	0.837144324574297	0.865134438598084	mediator complex subunit 24 [Source:HGNC Symbol;Acc:HGNC:22963]	protein_coding	50.63	40019097	40061215	3896	17	q21.1	MED24		42118
ENSG00000008853	1333.33284732194	-0.310499190986048	0.0420883657254103	-7.37731640643363	1.61511860642216e-13	1.01152179183375e-12	Rho related BTB domain containing 2 [Source:HGNC Symbol;Acc:HGNC:18756]	protein_coding	53.51	22987417	23020199	3505	8	p21.3	RHOBTB2		32782
ENSG00000008869	1838.10519604853	-0.0828292286066564	0.0335850011451917	-2.46625653661813	0.0136533510149863	0.0217978086304785	HEAT repeat containing 5B [Source:HGNC Symbol;Acc:HGNC:29273]	protein_coding	38.6	36968383	37084372	433	2	p22.2	HEATR5B		115989
ENSG00000008952	19361.3997162091	-0.0448184181702706	0.040479259989207	-1.10719460242654	0.268209800698758	0.324939557707835	SEC62 homolog, preprotein translocation factor [Source:HGNC Symbol;Acc:HGNC:11846]	protein_coding	36.6	169966635	169998373	363	3	q26.2	SEC62		31738
ENSG00000008988	29954.6347861091	0.387666350893803	0.037926133795996	10.2216153373042	1.58674381391008e-24	2.73624780747278e-23	ribosomal protein S20 [Source:HGNC Symbol;Acc:HGNC:10405]	protein_coding	41.73	56067254	56074510	712	8	q12.1	RPS20		7256
ENSG00000009307	55400.2403910549	-0.220619673653494	0.0440756599174484	-5.0054763573978	5.57240524953892e-07	1.68511777831286e-06	cold shock domain containing E1 [Source:HGNC Symbol;Acc:HGNC:29905]	protein_coding	38.28	114716913	114758676	4006	1	p13.2	CSDE1		41763
ENSG00000009335	4046.82326015914	-0.0162417512797226	0.0286577370919843	-0.566749259635908	0.570884548323736	0.627624902821766	ubiquitin protein ligase E3C [Source:HGNC Symbol;Acc:HGNC:16803]	protein_coding	42.12	157138916	157269370	5214	7	q36.3	UBE3C		130454
ENSG00000009413	2235.96860735326	0.0632557313347095	0.0384864890699395	1.64358279654343	0.100262409911394	0.134548306784005	REV3 like, DNA directed polymerase zeta catalytic subunit [Source:HGNC Symbol;Acc:HGNC:9968]	protein_coding	36.9	111299028	111483715	2518	6	q21	REV3L		184687
ENSG00000009694	1642.36936719986	0.354215613361501	0.0992928350660355	3.56738341820864	0.000360563709690489	0.000749534629406555	teneurin transmembrane protein 1 [Source:HGNC Symbol;Acc:HGNC:8117]	protein_coding	37.17	124375903	124963817	12875	X	q25	TENM1		587914
ENSG00000009724	90.8234298612426	-0.638758487826738	0.0802918221472511	-7.9554613501645	1.78465228360761e-15	1.36408632153088e-14	mannan binding lectin serine peptidase 2 [Source:HGNC Symbol;Acc:HGNC:6902]	protein_coding	50.21	11026523	11047239	2455	1	p36.22	MASP2		20716
ENSG00000009765	149.80738153496	-0.415497219505003	0.153678261718126	-2.70368245228529	0.00685757887049083	0.0115745717007962	iodotyrosine deiodinase [Source:HGNC Symbol;Acc:HGNC:21071]	protein_coding	41.6	150368892	150405969	7513	6	q25.1	IYD		37077
ENSG00000009780	644.628171306389	-0.149383597025577	0.0381522769272743	-3.91545692830683	9.02331531302934e-05	0.000205186851996254	family with sequence similarity 76 member A [Source:HGNC Symbol;Acc:HGNC:28530]	protein_coding	43.38	27725961	27763116	3579	1	p35.3	FAM76A		37155
ENSG00000009790	417.486738134108	0.457874990991528	0.0402368034291973	11.3795071170906	5.28978443245082e-30	1.38670972512729e-28	TRAF3 interacting protein 3 [Source:HGNC Symbol;Acc:HGNC:30766]	protein_coding	45.61	209756032	209782320	1854	1	q32.2	TRAF3IP3		26288
ENSG00000009830	1144.59876536046	-0.0154056202206584	0.0351119047576217	-0.438757746895354	0.660837079389779	0.709595241348461	protein O-mannosyltransferase 2 [Source:HGNC Symbol;Acc:HGNC:19743]	protein_coding	47.08	77274956	77320883	2163	14	q24.3	POMT2		45927
ENSG00000009844	2440.45850422596	0.0897813349568987	0.0338567080158743	2.65180344511945	0.0080063134605804	0.0133195046672994	vesicle trafficking 1 [Source:HGNC Symbol;Acc:HGNC:20954]	protein_coding	35.53	142147162	142224685	6991	6	q24.1	VTA1		77523
ENSG00000009950	1048.79638338143	-0.480487376218437	0.105279888682493	-4.56390467573071	5.02108840613557e-06	1.35231869819688e-05	MLX interacting protein like [Source:HGNC Symbol;Acc:HGNC:12744]	protein_coding	56.25	73593194	73624543	3079	7	q11.23	MLXIPL		31349
ENSG00000009954	5707.18928809892	0.089884093528988	0.0283680915207954	3.16849279279496	0.00153231548180721	0.00287721399251164	bromodomain adjacent to zinc finger domain 1B [Source:HGNC Symbol;Acc:HGNC:961]	protein_coding	43.19	73440406	73522293	6115	7	q11.23	BAZ1B		81887
ENSG00000010017	2520.05394917007	0.0963788187202221	0.0258534906427466	3.72788417827292	0.00019309407637472	0.000418839403466458	RAN binding protein 9 [Source:HGNC Symbol;Acc:HGNC:13727]	protein_coding	37.08	13621498	13711835	3384	6	p23	RANBP9		90337
ENSG00000010030	392.811178663732	0.641592626028446	0.0759037018122595	8.45271851978134	2.84597224614062e-17	2.57422472899241e-16	ETS variant transcription factor 7 [Source:HGNC Symbol;Acc:HGNC:18160]	protein_coding	49.34	36354091	36387800	1530	6	p21.31	ETV7		33709
ENSG00000010072	493.762091130728	-0.0960790093040313	0.0320981006908966	-2.99329266330329	0.00275984958675546	0.00496883160371474	SprT-like N-terminal domain [Source:HGNC Symbol;Acc:HGNC:25356]	protein_coding	41.57	231337104	231355023	3559	1	q42.2	SPRTN		17919
ENSG00000010165	1503.04142292799	-0.0988812273486866	0.0273892458481614	-3.61022088365841	0.00030593636221915	0.000643227435829249	eEF1A lysine and N-terminal methyltransferase [Source:HGNC Symbol;Acc:HGNC:24248]	protein_coding	43.61	171781660	171814023	759	1	q24.3	EEF1AKNMT		32363
ENSG00000010219	768.63486774094	0.241848183323224	0.0292814513652802	8.25943291902496	1.46366161017658e-16	1.24219858516398e-15	dual specificity tyrosine phosphorylation regulated kinase 4 [Source:HGNC Symbol;Acc:HGNC:3095]	protein_coding	42.77	4562204	4615302	2068	12	p13.32	DYRK4		53098
ENSG00000010244	7156.5856514838	0.160551076311752	0.0208778403576633	7.69002318062177	1.47108371533326e-14	1.03338854756333e-13	zinc finger protein 207 [Source:HGNC Symbol;Acc:HGNC:12998]	protein_coding	38.46	32350132	32381885	2283	17	q11.2	ZNF207		31753
ENSG00000010256	7598.47398730896	-0.104197821832648	0.0261068460228322	-3.99120681761098	6.57379203123275e-05	0.000152411663510235	ubiquinol-cytochrome c reductase core protein 1 [Source:HGNC Symbol;Acc:HGNC:12585]	protein_coding	53.04	48599002	48610976	955	3	p21.31	UQCRC1		11974
ENSG00000010270	2890.03011949457	0.0138452008348705	0.0298998870277401	0.463051944712213	0.643327134230949	0.694238838010614	STARD3 N-terminal like [Source:HGNC Symbol;Acc:HGNC:19169]	protein_coding	38.39	38178245	38230670	1703	7	p14.1	STARD3NL		52425
ENSG00000010278	10479.6674529182	-0.215005457174935	0.0590789092007785	-3.6392929402986	0.000273387660638054	0.000579222035405889	CD9 molecule [Source:HGNC Symbol;Acc:HGNC:1709]	protein_coding	51.04	6199715	6238271	1566	12	p13.31	CD9		38556
ENSG00000010282	19.2570390553025	-0.692875932456674	0.221685894101618	-3.12548498074066	0.0017751213447484	0.00329857776206921	hedgehog acyltransferase like [Source:HGNC Symbol;Acc:HGNC:13242]	protein_coding	56.48	42692663	42702824	587	3	p22.1	HHATL		10161
ENSG00000010292	2314.40985158579	0.32751016115769	0.025375435316588	12.9065829638633	4.13235391399564e-38	1.97804445316836e-36	non-SMC condensin I complex subunit D2 [Source:HGNC Symbol;Acc:HGNC:24305]	protein_coding	46.34	6493356	6531955	584	12	p13.31	NCAPD2		38599
ENSG00000010295	1371.37281191315	0.278721539939135	0.0289804693168272	9.61756474306985	6.74081224185689e-22	9.23844258856518e-21	intermediate filament family orphan 1 [Source:HGNC Symbol;Acc:HGNC:24970]	protein_coding	54.33	6538961	6556073	2571	12	p13.31	IFFO1		17112
ENSG00000010310	76.2572124935911	0.108603308923137	0.109530959123858	0.991530703208107	0.321426507732108	0.380888710629395	gastric inhibitory polypeptide receptor [Source:HGNC Symbol;Acc:HGNC:4271]	protein_coding	54.94	45668221	45683722	3404	19	q13.32	GIPR		15501
ENSG00000010318	307.289602033782	-0.162020978191902	0.0330243199318047	-4.90611096690184	9.28999790084133e-07	2.7388952750173e-06	PHD finger protein 7 [Source:HGNC Symbol;Acc:HGNC:18458]	protein_coding	45.17	52410660	52423641	2127	3	p21.1	PHF7		12981
ENSG00000010319	2322.9336139704	-1.19961597448903	0.0806844082140951	-14.868002394042	5.31764551288139e-50	5.67693643010041e-48	semaphorin 3G [Source:HGNC Symbol;Acc:HGNC:30400]	protein_coding	59.62	52433035	52445103	4993	3	p21.1	SEMA3G		12068
ENSG00000010322	3366.43539975794	-0.0949423172000742	0.0245162940723519	-3.87262107885812	0.000107671156598313	0.000242394541914653	nischarin [Source:HGNC Symbol;Acc:HGNC:18006]	protein_coding	53.28	52455118	52493068	5173	3	p21.1	NISCH		37950
ENSG00000010327	8103.46790914221	0.0670016872116515	0.0562979371309263	1.1901268612353	0.233996534143348	0.288202031084941	stabilin 1 [Source:HGNC Symbol;Acc:HGNC:18628]	protein_coding	60.65	52495338	52524495	7928	3	p21.1	STAB1		29157
ENSG00000010361	1579.52986682562	-0.1042378040601	0.0364222267937331	-2.86192836726929	0.00421072062366182	0.00736603746875382	fuzzy planar cell polarity protein [Source:HGNC Symbol;Acc:HGNC:26219]	protein_coding	52.28	49806866	49817376	1728	19	q13.33	FUZ		10510
ENSG00000010379	4998.73480697342	-0.787987202207024	0.112683833569161	-6.99290374890725	2.6925424480861e-12	1.47557873370797e-11	solute carrier family 6 member 13 [Source:HGNC Symbol;Acc:HGNC:11046]	protein_coding	47.19	220621	262873	2188	12	p13.33	SLC6A13		42252
ENSG00000010404	7769.49568695087	-0.0469072535302238	0.0366146057127363	-1.28110770598595	0.20015583753744	0.250785688280287	iduronate 2-sulfatase [Source:HGNC Symbol;Acc:HGNC:5389]	protein_coding	45.34	149476988	149521096	7580	X	q28	IDS		44108
ENSG00000010438	15.5966977470787	1.19031608045671	0.164439744319835	7.23861549031325	4.53288125110618e-13	2.70721619660287e-12	serine protease 3 [Source:HGNC Symbol;Acc:HGNC:9486]	protein_coding	42.71	33750679	33799231	412	9	p13.3	PRSS3		48552
ENSG00000010539	578.863087261371	-0.0490512843276473	0.0253120845538536	-1.93786032214323	0.0526402659033592	0.0748832817404935	zinc finger protein 200 [Source:HGNC Symbol;Acc:HGNC:12993]	protein_coding	43.67	3222325	3236221	3082	16	p13.3	ZNF200		13896
ENSG00000010610	4383.81055101361	0.23331995430055	0.0375793063296402	6.20873499510346	5.34128058267297e-10	2.30881619645803e-09	CD4 molecule [Source:HGNC Symbol;Acc:HGNC:1678]	protein_coding	48.56	6786858	6820799	577	12	p13.31	CD4		33941
ENSG00000010626	963.994494659343	0.163677685956395	0.0402901166423151	4.06247734176304	4.85546619183015e-05	0.000114686535509211	leucine rich repeat containing 23 [Source:HGNC Symbol;Acc:HGNC:19138]	protein_coding	47.35	6873569	6914241	1387	12	p13.31	LRRC23		40672
ENSG00000010671	382.607564113515	0.388733002064228	0.0434482385602315	8.94703709392808	3.65151577568733e-19	3.93708614565305e-18	Bruton tyrosine kinase [Source:HGNC Symbol;Acc:HGNC:1133]	protein_coding	43.18	101349447	101390796	2417	X	q22.1	BTK		41349
ENSG00000010704	1548.57583387571	-0.194627671287562	0.0409874090784049	-4.74847460875749	2.04956613446284e-06	5.80728298654243e-06	homeostatic iron regulator [Source:HGNC Symbol;Acc:HGNC:4886]	protein_coding	44.85	26087281	26098343	809	6	p22.2	HFE		11062
ENSG00000010803	4198.33678169696	0.253041632098745	0.0366069059649003	6.91240151083427	4.76516830716402e-12	2.55111798483506e-11	Scm polycomb group protein homolog 1 [Source:HGNC Symbol;Acc:HGNC:19003]	protein_coding	39.5	41027200	41242154	3275	1	p34.2	SCMH1		214954
ENSG00000010810	4293.9609553102	-0.0782993747759718	0.0405782562660086	-1.92958943978973	0.0536577283133429	0.0762141463448182	FYN proto-oncogene, Src family tyrosine kinase [Source:HGNC Symbol;Acc:HGNC:4037]	protein_coding	42.42	111660332	111873452	3234	6	q21	FYN		213120
ENSG00000010818	3538.27115374643	0.151363530289918	0.0421967436242728	3.58709031288493	0.000334388531431222	0.000698432578135467	HIVEP zinc finger 2 [Source:HGNC Symbol;Acc:HGNC:4921]	protein_coding	38.72	142751469	142956698	9697	6	q24.2	HIVEP2		205229
ENSG00000010932	1905.92893849149	-0.263996921814862	0.105798952037079	-2.49526972367685	0.0125861418256182	0.0202273272659509	flavin containing dimethylaniline monoxygenase 1 [Source:HGNC Symbol;Acc:HGNC:3769]	protein_coding	40.91	171248471	171285978	2152	1	q24.3	FMO1		37507
ENSG00000011007	2725.35392912506	-0.0885953993503417	0.0252951107324831	-3.50247129918947	0.0004609634428248	0.000943260250531907	elongin A [Source:HGNC Symbol;Acc:HGNC:11620]	protein_coding	45.7	23743155	23762059	5154	1	p36.11	ELOA		18904
ENSG00000011009	4420.74239528191	-0.135051347572782	0.0238152410825868	-5.67079489577491	1.4213648079875e-08	5.23716774278226e-08	lysophospholipase 2 [Source:HGNC Symbol;Acc:HGNC:6738]	protein_coding	62.28	23791145	23795539	1635	1	p36.11	LYPLA2		4394
ENSG00000011021	1376.69932058566	-0.193492120450661	0.032142639369146	-6.01979564367685	1.74637410336827e-09	7.12916039631622e-09	chloride voltage-gated channel 6 [Source:HGNC Symbol;Acc:HGNC:2024]	protein_coding	48.13	11806096	11848079	5589	1	p36.22	CLCN6		41983
ENSG00000011028	2630.43533619143	0.769225584539388	0.067051287906071	11.4721970086087	1.81979515182437e-30	4.97973287161112e-29	mannose receptor C type 2 [Source:HGNC Symbol;Acc:HGNC:16875]	protein_coding	52.16	62627670	62693597	5719	17	q23.2	MRC2		65927
ENSG00000011052	38.2074528067727	0.2222081657333	0.0889946912897385	2.49686989766458	0.0125294916776094	0.0201402735465644	NME1-NME2 readthrough [Source:HGNC Symbol;Acc:HGNC:33531]	protein_coding	48.86	51153590	51171744	1021	17	q21.33	NME1-NME2		18154
ENSG00000011105	12907.8672883812	-0.112579431433228	0.0452033643370807	-2.49051001146121	0.0127559901977093	0.0204840626361434	tetraspanin 9 [Source:HGNC Symbol;Acc:HGNC:21640]	protein_coding	52.13	3077355	3286564	570	12	p13.33	TSPAN9		209209
ENSG00000011114	2824.81758419221	-0.245354633511932	0.0372122204480541	-6.59338869214836	4.29899095170163e-11	2.08762344127961e-10	BTB domain containing 7 [Source:HGNC Symbol;Acc:HGNC:18269]	protein_coding	40.08	93237550	93333092	6822	14	q32.12	BTBD7		95542
ENSG00000011132	1066.08669538175	0.115464755548439	0.0255959349460102	4.51105832984768	6.45049781885276e-06	1.71425201615663e-05	amyloid beta precursor protein binding family A member 3 [Source:HGNC Symbol;Acc:HGNC:580]	protein_coding	56.61	3750772	3761692	1779	19	p13.3	APBA3		10920
ENSG00000011143	947.431514478521	0.0170027449978379	0.0258627325178265	0.657422605523925	0.510909220278813	0.570894086039409	MKS transition zone complex subunit 1 [Source:HGNC Symbol;Acc:HGNC:7121]	protein_coding	47.45	58205441	58219605	2633	17	q22	MKS1		14164
ENSG00000011198	491.831387728971	-0.0545642477453074	0.0398219039486801	-1.37020690461275	0.170622323579517	0.217386110332687	abhydrolase domain containing 5, lysophosphatidic acid acyltransferase [Source:HGNC Symbol;Acc:HGNC:21396]	protein_coding	40.26	43690108	43734371	2225	3	p21.33	ABHD5		44263
ENSG00000011201	611.225647031309	0.0783615346991248	0.0657744053266414	1.19136819724898	0.233509072140771	0.28775453475306	anosmin 1 [Source:HGNC Symbol;Acc:HGNC:6211]	protein_coding	39.59	8528874	8732137	6265	X	p22.31	ANOS1		203263
ENSG00000011243	1798.06010005344	0.209185365417968	0.0286095008539353	7.31174467132285	2.63695829494503e-13	1.60562560045302e-12	A-kinase anchoring protein 8 like [Source:HGNC Symbol;Acc:HGNC:29857]	protein_coding	48.86	15380050	15419141	2078	19	p13.12	AKAP8L		39091
ENSG00000011258	1040.07719567881	-0.110075349069554	0.0314570255860851	-3.49922940960591	0.000466604935098767	0.000953962237854062	mbt domain containing 1 [Source:HGNC Symbol;Acc:HGNC:19866]	protein_coding	39.5	51177425	51260163	5365	17	q21.33	MBTD1		82738
ENSG00000011260	1415.829376061	-0.0175541042462424	0.0294885577898842	-0.59528527543874	0.551652796743001	0.609620670985337	UTP18 small subunit processome component [Source:HGNC Symbol;Acc:HGNC:24274]	protein_coding	40.36	51260546	51297936	1876	17	q21.33	UTP18		37390
ENSG00000011275	2498.6192458105	0.178780702191995	0.0264487918365191	6.75950354545663	1.38465371978967e-11	7.04571210756567e-11	ring finger protein 216 [Source:HGNC Symbol;Acc:HGNC:21698]	protein_coding	45.52	5620047	5781696	5639	7	p22.1	RNF216		161649
ENSG00000011295	2729.17419067107	-0.138612384570659	0.0285444003572096	-4.85602720099351	1.19764257061442e-06	3.48782232472365e-06	tetratricopeptide repeat domain 19 [Source:HGNC Symbol;Acc:HGNC:26006]	protein_coding	40.8	15999784	16045015	3050	17	p12	TTC19		45231
ENSG00000011304	15919.1154255226	0.0302841222359741	0.0200656145439132	1.50925465899377	0.131233716833501	0.17169471281603	polypyrimidine tract binding protein 1 [Source:HGNC Symbol;Acc:HGNC:9583]	protein_coding	61.17	797075	812327	3691	19	p13.3	PTBP1		15252
ENSG00000011332	15.6241698073549	0.607341853476969	0.0954572656253151	6.36244763034468	1.98563750745166e-10	9.00277726555407e-10	double PHD fingers 1 [Source:HGNC Symbol;Acc:HGNC:20225]	protein_coding	57.15	38211006	38229714	2227	19	q13.2	DPF1		18708
ENSG00000011347	256.124227256575	-0.251987501300543	0.121538839168082	-2.07330844218495	0.0381435835333011	0.0559381771346477	synaptotagmin 7 [Source:HGNC Symbol;Acc:HGNC:11514]	protein_coding	57.18	61513714	61581148	4854	11	q12.2	SYT7		67434
ENSG00000011376	705.248069521904	-0.191509649090975	0.0389924136952853	-4.91145920300213	9.04010982397269e-07	2.67104628757474e-06	leucyl-tRNA synthetase 2, mitochondrial [Source:HGNC Symbol;Acc:HGNC:17095]	protein_coding	42.34	45388561	45554726	10049	3	p21.31	LARS2		166165
ENSG00000011405	4719.08335628241	-0.235809312249823	0.0302081287929527	-7.80615422643574	5.89594252915977e-15	4.30573624755516e-14	phosphatidylinositol-4-phosphate 3-kinase catalytic subunit type 2 alpha [Source:HGNC Symbol;Acc:HGNC:8971]	protein_coding	39.84	17077730	17207983	1593	11	p15.1	PIK3C2A		130253
ENSG00000011422	1027.26277158056	0.750507759261461	0.0571640759400582	13.1290106053396	2.24571417983477e-39	1.19872381566378e-37	plasminogen activator, urokinase receptor [Source:HGNC Symbol;Acc:HGNC:9053]	protein_coding	49.94	43646095	43670547	1254	19	q13.31	PLAUR		24452
ENSG00000011426	327.913122851555	0.987113829265143	0.0703686252385736	14.0277549251316	1.0543683713096e-44	7.77692525510952e-43	anillin actin binding protein [Source:HGNC Symbol;Acc:HGNC:14082]	protein_coding	37.87	36389821	36453791	4731	7	p14.2	ANLN		63970
ENSG00000011451	2832.40200947363	0.0297137443773271	0.0274377672106861	1.08295052396809	0.278830384285127	0.336500122400323	WIZ zinc finger [Source:HGNC Symbol;Acc:HGNC:30917]	protein_coding	58.15	15419978	15449956	6356	19	p13.12	WIZ		29978
ENSG00000011454	2990.1704309662	-0.284780077300763	0.0286386639822428	-9.94390232300427	2.68113491752407e-23	4.11217167359764e-22	RAB GTPase activating protein 1 [Source:HGNC Symbol;Acc:HGNC:17155]	protein_coding	38.49	122940833	123104866	3897	9	q33.2	RABGAP1		164033
ENSG00000011465	6806.08723989259	0.314789614974602	0.128132941908227	2.4567422731936	0.0140203229716421	0.0223419209330096	decorin [Source:HGNC Symbol;Acc:HGNC:2705]	protein_coding	34.9	91140484	91183217	6850	12	q21.33	DCN		42733
ENSG00000011478	733.119165724726	0.146437212080172	0.034651876444658	4.22595331349644	2.37931321895097e-05	5.88284558950441e-05	glutaminyl-peptide cyclotransferase like [Source:HGNC Symbol;Acc:HGNC:25952]	protein_coding	52.54	45692403	45703989	1533	19	q13.32	QPCTL		11586
ENSG00000011485	2722.59614222791	-0.00732780132192498	0.0204732828922048	-0.357920190938945	0.720403040177955	0.763252816203165	protein phosphatase 5 catalytic subunit [Source:HGNC Symbol;Acc:HGNC:9322]	protein_coding	50.7	46347087	46392981	2139	19	q13.32	PPP5C		45894
ENSG00000011523	2171.09223564249	-0.489990199272052	0.0254132488458347	-19.2808956558249	7.7719093885867e-83	7.00637631381091e-80	centrosomal protein 68 [Source:HGNC Symbol;Acc:HGNC:29076]	protein_coding	47.81	65056366	65087004	550	2	p14	CEP68		30638
ENSG00000011566	3004.59417519589	0.0704590725066789	0.036553023887653	1.92758532709188	0.0539067253889278	0.0765120524651217	mitogen-activated protein kinase kinase kinase kinase 3 [Source:HGNC Symbol;Acc:HGNC:6865]	protein_coding	36.89	39249266	39437301	4335	2	p22.1	MAP4K3		188035
ENSG00000011590	56.1488528627432	0.207149051751118	0.0866864661017332	2.38963544214633	0.0168651040710222	0.0265030063684367	zinc finger and BTB domain containing 32 [Source:HGNC Symbol;Acc:HGNC:16763]	protein_coding	52.47	35704558	35717038	2037	19	q13.12	ZBTB32		12480
ENSG00000011600	4198.03044366488	0.22410015487627	0.0269784803967943	8.30662630289947	9.84614165377484e-17	8.53946235252829e-16	transmembrane immune signaling adaptor TYROBP [Source:HGNC Symbol;Acc:HGNC:12449]	protein_coding	51.45	35904401	35908295	541	19	q13.12	TYROBP		3894
ENSG00000011638	3054.86975186657	-0.201733244082315	0.0472804899675674	-4.26673336551073	1.98355991773894e-05	4.95645623423926e-05	transmembrane protein 159 [Source:HGNC Symbol;Acc:HGNC:30136]	protein_coding	43.7	21158377	21180616	1593	16	p12.3	TMEM159		22239
ENSG00000011677	11.8431374794839	1.04484922349677	0.172537346501879	6.05578586132592	1.39733787039494e-09	5.76228757888148e-09	gamma-aminobutyric acid type A receptor subunit alpha3 [Source:HGNC Symbol;Acc:HGNC:4077]	protein_coding	37.36	152166234	152451315	3669	X	q28	GABRA3		285081
ENSG00000012048	221.685558402754	0.345319513555484	0.0443508427200396	7.78608685601039	6.9116445075002e-15	5.01364574980803e-14	BRCA1 DNA repair associated [Source:HGNC Symbol;Acc:HGNC:1100]	protein_coding	44.09	43044295	43170245	3668	17	q21.31	BRCA1		125950
ENSG00000012061	2507.2763172742	0.233672760086411	0.0255203910154218	9.15631582389171	5.36993331814881e-20	6.25092596510765e-19	ERCC excision repair 1, endonuclease non-catalytic subunit [Source:HGNC Symbol;Acc:HGNC:3433]	protein_coding	52.1	45407334	45478828	3379	19	q13.32	ERCC1		71494
ENSG00000012124	237.191590125413	-0.199950280048765	0.106271082493351	-1.88151165262927	0.0599023516649778	0.0842902757949701	CD22 molecule [Source:HGNC Symbol;Acc:HGNC:1643]	protein_coding	50.24	35319261	35347361	554	19	q13.12	CD22		28100
ENSG00000012171	2010.35838010274	0.268244103424439	0.0723689520644517	3.7066185950232	0.000210044900511818	0.000452883151821056	semaphorin 3B [Source:HGNC Symbol;Acc:HGNC:10724]	protein_coding	60.71	50267558	50277546	934	3	p21.31	SEMA3B		9988
ENSG00000012174	1565.34422518123	-0.0806807836722906	0.0398081483452098	-2.02674042943771	0.0426889654912684	0.061937933031725	membrane bound transcription factor peptidase, site 2 [Source:HGNC Symbol;Acc:HGNC:15455]	protein_coding	38.5	21839617	21885423	1862	X	p22.12	MBTPS2		45806
ENSG00000012211	538.678105503957	0.186018420919458	0.0351314064447498	5.29493236235799	1.19060470482311e-07	3.92841450694686e-07	prickle planar cell polarity protein 3 [Source:HGNC Symbol;Acc:HGNC:6645]	protein_coding	55.64	49174802	49186528	2795	X	p11.23	PRICKLE3		11726
ENSG00000012223	1554.24319938176	-1.30818684290665	0.219145509904583	-5.9694896029412	2.37996926275133e-09	9.5759388114718e-09	lactotransferrin [Source:HGNC Symbol;Acc:HGNC:6720]	protein_coding	46.95	46435645	46485234	2721	3	p21.31	LTF		49589
ENSG00000012232	2322.30008897007	-0.135556193481923	0.04286636789026	-3.16229716100402	0.00156529742271683	0.00293269614114143	exostosin like glycosyltransferase 3 [Source:HGNC Symbol;Acc:HGNC:3518]	protein_coding	44.36	28600469	28755599	548	8	p21.1	EXTL3		155130
ENSG00000012504	2104.76521189625	-0.161403433562882	0.0937785246830911	-1.72111295318751	0.0852303292298893	0.116318969925434	nuclear receptor subfamily 1 group H member 4 [Source:HGNC Symbol;Acc:HGNC:7967]	protein_coding	39.74	100473708	100564414	2884	12	q23.1	NR1H4		90706
ENSG00000012660	4771.26438267335	0.29506002301911	0.0423760432593813	6.96289696546383	3.33345629294467e-12	1.81273442579132e-11	ELOVL fatty acid elongase 5 [Source:HGNC Symbol;Acc:HGNC:21308]	protein_coding	41.88	53267398	53349179	2765	6	p12.1	ELOVL5		81781
ENSG00000012779	1763.41368127681	0.517192781265744	0.0737653329370497	7.01132579049171	2.36070306789892e-12	1.30252052644664e-11	arachidonate 5-lipoxygenase [Source:HGNC Symbol;Acc:HGNC:435]	protein_coding	47.73	45374176	45446119	2519	10	q11.21	ALOX5		71943
ENSG00000012817	181.016516551342	0.610931679876933	0.106334350112642	5.74538405726616	9.17125819731421e-09	3.45615436060886e-08	lysine demethylase 5D [Source:HGNC Symbol;Acc:HGNC:11115]	protein_coding	38.66	19703865	19744939	5501	Y	q11.223	KDM5D		41074
ENSG00000012822	6526.05456104408	-0.172220734650595	0.0282314712019434	-6.10031030330222	1.05862749930413e-09	4.41602787434657e-09	calcium binding and coiled-coil domain 1 [Source:HGNC Symbol;Acc:HGNC:29306]	protein_coding	49.2	53708517	53727745	5866	12	q13.13	CALCOCO1		19228
ENSG00000012963	3147.96615581561	-0.139361191765837	0.0258408148718567	-5.39306490360004	6.92659189372336e-08	2.35338791163e-07	ubiquitin protein ligase E3 component n-recognin 7 [Source:HGNC Symbol;Acc:HGNC:20344]	protein_coding	43.11	93207241	93229215	587	14	q32.12	UBR7		21974
ENSG00000012983	2114.71809265978	0.0390565738680838	0.032130083636805	1.21557647684877	0.224146299505214	0.277375276601168	mitogen-activated protein kinase kinase kinase kinase 5 [Source:HGNC Symbol;Acc:HGNC:6867]	protein_coding	37.27	50418501	50561126	4812	14	q22.1	MAP4K5		142625
ENSG00000013016	1871.83697827473	-0.460386851385109	0.0589425623785198	-7.81077090657474	5.68392470717782e-15	4.16402014552481e-14	EH domain containing 3 [Source:HGNC Symbol;Acc:HGNC:3244]	protein_coding	50.24	31234152	31269451	4825	2	p23.1	EHD3		35299
ENSG00000013275	4350.42337169048	0.16264249287829	0.0219355389159034	7.4145656280354	1.22024073342207e-13	7.74984202788257e-13	proteasome 26S subunit, ATPase 4 [Source:HGNC Symbol;Acc:HGNC:9551]	protein_coding	49.94	39971165	39981764	1754	19	q13.2	PSMC4		10599
ENSG00000013288	3685.91181768788	-0.0371525945768089	0.0397242834646896	-0.935261541214036	0.34965352994888	0.409929039121485	mannosidase alpha class 2B member 2 [Source:HGNC Symbol;Acc:HGNC:29623]	protein_coding	54.58	6575189	6623362	5129	4	p16.1	MAN2B2		48173
ENSG00000013293	5.46791813075394	0.225120482030958	0.134195686302687	1.67755378904792	0.0934342404795927	0.126293829259671	solute carrier family 7 member 14 [Source:HGNC Symbol;Acc:HGNC:29326]	protein_coding	42.15	170459548	170586075	10140	3	q26.2	SLC7A14		126527
ENSG00000013297	123.013897819622	0.635885195699608	0.127758140185748	4.97725776827286	6.44914126528066e-07	1.94012264204133e-06	claudin 11 [Source:HGNC Symbol;Acc:HGNC:8514]	protein_coding	43.14	170418868	170454733	2758	3	q26.2	CLDN11		35865
ENSG00000013306	8035.62849302816	0.0309444315791307	0.0235713196008301	1.312800136062	0.189250304186363	0.238573079718264	solute carrier family 25 member 39 [Source:HGNC Symbol;Acc:HGNC:24279]	protein_coding	61.11	44319625	44324870	1607	17	q21.31	SLC25A39		5245
ENSG00000013364	15715.578808436	0.0903120765503805	0.0402888013329409	2.24161736170938	0.0249861129083075	0.0379705613563501	major vault protein [Source:HGNC Symbol;Acc:HGNC:7531]	protein_coding	52.54	29820394	29848039	854	16	p11.2	MVP		27645
ENSG00000013374	4169.7408460623	0.218545673251589	0.025535355215268	8.55855230558598	1.14293622947191e-17	1.07453222454465e-16	negative regulator of ubiquitin like proteins 1 [Source:HGNC Symbol;Acc:HGNC:17623]	protein_coding	44.89	151341772	151378449	3107	7	q36.1	NUB1		36677
ENSG00000013375	1976.84286549634	0.221014499529727	0.0343814104206225	6.42831392970312	1.29027063240789e-10	5.95653529219993e-10	phosphoglucomutase 3 [Source:HGNC Symbol;Acc:HGNC:8907]	protein_coding	38.66	83161150	83193936	605	6	q14.1	PGM3		32786
ENSG00000013392	891.250313285418	-0.0530298236948093	0.0293235891413185	-1.80843563996358	0.0705387252043385	0.0978317858026325	RWD domain containing 2A [Source:HGNC Symbol;Acc:HGNC:21385]	protein_coding	44.9	83193357	83198935	3769	6	q14.1	RWDD2A		5578
ENSG00000013441	4758.38551586643	0.0338010572211561	0.0450220366269446	0.750766952220169	0.452792921579524	0.513881014020907	CDC like kinase 1 [Source:HGNC Symbol;Acc:HGNC:2068]	protein_coding	41.85	200853009	200864744	1847	2	q33.1	CLK1		11735
ENSG00000013503	411.425212173281	-0.0538024078789315	0.0348787723701995	-1.54255451734019	0.122938900722196	0.161809255106509	RNA polymerase III subunit B [Source:HGNC Symbol;Acc:HGNC:30348]	protein_coding	39.73	106357748	106510198	4183	12	q23.3	POLR3B		152450
ENSG00000013523	1246.11555889397	-0.222774317148597	0.0372780946772401	-5.97601135673412	2.28667066184229e-09	9.2211244606647e-09	angel homolog 1 [Source:HGNC Symbol;Acc:HGNC:19961]	protein_coding	44.47	76786009	76826246	5287	14	q24.3	ANGEL1		40237
ENSG00000013561	4087.1319898345	-0.0395934384022141	0.0292308093894632	-1.3545105054972	0.175573564046431	0.222963861620084	ring finger protein 14 [Source:HGNC Symbol;Acc:HGNC:10058]	protein_coding	42.05	141958328	141990292	938	5	q31.3	RNF14		31964
ENSG00000013563	1789.25231346758	-0.10459024753422	0.0319886640768496	-3.26960348462669	0.00107698335275126	0.00206965997928644	deoxyribonuclease 1 like 1 [Source:HGNC Symbol;Acc:HGNC:2957]	protein_coding	54.46	154401236	154412112	2610	X	q28	DNASE1L1		10876
ENSG00000013573	844.660964711058	0.506435070991303	0.0694911062310267	7.28776815421004	3.15131653173655e-13	1.90665225057751e-12	DEAD/H-box helicase 11 [Source:HGNC Symbol;Acc:HGNC:2736]	protein_coding	52.26	31073860	31104799	3920	12	p11.21	DDX11		30939
ENSG00000013583	2633.12236784939	0.0304597262967821	0.033342123823132	0.913550872114807	0.360952890954642	0.421388127137384	heme binding protein 1 [Source:HGNC Symbol;Acc:HGNC:17176]	protein_coding	43.51	12974870	13000265	1159	12	p13.1	HEBP1		25395
ENSG00000013588	743.960066492426	0.996046188271907	0.108395610366552	9.18899007906005	3.96546762840936e-20	4.66964029072559e-19	G protein-coupled receptor class C group 5 member A [Source:HGNC Symbol;Acc:HGNC:9836]	protein_coding	46.32	12891559	12917937	1740	12	p13.1	GPRC5A		26378
ENSG00000013619	236.610682471418	0.237443092271282	0.0791284557275724	3.00072951112257	0.00269333696896308	0.00485662618017156	mastermind like domain containing 1 [Source:HGNC Symbol;Acc:HGNC:2568]	protein_coding	44.08	150361422	150514178	699	X	q28	MAMLD1		152756
ENSG00000013725	482.759797097202	0.425790202552102	0.050479118591097	8.43497696544961	3.31268046229408e-17	2.97481272062236e-16	CD6 molecule [Source:HGNC Symbol;Acc:HGNC:1691]	protein_coding	49.93	60971680	61020377	3252	11	q12.2	CD6		48697
ENSG00000013810	863.937198005396	0.579699883785489	0.0326629385713552	17.7479402999544	1.78792073247051e-70	7.07624139653634e-68	transforming acidic coiled-coil containing protein 3 [Source:HGNC Symbol;Acc:HGNC:11524]	protein_coding	56.92	1712858	1745171	914	4	p16.3	TACC3		32313
ENSG00000014123	3650.08373548722	-0.0256813968190533	0.0315928681005112	-0.812885893656413	0.41628348296562	0.47786022057747	UFM1 specific ligase 1 [Source:HGNC Symbol;Acc:HGNC:23039]	protein_coding	33.38	96521595	96555276	458	6	q16.1	UFL1		33681
ENSG00000014138	624.823489681761	0.305869888417051	0.0328448319298473	9.3125727989826	1.247726518642e-20	1.52691238446484e-19	DNA polymerase alpha 2, accessory subunit [Source:HGNC Symbol;Acc:HGNC:30073]	protein_coding	47.81	65261920	65305589	3544	11	q13.1	POLA2		43669
ENSG00000014164	1034.10272309894	0.462072081421202	0.0372441167426182	12.4065791280387	2.40719628920785e-35	9.57391524141565e-34	zinc finger CCCH-type containing 3 [Source:HGNC Symbol;Acc:HGNC:28972]	protein_coding	58.38	143437659	143541447	3270	8	q24.3	ZC3H3		103788
ENSG00000014216	7776.73431509626	-0.0615649193164774	0.0235356947792765	-2.61581057597187	0.00890159255430997	0.0146765029850425	calpain 1 [Source:HGNC Symbol;Acc:HGNC:1476]	protein_coding	51.18	65180566	65212006	571	11	q13.1	CAPN1		31440
ENSG00000014257	339.790745280397	-0.0466493968333249	0.0961094982304726	-0.485377592144522	0.627408524422138	0.67940995167154	acid phosphatase 3 [Source:HGNC Symbol;Acc:HGNC:125]	protein_coding	40.39	132317369	132368298	3174	3	q22.1	ACP3		50929
ENSG00000014641	9774.67296091241	-0.082252770943125	0.0332283720295263	-2.47537769440033	0.0133095339393598	0.0212865964157295	malate dehydrogenase 1 [Source:HGNC Symbol;Acc:HGNC:6970]	protein_coding	38.05	63588609	63607197	893	2	p15	MDH1		18588
ENSG00000014824	7158.69719650571	-0.317157762948545	0.0352780444693348	-8.99023082824877	2.46711732013731e-19	2.70134364061189e-18	solute carrier family 30 member 9 [Source:HGNC Symbol;Acc:HGNC:1329]	protein_coding	36.97	41990502	42090461	6164	4	p13	SLC30A9		99959
ENSG00000014914	3067.00674241517	-0.0660037226876165	0.0439470803171795	-1.50189096092954	0.133125271427041	0.173889058958915	myotubularin related protein 11 [Source:HGNC Symbol;Acc:HGNC:24307]	protein_coding	49.97	149928651	149936879	1928	1	q21.2	MTMR11		8228
ENSG00000014919	3468.72061640241	-0.227083440478828	0.0290897336488363	-7.80630868677316	5.88872478548624e-15	4.30306390575327e-14	cytochrome c oxidase assembly homolog COX15 [Source:HGNC Symbol;Acc:HGNC:2263]	protein_coding	42.22	99710868	99732127	2788	10	q24.2	COX15		21259
ENSG00000015133	927.853227922644	0.0841605163728204	0.0496337725124563	1.69563005414709	0.0899559624145939	0.122059988469071	coiled-coil domain containing 88C [Source:HGNC Symbol;Acc:HGNC:19967]	protein_coding	51.25	91271323	91417844	3617	14	q32.12	CCDC88C		146521
ENSG00000015153	809.643991282128	0.207819010619513	0.0373799260473106	5.55964210192611	2.70328419306883e-08	9.68134906222201e-08	YY1 associated factor 2 [Source:HGNC Symbol;Acc:HGNC:17363]	protein_coding	39.02	42157104	42238349	4156	12	q12	YAF2		81245
ENSG00000015171	5105.48988155985	-0.24268072814221	0.0309363600166188	-7.84451461037574	4.34631297742195e-15	3.21456794369307e-14	zinc finger MYND-type containing 11 [Source:HGNC Symbol;Acc:HGNC:16966]	protein_coding	37.8	134465	254637	762	10	p15.3	ZMYND11		120172
ENSG00000015285	1040.86349117079	0.420451268640332	0.02677207464924	15.7048444750346	1.40120892212081e-55	2.18629011338984e-53	WASP actin nucleation promoting factor [Source:HGNC Symbol;Acc:HGNC:12731]	protein_coding	50.82	48676596	48691427	933	X	p11.23	WAS		14831
ENSG00000015413	931.036795764743	-0.820029078010313	0.200035993727184	-4.09940762525317	4.14208950487964e-05	9.89455121384983e-05	dipeptidase 1 [Source:HGNC Symbol;Acc:HGNC:3002]	protein_coding	59.08	89613308	89638456	525	16	q24.3	DPEP1		25148
ENSG00000015475	1220.01861597309	0.367010462809935	0.034375532678335	10.6765025648967	1.31118845128226e-26	2.68644633825218e-25	BH3 interacting domain death agonist [Source:HGNC Symbol;Acc:HGNC:1050]	protein_coding	52.51	17734138	17774770	2495	22	q11.21	BID		40632
ENSG00000015479	208.464904989226	-0.0343369367302848	0.0546971128298466	-0.627765067547554	0.530157853131841	0.589358873930971	matrin 3 [Source:HGNC Symbol;Acc:HGNC:6912]	protein_coding	38.77	139293674	139331677	575	5	q31.2	MATR3		38003
ENSG00000015520	73.6994017305441	0.873819708118959	0.218071625586295	4.00703074400283	6.14868620473201e-05	0.000142984710582096	NPC1 like intracellular cholesterol transporter 1 [Source:HGNC Symbol;Acc:HGNC:7898]	protein_coding	51.49	44512535	44541330	5048	7	p13	NPC1L1		28795
ENSG00000015532	2766.41230977559	-0.0138158297816625	0.0295011297572493	-0.468315277934994	0.639559144433364	0.690980961054039	xylosyltransferase 2 [Source:HGNC Symbol;Acc:HGNC:15517]	protein_coding	56.47	50346126	50363138	3507	17	q21.33	XYLT2		17012
ENSG00000015676	6116.10824799413	0.113884679449496	0.0311441920538125	3.65669076445203	0.000255492290713512	0.000544006482273738	NudC domain containing 3 [Source:HGNC Symbol;Acc:HGNC:22208]	protein_coding	44.47	44379119	44490658	8036	7	p13	NUDCD3		111539
ENSG00000016391	2745.75149508693	-0.511303292240593	0.0723100838662888	-7.0709818728196	1.5384123723332e-12	8.67100297528687e-12	choline dehydrogenase [Source:HGNC Symbol;Acc:HGNC:24288]	protein_coding	49.35	53812335	53846419	7694	3	p21.1	CHDH		34084
ENSG00000016402	12.4901913447995	0.792683595423864	0.124880992504067	6.34751197543572	2.18824949946175e-10	9.8910096456172e-10	interleukin 20 receptor subunit alpha [Source:HGNC Symbol;Acc:HGNC:6003]	protein_coding	41.2	136999971	137045180	3382	6	q23.3	IL20RA		45209
ENSG00000016864	2373.45411653037	0.0370576311107308	0.0232473825404141	1.5940560640024	0.110923478387344	0.147392342269197	glycosyltransferase 8 domain containing 1 [Source:HGNC Symbol;Acc:HGNC:24870]	protein_coding	44.5	52694486	52706032	1856	3	p21.1	GLT8D1		11546
ENSG00000017260	7433.18435338165	0.0865446934015953	0.0382086621910823	2.26505426881432	0.0235093494753262	0.0359316392517772	ATPase secretory pathway Ca2+ transporting 1 [Source:HGNC Symbol;Acc:HGNC:13211]	protein_coding	37.56	130850595	131016712	4888	3	q22.1	ATP2C1		166117
ENSG00000017427	53.967800284922	0.180011585860224	0.0913353056198064	1.97088721210988	0.0487367781507047	0.0698323796071951	insulin like growth factor 1 [Source:HGNC Symbol;Acc:HGNC:5464]	protein_coding	39.7	102395874	102481744	7277	12	q23.2	IGF1		85870
ENSG00000017483	437.541530911298	1.84711556895419	0.14321306531186	12.8976749777119	4.638827112996e-38	2.21394845772312e-36	solute carrier family 38 member 5 [Source:HGNC Symbol;Acc:HGNC:18070]	protein_coding	54.9	48458537	48470260	2659	X	p11.23	SLC38A5		11723
ENSG00000017797	4715.10526110138	-0.201289506842085	0.0417736974977242	-4.81857050966224	1.44590427941614e-06	4.17114466525969e-06	ralA binding protein 1 [Source:HGNC Symbol;Acc:HGNC:9841]	protein_coding	41.37	9475009	9538114	4368	18	p11.22	RALBP1		63105
ENSG00000018189	2118.57395734393	0.349114036727703	0.054213661037967	6.43959529837344	1.19792481934459e-10	5.54758163342028e-10	RUN and FYVE domain containing 3 [Source:HGNC Symbol;Acc:HGNC:30285]	protein_coding	39.9	70704204	70808619	482	4	q13.3	RUFY3		104415
ENSG00000018236	431.392092416616	-0.18784441306846	0.152784026285658	-1.22947678258753	0.218893097563996	0.2714542066619	contactin 1 [Source:HGNC Symbol;Acc:HGNC:2171]	protein_coding	35.21	40692439	41072415	3033	12	q12	CNTN1		379976
ENSG00000018280	690.435438673106	0.617695889303446	0.0664410562098506	9.29690050911422	1.44599423932338e-20	1.76687865372745e-19	solute carrier family 11 member 1 [Source:HGNC Symbol;Acc:HGNC:10907]	protein_coding	55.34	218382029	218396894	5772	2	q35	SLC11A1		14865
ENSG00000018408	19100.666920571	0.183766234142589	0.0476754809703211	3.8545229204292	0.000115955520573955	0.000259496653200051	WW domain containing transcription regulator 1 [Source:HGNC Symbol;Acc:HGNC:24042]	protein_coding	41.07	149517235	149736714	5030	3	q25.1	WWTR1		219479
ENSG00000018510	5280.46752622664	-0.0261125280366901	0.0417836170689664	-0.624946566822823	0.532006128049325	0.591130062986606	alkylglycerone phosphate synthase [Source:HGNC Symbol;Acc:HGNC:327]	protein_coding	36.6	177392746	177567024	1849	2	q31.2	AGPS		174278
ENSG00000018610	1022.91014591251	-0.117983577343086	0.0343037468190135	-3.4393787350859	0.000583050928076881	0.0011736964904979	STING1 ER exit protein 1 [Source:HGNC Symbol;Acc:HGNC:26239]	protein_coding	44.29	119538149	119565409	2372	X	q24	STEEP1		27260
ENSG00000018625	378.848162518984	-0.407040218105235	0.125781961582652	-3.23607783646916	0.00121184334383169	0.00231021874299305	ATPase Na+/K+ transporting subunit alpha 2 [Source:HGNC Symbol;Acc:HGNC:800]	protein_coding	50.38	160115759	160143591	3114	1	q23.2	ATP1A2		27832
ENSG00000018699	1415.00841563596	0.117991682581938	0.0254347268050382	4.63899940763532	3.50100056891258e-06	9.62404476228095e-06	tetratricopeptide repeat domain 27 [Source:HGNC Symbol;Acc:HGNC:25986]	protein_coding	39.46	32628032	32821051	509	2	p22.3	TTC27		193019
ENSG00000018869	142.757275403655	-0.335426446578936	0.0462201880356013	-7.25714153998188	3.95355950458529e-13	2.3699449605063e-12	zinc finger protein 582 [Source:HGNC Symbol;Acc:HGNC:26421]	protein_coding	40.84	56375846	56393545	625	19	q13.43	ZNF582		17699
ENSG00000019102	359.819351033527	-0.783791405211928	0.0975648999993915	-8.03353875437598	9.47007237981688e-16	7.43808637498976e-15	V-set and immunoglobulin domain containing 2 [Source:HGNC Symbol;Acc:HGNC:17149]	protein_coding	53.76	124747474	124752255	1163	11	q24.2	VSIG2		4781
ENSG00000019144	5205.10407081937	0.0992057459235507	0.0451516846805638	2.19716598894161	0.0280085936586417	0.0421219137440945	pleckstrin homology like domain family B member 1 [Source:HGNC Symbol;Acc:HGNC:23697]	protein_coding	54.3	118606440	118658031	5753	11	q23.3	PHLDB1		51591
ENSG00000019169	130.2539066381	1.22287469973919	0.171606137103803	7.12605458276522	1.03286771840479e-12	5.93917238361253e-12	macrophage receptor with collagenous structure [Source:HGNC Symbol;Acc:HGNC:6895]	protein_coding	44.33	118942194	118994660	1810	2	q14.2	MARCO		52466
ENSG00000019186	362.704164016923	1.04035520068269	0.242993154052202	4.28141774092611	1.85706370561971e-05	4.65830464539975e-05	cytochrome P450 family 24 subfamily A member 1 [Source:HGNC Symbol;Acc:HGNC:2602]	protein_coding	43.37	54153446	54173986	3278	20	q13.2	CYP24A1		20540
ENSG00000019485	622.477867560879	-0.14047777964685	0.0392227628658692	-3.58153708159836	0.000341578643664666	0.000712270985060356	PR/SET domain 11 [Source:HGNC Symbol;Acc:HGNC:13996]	protein_coding	47.84	45095806	45235110	1536	11	p11.2	PRDM11		139304
ENSG00000019505	2714.12420673724	-0.309038663230997	0.179819071159706	-1.71860893974101	0.0856856027691467	0.116861680629933	synaptotagmin 13 [Source:HGNC Symbol;Acc:HGNC:14962]	protein_coding	46.29	45240302	45286341	5165	11	p11.2	SYT13		46039
ENSG00000019549	1297.27251108842	0.0398922089615414	0.0481851893322914	0.827893581291949	0.407730770354328	0.469037800265113	snail family transcriptional repressor 2 [Source:HGNC Symbol;Acc:HGNC:11094]	protein_coding	40.53	48917598	48921740	2180	8	q11.21	SNAI2		4142
ENSG00000019582	145560.529672313	0.0444053007405476	0.0580851192491802	0.76448669322779	0.444577263543098	0.505700469378979	CD74 molecule [Source:HGNC Symbol;Acc:HGNC:1697]	protein_coding	53.1	150400041	150412969	3092	5	q33.1	CD74		12928
ENSG00000019991	1093.8299406117	0.514511283363785	0.132301087238775	3.88894221583534	0.000100682083831045	0.000227417618920709	hepatocyte growth factor [Source:HGNC Symbol;Acc:HGNC:4893]	protein_coding	34.42	81699010	81770438	5834	7	q21.11	HGF		71428
ENSG00000019995	786.865173902247	-0.400699625502139	0.0331472570129389	-12.0884701061607	1.21528665654984e-33	4.26849709433643e-32	zinc finger RANBP2-type containing 1 [Source:HGNC Symbol;Acc:HGNC:18224]	protein_coding	39.68	124942123	124988189	5695	10	q26.13	ZRANB1		46066
ENSG00000020129	2344.21761389552	-0.0306567091566481	0.0290817742573704	-1.05415539249221	0.29181177904676	0.350187083167562	neurochondrin [Source:HGNC Symbol;Acc:HGNC:17597]	protein_coding	57.71	35557473	35567274	3677	1	p34.3	NCDN		9801
ENSG00000020181	3292.38370330574	-0.284978039641079	0.0456454032781356	-6.24330204521569	4.28428428777824e-10	1.87894813885885e-09	adhesion G protein-coupled receptor A2 [Source:HGNC Symbol;Acc:HGNC:17849]	protein_coding	55.25	37784191	37844896	571	8	p11.23	ADGRA2		60705
ENSG00000020256	587.879962368898	0.0441430201889965	0.0345031013310848	1.27939282226861	0.200758760185663	0.25140549479339	ZFP64 zinc finger protein [Source:HGNC Symbol;Acc:HGNC:15940]	protein_coding	44.05	52051663	52204308	1841	20	q13.2	ZFP64		152645
ENSG00000020426	948.754290511817	0.0505882741858793	0.0272730954137052	1.8548783487355	0.0636136004487561	0.0890875890637753	MNAT1 component of CDK activating kinase [Source:HGNC Symbol;Acc:HGNC:7181]	protein_coding	36.62	60734742	60969965	612	14	q23.1	MNAT1		235223
ENSG00000020577	2017.92258460097	-0.0127725088401558	0.045227075172483	-0.282408464209661	0.777630325535179	0.813788681314288	sterile alpha motif domain containing 4A [Source:HGNC Symbol;Acc:HGNC:23023]	protein_coding	43.24	54566117	54793315	609	14	q22.2	SAMD4A		227198
ENSG00000020633	1054.24803139465	0.367434579968658	0.0646811100865626	5.68070924381046	1.34137338201764e-08	4.95367907828863e-08	RUNX family transcription factor 3 [Source:HGNC Symbol;Acc:HGNC:10473]	protein_coding	54.8	24899511	24965121	4267	1	p36.11	RUNX3		65610
ENSG00000020922	1319.41096150228	0.14156379270933	0.028860166993906	4.90516193961118	9.33502898158816e-07	2.75167148563544e-06	MRE11 homolog, double strand break repair nuclease [Source:HGNC Symbol;Acc:HGNC:7230]	protein_coding	37.3	94415570	94493885	6841	11	q21	MRE11		78315
ENSG00000021300	489.582601004876	0.203754766594635	0.0781245404559539	2.60807635354362	0.00910526418811745	0.0149818618921701	pleckstrin homology domain containing B1 [Source:HGNC Symbol;Acc:HGNC:19079]	protein_coding	52.94	73646178	73662819	1977	11	q13.4	PLEKHB1		16641
ENSG00000021355	5062.68838181665	-0.0100495370685149	0.0250388481499983	-0.401357802416145	0.688156712445934	0.733618552255812	serpin family B member 1 [Source:HGNC Symbol;Acc:HGNC:3311]	protein_coding	43.07	2832332	2841959	2476	6	p25.2	SERPINB1		9627
ENSG00000021488	575.861049460896	-0.198120037597164	0.0864393872187214	-2.29201113024844	0.0219050009228591	0.0336953692269632	solute carrier family 7 member 9 [Source:HGNC Symbol;Acc:HGNC:11067]	protein_coding	46.63	32830509	32869767	1752	19	q13.11	SLC7A9		39258
ENSG00000021574	917.680247344633	0.184953058311919	0.0285257950136236	6.48371266159586	8.94925854862136e-11	4.19831218469149e-10	spastin [Source:HGNC Symbol;Acc:HGNC:11233]	protein_coding	40	32063556	32157637	5268	2	p22.3	SPAST		94081
ENSG00000021645	684.335575117154	-0.276473544511604	0.101868819724064	-2.71401539019005	0.00664730779578654	0.011247743858418	neurexin 3 [Source:HGNC Symbol;Acc:HGNC:8010]	protein_coding	39.46	78170373	79868291	5412	14	q24.3	NRXN3		1697918
ENSG00000021762	1312.40244370793	0.185508648474835	0.0437985869802603	4.23549391121778	2.28049883324072e-05	5.65144388622437e-05	oxysterol binding protein like 5 [Source:HGNC Symbol;Acc:HGNC:16392]	protein_coding	57	3087107	3166739	3854	11	p15.4	OSBPL5		79632
ENSG00000021776	2594.16318988604	-0.0961620598229675	0.0266916435892292	-3.60270282725383	0.000314925494222177	0.000660757175425818	aquarius intron-binding spliceosomal factor [Source:HGNC Symbol;Acc:HGNC:29513]	protein_coding	37.52	34851782	34969742	9597	15	q14	AQR		117960
ENSG00000021826	429.207525612045	-0.0145086813183189	0.129491871281153	-0.112043182130078	0.91078916772083	0.927246114850737	carbamoyl-phosphate synthase 1 [Source:HGNC Symbol;Acc:HGNC:2323]	protein_coding	36.31	210477682	210679107	4880	2	q34	CPS1		201425
ENSG00000022267	16807.2022085941	0.3369160972287	0.106681648135516	3.15814484606312	0.00158776645420537	0.00297170545010272	four and a half LIM domains 1 [Source:HGNC Symbol;Acc:HGNC:3702]	protein_coding	42.07	136146702	136211359	1501	X	q26.3	FHL1		64657
ENSG00000022277	5881.14551707139	0.0897705702646526	0.0214324077156772	4.18854341777887	2.80750602774876e-05	6.87866530458691e-05	replication termination factor 2 [Source:HGNC Symbol;Acc:HGNC:15890]	protein_coding	43.71	56468585	56519449	1745	20	q13.31	RTF2		50864
ENSG00000022556	157.394112425853	0.415240278885529	0.19334670858898	2.1476459667501	0.0317418908371428	0.0473197668915311	NLR family pyrin domain containing 2 [Source:HGNC Symbol;Acc:HGNC:22948]	protein_coding	49.09	54953130	55001142	593	19	q13.42	NLRP2		48012
ENSG00000022567	1936.29545386128	-0.571648125229955	0.0615836236772605	-9.28246977192793	1.65594771671106e-20	2.01379106004881e-19	solute carrier family 45 member 4 [Source:HGNC Symbol;Acc:HGNC:29196]	protein_coding	52.64	141207166	141308305	7483	8	q24.3	SLC45A4		101139
ENSG00000022840	7978.46895402633	0.172525131868986	0.0216377291948266	7.97334740238061	1.54433267244204e-15	1.18879915918961e-14	ring finger protein 10 [Source:HGNC Symbol;Acc:HGNC:10055]	protein_coding	45.25	120533480	120577588	321	12	q24.31	RNF10		44108
ENSG00000022976	383.42492243492	-0.378931645257203	0.0353006904430892	-10.7343975571273	7.01751793121295e-27	1.4674389622396e-25	zinc finger protein 839 [Source:HGNC Symbol;Acc:HGNC:20345]	protein_coding	49.04	102317377	102342702	2971	14	q32.31	ZNF839		25325
ENSG00000023041	2909.43605290597	-0.155172629192014	0.0309302671132674	-5.01685383523419	5.25244962733386e-07	1.59340998509528e-06	zinc finger DHHC-type palmitoyltransferase 6 [Source:HGNC Symbol;Acc:HGNC:19160]	protein_coding	39.22	112424428	112447572	2906	10	q25.2	ZDHHC6		23144
ENSG00000023171	945.712564406372	0.503709013285845	0.0776604095549341	6.48604631591004	8.81180879690492e-11	4.13741959917176e-10	GRAM domain containing 1B [Source:HGNC Symbol;Acc:HGNC:29214]	protein_coding	45.8	123358428	123627774	3849	11	q24.1	GRAMD1B		269346
ENSG00000023191	10738.2127112927	-0.0700800037516421	0.0264387615733341	-2.65065379697376	0.00803361419471253	0.0133608135223532	ribonuclease/angiogenin inhibitor 1 [Source:HGNC Symbol;Acc:HGNC:10074]	protein_coding	60.36	494512	507300	2973	11	p15.5	RNH1		12788
ENSG00000023228	6603.68496552587	-0.208367061483626	0.0328086957889952	-6.35097057267108	2.13960640395992e-10	9.67653096907958e-10	NADH:ubiquinone oxidoreductase core subunit S1 [Source:HGNC Symbol;Acc:HGNC:7707]	protein_coding	40.76	206114817	206159509	11660	2	q33.3	NDUFS1		44692
ENSG00000023287	2860.34851850071	0.210380650152859	0.0383352088506415	5.48792236850793	4.06688713745114e-08	1.42104602884194e-07	RB1 inducible coiled-coil 1 [Source:HGNC Symbol;Acc:HGNC:15574]	protein_coding	37.73	52622458	52745843	6636	8	q11.23	RB1CC1		123385
ENSG00000023318	3979.52966837665	0.123625494563569	0.0294452743298875	4.19848336879262	2.68708583981473e-05	6.59956741678124e-05	endoplasmic reticulum protein 44 [Source:HGNC Symbol;Acc:HGNC:18311]	protein_coding	37.85	99979185	100099000	4808	9	q31.1	ERP44		119815
ENSG00000023330	2342.42391716993	-0.118726615480617	0.0324720105075908	-3.65627547000403	0.000255906353410283	0.000544816635632203	5'-aminolevulinate synthase 1 [Source:HGNC Symbol;Acc:HGNC:396]	protein_coding	45.47	52198086	52214327	2125	3	p21.2	ALAS1		16241
ENSG00000023445	10309.1437750387	0.732217027374802	0.0864993702714534	8.4649983586811	2.56156299414346e-17	2.32604827677481e-16	baculoviral IAP repeat containing 3 [Source:HGNC Symbol;Acc:HGNC:591]	protein_coding	37.6	102317450	102339403	1009	11	q22.2	BIRC3		21953
ENSG00000023516	5776.98626717787	-0.170716977762045	0.0373231409809917	-4.57402494203234	4.78442845932537e-06	1.29287128408781e-05	A-kinase anchoring protein 11 [Source:HGNC Symbol;Acc:HGNC:369]	protein_coding	36.45	42272152	42323261	9915	13	q14.11	AKAP11		51109
ENSG00000023572	348.491709208441	0.406743845104122	0.0359212817480958	11.3231996551928	1.00727086773745e-29	2.56190977598364e-28	glutaredoxin 2 [Source:HGNC Symbol;Acc:HGNC:16065]	protein_coding	39.59	193090866	193106114	5612	1	q31.2	GLRX2		15248
ENSG00000023608	542.14489976982	0.107654900118358	0.0558093329105535	1.92897665146613	0.0537337608770949	0.0763050439969037	small nuclear RNA activating complex polypeptide 1 [Source:HGNC Symbol;Acc:HGNC:11134]	protein_coding	39.55	61762420	61796428	2593	14	q23.2	SNAPC1		34008
ENSG00000023697	3229.56812659698	0.402845527021713	0.050944273422308	7.90757233266008	2.62456643128397e-15	1.97890540274452e-14	deoxyribose-phosphate aldolase [Source:HGNC Symbol;Acc:HGNC:24269]	protein_coding	39.11	15911302	16037381	1644	12	p12.3	DERA		126079
ENSG00000023734	9350.86840489404	0.00655340580539977	0.0299769429628029	0.21861488056109	0.826950060167571	0.85656317032677	serine/threonine kinase receptor associated protein [Source:HGNC Symbol;Acc:HGNC:30796]	protein_coding	36.48	15882387	15903478	1698	12	p12.3	STRAP		21091
ENSG00000023839	1220.51006010874	0.478399079480954	0.086706489443964	5.51745414384618	3.43945790520338e-08	1.21462640756769e-07	ATP binding cassette subfamily C member 2 [Source:HGNC Symbol;Acc:HGNC:53]	protein_coding	45.05	99782640	99852594	1130	10	q24.2	ABCC2		69954
ENSG00000023892	657.449372033305	0.513263325370821	0.0319353799193758	16.071934220498	4.01364627274171e-58	7.40107250770224e-56	DEF6 guanine nucleotide exchange factor [Source:HGNC Symbol;Acc:HGNC:2760]	protein_coding	48.5	35297818	35321771	2296	6	p21.31	DEF6		23953
ENSG00000023902	2703.64657929061	0.369221217562332	0.0322190848092039	11.4597053190306	2.10228852790473e-30	5.72379797689766e-29	pleckstrin homology domain containing O1 [Source:HGNC Symbol;Acc:HGNC:24310]	protein_coding	51.63	150149183	150164720	1809	1	q21.2	PLEKHO1		15537
ENSG00000023909	2128.80245989628	-0.065526020567907	0.0498369747740449	-1.31480734665365	0.188574657757012	0.237799267284973	glutamate-cysteine ligase modifier subunit [Source:HGNC Symbol;Acc:HGNC:4312]	protein_coding	36.37	93885199	93909456	4883	1	p22.1	GCLM		24257
ENSG00000024048	3179.63877825219	0.0253208344498442	0.0283049653416972	0.89457217644224	0.371015830824392	0.431729930927746	ubiquitin protein ligase E3 component n-recognin 2 [Source:HGNC Symbol;Acc:HGNC:21289]	protein_coding	39.11	42564029	42693505	7891	6	p21.1	UBR2		129476
ENSG00000024422	14102.5755533177	-0.0446953515981393	0.0485188756911628	-0.921195121722081	0.356948564726316	0.417456170076679	EH domain containing 2 [Source:HGNC Symbol;Acc:HGNC:3243]	protein_coding	52.89	47713422	47743134	1766	19	q13.33	EHD2		29712
ENSG00000024526	166.991038623779	0.766338079064836	0.055762824399568	13.74281319708	5.62470151689089e-43	3.8511405702358e-41	DEP domain containing 1 [Source:HGNC Symbol;Acc:HGNC:22949]	protein_coding	34.94	68474152	68497221	5299	1	p31.3	DEPDC1		23069
ENSG00000024862	2114.35891683437	-0.137928265009139	0.0342704740184731	-4.02469673850412	5.70487840177674e-05	0.00013325617075807	coiled-coil domain containing 28A [Source:HGNC Symbol;Acc:HGNC:21098]	protein_coding	38.91	138773769	138793319	1247	6	q24.1	CCDC28A		19550
ENSG00000025039	3626.35833983448	-0.532332237463978	0.0674923636471895	-7.88729581685268	3.0880481670569e-15	2.31560802249688e-14	Ras related GTP binding D [Source:HGNC Symbol;Acc:HGNC:19903]	protein_coding	42.23	89364616	89412273	4923	6	q15	RRAGD		47657
ENSG00000025156	534.778151820077	0.0348322280350582	0.0349012836373854	0.99802140221991	0.318268980617948	0.37769129358545	heat shock transcription factor 2 [Source:HGNC Symbol;Acc:HGNC:5225]	protein_coding	35.55	122399551	122433119	2596	6	q22.31	HSF2		33568
ENSG00000025293	1999.8001796561	0.142664544464189	0.0256097497895102	5.57071215598617	2.5370017489528e-08	9.09989553056081e-08	PHD finger protein 20 [Source:HGNC Symbol;Acc:HGNC:16098]	protein_coding	44.08	35771974	35950370	919	20	q11.22	PHF20		178396
ENSG00000025423	29.2099387728683	-0.127765757676758	0.11104569282967	-1.1505692334482	0.24990949638369	0.30529860707808	hydroxysteroid 17-beta dehydrogenase 6 [Source:HGNC Symbol;Acc:HGNC:23316]	protein_coding	44.92	56752161	56787790	1525	12	q13.3	HSD17B6		35629
ENSG00000025434	2182.75858856799	0.146466056233403	0.0382558475200921	3.82859263950376	0.000128878119813561	0.000286362488048014	nuclear receptor subfamily 1 group H member 3 [Source:HGNC Symbol;Acc:HGNC:7966]	protein_coding	50.86	47248300	47269033	569	11	p11.2	NR1H3		20733
ENSG00000025708	6276.58717611551	0.485098669074956	0.0458640906901466	10.5768731435719	3.81477247920699e-26	7.56751992910658e-25	thymidine phosphorylase [Source:HGNC Symbol;Acc:HGNC:3148]	protein_coding	64.42	50525752	50530032	259	22	q13.33	TYMP		4280
ENSG00000025770	2466.34625453327	0.0440204236352713	0.0260406883497694	1.69044777326945	0.0909423219380328	0.123216779581421	non-SMC condensin II complex subunit H2 [Source:HGNC Symbol;Acc:HGNC:25071]	protein_coding	55.48	50508224	50524780	3337	22	q13.33	NCAPH2		16556
ENSG00000025772	2143.68659345613	0.125751421130279	0.0284729335560682	4.41652493876868	1.00300333646524e-05	2.60162006726685e-05	translocase of outer mitochondrial membrane 34 [Source:HGNC Symbol;Acc:HGNC:15746]	protein_coding	44.95	44942130	44960397	1973	20	q13.12	TOMM34		18267
ENSG00000025796	5606.4239510686	0.0571051986130596	0.0308355605477934	1.85192672351618	0.0640363459179592	0.0896332084197985	SEC63 homolog, protein translocation regulator [Source:HGNC Symbol;Acc:HGNC:21082]	protein_coding	39.82	107867756	107958208	6430	6	q21	SEC63		90452
ENSG00000025800	4310.63195042527	-0.001343618503509	0.0249592026952701	-0.0538325891220727	0.957068544790502	0.96557767199176	karyopherin subunit alpha 6 [Source:HGNC Symbol;Acc:HGNC:6399]	protein_coding	44.21	32108056	32176563	7355	1	p35.2	KPNA6		68507
ENSG00000026025	101612.945094052	0.441102226945798	0.0677104393705931	6.51453795081073	7.29137462877478e-11	3.45552383472921e-10	vimentin [Source:HGNC Symbol;Acc:HGNC:12692]	protein_coding	46.3	17228241	17237593	2154	10	p13	VIM		9352
ENSG00000026036	109.429066705438	0.198236839158199	0.0770819875586836	2.57176605633421	0.0101181237740496	0.0165144633354961	RTEL1-TNFRSF6B readthrough (NMD candidate) [Source:HGNC Symbol;Acc:HGNC:44095]	protein_coding	59.83	63659300	63698684	4824	20	q13.33	RTEL1-TNFRSF6B		39384
ENSG00000026103	1694.10431342649	-0.0171284203647133	0.0562082346538975	-0.304731512565404	0.760570646842988	0.798769004357075	Fas cell surface death receptor [Source:HGNC Symbol;Acc:HGNC:11920]	protein_coding	37.94	88990531	89017059	1464	10	q23.31	FAS		26528
ENSG00000026297	10171.9598220638	0.750878756451222	0.0989409393718802	7.58916138474249	3.21982532545319e-14	2.17791186144764e-13	ribonuclease T2 [Source:HGNC Symbol;Acc:HGNC:21686]	protein_coding	48.85	166922113	166957191	8614	6	q27	RNASET2		35078
ENSG00000026508	9070.94278458242	0.815242621895994	0.0731423119796356	11.145978296707	7.4916420058824e-29	1.79832655073156e-27	CD44 molecule (Indian blood group) [Source:HGNC Symbol;Acc:HGNC:1681]	protein_coding	41.56	35138882	35232402	1025	11	p13	CD44		93520
ENSG00000026559	35.8461297013136	1.51502302051427	0.145144067544423	10.4380636849011	1.66165404818708e-25	3.10641247003821e-24	potassium voltage-gated channel modifier subfamily G member 1 [Source:HGNC Symbol;Acc:HGNC:6248]	protein_coding	52.17	51003656	51023107	2189	20	q13.13	KCNG1		19451
ENSG00000026652	514.437844258412	0.00839797514806206	0.0499461088157485	0.168140729021399	0.866472568319335	0.889270151547521	1-acylglycerol-3-phosphate O-acyltransferase 4 [Source:HGNC Symbol;Acc:HGNC:20885]	protein_coding	45.36	161129967	161274061	7923	6	q26	AGPAT4		144094
ENSG00000026751	848.241056440914	0.533877475115926	0.0586402279864051	9.10428716681828	8.68347782920015e-20	9.90905729496701e-19	SLAM family member 7 [Source:HGNC Symbol;Acc:HGNC:21394]	protein_coding	43.99	160739057	160754821	524	1	q23.3	SLAMF7		15764
ENSG00000026950	4228.14015966284	0.196208691017788	0.038702801732855	5.06962499438964	3.9860029194865e-07	1.23319102715934e-06	butyrophilin subfamily 3 member A1 [Source:HGNC Symbol;Acc:HGNC:1138]	protein_coding	44.46	26402237	26415208	1758	6	p22.2	BTN3A1		12971
ENSG00000027001	1071.61473381949	-0.00908776219347255	0.0446815046946819	-0.203389797536389	0.838830373545023	0.866545739210281	mitochondrial intermediate peptidase [Source:HGNC Symbol;Acc:HGNC:7104]	protein_coding	39.76	23730189	23889400	543	13	q12.12	MIPEP		159211
ENSG00000027075	2902.87795135044	-0.104537568819965	0.0390055531310894	-2.6800688729791	0.00736070137456824	0.0123403348698335	protein kinase C eta [Source:HGNC Symbol;Acc:HGNC:9403]	protein_coding	42.48	61187559	61550976	582	14	q23.1	PRKCH		363417
ENSG00000027644	39.7858175778906	0.591247859854608	0.148258173975792	3.98796129750761	6.66435322520592e-05	0.000154400999122525	insulin receptor related receptor [Source:HGNC Symbol;Acc:HGNC:6093]	protein_coding	55.62	156840063	156859117	5200	1	q23.1	INSRR		19054
ENSG00000027697	6787.00734633938	0.0124490615956055	0.0371902714839899	0.334739734313709	0.737821425208431	0.778302559114425	interferon gamma receptor 1 [Source:HGNC Symbol;Acc:HGNC:5439]	protein_coding	38.8	137197485	137219449	2074	6	q23.3	IFNGR1		21964
ENSG00000027847	2523.78875549324	0.150439914753354	0.0298099640378262	5.04663187659198	4.49666551929373e-07	1.37908507619693e-06	beta-1,4-galactosyltransferase 7 [Source:HGNC Symbol;Acc:HGNC:930]	protein_coding	57.85	177600132	177610330	1698	5	q35.3	B4GALT7		10198
ENSG00000027869	333.37502919203	0.808976316879465	0.0597658403947957	13.5357641009581	9.61771597668465e-42	6.07263335228256e-40	SH2 domain containing 2A [Source:HGNC Symbol;Acc:HGNC:10821]	protein_coding	55.53	156806243	156816848	1599	1	q23.1	SH2D2A		10605
ENSG00000028116	1144.27003896481	0.229990266137707	0.027760744534393	8.28472975041322	1.18377581709282e-16	1.01797192283865e-15	VRK serine/threonine kinase 2 [Source:HGNC Symbol;Acc:HGNC:12719]	protein_coding	35.24	57907629	58159920	2657	2	p16.1	VRK2		252291
ENSG00000028137	3749.62237381559	0.294681401889592	0.0424771116105444	6.93741619231099	3.99336074918127e-12	2.14997560972012e-11	TNF receptor superfamily member 1B [Source:HGNC Symbol;Acc:HGNC:11917]	protein_coding	55.4	12166991	12209228	3687	1	p36.22	TNFRSF1B		42237
ENSG00000028203	3299.49071878374	0.23132041511389	0.0300787428777818	7.69049478077618	1.46567108534125e-14	1.03003225213653e-13	vezatin, adherens junctions transmembrane protein [Source:HGNC Symbol;Acc:HGNC:18258]	protein_coding	38.6	95217746	95302799	571	12	q22	VEZT		85053
ENSG00000028277	409.580966365207	0.682932052119731	0.0655362573986553	10.4206751991569	1.99531591125072e-25	3.69611772738191e-24	POU class 2 homeobox 2 [Source:HGNC Symbol;Acc:HGNC:9213]	protein_coding	51.31	42086110	42196585	6901	19	q13.2	POU2F2		110475
ENSG00000028310	1569.15493289391	0.190784109415088	0.0289338953770667	6.59379274476487	4.28730116525414e-11	2.08355902990653e-10	bromodomain containing 9 [Source:HGNC Symbol;Acc:HGNC:25818]	protein_coding	55.12	850291	892801	750	5	p15.33	BRD9		42510
ENSG00000028528	6937.68265767756	-0.156246843726962	0.0206619408774523	-7.56206034339536	3.96734240057279e-14	2.65915180231701e-13	sorting nexin 1 [Source:HGNC Symbol;Acc:HGNC:11172]	protein_coding	43.68	64094123	64146090	1869	15	q22.31	SNX1		51967
ENSG00000028839	391.994529670675	0.00463894662952078	0.0398349972894467	0.1164540465715	0.907292703752455	0.924092311310011	TATA-box binding protein like 1 [Source:HGNC Symbol;Acc:HGNC:11589]	protein_coding	37.6	133952170	133990432	991	6	q23.2	TBPL1		38262
ENSG00000029153	201.583922136527	0.73685540528743	0.0633280177592115	11.635535602727	2.71878117993167e-31	7.80843578880553e-30	aryl hydrocarbon receptor nuclear translocator like 2 [Source:HGNC Symbol;Acc:HGNC:18984]	protein_coding	39.26	27332854	27425289	6785	12	p11.23	ARNTL2		92435
ENSG00000029363	7466.76383567497	-0.00409142748823267	0.0235914645558543	-0.173428295583174	0.86231478542383	0.886067757286758	BCL2 associated transcription factor 1 [Source:HGNC Symbol;Acc:HGNC:16863]	protein_coding	35.59	136256627	136289851	7719	6	q23.3	BCLAF1		33224
ENSG00000029364	5878.66959421663	-0.289762591238952	0.0294517018765309	-9.838568665869	7.67955908307274e-23	1.13908779927808e-21	solute carrier family 39 member 9 [Source:HGNC Symbol;Acc:HGNC:20182]	protein_coding	40.2	69398015	69462390	944	14	q24.1	SLC39A9		64375
ENSG00000029534	655.303118273203	-0.0301337177297518	0.124708143972095	-0.241633920367661	0.809063836127218	0.841213667711056	ankyrin 1 [Source:HGNC Symbol;Acc:HGNC:492]	protein_coding	49.32	41653220	41896762	8237	8	p11.21	ANK1		243542
ENSG00000029559	56.4980611252887	0.513383628476537	0.197334028702407	2.60159705780271	0.00927908044332991	0.0152446733171929	integrin binding sialoprotein [Source:HGNC Symbol;Acc:HGNC:5341]	protein_coding	36.14	87799554	87812435	1573	4	q22.1	IBSP		12881
ENSG00000029639	299.868183542205	0.148272987102128	0.0380259823868748	3.89925460948267	9.64892706943913e-05	0.000218616503149663	transcription factor B1, mitochondrial [Source:HGNC Symbol;Acc:HGNC:17037]	protein_coding	38.43	155256134	155314493	2799	6	q25.3	TFB1M		58359
ENSG00000029725	2747.91827658426	-0.0129477321125584	0.0279230147555701	-0.463693917934687	0.642867055333759	0.6938346329831	rabaptin, RAB GTPase binding effector protein 1 [Source:HGNC Symbol;Acc:HGNC:17677]	protein_coding	41.34	5282265	5386340	551	17	p13.2	RABEP1		104075
ENSG00000029993	1123.62201747131	0.107774873646789	0.0454062633427014	2.37356843996089	0.0176171278095171	0.0275832818376142	high mobility group box 3 [Source:HGNC Symbol;Acc:HGNC:5004]	protein_coding	51.17	150980509	150990771	707	X	q28	HMGB3		10262
ENSG00000030066	2956.87865066679	-0.0761855906807015	0.0275596982255637	-2.76438406753067	0.00570303688545538	0.00975165221710057	nucleoporin 160 [Source:HGNC Symbol;Acc:HGNC:18017]	protein_coding	41.86	47778087	47848555	5376	11	p11.2	NUP160		70468
ENSG00000030110	1604.74960679754	0.212507622477518	0.0286353297345595	7.42116904004238	1.16091034636917e-13	7.39038532386525e-13	BCL2 antagonist/killer 1 [Source:HGNC Symbol;Acc:HGNC:949]	protein_coding	57.18	33572547	33580293	2170	6	p21.31	BAK1		7746
ENSG00000030419	447.588146047321	0.267239728650568	0.0529258988689353	5.04931865800437	4.43388602546708e-07	1.3613749959367e-06	IKAROS family zinc finger 2 [Source:HGNC Symbol;Acc:HGNC:13177]	protein_coding	34.84	212999691	213152427	3747	2	q34	IKZF2		152736
ENSG00000030582	18056.6566867496	-0.0609265875649512	0.0270288349171601	-2.25413295658815	0.0241878049228763	0.0368921431040055	granulin precursor [Source:HGNC Symbol;Acc:HGNC:4601]	protein_coding	57.73	44345246	44353106	588	17	q21.31	GRN		7860
ENSG00000031003	1676.11367564148	-0.15527311658923	0.0417953548291352	-3.71508071229462	0.000203138843440187	0.000439335467480197	family with sequence similarity 13 member B [Source:HGNC Symbol;Acc:HGNC:1335]	protein_coding	40.05	137937960	138051961	5465	5	q31.2	FAM13B		114001
ENSG00000031081	2944.48759308531	-0.443632467985564	0.0380117992474397	-11.6709147361775	1.79482913824108e-31	5.21947892943334e-30	Rho GTPase activating protein 31 [Source:HGNC Symbol;Acc:HGNC:29216]	protein_coding	43.44	119294383	119420714	9307	3	q13.32	ARHGAP31		126331
ENSG00000031691	153.961757747518	0.0241627032067306	0.0440607821584842	0.548394786089332	0.58342085575702	0.639544026641165	centromere protein Q [Source:HGNC Symbol;Acc:HGNC:21347]	protein_coding	37.99	49463370	49493107	1741	6	p12.3	CENPQ		29737
ENSG00000031698	7176.06518597053	-0.0666173580066908	0.0292216930884874	-2.2797227321827	0.0226241381998896	0.0346930533518814	seryl-tRNA synthetase 1 [Source:HGNC Symbol;Acc:HGNC:10537]	protein_coding	43.12	109213918	109238182	1914	1	p13.3	SARS1		24264
ENSG00000031823	2512.39179867289	0.0568857735962798	0.0188863421001578	3.0120058873552	0.002595275640768	0.00469058633566106	RAN binding protein 3 [Source:HGNC Symbol;Acc:HGNC:9850]	protein_coding	52.74	5916139	5978142	3186	19	p13.3	RANBP3		62003
ENSG00000032219	1773.72102469371	-0.191491012432902	0.0364594962742977	-5.25215738013074	1.50327925391186e-07	4.90621730756794e-07	AT-rich interaction domain 4A [Source:HGNC Symbol;Acc:HGNC:9885]	protein_coding	37.46	58298504	58373887	5562	14	q23.1	ARID4A		75383
ENSG00000032389	1592.0471700814	0.188476376787777	0.0274220845843867	6.87316006949706	6.27950351415636e-12	3.32889590082376e-11	EARP complex and GARP complex interacting protein 1 [Source:HGNC Symbol;Acc:HGNC:12383]	protein_coding	48.26	3188925	3377830	2932	2	p25.3	EIPR1		188905
ENSG00000032444	3205.89996834331	0.046399447028228	0.0274411703641067	1.69086982853031	0.0908616668955235	0.123134480433745	patatin like phospholipase domain containing 6 [Source:HGNC Symbol;Acc:HGNC:16268]	protein_coding	55.88	7534004	7561764	4617	19	p13.2	PNPLA6		27760
ENSG00000032742	960.273121775743	-0.0129756821347605	0.0427815989175856	-0.303300541893182	0.761660833256594	0.799655172182631	intraflagellar transport 88 [Source:HGNC Symbol;Acc:HGNC:20606]	protein_coding	38.71	20567138	20691444	2850	13	q12.11	IFT88		124306
ENSG00000033011	1086.36694580961	0.0729149946990033	0.0287558522738889	2.53565757691739	0.0112236420677539	0.0181963321132162	ALG1 chitobiosyldiphosphodolichol beta-mannosyltransferase [Source:HGNC Symbol;Acc:HGNC:18294]	protein_coding	49.38	5033702	5087379	2265	16	p13.3	ALG1		53677
ENSG00000033030	1521.77100864113	0.0882917472073107	0.02530426062701	3.48920478289207	0.000484459854046474	0.000987976630842295	zinc finger CCHC-type containing 8 [Source:HGNC Symbol;Acc:HGNC:25265]	protein_coding	42.68	122471599	122501073	4255	12	q24.31	ZCCHC8		29474
ENSG00000033050	3307.60664592397	0.051260467879213	0.0263345112972497	1.94651297305701	0.0515931511312697	0.0735161629265116	ATP binding cassette subfamily F member 2 [Source:HGNC Symbol;Acc:HGNC:71]	protein_coding	48.3	151211484	151227205	4527	7	q36.1	ABCF2		15721
ENSG00000033100	3697.83869942591	0.168739721046241	0.026201585413596	6.44005766760517	1.19428116955732e-10	5.53386651582143e-10	chondroitin polymerizing factor 2 [Source:HGNC Symbol;Acc:HGNC:29270]	protein_coding	56.82	151232489	151238827	548	7	q36.1	CHPF2		6338
ENSG00000033122	274.074065382491	-0.200271587428251	0.0963458618662378	-2.07867347438646	0.0376473726300505	0.0552604175185735	leucine rich repeat containing 7 [Source:HGNC Symbol;Acc:HGNC:18531]	protein_coding	35.38	69567922	70151945	27923	1	p31.1	LRRC7		584023
ENSG00000033170	1946.93671697182	0.497219766388068	0.0517011455411224	9.61719051258905	6.76537475921796e-22	9.25647017013743e-21	fucosyltransferase 8 [Source:HGNC Symbol;Acc:HGNC:4019]	protein_coding	37.41	65410592	65744121	5166	14	q23.3	FUT8		333529
ENSG00000033178	2856.75764905971	0.482242579781624	0.0381236210319718	12.6494432251647	1.12670442414205e-36	4.88851141458639e-35	ubiquitin like modifier activating enzyme 6 [Source:HGNC Symbol;Acc:HGNC:25581]	protein_coding	35.51	67612652	67701155	9540	4	q13.2	UBA6		88503
ENSG00000033327	2434.50169145501	-0.054765882946646	0.0424327215420645	-1.29065214194087	0.196824326718395	0.247184300724355	GRB2 associated binding protein 2 [Source:HGNC Symbol;Acc:HGNC:14458]	protein_coding	41.71	78215293	78418348	6052	11	q14.1	GAB2		203055
ENSG00000033627	5381.41670777566	-0.162485082693732	0.0299240886256734	-5.42990915199763	5.63827464006029e-08	1.9383958174631e-07	ATPase H+ transporting V0 subunit a1 [Source:HGNC Symbol;Acc:HGNC:865]	protein_coding	45.46	42458844	42522582	3028	17	q21.2	ATP6V0A1		63738
ENSG00000033800	1929.73328598199	-0.167021918443779	0.0271477478603113	-6.15233054701958	7.63525332817924e-10	3.24338365854357e-09	protein inhibitor of activated STAT 1 [Source:HGNC Symbol;Acc:HGNC:2752]	protein_coding	38.06	68054309	68198603	7980	15	q23	PIAS1		144294
ENSG00000033867	2143.8695926967	0.403336646437963	0.101824361608475	3.96110164666519	7.460476333121e-05	0.000171913021098487	solute carrier family 4 member 7 [Source:HGNC Symbol;Acc:HGNC:11033]	protein_coding	36.85	27372721	27484420	6447	3	p24.1	SLC4A7		111699
ENSG00000034053	258.32169296065	0.518669932336932	0.0860457109249626	6.02784179201269	1.66163584396398e-09	6.80034422194287e-09	amyloid beta precursor protein binding family A member 2 [Source:HGNC Symbol;Acc:HGNC:579]	protein_coding	48.63	28884483	29118315	3138	15	q13.1	APBA2		233832
ENSG00000034152	3096.86330375454	-0.0993049327316358	0.0427494294414296	-2.32295340614293	0.0201816556313129	0.0312579653015295	mitogen-activated protein kinase kinase 3 [Source:HGNC Symbol;Acc:HGNC:6843]	protein_coding	56.98	21284672	21315232	2401	17	p11.2	MAP2K3		30560
ENSG00000034239	10.45094844209	0.0915331358123003	0.11001180336803	0.832030136858027	0.405391933969098	0.466765149834981	EF-hand calcium binding domain 1 [Source:HGNC Symbol;Acc:HGNC:25678]	protein_coding	40.09	48710789	48735311	1661	8	q11.21	EFCAB1		24522
ENSG00000034510	41896.7593776725	0.435388853300627	0.0453053016875588	9.61010824523851	7.24727574324863e-22	9.88248264585677e-21	thymosin beta 10 [Source:HGNC Symbol;Acc:HGNC:11879]	protein_coding	63.48	84905656	84906671	461	2	p11.2	TMSB10		1015
ENSG00000034533	553.681325748706	-0.00364085634491427	0.0287902759758054	-0.126461321453603	0.899366764198843	0.917602846784973	asteroid homolog 1 [Source:HGNC Symbol;Acc:HGNC:25021]	protein_coding	39.7	131013875	131027649	2504	3	q22.1	ASTE1		13774
ENSG00000034677	5269.87052004637	0.288979276762119	0.0553798772829121	5.2181277919026	1.80740750079518e-07	5.83773915513603e-07	ring finger protein 19A, RBR E3 ubiquitin protein ligase [Source:HGNC Symbol;Acc:HGNC:13432]	protein_coding	38.61	100257060	100336218	4330	8	q22.2	RNF19A		79158
ENSG00000034693	1001.75983284874	-0.17529472961777	0.0390345878004389	-4.49075395682285	7.09714977617427e-06	1.87749346948125e-05	peroxisomal biogenesis factor 3 [Source:HGNC Symbol;Acc:HGNC:8858]	protein_coding	35.1	143450805	143490616	784	6	q24.2	PEX3		39811
ENSG00000034713	4934.3906074101	-0.133057758053267	0.018514565711232	-7.18665293739759	6.63989067164592e-13	3.89535451658707e-12	GABA type A receptor associated protein like 2 [Source:HGNC Symbol;Acc:HGNC:13291]	protein_coding	47.12	75566375	75577881	571	16	q23.1	GABARAPL2		11506
ENSG00000034971	101.044440056995	-0.363822995177442	0.133131710878181	-2.73280492511923	0.00627975133678475	0.010670316747854	myocilin [Source:HGNC Symbol;Acc:HGNC:7610]	protein_coding	45.72	171635417	171652688	1571	1	q24.3	MYOC		17271
ENSG00000035115	3771.96661411787	-0.327780661916112	0.0695467257053609	-4.7130998417492	2.43976579326348e-06	6.85542502636996e-06	SH3 and SYLF domain containing 1 [Source:HGNC Symbol;Acc:HGNC:29546]	protein_coding	40.78	217730	266398	500	2	p25.3	SH3YL1		48668
ENSG00000035141	2258.05834891271	0.0839916477588358	0.0252197657439671	3.3303896876571	0.000867245191453445	0.00169551659297772	family with sequence similarity 136 member A [Source:HGNC Symbol;Acc:HGNC:25911]	protein_coding	48.46	70295975	70302090	1810	2	p13.3	FAM136A		6115
ENSG00000035403	9907.52895886311	-0.089404513898769	0.0492740666760446	-1.81443343182052	0.0696110226254871	0.0966690683905674	vinculin [Source:HGNC Symbol;Acc:HGNC:12665]	protein_coding	41.45	73995193	74121363	7995	10	q22.2	VCL		126170
ENSG00000035499	50.0757945554068	0.971960346287781	0.0636712553351383	15.2652926532043	1.3024219577329e-52	1.77600009312032e-50	DEP domain containing 1B [Source:HGNC Symbol;Acc:HGNC:24902]	protein_coding	38.63	60596912	60700190	2504	5	q12.1	DEPDC1B		103278
ENSG00000035664	261.238859469594	0.184673314410502	0.0987347308432909	1.87039872224507	0.0614284692854818	0.0862507373103325	death associated protein kinase 2 [Source:HGNC Symbol;Acc:HGNC:2675]	protein_coding	46.89	63907036	64072033	2603	15	q22.31	DAPK2		164997
ENSG00000035681	1469.20030782272	0.357386767009779	0.0377070895528557	9.47797274326397	2.59270987396998e-21	3.37384948876591e-20	neutral sphingomyelinase activation associated factor [Source:HGNC Symbol;Acc:HGNC:8017]	protein_coding	38.41	58583508	58659853	3574	8	q12.1	NSMAF		76345
ENSG00000035687	2276.90399882956	0.00899973364237805	0.0321389212101407	0.280026002849729	0.779457555247493	0.81538536288042	adenylosuccinate synthase 2 [Source:HGNC Symbol;Acc:HGNC:292]	protein_coding	38.09	244408494	244451909	2555	1	q44	ADSS2		43415
ENSG00000035720	86.7991007088118	0.186054040834894	0.0982548757066683	1.89358583476654	0.058280005177456	0.0821855952041868	signal transducing adaptor family member 1 [Source:HGNC Symbol;Acc:HGNC:24133]	protein_coding	37.8	67558727	67607337	1951	4	q13.2	STAP1		48610
ENSG00000035862	15509.5824779167	-0.211070841978173	0.0483712627706044	-4.36355864801699	1.2796361454355e-05	3.27466578331207e-05	TIMP metallopeptidase inhibitor 2 [Source:HGNC Symbol;Acc:HGNC:11821]	protein_coding	52.6	78852977	78925387	3345	17	q25.3	TIMP2		72410
ENSG00000035928	3354.895114697	-0.0897012473194441	0.0348741994216009	-2.57213782128812	0.0101072646885571	0.0164983989640093	replication factor C subunit 1 [Source:HGNC Symbol;Acc:HGNC:9969]	protein_coding	39.26	39287456	39366375	4870	4	p14	RFC1		78919
ENSG00000036054	2426.22692739863	0.176533688720223	0.0373973540747701	4.72048606345977	2.35281729578999e-06	6.6225787092427e-06	TBC1 domain family member 23 [Source:HGNC Symbol;Acc:HGNC:25622]	protein_coding	36.47	100260992	100325251	587	3	q12.1	TBC1D23		64259
ENSG00000036257	4006.01668666064	-0.0679817368741022	0.033656506160277	-2.01986910199067	0.0433969670083657	0.0628640049673943	cullin 3 [Source:HGNC Symbol;Acc:HGNC:2553]	protein_coding	37.23	224470150	224585397	6756	2	q36.2	CUL3		115247
ENSG00000036448	393.297485240643	-0.178978872051095	0.0960141983858292	-1.86408755225842	0.0623094102935854	0.0873893518439076	myomesin 2 [Source:HGNC Symbol;Acc:HGNC:7614]	protein_coding	46.64	2045046	2165552	5008	8	p23.3	MYOM2		120506
ENSG00000036473	3.52557712318009	-0.175920238835475	0.10404078891715	-1.69087759393639	0.0908601834603725	0.123134480433745	ornithine transcarbamylase [Source:HGNC Symbol;Acc:HGNC:8512]	protein_coding	39.3	38352586	38421446	1522	X	p11.4	OTC		68860
ENSG00000036530	106.207829724653	-0.238184262403157	0.0684439647516309	-3.47998926227432	0.000501433879065997	0.00102015641369157	cytochrome P450 family 46 subfamily A member 1 [Source:HGNC Symbol;Acc:HGNC:2641]	protein_coding	47.29	99684298	99727301	6609	14	q32.2	CYP46A1		43003
ENSG00000036549	2203.24553063924	0.0424496449429711	0.0326872164687796	1.2986619703001	0.19405996064392	0.244088822381342	zinc finger ZZ-type containing 3 [Source:HGNC Symbol;Acc:HGNC:24523]	protein_coding	37.17	77562416	77683419	4500	1	p31.1	ZZZ3		121003
ENSG00000036672	1516.27209602093	-0.688502547253786	0.107988882297899	-6.37567990892318	1.82153016400349e-10	8.28883061449375e-10	ubiquitin specific peptidase 2 [Source:HGNC Symbol;Acc:HGNC:12618]	protein_coding	54.63	119355215	119381711	2903	11	q23.3	USP2		26496
ENSG00000036828	647.719120628671	-0.949960147543184	0.219350205426713	-4.33079214899835	1.48573877695874e-05	3.76822180895741e-05	calcium sensing receptor [Source:HGNC Symbol;Acc:HGNC:1514]	protein_coding	41.14	122183668	122291629	10062	3	q13.33	CASR		107961
ENSG00000037042	1500.53418501357	-0.106180306155532	0.0306405647217761	-3.4653508223388	0.000529540214104443	0.00107370349297423	tubulin gamma 2 [Source:HGNC Symbol;Acc:HGNC:12419]	protein_coding	51.91	42659284	42667006	1782	17	q21.2	TUBG2		7722
ENSG00000037241	1070.39533471105	0.144080603646774	0.0298912379667145	4.82016180819327	1.43441830319031e-06	4.14095459986998e-06	ribosomal protein L26 like 1 [Source:HGNC Symbol;Acc:HGNC:17050]	protein_coding	46.12	172958729	172969771	695	5	q35.1	RPL26L1		11042
ENSG00000037280	4330.54091381973	-0.683927226523051	0.044049729353038	-15.5262526369162	2.30459460519039e-54	3.43088593196554e-52	fms related receptor tyrosine kinase 4 [Source:HGNC Symbol;Acc:HGNC:3767]	protein_coding	60.24	180601506	180649624	5833	5	q35.3	FLT4		48118
ENSG00000037474	2751.47242400288	0.135040044869546	0.0284305785719488	4.74981698060776	2.03600828032061e-06	5.76987536932632e-06	NOP2/Sun RNA methyltransferase 2 [Source:HGNC Symbol;Acc:HGNC:25994]	protein_coding	43.29	6599239	6633291	3056	5	p15.31	NSUN2		34052
ENSG00000037637	1335.01159504738	0.0989207246372315	0.0277938944975209	3.55908110128485	0.000372154606981466	0.000772145864657749	F-box protein 42 [Source:HGNC Symbol;Acc:HGNC:29249]	protein_coding	43.86	16246840	16352480	6227	1	p36.13	FBXO42		105640
ENSG00000037749	1688.76850605906	-0.195255588596166	0.0314419368297212	-6.21003692150402	5.29721538712091e-10	2.29098918141821e-09	microfibril associated protein 3 [Source:HGNC Symbol;Acc:HGNC:7034]	protein_coding	43.54	154038959	154220478	1186	5	q33.2	MFAP3		181519
ENSG00000037757	1762.45375789235	-0.114326799233352	0.0396999347517288	-2.87977297565643	0.00397961620694957	0.00699493416271347	methylthioribose-1-phosphate isomerase 1 [Source:HGNC Symbol;Acc:HGNC:28469]	protein_coding	52.2	13764522	13774282	3178	19	p13.13	MRI1		9760
ENSG00000037897	1717.86451620096	0.126272618257404	0.0259270353900121	4.87030685760733	1.1142507049573e-06	3.25841524406959e-06	methyltransferase like 1 [Source:HGNC Symbol;Acc:HGNC:7030]	protein_coding	52.12	57768471	57772119	1378	12	q14.1	METTL1		3648
ENSG00000037965	763.897147832114	0.10536703664132	0.0613035052730959	1.71877670244024	0.0856550392650896	0.116839637033844	homeobox C8 [Source:HGNC Symbol;Acc:HGNC:5129]	protein_coding	51.76	54008985	54012769	2417	12	q13.13	HOXC8		3784
ENSG00000038002	1636.44666891481	-0.115629619287796	0.0397643143810215	-2.90787408478449	0.00363894824901457	0.00643237616958164	aspartylglucosaminidase [Source:HGNC Symbol;Acc:HGNC:318]	protein_coding	39.69	177430774	177442437	2037	4	q34.3	AGA		11663
ENSG00000038210	479.133366474825	0.290876673491712	0.0398409816792685	7.30094142341555	2.85761144961355e-13	1.73542144434428e-12	phosphatidylinositol 4-kinase type 2 beta [Source:HGNC Symbol;Acc:HGNC:18215]	protein_coding	41.15	25160663	25279204	1388	4	p15.2	PI4K2B		118541
ENSG00000038219	3332.7096962891	-0.174174439772245	0.0375834430390455	-4.63433963703896	3.58078687126195e-06	9.83171380033294e-06	biorientation of chromosomes in cell division 1 like 1 [Source:HGNC Symbol;Acc:HGNC:31792]	protein_coding	38.88	13568738	13627725	10567	4	p15.33	BOD1L1		58987
ENSG00000038274	8306.911842695	-0.134926990636834	0.031491409747584	-4.28456495654932	1.83097110021323e-05	4.59498423185278e-05	methionine adenosyltransferase 2B [Source:HGNC Symbol;Acc:HGNC:6905]	protein_coding	38.26	163503114	163519354	2226	5	q34	MAT2B		16240
ENSG00000038295	1124.86604037841	-0.444264750289238	0.0745693113160855	-5.95774243382886	2.55746161000565e-09	1.02570265807122e-08	tolloid like 1 [Source:HGNC Symbol;Acc:HGNC:11843]	protein_coding	35.7	165873237	166104457	7291	4	q32.3	TLL1		231220
ENSG00000038358	2100.89770257371	-0.0764354301127745	0.0255189457057708	-2.99524247569089	0.00274226752426347	0.00493936897726976	enhancer of mRNA decapping 4 [Source:HGNC Symbol;Acc:HGNC:17157]	protein_coding	57.3	67873052	67884499	4767	16	q22.1	EDC4		11447
ENSG00000038382	5655.88246516339	0.348322098247803	0.0483675114113177	7.20157163525882	5.95224409094047e-13	3.50715558691688e-12	trio Rho guanine nucleotide exchange factor [Source:HGNC Symbol;Acc:HGNC:12303]	protein_coding	43.38	14143342	14532128	605	5	p15.2	TRIO		388786
ENSG00000038427	33075.6577775955	0.634525362704414	0.144358170097016	4.39549325319086	1.10521496989903e-05	2.85396615476632e-05	versican [Source:HGNC Symbol;Acc:HGNC:2464]	protein_coding	37.18	83471618	83582303	12345	5	q14.2	VCAN		110685
ENSG00000038532	2085.58427241865	0.0843260096971447	0.027783152824104	3.0351490426956	0.0024041684752117	0.00436869449577383	C-type lectin domain containing 16A [Source:HGNC Symbol;Acc:HGNC:29013]	protein_coding	48.05	10944564	11182186	6812	16	p13.13	CLEC16A		237622
ENSG00000038945	4474.79913405079	0.438252370288264	0.0632191431997936	6.93227317085333	4.14131261997437e-12	2.22667594050113e-11	macrophage scavenger receptor 1 [Source:HGNC Symbol;Acc:HGNC:7376]	protein_coding	35.52	16107878	16567490	3618	8	p22	MSR1		459612
ENSG00000039068	6864.77164502732	-0.753175574002004	0.102686467756952	-7.33471109148182	2.22200288302105e-13	1.36474037784945e-12	cadherin 1 [Source:HGNC Symbol;Acc:HGNC:1748]	protein_coding	46.88	68737292	68835537	4811	16	q22.1	CDH1		98245
ENSG00000039123	4326.27482791577	0.0297859833325916	0.0365078093825846	0.815879775761087	0.414568900263093	0.476094093741628	Mtr4 exosome RNA helicase [Source:HGNC Symbol;Acc:HGNC:18734]	protein_coding	36.82	55307989	55425579	3961	5	q11.2	MTREX		117590
ENSG00000039139	587.774517307605	0.13434434490616	0.108245873596025	1.24110361386647	0.214567474715307	0.266599265865642	dynein axonemal heavy chain 5 [Source:HGNC Symbol;Acc:HGNC:2950]	protein_coding	39.64	13690328	14011818	15781	5	p15.2	DNAH5		321490
ENSG00000039319	2753.77756182834	-0.0539174069162972	0.0359120530331541	-1.50137356019497	0.133258968504892	0.17402481180993	zinc finger FYVE-type containing 16 [Source:HGNC Symbol;Acc:HGNC:20756]	protein_coding	37.74	80408013	80483379	6773	5	q14.1	ZFYVE16		75366
ENSG00000039523	6420.8907160888	-0.107467015127931	0.0387736279308091	-2.77165230242845	0.00557725746728615	0.00955773121994428	RHO family interacting cell polarization regulator 1 [Source:HGNC Symbol;Acc:HGNC:25836]	protein_coding	57.05	67518418	67546788	244	16	q22.1	RIPOR1		28370
ENSG00000039537	430.272386796868	-0.682438016447157	0.198925077839118	-3.43062837456364	0.000602184960863237	0.00120936328711977	complement C6 [Source:HGNC Symbol;Acc:HGNC:1339]	protein_coding	36.68	41142116	41261438	3691	5	p13.1	C6		119322
ENSG00000039560	3686.11285054576	0.109863205314632	0.0474333650643471	2.31615878750313	0.020549600469841	0.0317760974675158	retinoic acid induced 14 [Source:HGNC Symbol;Acc:HGNC:14873]	protein_coding	42.11	34656328	34832612	4986	5	p13.2	RAI14		176284
ENSG00000039600	14.4866380086725	-0.000869386265342667	0.0953160464485579	-0.00912109028579857	0.992722523790821	0.994438446419757	SRY-box transcription factor 30 [Source:HGNC Symbol;Acc:HGNC:30635]	protein_coding	40.71	157625679	157671480	2716	5	q33.3	SOX30		45801
ENSG00000039650	1629.07552296707	0.186977628396019	0.029986424293214	6.23540928280444	4.50598418768266e-10	1.96979001652819e-09	polynucleotide kinase 3'-phosphatase [Source:HGNC Symbol;Acc:HGNC:9154]	protein_coding	59.53	49859882	49878351	548	19	q13.33	PNKP		18469
ENSG00000040199	575.810939793673	0.106945268616992	0.0491381631826557	2.17641974567623	0.0295238886464004	0.0442531074325825	PH domain and leucine rich repeat protein phosphatase 2 [Source:HGNC Symbol;Acc:HGNC:29149]	protein_coding	41.82	71637835	71724701	3099	16	q22.2	PHLPP2		86866
ENSG00000040275	665.416873020639	0.253215605747039	0.0414274591825245	6.11226492629928	9.82269377777336e-10	4.12187359534338e-09	spindle apparatus coiled-coil protein 1 [Source:HGNC Symbol;Acc:HGNC:26010]	protein_coding	37.27	169583636	169604778	2529	5	q35.1	SPDL1		21142
ENSG00000040341	2744.46735713716	0.177852121190516	0.0357887603852432	4.96949654796788	6.71269657940256e-07	2.01716532211047e-06	staufen double-stranded RNA binding protein 2 [Source:HGNC Symbol;Acc:HGNC:11371]	protein_coding	38.25	73420369	73747708	2646	8	q21.11	STAU2		327339
ENSG00000040487	857.892952473899	0.252080113485756	0.0315706445248303	7.98463627460931	1.40937247994875e-15	1.08852390443257e-14	solute carrier family 66 member 1 [Source:HGNC Symbol;Acc:HGNC:26001]	protein_coding	54.93	19312326	19329300	1805	1	p36.13	SLC66A1		16974
ENSG00000040531	1196.95521650071	-0.0661559264786401	0.0325229038592607	-2.03413344530743	0.0419381426606796	0.060963024362165	cystinosin, lysosomal cystine transporter [Source:HGNC Symbol;Acc:HGNC:2518]	protein_coding	54.27	3636459	3663103	2657	17	p13.2	CTNS		26644
ENSG00000040608	115.383132923645	0.435966486220226	0.0727557523873295	5.99219267088701	2.07030434387347e-09	8.39450989206268e-09	reticulon 4 receptor [Source:HGNC Symbol;Acc:HGNC:18601]	protein_coding	60.45	20241415	20283246	1777	22	q11.21	RTN4R		41831
ENSG00000040633	3080.69852393682	-0.0909030087817925	0.025761244209906	-3.52867307343942	0.000417648743213022	0.000860049004583466	PHD finger protein 23 [Source:HGNC Symbol;Acc:HGNC:28428]	protein_coding	59.52	7235029	7239722	1768	17	p13.1	PHF23		4693
ENSG00000040933	1237.41453153432	0.041145871994316	0.0279933261068847	1.46984577099599	0.141603529504153	0.183971214832978	inositol polyphosphate-4-phosphatase type I A [Source:HGNC Symbol;Acc:HGNC:6074]	protein_coding	47.33	98444854	98594392	9996	2	q11.2	INPP4A		149538
ENSG00000041353	87.6827067440191	0.758535035141407	0.110647702508415	6.85540700751302	7.11097671800595e-12	3.74885702414173e-11	RAB27B, member RAS oncogene family [Source:HGNC Symbol;Acc:HGNC:9767]	protein_coding	37.74	54717860	54895516	432	18	q21.2	RAB27B		177656
ENSG00000041357	5132.48698956892	0.254166535584948	0.0195891474250002	12.9748646059284	1.69896295692322e-38	8.35426421272518e-37	proteasome 20S subunit alpha 4 [Source:HGNC Symbol;Acc:HGNC:9533]	protein_coding	42.32	78540405	78552417	944	15	q25.1	PSMA4		12012
ENSG00000041515	21.0474572420457	0.316418420443815	0.117602994574679	2.69056431418409	0.00713312843039656	0.0119922580853756	myosin XVI [Source:HGNC Symbol;Acc:HGNC:29822]	protein_coding	38.48	108596152	109208005	6864	13	q33.3	MYO16		611853
ENSG00000041802	1878.92057423419	0.102449244468886	0.0288879896465498	3.54643039278167	0.000390487886244618	0.00080749929018624	large 60S subunit nuclear export GTPase 1 [Source:HGNC Symbol;Acc:HGNC:25652]	protein_coding	41.68	194640791	194672463	3283	3	q29	LSG1		31672
ENSG00000041880	1693.24928365734	-0.000895608705645498	0.0338111424487601	-0.0264885668090858	0.978867652765507	0.98323029411488	poly(ADP-ribose) polymerase family member 3 [Source:HGNC Symbol;Acc:HGNC:273]	protein_coding	59.21	51942345	51948867	2096	3	p21.2	PARP3		6522
ENSG00000041982	7396.47686535595	0.436352199934638	0.12029050165605	3.6274867419068	0.000286193465854597	0.00060493179242185	tenascin C [Source:HGNC Symbol;Acc:HGNC:5318]	protein_coding	41.85	115019575	115118257	8500	9	q33.1	TNC		98682
ENSG00000041988	837.659206830807	0.139351022362531	0.0281073296925966	4.95781790325091	7.12893325748104e-07	2.13512735269739e-06	THAP domain containing 3 [Source:HGNC Symbol;Acc:HGNC:20855]	protein_coding	56.77	6624866	6635586	1366	1	p36.31	THAP3		10720
ENSG00000042062	861.112103283295	-0.482838351943306	0.130589794759128	-3.69736664977458	0.00021784758919248	0.000468399738946121	RIPOR family member 3 [Source:HGNC Symbol;Acc:HGNC:16168]	protein_coding	51.6	50586108	50691542	4391	20	q13.13	RIPOR3		105434
ENSG00000042088	555.429389549203	-0.0204730470083064	0.0340555786641099	-0.601165735876403	0.54772960356307	0.606028111074454	tyrosyl-DNA phosphodiesterase 1 [Source:HGNC Symbol;Acc:HGNC:18884]	protein_coding	42.14	89954939	90044764	3040	14	q32.11	TDP1		89825
ENSG00000042286	1142.62317881376	0.288275008472588	0.0530201145685377	5.4370876188874	5.41585094154631e-08	1.86627762218033e-07	apoptosis inducing factor mitochondria associated 2 [Source:HGNC Symbol;Acc:HGNC:21411]	protein_coding	50.25	70098223	70132934	2570	10	q22.1	AIFM2		34711
ENSG00000042317	452.38983940253	-0.388691154640846	0.0416109349986892	-9.34108196927298	9.53546450949832e-21	1.17846140590731e-19	spermatogenesis associated 7 [Source:HGNC Symbol;Acc:HGNC:20423]	protein_coding	37.9	88384924	88470350	2301	14	q31.3	SPATA7		85426
ENSG00000042429	1558.93907280201	-0.0204844780928028	0.0277766935357398	-0.737469996795904	0.460836582364121	0.522024099268593	mediator complex subunit 17 [Source:HGNC Symbol;Acc:HGNC:2375]	protein_coding	39.79	93784227	93814963	2627	11	q21	MED17		30736
ENSG00000042445	5440.95733872534	-0.299815276219995	0.0355342641367194	-8.43735711161612	3.24593565235429e-17	2.9164893593994e-16	retinol saturase [Source:HGNC Symbol;Acc:HGNC:25991]	protein_coding	51.29	85341955	85354531	2335	2	p11.2	RETSAT		12576
ENSG00000042493	6621.16466671053	0.272304903696646	0.0609512047147383	4.46758854022784	7.91062735778138e-06	2.08115677909725e-05	capping actin protein, gelsolin like [Source:HGNC Symbol;Acc:HGNC:1474]	protein_coding	51.32	85394753	85418432	1250	2	p11.2	CAPG		23679
ENSG00000042753	3209.00685038715	0.178342525421781	0.0214823746574361	8.30180686565986	1.02539803015485e-16	8.86947432586504e-16	adaptor related protein complex 2 subunit sigma 1 [Source:HGNC Symbol;Acc:HGNC:565]	protein_coding	52.84	46838136	46850846	793	19	q13.32	AP2S1		12710
ENSG00000042781	74.5947806388122	0.738108879656873	0.096973030864084	7.61148613258665	2.70961978735757e-14	1.84947606024034e-13	usherin [Source:HGNC Symbol;Acc:HGNC:12601]	protein_coding	36.36	215622891	216423448	19010	1	q41	USH2A		800557
ENSG00000042832	196.33400622546	0.410069279046005	0.089202462486813	4.59706231884155	4.28489488819316e-06	1.16447813349038e-05	thyroglobulin [Source:HGNC Symbol;Acc:HGNC:11764]	protein_coding	45.9	132866958	133134903	745	8	q24.22	TG		267945
ENSG00000042980	1116.56682566755	0.126983390187611	0.0670884619314779	1.89277539731509	0.0583877446973414	0.0823160671766949	ADAM metallopeptidase domain 28 [Source:HGNC Symbol;Acc:HGNC:206]	protein_coding	35.71	24294069	24359014	7019	8	p21.2	ADAM28		64945
ENSG00000043039	2020.96140856339	-0.195961593632042	0.118546597314717	-1.65303431790458	0.0983238794204263	0.132176422115422	BARX homeobox 2 [Source:HGNC Symbol;Acc:HGNC:956]	protein_coding	42.77	129375848	129452279	1905	11	q24.3	BARX2		76431
ENSG00000043093	1818.58749800445	0.21602162320172	0.0305901676992864	7.06179924625781	1.64360331397443e-12	9.2446277212697e-12	defective in cullin neddylation 1 domain containing 1 [Source:HGNC Symbol;Acc:HGNC:18184]	protein_coding	39.56	182938074	182985953	7849	3	q26.33	DCUN1D1		47879
ENSG00000043143	4059.35984794659	-0.166653948146686	0.0363036405125855	-4.59055747009482	4.42063713375008e-06	1.19855770709043e-05	jade family PHD finger 2 [Source:HGNC Symbol;Acc:HGNC:22984]	protein_coding	53.79	134524312	134583230	1552	5	q31.1	JADE2		58918
ENSG00000043355	15.6425875115113	2.60282697628867	0.179389140365084	14.5093898716027	1.05656155432305e-47	1.01448664745563e-45	Zic family member 2 [Source:HGNC Symbol;Acc:HGNC:12873]	protein_coding	56.62	99981784	99986765	2963	13	q32.3	ZIC2		4981
ENSG00000043462	2343.16624807527	0.333511930393516	0.0332638135319758	10.0262686379275	1.16849225495893e-23	1.86809101686882e-22	lymphocyte cytosolic protein 2 [Source:HGNC Symbol;Acc:HGNC:6529]	protein_coding	44.62	170246233	170297815	4232	5	q35.1	LCP2		51582
ENSG00000043514	763.254200368606	0.191588614583619	0.0419820905363895	4.56357966303639	5.02887152360016e-06	1.35419014625721e-05	tRNA isopentenyltransferase 1 [Source:HGNC Symbol;Acc:HGNC:20286]	protein_coding	42.31	39838110	39883511	5930	1	p34.2	TRIT1		45401
ENSG00000043591	97.6627229100051	0.0749642940703149	0.142441128245755	0.52628264738944	0.598691837796499	0.653239137434359	adrenoceptor beta 1 [Source:HGNC Symbol;Acc:HGNC:285]	protein_coding	58.77	114043866	114046904	3039	10	q25.3	ADRB1		3038
ENSG00000044012	110.830626152804	0.820015869291652	0.200548318443198	4.08886933411964	4.33480933936207e-05	0.000103199752273809	guanylate cyclase activator 2B [Source:HGNC Symbol;Acc:HGNC:4683]	protein_coding	59.98	42153410	42155820	604	1	p34.2	GUCA2B		2410
ENSG00000044090	3888.55249769146	0.0397056708110668	0.0324297376390312	1.22435991474931	0.220816483965018	0.273609429237962	cullin 7 [Source:HGNC Symbol;Acc:HGNC:21024]	protein_coding	54.7	43037617	43053943	5406	6	p21.1	CUL7		16326
ENSG00000044115	38288.1104607859	0.132096275107184	0.0306607675623649	4.30831598845319	1.64502254417176e-05	4.15144336302879e-05	catenin alpha 1 [Source:HGNC Symbol;Acc:HGNC:2509]	protein_coding	44.15	138610967	138935034	696	5	q31.2	CTNNA1		324067
ENSG00000044446	6824.49693446923	0.120827946140501	0.0447515647064904	2.69997142966884	0.00693454308816593	0.0116971757475747	phosphorylase kinase regulatory subunit alpha 2 [Source:HGNC Symbol;Acc:HGNC:8926]	protein_coding	45.6	18892298	18984114	5077	X	p22.13	PHKA2		91816
ENSG00000044459	1137.71885525242	0.0904119107342658	0.0339395276692009	2.66391187336151	0.00772377941400408	0.0129023850680507	centlein [Source:HGNC Symbol;Acc:HGNC:23432]	protein_coding	36.43	17134982	17503923	2272	9	p22.2	CNTLN		368941
ENSG00000044524	1222.57326990906	0.0783004439487383	0.0738096812631477	1.0608424614324	0.288761501668682	0.347065616441575	EPH receptor A3 [Source:HGNC Symbol;Acc:HGNC:3387]	protein_coding	34.59	89107621	89482134	5712	3	p11.1	EPHA3		374513
ENSG00000044574	21884.0889886729	0.0461397018734699	0.0340113061479897	1.3565989401497	0.174908678715882	0.222241259848298	heat shock protein family A (Hsp70) member 5 [Source:HGNC Symbol;Acc:HGNC:5238]	protein_coding	44.15	125234853	125241382	3921	9	q33.3	HSPA5		6529
ENSG00000046604	10442.0275824568	-0.629427728495144	0.0905304093915492	-6.9526663220182	3.58445838922249e-12	1.94077431704749e-11	desmoglein 2 [Source:HGNC Symbol;Acc:HGNC:3049]	protein_coding	39.17	31498177	31549008	5697	18	q12.1	DSG2		50831
ENSG00000046647	1110.42291337296	-0.0761289361944604	0.0369317944579814	-2.06133867340443	0.0392707411131942	0.057456164100965	gem nuclear organelle associated protein 8 [Source:HGNC Symbol;Acc:HGNC:26044]	protein_coding	41.07	14006726	14029893	3147	X	p22.2	GEMIN8		23167
ENSG00000046651	1880.62994961001	0.100223644406935	0.0389896569707157	2.57051875276079	0.010154632881107	0.0165707188014606	OFD1 centriole and centriolar satellite protein [Source:HGNC Symbol;Acc:HGNC:2567]	protein_coding	39.29	13734743	13777955	669	X	p22.2	OFD1		43212
ENSG00000046653	176.024533363036	0.0710030213582999	0.103549826588059	0.685689427957844	0.492908974855226	0.553409944992442	glycoprotein M6B [Source:HGNC Symbol;Acc:HGNC:4461]	protein_coding	41.49	13770939	13938638	3118	X	p22.2	GPM6B		167699
ENSG00000046889	4165.88009328426	-0.0797167206431038	0.111549091043587	-0.714633529483044	0.474835520691827	0.535787218848917	phosphatidylinositol-3,4,5-trisphosphate dependent Rac exchange factor 2 [Source:HGNC Symbol;Acc:HGNC:22950]	protein_coding	37.16	67952046	68237032	10824	8	q13.2	PREX2		284986
ENSG00000047056	1236.32291124631	-0.130112395132	0.0352968402481004	-3.68623350468324	0.000227597537147664	0.000488198973601473	WD repeat domain 37 [Source:HGNC Symbol;Acc:HGNC:31406]	protein_coding	45.48	1049538	1132384	4582	10	p15.3	WDR37		82846
ENSG00000047188	2973.62984240409	0.0841129142430343	0.0409229170896423	2.05539878935765	0.0398405023442112	0.0581953219497269	YTH domain containing 2 [Source:HGNC Symbol;Acc:HGNC:24721]	protein_coding	34.67	113513694	113595285	6305	5	q22.2	YTHDC2		81591
ENSG00000047230	818.708550852014	0.133570306667913	0.036641151174957	3.64536327011484	0.000267014352370657	0.000567125902607153	CTP synthase 2 [Source:HGNC Symbol;Acc:HGNC:2520]	protein_coding	43.51	16587999	16712936	3953	X	p22.2	CTPS2		124937
ENSG00000047249	2541.82499378033	0.0362132350300926	0.0401406723223444	0.902158158669763	0.366972857882528	0.427454494642149	ATPase H+ transporting V1 subunit H [Source:HGNC Symbol;Acc:HGNC:18303]	protein_coding	39.2	53715543	53843558	2365	8	q11.23	ATP6V1H		128015
ENSG00000047315	4517.85260386935	-0.040710634800627	0.0233348614318132	-1.74462723593142	0.0810497767163113	0.111071254689265	RNA polymerase II subunit B [Source:HGNC Symbol;Acc:HGNC:9188]	protein_coding	40.19	56977722	57031158	608	4	q12	POLR2B		53436
ENSG00000047346	2025.41550086725	-0.0851183379032594	0.0412319623807332	-2.06437756023548	0.0389819323793923	0.057064485044691	family with sequence similarity 214 member A [Source:HGNC Symbol;Acc:HGNC:25609]	protein_coding	37.21	52581317	52709817	1570	15	q21.3	FAM214A		128500
ENSG00000047365	1827.8022516018	0.198969091092601	0.0378771935634391	5.25300510343659	1.49637388469065e-07	4.88466284990449e-07	ArfGAP with RhoGAP domain, ankyrin repeat and PH domain 2 [Source:HGNC Symbol;Acc:HGNC:16924]	protein_coding	35.53	35948221	36244514	1969	4	p14	ARAP2		296293
ENSG00000047410	11041.0883378156	0.0429270826889489	0.042165193636427	1.01806914629852	0.308645096738388	0.367776764926849	translocated promoter region, nuclear basket protein [Source:HGNC Symbol;Acc:HGNC:12017]	protein_coding	34.16	186311652	186375693	9636	1	q31.1	TPR		64041
ENSG00000047457	23569.6299578874	0.170828605489301	0.175258612226838	0.974723029691667	0.329697666156285	0.389431069203525	ceruloplasmin [Source:HGNC Symbol;Acc:HGNC:2295]	protein_coding	37.36	149162410	149221829	3411	3	q25.1	CP		59419
ENSG00000047578	1535.02175907671	0.112684670109428	0.0230460794219493	4.88953752377103	1.01073155502839e-06	2.96906968563464e-06	katanin interacting protein [Source:HGNC Symbol;Acc:HGNC:29068]	protein_coding	47.84	27550133	27780369	440	16	p12.1	KATNIP		230236
ENSG00000047579	976.222919420949	0.0731332727824069	0.0390485406373804	1.87288107541714	0.06108480901501	0.0858573578074116	dystrobrevin binding protein 1 [Source:HGNC Symbol;Acc:HGNC:17328]	protein_coding	39.93	15522807	15663058	1383	6	p22.3	DTNBP1		140251
ENSG00000047597	58.3296203331806	0.645198596340997	0.127339162023488	5.06677275151215	4.0461683785408e-07	1.2498986156212e-06	X-linked Kx blood group [Source:HGNC Symbol;Acc:HGNC:12811]	protein_coding	39.51	37685791	37732130	5174	X	p21.1	XK		46339
ENSG00000047617	208.651209677683	-0.280970275677202	0.0648601203904647	-4.33194193883285	1.47799922322214e-05	3.75093734676662e-05	anoctamin 2 [Source:HGNC Symbol;Acc:HGNC:1183]	protein_coding	44.4	5531869	5946232	463	12	p13.31	ANO2		414363
ENSG00000047621	1137.86019065467	0.0994628368640002	0.029760365665626	3.34212415201882	0.000831398649099716	0.00163073925769867	chromosome 12 open reading frame 4 [Source:HGNC Symbol;Acc:HGNC:1184]	protein_coding	36.55	4487735	4538508	3817	12	p13.32	C12orf4		50773
ENSG00000047634	589.973018437723	0.0194367518502401	0.0598598917337675	0.324704092962395	0.745405036642199	0.78538325625563	Scm polycomb group protein like 1 [Source:HGNC Symbol;Acc:HGNC:10580]	protein_coding	38.89	17737449	17754988	2704	X	p22.13	SCML1		17539
ENSG00000047644	3787.3725801114	0.297320782071535	0.0404177868188608	7.35618660675383	1.89238425443218e-13	1.17519017591546e-12	WWC family member 3 [Source:HGNC Symbol;Acc:HGNC:29237]	protein_coding	46.3	10015254	10144474	6951	X	p22.2	WWC3		129220
ENSG00000047648	1247.34423388638	-0.291393355472257	0.0459421509456464	-6.34261455927479	2.25898111348496e-10	1.018518658753e-09	Rho GTPase activating protein 6 [Source:HGNC Symbol;Acc:HGNC:676]	protein_coding	39.23	11117651	11665920	2564	X	p22.2	ARHGAP6		548269
ENSG00000047662	20.4868372856484	0.111881512644873	0.072747961147625	1.53793330946879	0.124064921888194	0.163091500929984	family with sequence similarity 184 member B [Source:HGNC Symbol;Acc:HGNC:29235]	protein_coding	44.07	17629306	17781621	6731	4	p15.31	FAM184B		152315
ENSG00000047849	23358.9300587649	0.21807271141599	0.0311381614665562	7.00339073166571	2.49840780796833e-12	1.37429367796278e-11	microtubule associated protein 4 [Source:HGNC Symbol;Acc:HGNC:6862]	protein_coding	43.43	47850690	48089272	3724	3	p21.31	MAP4		238582
ENSG00000047932	2615.51820119381	0.0181827187821818	0.0270499636500707	0.672190137384317	0.501462658913485	0.561698718310219	golgi associated PDZ and coiled-coil motif containing [Source:HGNC Symbol;Acc:HGNC:17643]	protein_coding	36.66	117560269	117602542	4597	6	q22.1	GOPC		42273
ENSG00000047936	17.4213604710995	2.02471712690025	0.172677766418814	11.7254072072572	9.44457710799999e-32	2.838095420954e-30	ROS proto-oncogene 1, receptor tyrosine kinase [Source:HGNC Symbol;Acc:HGNC:10261]	protein_coding	37.25	117287353	117425942	7435	6	q22.1	ROS1		138589
ENSG00000048028	916.092121043702	-0.0139208321171875	0.0337466453799497	-0.412510101684314	0.679965578103291	0.72640933172784	ubiquitin specific peptidase 28 [Source:HGNC Symbol;Acc:HGNC:12625]	protein_coding	41.45	113797874	113875570	4669	11	q23.2	USP28		77696
ENSG00000048052	815.80620841602	0.0215243768887924	0.0536400111422114	0.401274653573927	0.688217922629341	0.733618552255812	histone deacetylase 9 [Source:HGNC Symbol;Acc:HGNC:14065]	protein_coding	36.13	18086949	19002416	2524	7	p21.1	HDAC9		915467
ENSG00000048140	2847.25121818973	0.132507964461999	0.0358689722632735	3.69422250209479	0.000220560611380944	0.000474107436862973	tetraspanin 17 [Source:HGNC Symbol;Acc:HGNC:13594]	protein_coding	58.7	176647387	176659054	2550	5	q35.2	TSPAN17		11667
ENSG00000048162	1706.64119457634	0.144488086796355	0.0260077212569376	5.55558425780238	2.76684706952589e-08	9.89370370145363e-08	NOP16 nucleolar protein [Source:HGNC Symbol;Acc:HGNC:26934]	protein_coding	49.26	176383938	176388927	954	5	q35.2	NOP16		4989
ENSG00000048342	1344.41232909082	-0.326117597298914	0.0520438499447224	-6.26620816187303	3.69945726424439e-10	1.63483368809623e-09	coiled-coil and C2 domain containing 2A [Source:HGNC Symbol;Acc:HGNC:29253]	protein_coding	40.21	15469865	15601552	1521	4	p15.32	CC2D2A		131687
ENSG00000048392	4262.4730757952	-0.121683560755744	0.0508388095752477	-2.39351711364596	0.0166877028056721	0.0262471022029312	ribonucleotide reductase regulatory TP53 inducible subunit M2B [Source:HGNC Symbol;Acc:HGNC:17296]	protein_coding	37.81	102204502	102238961	4774	8	q22.3	RRM2B		34459
ENSG00000048405	1151.78641087669	0.030131145050329	0.0354657816714271	0.849583559992534	0.395556655277095	0.456684300617675	zinc finger protein 800 [Source:HGNC Symbol;Acc:HGNC:27267]	protein_coding	37.8	127346790	127431924	1478	7	q31.33	ZNF800		85134
ENSG00000048462	61.148228560633	0.549712012443899	0.165020360336475	3.33117690037182	0.000864796267489748	0.00169113630182648	TNF receptor superfamily member 17 [Source:HGNC Symbol;Acc:HGNC:11913]	protein_coding	40.26	11965210	11968068	891	16	p13.13	TNFRSF17		2858
ENSG00000048471	5963.19631435904	-0.166409490778788	0.0391768744213978	-4.24764591960144	2.16028459910789e-05	5.36664699781441e-05	sorting nexin 29 [Source:HGNC Symbol;Acc:HGNC:30542]	protein_coding	47.13	11976734	12574287	540	16	p13.13	SNX29		597553
ENSG00000048540	150.422736342723	0.385540695629201	0.122686458660502	3.14248776791308	0.00167518712450085	0.00312630954218232	LIM domain only 3 [Source:HGNC Symbol;Acc:HGNC:6643]	protein_coding	35.63	16548372	16610594	3515	12	p12.3	LMO3		62222
ENSG00000048544	2023.12739968379	0.00759508833615332	0.0281701972179349	0.269614311798918	0.787456988746394	0.822375116256129	mitochondrial ribosomal protein S10 [Source:HGNC Symbol;Acc:HGNC:14502]	protein_coding	41.02	42206807	42217861	2100	6	p21.1	MRPS10		11054
ENSG00000048649	2717.13691869033	-0.0779899976330835	0.024236748539682	-3.21784077205707	0.00129159497721912	0.00245274566358511	remodeling and spacing factor 1 [Source:HGNC Symbol;Acc:HGNC:18118]	protein_coding	39.02	77660009	77820869	11242	11	q14.1	RSF1		160860
ENSG00000048707	4555.60194604458	-0.195179149472282	0.0344826657710321	-5.66021057560599	1.51187365459868e-08	5.55049180841013e-08	vacuolar protein sorting 13 homolog D [Source:HGNC Symbol;Acc:HGNC:23595]	protein_coding	42.34	12230030	12512047	16357	1	p36.22	VPS13D		282017
ENSG00000048740	2049.46959103747	0.221532353523697	0.0601298250525937	3.68423412723934	0.00022939132183236	0.00049165671369353	CUGBP Elav-like family member 2 [Source:HGNC Symbol;Acc:HGNC:2550]	protein_coding	41.91	10798397	11336675	2724	10	p14	CELF2		538278
ENSG00000048828	12081.3489315381	-0.108898976970203	0.039529736009066	-2.75486223700627	0.00587168528281316	0.0100231261397232	family with sequence similarity 120A [Source:HGNC Symbol;Acc:HGNC:13247]	protein_coding	42.42	93451685	93566112	5160	9	q22.31	FAM120A		114427
ENSG00000048991	1602.83272489715	0.143756002095994	0.0280861714431967	5.11839082043403	3.0815353851002e-07	9.694469696398e-07	R3H domain containing 1 [Source:HGNC Symbol;Acc:HGNC:9757]	protein_coding	37.98	135531455	135725270	539	2	q21.3	R3HDM1		193815
ENSG00000049089	496.669355438054	0.469261664610524	0.107667748329003	4.35842368669763	1.31002586071078e-05	3.34715629692234e-05	collagen type IX alpha 2 chain [Source:HGNC Symbol;Acc:HGNC:2218]	protein_coding	57.43	40300489	40317813	2852	1	p34.2	COL9A2		17324
ENSG00000049130	3076.255902955	-0.570850413039258	0.0848199367621988	-6.73014428954002	1.69494922180431e-11	8.55222046710776e-11	KIT ligand [Source:HGNC Symbol;Acc:HGNC:6343]	protein_coding	36.84	88492793	88580851	5191	12	q21.32	KITLG		88058
ENSG00000049167	400.709685268291	-0.114113574043349	0.0289809171291384	-3.93754184986145	8.23205781118928e-05	0.000188282269935294	ERCC excision repair 8, CSA ubiquitin ligase complex subunit [Source:HGNC Symbol;Acc:HGNC:3439]	protein_coding	37.18	60866454	60945073	9414	5	q12.1	ERCC8		78619
ENSG00000049192	145.289006915065	0.431392947112225	0.0700981525176159	6.15412720048241	7.54920771891327e-10	3.21019375405675e-09	ADAM metallopeptidase with thrombospondin type 1 motif 6 [Source:HGNC Symbol;Acc:HGNC:222]	protein_coding	35.91	65148738	65481920	7309	5	q12.3	ADAMTS6		333182
ENSG00000049239	6542.87992656976	1.81729816411837e-05	0.0442167597869759	0.000410997588442393	0.999672071378887	0.999672071378887	hexose-6-phosphate dehydrogenase/glucose 1-dehydrogenase [Source:HGNC Symbol;Acc:HGNC:4795]	protein_coding	52.29	9234774	9271337	9147	1	p36.22	H6PD		36563
ENSG00000049245	6490.46399958372	-0.207986153101937	0.0199847254722988	-10.4072559510627	2.29748678295988e-25	4.23651341216931e-24	vesicle associated membrane protein 3 [Source:HGNC Symbol;Acc:HGNC:12644]	protein_coding	42.69	7771296	7781432	2178	1	p36.23	VAMP3		10136
ENSG00000049246	1897.61636341234	-0.607142669198579	0.0777578722600622	-7.80811834932909	5.80480661530998e-15	4.24682583167877e-14	period circadian regulator 3 [Source:HGNC Symbol;Acc:HGNC:8847]	protein_coding	40.55	7784291	7845177	1524	1	p36.23	PER3		60886
ENSG00000049247	19.6022719757755	-0.343676887129611	0.180590392966008	-1.90307403115458	0.0570308859471171	0.0805501076041317	urotensin 2 [Source:HGNC Symbol;Acc:HGNC:12636]	protein_coding	40.81	7843083	7853512	1601	1	p36.23	UTS2		10429
ENSG00000049249	239.18421158753	1.45560945307875	0.103368967683676	14.0816870449275	4.92205776510796e-45	3.83991496896187e-43	TNF receptor superfamily member 9 [Source:HGNC Symbol;Acc:HGNC:11924]	protein_coding	43.92	7915871	7943165	5872	1	p36.23	TNFRSF9		27294
ENSG00000049283	239.72735187925	-0.115737456356062	0.137423472239928	-0.84219569240687	0.399678424564378	0.461082169444487	epsin 3 [Source:HGNC Symbol;Acc:HGNC:18235]	protein_coding	58.65	50532682	50543750	3879	17	q21.33	EPN3		11068
ENSG00000049323	5126.77803605562	0.494218166472531	0.0816277686902367	6.05453480356671	1.40824026970506e-09	5.80134929081087e-09	latent transforming growth factor beta binding protein 1 [Source:HGNC Symbol;Acc:HGNC:6714]	protein_coding	40.26	32946953	33399509	6502	2	p22.3	LTBP1		452556
ENSG00000049449	6650.21955793937	0.354510935291514	0.0351604117376935	10.0826730339868	6.59082778556563e-24	1.07432162393576e-22	reticulocalbin 1 [Source:HGNC Symbol;Acc:HGNC:9934]	protein_coding	46.64	32091074	32105722	2369	11	p13	RCN1		14648
ENSG00000049540	1712.98156711156	-0.339993202297658	0.0837603164817978	-4.05912031590214	4.92579301249723e-05	0.000116212333838023	elastin [Source:HGNC Symbol;Acc:HGNC:3327]	protein_coding	54.95	74027789	74069907	2583	7	q11.23	ELN		42118
ENSG00000049541	1707.04466531957	0.161816841165488	0.0246059518808774	6.57632925354309	4.82204147427979e-11	2.33153495294534e-10	replication factor C subunit 2 [Source:HGNC Symbol;Acc:HGNC:9970]	protein_coding	48.96	74231499	74254458	1576	7	q11.23	RFC2		22959
ENSG00000049618	4212.05661074006	-0.0254300709399469	0.0273599681077907	-0.929462740590904	0.35264932600233	0.413083130949239	AT-rich interaction domain 1B [Source:HGNC Symbol;Acc:HGNC:18040]	protein_coding	40.89	156776020	157210779	10813	6	q25.3	ARID1B		434759
ENSG00000049656	10780.338654524	-0.0356025377959029	0.0512407047935314	-0.69480968186053	0.487174579853667	0.547881482243084	CLPTM1 like [Source:HGNC Symbol;Acc:HGNC:24308]	protein_coding	56.18	1317752	1345099	2492	5	p15.33	CLPTM1L		27347
ENSG00000049759	6507.05136940442	-0.30641353729051	0.0557488458316738	-5.49632073488453	3.87796919851811e-08	1.35708014199598e-07	NEDD4 like E3 ubiquitin protein ligase [Source:HGNC Symbol;Acc:HGNC:7728]	protein_coding	43.38	58044226	58401540	8633	18	q21.31	NEDD4L		357314
ENSG00000049768	156.544855302816	0.976156625460959	0.0860456717496698	11.3446336766463	7.88557752567886e-30	2.02788061028829e-28	forkhead box P3 [Source:HGNC Symbol;Acc:HGNC:6106]	protein_coding	53.75	49250438	49270477	2264	X	p11.23	FOXP3		20039
ENSG00000049769	324.97613601558	0.209778494717524	0.046279101252211	4.53289906332185	5.81796204200966e-06	1.55384273416366e-05	protein phosphatase 1 regulatory subunit 3F [Source:HGNC Symbol;Acc:HGNC:14944]	protein_coding	47.9	49269793	49301461	3477	X	p11.23	PPP1R3F		31668
ENSG00000049860	7457.17699395354	0.0496091436683441	0.0457020536761974	1.08549046876162	0.277704482841377	0.335390789153545	hexosaminidase subunit beta [Source:HGNC Symbol;Acc:HGNC:4879]	protein_coding	42.11	74640023	74722647	2021	5	q13.3	HEXB		82624
ENSG00000049883	616.6022597201	-0.0904833707755069	0.0355972003340644	-2.54186761673276	0.0110261926928165	0.0178993626276844	pentatricopeptide repeat domain 2 [Source:HGNC Symbol;Acc:HGNC:25734]	protein_coding	40.38	72320367	72368395	11145	5	q13.2	PTCD2		48028
ENSG00000050030	127.520682653974	-0.0463656453667788	0.208591778601537	-0.222279351936248	0.824096424830082	0.854152573180745	neurite extension and migration factor [Source:HGNC Symbol;Acc:HGNC:29433]	protein_coding	39.49	74732856	74925472	11717	X	q13.3	NEXMIF		192616
ENSG00000050130	3451.96975373121	-0.210962404653827	0.0287076722134382	-7.34864196181933	2.00230733128493e-13	1.23918539529979e-12	JNK1/MAPK8 associated membrane protein [Source:HGNC Symbol;Acc:HGNC:20184]	protein_coding	36.78	59484443	59505410	2347	14	q23.1	JKAMP		20967
ENSG00000050165	4356.39863358138	-0.250221566582239	0.0693369290420676	-3.60877774714288	0.000307643027258477	0.000646564357379006	dickkopf WNT signaling pathway inhibitor 3 [Source:HGNC Symbol;Acc:HGNC:2893]	protein_coding	48.21	11956207	12009769	9549	11	p15.3	DKK3		53562
ENSG00000050327	770.483714910474	-0.0214370177287518	0.0525321668850635	-0.40807411915169	0.683219260139808	0.729381508834781	Rho guanine nucleotide exchange factor 5 [Source:HGNC Symbol;Acc:HGNC:13209]	protein_coding	48.06	144355288	144380632	771	7	q35	ARHGEF5		25344
ENSG00000050344	1678.43158814473	1.03147952455857	0.0644801885918826	15.9968441017933	1.34418321012115e-57	2.39692977479516e-55	nuclear factor, erythroid 2 like 3 [Source:HGNC Symbol;Acc:HGNC:7783]	protein_coding	44.68	26152198	26187137	3740	7	p15.2	NFE2L3		34939
ENSG00000050393	1944.10740836517	-0.0187491654153901	0.0310675389433392	-0.603496963489276	0.546178134946399	0.60463996607941	mitochondrial calcium uniporter regulator 1 [Source:HGNC Symbol;Acc:HGNC:21097]	protein_coding	41.24	13786557	13814568	5471	6	p23	MCUR1		28011
ENSG00000050405	5672.67924636078	-0.170192777753264	0.049069231351535	-3.46842151518519	0.000523525422992091	0.00106190587986158	LIM domain and actin binding 1 [Source:HGNC Symbol;Acc:HGNC:24636]	protein_coding	42.32	50175788	50283546	2652	12	q13.12	LIMA1		107758
ENSG00000050426	4018.79718430774	-0.150472713706711	0.0328209977568418	-4.58464775572961	4.54752414415496e-06	1.23213682229425e-05	LETM1 domain containing 1 [Source:HGNC Symbol;Acc:HGNC:24241]	protein_coding	45.34	51047962	51060424	1186	12	q13.12	LETMD1		12462
ENSG00000050438	93.3110216649057	0.274238088209864	0.0711686349254489	3.85335602540551	0.000116509784877989	0.000260701086488572	solute carrier family 4 member 8 [Source:HGNC Symbol;Acc:HGNC:11034]	protein_coding	42.72	51391317	51515763	2262	12	q13.13	SLC4A8		124446
ENSG00000050555	1064.90255313507	-0.371803623718884	0.119549453308124	-3.11004035092159	0.00187061787693268	0.00346591873589707	laminin subunit gamma 3 [Source:HGNC Symbol;Acc:HGNC:6494]	protein_coding	53.66	131009174	131094473	7455	9	q34.12	LAMC3		85299
ENSG00000050628	7403.55685753398	0.114501025527042	0.171870238071587	0.666206242638419	0.505279283309689	0.565229234276423	prostaglandin E receptor 3 [Source:HGNC Symbol;Acc:HGNC:9595]	protein_coding	38.05	70852353	71047808	1914	1	p31.1	PTGER3		195455
ENSG00000050730	60.4417280961118	1.08455901970898	0.116960701187419	9.27284984356468	1.81237473958001e-20	2.19473170889289e-19	TNFAIP3 interacting protein 3 [Source:HGNC Symbol;Acc:HGNC:19315]	protein_coding	37.14	121131408	121227466	2397	4	q27	TNIP3		96058
ENSG00000050748	2893.08774079303	0.0310761845099058	0.0278033214076206	1.11771482458165	0.263688809224473	0.320163059834934	mitogen-activated protein kinase 9 [Source:HGNC Symbol;Acc:HGNC:6886]	protein_coding	43.58	180233143	180292099	4799	5	q35.3	MAPK9		58956
ENSG00000050767	11103.3169482112	-0.20069213578231	0.0954766475642177	-2.10200233148451	0.0355530715704867	0.0524758679620054	collagen type XXIII alpha 1 chain [Source:HGNC Symbol;Acc:HGNC:22990]	protein_coding	50.61	178237476	178590393	2764	5	q35.3	COL23A1		352917
ENSG00000050820	5629.99473334063	-0.0768043480170962	0.0403775682576184	-1.90215387729807	0.0571510406017686	0.0807057641497606	BCAR1 scaffold protein, Cas family member [Source:HGNC Symbol;Acc:HGNC:971]	protein_coding	59.7	75228181	75268053	4064	16	q23.1	BCAR1		39872
ENSG00000051009	2059.71029192936	-0.0767344860312862	0.0285442472218637	-2.68826448407827	0.00718244823162382	0.012068922797407	family with sequence similarity 160 member A2 [Source:HGNC Symbol;Acc:HGNC:25378]	protein_coding	44.55	6211345	6234711	3364	11	p15.4	FAM160A2		23366
ENSG00000051108	13389.3460593682	-0.136443466400025	0.0400343606550015	-3.40815899561465	0.000654027741861363	0.00130491923855703	homocysteine inducible ER protein with ubiquitin like domain 1 [Source:HGNC Symbol;Acc:HGNC:13744]	protein_coding	42.95	56932142	56944864	570	16	q13	HERPUD1		12722
ENSG00000051128	1905.88855429072	0.187396191861028	0.0403912581500546	4.63952351186602	3.49213405859731e-06	9.6012977581936e-06	homer scaffold protein 3 [Source:HGNC Symbol;Acc:HGNC:17514]	protein_coding	56.77	18929201	18941261	1418	19	p13.11	HOMER3		12060
ENSG00000051180	72.1379705334486	0.599316769297937	0.0486364524837499	12.3223783539348	6.86396316832363e-35	2.62692288519782e-33	RAD51 recombinase [Source:HGNC Symbol;Acc:HGNC:9817]	protein_coding	43.47	40694774	40732340	566	15	q15.1	RAD51		37566
ENSG00000051341	41.1854681751718	0.909932942960512	0.0550459999013446	16.5304099224526	2.21631256314765e-61	4.79521386162626e-59	DNA polymerase theta [Source:HGNC Symbol;Acc:HGNC:9186]	protein_coding	39.03	121431431	121545988	8757	3	q13.33	POLQ		114557
ENSG00000051382	4758.7197609876	0.066982829647908	0.0450671514020015	1.48628940512387	0.137202587913394	0.178869317431561	phosphatidylinositol-4,5-bisphosphate 3-kinase catalytic subunit beta [Source:HGNC Symbol;Acc:HGNC:8976]	protein_coding	40.59	138652698	138834928	6259	3	q22.3	PIK3CB		182230
ENSG00000051523	7502.32047504721	0.312098433183819	0.0389430256045352	8.01423177421205	1.10827540257119e-15	8.65863503010242e-15	cytochrome b-245 alpha chain [Source:HGNC Symbol;Acc:HGNC:2577]	protein_coding	61.63	88643289	88651054	692	16	q24.2	CYBA		7765
ENSG00000051596	223.946290907397	0.278105713930027	0.0607675965484213	4.5765462142052	4.7271531843702e-06	1.27867169066136e-05	THO complex 3 [Source:HGNC Symbol;Acc:HGNC:19072]	protein_coding	43.01	175917873	176034680	453	5	q35.2	THOC3		116807
ENSG00000051620	3437.13677205978	0.235242981253096	0.0379582580851238	6.19741245042247	5.73989469077585e-10	2.47190210051008e-09	heme binding protein 2 [Source:HGNC Symbol;Acc:HGNC:15716]	protein_coding	47.12	138403531	138422197	661	6	q24.1	HEBP2		18666
ENSG00000051825	636.108869677586	0.160867216019083	0.0346237954646126	4.64614620842185	3.38193353771279e-06	9.3223370264866e-06	M-phase phosphoprotein 9 [Source:HGNC Symbol;Acc:HGNC:7215]	protein_coding	42.99	123152320	123244014	484	12	q24.31	MPHOSPH9		91694
ENSG00000052126	4711.31193728099	0.696650835963342	0.0668627608965356	10.4191156126704	2.02830435968385e-25	3.75294125936031e-24	pleckstrin homology domain containing A5 [Source:HGNC Symbol;Acc:HGNC:30036]	protein_coding	38.1	19129733	19376400	1954	12	p12.3	PLEKHA5		246667
ENSG00000052344	3780.4250067399	-0.554804481265064	0.0872772905572101	-6.35680229900573	2.05996835208405e-10	9.32675961196093e-10	serine protease 8 [Source:HGNC Symbol;Acc:HGNC:9491]	protein_coding	58.95	31131433	31135727	1837	16	p11.2	PRSS8		4294
ENSG00000052723	2671.41832523389	-0.0344941606437135	0.0254314457017294	-1.35635862185247	0.174985091926178	0.222320943210625	suppressor of IKBKE 1 [Source:HGNC Symbol;Acc:HGNC:26119]	protein_coding	36.9	114769479	114780685	5494	1	p13.2	SIKE1		11206
ENSG00000052749	1340.23537601862	0.273814493085841	0.043095115048376	6.35372461074703	2.10162942054007e-10	9.51273099221862e-10	ribosomal RNA processing 12 homolog [Source:HGNC Symbol;Acc:HGNC:29100]	protein_coding	50.49	97356358	97426076	1919	10	q24.1	RRP12		69718
ENSG00000052795	4518.10728510699	-0.317742179137508	0.0634036600439257	-5.01141698945104	5.40306902934854e-07	1.63634940536093e-06	folliculin interacting protein 2 [Source:HGNC Symbol;Acc:HGNC:29280]	protein_coding	40.58	158769026	158908050	7038	4	q32.1	FNIP2		139024
ENSG00000052802	3860.11697550051	0.0297088329743179	0.0498446745995688	0.596028225943618	0.551156370669341	0.609155048825187	methylsterol monooxygenase 1 [Source:HGNC Symbol;Acc:HGNC:10545]	protein_coding	37	165327667	165343164	2227	4	q32.3	MSMO1		15497
ENSG00000052841	4288.72408982724	0.224067249611211	0.0298177633453693	7.51455590467716	5.71044435142231e-14	3.75459402311709e-13	tetratricopeptide repeat domain 17 [Source:HGNC Symbol;Acc:HGNC:25596]	protein_coding	37.9	43358920	43494933	3648	11	p12	TTC17		136013
ENSG00000052850	19.3290038796551	0.133391835444956	0.141178713292308	0.944843824782353	0.344738614204664	0.404843498098428	ALX homeobox 4 [Source:HGNC Symbol;Acc:HGNC:450]	protein_coding	52.82	44260440	44310139	5727	11	p11.2	ALX4		49699
ENSG00000053108	130.873317754263	-0.520401677287487	0.150331240026869	-3.46170015756189	0.000536774812893559	0.00108728559341203	follistatin like 4 [Source:HGNC Symbol;Acc:HGNC:21389]	protein_coding	46.68	133196455	133612541	5396	5	q31.1	FSTL4		416086
ENSG00000053254	4929.03457058642	-0.227445678196029	0.0369275628733096	-6.15923880425971	7.30954318635683e-10	3.11235784006855e-09	forkhead box N3 [Source:HGNC Symbol;Acc:HGNC:1928]	protein_coding	44.31	89124871	89619149	513	14	q32.11	FOXN3		494278
ENSG00000053328	65.9370181442853	-0.656955117015609	0.0915999826571481	-7.17200045194924	7.39096981437853e-13	4.31259500819563e-12	methyltransferase like 24 [Source:HGNC Symbol;Acc:HGNC:21566]	protein_coding	40.62	110243940	110358349	3184	6	q21	METTL24		114409
ENSG00000053371	3622.10795396067	-0.192169322940779	0.0336938587747237	-5.70339313836441	1.17445678197864e-08	4.36907615799345e-08	aldo-keto reductase family 7 member A2 [Source:HGNC Symbol;Acc:HGNC:389]	protein_coding	52.86	19303965	19312144	1360	1	p36.13	AKR7A2		8179
ENSG00000053372	2096.93806555725	0.0687792753841815	0.0248020363048117	2.7731301792683	0.00555199058775208	0.00951945807982386	MRT4 homolog, ribosome maturation factor [Source:HGNC Symbol;Acc:HGNC:18477]	protein_coding	52.85	19251805	19260128	2049	1	p36.13	MRTO4		8323
ENSG00000053438	104.947443352131	-0.485597541527095	0.110120619126054	-4.40968771680476	1.03519790863611e-05	2.67955917426035e-05	neuronatin [Source:HGNC Symbol;Acc:HGNC:7860]	protein_coding	54.16	37521206	37523690	1222	20	q11.23	NNAT		2484
ENSG00000053501	2134.09787829266	0.0226770697840616	0.0192070374481581	1.18066463114207	0.237735977315209	0.292253159385901	unconventional SNARE in the ER 1 [Source:HGNC Symbol;Acc:HGNC:30882]	protein_coding	55.26	17215346	17219829	559	19	p13.11	USE1		4483
ENSG00000053524	65.4289617834517	0.588760534739273	0.0678304633907899	8.67988371754534	3.96173659386945e-18	3.88911673978945e-17	MCF.2 cell line derived transforming sequence-like 2 [Source:HGNC Symbol;Acc:HGNC:30319]	protein_coding	42.39	183178041	183428778	5326	3	q27.1	MCF2L2		250737
ENSG00000053702	1888.79026587692	-0.369979944676546	0.0444336250794276	-8.32657574112366	8.32143087962426e-17	7.24808689660026e-16	nuclear receptor interacting protein 2 [Source:HGNC Symbol;Acc:HGNC:23078]	protein_coding	51.39	2825348	2835544	2757	12	p13.33	NRIP2		10196
ENSG00000053747	1412.65832097927	0.357612341194815	0.0992652768178256	3.60259249416204	0.0003150592389205	0.000660952329665541	laminin subunit alpha 3 [Source:HGNC Symbol;Acc:HGNC:6483]	protein_coding	42.46	23689453	23956222	10651	18	q11.2	LAMA3		266769
ENSG00000053770	2947.83495539612	-0.257079076804608	0.0290842729326261	-8.83910962464604	9.64844143840885e-19	1.00620346543098e-17	adaptor related protein complex 5 subunit mu 1 [Source:HGNC Symbol;Acc:HGNC:20192]	protein_coding	35.15	57268924	57298742	11675	14	q22.3	AP5M1		29818
ENSG00000053900	1096.07069801817	0.195590430484023	0.0306011124609137	6.3916117668548	1.64146233658522e-10	7.49887650218704e-10	anaphase promoting complex subunit 4 [Source:HGNC Symbol;Acc:HGNC:19990]	protein_coding	37.91	25377263	25418498	2635	4	p15.2	ANAPC4		41235
ENSG00000053918	1795.22227535543	-0.201799177646728	0.0417143889334783	-4.83763954851493	1.31390134676703e-06	3.8127105067934e-06	potassium voltage-gated channel subfamily Q member 1 [Source:HGNC Symbol;Acc:HGNC:6294]	protein_coding	51.55	2444684	2849105	582	11	p15.5	KCNQ1		404421
ENSG00000054116	3013.02947771543	0.0719610027332925	0.0201706218728857	3.56761448341986	0.000360245999524104	0.000749066098702927	trafficking protein particle complex 3 [Source:HGNC Symbol;Acc:HGNC:19942]	protein_coding	49.8	36136570	36156053	1114	1	p34.3	TRAPPC3		19483
ENSG00000054118	7825.26767760536	0.0225533031339976	0.0247747548478127	0.910334058703661	0.362646361991073	0.423052661109213	thyroid hormone receptor associated protein 3 [Source:HGNC Symbol;Acc:HGNC:22964]	protein_coding	43.71	36224432	36305357	4405	1	p34.3	THRAP3		80925
ENSG00000054148	5691.32544292774	-0.0289871672847524	0.0300009742136764	-0.966207533071982	0.333940344164882	0.393783152733344	phosphohistidine phosphatase 1 [Source:HGNC Symbol;Acc:HGNC:30033]	protein_coding	66.23	136848724	136851027	985	9	q34.3	PHPT1		2303
ENSG00000054179	929.940247207541	-0.771888455000446	0.0881703205331422	-8.75451569567905	2.04981775553543e-18	2.06598712540828e-17	ectonucleoside triphosphate diphosphohydrolase 2 [Source:HGNC Symbol;Acc:HGNC:3364]	protein_coding	65.81	137048107	137054061	1427	9	q34.3	ENTPD2		5954
ENSG00000054219	443.388551825272	0.65062614662416	0.105520859470904	6.16585336668495	7.01040264388768e-10	2.99244262723179e-09	lymphocyte antigen 75 [Source:HGNC Symbol;Acc:HGNC:6729]	protein_coding	37.97	159803355	159904756	6932	2	q24.2	LY75		101401
ENSG00000054267	3073.08349402532	0.162502867065699	0.0260506697559695	6.23795351858321	4.43332334146129e-10	1.94011698656668e-09	AT-rich interaction domain 4B [Source:HGNC Symbol;Acc:HGNC:15550]	protein_coding	39.95	235131634	235328219	3463	1	q42.3	ARID4B		196585
ENSG00000054277	401.773561544672	-0.0483613702962021	0.0759230428863431	-0.636978820364183	0.52413863949235	0.583627098266819	opsin 3 [Source:HGNC Symbol;Acc:HGNC:14007]	protein_coding	39.62	241590102	241677376	795	1	q43	OPN3		87274
ENSG00000054282	1590.31016318225	0.12836162739667	0.0306440312607308	4.18879703863117	2.80437067972055e-05	6.87202099363114e-05	SHH signaling and ciliogenesis regulator SDCCAG8 [Source:HGNC Symbol;Acc:HGNC:10671]	protein_coding	39.81	243256034	243500091	699	1	q43	SDCCAG8		244057
ENSG00000054356	182.468454282858	1.05200667471335	0.131056945949919	8.02709590924973	9.98070579474901e-16	7.83157219204024e-15	protein tyrosine phosphatase receptor type N [Source:HGNC Symbol;Acc:HGNC:9676]	protein_coding	53.59	219289623	219309648	3612	2	q35	PTPRN		20025
ENSG00000054392	865.614379871664	-0.317629222101544	0.0473867293323768	-6.70291506876643	2.04302221713313e-11	1.02542906023567e-10	hedgehog acyltransferase [Source:HGNC Symbol;Acc:HGNC:18270]	protein_coding	42.26	210328252	210676296	3639	1	q32.2	HHAT		348044
ENSG00000054523	3960.15540855547	-0.144514048410865	0.034705177600134	-4.16404866374481	3.12653431089813e-05	7.60405759336689e-05	kinesin family member 1B [Source:HGNC Symbol;Acc:HGNC:16636]	protein_coding	42.04	10210570	10381603	7800	1	p36.22	KIF1B		171033
ENSG00000054598	2166.556177658	-0.135752258686257	0.0503502872617527	-2.69615658755889	0.00701446837742297	0.0118147994976586	forkhead box C1 [Source:HGNC Symbol;Acc:HGNC:3800]	protein_coding	56.26	1609915	1613897	3983	6	p25.3	FOXC1		3982
ENSG00000054611	2699.64785234366	0.212601131510007	0.0259003450574632	8.20842853785636	2.24102123722774e-16	1.87545392555413e-15	TBC1 domain family member 22A [Source:HGNC Symbol;Acc:HGNC:1309]	protein_coding	49.42	46762617	47175699	3758	22	q13.31	TBC1D22A		413082
ENSG00000054654	18092.89808866	-0.231670781117404	0.0595569707660769	-3.88990202385112	0.000100284702823834	0.000226709372070543	spectrin repeat containing nuclear envelope protein 2 [Source:HGNC Symbol;Acc:HGNC:17084]	protein_coding	41.08	63761899	64226433	3229	14	q23.2	SYNE2		464534
ENSG00000054690	847.411771515021	-0.523257268859209	0.0556035606330537	-9.41049930799139	4.93785584257804e-21	6.28443817705991e-20	pleckstrin homology, MyTH4 and FERM domain containing H1 [Source:HGNC Symbol;Acc:HGNC:17733]	protein_coding	48.02	67533290	67589612	6615	14	q24.1	PLEKHH1		56322
ENSG00000054793	2898.23344713471	-0.015026662252573	0.0810126245099373	-0.185485439380251	0.852848299800477	0.878398563050609	ATPase phospholipid transporting 9A (putative) [Source:HGNC Symbol;Acc:HGNC:13540]	protein_coding	46.63	51596514	51768390	7437	20	q13.2	ATP9A		171876
ENSG00000054803	303.492817202752	0.0400307595420034	0.165947998583693	0.241224720295825	0.809380952493333	0.841426402467122	cerebellin 4 precursor [Source:HGNC Symbol;Acc:HGNC:16231]	protein_coding	44	55997357	56005519	3154	20	q13.2	CBLN4		8162
ENSG00000054938	68.2085896067415	0.764075720594624	0.172961932461541	4.41759472573262	9.98053345538079e-06	2.59002265121484e-05	chordin like 2 [Source:HGNC Symbol;Acc:HGNC:24168]	protein_coding	51.61	74696429	74731426	344	11	q13.4	CHRDL2		34997
ENSG00000054965	5805.62475031276	0.00407735882568904	0.0278956675720594	0.146164590438874	0.883791458039592	0.903957389827196	family with sequence similarity 168 member A [Source:HGNC Symbol;Acc:HGNC:28999]	protein_coding	41.55	73400487	73598189	7296	11	q13.4	FAM168A		197702
ENSG00000054967	482.678673700112	0.329480205409312	0.0437518247907993	7.53066202346375	5.04837047038057e-14	3.34503501930851e-13	RELT TNF receptor [Source:HGNC Symbol;Acc:HGNC:13764]	protein_coding	59.72	73376399	73397474	3402	11	q13.4	RELT		21075
ENSG00000054983	2614.36833678438	-0.229728651309961	0.0481346596889368	-4.77262439985136	1.81840720264986e-06	5.18217310807855e-06	galactosylceramidase [Source:HGNC Symbol;Acc:HGNC:4115]	protein_coding	39.12	87837820	87993665	2067	14	q31.3	GALC		155845
ENSG00000055044	1991.74126119471	0.202182233788994	0.0321836772335159	6.2821358890103	3.33952739209661e-10	1.47980641702763e-09	NOP58 ribonucleoprotein [Source:HGNC Symbol;Acc:HGNC:29926]	protein_coding	41.15	202265736	202303661	1994	2	q33.1	NOP58		37925
ENSG00000055070	6778.23218645484	0.0946967097374842	0.0256890705779894	3.68626453222566	0.000227569804140749	0.000488198973601473	SUZ RNA binding domain containing 1 [Source:HGNC Symbol;Acc:HGNC:30232]	protein_coding	48.1	16352575	16398145	490	1	p36.13	SZRD1		45570
ENSG00000055118	91.2579840329865	0.124552226828446	0.154904697605671	0.804057131601709	0.421363980700857	0.482940621191751	potassium voltage-gated channel subfamily H member 2 [Source:HGNC Symbol;Acc:HGNC:6251]	protein_coding	59.57	150944961	150978321	3165	7	q36.1	KCNH2		33360
ENSG00000055130	3076.95486080692	0.237477088669562	0.0321419332134609	7.38838846725335	1.4861901063757e-13	9.35469622038729e-13	cullin 1 [Source:HGNC Symbol;Acc:HGNC:2551]	protein_coding	41.21	148697914	148801110	2857	7	q36.1	CUL1		103196
ENSG00000055147	1926.12741721434	-0.0431564704160115	0.0268116116992523	-1.60961865702445	0.10748113266232	0.143322897502792	family with sequence similarity 114 member A2 [Source:HGNC Symbol;Acc:HGNC:1333]	protein_coding	37.35	153990148	154038936	4414	5	q33.2	FAM114A2		48788
ENSG00000055163	13334.7564089115	-0.522276126315292	0.0604452459765423	-8.64048309966308	5.59758205601596e-18	5.42928655247884e-17	cytoplasmic FMR1 interacting protein 2 [Source:HGNC Symbol;Acc:HGNC:13760]	protein_coding	44.29	157266079	157395595	4210	5	q33.3	CYFIP2		129516
ENSG00000055208	5565.79328900302	0.064121893391502	0.0361599603353463	1.77328439513864	0.0761815935101496	0.104940468411647	TGF-beta activated kinase 1 (MAP3K7) binding protein 2 [Source:HGNC Symbol;Acc:HGNC:17075]	protein_coding	38.87	149218641	149411613	648	6	q25.1	TAB2		192972
ENSG00000055211	4162.67915031474	-0.135868281480054	0.0324954547113292	-4.18114726157947	2.90041933924861e-05	7.08811816535951e-05	glycoprotein integral membrane 1 [Source:HGNC Symbol;Acc:HGNC:21074]	protein_coding	42.05	149566294	149591748	2026	6	q25.1	GINM1		25454
ENSG00000055332	3797.84375257872	0.0093824537399741	0.0350880924462045	0.267397087896952	0.789163441359679	0.82378611533892	eukaryotic translation initiation factor 2 alpha kinase 2 [Source:HGNC Symbol;Acc:HGNC:9437]	protein_coding	41.3	37099210	37157522	9837	2	p22.2	EIF2AK2		58312
ENSG00000055483	2804.12152700862	-0.0674816919454907	0.0333411127270595	-2.02397839861904	0.0429723743958817	0.0623045674876672	ubiquitin specific peptidase 36 [Source:HGNC Symbol;Acc:HGNC:20062]	protein_coding	50.03	78787381	78841441	607	17	q25.3	USP36		54060
ENSG00000055609	5865.756261878	0.080231699488012	0.0343487821089515	2.33579459188753	0.0195019496233843	0.0302859734461342	lysine methyltransferase 2C [Source:HGNC Symbol;Acc:HGNC:13726]	protein_coding	38.74	152134922	152436644	14292	7	q36.1	KMT2C		301722
ENSG00000055732	114.840331052495	-0.81141112713453	0.165285397013069	-4.90915193839158	9.14710906030929e-07	2.70131142701078e-06	mucolipin TRP cation channel 3 [Source:HGNC Symbol;Acc:HGNC:13358]	protein_coding	40.77	85018082	85048500	2810	1	p22.3	MCOLN3		30418
ENSG00000055813	145.614163144552	-0.97683171398792	0.0857721826746123	-11.3886773488516	4.76162586243355e-30	1.25433283879398e-28	coiled-coil domain containing 85A [Source:HGNC Symbol;Acc:HGNC:29400]	protein_coding	38.51	56183990	56386172	4114	2	p16.1	CCDC85A		202182
ENSG00000055917	11352.2902334736	0.0601219785182316	0.0270914838906657	2.2192205772437	0.0264717218161401	0.0400220469496418	pumilio RNA binding family member 2 [Source:HGNC Symbol;Acc:HGNC:14958]	protein_coding	37.42	20248691	20352234	6112	2	p24.1	PUM2		103543
ENSG00000055950	3199.70562838978	0.0106348158563995	0.0256348332335097	0.414858008223658	0.678245851536978	0.724930538327661	mitochondrial ribosomal protein L43 [Source:HGNC Symbol;Acc:HGNC:14517]	protein_coding	53.18	100969458	100987515	844	10	q24.31	MRPL43		18057
ENSG00000055955	37.2409381728203	0.861180982895147	0.131546539193665	6.54658790853709	5.88665043004243e-11	2.81528666455345e-10	inter-alpha-trypsin inhibitor heavy chain 4 [Source:HGNC Symbol;Acc:HGNC:6169]	protein_coding	55.63	52812962	52830688	3282	3	p21.1	ITIH4		17726
ENSG00000055957	20.3940102806548	0.981636833305234	0.178437942679751	5.50127858774415	3.7704689420851e-08	1.32117036327391e-07	inter-alpha-trypsin inhibitor heavy chain 1 [Source:HGNC Symbol;Acc:HGNC:6166]	protein_coding	54.93	52777595	52792068	2904	3	p21.1	ITIH1		14473
ENSG00000056050	723.289466757753	0.00853387710550537	0.0305443047545488	0.279393398346527	0.779942936807398	0.815840523146629	histone PARylation factor 1 [Source:HGNC Symbol;Acc:HGNC:26051]	protein_coding	38.61	169729470	169757944	1216	4	q33	HPF1		28474
ENSG00000056097	6704.40278346329	0.00475075235368205	0.025082905511113	0.189401995377977	0.849777760688466	0.875569478867975	zinc finger RNA binding protein [Source:HGNC Symbol;Acc:HGNC:17277]	protein_coding	38.32	32354350	32444740	4717	5	p13.3	ZFR		90390
ENSG00000056277	114.170306079652	0.21351069674983	0.0356336120992946	5.99183423097476	2.07487367956447e-09	8.40883496460855e-09	zinc finger protein 280C [Source:HGNC Symbol;Acc:HGNC:25955]	protein_coding	38.03	130202707	130268899	4638	X	q26.1	ZNF280C		66192
ENSG00000056487	11.0808792298361	0.291453214961843	0.122129602130607	2.38642564846939	0.0170130471594905	0.0267173827791593	PHD finger protein 21B [Source:HGNC Symbol;Acc:HGNC:25161]	protein_coding	52.73	44881162	45010005	3586	22	q13.31	PHF21B		128843
ENSG00000056558	1185.47741515389	0.450584065820073	0.0431499305725784	10.4422894739584	1.58930669822925e-25	2.97458821132249e-24	TNF receptor associated factor 1 [Source:HGNC Symbol;Acc:HGNC:12031]	protein_coding	49.95	120902393	120929173	3715	9	q33.2	TRAF1		26780
ENSG00000056586	3138.67576439337	-0.268997434336972	0.024178136566535	-11.1256479008102	9.41195643907586e-29	2.24599731083653e-27	ring finger and CCCH-type domains 2 [Source:HGNC Symbol;Acc:HGNC:21461]	protein_coding	40.51	122844556	122905359	9248	9	q33.2	RC3H2		60803
ENSG00000056736	1627.47278881202	-0.266508064335499	0.0968708805049703	-2.75116797685993	0.00593831841148275	0.010129411632832	interleukin 17 receptor B [Source:HGNC Symbol;Acc:HGNC:18015]	protein_coding	45.39	53846568	53865794	2016	3	p21.1	IL17RB		19226
ENSG00000056972	2150.81948575609	0.0292713145455659	0.0489781644596501	0.597640088568052	0.550080109137102	0.608121545591017	TRAF3 interacting protein 2 [Source:HGNC Symbol;Acc:HGNC:1343]	protein_coding	44.49	111555381	111606906	5833	6	q21	TRAF3IP2		51525
ENSG00000056998	48.7485406161112	1.0615346184539	0.139149977688996	7.62870850634603	2.37117097494805e-14	1.63245614809003e-13	glycogenin 2 [Source:HGNC Symbol;Acc:HGNC:4700]	protein_coding	43.65	2828822	2882820	3393	X	p22.33	GYG2		53998
ENSG00000057019	2786.46062273758	0.88589056582372	0.0923263136822274	9.59521213933457	8.3744648392319e-22	1.13432755380815e-20	discoidin, CUB and LCCL domain containing 2 [Source:HGNC Symbol;Acc:HGNC:24627]	protein_coding	38.59	98795941	98901695	6128	3	q12.1	DCBLD2		105754
ENSG00000057252	4145.3578419841	0.286790617453409	0.040714777241189	7.04389503974194	1.86938984128591e-12	1.04206763842482e-11	sterol O-acyltransferase 1 [Source:HGNC Symbol;Acc:HGNC:11177]	protein_coding	39.63	179293714	179358680	6840	1	q25.2	SOAT1		64966
ENSG00000057294	718.234653724176	0.119977199702798	0.0871418558544603	1.37680335731175	0.168573052586069	0.215016107869372	plakophilin 2 [Source:HGNC Symbol;Acc:HGNC:9024]	protein_coding	40.77	32790755	32896777	4361	12	p11.21	PKP2		106022
ENSG00000057468	23.8138751780661	0.494048074208076	0.0981633556385513	5.03291753826364	4.83070955567353e-07	1.47512088746546e-06	mutS homolog 4 [Source:HGNC Symbol;Acc:HGNC:7327]	protein_coding	37.01	75796882	75913242	3270	1	p31.1	MSH4		116360
ENSG00000057593	16.5382563355491	0.356693321568931	0.14277997439854	2.49820272815919	0.0124824786207267	0.0200706679130531	coagulation factor VII [Source:HGNC Symbol;Acc:HGNC:3544]	protein_coding	61.36	113105788	113120685	3063	13	q34	F7		14897
ENSG00000057608	17040.4711303334	0.0483873740681788	0.0366277157482358	1.32105901445709	0.186481687589411	0.235471040737171	GDP dissociation inhibitor 2 [Source:HGNC Symbol;Acc:HGNC:4227]	protein_coding	43.74	5765223	5842132	2297	10	p15.1	GDI2		76909
ENSG00000057657	1475.30034265989	-0.0658407047193166	0.0554413701816306	-1.18757354848224	0.235001464246245	0.289154440424919	PR/SET domain 1 [Source:HGNC Symbol;Acc:HGNC:9346]	protein_coding	40.37	105993463	106109939	5066	6	q21	PRDM1		116476
ENSG00000057663	2018.32921747864	0.199577019010244	0.0247166035688123	8.07461342553041	6.76907523475818e-16	5.3817630492122e-15	autophagy related 5 [Source:HGNC Symbol;Acc:HGNC:589]	protein_coding	39.61	106045423	106325791	2261	6	q21	ATG5		280368
ENSG00000057704	2610.77370418922	-0.729439486893124	0.0583011082144494	-12.5115887027399	6.45207346120996e-36	2.63722408199129e-34	transmembrane and coiled-coil domain family 3 [Source:HGNC Symbol;Acc:HGNC:29199]	protein_coding	43.11	94567122	94650557	5874	12	q22	TMCC3		83435
ENSG00000057757	2443.92826001763	-0.00882718588320481	0.0235699457221668	-0.374510233806059	0.70802474419904	0.751856391866882	PITH domain containing 1 [Source:HGNC Symbol;Acc:HGNC:25022]	protein_coding	44.53	23778418	23788232	1590	1	p36.11	PITHD1		9814
ENSG00000057935	2177.10007284985	0.110401977244697	0.0282643918665582	3.90604467154031	9.38191752022808e-05	0.000212953385929138	metastasis associated 1 family member 3 [Source:HGNC Symbol;Acc:HGNC:23784]	protein_coding	43.08	42494569	42756947	5832	2	p21	MTA3		262378
ENSG00000058056	632.939920728514	0.182132012083844	0.0564246859943885	3.22787816846613	0.0012471207656025	0.00237300992770072	ubiquitin specific peptidase 13 [Source:HGNC Symbol;Acc:HGNC:12611]	protein_coding	42.29	179653032	179804366	8015	3	q26.33	USP13		151334
ENSG00000058063	3900.55348385763	0.0102361580424639	0.0369825670260043	0.276783329704137	0.781946482259338	0.817506110199147	ATPase phospholipid transporting 11B (putative) [Source:HGNC Symbol;Acc:HGNC:13553]	protein_coding	36.02	182793503	182921629	7315	3	q26.33	ATP11B		128126
ENSG00000058085	794.488024889792	0.039371958547126	0.166731865418489	0.23613937532759	0.81332452065709	0.844822493707758	laminin subunit gamma 2 [Source:HGNC Symbol;Acc:HGNC:6493]	protein_coding	43.26	183186238	183245127	4313	1	q25.3	LAMC2		58889
ENSG00000058091	3353.24428289754	0.223635535390733	0.0609518389436738	3.6690531289367	0.000243450486531409	0.000520141019742617	cyclin dependent kinase 14 [Source:HGNC Symbol;Acc:HGNC:8883]	protein_coding	37.97	90466424	91210590	759	7	q21.13	CDK14		744166
ENSG00000058262	17944.4463829539	0.316934071200028	0.0311914318268846	10.1609337127914	2.96225820478234e-24	4.95552205041268e-23	SEC61 translocon subunit alpha 1 [Source:HGNC Symbol;Acc:HGNC:18276]	protein_coding	47.3	128051641	128071683	1871	3	q21.3	SEC61A1		20042
ENSG00000058272	4282.77363198838	0.0825146518799383	0.0326753987203882	2.52528370307085	0.0115604921056989	0.018695645345742	protein phosphatase 1 regulatory subunit 12A [Source:HGNC Symbol;Acc:HGNC:7618]	protein_coding	36.07	79773563	79935460	5620	12	q21.31	PPP1R12A		161897
ENSG00000058335	45.856071386668	0.115908624269987	0.105658261946701	1.0970143000124	0.272635141004981	0.329822965461318	Ras protein specific guanine nucleotide releasing factor 1 [Source:HGNC Symbol;Acc:HGNC:9875]	protein_coding	49.94	78959906	79090780	6294	15	q25.1	RASGRF1		130874
ENSG00000058404	62.215861744477	0.132535054574319	0.154192411162894	0.859543304205187	0.390040839328182	0.451054211785804	calcium/calmodulin dependent protein kinase II beta [Source:HGNC Symbol;Acc:HGNC:1461]	protein_coding	55.17	44217150	44334577	2292	7	p13	CAMK2B		117427
ENSG00000058453	1242.2343019385	0.21746574554417	0.0336414671585513	6.46421704853893	1.01824632172263e-10	4.74664839488457e-10	ciliary rootlet coiled-coil, rootletin [Source:HGNC Symbol;Acc:HGNC:21299]	protein_coding	49.14	16740273	16972964	1868	1	p36.13	CROCC		232691
ENSG00000058600	1432.90320457243	0.0845594264869756	0.0251121830956034	3.36726704185985	0.000759171365247106	0.00149903550059197	RNA polymerase III subunit E [Source:HGNC Symbol;Acc:HGNC:30347]	protein_coding	51.68	22297375	22335101	3690	16	p12.2	POLR3E		37726
ENSG00000058668	9120.3553973631	0.078837546776118	0.0498404978579397	1.58179693551273	0.113695934838866	0.150781715466963	ATPase plasma membrane Ca2+ transporting 4 [Source:HGNC Symbol;Acc:HGNC:817]	protein_coding	46.48	203626787	203744081	8697	1	q32.1	ATP2B4		117294
ENSG00000058673	6893.67313179358	0.116273173105479	0.0309710931648994	3.75424827552603	0.000173862469340677	0.000379355424229012	zinc finger CCCH-type containing 11A [Source:HGNC Symbol;Acc:HGNC:29093]	protein_coding	40.74	203795623	203854999	944	1	q32.1	ZC3H11A		59376
ENSG00000058729	1793.11293472326	-0.0894120123799749	0.0338554270472142	-2.64099496530593	0.00826629477628819	0.0137140543231601	RIO kinase 2 [Source:HGNC Symbol;Acc:HGNC:18999]	protein_coding	36.71	97160867	97183247	3909	5	q15	RIOK2		22380
ENSG00000058799	1420.18857497199	0.135556874649975	0.0266810633341222	5.08063988876382	3.76165609227205e-07	1.1711510631101e-06	Yip1 domain family member 1 [Source:HGNC Symbol;Acc:HGNC:25231]	protein_coding	43.43	53851719	53889798	1602	1	p32.3	YIPF1		38079
ENSG00000058804	1012.71850406416	0.102251909101753	0.0292508489752679	3.49569030246638	0.000472837148437952	0.000965973612955135	NDC1 transmembrane nucleoporin [Source:HGNC Symbol;Acc:HGNC:25525]	protein_coding	40.2	53765478	53838463	4552	1	p32.3	NDC1		72985
ENSG00000058866	317.734455925705	0.669874936809895	0.083316693519046	8.04010467190183	8.9761763673073e-16	7.05699679807634e-15	diacylglycerol kinase gamma [Source:HGNC Symbol;Acc:HGNC:2853]	protein_coding	44.7	186105668	186362234	295	3	q27.3	DGKG		256566
ENSG00000059122	2037.97251362372	0.0627690619109441	0.0355658630100748	1.76486823595883	0.0775859132255445	0.106711867597127	FLYWCH-type zinc finger 1 [Source:HGNC Symbol;Acc:HGNC:25404]	protein_coding	52.32	2911931	2951208	5043	16	p13.3	FLYWCH1		39277
ENSG00000059145	480.341708859431	-0.0814027548809285	0.036467443014026	-2.23220352602236	0.0256015144893193	0.0388148907426127	unk like zinc finger [Source:HGNC Symbol;Acc:HGNC:14184]	protein_coding	57.82	1363205	1414751	5250	16	p13.3	UNKL		51546
ENSG00000059377	1786.25068134725	0.340074559844476	0.0425138441502086	7.99914866891207	1.25282378496107e-15	9.75020076263966e-15	thromboxane A synthase 1 [Source:HGNC Symbol;Acc:HGNC:11609]	protein_coding	44.8	139777051	140020325	703	7	q34	TBXAS1		243274
ENSG00000059378	2152.88332444672	0.394124205874673	0.032698879600945	12.0531409847842	1.86697392521184e-33	6.41851395856197e-32	poly(ADP-ribose) polymerase family member 12 [Source:HGNC Symbol;Acc:HGNC:21919]	protein_coding	45.56	140023749	140062951	3021	7	q34	PARP12		39202
ENSG00000059573	4571.84890497371	0.365651833756375	0.0367184255201695	9.95826560034611	2.32075925011184e-23	3.57974908284836e-22	aldehyde dehydrogenase 18 family member A1 [Source:HGNC Symbol;Acc:HGNC:9722]	protein_coding	43.15	95605941	95656711	3352	10	q24.1	ALDH18A1		50770
ENSG00000059588	1280.04607445444	0.305756289804553	0.0458192085346018	6.67310282266555	2.50450783504771e-11	1.24588131941506e-10	TAR (HIV-1) RNA binding protein 1 [Source:HGNC Symbol;Acc:HGNC:11568]	protein_coding	40.31	234391313	234479179	5206	1	q42.2	TARBP1		87866
ENSG00000059691	1293.31917416842	-0.09956552441698	0.0378914351429901	-2.62765250356055	0.00859762938807058	0.0142128903912206	glutamyl-tRNA amidotransferase subunit B [Source:HGNC Symbol;Acc:HGNC:8849]	protein_coding	43.81	151670504	151761007	2369	4	q31.3	GATB		90503
ENSG00000059728	1151.2728506232	0.221711149413861	0.0628568518014658	3.52723916422252	0.000419917273455081	0.000864391424122238	MAX dimerization protein 1 [Source:HGNC Symbol;Acc:HGNC:6761]	protein_coding	40.74	69897688	69942945	860	2	p13.3	MXD1		45257
ENSG00000059758	1796.44698110387	0.157185983222739	0.0349390835359407	4.49885822165445	6.83193994923094e-06	1.80851369585922e-05	cyclin dependent kinase 17 [Source:HGNC Symbol;Acc:HGNC:8750]	protein_coding	37.8	96278261	96400480	4036	12	q23.1	CDK17		122219
ENSG00000059769	698.19555804926	-0.109026653104775	0.0392173661604781	-2.78006056446105	0.00543487611931997	0.00933344637402955	DnaJ heat shock protein family (Hsp40) member C25 [Source:HGNC Symbol;Acc:HGNC:34187]	protein_coding	42.76	111631334	111654351	2280	9	q31.3	DNAJC25		23017
ENSG00000059804	6292.78251297971	0.24756105709708	0.0738725998336125	3.35118917778278	0.000804653125412522	0.00158287141060359	solute carrier family 2 member 3 [Source:HGNC Symbol;Acc:HGNC:11007]	protein_coding	44.55	7919230	7936187	3827	12	p13.31	SLC2A3		16957
ENSG00000059915	162.308870133649	0.108945993997333	0.0556323726547531	1.95832010749275	0.0501924628162578	0.0716839547719957	pleckstrin and Sec7 domain containing [Source:HGNC Symbol;Acc:HGNC:9507]	protein_coding	59.67	102402617	102421539	3382	10	q24.32	PSD		18922
ENSG00000060069	1033.84543468924	0.0791977692547496	0.0330527843562725	2.39609977789118	0.0165705788275705	0.0260881714014734	CTD phosphatase subunit 1 [Source:HGNC Symbol;Acc:HGNC:2498]	protein_coding	53.38	79679803	79754503	3744	18	q23	CTDP1		74700
ENSG00000060138	20515.0860182113	0.501639302426393	0.0563811621544073	8.89728560494349	5.72290949115287e-19	6.09354673969407e-18	Y-box binding protein 3 [Source:HGNC Symbol;Acc:HGNC:2428]	protein_coding	39.08	10699089	10723323	1708	12	p13.2	YBX3		24234
ENSG00000060140	24.3082179373852	0.730738568153264	0.0928435319142586	7.87064594686148	3.52814807367039e-15	2.62982355495863e-14	serine/threonine/tyrosine kinase 1 [Source:HGNC Symbol;Acc:HGNC:18889]	protein_coding	39.44	10618923	10674318	2771	12	p13.2	STYK1		55395
ENSG00000060237	14811.687175319	0.132915103303392	0.0472889295756766	2.81070230381696	0.00494335008446213	0.00855360863942919	WNK lysine deficient protein kinase 1 [Source:HGNC Symbol;Acc:HGNC:14540]	protein_coding	38.73	752579	911452	10796	12	p13.33	WNK1		158873
ENSG00000060339	2684.75254594333	0.279774673992801	0.0325171748265968	8.60390472065136	7.704894909726e-18	7.36321140754557e-17	cell division cycle and apoptosis regulator 1 [Source:HGNC Symbol;Acc:HGNC:24236]	protein_coding	41.75	68721012	68792377	552	10	q21.3	CCAR1		71365
ENSG00000060491	3875.18105124465	0.133258098883771	0.0257782923409484	5.16939202648783	2.34856776902543e-07	7.48580027263321e-07	opioid growth factor receptor [Source:HGNC Symbol;Acc:HGNC:15768]	protein_coding	63.45	62804835	62814000	2410	20	q13.33	OGFR		9165
ENSG00000060558	342.946512727313	0.397494649948752	0.045053205827101	8.82278281093252	1.1164976647625e-18	1.15031159403817e-17	G protein subunit alpha 15 [Source:HGNC Symbol;Acc:HGNC:4383]	protein_coding	52.65	3136033	3163749	2273	19	p13.3	GNA15		27716
ENSG00000060566	625.064643909694	0.674715882847027	0.131940724753273	5.11378032907379	3.15774557868929e-07	9.91884194839161e-07	cAMP responsive element binding protein 3 like 3 [Source:HGNC Symbol;Acc:HGNC:18855]	protein_coding	52.71	4153631	4173054	2588	19	p13.3	CREB3L3		19423
ENSG00000060642	1383.07223692336	-0.2414853268499	0.0317457013564625	-7.60686696250106	2.8082011005344e-14	1.91063644689189e-13	phosphatidylinositol glycan anchor biosynthesis class V [Source:HGNC Symbol;Acc:HGNC:26031]	protein_coding	47.96	26787054	26800659	2117	1	p36.11	PIGV		13605
ENSG00000060656	1935.99198647336	-0.230333812842554	0.0796032082373571	-2.89352424283901	0.00380944881993445	0.00671912239142133	protein tyrosine phosphatase receptor type U [Source:HGNC Symbol;Acc:HGNC:9683]	protein_coding	51.58	29236516	29326813	4470	1	p35.3	PTPRU		90297
ENSG00000060688	1114.86718843856	0.0981614781808381	0.032654115985946	3.006098166096	0.00264623552668931	0.00477646984333564	small nuclear ribonucleoprotein U5 subunit 40 [Source:HGNC Symbol;Acc:HGNC:30857]	protein_coding	42.02	31259568	31296788	1615	1	p35.2	SNRNP40		37220
ENSG00000060709	93.3747621280937	-0.180484485162102	0.149522780460525	-1.20707015082395	0.227405129050755	0.280915273226751	RIMS binding protein 2 [Source:HGNC Symbol;Acc:HGNC:30339]	protein_coding	48.94	130396137	130716281	6321	12	q24.33	RIMBP2		320144
ENSG00000060718	259.419851313189	1.20332074307115	0.167782598213982	7.17190433263224	7.39616223164405e-13	4.31407349147692e-12	collagen type XI alpha 1 chain [Source:HGNC Symbol;Acc:HGNC:2186]	protein_coding	33.18	102876467	103108872	7311	1	p21.1	COL11A1		232405
ENSG00000060749	1993.14791456586	0.100346410941451	0.0327153891613344	3.06725408175944	0.00216035139401446	0.00396158007353065	glutamine and serine rich 1 [Source:HGNC Symbol;Acc:HGNC:26154]	protein_coding	38.69	32892811	32993316	9706	11	p13	QSER1		100505
ENSG00000060762	3071.00816783672	-0.325290428164165	0.0440443962221346	-7.38551225730481	1.51867544701321e-13	9.5443634696682e-13	mitochondrial pyruvate carrier 1 [Source:HGNC Symbol;Acc:HGNC:21606]	protein_coding	38.93	166364919	166383013	904	6	q27	MPC1		18094
ENSG00000060971	2863.53384574088	-0.0323851396981077	0.0424735969651808	-0.762476974216629	0.445775380640278	0.506838361942951	acetyl-CoA acyltransferase 1 [Source:HGNC Symbol;Acc:HGNC:82]	protein_coding	51.46	38103129	38137242	964	3	p22.2	ACAA1		34113
ENSG00000060982	868.381846206316	0.375483660928722	0.086520765392794	4.33980974652814	1.42606126892764e-05	3.62536365516039e-05	branched chain amino acid transaminase 1 [Source:HGNC Symbol;Acc:HGNC:976]	protein_coding	40.01	24810024	24949101	9314	12	p12.1	BCAT1		139077
ENSG00000061273	5588.24814925381	0.095441694841058	0.0340466746678762	2.80326039979197	0.0050588805630665	0.00874139653890747	histone deacetylase 7 [Source:HGNC Symbol;Acc:HGNC:14067]	protein_coding	54.88	47782722	47833132	4065	12	q13.11	HDAC7		50410
ENSG00000061337	1987.19782605317	-0.129378052508439	0.0626536379151839	-2.06497271050057	0.0389255824544649	0.0569871369982499	leucine zipper tumor suppressor 1 [Source:HGNC Symbol;Acc:HGNC:13861]	protein_coding	50.43	20246165	20303963	5706	8	p21.3	LZTS1		57798
ENSG00000061455	59.0415398590614	0.547530808880846	0.0746682510357934	7.33284630730642	2.25315283866325e-13	1.38282568506008e-12	PR/SET domain 6 [Source:HGNC Symbol;Acc:HGNC:9350]	protein_coding	40.18	123089241	123194266	9147	5	q23.2	PRDM6		105025
ENSG00000061656	3217.24312853567	0.00667241220937183	0.0427498036002233	0.156080534819977	0.875969541278032	0.897541058680219	sperm associated antigen 4 [Source:HGNC Symbol;Acc:HGNC:11214]	protein_coding	59.57	35615829	35621094	1542	20	q11.22	SPAG4		5265
ENSG00000061676	20674.092210657	-0.0663017489645401	0.0344861689462598	-1.922560579804	0.0545352586805656	0.0773416922399526	NCK associated protein 1 [Source:HGNC Symbol;Acc:HGNC:7666]	protein_coding	35.82	182909115	183038858	20332	2	q32.1	NCKAP1		129743
ENSG00000061794	3574.4137509001	-0.00413286588685257	0.025255260036753	-0.16364376691581	0.870011588098001	0.892225117870585	mitochondrial ribosomal protein S35 [Source:HGNC Symbol;Acc:HGNC:16635]	protein_coding	38.61	27710822	27756295	557	12	p11.22	MRPS35		45473
ENSG00000061918	4996.70141210427	0.117683852257369	0.058191252230686	2.02236328908747	0.0431388347065449	0.0625347392159286	guanylate cyclase 1 soluble subunit beta 1 [Source:HGNC Symbol;Acc:HGNC:4687]	protein_coding	36.48	155758992	155807811	2316	4	q32.1	GUCY1B1		48819
ENSG00000061936	2046.29934318476	0.237904086788734	0.0274889891980944	8.6545229100394	4.94977753385665e-18	4.82402642894246e-17	splicing factor SWAP [Source:HGNC Symbol;Acc:HGNC:10790]	protein_coding	46.45	131711081	131799738	3536	12	q24.33	SFSWAP		88657
ENSG00000061938	1942.25414964041	0.0361547895488753	0.0514512052332364	0.702700537042426	0.48224239292754	0.543012095623842	tyrosine kinase non receptor 2 [Source:HGNC Symbol;Acc:HGNC:19297]	protein_coding	58.27	195863364	195911945	2850	3	q29	TNK2		48581
ENSG00000061987	3615.91854632904	0.134874622450858	0.0335810607238681	4.01638958220859	5.9096533190758e-05	0.000137741948303136	MON2 homolog, regulator of endosome-to-Golgi trafficking [Source:HGNC Symbol;Acc:HGNC:29177]	protein_coding	36.21	62466817	62600476	10382	12	q14.1	MON2		133659
ENSG00000062038	248.761545123094	0.126323876362306	0.127593823849134	0.990046951737023	0.322151170452051	0.381712087836833	cadherin 3 [Source:HGNC Symbol;Acc:HGNC:1762]	protein_coding	49.21	68636189	68727468	532	16	q22.1	CDH3		91279
ENSG00000062096	82.393044114711	-0.540692060117584	0.153405883373021	-3.52458490006437	0.000424146871298286	0.000872323356217655	arylsulfatase F [Source:HGNC Symbol;Acc:HGNC:721]	protein_coding	40.73	3041471	3112727	2165	X	p22.33	ARSF		71256
ENSG00000062194	6022.22803373107	-0.0224617526240939	0.0277005920294516	-0.810876265756786	0.417436731446929	0.478946888297343	GC-rich promoter binding protein 1 [Source:HGNC Symbol;Acc:HGNC:29520]	protein_coding	40.02	57173948	57264679	4683	5	q11.2	GPBP1		90731
ENSG00000062282	115.683844022162	0.375211035740094	0.111014535369394	3.37983701405948	0.000725288262856858	0.00143632568237469	diacylglycerol O-acyltransferase 2 [Source:HGNC Symbol;Acc:HGNC:16940]	protein_coding	52.02	75759512	75801535	747	11	q13.5	DGAT2		42023
ENSG00000062370	141.105650268041	-0.38190283349792	0.0431894553572176	-8.84250172499798	9.35988542553792e-19	9.77367186616498e-18	zinc finger protein 112 [Source:HGNC Symbol;Acc:HGNC:12892]	protein_coding	38.31	44326555	44367217	3660	19	q13.31	ZNF112		40662
ENSG00000062485	7286.81604169324	-0.0448779323820787	0.0251876660861244	-1.78174239044726	0.0747912507066169	0.103182930217333	citrate synthase [Source:HGNC Symbol;Acc:HGNC:2422]	protein_coding	46.15	56271699	56300391	2811	12	q13.3	CS		28692
ENSG00000062524	96.5755712900436	0.22680347877468	0.125742208488011	1.80371795200578	0.0712755338121543	0.098758256780198	leukocyte receptor tyrosine kinase [Source:HGNC Symbol;Acc:HGNC:6721]	protein_coding	57.9	41503637	41513887	3072	15	q15.1	LTK		10250
ENSG00000062582	969.639950623454	-0.0880947454707575	0.0369264654890648	-2.38568041387133	0.0170475583380479	0.026767034467828	mitochondrial ribosomal protein S24 [Source:HGNC Symbol;Acc:HGNC:14510]	protein_coding	50.93	43866558	43869893	667	7	p13	MRPS24		3335
ENSG00000062598	2102.90779879505	0.210021087832523	0.0301678751245368	6.96174612781078	3.36080753099867e-12	1.82638391847004e-11	engulfment and cell motility 2 [Source:HGNC Symbol;Acc:HGNC:17233]	protein_coding	44.15	46366050	46432985	3666	20	q13.12	ELMO2		66935
ENSG00000062650	3730.32301722052	-0.0147775490460101	0.0234130591871017	-0.631166945246997	0.527931372440957	0.587274197610032	WAPL cohesin release factor [Source:HGNC Symbol;Acc:HGNC:23293]	protein_coding	39.86	86435256	86521792	3207	10	q23.2	WAPL		86536
ENSG00000062716	12528.8821796925	0.503068187342665	0.061360315768929	8.19859189182015	2.43219108511116e-16	2.02603515082643e-15	vacuole membrane protein 1 [Source:HGNC Symbol;Acc:HGNC:29559]	protein_coding	39.75	59707192	59842255	231	17	q23.1	VMP1		135063
ENSG00000062725	2757.06837865773	-0.168670216666634	0.0285532586073269	-5.90721426882436	3.47941082001219e-09	1.3764114913783e-08	amyloid beta precursor protein binding protein 2 [Source:HGNC Symbol;Acc:HGNC:622]	protein_coding	39.71	60443158	60526242	6492	17	q23.2	APPBP2		83084
ENSG00000062822	723.439639343295	0.313078615760026	0.0274083937451742	11.4227276020197	3.21967677578447e-30	8.59304194747608e-29	DNA polymerase delta 1, catalytic subunit [Source:HGNC Symbol;Acc:HGNC:9175]	protein_coding	55.06	50384204	50418018	3474	19	q13.33	POLD1		33814
ENSG00000063046	34519.7527759114	-0.273933082403151	0.0493697254438601	-5.54860453325083	2.87958695845618e-08	1.02877713727143e-07	eukaryotic translation initiation factor 4B [Source:HGNC Symbol;Acc:HGNC:3285]	protein_coding	42.71	53006282	53042215	3856	12	q13.13	EIF4B		35933
ENSG00000063127	95.5257394856877	-0.0140690223813935	0.124799271084078	-0.112733209570712	0.910242071638463	0.926805427400222	solute carrier family 6 member 16 [Source:HGNC Symbol;Acc:HGNC:13622]	protein_coding	43.07	49289638	49325215	2904	19	q13.33	SLC6A16		35577
ENSG00000063169	536.389918793101	0.15781528295633	0.0320682943100271	4.92122472840672	8.60043053557215e-07	2.54809542268996e-06	BRD4 interacting chromatin remodeling complex associated protein [Source:HGNC Symbol;Acc:HGNC:4332]	protein_coding	51.9	47608196	47703277	5739	19	q13.33	BICRA		95081
ENSG00000063176	897.614166707088	0.00304184874334611	0.0306187886151815	0.0993458226442665	0.920863697132494	0.935569766877566	sphingosine kinase 2 [Source:HGNC Symbol;Acc:HGNC:18859]	protein_coding	56.78	48619291	48630717	2492	19	q13.33	SPHK2		11426
ENSG00000063177	24749.0427865966	0.126770160598086	0.0273908530300826	4.6281932314725	3.68869761632493e-06	1.01126028417139e-05	ribosomal protein L18 [Source:HGNC Symbol;Acc:HGNC:10310]	protein_coding	55.98	48615328	48619184	1645	19	q13.33	RPL18		3856
ENSG00000063180	831.015396835247	-0.226661326326134	0.044934693927726	-5.04423879443135	4.5533037048222e-07	1.39461040426859e-06	carbonic anhydrase 11 [Source:HGNC Symbol;Acc:HGNC:1370]	protein_coding	53.77	48637946	48646187	1715	19	q13.33	CA11		8241
ENSG00000063241	4492.79316573733	0.0831082572271134	0.0376406001705798	2.20794187261848	0.0272483254363404	0.0410928045404736	isochorismatase domain containing 2 [Source:HGNC Symbol;Acc:HGNC:26278]	protein_coding	56.69	55452985	55462343	1075	19	q13.42	ISOC2		9358
ENSG00000063244	7756.02594382784	0.101150731464017	0.0218280653204628	4.63397602943731	3.5870854870694e-06	9.84734160018189e-06	U2 small nuclear RNA auxiliary factor 2 [Source:HGNC Symbol;Acc:HGNC:23156]	protein_coding	56.03	55654146	55674716	3022	19	q13.42	U2AF2		20570
ENSG00000063245	8639.74726950716	0.203481912319516	0.0346081374733335	5.87959731945426	4.11265744183762e-09	1.61315185662797e-08	epsin 1 [Source:HGNC Symbol;Acc:HGNC:21604]	protein_coding	54.85	55675226	55709858	16219	19	q13.42	EPN1		34632
ENSG00000063322	5064.59546129017	-0.101171476319481	0.016915125476362	-5.98112479040508	2.21602014954659e-09	8.95179461456125e-09	mediator complex subunit 29 [Source:HGNC Symbol;Acc:HGNC:23074]	protein_coding	52.37	39391303	39400641	2941	19	q13.2	MED29		9338
ENSG00000063438	159.585839036319	0.239910352723321	0.13463157356481	1.78197688975114	0.0747530004838904	0.103138928564926	aryl-hydrocarbon receptor repressor [Source:HGNC Symbol;Acc:HGNC:346]	protein_coding	51.64	321714	438291	563	5	p15.33	AHRR		116577
ENSG00000063587	1545.04740699589	-0.0507573235134243	0.0365436403970701	-1.38895093542716	0.164847670299892	0.210831240073075	zinc finger protein 275 [Source:HGNC Symbol;Acc:HGNC:13069]	protein_coding	49.09	153334147	153360110	6305	X	q28	ZNF275		25963
ENSG00000063601	1352.04440851646	0.123332670264955	0.0311342158068912	3.96132252149602	7.45357734714779e-05	0.000171778440011599	myotubularin related protein 1 [Source:HGNC Symbol;Acc:HGNC:7449]	protein_coding	42.48	150692971	150765108	700	X	q28	MTMR1		72137
ENSG00000063660	3230.09880194486	0.296322081524345	0.0665385948110932	4.45338652500281	8.45263893351123e-06	2.21548977506197e-05	glypican 1 [Source:HGNC Symbol;Acc:HGNC:4449]	protein_coding	64.64	240435663	240468076	3719	2	q37.3	GPC1		32413
ENSG00000063761	252.944790212678	0.138515371996964	0.0347897552624309	3.98149889104121	6.84820407059569e-05	0.000158389121227988	aarF domain containing kinase 1 [Source:HGNC Symbol;Acc:HGNC:19038]	protein_coding	47.62	77800109	77935014	3268	14	q24.3	ADCK1		134905
ENSG00000063854	2412.66914621513	0.025637433850472	0.0326114760873788	0.7861476058851	0.431781017061379	0.493173123379671	hydroxyacylglutathione hydrolase [Source:HGNC Symbol;Acc:HGNC:4805]	protein_coding	53.32	1795620	1827157	864	16	p13.3	HAGH		31537
ENSG00000063978	3253.60821136935	0.187341205035907	0.026474713314689	7.07623167847352	1.48127143947739e-12	8.36637370288881e-12	ring finger protein 4 [Source:HGNC Symbol;Acc:HGNC:10067]	protein_coding	47.38	2462220	2625320	558	4	p16.3	RNF4		163100
ENSG00000064012	1797.76014942472	0.24237191010375	0.0366307592528556	6.6166226157285	3.67498069263597e-11	1.79891136348126e-10	caspase 8 [Source:HGNC Symbol;Acc:HGNC:1509]	protein_coding	43.9	201233443	201287711	1630	2	q33.1	CASP8		54268
ENSG00000064042	6428.20881563528	-0.492216523962578	0.0635006877056603	-7.75135737496435	9.09154210903143e-15	6.53922040675498e-14	LIM and calponin homology domains 1 [Source:HGNC Symbol;Acc:HGNC:29191]	protein_coding	40.5	41359607	41700044	5129	4	p13	LIMCH1		340437
ENSG00000064102	1712.40546174385	0.182935448847033	0.0334495224933246	5.46900030885467	4.52580960694016e-08	1.5725976978976e-07	integrator complex subunit 13 [Source:HGNC Symbol;Acc:HGNC:20174]	protein_coding	36.38	26905181	26938326	1378	12	p11.23	INTS13		33145
ENSG00000064115	7331.17953929093	-0.218367338466649	0.0528304269413622	-4.13336312252445	3.5749323523819e-05	8.61583651895158e-05	transmembrane 7 superfamily member 3 [Source:HGNC Symbol;Acc:HGNC:23049]	protein_coding	40.31	26971579	27014434	4315	12	p11.23	TM7SF3		42855
ENSG00000064195	61.0562858058364	-0.330540463202324	0.155779684070214	-2.12184576682889	0.0338506919295788	0.0501776905034507	distal-less homeobox 3 [Source:HGNC Symbol;Acc:HGNC:2916]	protein_coding	57.41	49990005	49995224	2602	17	q21.33	DLX3		5219
ENSG00000064199	413.884262661118	0.121996438704966	0.0498605142982249	2.44675451952386	0.0144148980222153	0.0229234173075742	sperm autoantigenic protein 17 [Source:HGNC Symbol;Acc:HGNC:11210]	protein_coding	37.93	124673844	124697518	3604	11	q24.2	SPA17		23674
ENSG00000064201	117.685025590734	0.281808020750969	0.0638528064485606	4.41340070115777	1.01759402525444e-05	2.63726889570226e-05	tetraspanin 32 [Source:HGNC Symbol;Acc:HGNC:13410]	protein_coding	63.03	2301997	2318204	734	11	p15.5	TSPAN32		16207
ENSG00000064205	193.679270450431	1.42701097477837	0.158380171615916	9.01003553802795	2.05989730072301e-19	2.27852443754822e-18	cellular communication network factor 5 [Source:HGNC Symbol;Acc:HGNC:12770]	protein_coding	51.46	44714844	44728509	1600	20	q13.12	CCN5		13665
ENSG00000064225	468.812830359106	0.138046504613638	0.100828537001008	1.36912136900547	0.170961339665649	0.217771383841313	ST3 beta-galactoside alpha-2,3-sialyltransferase 6 [Source:HGNC Symbol;Acc:HGNC:18080]	protein_coding	38.88	98732236	98821201	804	3	q12.1	ST3GAL6		88965
ENSG00000064270	57.3561372795228	0.345388089027161	0.130484958676878	2.64695710930524	0.00812196535942351	0.0134939215611104	ATPase secretory pathway Ca2+ transporting 2 [Source:HGNC Symbol;Acc:HGNC:29103]	protein_coding	48.83	84368527	84464187	3374	16	q24.1	ATP2C2		95660
ENSG00000064300	1615.81181631931	-0.643818438311585	0.0988395496677073	-6.51377348921626	7.32859848365267e-11	3.4721508786637e-10	nerve growth factor receptor [Source:HGNC Symbol;Acc:HGNC:7809]	protein_coding	56.75	49495293	49515008	3408	17	q21.33	NGFR		19715
ENSG00000064309	1072.48744443143	0.027688065263336	0.0992428923252249	0.278992929514797	0.780250250851559	0.816109373505753	cell adhesion associated, oncogene regulated [Source:HGNC Symbol;Acc:HGNC:17104]	protein_coding	39.95	125955796	126063335	9138	11	q24.2	CDON		107539
ENSG00000064313	1375.86675877452	0.107587992797992	0.036306614140835	2.96331661169652	0.00304343350471914	0.00543656929558317	TATA-box binding protein associated factor 2 [Source:HGNC Symbol;Acc:HGNC:11536]	protein_coding	37.49	119730774	119832841	5027	8	q24.12	TAF2		102067
ENSG00000064393	30745.1539190962	-0.118717864061465	0.0601819376287048	-1.972649415077	0.0485355189021171	0.0695931664950653	homeodomain interacting protein kinase 2 [Source:HGNC Symbol;Acc:HGNC:14402]	protein_coding	45.66	139561570	139777998	15329	7	q34	HIPK2		216428
ENSG00000064419	3318.99617871794	0.249231942270298	0.0282061406426843	8.83608805003035	9.9128660614603e-19	1.03046814592772e-17	transportin 3 [Source:HGNC Symbol;Acc:HGNC:17103]	protein_coding	39.8	128954180	129055173	4345	7	q32.1	TNPO3		100993
ENSG00000064489	22.0868696607798	0.0656209593685363	0.0665674216075573	0.985781900272467	0.324240149431817	0.383766951482866	BORCS8-MEF2B readthrough [Source:HGNC Symbol;Acc:HGNC:39979]	protein_coding	54.55	19145569	19192158	1695	19	p13.11	BORCS8-MEF2B		46589
ENSG00000064490	2526.54854059401	0.0998159995182746	0.0190275192589837	5.24587562675292	1.55541808396118e-07	5.06619214139665e-07	regulatory factor X associated ankyrin containing protein [Source:HGNC Symbol;Acc:HGNC:9987]	protein_coding	54.66	19192229	19201869	856	19	p13.11	RFXANK		9640
ENSG00000064545	1719.30000936314	0.0131278114115286	0.0281368312154133	0.466570357941986	0.640807298682676	0.692025824286156	transmembrane protein 161A [Source:HGNC Symbol;Acc:HGNC:26020]	protein_coding	51.6	19119169	19138513	1930	19	p13.11	TMEM161A		19344
ENSG00000064547	1216.10850738481	0.305048700152215	0.0355473606635615	8.5814725610532	9.36662323677509e-18	8.87804878873536e-17	lysophosphatidic acid receptor 2 [Source:HGNC Symbol;Acc:HGNC:3168]	protein_coding	58.93	19623655	19628930	1823	19	p13.11	LPAR2		5275
ENSG00000064601	11684.5396613309	0.138915719327872	0.0309030254563457	4.49521421532359	6.94999442568065e-06	1.83886449609522e-05	cathepsin A [Source:HGNC Symbol;Acc:HGNC:9251]	protein_coding	56.09	45890144	45898949	3056	20	q13.12	CTSA		8805
ENSG00000064607	2214.27753443317	0.0161677241440801	0.0281146089543988	0.575064877135717	0.565247420762629	0.622650865298702	SURP and G-patch domain containing 2 [Source:HGNC Symbol;Acc:HGNC:18641]	protein_coding	50	18990888	19034023	747	19	p13.11	SUGP2		43135
ENSG00000064651	1775.86913702879	-0.463518359069933	0.0618986534865932	-7.48834317002271	6.97484635208216e-14	4.54176692436747e-13	solute carrier family 12 member 2 [Source:HGNC Symbol;Acc:HGNC:10911]	protein_coding	35.24	128083766	128189677	6874	5	q23.3	SLC12A2		105911
ENSG00000064652	1264.26314908658	0.17627741098072	0.03340072423802	5.27765235641399	1.30849401812535e-07	4.29642501661678e-07	sorting nexin 24 [Source:HGNC Symbol;Acc:HGNC:21533]	protein_coding	40.32	122843439	123029354	551	5	q23.2	SNX24		185915
ENSG00000064655	321.798335358676	0.0998039608800737	0.10920515080691	0.913912577773377	0.360762784044839	0.42121871468525	EYA transcriptional coactivator and phosphatase 2 [Source:HGNC Symbol;Acc:HGNC:3520]	protein_coding	45.44	46894624	47188844	2483	20	q13.12	EYA2		294220
ENSG00000064666	4899.8264987726	0.319657225190974	0.0554944380517187	5.76016689984438	8.40308051002436e-09	3.18218873830024e-08	calponin 2 [Source:HGNC Symbol;Acc:HGNC:2156]	protein_coding	59.72	1026586	1039068	2149	19	p13.3	CNN2		12482
ENSG00000064687	640.132143023022	0.339229698379352	0.0520975707939534	6.51143024923388	7.44385925878637e-11	3.52264520829182e-10	ATP binding cassette subfamily A member 7 [Source:HGNC Symbol;Acc:HGNC:37]	protein_coding	60.53	1039997	1065572	6883	19	p13.3	ABCA7		25575
ENSG00000064692	55.1652425190996	-0.109419372231697	0.097395293829094	-1.12345646211307	0.261243681500448	0.317566950311467	synuclein alpha interacting protein [Source:HGNC Symbol;Acc:HGNC:11139]	protein_coding	39.26	122311354	122464219	723	5	q23.2	SNCAIP		152865
ENSG00000064703	1112.67226285177	-0.0814366702308528	0.0284011370159073	-2.86737359089676	0.00413894111512204	0.00724984860482355	DEAD-box helicase 20 [Source:HGNC Symbol;Acc:HGNC:2743]	protein_coding	40.27	111754832	111775602	4658	1	p13.2	DDX20		20770
ENSG00000064726	3646.08617041348	-0.0756063666306239	0.0257624421528605	-2.93475153411375	0.0033381487168618	0.00593117501984535	BTB domain containing 1 [Source:HGNC Symbol;Acc:HGNC:1120]	protein_coding	39.45	83016423	83067252	3194	15	q25.2	BTBD1		50829
ENSG00000064763	765.356544129868	-0.011939026037189	0.0538279851283792	-0.221799608674086	0.824469884105328	0.854485074367833	fatty acyl-CoA reductase 2 [Source:HGNC Symbol;Acc:HGNC:25531]	protein_coding	38.9	29149103	29340980	539	12	p11.22	FAR2		191877
ENSG00000064787	55.8242334118753	1.44212467213313	0.184257038923659	7.82670057305451	5.00840006012945e-15	3.68243351951611e-14	brain enriched myelin associated protein 1 [Source:HGNC Symbol;Acc:HGNC:974]	protein_coding	40.73	53936777	54070594	6112	20	q13.2	BCAS1		133817
ENSG00000064886	147.603972706172	1.29604065136184	0.125773063138328	10.3045963819489	6.71730572354436e-25	1.1899751089078e-23	chitinase 3 like 2 [Source:HGNC Symbol;Acc:HGNC:1933]	protein_coding	44.64	111200771	111243440	2169	1	p13.2	CHI3L2		42669
ENSG00000064932	3777.25450605882	0.482162994537291	0.0447867580621911	10.7657489713312	4.99537063263508e-27	1.0554671778095e-25	strawberry notch homolog 2 [Source:HGNC Symbol;Acc:HGNC:29158]	protein_coding	63.17	1107637	1174268	4906	19	p13.3	SBNO2		66631
ENSG00000064933	670.277026604383	0.101921428762793	0.0305139152009839	3.34016228633639	0.000837294462170562	0.00164111332741173	PMS1 homolog 1, mismatch repair system component [Source:HGNC Symbol;Acc:HGNC:9121]	protein_coding	36.81	189784085	189877629	3156	2	q32.2	PMS1		93544
ENSG00000064961	3993.79305892188	0.00254479670540206	0.019497114195017	0.130521711056729	0.896153678130703	0.914814150416892	high mobility group 20B [Source:HGNC Symbol;Acc:HGNC:5002]	protein_coding	65.34	3572777	3579088	711	19	p13.3	HMG20B		6311
ENSG00000064989	7426.39365506477	-0.786583106216272	0.0573329345773752	-13.7195682030669	7.75257224701182e-43	5.28575587614541e-41	calcitonin receptor like receptor [Source:HGNC Symbol;Acc:HGNC:16709]	protein_coding	33.03	187341964	187448460	6112	2	q32.1	CALCRL		106496
ENSG00000064995	1606.20175493096	-0.0726838811143152	0.0256332580118754	-2.83553035203883	0.0045749667646211	0.00795947096488759	TATA-box binding protein associated factor 11 [Source:HGNC Symbol;Acc:HGNC:11544]	protein_coding	41.17	34877462	34888071	1945	6	p21.31	TAF11		10609
ENSG00000064999	2998.00996830599	-0.303583456392177	0.0440856816450747	-6.88621441392851	5.72966126008793e-12	3.04836764811301e-11	ankyrin repeat and sterile alpha motif domain containing 1A [Source:HGNC Symbol;Acc:HGNC:20961]	protein_coding	44.93	34889255	35091406	5615	6	p21.31	ANKS1A		202151
ENSG00000065000	9299.80045592512	-0.0210776675789846	0.0279581422221483	-0.753900864066959	0.450908751720887	0.512029133252262	adaptor related protein complex 3 subunit delta 1 [Source:HGNC Symbol;Acc:HGNC:568]	protein_coding	56.41	2100988	2164468	4870	19	p13.3	AP3D1		63480
ENSG00000065029	1685.05385786267	-0.0880060199218018	0.0259752553784878	-3.38807140255054	0.000703859383511205	0.001397470477944	zinc finger protein 76 [Source:HGNC Symbol;Acc:HGNC:13149]	protein_coding	48.23	35258909	35295985	1476	6	p21.31	ZNF76		37076
ENSG00000065054	7230.32021355576	-0.71026375975765	0.0489568968874919	-14.5079407583759	1.07911738364863e-47	1.0300492814392e-45	SLC9A3 regulator 2 [Source:HGNC Symbol;Acc:HGNC:11076]	protein_coding	64.6	2025356	2039026	578	16	p13.3	SLC9A3R2		13670
ENSG00000065057	768.901879442803	-0.0196065289210298	0.0288683935192482	-0.679169379756343	0.497030546361213	0.557458852350249	nth like DNA glycosylase 1 [Source:HGNC Symbol;Acc:HGNC:8028]	protein_coding	61.44	2039815	2047866	733	16	p13.3	NTHL1		8051
ENSG00000065060	1199.53822296823	0.0575257307798363	0.0401175036548214	1.43393096626347	0.151591963969774	0.195601367631801	UHRF1 binding protein 1 [Source:HGNC Symbol;Acc:HGNC:21216]	protein_coding	42.65	34792015	34883138	9567	6	p21.31	UHRF1BP1		91123
ENSG00000065135	5975.60841555848	0.0863594159747346	0.0305943187930798	2.82272720496945	0.00476170688983134	0.00825691576205313	G protein subunit alpha i3 [Source:HGNC Symbol;Acc:HGNC:4387]	protein_coding	38.65	109548615	109600195	9044	1	p13.3	GNAI3		51580
ENSG00000065150	9768.55222034508	-0.0723253242993836	0.0355025721492375	-2.03718547476952	0.0416314588774558	0.0605497609755737	importin 5 [Source:HGNC Symbol;Acc:HGNC:6402]	protein_coding	40.27	97953658	98024296	724	13	q32.2	IPO5		70638
ENSG00000065154	3408.13406321455	-0.105730575872171	0.0463051482356337	-2.28334385917821	0.0224101214170479	0.0344071378781754	ornithine aminotransferase [Source:HGNC Symbol;Acc:HGNC:8091]	protein_coding	42.49	124397303	124418976	2039	10	q26.13	OAT		21673
ENSG00000065183	1992.45455571093	-0.00717792063124414	0.0338606717573837	-0.211983999687747	0.832119517058585	0.861109012772735	WD repeat domain 3 [Source:HGNC Symbol;Acc:HGNC:12755]	protein_coding	36.95	117929720	117966543	680	1	p12	WDR3		36823
ENSG00000065243	3626.53315760269	-0.013075854253601	0.0307417111036993	-0.425345687801597	0.670584692469836	0.718066372225685	protein kinase N2 [Source:HGNC Symbol;Acc:HGNC:9406]	protein_coding	36.25	88684222	88836255	2632	1	p22.2	PKN2		152033
ENSG00000065268	1997.48568794782	0.0334763639362937	0.0382359787858986	0.875519994498998	0.381291035869694	0.441911980505501	WD repeat domain 18 [Source:HGNC Symbol;Acc:HGNC:17956]	protein_coding	62.24	984332	998438	1521	19	p13.3	WDR18		14106
ENSG00000065308	2135.04869585616	0.162757731780517	0.039966655257823	4.07233807108887	4.65435569459292e-05	0.000110289471168457	translocation associated membrane protein 2 [Source:HGNC Symbol;Acc:HGNC:16855]	protein_coding	46.66	52497408	52577060	7047	6	p12.2	TRAM2		79652
ENSG00000065320	333.215126002559	0.07653627643405	0.0866100847907936	0.883687813248575	0.376864760771363	0.437563285134295	netrin 1 [Source:HGNC Symbol;Acc:HGNC:8029]	protein_coding	49.77	9021510	9244000	5986	17	p13.1	NTN1		222490
ENSG00000065325	19.0133055713909	0.433774611207956	0.156246572730875	2.77621840675575	0.00549952512137693	0.00943648029444681	glucagon like peptide 2 receptor [Source:HGNC Symbol;Acc:HGNC:4325]	protein_coding	44.97	9822206	9892099	1882	17	p13.1	GLP2R		69893
ENSG00000065328	66.8453177785757	0.634077101675922	0.0579445812686399	10.9428196354762	7.19274926281874e-28	1.59885948339397e-26	minichromosome maintenance 10 replication initiation factor [Source:HGNC Symbol;Acc:HGNC:18043]	protein_coding	43.59	13161558	13211110	4549	10	p13	MCM10		49552
ENSG00000065357	867.9132868491	0.225924488892928	0.0339831242567821	6.6481376810974	2.96824593183601e-11	1.46846727853362e-10	diacylglycerol kinase alpha [Source:HGNC Symbol;Acc:HGNC:2849]	protein_coding	48.71	55927319	55954027	556	12	q13.2	DGKA		26708
ENSG00000065361	9349.13003936778	-0.241229150979162	0.0690291046072936	-3.49460060870722	0.000474771631820909	0.000969315459179403	erb-b2 receptor tyrosine kinase 3 [Source:HGNC Symbol;Acc:HGNC:3431]	protein_coding	50.12	56076799	56103505	237	12	q13.2	ERBB3		26706
ENSG00000065413	1432.92239223326	0.240929320565361	0.0349271133974872	6.89805990616716	5.27175170151066e-12	2.81119667631987e-11	ankyrin repeat domain 44 [Source:HGNC Symbol;Acc:HGNC:25259]	protein_coding	40.24	196967017	197311173	2798	2	q33.1	ANKRD44		344156
ENSG00000065427	7603.04201209597	0.0898465150681331	0.0222732883908361	4.0338235419741	5.48765336105949e-05	0.00012862653631361	lysyl-tRNA synthetase 1 [Source:HGNC Symbol;Acc:HGNC:6215]	protein_coding	45.57	75627474	75648643	2421	16	q23.1	KARS1		21169
ENSG00000065457	1076.39577466982	-0.071914480254492	0.0336422727587285	-2.13762253133845	0.0325473915504664	0.0484315930939402	adenosine deaminase tRNA specific 1 [Source:HGNC Symbol;Acc:HGNC:228]	protein_coding	44.58	75596868	75623300	5757	16	q23.1	ADAT1		26432
ENSG00000065485	3082.24978004078	0.372361468898043	0.0648231172511818	5.74426970944929	9.23185411321675e-09	3.47788731370688e-08	protein disulfide isomerase family A member 5 [Source:HGNC Symbol;Acc:HGNC:24811]	protein_coding	45.22	123067025	123225227	1651	3	q21.1	PDIA5		158202
ENSG00000065491	1107.62692857357	-0.0179047236671437	0.0331524069779495	-0.540073113818027	0.589146611505574	0.644601312446966	TBC1 domain family member 22B [Source:HGNC Symbol;Acc:HGNC:21602]	protein_coding	43.34	37257772	37332970	3462	6	p21.2	TBC1D22B		75198
ENSG00000065518	5494.94639395332	0.184215935092842	0.027757087833676	6.63671694223425	3.20746736430516e-11	1.58055186518615e-10	NADH:ubiquinone oxidoreductase subunit B4 [Source:HGNC Symbol;Acc:HGNC:7699]	protein_coding	39.34	120596328	120602507	651	3	q13.33	NDUFB4		6179
ENSG00000065526	4153.93176493475	-0.0573878268790643	0.0343501839882857	-1.6706701454244	0.0947868488779609	0.127983541083597	spen family transcriptional repressor [Source:HGNC Symbol;Acc:HGNC:17575]	protein_coding	43.57	15836095	15940456	3123	1	p36.21	SPEN		104361
ENSG00000065534	17244.9015890815	0.100624078368116	0.0623408322459079	1.61409584606117	0.106506638270748	0.142105181649352	myosin light chain kinase [Source:HGNC Symbol;Acc:HGNC:7590]	protein_coding	45.34	123610049	123884332	10027	3	q21.1	MYLK		274283
ENSG00000065548	4784.79811068769	-0.0388935786935944	0.0268307871107339	-1.44958768943587	0.147173530983539	0.190414996593038	zinc finger CCCH-type containing 15 [Source:HGNC Symbol;Acc:HGNC:29528]	protein_coding	37.09	186486253	186509361	2032	2	q32.1	ZC3H15		23108
ENSG00000065559	1956.115281872	0.0197319860219939	0.0353379385229396	0.558379657862185	0.576585160524734	0.633120002695551	mitogen-activated protein kinase kinase 4 [Source:HGNC Symbol;Acc:HGNC:6844]	protein_coding	37.09	12020829	12143830	551	17	p12	MAP2K4		123001
ENSG00000065600	369.292310987106	0.14300065423601	0.0525536823480032	2.72103966548108	0.00650769523419901	0.0110230031905373	proton activated chloride channel 1 [Source:HGNC Symbol;Acc:HGNC:25593]	protein_coding	44.57	212363928	212414901	2469	1	q32.3	PACC1		50973
ENSG00000065609	8.10400714746254	0.468602169766482	0.182665637990588	2.56535479207439	0.0103070352776599	0.0168043574476484	synaptosome associated protein 91 [Source:HGNC Symbol;Acc:HGNC:14986]	protein_coding	36.62	83552880	83709691	4521	6	q14.2	SNAP91		156811
ENSG00000065613	8221.52656108321	-0.401627178138717	0.0389742346407862	-10.3049407343183	6.69329215185854e-25	1.18831566464123e-23	STE20 like kinase [Source:HGNC Symbol;Acc:HGNC:11088]	protein_coding	36.59	103967140	104029233	7827	10	q24.33	SLK		62093
ENSG00000065615	946.906990213128	0.158208778578369	0.0343019750444498	4.61223525389882	3.98361761366941e-06	1.08660553062722e-05	cytochrome b5 reductase 4 [Source:HGNC Symbol;Acc:HGNC:20147]	protein_coding	37.45	83859656	83967423	9205	6	q14.2	CYB5R4		107767
ENSG00000065618	63.5569159438795	-0.455061029246287	0.171002113883195	-2.66114271287384	0.00778759415921278	0.0129956078179294	collagen type XVII alpha 1 chain [Source:HGNC Symbol;Acc:HGNC:2194]	protein_coding	48.32	104031286	104085880	5197	10	q25.1	COL17A1		54594
ENSG00000065621	400.619442652976	-0.882275600220648	0.153401639195316	-5.75140920819827	8.85026062504303e-09	3.34139551332185e-08	glutathione S-transferase omega 2 [Source:HGNC Symbol;Acc:HGNC:23064]	protein_coding	43.48	104268873	104304950	6715	10	q25.1	GSTO2		36077
ENSG00000065665	193.819096642895	0.372274443086092	0.0400576456428272	9.29346787890298	1.49341473944503e-20	1.82070931457359e-19	SEC61 translocon subunit alpha 2 [Source:HGNC Symbol;Acc:HGNC:17702]	protein_coding	43.14	12129637	12169961	707	10	p14	SEC61A2		40324
ENSG00000065675	342.425058079125	0.0663519224540328	0.0972131521794425	0.682540592157284	0.494897184487453	0.555296405246709	protein kinase C theta [Source:HGNC Symbol;Acc:HGNC:9410]	protein_coding	43.1	6427143	6580301	3255	10	p15.1	PRKCQ		153158
ENSG00000065717	864.113879098935	-0.466338639831433	0.0513843863203711	-9.07549302863923	1.13163997043856e-19	1.2778790396873e-18	TLE family member 2, transcriptional corepressor [Source:HGNC Symbol;Acc:HGNC:11838]	protein_coding	54.68	2997639	3047635	2812	19	p13.3	TLE2		49996
ENSG00000065802	1347.56037684421	-0.18852475002235	0.0398027738135894	-4.73647266156068	2.17470061485872e-06	6.14467471309638e-06	ankyrin repeat and SOCS box containing 1 [Source:HGNC Symbol;Acc:HGNC:16011]	protein_coding	47.31	238426742	238452250	569	2	q37.3	ASB1		25508
ENSG00000065809	13276.908530373	0.338989424925802	0.0523508478691594	6.47533781636237	9.46000504645851e-11	4.43150986977143e-10	family with sequence similarity 107 member B [Source:HGNC Symbol;Acc:HGNC:23726]	protein_coding	43.19	14518557	14774897	3316	10	p13	FAM107B		256340
ENSG00000065833	1009.2954638279	0.194041967288265	0.0765442586403679	2.53502967740458	0.0112437800002383	0.0182215937345317	malic enzyme 1 [Source:HGNC Symbol;Acc:HGNC:6983]	protein_coding	36.91	83210402	83431051	3338	6	q14.2	ME1		220649
ENSG00000065882	8144.31563515455	-0.21658456694555	0.035091576853515	-6.17198160828319	6.74393470433076e-10	2.88228803575266e-09	TBC1 domain family member 1 [Source:HGNC Symbol;Acc:HGNC:11578]	protein_coding	42.84	37891084	38139175	4119	4	p14	TBC1D1		248091
ENSG00000065883	2665.04050391441	0.196046055673055	0.0280040833507661	7.00062391678646	2.54825133275279e-12	1.4007613271199e-11	cyclin dependent kinase 13 [Source:HGNC Symbol;Acc:HGNC:1733]	protein_coding	38.73	39950121	40099580	5455	7	p14.1	CDK13		149459
ENSG00000065911	1351.5489163875	0.530338528829448	0.0664031483423534	7.98664735134533	1.38658005353801e-15	1.07296301996954e-14	methylenetetrahydrofolate dehydrogenase (NADP+ dependent) 2, methenyltetrahydrofolate cyclohydrolase [Source:HGNC Symbol;Acc:HGNC:7434]	protein_coding	43.85	74186172	74217565	3340	2	p13.1	MTHFD2		31393
ENSG00000065923	858.816982281842	0.183305293271131	0.0619619972676447	2.95835030106187	0.00309290426368228	0.0055194718450206	solute carrier family 9 member A7 [Source:HGNC Symbol;Acc:HGNC:17123]	protein_coding	41.06	46599251	46759118	3838	X	p11.3	SLC9A7		159867
ENSG00000065970	2331.95484334441	-0.101534330704247	0.0261405960624014	-3.88416279651274	0.000102683092160755	0.000231743885464891	forkhead box J2 [Source:HGNC Symbol;Acc:HGNC:24818]	protein_coding	47.53	8032716	8055517	5524	12	p13.31	FOXJ2		22801
ENSG00000065978	22479.7267057265	0.248579742021736	0.0348980446065952	7.12302780353368	1.05581510934047e-12	6.06253070745500e-12	Y-box binding protein 1 [Source:HGNC Symbol;Acc:HGNC:8014]	protein_coding	40.63	42682418	42703805	2979	1	p34.2	YBX1		21387
ENSG00000065989	1648.86149348192	-0.0255796800446719	0.0489454565420929	-0.522616027141835	0.601241485035322	0.655607436947106	phosphodiesterase 4A [Source:HGNC Symbol;Acc:HGNC:8780]	protein_coding	54.53	10416773	10469630	2707	19	p13.2	PDE4A		52857
ENSG00000066027	3575.24572899241	-0.0930098729530003	0.0348937942791227	-2.66551330614823	0.00768708895658303	0.012846384397371	protein phosphatase 2 regulatory subunit B'alpha [Source:HGNC Symbol;Acc:HGNC:9309]	protein_coding	39.33	212285410	212361853	3245	1	q32.3	PPP2R5A		76443
ENSG00000066032	6.96037407478129	0.534229378236619	0.131573362628003	4.06031561074444	4.90064263395092e-05	0.000115679894606915	catenin alpha 2 [Source:HGNC Symbol;Acc:HGNC:2510]	protein_coding	38.65	79185231	80648861	4349	2	p12	CTNNA2		1463630
ENSG00000066044	3800.24251506409	0.113181764678377	0.020980725392246	5.39455917573789	6.86919862256218e-08	2.33486564826805e-07	ELAV like RNA binding protein 1 [Source:HGNC Symbol;Acc:HGNC:3312]	protein_coding	52.21	7958573	8005659	6054	19	p13.2	ELAVL1		47086
ENSG00000066056	4462.8853797477	-0.466485434454957	0.0381769476558661	-12.2190343413502	2.45989253855143e-34	9.15520096859498e-33	tyrosine kinase with immunoglobulin like and EGF like domains 1 [Source:HGNC Symbol;Acc:HGNC:11809]	protein_coding	54.59	43300982	43323108	3893	1	p34.2	TIE1		22126
ENSG00000066084	3243.53321000015	0.0999707741120955	0.031834197206598	3.14035794473797	0.00168741521471062	0.00314659695347153	disco interacting protein 2 homolog B [Source:HGNC Symbol;Acc:HGNC:29284]	protein_coding	41.84	50504985	50748657	2676	12	q13.12	DIP2B		243672
ENSG00000066117	3898.03249808605	0.0998291845816743	0.0232840853822536	4.28744281524415	1.80741765836827e-05	4.53727820890191e-05	SWI/SNF related, matrix associated, actin dependent regulator of chromatin, subfamily d, member 1 [Source:HGNC Symbol;Acc:HGNC:11106]	protein_coding	48.48	50085200	50100707	3283	12	q13.12	SMARCD1		15507
ENSG00000066135	2181.69269277866	0.043125846892477	0.0280098588759451	1.53966669676846	0.123641618630412	0.162640446296668	lysine demethylase 4A [Source:HGNC Symbol;Acc:HGNC:22978]	protein_coding	46.76	43650149	43705518	4486	1	p34.2	KDM4A		55369
ENSG00000066136	2526.90129472315	0.0534242675288774	0.025853535557722	2.06642017721714	0.0387888223608996	0.0568022940574242	nuclear transcription factor Y subunit gamma [Source:HGNC Symbol;Acc:HGNC:7806]	protein_coding	42.65	40691648	40771603	943	1	p34.2	NFYC		79955
ENSG00000066185	180.405830245916	-0.395239201362615	0.0761505032681852	-5.19023754801291	2.10025963839694e-07	6.73269718535501e-07	zinc finger MYND-type containing 12 [Source:HGNC Symbol;Acc:HGNC:21192]	protein_coding	42.82	42430329	42456253	1530	1	p34.2	ZMYND12		25924
ENSG00000066230	1529.94692280214	-1.10159869870245	0.20468767547444	-5.38185162418347	7.37235233251972e-08	2.49543515435539e-07	solute carrier family 9 member A3 [Source:HGNC Symbol;Acc:HGNC:11073]	protein_coding	61.24	470456	524449	5555	5	p15.33	SLC9A3		53993
ENSG00000066248	414.372754742624	0.743454751415291	0.116125167991212	6.40218450725127	1.53169405169845e-10	7.02311369791206e-10	neuronal guanine nucleotide exchange factor [Source:HGNC Symbol;Acc:HGNC:7807]	protein_coding	48.38	232878701	233013256	3184	2	q37.1	NGEF		134555
ENSG00000066279	310.343065005905	0.95408003914007	0.0628085211394346	15.1902961864365	4.1006264134249e-52	5.26219932996633e-50	assembly factor for spindle microtubules [Source:HGNC Symbol;Acc:HGNC:19048]	protein_coding	34.66	197084121	197146694	3924	1	q31.3	ASPM		62573
ENSG00000066294	1023.81028379806	0.242202085560942	0.0458398357226458	5.28365954508187	1.26628482892542e-07	4.16288572102365e-07	CD84 molecule [Source:HGNC Symbol;Acc:HGNC:1704]	protein_coding	41.6	160541095	160579516	8204	1	q23.3	CD84		38421
ENSG00000066322	5381.44294778686	-0.0360158375513908	0.0236495248344708	-1.52289899283284	0.127783977817566	0.167573186362182	ELOVL fatty acid elongase 1 [Source:HGNC Symbol;Acc:HGNC:14418]	protein_coding	58.76	43363398	43368074	1625	1	p34.2	ELOVL1		4676
ENSG00000066336	1439.60908569646	0.438654088398884	0.0366579537503387	11.9661367731097	5.34603668766471e-33	1.75963767405142e-31	Spi-1 proto-oncogene [Source:HGNC Symbol;Acc:HGNC:11241]	protein_coding	52.6	47354860	47378547	1374	11	p11.2	SPI1		23687
ENSG00000066379	1078.89940237153	0.0605442076959777	0.0260170654168576	2.32709595513214	0.0199601587543203	0.0309383413990214	RNA polymerase I subunit H [Source:HGNC Symbol;Acc:HGNC:13182]	protein_coding	41.39	30058899	30064909	3672	6	p22.1	POLR1H		6010
ENSG00000066382	399.415649559366	-0.592112538439227	0.0724767603354374	-8.16968826557379	3.09187337926454e-16	2.53649288803467e-15	metallophosphoesterase domain containing 2 [Source:HGNC Symbol;Acc:HGNC:1180]	protein_coding	40.01	30384493	30586872	5591	11	p14.1	MPPED2		202379
ENSG00000066405	20.9575281344594	0.214598245077447	0.0704334594142161	3.04682244578395	0.00231274277530205	0.00421767554673257	claudin 18 [Source:HGNC Symbol;Acc:HGNC:2039]	protein_coding	42.94	137998735	138033655	3434	3	q22.3	CLDN18		34920
ENSG00000066422	1388.2854604013	0.0366985910287432	0.0289349234268816	1.2683147795943	0.204685561149098	0.255553789394969	zinc finger and BTB domain containing 11 [Source:HGNC Symbol;Acc:HGNC:16740]	protein_coding	40.31	101648889	101677132	5657	3	q12.3	ZBTB11		28243
ENSG00000066427	1064.34568556084	-0.140203524020033	0.0253109138265084	-5.53925176234439	3.03766688432967e-08	1.08120685527566e-07	ataxin 3 [Source:HGNC Symbol;Acc:HGNC:7106]	protein_coding	42.4	92044496	92106621	1098	14	q32.12	ATXN3		62125
ENSG00000066455	2883.935456906	-0.0260898474740542	0.0336093415291697	-0.776267736498518	0.437590918701142	0.498920824239204	golgin A5 [Source:HGNC Symbol;Acc:HGNC:4428]	protein_coding	39.58	92794305	92839947	2879	14	q32.12	GOLGA5		45642
ENSG00000066468	1779.36640615178	-0.0609361108055716	0.100426364770671	-0.606774037322993	0.544000880233565	0.602847933043096	fibroblast growth factor receptor 2 [Source:HGNC Symbol;Acc:HGNC:3689]	protein_coding	45.41	121478332	121598458	4624	10	q26.13	FGFR2		120126
ENSG00000066557	1249.71305449596	0.0172329877322621	0.0322169731585733	0.534903997574216	0.592716243888501	0.647895351268354	leucine rich repeat containing 40 [Source:HGNC Symbol;Acc:HGNC:26004]	protein_coding	35.12	70144805	70205579	2843	1	p31.1	LRRC40		60774
ENSG00000066583	1515.17567533682	-0.0433167993957464	0.0439458736333673	-0.985685249020896	0.324287590224434	0.383767118332256	isochorismatase domain containing 1 [Source:HGNC Symbol;Acc:HGNC:24254]	protein_coding	38.93	129094749	129114028	1942	5	q23.3	ISOC1		19279
ENSG00000066629	2188.57121223599	-0.319884737619729	0.0369354554652999	-8.66064147822016	4.69116806945891e-18	4.58852225817418e-17	EMAP like 1 [Source:HGNC Symbol;Acc:HGNC:3330]	protein_coding	45.19	99737693	99942060	1277	14	q32.2	EML1		204367
ENSG00000066651	660.692036008494	0.307768094870568	0.0360476638125559	8.53780973077561	1.36789921775831e-17	1.2771519336343e-16	tRNA methyltransferase 11 homolog [Source:HGNC Symbol;Acc:HGNC:21080]	protein_coding	37.69	125986479	126203817	1843	6	q22.32	TRMT11		217338
ENSG00000066654	3420.3754431662	-0.0620255899025547	0.0221445560157598	-2.80094077562054	0.00509538693387791	0.00879698305947833	THUMP domain containing 1 [Source:HGNC Symbol;Acc:HGNC:23807]	protein_coding	40.19	20702816	20742084	2567	16	p12.3	THUMPD1		39268
ENSG00000066697	1061.02767104127	0.176587895743076	0.0379736423928894	4.65027541777614	3.31492045184144e-06	9.15439315385144e-06	Myb/SANT DNA binding domain containing 3 [Source:HGNC Symbol;Acc:HGNC:23370]	protein_coding	43.76	100427143	100451734	1880	9	q31.1	MSANTD3		24591
ENSG00000066735	547.336973580715	-1.19692895500953	0.10813770799878	-11.0685622726814	1.78237157256284e-28	4.17352720172831e-27	kinesin family member 26A [Source:HGNC Symbol;Acc:HGNC:20226]	protein_coding	63.82	104138587	104180894	6889	14	q32.33	KIF26A		42307
ENSG00000066739	2988.25129181463	-0.205645456102482	0.0391862357948752	-5.24790023667893	1.53842562936384e-07	5.01487197422398e-07	autophagy related 2B [Source:HGNC Symbol;Acc:HGNC:20187]	protein_coding	37.06	96279195	96363341	13162	14	q32.2	ATG2B		84146
ENSG00000066777	3592.57238736088	-0.00974569273886792	0.0388826561351178	-0.250643698439775	0.802089593393143	0.835130435161407	ADP ribosylation factor guanine nucleotide exchange factor 1 [Source:HGNC Symbol;Acc:HGNC:15772]	protein_coding	38.38	67173511	67343781	5882	8	q13.2	ARFGEF1		170270
ENSG00000066813	5440.28103952607	-0.350302932435511	0.114668028789047	-3.05493114458221	0.00225112197455561	0.00411362120282814	acyl-CoA synthetase medium chain family member 2B [Source:HGNC Symbol;Acc:HGNC:30931]	protein_coding	39.17	20536226	20576427	2935	16	p12.3	ACSM2B		40201
ENSG00000066827	1383.80473539735	-0.117156251724688	0.0635544130797759	-1.84340073407064	0.0652705229925597	0.0911798189221992	zinc finger and AT-hook domain containing [Source:HGNC Symbol;Acc:HGNC:19899]	protein_coding	44.79	134477788	134713049	4273	8	q24.22	ZFAT		235261
ENSG00000066855	1543.73927029189	0.162122872426489	0.0486638821996763	3.33148251019659	0.000863847281183445	0.00168948413062116	mitochondrial fission regulator 1 [Source:HGNC Symbol;Acc:HGNC:29510]	protein_coding	40.22	65644734	65771261	537	8	q13.1	MTFR1		126527
ENSG00000066923	216.097230299473	-0.109975407363403	0.0662482364261485	-1.66005033939281	0.096904326043134	0.130484316546505	stromal antigen 3 [Source:HGNC Symbol;Acc:HGNC:11356]	protein_coding	47.11	100177563	100221488	4450	7	q22.1	STAG3		43925
ENSG00000066926	1836.2644274921	-0.271657053617953	0.0473586172317487	-5.73616945546791	9.68417724651679e-09	3.6384613146383e-08	ferrochelatase [Source:HGNC Symbol;Acc:HGNC:3647]	protein_coding	42.66	57544377	57586732	7689	18	q21.31	FECH		42355
ENSG00000066933	7313.90365010647	-0.378498587229107	0.041397847453342	-9.1429533300179	6.07696196974506e-20	7.05370971981782e-19	myosin IXA [Source:HGNC Symbol;Acc:HGNC:7608]	protein_coding	37.93	71822291	72118577	12478	15	q23	MYO9A		296286
ENSG00000067048	432.098859184165	0.466118146995917	0.112242838398564	4.15276514427385	3.28481813194271e-05	7.9591972266738e-05	DEAD-box helicase 3 Y-linked [Source:HGNC Symbol;Acc:HGNC:2699]	protein_coding	37.7	12904108	12920478	2709	Y	q11.221	DDX3Y		16370
ENSG00000067057	29522.1795874508	-0.232457585350087	0.0597530953539845	-3.89030198306849	0.000100119548586791	0.000226367551193793	phosphofructokinase, platelet [Source:HGNC Symbol;Acc:HGNC:8878]	protein_coding	51.45	3066333	3137718	432	10	p15.2	PFKP		71385
ENSG00000067064	2327.40329160139	-0.277661801824122	0.0265414656714433	-10.4614343933111	1.29874472373754e-25	2.45055007349872e-24	isopentenyl-diphosphate delta isomerase 1 [Source:HGNC Symbol;Acc:HGNC:5387]	protein_coding	42.88	1039152	1049119	3370	10	p15.3	IDI1		9967
ENSG00000067066	4100.42654330314	0.367373447795195	0.0383171366245174	9.5877061847082	9.00650094488815e-22	1.2179040902725e-20	SP100 nuclear antigen [Source:HGNC Symbol;Acc:HGNC:11206]	protein_coding	39.21	230415942	230545606	3882	2	q37.1	SP100		129664
ENSG00000067082	15188.6339525915	-0.443162405735769	0.0514968275719321	-8.60562536821805	7.59017893264781e-18	7.25785701473636e-17	Kruppel like factor 6 [Source:HGNC Symbol;Acc:HGNC:2235]	protein_coding	48.08	3775996	3785281	764	10	p15.2	KLF6		9285
ENSG00000067113	8676.06758822282	-0.648870869174914	0.0583751229922104	-11.1155375083578	1.05413900408431e-28	2.49351510485074e-27	phospholipid phosphatase 1 [Source:HGNC Symbol;Acc:HGNC:9228]	protein_coding	39.6	55424854	55534969	1550	5	q11.2	PLPP1		110115
ENSG00000067141	7412.27884172631	0.0784913456513735	0.0578272094994283	1.35734278604866	0.174672318354972	0.222062653552658	neogenin 1 [Source:HGNC Symbol;Acc:HGNC:7754]	protein_coding	38.73	73051710	73305205	7342	15	q24.1	NEO1		253495
ENSG00000067167	26932.1305382519	0.158008469725837	0.0541507431232316	2.91793723617523	0.00352355265301798	0.00623927203192086	translocation associated membrane protein 1 [Source:HGNC Symbol;Acc:HGNC:20568]	protein_coding	38.27	70573218	70608416	3394	8	q13.3	TRAM1		35198
ENSG00000067177	519.276218494089	0.438227732733735	0.104489994702994	4.19396836969288	2.74116221668404e-05	6.72342018824134e-05	phosphorylase kinase regulatory subunit alpha 1 [Source:HGNC Symbol;Acc:HGNC:8925]	protein_coding	37.87	72578814	72714319	6286	X	q13.1	PHKA1		135505
ENSG00000067182	10592.3117797225	0.159331476289562	0.0331898508167946	4.80060838986771	1.58184330683767e-06	4.54310997169114e-06	TNF receptor superfamily member 1A [Source:HGNC Symbol;Acc:HGNC:11916]	protein_coding	54.08	6328757	6342114	2069	12	p13.31	TNFRSF1A		13357
ENSG00000067191	215.802468466896	0.340786172084201	0.0498595199828049	6.83492685452503	8.20468811237528e-12	4.29475722579076e-11	calcium voltage-gated channel auxiliary subunit beta 1 [Source:HGNC Symbol;Acc:HGNC:1401]	protein_coding	54.39	39173453	39197703	3711	17	q12	CACNB1		24250
ENSG00000067208	1200.76764904661	0.0990215839626019	0.0307581640300775	3.21935938262673	0.00128477355890175	0.0024407041129243	ecotropic viral integration site 5 [Source:HGNC Symbol;Acc:HGNC:3501]	protein_coding	38.19	92508696	92792404	7794	1	p22.1	EVI5		283708
ENSG00000067221	1226.86485470721	0.00942512354268344	0.0324122634852555	0.290788810444262	0.771212843705306	0.807802143997289	stomatin like 1 [Source:HGNC Symbol;Acc:HGNC:14560]	protein_coding	52.84	73978926	73994622	6280	15	q24.1	STOML1		15696
ENSG00000067225	89213.403066029	0.0995199556722513	0.0432439054794399	2.30136373134863	0.0213710801695331	0.0329240024599842	pyruvate kinase M1/2 [Source:HGNC Symbol;Acc:HGNC:9021]	protein_coding	48.38	72199029	72231822	3016	15	q23	PKM		32793
ENSG00000067248	2658.86237842205	0.0152344538528818	0.0381765484453188	0.399052676925534	0.689854390492097	0.735159072339611	DExH-box helicase 29 [Source:HGNC Symbol;Acc:HGNC:15815]	protein_coding	37.07	55256055	55307694	4664	5	q11.2	DHX29		51639
ENSG00000067334	3555.10850748629	-0.0457846177464683	0.0253764405429762	-1.80421748546373	0.071197219256288	0.0986691670400363	deoxynucleotidyltransferase terminal interacting protein 2 [Source:HGNC Symbol;Acc:HGNC:24013]	protein_coding	39.28	93866284	93879918	5896	1	p22.1	DNTTIP2		13634
ENSG00000067365	613.862782499628	0.157784672069565	0.0305721604956544	5.16105729891067	2.45558999683636e-07	7.80545717505654e-07	methyltransferase like 22 [Source:HGNC Symbol;Acc:HGNC:28368]	protein_coding	49.56	8621683	8649654	614	16	p13.2	METTL22		27971
ENSG00000067369	1928.6974790269	0.0350140751313332	0.0357700414629796	0.978865936389008	0.327646225048083	0.38731808070629	tumor protein p53 binding protein 1 [Source:HGNC Symbol;Acc:HGNC:11999]	protein_coding	41.72	43403061	43510728	10369	15	q15.3	TP53BP1		107667
ENSG00000067445	682.99348779193	-0.0717270491432496	0.0709072738163833	-1.01156123036106	0.311747890872966	0.370956443880298	trophinin [Source:HGNC Symbol;Acc:HGNC:12326]	protein_coding	51.41	54920462	54931431	1196	X	p11.21	TRO		10969
ENSG00000067533	932.789657278411	-0.109485929181571	0.0439973526620943	-2.48846629528912	0.01282953972365	0.0205858737363462	ribosomal RNA processing 15 homolog [Source:HGNC Symbol;Acc:HGNC:24255]	protein_coding	37.63	218285293	218337983	7765	1	q41	RRP15		52690
ENSG00000067560	26311.5893365362	-0.151674161622598	0.0301422086045274	-5.03195248936791	4.85509600562879e-07	1.48191178018458e-06	ras homolog family member A [Source:HGNC Symbol;Acc:HGNC:667]	protein_coding	46.57	49359139	49412998	1944	3	p21.31	RHOA		53859
ENSG00000067596	2093.05425125862	0.033891309404449	0.020342785768355	1.66601122335811	0.0957111790387946	0.129049048796221	DEAH-box helicase 8 [Source:HGNC Symbol;Acc:HGNC:2749]	protein_coding	47.76	43483865	43610338	590	17	q21.31	DHX8		126473
ENSG00000067606	656.521329579354	-0.283554920106055	0.0509859926191149	-5.56142786557713	2.6757627663835e-08	9.58490119428368e-08	protein kinase C zeta [Source:HGNC Symbol;Acc:HGNC:9412]	protein_coding	56.45	2050411	2185395	2385	1	p36.33	PRKCZ		134984
ENSG00000067646	106.919433318458	0.518103271273921	0.0946912257487808	5.47150242461184	4.46236237258317e-08	1.551548194127e-07	zinc finger protein Y-linked [Source:HGNC Symbol;Acc:HGNC:12870]	protein_coding	37.27	2935281	2982506	5113	Y	p11.2	ZFY		47225
ENSG00000067704	7576.20195998072	-0.161918200594927	0.0385308236075192	-4.20230312863929	2.64213002736525e-05	6.49406906301967e-05	isoleucyl-tRNA synthetase 2, mitochondrial [Source:HGNC Symbol;Acc:HGNC:29685]	protein_coding	39.19	220094132	220148041	3530	1	q41	IARS2		53909
ENSG00000067715	137.71685404653	0.831612124481116	0.125206276709132	6.64193638161645	3.09588597125912e-11	1.52788751993983e-10	synaptotagmin 1 [Source:HGNC Symbol;Acc:HGNC:11509]	protein_coding	35.61	78863993	79452008	3095	12	q21.2	SYT1		588015
ENSG00000067798	196.717043667814	0.654026765515286	0.0915338706344267	7.14518856224682	8.98724333034883e-13	5.19729142984927e-12	neuron navigator 3 [Source:HGNC Symbol;Acc:HGNC:15998]	protein_coding	35.89	77324641	78213010	2232	12	q21.2	NAV3		888369
ENSG00000067829	4114.09612026449	-0.107309640045185	0.0257166406247116	-4.1727705267254	3.00917977210109e-05	7.33733435941164e-05	isocitrate dehydrogenase (NAD(+)) 3 non-catalytic subunit gamma [Source:HGNC Symbol;Acc:HGNC:5386]	protein_coding	58.77	153785766	153794523	1712	X	q28	IDH3G		8757
ENSG00000067836	1883.62174526277	-0.0979655620874981	0.0362996298036788	-2.6988033381423	0.0069589286054623	0.0117322113746324	rogdi atypical leucine zipper [Source:HGNC Symbol;Acc:HGNC:29478]	protein_coding	63.01	4796968	4802880	1418	16	p13.3	ROGDI		5912
ENSG00000067840	177.732249729403	-0.127379522810133	0.0724897157105503	-1.75720819928107	0.0788823282149725	0.108338852301681	PDZ domain containing 4 [Source:HGNC Symbol;Acc:HGNC:21167]	protein_coding	56.35	153802166	153830565	3689	X	q28	PDZD4		28399
ENSG00000067842	15.3570719159091	2.20674172616786	0.206343870730486	10.6944864335233	1.0801637613501e-26	2.23569098921277e-25	ATPase plasma membrane Ca2+ transporting 3 [Source:HGNC Symbol;Acc:HGNC:816]	protein_coding	58.22	153517642	153582939	6774	X	q28	ATP2B3		65297
ENSG00000067900	4533.13168192349	-0.127581188973574	0.031889648682051	-4.00070851346137	6.31531111218536e-05	0.000146649332308861	Rho associated coiled-coil containing protein kinase 1 [Source:HGNC Symbol;Acc:HGNC:10251]	protein_coding	36.91	20946906	21111813	9446	18	q11.1	ROCK1		164907
ENSG00000067955	2635.72381107511	0.370632926397683	0.031436565383914	11.7898670504041	4.40235435302469e-32	1.35041595626714e-30	core-binding factor subunit beta [Source:HGNC Symbol;Acc:HGNC:1539]	protein_coding	40.51	67028984	67101058	2818	16	q22.1	CBFB		72074
ENSG00000067992	443.058389004588	0.0902104396778682	0.0484585109226618	1.86160156307405	0.0626592728151806	0.0878496647634296	pyruvate dehydrogenase kinase 3 [Source:HGNC Symbol;Acc:HGNC:8811]	protein_coding	40.79	24465270	24550466	1741	X	p22.11	PDK3		85196
ENSG00000068001	6611.20013808275	-0.444178208745169	0.0333934648950218	-13.3013513315111	2.27322323714563e-40	1.2988589249705e-38	hyaluronidase 2 [Source:HGNC Symbol;Acc:HGNC:5321]	protein_coding	60.99	50317790	50322782	4054	3	p21.31	HYAL2		4992
ENSG00000068024	1041.7196941581	-0.0245447077004194	0.0367742532520107	-0.667442722282264	0.504489384545322	0.564575809863238	histone deacetylase 4 [Source:HGNC Symbol;Acc:HGNC:14063]	protein_coding	51.33	239048168	239401654	8976	2	q37.3	HDAC4		353486
ENSG00000068028	1405.11610238545	0.049088773429681	0.0302346916463584	1.62359100611477	0.104463126228237	0.139608231700347	Ras association domain family member 1 [Source:HGNC Symbol;Acc:HGNC:9882]	protein_coding	54.57	50329782	50340980	1757	3	p21.31	RASSF1		11198
ENSG00000068078	2148.38831100267	-0.675859354975198	0.0904873805958266	-7.46910066934096	8.07447510859639e-14	5.22843206652808e-13	fibroblast growth factor receptor 3 [Source:HGNC Symbol;Acc:HGNC:3690]	protein_coding	65.83	1793293	1808872	4301	4	p16.3	FGFR3		15579
ENSG00000068079	2511.35115974057	0.202935527832187	0.0296922336734964	6.8346332601218	8.22150804529604e-12	4.30217384879132e-11	interferon induced protein 35 [Source:HGNC Symbol;Acc:HGNC:5399]	protein_coding	50.91	43006740	43014456	1182	17	q21.31	IFI35		7716
ENSG00000068097	793.747627394236	0.082349594633536	0.0333689695378755	2.46784949532424	0.0135927457190579	0.0217138693427006	HEAT repeat containing 6 [Source:HGNC Symbol;Acc:HGNC:24076]	protein_coding	40.88	60041008	60078922	6108	17	q23.1	HEATR6		37914
ENSG00000068120	4507.15102115608	-0.0387951089829588	0.0217356601105418	-1.78485993918092	0.0742840380697623	0.102579106949028	Coenzyme A synthase [Source:HGNC Symbol;Acc:HGNC:29932]	protein_coding	57.56	42561467	42566277	574	17	q21.2	COASY		4810
ENSG00000068137	1746.28684352519	-0.108852129090596	0.0330901387161201	-3.28956400045455	0.00100342733793582	0.00193794518122882	pleckstrin homology, MyTH4 and FERM domain containing H3 [Source:HGNC Symbol;Acc:HGNC:26105]	protein_coding	62	42667914	42676994	659	17	q21.2	PLEKHH3		9080
ENSG00000068305	7579.69360907085	-0.348630498320963	0.0401929895956606	-8.67391308355434	4.17519048751715e-18	4.09370489673358e-17	myocyte enhancer factor 2A [Source:HGNC Symbol;Acc:HGNC:6993]	protein_coding	36.86	99565417	99716466	732	15	q26.3	MEF2A		151049
ENSG00000068308	3630.33710110878	0.13925795752827	0.0218777885166643	6.3652666457671	1.94950758126324e-10	8.84638129786313e-10	OTU deubiquitinase 5 [Source:HGNC Symbol;Acc:HGNC:25402]	protein_coding	49.92	48922024	48958386	2077	X	p11.23	OTUD5		36362
ENSG00000068323	4166.2285324771	0.120425959228214	0.0237730333537314	5.06565390441907	4.07000792020752e-07	1.25582845638348e-06	transcription factor binding to IGHM enhancer 3 [Source:HGNC Symbol;Acc:HGNC:11752]	protein_coding	52.48	49028726	49043410	3279	X	p11.23	TFE3		14684
ENSG00000068354	1444.44895141824	-0.0821133294244269	0.0250505541372659	-3.27790471118852	0.00104580692890756	0.0020147582850983	TBC1 domain family member 25 [Source:HGNC Symbol;Acc:HGNC:8092]	protein_coding	47.97	48539714	48562609	3785	X	p11.23	TBC1D25		22895
ENSG00000068366	5446.00715210897	0.166582611667159	0.0486275408930113	3.42568447032245	0.000613252340382463	0.00122930768713851	acyl-CoA synthetase long chain family member 4 [Source:HGNC Symbol;Acc:HGNC:3571]	protein_coding	39.16	109624244	109733403	464	X	q23	ACSL4		109159
ENSG00000068383	1664.99018075822	-0.258254113557273	0.0271912667179075	-9.49768601207508	2.14605983733033e-21	2.81976623322747e-20	inositol polyphosphate-5-phosphatase A [Source:HGNC Symbol;Acc:HGNC:6076]	protein_coding	54.13	132537787	132783480	3000	10	q26.3	INPP5A		245693
ENSG00000068394	1361.23079037237	-0.0596220867486618	0.0238313754609156	-2.50183153911718	0.0123552699254666	0.0198759755210218	G-patch domain and KOW motifs [Source:HGNC Symbol;Acc:HGNC:30677]	protein_coding	50.86	49113407	49123735	1658	X	p11.23	GPKOW		10328
ENSG00000068400	2639.68934814167	0.121530663965487	0.0246251100064743	4.93523334245146	8.0054989477293e-07	2.38052467335172e-06	GRIP1 associated protein 1 [Source:HGNC Symbol;Acc:HGNC:18706]	protein_coding	50.22	48973720	49002264	2828	X	p11.23	GRIPAP1		28544
ENSG00000068438	1618.70727590699	0.0740398040144625	0.0241322580713443	3.06808437882489	0.00215435777633706	0.00395263277005332	FtsJ RNA 2'-O-methyltransferase 1 [Source:HGNC Symbol;Acc:HGNC:13254]	protein_coding	50.6	48476021	48486364	1669	X	p11.23	FTSJ1		10343
ENSG00000068489	213.322979972159	0.687186888698619	0.0639142957815838	10.7516930335423	5.81837106043697e-27	1.22457467182504e-25	proline rich 11 [Source:HGNC Symbol;Acc:HGNC:25619]	protein_coding	44.35	59155732	59206709	860	17	q22	PRR11		50977
ENSG00000068615	161.434146101479	-0.433338929623487	0.103007266343982	-4.20687729132039	2.58923639835551e-05	6.37371647999316e-05	receptor accessory protein 1 [Source:HGNC Symbol;Acc:HGNC:25786]	protein_coding	46.05	86213993	86338083	4017	2	p11.2	REEP1		124090
ENSG00000068650	17541.9801244399	-0.554374907854273	0.0556200560338316	-9.96717636381142	2.12175104123352e-23	3.29470374603792e-22	ATPase phospholipid transporting 11A [Source:HGNC Symbol;Acc:HGNC:13552]	protein_coding	50.37	112690038	112887168	8768	13	q34	ATP11A		197130
ENSG00000068654	2192.15751517883	0.0674534217613961	0.0302036076249307	2.23329022807589	0.0255298115110468	0.038713414764018	RNA polymerase I subunit A [Source:HGNC Symbol;Acc:HGNC:17264]	protein_coding	46.69	86020216	86106155	12480	2	p11.2	POLR1A		85939
ENSG00000068697	29593.9495999354	0.0365451555170689	0.0399257002921634	0.915329105053719	0.360018884079967	0.420471169711071	lysosomal protein transmembrane 4 alpha [Source:HGNC Symbol;Acc:HGNC:6924]	protein_coding	41.26	20032650	20051628	1365	2	p24.1	LAPTM4A		18978
ENSG00000068724	2023.53089820311	0.223493548669017	0.0426246759847446	5.24329026569035	1.57738091913481e-07	5.13463594278847e-07	tetratricopeptide repeat domain 7A [Source:HGNC Symbol;Acc:HGNC:19750]	protein_coding	50.88	46916157	47076137	3033	2	p21	TTC7A		159980
ENSG00000068745	2337.93678895088	0.198015119632959	0.0320511549597552	6.17809623027923	6.48791675782071e-10	2.77928788883729e-09	inositol hexakisphosphate kinase 2 [Source:HGNC Symbol;Acc:HGNC:17313]	protein_coding	47.61	48688003	48740353	1746	3	p21.31	IP6K2		52350
ENSG00000068781	18.7192549058901	0.307731907771985	0.173646806811917	1.77217141749863	0.0763661066914443	0.105176779263458	STON1-GTF2A1L readthrough [Source:HGNC Symbol;Acc:HGNC:30651]	protein_coding	40.98	48529925	48776517	3821	2	p16.3	STON1-GTF2A1L		246592
ENSG00000068784	1594.53540003568	-0.0122080504462113	0.0260678200172556	-0.468318809863279	0.639556619051717	0.690980961054039	S1 RNA binding domain 1 [Source:HGNC Symbol;Acc:HGNC:25521]	protein_coding	36.55	45388680	45612165	3667	2	p21	SRBD1		223485
ENSG00000068796	1025.61165488992	0.361618202595899	0.0673075711490166	5.37262296681734	7.75994755603109e-08	2.61680525751697e-07	kinesin family member 2A [Source:HGNC Symbol;Acc:HGNC:6318]	protein_coding	38.5	62306162	62391025	2539	5	q12.1	KIF2A		84863
ENSG00000068831	612.388796640936	-0.205442503507103	0.0365812914737888	-5.61605386880084	1.9536777549919e-08	7.08431931402314e-08	RAS guanyl releasing protein 2 [Source:HGNC Symbol;Acc:HGNC:9879]	protein_coding	55.63	64726911	64745456	2409	11	q13.1	RASGRP2		18545
ENSG00000068878	2322.8606759638	0.322243951841811	0.0322812436152419	9.98238964033158	1.82029145175132e-23	2.85114569378076e-22	proteasome activator subunit 4 [Source:HGNC Symbol;Acc:HGNC:20635]	protein_coding	38.04	53864069	53970993	7250	2	p16.2	PSME4		106924
ENSG00000068885	855.286127238937	0.301905344303051	0.0445650148727427	6.77449216981425	1.24843995444694e-11	6.38060949316865e-11	intraflagellar transport 80 [Source:HGNC Symbol;Acc:HGNC:29262]	protein_coding	36.52	160256986	160399880	3999	3	q25.33	IFT80		142894
ENSG00000068903	3872.16521088198	-0.0316667268475806	0.0214505079988648	-1.47626931955442	0.139871606952842	0.181910440492408	sirtuin 2 [Source:HGNC Symbol;Acc:HGNC:10886]	protein_coding	53.55	38878555	38899862	4734	19	q13.2	SIRT2		21307
ENSG00000068912	4044.93560577405	-0.0220899300070355	0.0284150049325323	-0.777403701300954	0.436920629425439	0.498341959210417	endoplasmic reticulum lectin 1 [Source:HGNC Symbol;Acc:HGNC:25222]	protein_coding	38.1	53787044	53818819	485	2	p16.2	ERLEC1		31775
ENSG00000068971	1591.90467250341	0.0130603925374688	0.0339017337868351	0.385242613831757	0.700057673898134	0.744419126759176	protein phosphatase 2 regulatory subunit B'beta [Source:HGNC Symbol;Acc:HGNC:9310]	protein_coding	54.41	64917553	64934475	563	11	q13.1	PPP2R5B		16922
ENSG00000068976	346.576715702699	-0.271000804293565	0.0702686874436194	-3.85663677738401	0.000114957785263953	0.000257334802245574	glycogen phosphorylase, muscle associated [Source:HGNC Symbol;Acc:HGNC:9726]	protein_coding	56.89	64746389	64759974	2152	11	q13.1	PYGM		13585
ENSG00000069011	46.9782907339588	2.75156420652694	0.213409295850559	12.8933662217495	4.90549219489261e-38	2.32752695457668e-36	paired like homeodomain 1 [Source:HGNC Symbol;Acc:HGNC:9004]	protein_coding	59.39	135027734	135034813	2337	5	q31.1	PITX1		7079
ENSG00000069018	10.968013835634	0.361329314015415	0.125022547388791	2.89011319607625	0.00385103130120962	0.00678730150154541	transient receptor potential cation channel subfamily C member 7 [Source:HGNC Symbol;Acc:HGNC:20754]	protein_coding	42.52	136212745	136365545	3570	5	q31.1	TRPC7		152800
ENSG00000069020	4530.59802528484	-0.231964503198341	0.0585952399099217	-3.95876019203845	7.5339835356158e-05	0.000173459067582914	microtubule associated serine/threonine kinase family member 4 [Source:HGNC Symbol;Acc:HGNC:19037]	protein_coding	39.2	66596361	67169595	10711	5	q12.3	MAST4		573234
ENSG00000069122	12860.0369914312	-0.708766029495338	0.0545444454859454	-12.9942842608597	1.31835365524819e-38	6.5024087427697e-37	adhesion G protein-coupled receptor F5 [Source:HGNC Symbol;Acc:HGNC:19030]	protein_coding	41.65	46852522	46954943	5761	6	p12.3	ADGRF5		102421
ENSG00000069188	194.887098899897	-0.0642782430446549	0.106265552086467	-0.604883160935848	0.545256632521729	0.603950810643692	sidekick cell adhesion molecule 2 [Source:HGNC Symbol;Acc:HGNC:19308]	protein_coding	52.32	73334384	73644445	11079	17	q25.1	SDK2		310061
ENSG00000069206	10.0578572664075	0.822716765385668	0.172588989444177	4.76691339369463	1.87069674088606e-06	5.32277678666632e-06	ADAM metallopeptidase domain 7 [Source:HGNC Symbol;Acc:HGNC:214]	protein_coding	36.76	24440930	24526970	1417	8	p21.2	ADAM7		86040
ENSG00000069248	2392.43393142942	-0.0726736329333659	0.0296805284952181	-2.44852893859604	0.0143440906834459	0.0228242360776894	nucleoporin 133 [Source:HGNC Symbol;Acc:HGNC:18016]	protein_coding	40.26	229440259	229508341	5208	1	q42.13	NUP133		68082
ENSG00000069275	23302.5535857838	-0.0437006731278424	0.0419470536917125	-1.04180554489043	0.297501842862328	0.356146248921209	nuclear casein kinase and cyclin dependent kinase substrate 1 [Source:HGNC Symbol;Acc:HGNC:29923]	protein_coding	39.53	205712822	205750182	6399	1	q32.1	NUCKS1		37360
ENSG00000069329	8727.44439901797	-0.110041324956769	0.0321496841741043	-3.42278090076558	0.000619840169103334	0.00124147401979888	VPS35 retromer complex component [Source:HGNC Symbol;Acc:HGNC:13487]	protein_coding	38.86	46656132	46689518	6776	16	q11.2	VPS35		33386
ENSG00000069345	5449.85553062142	-0.117026838565571	0.0229244198527907	-5.10489858923628	3.30971957451305e-07	1.03721165576716e-06	DnaJ heat shock protein family (Hsp40) member A2 [Source:HGNC Symbol;Acc:HGNC:14884]	protein_coding	42.53	46955362	46973674	3008	16	q11.2	DNAJA2		18312
ENSG00000069399	2662.46846426709	0.508079253516122	0.0622826504324476	8.15763699823902	3.41642460668934e-16	2.79850187242544e-15	BCL3 transcription coactivator [Source:HGNC Symbol;Acc:HGNC:998]	protein_coding	58.73	44747705	44760044	1714	19	q13.32	BCL3		12339
ENSG00000069424	1354.23998376879	0.356446588301019	0.0703688064120536	5.06540620021036	4.07530410681956e-07	1.25722356922739e-06	potassium voltage-gated channel subfamily A regulatory beta subunit 2 [Source:HGNC Symbol;Acc:HGNC:6229]	protein_coding	56.04	5990927	6101193	615	1	p36.31	KCNAB2		110266
ENSG00000069431	1514.67152532239	-0.0190154589303407	0.0851632856737192	-0.223282354360933	0.82331575980035	0.853506984877038	ATP binding cassette subfamily C member 9 [Source:HGNC Symbol;Acc:HGNC:60]	protein_coding	36.12	21797389	21942543	8668	12	p12.1	ABCC9		145154
ENSG00000069482	11.1883979822643	0.0709714911248499	0.196578634401774	0.361033595236988	0.718074333046329	0.76143188932515	galanin and GMAP prepropeptide [Source:HGNC Symbol;Acc:HGNC:4114]	protein_coding	57.14	68683779	68691175	646	11	q13.2	GAL		7396
ENSG00000069493	723.376340711188	0.622018652484892	0.0478425412167631	13.0013715129946	1.2016863372598e-38	5.94505005936424e-37	C-type lectin domain family 2 member D [Source:HGNC Symbol;Acc:HGNC:14351]	protein_coding	37.39	9664969	9699553	571	12	p13.31	CLEC2D		34584
ENSG00000069509	965.804532937921	0.0996420216430053	0.0351482085184736	2.83491039353071	0.00458385407120667	0.00797407804604102	FUN14 domain containing 1 [Source:HGNC Symbol;Acc:HGNC:28746]	protein_coding	41.03	44523639	44542859	1054	X	p11.3	FUNDC1		19220
ENSG00000069535	14513.563677675	0.0636591942005342	0.090350722754379	0.704578693560577	0.481072461732587	0.542033247919365	monoamine oxidase B [Source:HGNC Symbol;Acc:HGNC:6834]	protein_coding	39.31	43766610	43882450	2570	X	p11.3	MAOB		115840
ENSG00000069667	3282.58756716442	-0.19921377919004	0.0399913133297228	-4.98142627994111	6.31173292386172e-07	1.89984214719911e-06	RAR related orphan receptor A [Source:HGNC Symbol;Acc:HGNC:10258]	protein_coding	41.64	60488284	61229302	10827	15	q22.2	RORA		741018
ENSG00000069696	159.877637794201	-0.309735544357294	0.109680988770476	-2.82396746992737	0.00474331988213485	0.00822679047962828	dopamine receptor D4 [Source:HGNC Symbol;Acc:HGNC:3025]	protein_coding	67.07	637269	640706	1399	11	p15.5	DRD4		3437
ENSG00000069702	3409.23277476224	-0.39385840678715	0.0568433996833727	-6.92883270495797	4.24327234106135e-12	2.28074131428958e-11	transforming growth factor beta receptor 3 [Source:HGNC Symbol;Acc:HGNC:11774]	protein_coding	42.29	91680343	91906335	6455	1	p22.1	TGFBR3		225992
ENSG00000069812	155.64745795774	-0.167465699616872	0.12089974954892	-1.38516167520356	0.166003036570874	0.212171650475391	hes family bHLH transcription factor 2 [Source:HGNC Symbol;Acc:HGNC:16005]	protein_coding	57.51	6412418	6424670	1222	1	p36.31	HES2		12252
ENSG00000069849	4943.87924636172	0.297534759262114	0.0432667685008202	6.8767502074132	6.12333413997749e-12	3.24929179494489e-11	ATPase Na+/K+ transporting subunit beta 3 [Source:HGNC Symbol;Acc:HGNC:806]	protein_coding	40.6	141876124	141926549	734	3	q23	ATP1B3		50425
ENSG00000069869	1422.37238769929	0.330413839581732	0.0619220670544638	5.33596269147661	9.50389438121114e-08	3.1758586104595e-07	NEDD4 E3 ubiquitin protein ligase [Source:HGNC Symbol;Acc:HGNC:7727]	protein_coding	38.49	55826922	55993660	5707	15	q21.3	NEDD4		166738
ENSG00000069943	630.487298214823	-0.0161488981499748	0.0385547125387646	-0.418856660745115	0.675320892392225	0.72237522220492	phosphatidylinositol glycan anchor biosynthesis class B [Source:HGNC Symbol;Acc:HGNC:8959]	protein_coding	39.99	55318960	55355648	1812	15	q21.3	PIGB		36688
ENSG00000069956	1877.51143104477	0.269336462523049	0.039597059416988	6.80193091327125	1.03226102921123e-11	5.32946220840298e-11	mitogen-activated protein kinase 6 [Source:HGNC Symbol;Acc:HGNC:6879]	protein_coding	43.13	51952106	52067375	552	15	q21.2	MAPK6		115269
ENSG00000069966	1905.48269705413	-0.121960716062586	0.0371362104330009	-3.28414543758095	0.00102292119854272	0.00197348023882449	G protein subunit beta 5 [Source:HGNC Symbol;Acc:HGNC:4401]	protein_coding	45.39	52115100	52191392	8934	15	q21.2	GNB5		76292
ENSG00000069974	1102.75206902191	0.309160991170926	0.0472385263263944	6.54467899855257	5.96233125006082e-11	2.84728514404758e-10	RAB27A, member RAS oncogene family [Source:HGNC Symbol;Acc:HGNC:9766]	protein_coding	41.6	55202966	55319113	3459	15	q21.3	RAB27A		116147
ENSG00000069998	1850.82102303641	-0.106385422472868	0.0304419549338289	-3.49469745632684	0.000474599404228808	0.000969085759710691	haloacid dehalogenase like hydrolase domain containing 5 [Source:HGNC Symbol;Acc:HGNC:1843]	protein_coding	50.12	17137511	17165287	1735	22	q11.1	HDHD5		27776
ENSG00000070010	2481.84857995443	0.115184354814703	0.0216340246383404	5.32422222588071	1.01385899541215e-07	3.37474664995958e-07	ubiquitin recognition factor in ER associated degradation 1 [Source:HGNC Symbol;Acc:HGNC:12520]	protein_coding	46.94	19449911	19479202	1791	22	q11.21	UFD1		29291
ENSG00000070018	2184.30282574122	-0.244459144561231	0.0561842931194765	-4.3510228746918	1.35503913393637e-05	3.45346631480846e-05	LDL receptor related protein 6 [Source:HGNC Symbol;Acc:HGNC:6698]	protein_coding	38.54	12116025	12267044	10252	12	p13.2	LRP6		151019
ENSG00000070019	59.2664242640894	-0.0743934307897947	0.0713815567026359	-1.04219400957737	0.29732173981904	0.355956903647894	guanylate cyclase 2C [Source:HGNC Symbol;Acc:HGNC:4688]	protein_coding	39.57	14612632	14696599	3858	12	p12.3	GUCY2C		83967
ENSG00000070047	2500.33365155551	0.09070268048433	0.0292565370085719	3.10025347353157	0.00193355097261453	0.00357191844633606	PHD and ring finger domains 1 [Source:HGNC Symbol;Acc:HGNC:24351]	protein_coding	56.31	576470	612222	5278	11	p15.5	PHRF1		35752
ENSG00000070061	2177.59073563594	-0.131400640301484	0.0339627853749684	-3.86895947581292	0.000109300804685757	0.000245654315462019	elongator acetyltransferase complex subunit 1 [Source:HGNC Symbol;Acc:HGNC:5959]	protein_coding	39.99	108866898	108934328	3099	9	q31.3	ELP1		67430
ENSG00000070081	3718.63783965559	0.403088635417649	0.0489083302960882	8.24171737160876	1.69756182037389e-16	1.43395812905815e-15	nucleobindin 2 [Source:HGNC Symbol;Acc:HGNC:8044]	protein_coding	41.44	17208153	17349980	530	11	p15.1	NUCB2		141827
ENSG00000070087	4487.29647355748	0.105743182657068	0.0902920926770019	1.17112340097531	0.241549178933448	0.296289857627414	profilin 2 [Source:HGNC Symbol;Acc:HGNC:8882]	protein_coding	39.59	149964904	150050788	1780	3	q25.1	PFN2		85884
ENSG00000070159	2658.78379200164	-0.508599703906544	0.0476661919655634	-10.6700301184954	1.40580809552484e-26	2.8766769187997e-25	protein tyrosine phosphatase non-receptor type 3 [Source:HGNC Symbol;Acc:HGNC:9655]	protein_coding	45.34	109375466	109498313	587	9	q31.3	PTPN3		122847
ENSG00000070182	137.651256039746	-0.20376810236481	0.0940193187790254	-2.16730034859887	0.0302119599461204	0.045209283847814	spectrin beta, erythrocytic [Source:HGNC Symbol;Acc:HGNC:11274]	protein_coding	48.21	64746283	64879907	10177	14	q23.3	SPTB		133624
ENSG00000070190	127.17256868487	0.349926688831787	0.0558866206661746	6.26136783116644	3.81615182338055e-10	1.68319368409884e-09	dual adaptor of phosphotyrosine and 3-phosphoinositides 1 [Source:HGNC Symbol;Acc:HGNC:16500]	protein_coding	38.7	99816827	99870190	2955	4	q23	DAPP1		53363
ENSG00000070193	10.6384341274056	0.539753289478822	0.132045623963182	4.08762724033415	4.35807658455415e-05	0.000103708034517613	fibroblast growth factor 10 [Source:HGNC Symbol;Acc:HGNC:3666]	protein_coding	35.66	44300247	44389706	6113	5	p12	FGF10		89459
ENSG00000070214	6983.44692095052	-0.0353047482088323	0.0423331185209118	-0.833974661975172	0.404295262240368	0.465646903284438	solute carrier family 44 member 1 [Source:HGNC Symbol;Acc:HGNC:18798]	protein_coding	38.86	105244622	105439171	9640	9	q31.1	SLC44A1		194549
ENSG00000070269	758.25420601995	0.0236308864825387	0.0375398009225673	0.629488859871199	0.529029059651516	0.588305547626449	transmembrane protein 260 [Source:HGNC Symbol;Acc:HGNC:20185]	protein_coding	39.13	56488354	56650606	662	14	q22.3	TMEM260		162252
ENSG00000070366	1745.87007119862	-0.198472152104765	0.0242319449773091	-8.190516786441	2.60106888376021e-16	2.15674730591604e-15	SMG6 nonsense mediated mRNA decay factor [Source:HGNC Symbol;Acc:HGNC:17809]	protein_coding	45.76	2059839	2303785	2419	17	p13.3	SMG6		243946
ENSG00000070367	4299.97090923291	-0.0756201484249601	0.0325534821438457	-2.32295113901528	0.0201817774366257	0.0312579653015295	exocyst complex component 5 [Source:HGNC Symbol;Acc:HGNC:10696]	protein_coding	35.94	57200507	57268905	10486	14	q22.3	EXOC5		68398
ENSG00000070371	373.751993897184	0.0880952515374444	0.0600846579407507	1.46618545493452	0.142597770025402	0.185045725393247	clathrin heavy chain like 1 [Source:HGNC Symbol;Acc:HGNC:2093]	protein_coding	46.42	19179473	19291719	5313	22	q11.21	CLTCL1		112246
ENSG00000070404	5393.4701737274	0.352065465594629	0.0801520856674806	4.39246792722537	1.12071167183817e-05	2.89076272435511e-05	follistatin like 3 [Source:HGNC Symbol;Acc:HGNC:3973]	protein_coding	64.93	676392	683392	2501	19	p13.3	FSTL3		7000
ENSG00000070413	8474.94449197042	-0.0611747880375352	0.0327000618860219	-1.87078508446754	0.0613748758301786	0.0861978630860574	DiGeorge syndrome critical region gene 2 [Source:HGNC Symbol;Acc:HGNC:2845]	protein_coding	48.62	19036282	19122454	4361	22	q11.21	DGCR2		86172
ENSG00000070423	1693.93024377932	0.0903628372581004	0.029368614974453	3.0768504860275	0.00209200203691386	0.00384449796749731	ring finger protein 126 [Source:HGNC Symbol;Acc:HGNC:21151]	protein_coding	63.49	647526	663233	1671	19	p13.3	RNF126		15707
ENSG00000070444	1547.12665050475	-0.0560358917224991	0.0313310351039087	-1.78851070629033	0.0736936499002435	0.101824493948506	MAX network transcriptional repressor [Source:HGNC Symbol;Acc:HGNC:7188]	protein_coding	61.64	2384073	2401104	4925	17	p13.3	MNT		17031
ENSG00000070476	1618.51232149199	-0.156780729370693	0.0339126122070697	-4.62308029866273	3.78083279720079e-06	1.03424770398141e-05	ZXD family zinc finger C [Source:HGNC Symbol;Acc:HGNC:28160]	protein_coding	48.66	126437601	126475891	4639	3	q21.3	ZXDC		38290
ENSG00000070495	1701.67423924737	0.128176460973078	0.0337605248440938	3.79663709509841	0.000146672263552655	0.00032377238752128	jumonji domain containing 6, arginine demethylase and lysine hydroxylase [Source:HGNC Symbol;Acc:HGNC:19355]	protein_coding	48.83	76712832	76726799	5303	17	q25.1	JMJD6		13967
ENSG00000070501	527.876820460704	0.162802789570992	0.0336926864867571	4.83199194089143	1.35173728224225e-06	3.91690015695446e-06	DNA polymerase beta [Source:HGNC Symbol;Acc:HGNC:9174]	protein_coding	40.44	42338454	42371808	675	8	p11.21	POLB		33354
ENSG00000070526	26.1721405050502	-0.544095772911052	0.121637042829063	-4.47310918003548	7.70903903577249e-06	2.0310858326592e-05	ST6 N-acetylgalactosaminide alpha-2,6-sialyltransferase 1 [Source:HGNC Symbol;Acc:HGNC:23614]	protein_coding	48.61	76624761	76643786	2657	17	q25.1	ST6GALNAC1		19025
ENSG00000070540	1314.30257656765	0.0415277403964266	0.039890166230889	1.04105207674641	0.297851379507052	0.356512084920037	WD repeat domain, phosphoinositide interacting 1 [Source:HGNC Symbol;Acc:HGNC:25471]	protein_coding	46.58	68420948	68457513	624	17	q24.2	WIPI1		36565
ENSG00000070601	36.8911153004215	-0.558062646526237	0.126805488336499	-4.40093448514885	1.07785667907895e-05	2.78731160659985e-05	FERM and PDZ domain containing 1 [Source:HGNC Symbol;Acc:HGNC:29159]	protein_coding	44.17	37650954	37746904	5017	9	p13.2	FRMPD1		95950
ENSG00000070610	4869.48078673047	-0.258631515699468	0.0284695898890078	-9.08448336304718	1.04192327149602e-19	1.18150167201719e-18	glucosylceramidase beta 2 [Source:HGNC Symbol;Acc:HGNC:18986]	protein_coding	50.7	35736866	35749228	3611	9	p13.3	GBA2		12362
ENSG00000070614	8548.95013629671	-0.272055550734728	0.0441959819404772	-6.15566254645345	7.47642682371656e-10	3.18091185286965e-09	N-deacetylase and N-sulfotransferase 1 [Source:HGNC Symbol;Acc:HGNC:7680]	protein_coding	52.04	150485818	150558211	777	5	q33.1	NDST1		72393
ENSG00000070669	1311.86210397583	0.634128834179399	0.068048405522769	9.31879048903239	1.17674036071595e-20	1.44330807508221e-19	asparagine synthetase (glutamine-hydrolyzing) [Source:HGNC Symbol;Acc:HGNC:753]	protein_coding	38.47	97851677	97872542	2289	7	q21.3	ASNS		20865
ENSG00000070718	1606.60952135319	-0.0825347263905537	0.036317015317197	-2.2726186518822	0.023049170649354	0.0352981211897949	adaptor related protein complex 3 subunit mu 2 [Source:HGNC Symbol;Acc:HGNC:570]	protein_coding	41.4	42152946	42171673	3669	8	p11.21	AP3M2		18727
ENSG00000070729	6.11790019111957	0.594125918665524	0.127819747363783	4.64815438082978	3.34918216767767e-06	9.24428968105214e-06	cyclic nucleotide gated channel subunit beta 1 [Source:HGNC Symbol;Acc:HGNC:2151]	protein_coding	50.27	57882340	57971128	5657	16	q21	CNGB1		88788
ENSG00000070731	458.396776596268	-0.155082109301109	0.104508402212128	-1.48392001043445	0.137830142544673	0.179586456003887	ST6 N-acetylgalactosaminide alpha-2,6-sialyltransferase 2 [Source:HGNC Symbol;Acc:HGNC:10867]	protein_coding	54.09	76565377	76586956	1904	17	q25.1	ST6GALNAC2		21579
ENSG00000070756	56515.5282389481	0.30974894254403	0.0463725247013085	6.67957900802606	2.39629624640183e-11	1.19534888381071e-10	poly(A) binding protein cytoplasmic 1 [Source:HGNC Symbol;Acc:HGNC:8554]	protein_coding	40.75	100685816	100722809	608	8	q22.3	PABPC1		36993
ENSG00000070759	132.029060467284	-0.150303296904867	0.0429312718289152	-3.50102129524227	0.000463478807081057	0.000948030780899371	testis associated actin remodelling kinase 2 [Source:HGNC Symbol;Acc:HGNC:11732]	protein_coding	42.23	45343883	45491163	2600	1	p34.1	TESK2		147280
ENSG00000070761	1597.22541566291	-0.0927956615747324	0.0284075347991375	-3.26658621492034	0.0010885265695764	0.00208961559736381	cilia and flagella associated protein 20 [Source:HGNC Symbol;Acc:HGNC:29523]	protein_coding	44.82	58113592	58129381	1281	16	q21	CFAP20		15789
ENSG00000070770	3902.9732012545	0.10561921145457	0.0281101645594775	3.75733166666787	0.000171734815315766	0.000375066063005241	casein kinase 2 alpha 2 [Source:HGNC Symbol;Acc:HGNC:2459]	protein_coding	41.51	58157907	58198106	1569	16	q21	CSNK2A2		40199
ENSG00000070778	962.409822029226	-0.355200499907618	0.0373101414812521	-9.52021315936584	1.7282419698305e-21	2.28372821208791e-20	protein tyrosine phosphatase non-receptor type 21 [Source:HGNC Symbol;Acc:HGNC:9651]	protein_coding	41.39	88465778	88555007	6443	14	q31.3	PTPN21		89229
ENSG00000070785	601.341945751116	0.15964771847408	0.0349643237040711	4.56601763057958	4.97076979048665e-06	1.34032371868107e-05	eukaryotic translation initiation factor 2B subunit gamma [Source:HGNC Symbol;Acc:HGNC:3259]	protein_coding	42.55	44850522	44986722	1900	1	p34.1	EIF2B3		136200
ENSG00000070808	18.693203786286	-0.138655688440446	0.14174759459772	-0.978187240735561	0.32798172583561	0.387644513989606	calcium/calmodulin dependent protein kinase II alpha [Source:HGNC Symbol;Acc:HGNC:1460]	protein_coding	52.1	150219491	150290093	4837	5	q32	CAMK2A		70602
ENSG00000070814	2211.80804712842	0.377483624689343	0.0350765039439357	10.7617231549841	5.21851175596163e-27	1.10118062762015e-25	treacle ribosome biogenesis factor 1 [Source:HGNC Symbol;Acc:HGNC:11654]	protein_coding	52.46	150357629	150400308	4194	5	q32	TCOF1		42679
ENSG00000070831	14761.1813476044	0.00789152098743157	0.0272290730893137	0.289819670377567	0.771954198625048	0.808474298508368	cell division cycle 42 [Source:HGNC Symbol;Acc:HGNC:1736]	protein_coding	43.81	22025511	22101360	10598	1	p36.12	CDC42		75849
ENSG00000070882	2856.92230609442	0.472480726148499	0.0484863709765208	9.74460898253851	1.94526298810421e-22	2.77379459648217e-21	oxysterol binding protein like 3 [Source:HGNC Symbol;Acc:HGNC:16370]	protein_coding	40.72	24796540	24981634	6749	7	p15.3	OSBPL3		185094
ENSG00000070915	1423.22279215179	-0.615977330346586	0.145421994675921	-4.23579205964901	2.27747466951204e-05	5.64481158731815e-05	solute carrier family 12 member 3 [Source:HGNC Symbol;Acc:HGNC:10912]	protein_coding	52.83	56865207	56915850	3119	16	q13	SLC12A3		50643
ENSG00000070950	585.829356939458	0.279420690441478	0.0268568800280632	10.4040636942752	2.37580118133378e-25	4.37595071163487e-24	RAD18 E3 ubiquitin protein ligase [Source:HGNC Symbol;Acc:HGNC:18278]	protein_coding	40.44	8775402	8963773	557	3	p25.3	RAD18		188371
ENSG00000070961	2712.96923444145	0.157910851336467	0.050615182230227	3.11983172594732	0.00180954381074457	0.00335966446418216	ATPase plasma membrane Ca2+ transporting 1 [Source:HGNC Symbol;Acc:HGNC:814]	protein_coding	36.37	89588049	89709300	6977	12	q21.33	ATP2B1		121251
ENSG00000071051	3433.2101408476	0.0291749908853294	0.050026656633638	0.583188900649261	0.559766142238859	0.61724145080932	NCK adaptor protein 2 [Source:HGNC Symbol;Acc:HGNC:7665]	protein_coding	44.54	105744912	105894274	2666	2	q12.2	NCK2		149362
ENSG00000071054	11303.0373922031	0.222771781915688	0.0421950628166461	5.27956986066635	1.29487502641135e-07	4.25428974561185e-07	mitogen-activated protein kinase kinase kinase kinase 4 [Source:HGNC Symbol;Acc:HGNC:6866]	protein_coding	41.04	101696850	101894689	526	2	q11.2	MAP4K4		197839
ENSG00000071073	4746.37766212086	-0.267312094764919	0.0456712649684618	-5.85296016980284	4.82899805800987e-09	1.87374824216466e-08	alpha-1,3-mannosyl-glycoprotein 4-beta-N-acetylglucosaminyltransferase A [Source:HGNC Symbol;Acc:HGNC:7047]	protein_coding	40.02	98619106	98731132	8432	2	q11.2	MGAT4A		112026
ENSG00000071082	40764.2049803819	0.101564620131742	0.0415950610541093	2.44174711030286	0.0146163813746945	0.0232210711344398	ribosomal protein L31 [Source:HGNC Symbol;Acc:HGNC:10334]	protein_coding	42.39	101002229	101024032	1291	2	q11.2	RPL31		21803
ENSG00000071127	20441.9583405416	-0.00835608594554466	0.0315447525014578	-0.264896227832458	0.791089404320368	0.825531045910393	WD repeat domain 1 [Source:HGNC Symbol;Acc:HGNC:12754]	protein_coding	54.98	10074339	10116949	2993	4	p16.1	WDR1		42610
ENSG00000071189	3503.79436645778	-0.082248753778838	0.0323555147637789	-2.5420319960699	0.0110210084124915	0.0178927367193096	sorting nexin 13 [Source:HGNC Symbol;Acc:HGNC:21335]	protein_coding	35.09	17790761	17940501	6357	7	p21.1	SNX13		149740
ENSG00000071205	1334.07964115584	0.00618336044100212	0.0402675861216004	0.153556769515053	0.87795922548421	0.899117503068409	Rho GTPase activating protein 10 [Source:HGNC Symbol;Acc:HGNC:26099]	protein_coding	40.94	147732063	148072776	1559	4	q31.23	ARHGAP10		340713
ENSG00000071242	4257.53366456936	-0.547643312666293	0.0419291917635024	-13.0611464145367	5.48948352228792e-39	2.81891927582804e-37	ribosomal protein S6 kinase A2 [Source:HGNC Symbol;Acc:HGNC:10431]	protein_coding	46.48	166409364	166906451	5832	6	q27	RPS6KA2		497087
ENSG00000071243	1099.26851680476	-0.279298784906304	0.0303137544928553	-9.21359922513499	3.1536893613706e-20	3.75457940329866e-19	inhibitor of growth family member 3 [Source:HGNC Symbol;Acc:HGNC:14587]	protein_coding	35.56	120950763	120977216	3749	7	q31.31	ING3		26453
ENSG00000071246	2995.04271095353	-0.476147593714589	0.0458023974066921	-10.3956915068603	2.59398481151906e-25	4.75622503237512e-24	vasohibin 1 [Source:HGNC Symbol;Acc:HGNC:19964]	protein_coding	55.57	76761468	76783015	6449	14	q24.3	VASH1		21547
ENSG00000071282	1460.90125789945	0.236703808609972	0.0653248417837233	3.62348843329232	0.000290656207594179	0.000613805085974849	LIM and cysteine rich domains 1 [Source:HGNC Symbol;Acc:HGNC:6633]	protein_coding	43.85	8501807	8574668	8284	3	p25.3	LMCD1		72861
ENSG00000071462	3696.44035522368	0.18661487774823	0.0300177937444936	6.21680858149219	5.07368071401611e-10	2.20017682913788e-09	BUD23 rRNA methyltransferase and ribosome maturation factor [Source:HGNC Symbol;Acc:HGNC:16405]	protein_coding	54.07	73683025	73705161	458	7	q11.23	BUD23		22136
ENSG00000071537	12264.4206675014	-0.186013419361434	0.0417257020469311	-4.458005743132	8.27256862062129e-06	2.17039565087828e-05	SEL1L adaptor subunit of ERAD E3 ubiquitin ligase [Source:HGNC Symbol;Acc:HGNC:10717]	protein_coding	38.48	81471547	81533853	7919	14	q31.1	SEL1L		62306
ENSG00000071539	277.731230468838	0.7001162803803	0.0565545507149773	12.379486204545	3.37496431173137e-35	1.32283927261993e-33	thyroid hormone receptor interactor 13 [Source:HGNC Symbol;Acc:HGNC:12307]	protein_coding	50.22	892884	919357	2431	5	p15.33	TRIP13		26473
ENSG00000071553	10460.2196449638	-0.110678004440965	0.0235077860937318	-4.70814240012487	2.49984447332418e-06	7.01452122922903e-06	ATPase H+ transporting accessory protein 1 [Source:HGNC Symbol;Acc:HGNC:868]	protein_coding	56.77	154428633	154436516	2318	X	q28	ATP6AP1		7883
ENSG00000071564	2265.76216456463	0.182830366676163	0.0288170304804025	6.34452487394562	2.2311293817035e-10	1.00708029142984e-09	transcription factor 3 [Source:HGNC Symbol;Acc:HGNC:11633]	protein_coding	59.56	1609290	1652615	996	19	p13.3	TCF3		43325
ENSG00000071575	4427.721655333	-0.515121925299561	0.0452378315639386	-11.3869720871013	4.85571284898556e-30	1.27704460940824e-28	tribbles pseudokinase 2 [Source:HGNC Symbol;Acc:HGNC:30809]	protein_coding	47.65	12716910	12742734	4344	2	p24.3	TRIB2		25824
ENSG00000071626	4344.72133521113	0.0910316624101265	0.0217386034794573	4.18755797704072	2.81972004407562e-05	6.90442087750342e-05	DAZ associated protein 1 [Source:HGNC Symbol;Acc:HGNC:2683]	protein_coding	58.75	1407569	1435687	2290	19	p13.3	DAZAP1		28118
ENSG00000071655	3868.95675078925	0.124195375366227	0.031495559718493	3.94326617708286	8.03793576254065e-05	0.000184199383729342	methyl-CpG binding domain protein 3 [Source:HGNC Symbol;Acc:HGNC:6918]	protein_coding	58.14	1573596	1592865	5518	19	p13.3	MBD3		19269
ENSG00000071794	2681.32129711275	-0.0163951730190839	0.0545060388059886	-0.300795533453488	0.763570414559496	0.801400757845996	helicase like transcription factor [Source:HGNC Symbol;Acc:HGNC:11099]	protein_coding	35.95	149030127	149086554	5306	3	q24	HLTF		56427
ENSG00000071859	4409.79553933491	0.196136311500368	0.0279728180973351	7.01167507749438	2.35481575604088e-12	1.29971412494134e-11	family with sequence similarity 50 member A [Source:HGNC Symbol;Acc:HGNC:18786]	protein_coding	60.42	154444141	154450654	1337	X	q28	FAM50A		6513
ENSG00000071889	2986.6853226497	4.31480219882416e-05	0.0255601840213326	0.00168809512295491	0.998653095603932	0.99883775778877	FAM3 metabolism regulating signaling molecule A [Source:HGNC Symbol;Acc:HGNC:13749]	protein_coding	55.32	154506159	154516242	1712	X	q28	FAM3A		10083
ENSG00000071894	4003.03378447608	0.195506406671311	0.0354869203420993	5.50925255802982	3.60360562025446e-08	1.26817845152611e-07	cleavage and polyadenylation specific factor 1 [Source:HGNC Symbol;Acc:HGNC:2324]	protein_coding	59.96	144393229	144409335	789	8	q24.3	CPSF1		16106
ENSG00000071909	332.28214785927	0.594910026522003	0.136282672100937	4.36526535142622	1.26968533568192e-05	3.25125200285789e-05	myosin IIIB [Source:HGNC Symbol;Acc:HGNC:15576]	protein_coding	40.21	170178145	170655171	4156	2	q31.1	MYO3B		477026
ENSG00000071967	4070.56282361173	-0.0672612507687476	0.0620318456834848	-1.08430194245623	0.278230944333286	0.335891904148503	cytochrome b reductase 1 [Source:HGNC Symbol;Acc:HGNC:20797]	protein_coding	41.27	171522247	171558129	1493	2	q31.1	CYBRD1		35882
ENSG00000071991	12.3351444773685	-0.332854104998828	0.193857137040371	-1.71700722542658	0.0859778518141946	0.117201159390872	cadherin 19 [Source:HGNC Symbol;Acc:HGNC:1758]	protein_coding	32.3	66501083	66604138	6297	18	q22.1	CDH19		103055
ENSG00000071994	2511.28229451549	0.0437604805559907	0.0241482303070586	1.81216097409835	0.0699613271997736	0.09710567585927	programmed cell death 2 [Source:HGNC Symbol;Acc:HGNC:8762]	protein_coding	41.64	170575295	170584692	3355	6	q27	PDCD2		9397
ENSG00000072041	13.675594303976	-0.0100901050735601	0.207583504103039	-0.0486074513346284	0.961232131680032	0.969055280863064	solute carrier family 6 member 15 [Source:HGNC Symbol;Acc:HGNC:13621]	protein_coding	34.54	84859491	84913629	4799	12	q21.31	SLC6A15		54138
ENSG00000072042	5888.56895963655	-0.287300597903249	0.0395651714760089	-7.26145211015853	3.82956591465004e-13	2.29986551062273e-12	retinol dehydrogenase 11 [Source:HGNC Symbol;Acc:HGNC:17964]	protein_coding	42.62	67676800	67695793	2539	14	q24.1	RDH11		18993
ENSG00000072062	4350.08706530892	-0.0358692688791456	0.0232227043708426	-1.54457759554402	0.122448468890775	0.16126704850991	protein kinase cAMP-activated catalytic subunit alpha [Source:HGNC Symbol;Acc:HGNC:9380]	protein_coding	53.35	14091688	14118084	3996	19	p13.12	PRKACA		26396
ENSG00000072071	1064.02441474703	-0.331709629354872	0.0532429111285885	-6.23011819458465	4.66083400881417e-10	2.03091711764306e-09	adhesion G protein-coupled receptor L1 [Source:HGNC Symbol;Acc:HGNC:20973]	protein_coding	56.42	14147743	14206187	7853	19	p13.12	ADGRL1		58444
ENSG00000072110	10494.2772917216	0.501575616090615	0.0518569511681159	9.67229281306085	3.95418181076692e-22	5.5219026026949e-21	actinin alpha 1 [Source:HGNC Symbol;Acc:HGNC:163]	protein_coding	50.81	68874128	68979440	3722	14	q24.1	ACTN1		105312
ENSG00000072121	1968.49809553611	-0.194968994936852	0.0298836868552066	-6.52426174459404	6.83372822906538e-11	3.24622095939824e-10	zinc finger FYVE-type containing 26 [Source:HGNC Symbol;Acc:HGNC:20761]	protein_coding	43	67727374	67816590	4134	14	q24.1	ZFYVE26		89216
ENSG00000072133	416.54517813895	-0.650951547764608	0.163927562375404	-3.97097070396184	7.15803819569022e-05	0.000165295980932781	ribosomal protein S6 kinase A6 [Source:HGNC Symbol;Acc:HGNC:10435]	protein_coding	35.25	84058346	84188199	8465	X	q21.1	RPS6KA6		129853
ENSG00000072134	1293.54906839031	-0.161180919293564	0.028696747626515	-5.6166964072485	1.94642974861953e-08	7.06050759905233e-08	epsin 2 [Source:HGNC Symbol;Acc:HGNC:18639]	protein_coding	48.72	19215615	19336715	562	17	p11.2	EPN2		121100
ENSG00000072135	5182.86332065988	0.00605876497179337	0.0291795032448392	0.207637701058702	0.83551186466659	0.863777461005654	protein tyrosine phosphatase non-receptor type 18 [Source:HGNC Symbol;Acc:HGNC:9649]	protein_coding	47.6	130356045	130375405	3616	2	q21.1	PTPN18		19360
ENSG00000072163	2027.46067388657	-0.380249096782101	0.0497405918880565	-7.64464358682882	2.0952488153216e-14	1.44925841970262e-13	LIM zinc finger domain containing 2 [Source:HGNC Symbol;Acc:HGNC:16084]	protein_coding	56.36	127638381	127681786	1409	2	q14.3	LIMS2		43405
ENSG00000072195	150.142624372803	0.590164383889007	0.0932876044925132	6.32628940468045	2.5112663134985e-10	1.12569940522487e-09	striated muscle enriched protein kinase [Source:HGNC Symbol;Acc:HGNC:16901]	protein_coding	57.57	219434843	219493629	10782	2	q35	SPEG		58786
ENSG00000072201	945.336355784285	-0.365038721742174	0.0681242891062752	-5.35842247355722	8.39517463329507e-08	2.81871505844153e-07	ligand of numb-protein X 1 [Source:HGNC Symbol;Acc:HGNC:6657]	protein_coding	41.42	53459301	53701405	3757	4	q12	LNX1		242104
ENSG00000072210	7533.59496476537	-0.570593369951326	0.0496359770871759	-11.4955603462624	1.38876866651625e-30	3.8325763863196e-29	aldehyde dehydrogenase 3 family member A2 [Source:HGNC Symbol;Acc:HGNC:403]	protein_coding	45.09	19648136	19685760	3183	17	p11.2	ALDH3A2		37624
ENSG00000072274	4388.34748183212	0.240647925341496	0.0802149062821882	3.00003997380388	0.00269944176882598	0.00486709350919323	transferrin receptor [Source:HGNC Symbol;Acc:HGNC:11763]	protein_coding	42.42	196027183	196082096	354	3	q29	TFRC		54913
ENSG00000072310	5882.1904850728	-0.160794076724686	0.0717612827062851	-2.24068008068929	0.0250468052880987	0.038052102744123	sterol regulatory element binding transcription factor 1 [Source:HGNC Symbol;Acc:HGNC:11289]	protein_coding	58.04	17810399	17837002	1230	17	p11.2	SREBF1		26603
ENSG00000072364	10506.3326253397	-0.0926242060550496	0.0365602445987421	-2.53346789857737	0.0112940084434058	0.0182975114827422	AF4/FMR2 family member 4 [Source:HGNC Symbol;Acc:HGNC:17869]	protein_coding	40.42	132875395	132963634	9536	5	q31.1	AFF4		88239
ENSG00000072401	1039.97545823892	0.285002895929735	0.0333618533879479	8.5427776633265	1.31033364148924e-17	1.2262274510061e-16	ubiquitin conjugating enzyme E2 D1 [Source:HGNC Symbol;Acc:HGNC:12474]	protein_coding	36.06	58334979	58370751	2623	10	q21.1	UBE2D1		35772
ENSG00000072415	2354.93960418755	-0.370143771470582	0.0347918203512277	-10.6388158979305	1.96611992968774e-26	3.98304970025505e-25	membrane palmitoylated protein 5 [Source:HGNC Symbol;Acc:HGNC:18669]	protein_coding	37.7	67240713	67336061	5280	14	q23.3	MPP5		95348
ENSG00000072422	3833.30031451943	-0.0573063390076539	0.0786992178022567	-0.728169105208192	0.466510075472992	0.527530243533118	Rho related BTB domain containing 1 [Source:HGNC Symbol;Acc:HGNC:18738]	protein_coding	38.94	60869438	61001440	4411	10	q21.2	RHOBTB1		132002
ENSG00000072501	4970.74708158575	0.00771284205083156	0.0288317655017856	0.267511958307024	0.789075008173372	0.823746793465601	structural maintenance of chromosomes 1A [Source:HGNC Symbol;Acc:HGNC:11111]	protein_coding	45.54	53374149	53422728	9826	X	p11.22	SMC1A		48579
ENSG00000072506	3573.34573131664	0.0515877566270116	0.0227794926319027	2.26465784206111	0.023533684422904	0.0359654451997046	hydroxysteroid 17-beta dehydrogenase 10 [Source:HGNC Symbol;Acc:HGNC:4800]	protein_coding	51.98	53431258	53434370	556	X	p11.22	HSD17B10		3112
ENSG00000072518	2341.94451873318	0.133943187420828	0.0229876234658102	5.82675227911417	5.65164066101515e-09	2.18095536281315e-08	microtubule affinity regulating kinase 2 [Source:HGNC Symbol;Acc:HGNC:3332]	protein_coding	49.65	63838928	63911020	4547	11	q13.1	MARK2		72092
ENSG00000072571	210.568921604298	0.778926153231203	0.0553184937835648	14.0807549149616	4.98741510860267e-45	3.87228636207156e-43	hyaluronan mediated motility receptor [Source:HGNC Symbol;Acc:HGNC:5012]	protein_coding	36.97	163460203	163491941	720	5	q34	HMMR		31738
ENSG00000072609	995.517286199524	0.409136179251834	0.0284140578903478	14.3990760077538	5.2439902687517e-47	4.83489943699056e-45	checkpoint with forkhead and ring finger domains [Source:HGNC Symbol;Acc:HGNC:20455]	protein_coding	48.69	132822187	132956304	581	12	q24.33	CHFR		134117
ENSG00000072657	1447.83663570535	-0.808995981429045	0.128878806200067	-6.27718400939552	3.44759980923075e-10	1.52644480503103e-09	thyrotropin releasing hormone degrading enzyme [Source:HGNC Symbol;Acc:HGNC:30748]	protein_coding	36.14	72087266	72670758	590	12	q21.1	TRHDE		583492
ENSG00000072682	5776.21523760687	0.249707249096196	0.0709585298692397	3.51905894268595	0.00043308047734225	0.000889119041729845	prolyl 4-hydroxylase subunit alpha 2 [Source:HGNC Symbol;Acc:HGNC:8547]	protein_coding	49.23	132190147	132295315	4547	5	q31.1	P4HA2		105168
ENSG00000072694	568.195637732208	0.35299005576886	0.0731511859962892	4.82548643554141	1.39661970665598e-06	4.03830149321216e-06	Fc fragment of IgG receptor IIb [Source:HGNC Symbol;Acc:HGNC:3618]	protein_coding	47.24	161663147	161678654	1440	1	q23.3	FCGR2B		15507
ENSG00000072736	1063.54756464288	-0.102555114456673	0.0397098299358267	-2.58261278435108	0.00980553065725618	0.0160494599531265	nuclear factor of activated T cells 3 [Source:HGNC Symbol;Acc:HGNC:7777]	protein_coding	41.53	68084751	68229259	3870	16	q22.1	NFATC3		144508
ENSG00000072756	541.738512273974	0.0715345327509055	0.0352210587967179	2.03101596586788	0.0422533750248262	0.0613607943912525	tRNA nucleotidyl transferase 1 [Source:HGNC Symbol;Acc:HGNC:17341]	protein_coding	38.87	3126933	3150879	2106	3	p26.2	TRNT1		23946
ENSG00000072778	20140.3681564388	-0.0222962520742635	0.0336874631195884	-0.661856073730254	0.508063465523867	0.568066275412099	acyl-CoA dehydrogenase very long chain [Source:HGNC Symbol;Acc:HGNC:92]	protein_coding	58.51	7217125	7225266	2227	17	p13.1	ACADVL		8141
ENSG00000072786	2588.08206407645	0.0852442841656091	0.0280585699142257	3.03808370940496	0.00238087807521629	0.00433122292898371	serine/threonine kinase 10 [Source:HGNC Symbol;Acc:HGNC:11388]	protein_coding	48.99	172042079	172188224	5892	5	q35.1	STK10		146145
ENSG00000072803	3460.76315800336	-0.134774388168221	0.028032517037842	-4.80778761273149	1.52609770332425e-06	4.3938941504334e-06	F-box and WD repeat domain containing 11 [Source:HGNC Symbol;Acc:HGNC:13607]	protein_coding	39.72	171861549	172006873	4406	5	q35.1	FBXW11		145324
ENSG00000072818	880.819865361008	0.374219118580867	0.0324603354921864	11.5285043394251	9.47759148244507e-31	2.64703746963229e-29	ArfGAP with coiled-coil, ankyrin repeat and PH domains 1 [Source:HGNC Symbol;Acc:HGNC:16467]	protein_coding	54.55	7336529	7351477	2511	17	p13.1	ACAP1		14948
ENSG00000072832	1500.63328190111	-0.159175164323558	0.0691858557603144	-2.30068939054538	0.0214091942102714	0.0329764588941694	collapsin response mediator protein 1 [Source:HGNC Symbol;Acc:HGNC:2365]	protein_coding	48.99	5748084	5893086	1876	4	p16.2	CRMP1		145002
ENSG00000072840	3335.70113531473	-0.524026268766288	0.0655399299629164	-7.99552683475235	1.29020971627903e-15	1.00221316735567e-14	EvC ciliary complex subunit 1 [Source:HGNC Symbol;Acc:HGNC:3497]	protein_coding	47.4	5711201	5814305	6427	4	p16.2	EVC		103104
ENSG00000072849	2819.5243189557	0.152320517750656	0.024436794499659	6.23324461613744	4.56871903671371e-10	1.99560171759767e-09	derlin 2 [Source:HGNC Symbol;Acc:HGNC:17943]	protein_coding	41.38	5471254	5486811	4167	17	p13.2	DERL2		15557
ENSG00000072858	153.453660042888	0.156054836888888	0.0534879900386311	2.9175677900063	0.00352772957191925	0.0062459866626878	SID1 transmembrane family member 1 [Source:HGNC Symbol;Acc:HGNC:25967]	protein_coding	40.77	113532555	113629575	4818	3	q13.2	SIDT1		97020
ENSG00000072864	885.46892361997	0.222849444194671	0.0298537551637385	7.46470395340254	8.3487105115731e-14	5.39739145303971e-13	nudE neurodevelopment protein 1 [Source:HGNC Symbol;Acc:HGNC:17619]	protein_coding	48.63	15643267	15734691	3936	16	p13.11	NDE1		91424
ENSG00000072952	1818.24971557313	-0.449255846912654	0.0521729648243543	-8.61089356192658	7.24932743188371e-18	6.96888840267636e-17	inositol 1,4,5-triphosphate receptor associated 1 [Source:HGNC Symbol;Acc:HGNC:7237]	protein_coding	45.65	10573091	10693988	5815	11	p15.4	IRAG1		120897
ENSG00000072954	381.210092286231	-0.53801668205501	0.0619858230270393	-8.67967312171233	3.96907887287712e-18	3.89396873459353e-17	transmembrane protein 38A [Source:HGNC Symbol;Acc:HGNC:28462]	protein_coding	49.91	16661139	16690023	2631	19	p13.11	TMEM38A		28884
ENSG00000072958	3754.26262674447	0.266466635848645	0.0232299665365844	11.4708144511958	1.84910679938382e-30	5.05142357468033e-29	adaptor related protein complex 1 subunit mu 1 [Source:HGNC Symbol;Acc:HGNC:13667]	protein_coding	51.53	16197854	16245906	12859	19	p13.11	AP1M1		48052
ENSG00000073008	2699.59684271051	0.0437595618245138	0.0410884231783505	1.06500951945926	0.286871621945782	0.344973010917015	PVR cell adhesion molecule [Source:HGNC Symbol;Acc:HGNC:9705]	protein_coding	50.03	44643798	44666162	5792	19	q13.31	PVR		22364
ENSG00000073050	1769.53356399131	0.082272207290519	0.0255177876648153	3.22411207316214	0.00126363934815105	0.00240387757355769	X-ray repair cross complementing 1 [Source:HGNC Symbol;Acc:HGNC:12828]	protein_coding	50.91	43543311	43580473	2052	19	q13.31	XRCC1		37162
ENSG00000073060	11654.1408426282	-0.0710395269677707	0.082499630104765	-0.861089036127297	0.389189007196982	0.450101205885926	scavenger receptor class B member 1 [Source:HGNC Symbol;Acc:HGNC:1664]	protein_coding	51.45	124776856	124882668	3405	12	q24.31	SCARB1		105812
ENSG00000073067	15.1254431818174	-0.216674340654175	0.14278888912732	-1.51744538372992	0.1291542729491	0.169192410361269	cytochrome P450 family 2 subfamily W member 1 [Source:HGNC Symbol;Acc:HGNC:20243]	protein_coding	66.81	983181	989640	2322	7	p22.3	CYP2W1		6459
ENSG00000073111	1203.88373883855	0.242544580862754	0.0433560613482257	5.59424849306983	2.21579412743317e-08	7.99192960788131e-08	minichromosome maintenance complex component 2 [Source:HGNC Symbol;Acc:HGNC:6944]	protein_coding	50.56	127598410	127622436	3434	3	q21.3	MCM2		24026
ENSG00000073146	31.2248942236338	-0.204321557243004	0.110400231433468	-1.850734863415	0.0642077058848636	0.0898265749973	Mov10 like RISC complex RNA helicase 1 [Source:HGNC Symbol;Acc:HGNC:7201]	protein_coding	47.64	50089879	50161690	3889	22	q13.33	MOV10L1		71811
ENSG00000073150	109.657661264076	0.966727289332868	0.170404513315865	5.67313195244381	1.40210145953106e-08	5.1685371158134e-08	pannexin 2 [Source:HGNC Symbol;Acc:HGNC:8600]	protein_coding	64.17	50170731	50180295	2964	22	q13.33	PANX2		9564
ENSG00000073169	1272.0005503949	0.0038241045537266	0.0302542619181261	0.126398871143357	0.899416195683728	0.917602846784973	selenoprotein O [Source:HGNC Symbol;Acc:HGNC:30395]	protein_coding	55.78	50200979	50217616	2311	22	q13.33	SELENOO		16637
ENSG00000073282	102.133923769741	0.413422582685511	0.0968502749790089	4.268677427866	1.96635385291352e-05	4.91497596599318e-05	tumor protein p63 [Source:HGNC Symbol;Acc:HGNC:15979]	protein_coding	37.13	189631389	189897276	546	3	q28	TP63		265887
ENSG00000073331	1072.20353250441	0.273810781502358	0.0373039675420185	7.33999087882388	2.13608411373141e-13	1.3164541174903e-12	alpha kinase 1 [Source:HGNC Symbol;Acc:HGNC:20917]	protein_coding	40.45	112285509	112442621	304	4	q25	ALPK1		157112
ENSG00000073350	2708.85091141876	-0.409974635455658	0.0460563297277206	-8.90159154842295	5.50515274215836e-19	5.86938985197134e-18	LLGL scribble cell polarity complex component 2 [Source:HGNC Symbol;Acc:HGNC:6629]	protein_coding	56.06	75525080	75575209	577	17	q25.1	LLGL2		50129
ENSG00000073417	2707.3183269277	-0.0650228137956166	0.0405301445127954	-1.60430747477569	0.108646294292523	0.144710122095113	phosphodiesterase 8A [Source:HGNC Symbol;Acc:HGNC:8793]	protein_coding	41.8	84980440	85139145	3984	15	q25.3	PDE8A		158705
ENSG00000073464	1026.55809563162	-0.220910801031095	0.0557128236672079	-3.96516971300309	7.33437449368054e-05	0.000169175401434192	chloride voltage-gated channel 4 [Source:HGNC Symbol;Acc:HGNC:2022]	protein_coding	45.22	10156975	10237660	6759	X	p22.2	CLCN4		80685
ENSG00000073536	1195.33789283402	-0.178414702999234	0.0323198109136036	-5.5202891958795	3.38442191748781e-08	1.19649268965304e-07	notchless homolog 1 [Source:HGNC Symbol;Acc:HGNC:19889]	protein_coding	52.09	35128730	35142304	5193	17	q12	NLE1		13574
ENSG00000073578	10397.1178602286	-0.0388459426603785	0.052972350087979	-0.733324887339552	0.463360299364156	0.524480160280563	succinate dehydrogenase complex flavoprotein subunit A [Source:HGNC Symbol;Acc:HGNC:10680]	protein_coding	46.02	218241	257082	1952	5	p15.33	SDHA		38841
ENSG00000073584	3899.63040754876	0.0285415963739606	0.021171565900013	1.34810984264244	0.177623056174809	0.22540778388587	SWI/SNF related, matrix associated, actin dependent regulator of chromatin, subfamily e, member 1 [Source:HGNC Symbol;Acc:HGNC:11109]	protein_coding	37.88	40624962	40648654	5150	17	q21.2	SMARCE1		23692
ENSG00000073605	404.68495645953	0.379233577269122	0.0559236316707273	6.78127592825177	1.19119119126165e-11	6.10147078933167e-11	gasdermin B [Source:HGNC Symbol;Acc:HGNC:23690]	protein_coding	48.85	39904595	39919854	2209	17	q21.1	GSDMB		15259
ENSG00000073614	3079.35780436709	0.0982170904797998	0.0268976251551481	3.65151532573133	0.000260697538428474	0.000554007349267349	lysine demethylase 5A [Source:HGNC Symbol;Acc:HGNC:9886]	protein_coding	39.44	280057	389320	10701	12	p13.33	KDM5A		109263
ENSG00000073670	51.3778000290989	0.36821442258379	0.0785523628185982	4.68750282450588	2.76558885548929e-06	7.71616409181993e-06	ADAM metallopeptidase domain 11 [Source:HGNC Symbol;Acc:HGNC:189]	protein_coding	59.33	44758988	44781846	4614	17	q21.31	ADAM11		22858
ENSG00000073711	5663.04647138301	0.0376770444360897	0.0706959326482091	0.53294500864109	0.594071647577238	0.649070874308904	protein phosphatase 2 regulatory subunit B''alpha [Source:HGNC Symbol;Acc:HGNC:9307]	protein_coding	39.06	135965728	136147894	6743	3	q22.2	PPP2R3A		182166
ENSG00000073712	4188.64385594204	-0.181692818717268	0.0369221324115429	-4.92097305464583	8.61149872946024e-07	2.55044332693833e-06	fermitin family member 2 [Source:HGNC Symbol;Acc:HGNC:15767]	protein_coding	39.3	52857268	52952435	3369	14	q22.1	FERMT2		95167
ENSG00000073737	75.6381780489616	-0.464425371232219	0.125622068167575	-3.69700465855006	0.000218158340545581	0.000469005748812023	dehydrogenase/reductase 9 [Source:HGNC Symbol;Acc:HGNC:16888]	protein_coding	39.63	169064789	169096167	2863	2	q31.1	DHRS9		31378
ENSG00000073754	54.0968397863397	-1.17960764741533	0.217733500585977	-5.41766721354639	6.03816697253848e-08	2.06537385040856e-07	CD5 molecule like [Source:HGNC Symbol;Acc:HGNC:1690]	protein_coding	39.69	157830911	157898256	2204	1	q23.1	CD5L		67345
ENSG00000073756	935.067496789878	0.0255570356392367	0.114556130836227	0.223096183963946	0.823460648272404	0.853602653603954	prostaglandin-endoperoxide synthase 2 [Source:HGNC Symbol;Acc:HGNC:9605]	protein_coding	36.06	186671791	186680922	4510	1	q31.1	PTGS2		9131
ENSG00000073792	282.550776276038	1.39322511486618	0.115844745803517	12.0266577927428	2.57369892440421e-33	8.77382614418215e-32	insulin like growth factor 2 mRNA binding protein 2 [Source:HGNC Symbol;Acc:HGNC:28867]	protein_coding	42.56	185643130	185825042	4283	3	q27.2	IGF2BP2		181912
ENSG00000073803	3428.67063799189	0.0332410159206019	0.0336987873088923	0.986415790452803	0.323929119577307	0.38342678702903	mitogen-activated protein kinase kinase kinase 13 [Source:HGNC Symbol;Acc:HGNC:6852]	protein_coding	40.07	185282941	185489094	1681	3	q27.2	MAP3K13		206153
ENSG00000073849	8265.8284039408	-0.236685232744633	0.0901377804181412	-2.62581607453247	0.00864415119565954	0.014281067140294	ST6 beta-galactoside alpha-2,6-sialyltransferase 1 [Source:HGNC Symbol;Acc:HGNC:10860]	protein_coding	44.4	186930325	187078553	2476	3	q27.3	ST6GAL1		148228
ENSG00000073861	182.126752378489	0.0377652429581611	0.063496631399814	0.594759786867556	0.552004051293336	0.609925761973101	T-box transcription factor 21 [Source:HGNC Symbol;Acc:HGNC:11599]	protein_coding	53.22	47733236	47746122	2583	17	q21.32	TBX21		12886
ENSG00000073910	2983.26928037768	-0.401069673975093	0.0478229958438686	-8.38654431613811	5.00641033527432e-17	4.44658021403921e-16	FRY microtubule binding protein [Source:HGNC Symbol;Acc:HGNC:20367]	protein_coding	39.24	31846713	32299125	13017	13	q13.1	FRY		452412
ENSG00000073921	36622.7702073164	0.0174888148736881	0.0351519854782451	0.497519973217776	0.618822421681506	0.671905750192425	phosphatidylinositol binding clathrin assembly protein [Source:HGNC Symbol;Acc:HGNC:15514]	protein_coding	37.29	85957175	86069882	3474	11	q14.2	PICALM		112707
ENSG00000073969	1631.36226220327	0.0597937651431374	0.0373777514724154	1.59971541325232	0.109661730973126	0.145851997395367	N-ethylmaleimide sensitive factor, vesicle fusing ATPase [Source:HGNC Symbol;Acc:HGNC:8016]	protein_coding	38.62	46590669	46757464	3983	17	q21.31	NSF		166795
ENSG00000074047	322.439721175545	0.190926796189594	0.0634219715867467	3.01042038607157	0.00260886331558774	0.00471268229122145	GLI family zinc finger 2 [Source:HGNC Symbol;Acc:HGNC:4318]	protein_coding	52.42	120735623	120992653	546	2	q14.2	GLI2		257030
ENSG00000074054	5676.81399462573	0.148050284023392	0.0285539003356264	5.18494084111764	2.16083444344373e-07	6.92140949738677e-07	cytoplasmic linker associated protein 1 [Source:HGNC Symbol;Acc:HGNC:17088]	protein_coding	41.05	121337776	121649476	7877	2	q14.3	CLASP1		311700
ENSG00000074071	4052.86445022624	0.0963327838773131	0.0204784093013117	4.70411458526433	2.54970027220568e-06	7.14206565114476e-06	mitochondrial ribosomal protein S34 [Source:HGNC Symbol;Acc:HGNC:16618]	protein_coding	65.5	1771890	1773150	1040	16	p13.3	MRPS34		1260
ENSG00000074181	17903.3099050748	-0.267371548587839	0.0536189653063002	-4.98651078140858	6.14794772514993e-07	1.85191660917037e-06	notch receptor 3 [Source:HGNC Symbol;Acc:HGNC:7883]	protein_coding	54.88	15159038	15200995	8680	19	p13.12	NOTCH3		41957
ENSG00000074201	2576.84794492266	0.255338729587171	0.0294129239737461	8.68117463653343	3.91702170878492e-18	3.84987954381908e-17	chloride nucleotide-sensitive channel 1A [Source:HGNC Symbol;Acc:HGNC:2080]	protein_coding	41.76	77514936	77637794	415	11	q14.1	CLNS1A		122858
ENSG00000074211	105.444291301539	1.5610065898617	0.16338016383405	9.55444377842138	1.24249543642537e-21	1.65805702688113e-20	protein phosphatase 2 regulatory subunit Bgamma [Source:HGNC Symbol;Acc:HGNC:9306]	protein_coding	51.48	6320578	6563600	4092	4	p16.1	PPP2R2C		243022
ENSG00000074219	1362.39704894494	-0.242034578666587	0.0449235450939363	-5.38769988344612	7.13650884818716e-08	2.4196433154938e-07	TEA domain transcription factor 2 [Source:HGNC Symbol;Acc:HGNC:11715]	protein_coding	53.57	49340595	49362457	2191	19	q13.33	TEAD2		21862
ENSG00000074266	794.040972346473	0.282076552532726	0.0291571517786628	9.6743520997531	3.87538495974322e-22	5.41652642047831e-21	embryonic ectoderm development [Source:HGNC Symbol;Acc:HGNC:3188]	protein_coding	37.04	86244753	86278813	1745	11	q14.2	EED		34060
ENSG00000074276	727.2747607389	-0.805313237702994	0.137538342769732	-5.85519078887882	4.76462722142882e-09	1.85187080052995e-08	cadherin related family member 2 [Source:HGNC Symbol;Acc:HGNC:18231]	protein_coding	53.78	176542511	176595974	4509	5	q35.2	CDHR2		53463
ENSG00000074317	4.90029864263923	0.547159341550761	0.140877146328402	3.88394679911576	0.000102774404823712	0.000231917712011455	synuclein beta [Source:HGNC Symbol;Acc:HGNC:11140]	protein_coding	56.95	176620082	176630556	1398	5	q35.2	SNCB		10474
ENSG00000074319	3857.87879431735	0.0928604398008175	0.0225161093651063	4.12417786283829	3.72061310800449e-05	8.9443539116428e-05	tumor susceptibility 101 [Source:HGNC Symbol;Acc:HGNC:15971]	protein_coding	39.61	18468336	18526951	2101	11	p15.1	TSG101		58615
ENSG00000074356	2571.62328079955	-0.0797107377702869	0.0290600959921957	-2.74296195689421	0.00608877391079553	0.0103664394345272	nuclear cap binding subunit 3 [Source:HGNC Symbol;Acc:HGNC:24612]	protein_coding	44.57	3802158	3846246	518	17	p13.2	NCBP3		44088
ENSG00000074370	2070.16956970398	-0.197091308327618	0.058900543529679	-3.34617130024117	0.000819357602541242	0.00160927441335136	ATPase sarcoplasmic/endoplasmic reticulum Ca2+ transporting 3 [Source:HGNC Symbol;Acc:HGNC:813]	protein_coding	56.9	3923870	3964464	4695	17	p13.2	ATP2A3		40594
ENSG00000074410	42803.0846425665	-0.0442967876372223	0.0771921011891379	-0.573851300260441	0.566068430468675	0.623385980401439	carbonic anhydrase 12 [Source:HGNC Symbol;Acc:HGNC:1371]	protein_coding	48.38	63321378	63381846	6098	15	q22.2	CA12		60468
ENSG00000074416	23144.6179528427	0.104669593812257	0.0488893620701311	2.14094824273039	0.0322782121173942	0.0480663070596454	monoglyceride lipase [Source:HGNC Symbol;Acc:HGNC:17038]	protein_coding	44.86	127689062	128052190	4941	3	q21.3	MGLL		363128
ENSG00000074527	8201.85927451849	-0.520139185111113	0.0899807265371175	-5.78056218402007	7.44514120921156e-09	2.83730170037285e-08	netrin 4 [Source:HGNC Symbol;Acc:HGNC:13658]	protein_coding	40.1	95657807	95791189	3621	12	q22	NTN4		133382
ENSG00000074582	1927.61530320681	0.0141599698316882	0.0220650486137824	0.641737531583933	0.521043615895341	0.580698815599842	BCS1 homolog, ubiquinol-cytochrome c reductase complex chaperone [Source:HGNC Symbol;Acc:HGNC:1020]	protein_coding	54.42	218658764	218663443	804	2	q35	BCS1L		4679
ENSG00000074590	1353.39866217378	-0.146477866102066	0.0523247444164851	-2.79939955245949	0.0051197742823164	0.00883532673393047	NUAK family kinase 1 [Source:HGNC Symbol;Acc:HGNC:14311]	protein_coding	45.55	106063345	106138954	5744	12	q23.3	NUAK1		75609
ENSG00000074603	2572.49192622335	-0.0732713179643902	0.023885597262534	-3.06759413043109	0.00215789485826921	0.00395796991806651	dipeptidyl peptidase 8 [Source:HGNC Symbol;Acc:HGNC:16490]	protein_coding	40.97	65442463	65517704	8699	15	q22.31	DPP8		75241
ENSG00000074621	792.652305757266	-0.314923838266132	0.0366989307272338	-8.58128103531996	9.38223451246666e-18	8.88765437441895e-17	solute carrier family 24 member 1 [Source:HGNC Symbol;Acc:HGNC:10975]	protein_coding	44.73	65611366	65660995	5474	15	q22.31	SLC24A1		49629
ENSG00000074657	3114.79167938846	0.0577893269276527	0.0426209344437377	1.35589065988073	0.175133959727086	0.222492661433604	zinc finger protein 532 [Source:HGNC Symbol;Acc:HGNC:30940]	protein_coding	43.34	58862600	58986480	6696	18	q21.32	ZNF532		123880
ENSG00000074660	1930.93803044101	-0.487619886674273	0.0328493898072991	-14.8441078977341	7.59585522377739e-50	7.90115017411768e-48	scavenger receptor class F member 1 [Source:HGNC Symbol;Acc:HGNC:16820]	protein_coding	58.07	1633858	1645744	3428	17	p13.3	SCARF1		11886
ENSG00000074695	22776.5795233674	0.0819331551148946	0.0466227652237808	1.75736369821975	0.0788558368030248	0.108311635669772	lectin, mannose binding 1 [Source:HGNC Symbol;Acc:HGNC:6631]	protein_coding	36.9	59327823	59359265	4824	18	q21.32	LMAN1		31442
ENSG00000074696	5504.93788478834	-0.29153263830862	0.0365662796014514	-7.972718074853	1.55221999793475e-15	1.19430412074382e-14	3-hydroxyacyl-CoA dehydratase 3 [Source:HGNC Symbol;Acc:HGNC:24175]	protein_coding	42.55	65530418	65578349	1797	15	q22.31	HACD3		47931
ENSG00000074706	516.900463635385	-0.104072182668064	0.0641897061727231	-1.621321998079	0.104948599616534	0.140210845214679	interaction protein for cytohesin exchange factors 1 [Source:HGNC Symbol;Acc:HGNC:21204]	protein_coding	40.14	154154496	154356792	498	6	q25.2	IPCEF1		202296
ENSG00000074755	2767.76302497777	-0.101811333316157	0.0290807038416517	-3.50099275005631	0.000463528453543823	0.000948030780899371	zinc finger ZZ-type and EF-hand domain containing 1 [Source:HGNC Symbol;Acc:HGNC:29027]	protein_coding	44.49	4004445	4143030	11466	17	p13.2	ZZEF1		138585
ENSG00000074800	123853.002595226	0.131825301336238	0.0554230795036274	2.3785271860906	0.0173819551434833	0.0272439859087514	enolase 1 [Source:HGNC Symbol;Acc:HGNC:3350]	protein_coding	50.15	8861000	8879190	1781	1	p36.23	ENO1		18190
ENSG00000074803	21448.1702940013	-1.06854752806961	0.234385938025042	-4.55892335979408	5.14165290412823e-06	1.38272458858616e-05	solute carrier family 12 member 1 [Source:HGNC Symbol;Acc:HGNC:10910]	protein_coding	37.89	48178438	48304078	4710	15	q21.1	SLC12A1		125640
ENSG00000074842	4496.98500296326	0.460146037271134	0.0310648858339236	14.8124168146352	1.21781653699031e-49	1.24286219784539e-47	myeloid derived growth factor [Source:HGNC Symbol;Acc:HGNC:16948]	protein_coding	54.73	4641374	4670362	463	19	p13.3	MYDGF		28988
ENSG00000074855	761.615498048363	-0.0296185901097192	0.038039266358517	-0.778632001746994	0.436196522205268	0.497655977348301	anoctamin 8 [Source:HGNC Symbol;Acc:HGNC:29329]	protein_coding	62.68	17323223	17334855	4618	19	p13.11	ANO8		11632
ENSG00000074935	1033.05010123743	0.0199509008977739	0.0379873703018951	0.525198262981067	0.59944537232276	0.653984442572757	tubulin epsilon 1 [Source:HGNC Symbol;Acc:HGNC:20775]	protein_coding	34.63	112070663	112087529	2225	6	q21	TUBE1		16866
ENSG00000074964	3114.47434478269	-0.0518752287686936	0.0514487678256448	-1.00828904094446	0.313315722559929	0.372466976555309	Rho guanine nucleotide exchange factor 10 like [Source:HGNC Symbol;Acc:HGNC:25540]	protein_coding	54.39	17539698	17697874	4625	1	p36.13	ARHGEF10L		158176
ENSG00000074966	102.644412181929	0.167748916126707	0.0738480198619799	2.27154250635596	0.0231141568369125	0.0353842851879792	TXK tyrosine kinase [Source:HGNC Symbol;Acc:HGNC:12434]	protein_coding	39.46	48066393	48134250	2908	4	p12	TXK		67857
ENSG00000075035	42.9474723419042	1.59966465738097	0.16006157081778	9.99405821902179	1.61818045424919e-23	2.55181868135099e-22	WSC domain containing 2 [Source:HGNC Symbol;Acc:HGNC:29117]	protein_coding	47.04	108129288	108250537	5082	12	q23.3	WSCD2		121249
ENSG00000075073	66.5975568987248	0.0939682932291725	0.0809070815613836	1.16143471517854	0.245465158190063	0.300615565204307	tachykinin receptor 2 [Source:HGNC Symbol;Acc:HGNC:11527]	protein_coding	52.05	69403903	69416918	1740	10	q22.1	TACR2		13015
ENSG00000075089	994.261815579283	-0.0177750283837548	0.0297441708415314	-0.597597037700434	0.550108841297254	0.608121545591017	actin related protein 6 [Source:HGNC Symbol;Acc:HGNC:24025]	protein_coding	41	100199122	100241865	582	12	q23.1	ACTR6		42743
ENSG00000075131	202.27564820086	0.00884057701824608	0.0413348170335949	0.213877250528553	0.830642781198198	0.859948986251318	TIMELESS interacting protein [Source:HGNC Symbol;Acc:HGNC:30750]	protein_coding	44.04	66336191	66386746	1728	15	q22.31	TIPIN		50555
ENSG00000075142	5681.47850943411	0.0709291775816721	0.0291233330583416	2.43547596147675	0.0148722127365322	0.0236044010246193	sorcin [Source:HGNC Symbol;Acc:HGNC:11292]	protein_coding	39.54	88205115	88226993	1972	7	q21.12	SRI		21878
ENSG00000075151	5086.14258386677	0.22314603613451	0.0300379245483676	7.42881006226631	1.09578961111678e-13	7.00605910937432e-13	eukaryotic translation initiation factor 4 gamma 3 [Source:HGNC Symbol;Acc:HGNC:3298]	protein_coding	39.36	20806292	21176888	5567	1	p36.12	EIF4G3		370596
ENSG00000075188	798.302881928428	0.226710690093918	0.0258195870292897	8.78056995399416	1.62648315463199e-18	1.65369311718128e-17	nucleoporin 37 [Source:HGNC Symbol;Acc:HGNC:29929]	protein_coding	36.52	102073103	102120120	2362	12	q23.2	NUP37		47017
ENSG00000075213	262.919932849488	0.652441744179816	0.1109490428739	5.88055315557212	4.08897664268228e-09	1.6042510633657e-08	semaphorin 3A [Source:HGNC Symbol;Acc:HGNC:10723]	protein_coding	34.35	83955777	84492724	8113	7	q21.11	SEMA3A		536947
ENSG00000075218	144.076692576049	0.853713206688185	0.052404401873777	16.2908682508097	1.14590770344981e-59	2.26763954925367e-57	G2 and S-phase expressed 1 [Source:HGNC Symbol;Acc:HGNC:13698]	protein_coding	50.08	46296870	46330810	2983	22	q13.31	GTSE1		33940
ENSG00000075223	2504.79651925382	0.688933064278169	0.0959453642603039	7.18047265325987	6.94708250611114e-13	4.0652833691549e-12	semaphorin 3C [Source:HGNC Symbol;Acc:HGNC:10725]	protein_coding	35.82	80742538	80922359	4874	7	q21.11	SEMA3C		179821
ENSG00000075234	3774.52731302944	-0.0719206205921546	0.0464681221785933	-1.54774105817615	0.121684652547781	0.16037823723951	tetratricopeptide repeat domain 38 [Source:HGNC Symbol;Acc:HGNC:26082]	protein_coding	54.16	46267961	46294008	630	22	q13.31	TTC38		26047
ENSG00000075239	7423.79057533466	-0.505369391994173	0.0437456330746893	-11.5524535016176	7.1742644595598e-31	2.02112481571661e-29	acetyl-CoA acetyltransferase 1 [Source:HGNC Symbol;Acc:HGNC:93]	protein_coding	43.08	108116695	108147603	1624	11	q22.3	ACAT1		30908
ENSG00000075240	4798.5793141497	0.193838713319781	0.112447048190565	1.72382215841968	0.0847399531498108	0.115727589611343	GRAM domain containing 4 [Source:HGNC Symbol;Acc:HGNC:29113]	protein_coding	57.68	46576012	46679790	375	22	q13.31	GRAMD4		103778
ENSG00000075275	6169.18702801323	0.130560560399226	0.0835587320670476	1.56250049718878	0.118170128830113	0.156139294888547	cadherin EGF LAG seven-pass G-type receptor 1 [Source:HGNC Symbol;Acc:HGNC:1850]	protein_coding	53.99	46360834	46537620	11839	22	q13.31	CELSR1		176786
ENSG00000075290	11.0233255592405	0.197222325962496	0.104578376370119	1.8858805501483	0.0593110530590858	0.0835161799713455	Wnt family member 8B [Source:HGNC Symbol;Acc:HGNC:12789]	protein_coding	42.74	100463009	100483744	2144	10	q24.31	WNT8B		20735
ENSG00000075292	5787.72513904033	0.121024005715048	0.0373994799266139	3.23598098028433	0.00121225461304151	0.00231073130574704	zinc finger protein 638 [Source:HGNC Symbol;Acc:HGNC:17894]	protein_coding	38.16	71276561	71435069	871	2	p13.3	ZNF638		158508
ENSG00000075303	1374.62949286951	-0.0783580845593352	0.0351948059427987	-2.2264104733718	0.0259866995934228	0.0393474082581386	solute carrier family 25 member 40 [Source:HGNC Symbol;Acc:HGNC:29680]	protein_coding	35.47	87833568	87876360	4056	7	q21.12	SLC25A40		42792
ENSG00000075336	1223.51157420447	-0.175699415704456	0.0358069667785442	-4.90685002142479	9.25507489440489e-07	2.73008726252514e-06	translocase of inner mitochondrial membrane 21 [Source:HGNC Symbol;Acc:HGNC:25010]	protein_coding	42.28	74148523	74160531	2524	18	q22.3	TIMM21		12008
ENSG00000075340	86.185156518076	0.657470264231771	0.128463655890472	5.11794763798663	3.08878321881688e-07	9.71538772857946e-07	adducin 2 [Source:HGNC Symbol;Acc:HGNC:244]	protein_coding	44.81	70607618	70768225	3745	2	p13.3	ADD2		160607
ENSG00000075391	4060.64528300956	-0.186765100399414	0.0377413824284583	-4.9485495332197	7.47685639616368e-07	2.23273737100751e-06	RAS protein activator like 2 [Source:HGNC Symbol;Acc:HGNC:9874]	protein_coding	37	178094104	178484147	9843	1	q25.2	RASAL2		390043
ENSG00000075399	1167.88889585185	0.0888148283997096	0.0314386364102526	2.82502164663687	0.00472774219487272	0.00820240271529986	VPS9 domain containing 1 [Source:HGNC Symbol;Acc:HGNC:13526]	protein_coding	59.41	89707134	89720898	2791	16	q24.3	VPS9D1		13764
ENSG00000075407	1413.6496332421	0.0435411874136645	0.0446043623092341	0.976164329215184	0.328983036896981	0.388700141235424	zinc finger protein 37A [Source:HGNC Symbol;Acc:HGNC:13102]	protein_coding	39.11	38094334	38150293	4448	10	p11.1	ZNF37A		55959
ENSG00000075413	2184.38868681231	0.0856250412306454	0.025901914434003	3.30574179946483	0.000947253330364994	0.00183754689681204	microtubule affinity regulating kinase 3 [Source:HGNC Symbol;Acc:HGNC:6897]	protein_coding	42.16	103385377	103503831	3637	14	q32.32	MARK3		118454
ENSG00000075415	20859.571390227	-0.0111523375182304	0.0289172911896816	-0.385663285163094	0.69974605732616	0.744136527441615	solute carrier family 25 member 3 [Source:HGNC Symbol;Acc:HGNC:10989]	protein_coding	42.39	98593591	98606379	6087	12	q23.1	SLC25A3		12788
ENSG00000075420	13683.3705928574	0.516366491540244	0.0409563810458961	12.60771773174	1.91457285774851e-36	8.06955162667146e-35	fibronectin type III domain containing 3B [Source:HGNC Symbol;Acc:HGNC:24670]	protein_coding	39.76	172039578	172401669	946	3	q26.31	FNDC3B		362091
ENSG00000075426	13083.119296926	-0.10861663639754	0.0502817431933518	-2.16016051750371	0.0307602454660067	0.0459830956404321	FOS like 2, AP-1 transcription factor subunit [Source:HGNC Symbol;Acc:HGNC:3798]	protein_coding	51.81	28392448	28417317	393	2	p23.2	FOSL2		24869
ENSG00000075461	18.7168620649563	0.481330263805979	0.192441518315242	2.50117681475316	0.0123781361633957	0.0199107866299983	calcium voltage-gated channel auxiliary subunit gamma 4 [Source:HGNC Symbol;Acc:HGNC:1408]	protein_coding	52.47	66964707	67033398	3583	17	q24.2	CACNG4		68691
ENSG00000075539	6729.98816712973	0.0619550083559495	0.0341320185260472	1.81515805485309	0.0694996236125343	0.0965474182313666	FRY like transcription coactivator [Source:HGNC Symbol;Acc:HGNC:29127]	protein_coding	36.94	48497357	48780322	11692	4	p11	FRYL		282965
ENSG00000075568	5083.45432454709	0.200616693059507	0.0287281045190571	6.98329028030463	2.88345760102994e-12	1.57644415896048e-11	transmembrane protein 131 [Source:HGNC Symbol;Acc:HGNC:30366]	protein_coding	39.3	97756333	97995948	7476	2	q11.2	TMEM131		239615
ENSG00000075618	5802.92998089764	0.15123477545542	0.0508083527538307	2.97657308805425	0.00291489593943315	0.00522536637308679	fascin actin-bundling protein 1 [Source:HGNC Symbol;Acc:HGNC:11148]	protein_coding	59.62	5592816	5606655	2784	7	p22.1	FSCN1		13839
ENSG00000075624	150961.957631104	0.0979575717367012	0.0371989844326519	2.63333994813895	0.00845496745210383	0.0139913070411267	actin beta [Source:HGNC Symbol;Acc:HGNC:132]	protein_coding	56.77	5526409	5563902	2554	7	p22.1	ACTB		37493
ENSG00000075643	210.012533328093	1.8935698054255	0.0981564879592688	19.2913361591672	6.3510530858495e-83	6.06226696612234e-80	molybdenum cofactor sulfurase [Source:HGNC Symbol;Acc:HGNC:18234]	protein_coding	42.78	36187497	36272157	6182	18	q12.2	MOCOS		84660
ENSG00000075651	2486.19269976382	-0.0826619662756539	0.054409774407413	-1.51924846548145	0.128699966169161	0.168692597013488	phospholipase D1 [Source:HGNC Symbol;Acc:HGNC:9067]	protein_coding	38.86	171600404	171810950	694	3	q26.31	PLD1		210546
ENSG00000075673	128.648725516856	-0.122465317865894	0.127861373569862	-0.957797608821871	0.338164825199499	0.398157061276467	ATPase H+/K+ transporting non-gastric alpha2 subunit [Source:HGNC Symbol;Acc:HGNC:13816]	protein_coding	49.27	24680408	24712472	4406	13	q12.12	ATP12A		32064
ENSG00000075702	132.595653217335	0.537422988095044	0.0484117345729998	11.101089288273	1.23924221178803e-28	2.91860426279889e-27	WD repeat domain 62 [Source:HGNC Symbol;Acc:HGNC:24502]	protein_coding	51.49	36054649	36105108	2987	19	q13.12	WDR62		50459
ENSG00000075711	6187.73030053226	0.326083340270064	0.0471755404110414	6.91212728945749	4.77439140329117e-12	2.55521270782341e-11	discs large MAGUK scaffold protein 1 [Source:HGNC Symbol;Acc:HGNC:2900]	protein_coding	36.59	197042560	197299330	5034	3	q29	DLG1		256770
ENSG00000075785	15375.0449338987	0.16978823298954	0.0396343191002801	4.28386905196866	1.83671038194077e-05	4.60796217806941e-05	RAB7A, member RAS oncogene family [Source:HGNC Symbol;Acc:HGNC:9788]	protein_coding	45.18	128693669	128825942	2131	3	q21.3	RAB7A		132273
ENSG00000075790	4298.03669980362	-0.0714924536831319	0.0391761918991704	-1.82489543310221	0.0680168105276987	0.0946516155670866	B cell receptor associated protein 29 [Source:HGNC Symbol;Acc:HGNC:24131]	protein_coding	37.26	107580246	107629170	2911	7	q22.3	BCAP29		48924
ENSG00000075826	254.737006896561	0.402585312166773	0.0527767173722184	7.62808549321965	2.38265541167028e-14	1.63966706383264e-13	SEC31 homolog B, COPII coat complex component [Source:HGNC Symbol;Acc:HGNC:23197]	protein_coding	46.28	100486646	100519864	2217	10	q24.31	SEC31B		33218
ENSG00000075856	2643.87344540393	0.0745120694351299	0.0212077085349439	3.51344273297402	0.000442339753639573	0.000907412215627805	spliceosome associated factor 3, U4/U6 recycling protein [Source:HGNC Symbol;Acc:HGNC:16860]	protein_coding	42.57	108522214	108561400	4154	12	q23.3	SART3		39186
ENSG00000075884	1184.86723471571	0.342206432891658	0.0354636532126439	9.64949749648607	4.93971860063368e-22	6.85280436139734e-21	Rho GTPase activating protein 15 [Source:HGNC Symbol;Acc:HGNC:21030]	protein_coding	36.48	143091362	143768352	2968	2	q22.2	ARHGAP15		676990
ENSG00000075886	265.631725632414	1.63192580971715	0.159836636043895	10.2099609332931	1.78936867533748e-24	3.06935364637435e-23	tubulin alpha 3d [Source:HGNC Symbol;Acc:HGNC:24071]	protein_coding	52.01	131476119	131482934	1520	2	q21.1	TUBA3D		6815
ENSG00000075891	3274.57343807388	-0.591574032868046	0.10137840963574	-5.83530590974565	5.36919653019982e-09	2.07591022386353e-08	paired box 2 [Source:HGNC Symbol;Acc:HGNC:8616]	protein_coding	51.28	100735396	100829944	3805	10	q24.31	PAX2		94548
ENSG00000075914	929.126262550948	0.0561105220878896	0.0307997752210102	1.82178349306957	0.0684878433612586	0.0952560413322314	exosome component 7 [Source:HGNC Symbol;Acc:HGNC:28112]	protein_coding	46.87	44975241	45036066	1593	3	p21.31	EXOSC7		60825
ENSG00000075945	3077.92888465903	0.268614376141502	0.044656573285864	6.01511393232072	1.79760225895296e-09	7.32170980322031e-09	kinesin associated protein 3 [Source:HGNC Symbol;Acc:HGNC:17060]	protein_coding	34.27	169921326	170085208	2954	1	q24.2	KIFAP3		163882
ENSG00000075975	1233.46387622308	-0.0136285604104098	0.0260141699785364	-0.523889880847796	0.60035513338324	0.654789807058061	makorin ring finger protein 2 [Source:HGNC Symbol;Acc:HGNC:7113]	protein_coding	45.49	12557057	12586208	2510	3	p25.2	MKRN2		29151
ENSG00000076003	1579.93406595082	0.319857484878994	0.0356482437236347	8.97260149360259	2.89592261771729e-19	3.15383465219453e-18	minichromosome maintenance complex component 6 [Source:HGNC Symbol;Acc:HGNC:6949]	protein_coding	40.29	135839626	135876443	3753	2	q21.3	MCM6		36817
ENSG00000076043	3165.45948939454	0.0108644258479357	0.0321985700106723	0.337419514106825	0.735800676178801	0.77657480145388	RNA exonuclease 2 [Source:HGNC Symbol;Acc:HGNC:17851]	protein_coding	39.48	114439435	114450279	848	11	q23.2	REXO2		10844
ENSG00000076053	1630.14296678128	-0.188675423354396	0.034386050549535	-5.48697568749859	4.08873381767246e-08	1.42775734149712e-07	RNA binding motif protein 7 [Source:HGNC Symbol;Acc:HGNC:9904]	protein_coding	38.27	114400030	114414203	4243	11	q23.2	RBM7		14173
ENSG00000076067	4856.92580200901	-0.223948022900043	0.0358408788963689	-6.24839651805333	4.14687825961024e-10	1.82164032265012e-09	RNA binding motif single stranded interacting protein 2 [Source:HGNC Symbol;Acc:HGNC:9909]	protein_coding	44.05	56521820	56596193	8488	12	q13.3	RBMS2		74373
ENSG00000076108	6740.74019491395	-0.0356989471511297	0.0252024750581173	-1.41648576454524	0.15663332917163	0.201417626790399	bromodomain adjacent to zinc finger domain 2A [Source:HGNC Symbol;Acc:HGNC:962]	protein_coding	48.64	56595596	56636816	8831	12	q13.3	BAZ2A		41220
ENSG00000076201	2470.07160490416	-0.0895725337550821	0.0273412954046795	-3.27608960838598	0.00105255159630334	0.00202702999682106	protein tyrosine phosphatase non-receptor type 23 [Source:HGNC Symbol;Acc:HGNC:14406]	protein_coding	51.52	47381011	47413435	5119	3	p21.31	PTPN23		32424
ENSG00000076242	1276.38179350266	0.101134022542153	0.0279452796273868	3.61900198855193	0.000295741366187741	0.000623651091504675	mutL homolog 1 [Source:HGNC Symbol;Acc:HGNC:7127]	protein_coding	41.9	36993350	37050846	1712	3	p22.2	MLH1		57496
ENSG00000076248	2556.60666294202	-0.0472645446234903	0.0285432129659754	-1.65589433396413	0.0977432192648357	0.131493883187737	uracil DNA glycosylase [Source:HGNC Symbol;Acc:HGNC:12572]	protein_coding	47.26	109097597	109110992	2048	12	q24.11	UNG		13395
ENSG00000076258	766.837289160594	-0.175564587326358	0.063372595256035	-2.77035501886975	0.00559952225176746	0.0095918344325378	flavin containing dimethylaniline monoxygenase 4 [Source:HGNC Symbol;Acc:HGNC:3772]	protein_coding	40.13	171314183	171342084	537	1	q24.3	FMO4		27901
ENSG00000076321	937.134947030643	-0.146826745245377	0.0325275109350839	-4.51392501376461	6.36387257926362e-06	1.69289443186411e-05	kelch like family member 20 [Source:HGNC Symbol;Acc:HGNC:25056]	protein_coding	38.33	173714941	173786692	450	1	q25.1	KLHL20		71751
ENSG00000076344	116.763727802946	-0.39368122495511	0.118935785309437	-3.31003174470041	0.000932853908335882	0.001812213620324	regulator of G protein signaling 11 [Source:HGNC Symbol;Acc:HGNC:9993]	protein_coding	64.56	268301	275980	2399	16	p13.3	RGS11		7679
ENSG00000076351	885.799834600415	-0.323130562246625	0.0417144469420137	-7.74625066216991	9.46455883045394e-15	6.78962847664792e-14	solute carrier family 46 member 1 [Source:HGNC Symbol;Acc:HGNC:30521]	protein_coding	52.44	28394642	28407197	6492	17	q11.2	SLC46A1		12555
ENSG00000076356	4186.45548073466	-0.314516250056612	0.0467233987095433	-6.7314505952747	1.67979871750473e-11	8.48104971653681e-11	plexin A2 [Source:HGNC Symbol;Acc:HGNC:9100]	protein_coding	47.99	208022242	208244384	11508	1	q32.2	PLXNA2		222142
ENSG00000076382	958.175755839036	0.345166636492736	0.0808083649675327	4.27142210625618	1.94230371042836e-05	4.85935280745005e-05	sperm associated antigen 5 [Source:HGNC Symbol;Acc:HGNC:13452]	protein_coding	46.2	28577565	28599025	547	17	q11.2	SPAG5		21460
ENSG00000076513	5167.99886008736	0.136991801494258	0.0608150647457053	2.25259649179165	0.0242846025255453	0.0370223830497955	ankyrin repeat domain 13A [Source:HGNC Symbol;Acc:HGNC:21268]	protein_coding	44	109999186	110039763	1455	12	q24.11	ANKRD13A		40577
ENSG00000076554	3855.66904244295	0.431540497344355	0.0577091184267889	7.47785634417232	7.55447100517607e-14	4.90541820732261e-13	tumor protein D52 [Source:HGNC Symbol;Acc:HGNC:12005]	protein_coding	41.15	80034745	80231232	4041	8	q21.13	TPD52		196487
ENSG00000076555	2051.76825393729	-0.211270983016422	0.0432283031495794	-4.88733000426544	1.02212685527544e-06	2.99982862733849e-06	acetyl-CoA carboxylase beta [Source:HGNC Symbol;Acc:HGNC:85]	protein_coding	46.78	109116595	109268226	9360	12	q24.11	ACACB		151631
ENSG00000076604	2743.14810664521	0.10207123710934	0.0353971557727383	2.88359996392567	0.00393157841325627	0.00691499272836652	TNF receptor associated factor 4 [Source:HGNC Symbol;Acc:HGNC:12034]	protein_coding	59.58	28744005	28750956	543	17	q11.2	TRAF4		6951
ENSG00000076641	2246.2313926952	0.223689511073326	0.0679827957815361	3.29038411118243	0.00100050704584076	0.00193253515448852	phosphoprotein membrane anchor with glycosphingolipid microdomains 1 [Source:HGNC Symbol;Acc:HGNC:30043]	protein_coding	40.56	80967810	81112068	10744	8	q21.13	PAG1		144258
ENSG00000076650	658.830316307791	-0.0125832902501445	0.0291386475336847	-0.43184194584179	0.665856290918104	0.71389825125392	G-patch domain containing 1 [Source:HGNC Symbol;Acc:HGNC:24658]	protein_coding	45.71	33080899	33130542	3191	19	q13.11	GPATCH1		49643
ENSG00000076662	272.845408983072	0.13286071345254	0.0513008600150504	2.5898340381343	0.00960222122571826	0.015742093739112	intercellular adhesion molecule 3 [Source:HGNC Symbol;Acc:HGNC:5346]	protein_coding	55.88	10333776	10339661	1735	19	p13.2	ICAM3		5885
ENSG00000076685	1360.52045130307	-0.0249704755093464	0.031699197590076	-0.787732100738219	0.430853424698613	0.492321563452179	5'-nucleotidase, cytosolic II [Source:HGNC Symbol;Acc:HGNC:8022]	protein_coding	42.4	103087185	103277605	4688	10	q24.33	NT5C2		190420
ENSG00000076706	23065.6288505701	-0.216230136531978	0.0436417573804522	-4.95466153314969	7.24563023894214e-07	2.16767776340918e-06	melanoma cell adhesion molecule [Source:HGNC Symbol;Acc:HGNC:6934]	protein_coding	59.59	119308529	119321521	3327	11	q23.3	MCAM		12992
ENSG00000076716	2747.03352118619	0.0216592912262561	0.102183585338732	0.21196448680536	0.832134740203935	0.861109012772735	glypican 4 [Source:HGNC Symbol;Acc:HGNC:4452]	protein_coding	41.25	133300103	133415489	4959	X	q26.2	GPC4		115386
ENSG00000076770	1491.65357002406	0.0474469590963589	0.0983743887229241	0.482310077981733	0.629585689120798	0.681585627951377	muscleblind like splicing regulator 3 [Source:HGNC Symbol;Acc:HGNC:20564]	protein_coding	36.96	132369317	132489968	8760	X	q26.2	MBNL3		120651
ENSG00000076826	1133.9951653286	-0.354136185303351	0.0506090905614611	-6.99748170485849	2.60604079054895e-12	1.43010564451261e-11	calmodulin regulated spectrin associated protein family member 3 [Source:HGNC Symbol;Acc:HGNC:29307]	protein_coding	58.7	7595863	7618304	4137	19	p13.2	CAMSAP3		22441
ENSG00000076864	3508.25547704869	-0.669417322821882	0.0906207009859487	-7.38702432820155	1.50151133869055e-13	9.44380794299674e-13	RAP1 GTPase activating protein [Source:HGNC Symbol;Acc:HGNC:9858]	protein_coding	56.63	21596215	21669363	3334	1	p36.12	RAP1GAP		73148
ENSG00000076924	3977.72838839687	-0.0967577210887176	0.0207971196984863	-4.65245776778214	3.28001929448866e-06	9.06418138482077e-06	XPA binding protein 2 [Source:HGNC Symbol;Acc:HGNC:14089]	protein_coding	60.81	7619525	7629545	2647	19	p13.2	XAB2		10020
ENSG00000076928	5231.82810067871	0.306944139743587	0.0264951568205199	11.5849150024983	4.91453849737364e-31	1.39664126439373e-29	Rho guanine nucleotide exchange factor 1 [Source:HGNC Symbol;Acc:HGNC:681]	protein_coding	58.24	41883173	41930150	3229	19	q13.2	ARHGEF1		46977
ENSG00000076944	3035.8902377578	0.147527812673779	0.0327369754637022	4.50645823519505	6.59186526510495e-06	1.74867087881082e-05	syntaxin binding protein 2 [Source:HGNC Symbol;Acc:HGNC:11445]	protein_coding	61.17	7636881	7647873	549	19	p13.2	STXBP2		10992
ENSG00000076984	2632.80470795537	-0.0770156783024192	0.0226952133754386	-3.39347672253075	0.000690114234203862	0.00137137456039262	mitogen-activated protein kinase kinase 7 [Source:HGNC Symbol;Acc:HGNC:6847]	protein_coding	63.14	7903843	7914478	3430	19	p13.2	MAP2K7		10635
ENSG00000077009	15.4233645440006	-1.26213344128797	0.190795438052299	-6.61511330759389	3.71267260870634e-11	1.81626585533548e-10	nicotinamide riboside kinase 2 [Source:HGNC Symbol;Acc:HGNC:17871]	protein_coding	57.79	3933103	3942416	1126	19	p13.3	NMRK2		9313
ENSG00000077044	2062.86466035974	0.0147649361322521	0.0548043255692775	0.269411875410965	0.78761274864274	0.822484849232623	diacylglycerol kinase delta [Source:HGNC Symbol;Acc:HGNC:2851]	protein_coding	47.77	233354494	233472104	6308	2	q37.1	DGKD		117610
ENSG00000077063	1057.12087041542	0.159560246971907	0.117010508038185	1.36364032296857	0.172680794682347	0.219720164299416	cortactin binding protein 2 [Source:HGNC Symbol;Acc:HGNC:15679]	protein_coding	38.77	117710651	117874139	5904	7	q31.31	CTTNBP2		163488
ENSG00000077092	1240.29569506783	-0.397652061516894	0.0519314366659035	-7.65725131147738	1.89954698054084e-14	1.31895373783638e-13	retinoic acid receptor beta [Source:HGNC Symbol;Acc:HGNC:9865]	protein_coding	40.14	25174332	25597932	1273	3	p24.2	RARB		423600
ENSG00000077097	8135.11847991314	-0.0637314438548059	0.0317769521474628	-2.00558705438635	0.0449003242316382	0.064885346986089	DNA topoisomerase II beta [Source:HGNC Symbol;Acc:HGNC:11990]	protein_coding	35.14	25597984	25664907	5814	3	p24.2	TOP2B		66923
ENSG00000077147	24160.594674232	-0.018139508995278	0.0306744171494946	-0.59135627278176	0.554281732415195	0.61190078725773	transmembrane 9 superfamily member 3 [Source:HGNC Symbol;Acc:HGNC:21529]	protein_coding	37.03	96518110	96587452	6100	10	q24.1	TM9SF3		69342
ENSG00000077150	4791.44742633944	0.334623656023128	0.0342494498672651	9.77019068393722	1.51167287707428e-22	2.1862670032339e-21	nuclear factor kappa B subunit 2 [Source:HGNC Symbol;Acc:HGNC:7795]	protein_coding	61.37	102394110	102402524	585	10	q24.32	NFKB2		8414
ENSG00000077152	207.999602143656	0.653561977263017	0.0398682905511372	16.3930273465004	2.14491122215241e-60	4.3506843002334e-58	ubiquitin conjugating enzyme E2 T [Source:HGNC Symbol;Acc:HGNC:25009]	protein_coding	40.71	202331657	202341980	878	1	q32.1	UBE2T		10323
ENSG00000077157	4652.19052030547	-0.305336247936444	0.0620868102532507	-4.91789232996484	8.74810041979527e-07	2.58948240627541e-06	protein phosphatase 1 regulatory subunit 12B [Source:HGNC Symbol;Acc:HGNC:7619]	protein_coding	39.63	202348699	202592706	15431	1	q32.1	PPP1R12B		244007
ENSG00000077232	9793.12562067264	0.265219293359501	0.0380157195743003	6.97656907009585	3.02475666654818e-12	1.64983954380092e-11	DnaJ heat shock protein family (Hsp40) member C10 [Source:HGNC Symbol;Acc:HGNC:24637]	protein_coding	36.29	182716255	182794464	19989	2	q32.1	DNAJC10		78209
ENSG00000077235	4818.91627333518	0.0375014345557884	0.0287924937810887	1.30247261112269	0.192754874829495	0.242636983465846	general transcription factor IIIC subunit 1 [Source:HGNC Symbol;Acc:HGNC:4664]	protein_coding	49.42	27459555	27549913	584	16	p12.1	GTF3C1		90358
ENSG00000077238	3993.21748431672	0.0838698041588313	0.0371377713741886	2.25834241138989	0.0239243200806186	0.0365280336797327	interleukin 4 receptor [Source:HGNC Symbol;Acc:HGNC:6015]	protein_coding	49.92	27313668	27364778	529	16	p12.1	IL4R		51110
ENSG00000077254	3915.47607396507	-0.0278973323711235	0.0253480547996132	-1.10057093499535	0.27108344114039	0.328127032626071	ubiquitin specific peptidase 33 [Source:HGNC Symbol;Acc:HGNC:20059]	protein_coding	38.35	77695987	77759852	4327	1	p31.1	USP33		63865
ENSG00000077264	139.34063742046	0.896267885919206	0.112537890119869	7.96414332065893	1.66372338095282e-15	1.2764652152587e-14	p21 (RAC1) activated kinase 3 [Source:HGNC Symbol;Acc:HGNC:8592]	protein_coding	39.22	110944285	111227361	2477	X	q23	PAK3		283076
ENSG00000077274	810.930178439164	-1.18496567454139	0.241383545763115	-4.90905737089583	9.15152053307e-07	2.70199642813186e-06	calpain 6 [Source:HGNC Symbol;Acc:HGNC:1483]	protein_coding	41.36	111245099	111270483	3532	X	q23	CAPN6		25384
ENSG00000077279	11.4575803674893	0.632662962944614	0.116735654612762	5.4196206381272	5.97256361145233e-08	2.04595291794463e-07	doublecortin [Source:HGNC Symbol;Acc:HGNC:2714]	protein_coding	39.48	111293779	111412429	8918	X	q23	DCX		118650
ENSG00000077312	2611.56591543482	0.205527540805637	0.0201653829282875	10.1920970971162	2.15073879471039e-24	3.64681697197131e-23	small nuclear ribonucleoprotein polypeptide A [Source:HGNC Symbol;Acc:HGNC:11151]	protein_coding	50.77	40750637	40765389	695	19	q13.2	SNRPA		14752
ENSG00000077327	10.7648655132887	0.139605558410983	0.176475357509835	0.791076784775479	0.428899185393487	0.490261135628354	sperm associated antigen 6 [Source:HGNC Symbol;Acc:HGNC:11215]	protein_coding	38.39	22345445	22454224	2568	10	p12.2	SPAG6		108779
ENSG00000077348	1189.65182217379	0.25686194973527	0.0360642703405159	7.12233873886815	1.06110872815585e-12	6.09077160657411e-12	exosome component 5 [Source:HGNC Symbol;Acc:HGNC:24662]	protein_coding	52.36	41386374	41397359	998	19	q13.2	EXOSC5		10985
ENSG00000077380	8247.02451175978	-0.106186050993286	0.0340128605180878	-3.1219382720491	0.00179664605089099	0.00333724536032602	dynein cytoplasmic 1 intermediate chain 2 [Source:HGNC Symbol;Acc:HGNC:2964]	protein_coding	36.36	171687409	171750158	980	2	q31.1	DYNC1I2		62749
ENSG00000077420	2279.14296088754	0.632170959535282	0.086387668467672	7.31783795938251	2.51997888500175e-13	1.53612687328788e-12	amyloid beta precursor protein binding family B member 1 interacting protein [Source:HGNC Symbol;Acc:HGNC:17379]	protein_coding	41.53	26438341	26567803	2633	10	p12.1	APBB1IP		129462
ENSG00000077454	752.942676822131	0.0560303955353679	0.0279573190303657	2.00414050698176	0.0450550113393684	0.065085700080471	leucine rich repeats and calponin homology domain containing 4 [Source:HGNC Symbol;Acc:HGNC:6691]	protein_coding	60.34	100574011	100586129	774	7	q22.1	LRCH4		12118
ENSG00000077458	1103.61754014544	0.138179486228326	0.0290846270237046	4.75094578712343	2.02467413818888e-06	5.73976017477131e-06	family with sequence similarity 76 member B [Source:HGNC Symbol;Acc:HGNC:28492]	protein_coding	34.6	95768953	95790409	3823	11	q21	FAM76B		21456
ENSG00000077463	1264.28224713781	0.0693034504400784	0.0199559484969823	3.47282167272371	0.000515017430141367	0.00104582503302515	sirtuin 6 [Source:HGNC Symbol;Acc:HGNC:14934]	protein_coding	57.86	4174109	4182566	1372	19	p13.3	SIRT6		8457
ENSG00000077498	6.82177536084533	-0.0931010239472127	0.142542734541496	-0.653144646387498	0.513663031788576	0.573576246685468	tyrosinase [Source:HGNC Symbol;Acc:HGNC:12442]	protein_coding	35.29	89177875	89295759	2062	11	q14.3	TYR		117884
ENSG00000077514	774.250081252115	0.314702526999495	0.0394817216349122	7.97084103650676	1.57598121625838e-15	1.21201171546089e-14	DNA polymerase delta 3, accessory subunit [Source:HGNC Symbol;Acc:HGNC:20932]	protein_coding	41.72	74493851	74669117	513	11	q13.4	POLD3		175266
ENSG00000077522	56.9113216528991	1.04533410974003	0.170044594587389	6.14741157915969	7.8757577262501e-10	3.3437969812627e-09	actinin alpha 2 [Source:HGNC Symbol;Acc:HGNC:164]	protein_coding	42.49	236664141	236764631	583	1	q43	ACTN2		100490
ENSG00000077549	11903.42253908	0.40616077704733	0.0264475547634024	15.3572147096701	3.16899759689047e-53	4.43304517282255e-51	capping actin protein of muscle Z-line subunit beta [Source:HGNC Symbol;Acc:HGNC:1491]	protein_coding	49.21	19338775	19485539	1675	1	p36.13	CAPZB		146764
ENSG00000077585	2330.29590738224	0.161490335990027	0.0683914597733178	2.36126464510749	0.0182127283254199	0.0284471982420434	G protein-coupled receptor 137B [Source:HGNC Symbol;Acc:HGNC:11862]	protein_coding	43.63	236142505	236221865	1107	1	q42.3	GPR137B		79360
ENSG00000077616	97.2981689120083	-0.047318489509676	0.0603954173360229	-0.783478144482542	0.433346383024595	0.49485656279663	N-acetylated alpha-linked acidic dipeptidase 2 [Source:HGNC Symbol;Acc:HGNC:14526]	protein_coding	34.98	90131515	90192894	730	11	q14.3	NAALAD2		61379
ENSG00000077684	4566.36813219552	-0.111359896231292	0.0443234179635656	-2.51243927809971	0.0119899737160569	0.0193285618408956	jade family PHD finger 1 [Source:HGNC Symbol;Acc:HGNC:30027]	protein_coding	44.2	128809700	128875224	3560	4	q28.2	JADE1		65524
ENSG00000077713	1478.37868694357	0.259169997977095	0.0425102169367252	6.09665197340346	1.08312975788019e-09	4.50896525939503e-09	solute carrier family 25 member 43 [Source:HGNC Symbol;Acc:HGNC:30557]	protein_coding	45.23	119399336	119454478	2507	X	q24	SLC25A43		55142
ENSG00000077721	3742.46119953156	0.129237712594756	0.0224400062954146	5.75925473876377	8.44861192640941e-09	3.19793855213076e-08	ubiquitin conjugating enzyme E2 A [Source:HGNC Symbol;Acc:HGNC:12472]	protein_coding	40.03	119574536	119591083	718	X	q24	UBE2A		16547
ENSG00000077782	5262.78360294205	0.000365404661323585	0.0622188545300939	0.00587289277636648	0.995314136463087	0.996419427008854	fibroblast growth factor receptor 1 [Source:HGNC Symbol;Acc:HGNC:3688]	protein_coding	49.49	38400215	38468834	6216	8	p11.23	FGFR1		68619
ENSG00000077935	12.7156037180227	0.762727156805344	0.122405046234509	6.23117412450527	4.62952182216176e-10	2.01998522743261e-09	structural maintenance of chromosomes 1B [Source:HGNC Symbol;Acc:HGNC:11112]	protein_coding	39.89	45344063	45413619	4233	22	q13.31	SMC1B		69556
ENSG00000077942	1733.69924178653	0.615624112315324	0.0929861316576483	6.62060138797792	3.57740447602165e-11	1.75456087116805e-10	fibulin 1 [Source:HGNC Symbol;Acc:HGNC:3600]	protein_coding	53.13	45502238	45601135	568	22	q13.31	FBLN1		98897
ENSG00000077943	2219.95653349624	-0.388687683422406	0.0744709301337142	-5.21932091790056	1.79580360762256e-07	5.80256972140409e-07	integrin subunit alpha 8 [Source:HGNC Symbol;Acc:HGNC:6144]	protein_coding	39.98	15513954	15719922	6547	10	p13	ITGA8		205968
ENSG00000077984	748.30622567384	0.545543756712034	0.0559377141280238	9.75270021694945	1.79625718585755e-22	2.57035849690568e-21	cystatin F [Source:HGNC Symbol;Acc:HGNC:2479]	protein_coding	56.39	24949269	24959928	891	20	p11.21	CST7		10659
ENSG00000078018	2438.39722964951	-0.383626657756174	0.084806668284547	-4.5235435551956	6.08127979716144e-06	1.62064258939955e-05	microtubule associated protein 2 [Source:HGNC Symbol;Acc:HGNC:6839]	protein_coding	35.9	209424047	209734118	2241	2	q34	MAP2		310071
ENSG00000078043	1487.06622256526	-0.162437573979726	0.0473872843578801	-3.42787260719475	0.000608330852346303	0.00122068196654192	protein inhibitor of activated STAT 2 [Source:HGNC Symbol;Acc:HGNC:17311]	protein_coding	38.59	46803218	46920160	11243	18	q21.1	PIAS2		116942
ENSG00000078053	86.7765287602892	0.375532895075892	0.104357759164933	3.59851436137467	0.000320040180559718	0.000670143281602063	amphiphysin [Source:HGNC Symbol;Acc:HGNC:471]	protein_coding	39.13	38383704	38631420	3145	7	p14.1	AMPH		247716
ENSG00000078061	4047.29083820732	-0.196894111381045	0.0254962437883956	-7.72247524047679	1.14092087031079e-14	8.11293731925208e-14	A-Raf proto-oncogene, serine/threonine kinase [Source:HGNC Symbol;Acc:HGNC:646]	protein_coding	51.19	47561205	47571908	2378	X	p11.3	ARAF		10703
ENSG00000078070	1779.69365046604	0.0140638280728489	0.0560113558842342	0.251088870298308	0.801745400546892	0.834825629791736	methylcrotonoyl-CoA carboxylase 1 [Source:HGNC Symbol;Acc:HGNC:6936]	protein_coding	41.62	183015218	183116075	2454	3	q27.1	MCCC1		100857
ENSG00000078081	213.008694336971	0.514492979201771	0.0967123056210178	5.31982952839416	1.03864526980288e-07	3.45300077711357e-07	lysosomal associated membrane protein 3 [Source:HGNC Symbol;Acc:HGNC:14582]	protein_coding	44.17	183122215	183163839	3196	3	q27.1	LAMP3		41624
ENSG00000078098	260.599750234667	0.422488262690285	0.0631484918225181	6.69039355488819	2.22571206133011e-11	1.11436685033026e-10	fibroblast activation protein alpha [Source:HGNC Symbol;Acc:HGNC:3590]	protein_coding	36.7	162170684	162245151	697	2	q24.2	FAP		74467
ENSG00000078114	4945.23898271484	-0.171487943490225	0.0933234783186246	-1.83756485055917	0.066126552228667	0.0922565181854165	nebulette [Source:HGNC Symbol;Acc:HGNC:16932]	protein_coding	39.95	20779973	21293011	6618	10	p12.31	NEBL		513038
ENSG00000078124	1486.79011526766	0.306874666780611	0.0457622689150252	6.70584466321892	2.0024465037906e-11	1.0063084365751e-10	alkaline ceramidase 3 [Source:HGNC Symbol;Acc:HGNC:16066]	protein_coding	38.74	76860859	77026797	4495	11	q13.5	ACER3		165938
ENSG00000078140	4159.19360944992	0.0637210780776062	0.0248565923257824	2.56354842379226	0.0103608247095945	0.0168868122300712	ubiquitin conjugating enzyme E2 K [Source:HGNC Symbol;Acc:HGNC:4914]	protein_coding	41.99	39698109	39782792	5153	4	p14	UBE2K		84683
ENSG00000078142	2666.87930033277	-0.127830076722442	0.0335361079322031	-3.81171473388815	0.00013800609210335	0.000305556673019656	phosphatidylinositol 3-kinase catalytic subunit type 3 [Source:HGNC Symbol;Acc:HGNC:8974]	protein_coding	35.33	41955234	42087830	9415	18	q12.3	PIK3C3		132596
ENSG00000078177	530.145966670064	0.301501022105735	0.040971442676228	7.35880902433217	1.85558271559908e-13	1.15366056421556e-12	NEDD4 binding protein 2 [Source:HGNC Symbol;Acc:HGNC:29851]	protein_coding	40.51	40056850	40158252	9720	4	p14	N4BP2		101402
ENSG00000078237	409.183386309217	0.115570748894592	0.0444036076522199	2.60273331391833	0.0092483863217024	0.0152019413332926	TP53 induced glycolysis regulatory phosphatase [Source:HGNC Symbol;Acc:HGNC:1185]	protein_coding	41.85	4307763	4360028	3633	12	p13.32	TIGAR		52265
ENSG00000078246	2064.77192945819	0.127401485596018	0.0310932056563012	4.09740594148739	4.17805846608647e-05	9.97753564815087e-05	TUB like protein 3 [Source:HGNC Symbol;Acc:HGNC:12425]	protein_coding	44.99	2877223	2941138	978	12	p13.33	TULP3		63915
ENSG00000078269	843.50039149563	0.00613255146526891	0.0418632912676771	0.146489950492829	0.883534622685142	0.903865611039705	synaptojanin 2 [Source:HGNC Symbol;Acc:HGNC:11504]	protein_coding	49.67	157981863	158099176	7402	6	q25.3	SYNJ2		117313
ENSG00000078295	226.44621741075	-0.528043185436105	0.174018853467938	-3.03440216340348	0.00241012913358092	0.00437854516912422	adenylate cyclase 2 [Source:HGNC Symbol;Acc:HGNC:233]	protein_coding	40.93	7396138	7830081	6645	5	p15.31	ADCY2		433943
ENSG00000078304	4423.5748906683	-0.0730058145612328	0.0223620329428907	-3.26472171594053	0.00109571670343382	0.00210242342989483	protein phosphatase 2 regulatory subunit B'gamma [Source:HGNC Symbol;Acc:HGNC:9311]	protein_coding	44.63	101761798	101927989	3363	14	q32.31	PPP2R5C		166191
ENSG00000078328	11.2796824201283	-0.1927407398971	0.169042601963812	-1.1401903286981	0.254207015826873	0.309872088778746	RNA binding fox-1 homolog 1 [Source:HGNC Symbol;Acc:HGNC:18222]	protein_coding	42.38	5239802	7713340	829	16	p13.3	RBFOX1		2473538
ENSG00000078369	29689.5188328638	0.0596615843402532	0.0350260100894294	1.70335085806015	0.0885024282807748	0.120288877101276	G protein subunit beta 1 [Source:HGNC Symbol;Acc:HGNC:4396]	protein_coding	46.7	1785285	1891117	3145	1	p36.33	GNB1		105832
ENSG00000078399	1003.91163979233	-0.118731741156037	0.110348392232426	-1.07597164538613	0.281939937665457	0.339873662320583	homeobox A9 [Source:HGNC Symbol;Acc:HGNC:5109]	protein_coding	55.25	27162438	27175180	2064	7	p15.2	HOXA9		12742
ENSG00000078401	2957.85429028031	-0.528869052314348	0.0716176325445639	-7.38462070755075	1.52888597272404e-13	9.60109623815518e-13	endothelin 1 [Source:HGNC Symbol;Acc:HGNC:3176]	protein_coding	42.83	12290361	12297194	2035	6	p24.1	EDN1		6833
ENSG00000078403	1942.31154683128	0.0857340524291086	0.0278354924857407	3.08002642572347	0.00206982229421213	0.00380589307288161	MLLT10 histone lysine methyltransferase DOT1L cofactor [Source:HGNC Symbol;Acc:HGNC:16063]	protein_coding	39.77	21524646	21743630	573	10	p12.31	MLLT10		218984
ENSG00000078487	248.024666438804	0.269105711305857	0.0549636444354201	4.89606746550521	9.77735109130742e-07	2.87422239417836e-06	zinc finger CW-type and PWWP domain containing 1 [Source:HGNC Symbol;Acc:HGNC:23486]	protein_coding	44.82	100400826	100428992	666	7	q22.1	ZCWPW1		28166
ENSG00000078549	21.2127445757854	-0.390865641094472	0.150238093409339	-2.60164138285167	0.00927788137205389	0.0152442467622842	ADCYAP receptor type I [Source:HGNC Symbol;Acc:HGNC:242]	protein_coding	51.96	31052308	31111479	6639	7	p14.3	ADCYAP1R1		59171
ENSG00000078579	17.4054339155356	-0.0669658473360337	0.126935128185024	-0.527559614848479	0.597805029323367	0.652359260983878	fibroblast growth factor 20 [Source:HGNC Symbol;Acc:HGNC:3677]	protein_coding	39.47	16992181	17002345	1840	8	p22	FGF20		10164
ENSG00000078589	78.3261623890032	0.534067641441286	0.0631112915413327	8.46231519587134	2.62120914669949e-17	2.37622127505545e-16	P2Y receptor family member 10 [Source:HGNC Symbol;Acc:HGNC:19906]	protein_coding	38.13	78945332	78963727	439	X	q21.1	P2RY10		18395
ENSG00000078596	2838.54161163107	-0.375766541101502	0.0769675256716423	-4.88214396685417	1.04938594450761e-06	3.0776045041614e-06	integral membrane protein 2A [Source:HGNC Symbol;Acc:HGNC:6173]	protein_coding	36.96	79360384	79367667	1616	X	q21.1	ITM2A		7283
ENSG00000078618	7490.43586320255	0.356699216630582	0.0305584416691587	11.672690004693	1.75775829779936e-31	5.12085168732319e-30	nardilysin convertase [Source:HGNC Symbol;Acc:HGNC:7995]	protein_coding	39.35	51789191	51878937	1660	1	p32.3	NRDC		89746
ENSG00000078668	5324.57879469438	-0.0495221391918998	0.0311244725480081	-1.5910997082927	0.111587138178029	0.148189253720834	voltage dependent anion channel 3 [Source:HGNC Symbol;Acc:HGNC:12674]	protein_coding	40.44	42391624	42405937	719	8	p11.21	VDAC3		14313
ENSG00000078674	9539.12158236503	-0.0327721037317689	0.0444803663353598	-0.736776839576445	0.461258069818494	0.522465077407839	pericentriolar material 1 [Source:HGNC Symbol;Acc:HGNC:8727]	protein_coding	36.57	17922840	18027975	6820	8	p22	PCM1		105135
ENSG00000078687	659.19252536456	-0.058180832550448	0.0401929323662403	-1.44753888619773	0.147746053551941	0.191049104389779	trinucleotide repeat containing adaptor 6C [Source:HGNC Symbol;Acc:HGNC:29318]	protein_coding	42.22	77959240	78108835	7093	17	q25.3	TNRC6C		149595
ENSG00000078699	1182.08721664091	0.0592177307419883	0.0332051296215995	1.78339104279442	0.0745226703045306	0.102856117294515	CBFA2/RUNX1 partner transcriptional co-repressor 2 [Source:HGNC Symbol;Acc:HGNC:1536]	protein_coding	42.36	33490075	33650036	712	20	q11.21	CBFA2T2		159961
ENSG00000078725	271.92278373773	-0.162606437508503	0.185500364930527	-0.876582844294685	0.380713260789813	0.441368442011595	BMP/retinoic acid inducible neural specific 1 [Source:HGNC Symbol;Acc:HGNC:2687]	protein_coding	40.76	119153458	119369435	572	9	q33.1	BRINP1		215977
ENSG00000078747	3129.68637080261	0.0311399499853659	0.0237406869263902	1.31167013329975	0.18963145819576	0.238999939161987	itchy E3 ubiquitin protein ligase [Source:HGNC Symbol;Acc:HGNC:13890]	protein_coding	41.77	34363241	34540748	703	20	q11.22	ITCH		177507
ENSG00000078795	9.2811105164097	0.307053603233499	0.0603406177260232	5.08867185662032	3.60579923667128e-07	1.1258669273324e-06	polycystin 2 like 2, transient receptor potential cation channel [Source:HGNC Symbol;Acc:HGNC:9012]	protein_coding	39.33	137887968	137942747	1927	5	q31.2	PKD2L2		54779
ENSG00000078804	6336.44589507307	-0.404728601360046	0.0366638466574556	-11.0389017590369	2.48046308315856e-28	5.70928715608708e-27	tumor protein p53 inducible nuclear protein 2 [Source:HGNC Symbol;Acc:HGNC:16104]	protein_coding	55.18	34704339	34713439	4127	20	q11.22	TP53INP2		9100
ENSG00000078808	11919.4843100657	0.0661403912901044	0.0269185408705332	2.45705707483224	0.0140080429536738	0.0223245445893994	stromal cell derived factor 4 [Source:HGNC Symbol;Acc:HGNC:24188]	protein_coding	61.39	1216909	1232067	1933	1	p36.33	SDF4		15158
ENSG00000078814	118.011451823546	0.0824707776846984	0.0617902120890705	1.33468999209482	0.181977830421678	0.230447499161274	myosin heavy chain 7B [Source:HGNC Symbol;Acc:HGNC:15906]	protein_coding	53.87	34955810	35002437	1725	20	q11.22	MYH7B		46627
ENSG00000078900	48.696084028524	0.692402098936939	0.107042837103452	6.46845802739479	9.90080093187275e-11	4.62331789126616e-10	tumor protein p73 [Source:HGNC Symbol;Acc:HGNC:12003]	protein_coding	59.52	3652516	3736201	5192	1	p36.32	TP73		83685
ENSG00000078902	4809.56225575833	-0.222224008315747	0.0278605789573767	-7.97628824066157	1.50799545003187e-15	1.16248181319084e-14	toll interacting protein [Source:HGNC Symbol;Acc:HGNC:16476]	protein_coding	57.49	1274371	1309654	3627	11	p15.5	TOLLIP		35283
ENSG00000078967	1331.53548041624	0.0312504102869023	0.0308675016942762	1.01240491039471	0.311344491489826	0.370503598079011	ubiquitin conjugating enzyme E2 D4 (putative) [Source:HGNC Symbol;Acc:HGNC:21647]	protein_coding	45.79	43926436	43956136	849	7	p13	UBE2D4		29700
ENSG00000079101	52.3556551595753	-0.0403721625131914	0.0927420869430301	-0.435316519650797	0.663332695620958	0.711898125121778	clusterin like 1 [Source:HGNC Symbol;Acc:HGNC:2096]	protein_coding	41.51	596988	650334	574	18	p11.32	CLUL1		53346
ENSG00000079102	150.401893657284	-0.269148490805769	0.0662269200315578	-4.06403454482735	4.82316828081653e-05	0.000114023239645702	RUNX1 partner transcriptional co-repressor 1 [Source:HGNC Symbol;Acc:HGNC:1535]	protein_coding	38.11	91954967	92103286	7537	8	q21.3	RUNX1T1		148319
ENSG00000079112	26.6737111190888	-0.0796812087820393	0.15286107597486	-0.521265523442634	0.602181814603227	0.656340966252456	cadherin 17 [Source:HGNC Symbol;Acc:HGNC:1756]	protein_coding	40.61	94127162	94217303	3670	8	q22.1	CDH17		90141
ENSG00000079134	1133.2636911805	0.162538909378533	0.0318690887862604	5.10020573442336	3.39284487293846e-07	1.06244102186747e-06	THO complex 1 [Source:HGNC Symbol;Acc:HGNC:19070]	protein_coding	37.31	214520	268050	2277	18	p11.32	THOC1		53530
ENSG00000079150	658.695202844277	-0.0794513278269875	0.0389625852155635	-2.03916981862001	0.0414330819907359	0.0603098871065367	FKBP prolyl isomerase 7 [Source:HGNC Symbol;Acc:HGNC:3723]	protein_coding	37.58	178463664	178478600	2876	2	q31.2	FKBP7		14936
ENSG00000079156	131.2564831786	0.50204592774561	0.0852907230730954	5.88628996984056	3.94961114137405e-09	1.55144855945477e-08	oxysterol binding protein like 6 [Source:HGNC Symbol;Acc:HGNC:16388]	protein_coding	39.34	178194481	178402893	3637	2	q31.2	OSBPL6		208412
ENSG00000079215	809.047058550394	0.177889225369508	0.0750020609143638	2.37179116414707	0.017702092992824	0.0277109649811456	solute carrier family 1 member 3 [Source:HGNC Symbol;Acc:HGNC:10941]	protein_coding	40.39	36596588	36688334	3877	5	p13.2	SLC1A3		91746
ENSG00000079246	20344.1218001179	0.143976719371865	0.0338502867751899	4.25333824578972	2.10607084367421e-05	5.23838313615901e-05	X-ray repair cross complementing 5 [Source:HGNC Symbol;Acc:HGNC:12833]	protein_coding	39.46	216107464	216206303	3761	2	q35	XRCC5		98839
ENSG00000079257	1472.22952652843	0.116033572049085	0.0463042874465534	2.50589261702854	0.012214270850746	0.0196627949499062	latexin [Source:HGNC Symbol;Acc:HGNC:13347]	protein_coding	36.91	158645822	158672648	749	3	q25.32	LXN		26826
ENSG00000079263	102.621775202073	1.05013559004323	0.049042143150726	21.4129220824577	1.01260195678766e-101	4.10787298819832e-98	SP140 nuclear body protein [Source:HGNC Symbol;Acc:HGNC:17133]	protein_coding	41.29	230203110	230313215	580	2	q37.1	SP140		110105
ENSG00000079277	1423.19865013319	0.0231676445747412	0.025393847663337	0.912332974580691	0.361593461001253	0.421976058372336	MAPK interacting serine/threonine kinase 1 [Source:HGNC Symbol;Acc:HGNC:7110]	protein_coding	48.24	46557407	46616843	2661	1	p33	MKNK1		59436
ENSG00000079308	66465.0996729983	-0.314047791550062	0.0607474189407363	-5.16973061615077	2.34431676177398e-07	7.47371868237846e-07	tensin 1 [Source:HGNC Symbol;Acc:HGNC:11973]	protein_coding	52.84	217799588	218033982	10680	2	q35	TNS1		234394
ENSG00000079313	1557.61081161059	0.171362194559906	0.0277018213782335	6.18595406490322	6.17279820118998e-10	2.65059530062741e-09	RNA exonuclease 1 homolog [Source:HGNC Symbol;Acc:HGNC:24616]	protein_coding	60.94	1815248	1848483	4609	19	p13.3	REXO1		33235
ENSG00000079332	7455.84289783229	0.0270140700151135	0.0256343395197595	1.0538235242726	0.291963721176035	0.350343511315797	secretion associated Ras related GTPase 1A [Source:HGNC Symbol;Acc:HGNC:10534]	protein_coding	40.56	70147289	70170523	5902	10	q22.1	SAR1A		23234
ENSG00000079335	298.670654755352	-0.137987358568621	0.0462509829976602	-2.98344704534391	0.00285021352210902	0.00511756500611107	cell division cycle 14A [Source:HGNC Symbol;Acc:HGNC:1718]	protein_coding	38.39	100345001	100520277	2163	1	p21.2	CDC14A		175276
ENSG00000079337	1646.27451439633	-0.574448889321647	0.0653067546057876	-8.79616347174506	1.41573304096101e-18	1.44666876924901e-17	Rap guanine nucleotide exchange factor 3 [Source:HGNC Symbol;Acc:HGNC:16629]	protein_coding	54.34	47734363	47771040	6300	12	q13.11	RAPGEF3		36677
ENSG00000079385	1286.33690268165	-0.379964116916761	0.0861288874378906	-4.41157581642699	1.02621007903723e-05	2.65799057502587e-05	CEA cell adhesion molecule 1 [Source:HGNC Symbol;Acc:HGNC:1814]	protein_coding	47.52	42507304	42561234	3170	19	q13.2	CEACAM1		53930
ENSG00000079387	853.509624633574	0.13623027131564	0.0269176190020691	5.06100748751842	4.17046835394978e-07	1.28583268166528e-06	SUMO specific peptidase 1 [Source:HGNC Symbol;Acc:HGNC:17927]	protein_coding	38.55	48042897	48106079	4456	12	q13.11	SENP1		63182
ENSG00000079432	5671.53679519658	-0.104875332578216	0.0293786312616124	-3.56978280044147	0.000357277334017534	0.000743274269115708	capicua transcriptional repressor [Source:HGNC Symbol;Acc:HGNC:14214]	protein_coding	61.52	42268537	42295797	8218	19	q13.2	CIC		27260
ENSG00000079435	312.387095185333	-0.440181758691116	0.0648154904888875	-6.79130490830097	1.11123782348473e-11	5.708153264225e-11	lipase E, hormone sensitive type [Source:HGNC Symbol;Acc:HGNC:6621]	protein_coding	54.96	42401514	42427388	3768	19	q13.2	LIPE		25874
ENSG00000079459	3268.88699466867	-0.0924516639061621	0.0362562413944906	-2.54995168694488	0.0107737848104118	0.0175106376320665	farnesyl-diphosphate farnesyltransferase 1 [Source:HGNC Symbol;Acc:HGNC:3629]	protein_coding	44.37	11795573	11839304	2289	8	p23.1	FDFT1		43731
ENSG00000079462	938.212706276924	0.18276303110896	0.0301971935895904	6.05231842378763	1.42775891213639e-09	5.87728154927376e-09	platelet activating factor acetylhydrolase 1b catalytic subunit 3 [Source:HGNC Symbol;Acc:HGNC:8576]	protein_coding	53.73	42297033	42303546	1054	19	q13.2	PAFAH1B3		6513
ENSG00000079482	711.093881761423	-0.266663778010762	0.0328455181559127	-8.118726480275	4.71100905344756e-16	3.81464789971525e-15	oligophrenin 1 [Source:HGNC Symbol;Acc:HGNC:8148]	protein_coding	39.48	67949349	68433913	2140	X	q12	OPHN1		484564
ENSG00000079557	111.915648083104	-1.01137837490634	0.165875497017559	-6.09721383260891	1.07933099459066e-09	4.49661207938965e-09	afamin [Source:HGNC Symbol;Acc:HGNC:316]	protein_coding	36.25	73481745	73504001	1997	4	q13.3	AFM		22256
ENSG00000079616	1589.99622979003	0.194825476465918	0.0271964958686287	7.16362421861302	7.85715997385265e-13	4.57474470382874e-12	kinesin family member 22 [Source:HGNC Symbol;Acc:HGNC:6391]	protein_coding	50.18	29790719	29805384	2505	16	p11.2	KIF22		14665
ENSG00000079689	729.737739371965	-1.02588784256383	0.146979359829482	-6.97980889122127	2.95581863428656e-12	1.61386503965572e-11	secretagogin, EF-hand calcium binding protein [Source:HGNC Symbol;Acc:HGNC:16941]	protein_coding	39.57	25652201	25701783	1468	6	p22.2	SCGN		49582
ENSG00000079691	1809.65140555568	-0.0768197331017582	0.0452024954677905	-1.69945779114113	0.0892329610165766	0.121180287757636	capping protein regulator and myosin 1 linker 1 [Source:HGNC Symbol;Acc:HGNC:21581]	protein_coding	39.54	25279078	25620530	1290	6	p22.2	CARMIL1		341452
ENSG00000079739	6882.18871995389	0.0514648553432668	0.0514568029226785	1.00015648894084	0.317234782303696	0.376601712813086	phosphoglucomutase 1 [Source:HGNC Symbol;Acc:HGNC:8905]	protein_coding	42.35	63593411	63660245	2337	1	p31.3	PGM1		66834
ENSG00000079785	5789.50473640127	-0.0252420522271107	0.0204596278418757	-1.23374933416172	0.217296324296968	0.269700738440179	DEAD-box helicase 1 [Source:HGNC Symbol;Acc:HGNC:2734]	protein_coding	39.55	15591178	15634346	2807	2	p24.3	DDX1		43168
ENSG00000079805	13759.3805225683	0.23960267665245	0.0415932342277547	5.76061662674374	8.38071984585234e-09	3.17446173993104e-08	dynamin 2 [Source:HGNC Symbol;Acc:HGNC:2974]	protein_coding	53.08	10718055	10833488	2195	19	p13.2	DNM2		115433
ENSG00000079819	6027.08631798128	0.105355472774617	0.0441629086394525	2.3856099161118	0.0170508262072466	0.0267689393251733	erythrocyte membrane protein band 4.1 like 2 [Source:HGNC Symbol;Acc:HGNC:3379]	protein_coding	38.6	130839347	131063322	2994	6	q23.2	EPB41L2		223975
ENSG00000079841	20.3470130309449	-0.0880460615234412	0.176650365246742	-0.49841992344856	0.618188096929823	0.671396710319272	regulating synaptic membrane exocytosis 1 [Source:HGNC Symbol;Acc:HGNC:17282]	protein_coding	35.57	71886703	72403143	6674	6	q13	RIMS1		516440
ENSG00000079931	783.309584987347	0.825569225263883	0.10710586654015	7.70797391340283	1.27830868859066e-14	9.02266859058747e-14	monooxygenase DBH like 1 [Source:HGNC Symbol;Acc:HGNC:21063]	protein_coding	37.05	132296055	132401475	2989	6	q23.2	MOXD1		105420
ENSG00000079950	8998.02372284572	-0.0344850323908936	0.0387017220476754	-0.891046459080365	0.372904246528604	0.433616424824053	syntaxin 7 [Source:HGNC Symbol;Acc:HGNC:11442]	protein_coding	37.41	132445867	132513198	15845	6	q23.2	STX7		67331
ENSG00000079974	1074.92237378856	0.10056722949241	0.0289697096479606	3.47146142348341	0.000517633699153084	0.00105074331200364	RAB, member of RAS oncogene family like 2B [Source:HGNC Symbol;Acc:HGNC:9800]	protein_coding	50.06	50767501	50783662	1126	22	q13.33	RABL2B		16161
ENSG00000079999	4408.36051829705	0.0920872705520406	0.0254831412001145	3.61365460517194	0.00030191119131029	0.000635505629963948	kelch like ECH associated protein 1 [Source:HGNC Symbol;Acc:HGNC:23177]	protein_coding	54.06	10486125	10503558	1044	19	p13.2	KEAP1		17433
ENSG00000080007	86.3165975560731	0.816138242930516	0.216755855766942	3.76524195871339	0.000166387879447011	0.000364320080931945	DEAD-box helicase 43 [Source:HGNC Symbol;Acc:HGNC:18677]	protein_coding	40.78	73394828	73417566	2430	6	q13	DDX43		22738
ENSG00000080031	47.5477473237438	1.60784977120579	0.129018024885816	12.4622103975686	1.19997849313607e-35	4.85587306935636e-34	protein tyrosine phosphatase receptor type H [Source:HGNC Symbol;Acc:HGNC:9672]	protein_coding	52.64	55181247	55209506	3923	19	q13.42	PTPRH		28259
ENSG00000080166	41.6836526821098	0.0769933400368151	0.112428907664735	0.684818003092325	0.493458773412517	0.553912252086671	dopachrome tautomerase [Source:HGNC Symbol;Acc:HGNC:2709]	protein_coding	39.87	94436811	94479682	5074	13	q32.1	DCT		42871
ENSG00000080189	3199.14285384534	0.243556936827334	0.024943091729825	9.76450471599349	1.59891337826365e-22	2.30217989255406e-21	solute carrier family 35 member C2 [Source:HGNC Symbol;Acc:HGNC:17117]	protein_coding	53.97	46345980	46364458	5740	20	q13.12	SLC35C2		18478
ENSG00000080200	787.295694815077	-0.269851578484441	0.0480967390129482	-5.61060030310565	2.01625967150577e-08	7.30798429518072e-08	crystallin beta-gamma domain containing 3 [Source:HGNC Symbol;Acc:HGNC:34427]	protein_coding	37.12	97822011	97944984	10779	3	q11.2	CRYBG3		122973
ENSG00000080224	180.867480676015	0.568096205079968	0.186152749967134	3.0517744442683	0.00227492976879177	0.00415385229640869	EPH receptor A6 [Source:HGNC Symbol;Acc:HGNC:19296]	protein_coding	35.41	96814581	97752460	2058	3	q11.2	EPHA6		937879
ENSG00000080293	293.46614331531	-0.461337234876948	0.0975380547483088	-4.72981787536568	2.24721340459916e-06	6.34183163764009e-06	secretin receptor [Source:HGNC Symbol;Acc:HGNC:10608]	protein_coding	46.84	119439843	119525301	1854	2	q14.2	SCTR		85458
ENSG00000080298	1108.05940404651	0.0149611476547442	0.0347378300699564	0.43068745585475	0.66669564104741	0.714496369368106	regulatory factor X3 [Source:HGNC Symbol;Acc:HGNC:9984]	protein_coding	35	3218297	3526004	9307	9	p24.2	RFX3		307707
ENSG00000080345	3509.08052306115	0.0155092045309782	0.0289251643535627	0.536183799732425	0.591831528723224	0.647053801628512	replication timing regulatory factor 1 [Source:HGNC Symbol;Acc:HGNC:23207]	protein_coding	38.04	151409883	151508013	8053	2	q23.3	RIF1		98130
ENSG00000080371	9594.18566969156	-0.151164487558707	0.0335666121777317	-4.50341806192136	6.68691566597199e-06	1.77185794434565e-05	RAB21, member RAS oncogene family [Source:HGNC Symbol;Acc:HGNC:18263]	protein_coding	37.14	71754863	71800286	15558	12	q21.1	RAB21		45423
ENSG00000080493	15383.4263045461	-0.512979297552496	0.0945268940643107	-5.4268079220237	5.73708094268128e-08	1.97027751231511e-07	solute carrier family 4 member 4 [Source:HGNC Symbol;Acc:HGNC:11030]	protein_coding	37.95	71062667	71572087	4270	4	q13.3	SLC4A4		509420
ENSG00000080503	8781.18170017008	-0.127255661199574	0.0391245197805399	-3.25258078344184	0.00114362082820297	0.00218890483359867	SWI/SNF related, matrix associated, actin dependent regulator of chromatin, subfamily a, member 2 [Source:HGNC Symbol;Acc:HGNC:11098]	protein_coding	40.37	1980290	2193624	162	9	p24.3	SMARCA2		213334
ENSG00000080511	14.2396677670288	1.14633018154968	0.160630652943379	7.13643479961297	9.57827071759027e-13	5.52922799481812e-12	retinol dehydrogenase 8 [Source:HGNC Symbol;Acc:HGNC:14423]	protein_coding	50.99	10013249	10022279	1714	19	p13.2	RDH8		9030
ENSG00000080546	1332.29081712918	-0.24368044575126	0.0576284154849904	-4.22847728330701	2.35278266669636e-05	5.82079651356638e-05	sestrin 1 [Source:HGNC Symbol;Acc:HGNC:21595]	protein_coding	37.66	108986437	109094819	3509	6	q21	SESN1		108382
ENSG00000080561	334.625160029784	-0.221156330300164	0.0459501621695866	-4.81296082229156	1.48710450857985e-06	4.28618914044854e-06	midline 2 [Source:HGNC Symbol;Acc:HGNC:7096]	protein_coding	39.96	107825755	107931637	758	X	q22.3	MID2		105882
ENSG00000080573	1626.35723481787	0.0514709927483113	0.0753357822669251	0.683221056442242	0.494467169155333	0.554929023714198	collagen type V alpha 3 chain [Source:HGNC Symbol;Acc:HGNC:14864]	protein_coding	52.35	9959561	10010504	6207	19	p13.2	COL5A3		50943
ENSG00000080603	7099.47882540978	0.0344133898073735	0.0314045512252464	1.09580899789163	0.27316236998151	0.330372346850262	Snf2 related CREBBP activator protein [Source:HGNC Symbol;Acc:HGNC:16974]	protein_coding	49.63	30698209	30741409	836	16	p11.2	SRCAP		43200
ENSG00000080608	1026.79379550598	0.269984717949266	0.0501788415724901	5.38044939836319	7.43001224157576e-08	2.51337937552741e-07	pumilio RNA binding family member 3 [Source:HGNC Symbol;Acc:HGNC:29676]	protein_coding	39.59	2720469	2844095	340	9	p24.2	PUM3		123626
ENSG00000080618	4.40154155789775	0.259994874848242	0.12301084163477	2.11359317108153	0.0345500296176812	0.051111617340333	carboxypeptidase B2 [Source:HGNC Symbol;Acc:HGNC:2300]	protein_coding	39	46053186	46105033	1724	13	q14.13	CPB2		51847
ENSG00000080709	81.6647876802597	-0.144150646259712	0.0805823721526273	-1.78886079435193	0.0736372371596924	0.101755211393198	potassium calcium-activated channel subfamily N member 2 [Source:HGNC Symbol;Acc:HGNC:6291]	protein_coding	37.71	114055926	114496500	2244	5	q22.3	KCNN2		440574
ENSG00000080802	1534.71439618451	0.00425543930191325	0.0307696347425405	0.138299961553651	0.890003355894343	0.909202247903848	CCR4-NOT transcription complex subunit 4 [Source:HGNC Symbol;Acc:HGNC:7880]	protein_coding	37.19	135361795	135510127	3507	7	q33	CNOT4		148332
ENSG00000080815	4253.49559824215	-0.130732114320523	0.0288209080334361	-4.53601649777503	5.73266977299978e-06	1.53252112695993e-05	presenilin 1 [Source:HGNC Symbol;Acc:HGNC:9508]	protein_coding	42.73	73136418	73223691	571	14	q24.2	PSEN1		87273
ENSG00000080819	1086.24744463074	0.347726640171007	0.0418886685860017	8.30121013412229	1.03056228851888e-16	8.90939491518163e-16	coproporphyrinogen oxidase [Source:HGNC Symbol;Acc:HGNC:2321]	protein_coding	40.35	98579446	98593648	2709	3	q11.2	CPOX		14202
ENSG00000080822	3535.83624145754	0.0778983414154439	0.0321925169525652	2.41976548556998	0.0155305193530299	0.0245651367132875	claudin domain containing 1 [Source:HGNC Symbol;Acc:HGNC:1322]	protein_coding	38.91	98497912	98523066	560	3	q11.2	CLDND1		25154
ENSG00000080823	477.287591938668	0.0231396397538296	0.0416155800261272	0.556033094800121	0.578188230855428	0.634708457725005	MOK protein kinase [Source:HGNC Symbol;Acc:HGNC:9833]	protein_coding	46.51	102224500	102305190	748	14	q32.31	MOK		80690
ENSG00000080824	43915.1831749916	0.10595444120998	0.0454165238489922	2.33294916102064	0.0196508137371531	0.0305025592608363	heat shock protein 90 alpha family class A member 1 [Source:HGNC Symbol;Acc:HGNC:5253]	protein_coding	47.25	102080742	102139699	3228	14	q32.31	HSP90AA1		58957
ENSG00000080839	404.974311618385	0.270658851505155	0.0370209815086698	7.31095828568918	2.65243874603593e-13	1.61444574388316e-12	RB transcriptional corepressor like 1 [Source:HGNC Symbol;Acc:HGNC:9893]	protein_coding	43.07	36996349	37095997	5686	20	q11.23	RBL1		99648
ENSG00000080845	5913.7139202908	0.365049428966839	0.0324572651524065	11.2470791131881	2.39388775423251e-29	5.94879273934624e-28	DLG associated protein 4 [Source:HGNC Symbol;Acc:HGNC:24476]	protein_coding	51.09	36306336	36528637	5056	20	q11.23	DLGAP4		222301
ENSG00000080854	63.5569310982381	-0.470661163927945	0.101594769845355	-4.6327302541693	3.60874615118213e-06	9.90512919405148e-06	immunoglobulin superfamily member 9B [Source:HGNC Symbol;Acc:HGNC:32326]	protein_coding	55.74	133896438	133956968	17159	11	q25	IGSF9B		60530
ENSG00000080986	213.128497417452	0.719584082734931	0.0443128745965359	16.2387136760291	2.68495275854919e-59	5.12573275446796e-57	NDC80 kinetochore complex component [Source:HGNC Symbol;Acc:HGNC:16909]	protein_coding	36.33	2571557	2616635	2126	18	p11.32	NDC80		45078
ENSG00000081014	553.305195000303	0.0892524473661501	0.0352625524791113	2.53108300708014	0.0113710934931167	0.0184132056793539	adaptor related protein complex 4 subunit epsilon 1 [Source:HGNC Symbol;Acc:HGNC:573]	protein_coding	37.92	50908672	51005895	1603	15	q21.2	AP4E1		97223
ENSG00000081019	1959.95512255778	-0.101175463593452	0.0279689259086047	-3.61742399132766	0.000297549669526915	0.000627130838543171	round spermatid basic protein 1 [Source:HGNC Symbol;Acc:HGNC:25642]	protein_coding	37.22	113761832	113812476	6621	1	p13.2	RSBN1		50644
ENSG00000081026	1156.47570084707	-0.205690173046108	0.0486447259307471	-4.22841673193798	2.35341583998763e-05	5.82147543223769e-05	membrane associated guanylate kinase, WW and PDZ domain containing 3 [Source:HGNC Symbol;Acc:HGNC:29647]	protein_coding	37.14	113390515	113685923	3911	1	p13.2	MAGI3		295408
ENSG00000081041	875.957957717773	0.222323401449836	0.0890538454639865	2.49650534787679	0.0125423777525662	0.0201589900743751	C-X-C motif chemokine ligand 2 [Source:HGNC Symbol;Acc:HGNC:4603]	protein_coding	47.61	74097040	74099196	1115	4	q13.3	CXCL2		2156
ENSG00000081051	32.4639419181144	0.181794496405682	0.164969855336825	1.10198615398253	0.270467691158122	0.327454989511515	alpha fetoprotein [Source:HGNC Symbol;Acc:HGNC:317]	protein_coding	34.51	73431138	73456174	197	4	q13.3	AFP		25036
ENSG00000081052	1293.92658846652	-0.652825115047694	0.0871768289183147	-7.48851642286044	6.96564724568712e-14	4.53941999420743e-13	collagen type IV alpha 4 chain [Source:HGNC Symbol;Acc:HGNC:2206]	protein_coding	41	227002714	227164453	9984	2	q36.3	COL4A4		161739
ENSG00000081059	409.551917941094	0.488681004797742	0.0781516922881556	6.25298046005083	4.02692538649322e-10	1.77182533206685e-09	transcription factor 7 [Source:HGNC Symbol;Acc:HGNC:11639]	protein_coding	54.55	134114681	134151865	3288	5	q31.1	TCF7		37184
ENSG00000081087	2399.63925180713	0.232900422785495	0.0430767245158511	5.40664187918452	6.42173615864363e-08	2.18827200013251e-07	osteoclastogenesis associated transmembrane protein 1 [Source:HGNC Symbol;Acc:HGNC:21652]	protein_coding	42.48	108041409	108165854	4471	6	q21	OSTM1		124445
ENSG00000081138	7.90078590146796	0.0704057287228844	0.181426063090105	0.388068436936304	0.697965388828815	0.742486191459629	cadherin 7 [Source:HGNC Symbol;Acc:HGNC:1766]	protein_coding	35.27	65750252	65890337	2728	18	q22.1	CDH7		140085
ENSG00000081148	24.0434680153286	0.275004468769611	0.0683421221347447	4.02393809527024	5.72329671550795e-05	0.000133609460225216	interphotoreceptor matrix proteoglycan 2 [Source:HGNC Symbol;Acc:HGNC:18362]	protein_coding	37.6	101222546	101320575	8352	3	q12.3	IMPG2		98029
ENSG00000081154	8844.89251237881	-0.0642506146297507	0.0351793757275695	-1.82637165387214	0.0677942986442946	0.0943804121569122	PEST proteolytic signal containing nuclear protein [Source:HGNC Symbol;Acc:HGNC:30023]	protein_coding	39.69	101574180	101594465	2285	3	q12.3	PCNP		20285
ENSG00000081177	1498.33164543167	-0.276077633165723	0.0293222745220126	-9.41528710395465	4.71791245387438e-21	6.01867652429399e-20	exonuclease 3'-5' domain containing 2 [Source:HGNC Symbol;Acc:HGNC:20217]	protein_coding	41.37	69191511	69244020	3252	14	q24.1	EXD2		52509
ENSG00000081181	1055.36626373933	0.280368175908366	0.17729526473536	1.58136302358023	0.113795056959955	0.150899108383525	arginase 2 [Source:HGNC Symbol;Acc:HGNC:664]	protein_coding	42.07	67619920	67651708	1911	14	q24.1	ARG2		31788
ENSG00000081189	8497.90504864462	-0.165909411949691	0.0459180821412748	-3.61316074654953	0.00030248704626811	0.000636552626091638	myocyte enhancer factor 2C [Source:HGNC Symbol;Acc:HGNC:6996]	protein_coding	36.05	88717117	88904257	7281	5	q14.3	MEF2C		187140
ENSG00000081237	4533.17767470111	0.649819899763408	0.0470513027348401	13.8108800818013	2.19137874607693e-43	1.54606534402567e-41	protein tyrosine phosphatase receptor type C [Source:HGNC Symbol;Acc:HGNC:9666]	protein_coding	34.25	198638457	198757476	731	1	q31.3	PTPRC		119019
ENSG00000081248	11.6737537998928	-0.253380193124159	0.123039634814278	-2.05933798085978	0.0394618724558048	0.0576941890567027	calcium voltage-gated channel subunit alpha1 S [Source:HGNC Symbol;Acc:HGNC:1397]	protein_coding	51.58	201039512	201112451	6028	1	q32.1	CACNA1S		72939
ENSG00000081277	280.023432477575	-0.163127305991081	0.201646281068529	-0.808977508172555	0.418528083762567	0.47999542124639	plakophilin 1 [Source:HGNC Symbol;Acc:HGNC:9023]	protein_coding	52.25	201283452	201332993	5326	1	q32.1	PKP1		49541
ENSG00000081307	5416.50205857251	-0.165506028807344	0.0557479444747851	-2.96882746739124	0.00298938391079637	0.00535180193297581	ubiquitin like modifier activating enzyme 5 [Source:HGNC Symbol;Acc:HGNC:23230]	protein_coding	36.81	132654446	132679794	2850	3	q22.1	UBA5		25348
ENSG00000081320	1877.52788288099	0.261279395463298	0.0453140257947079	5.76597181294388	8.11886290660961e-09	3.0817494359194e-08	serine/threonine kinase 17b [Source:HGNC Symbol;Acc:HGNC:11396]	protein_coding	37.67	196133583	196176503	5273	2	q32.3	STK17B		42920
ENSG00000081377	1427.06652878705	-0.415335369589234	0.0450515576408427	-9.21911230906477	2.99569897897087e-20	3.5743534802765e-19	cell division cycle 14B [Source:HGNC Symbol;Acc:HGNC:1719]	protein_coding	42.85	96490241	96619843	4960	9	q22.33	CDC14B		129602
ENSG00000081386	603.246501337482	-0.390322654745092	0.0322466803865828	-12.1042739924168	1.00252425126591e-33	3.5442180882989e-32	zinc finger protein 510 [Source:HGNC Symbol;Acc:HGNC:29161]	protein_coding	38.93	96754553	96778129	6507	9	q22.33	ZNF510		23576
ENSG00000081479	29653.3782813522	-0.612513569698516	0.109208933288763	-5.60863979944707	2.03922939823435e-08	7.38716766165851e-08	LDL receptor related protein 2 [Source:HGNC Symbol;Acc:HGNC:6694]	protein_coding	39.58	169127109	169362534	15657	2	q31.1	LRP2		235425
ENSG00000081665	920.548537723217	-0.105914185265939	0.0293468608255211	-3.60904649719238	0.000307324527290844	0.000645978640459653	zinc finger protein 506 [Source:HGNC Symbol;Acc:HGNC:23780]	protein_coding	40.49	19785839	19821751	4140	19	p13.11	ZNF506		35912
ENSG00000081692	1535.78231616466	0.0300063001167879	0.022609292756646	1.32716668494496	0.18445355018502	0.233218619203079	jumonji domain containing 4 [Source:HGNC Symbol;Acc:HGNC:25724]	protein_coding	61.26	227730425	227735411	3749	1	q42.13	JMJD4		4986
ENSG00000081721	883.288921120079	-0.0387903191419479	0.0233896469129337	-1.6584397056673	0.0972287479379754	0.130866862374712	dual specificity phosphatase 12 [Source:HGNC Symbol;Acc:HGNC:3067]	protein_coding	39.87	161749758	161757238	1252	1	q23.3	DUSP12		7480
ENSG00000081760	1281.49477728398	0.0171846670247909	0.0396275639974493	0.433654388291367	0.664539433171985	0.712768945870963	acetoacetyl-CoA synthetase [Source:HGNC Symbol;Acc:HGNC:21298]	protein_coding	51.2	125065434	125143333	1235	12	q24.31	AACS		77899
ENSG00000081791	4706.18306279803	-0.157953176105396	0.0265665885158034	-5.94555736847568	2.75517732249567e-09	1.10091756740057e-08	DAP3 binding cell death enhancer 1 [Source:HGNC Symbol;Acc:HGNC:28969]	protein_coding	48.18	141923855	141942047	4907	5	q31.3	DELE1		18192
ENSG00000081800	861.279320428495	-0.768603135006243	0.146900994704896	-5.23211661398386	1.67579969744935e-07	5.43646575180139e-07	solute carrier family 13 member 1 [Source:HGNC Symbol;Acc:HGNC:10916]	protein_coding	35.73	123113531	123199972	3798	7	q31.32	SLC13A1		86441
ENSG00000081803	3887.43845317952	-0.0934516043619057	0.0538989071805941	-1.73383115262033	0.0829480464372993	0.113471417091389	calcium dependent secretion activator 2 [Source:HGNC Symbol;Acc:HGNC:16018]	protein_coding	36.56	122318411	122886759	2238	7	q31.32	CADPS2		568348
ENSG00000081818	891.707225696309	-0.409391178694197	0.0805712249600998	-5.08110902989168	3.75237656832513e-07	1.16848617490332e-06	protocadherin beta 4 [Source:HGNC Symbol;Acc:HGNC:8689]	protein_coding	45.69	141121818	141125623	3806	5	q31.3	PCDHB4		3805
ENSG00000081842	63.9506368377017	-0.497301802122209	0.145721488228153	-3.41268681900636	0.000643258197966724	0.00128517000472864	protocadherin alpha 6 [Source:HGNC Symbol;Acc:HGNC:8672]	protein_coding	40.2	140827958	141012347	3267	5	q31.3	PCDHA6		184389
ENSG00000081853	131.014966241034	-0.256368174471304	0.121716425020274	-2.10627427176407	0.0351805348325146	0.0519732828411521	protocadherin gamma subfamily A, 2 [Source:HGNC Symbol;Acc:HGNC:8700]	protein_coding	45.18	141338760	141512975	4543	5	q31.3	PCDHGA2		174215
ENSG00000081870	787.562079076957	0.319961754915558	0.0300684854082831	10.6410998283078	1.9185123684845e-26	3.89633294160174e-25	heat shock protein family B (small) member 11 [Source:HGNC Symbol;Acc:HGNC:25019]	protein_coding	39.89	53916574	53945699	894	1	p32.3	HSPB11		29125
ENSG00000081913	1026.05726335256	-0.126459753624052	0.0418203634406211	-3.02387983317283	0.00249555540972765	0.00452407399790141	PH domain and leucine rich repeat protein phosphatase 1 [Source:HGNC Symbol;Acc:HGNC:20610]	protein_coding	39.46	62715541	62980433	6299	18	q21.33	PHLPP1		264892
ENSG00000081923	1235.11276903376	-0.353249520060321	0.0543951728631892	-6.49413360536216	8.35126106285940e-11	3.93255697234532e-10	ATPase phospholipid transporting 8B1 [Source:HGNC Symbol;Acc:HGNC:3706]	protein_coding	43.04	57646426	57803315	6161	18	q21.31	ATP8B1		156889
ENSG00000081985	83.8394418303345	-0.176924620578156	0.200866180494005	-0.880808407582764	0.37842152836066	0.439056638117291	interleukin 12 receptor subunit beta 2 [Source:HGNC Symbol;Acc:HGNC:5972]	protein_coding	41.73	67307364	67398724	4040	1	p31.3	IL12RB2		91360
ENSG00000082014	701.016391203659	0.0924760705513574	0.0570298496197295	1.62153803960523	0.104902298705494	0.140160527055912	SWI/SNF related, matrix associated, actin dependent regulator of chromatin, subfamily d, member 3 [Source:HGNC Symbol;Acc:HGNC:11108]	protein_coding	56.14	151238764	151277896	468	7	q36.1	SMARCD3		39132
ENSG00000082068	1438.31181718265	0.175672478728094	0.0284884425301408	6.16644727216069	6.98413546689894e-10	2.98240963740445e-09	WD repeat domain 70 [Source:HGNC Symbol;Acc:HGNC:25495]	protein_coding	38.99	37379285	37753435	2877	5	p13.2	WDR70		374150
ENSG00000082074	1637.06470188009	0.750798545977754	0.051013649866496	14.717601033108	4.96979932201866e-49	4.94754193855195e-47	FYN binding protein 1 [Source:HGNC Symbol;Acc:HGNC:4036]	protein_coding	37.96	39105252	39274528	4829	5	p13.1	FYB1		169276
ENSG00000082126	7.28682357080234	0.491408827521028	0.0910523797247451	5.39699049060087	6.77679783539519e-08	2.30442368975184e-07	membrane palmitoylated protein 4 [Source:HGNC Symbol;Acc:HGNC:13680]	protein_coding	41.38	201644870	201698694	2330	2	q33.1	MPP4		53824
ENSG00000082146	1501.93338626733	0.236314001828262	0.0583917020097128	4.04704767449583	5.18676803788942e-05	0.000121926242142303	STE20 related adaptor beta [Source:HGNC Symbol;Acc:HGNC:13205]	protein_coding	38.23	201387858	201480846	772	2	q33.1	STRADB		92988
ENSG00000082153	5509.64262742165	-0.0772879905298088	0.0272686937214567	-2.83431217201996	0.00459244459142181	0.00798559776950298	basic leucine zipper and W2 domains 1 [Source:HGNC Symbol;Acc:HGNC:18380]	protein_coding	41.12	200810594	200827338	578	2	q33.1	BZW1		16744
ENSG00000082175	149.28439255661	-0.374840925135828	0.108654984858842	-3.44982722718886	0.000560945434134616	0.00113299247693582	progesterone receptor [Source:HGNC Symbol;Acc:HGNC:8910]	protein_coding	37.72	101029624	101129813	13037	11	q22.1	PGR		100189
ENSG00000082196	733.42324031878	-0.23486934285573	0.15233424376783	-1.54180266397416	0.123121554528076	0.162022014867171	C1q and TNF related 3 [Source:HGNC Symbol;Acc:HGNC:14326]	protein_coding	39.58	34017858	34043213	3773	5	p13.2	C1QTNF3		25355
ENSG00000082212	2028.40150864311	0.227432774352938	0.0366365787485234	6.20780602670507	5.37294105589695e-10	2.32126502966027e-09	malic enzyme 2 [Source:HGNC Symbol;Acc:HGNC:6984]	protein_coding	38.58	50879080	50954257	9031	18	q21.2	ME2		75177
ENSG00000082213	1395.57514013593	-0.0182974613281024	0.0262590498319384	-0.696805918158075	0.485924261913817	0.546740604498371	chromosome 5 open reading frame 22 [Source:HGNC Symbol;Acc:HGNC:25639]	protein_coding	39.87	31532287	31555053	3117	5	p13.3	C5orf22		22766
ENSG00000082258	2510.99783547897	0.0822931695114358	0.030467952726229	2.70097470121751	0.00691365972104793	0.0116631621055666	cyclin T2 [Source:HGNC Symbol;Acc:HGNC:1600]	protein_coding	37.48	134918235	134959342	5414	2	q21.3	CCNT2		41107
ENSG00000082269	1145.08346204639	-0.0192968789457565	0.0595455800154557	-0.324069039897634	0.74588576572405	0.785769008245498	family with sequence similarity 135 member A [Source:HGNC Symbol;Acc:HGNC:21084]	protein_coding	36.09	70412941	70561174	529	6	q13	FAM135A		148233
ENSG00000082293	84.4738756478182	-0.303998542622579	0.133914421958721	-2.27009561909834	0.023201782088027	0.0354964693466283	collagen type XIX alpha 1 chain [Source:HGNC Symbol;Acc:HGNC:2196]	protein_coding	36.54	69866556	70212468	8740	6	q13	COL19A1		345912
ENSG00000082397	3882.05840591137	0.37326854526399	0.0634691041549091	5.88110625215306	4.07533436988579e-09	1.59928538863692e-08	erythrocyte membrane protein band 4.1 like 3 [Source:HGNC Symbol;Acc:HGNC:3380]	protein_coding	39.83	5392381	5630700	4459	18	p11.31	EPB41L3		238319
ENSG00000082438	10744.9296561813	-0.246775233087574	0.0725805056416934	-3.40002085829801	0.00067380712918719	0.00134149832991635	cordon-bleu WH2 repeat protein like 1 [Source:HGNC Symbol;Acc:HGNC:23571]	protein_coding	36.27	164653624	164843679	472	2	q24.3	COBLL1		190055
ENSG00000082458	2201.88810673556	0.0092844488988264	0.0358090129037408	0.259276873221392	0.795421621932232	0.829465115294282	discs large MAGUK scaffold protein 3 [Source:HGNC Symbol;Acc:HGNC:2902]	protein_coding	46.89	70444835	70505490	6112	X	q13.1	DLG3		60655
ENSG00000082482	162.989317113211	0.78321676796941	0.190028763402257	4.12156956634758	3.76299800673165e-05	9.03420160604151e-05	potassium two pore domain channel subfamily K member 2 [Source:HGNC Symbol;Acc:HGNC:6277]	protein_coding	36.37	215005775	215237090	1662	1	q41	KCNK2		231315
ENSG00000082497	687.096957286552	-0.165996773436263	0.0810238372674458	-2.04873996387428	0.0404875491343802	0.0590288822824427	SERTA domain containing 4 [Source:HGNC Symbol;Acc:HGNC:25236]	protein_coding	43.14	210232796	210246631	5222	1	q32.2	SERTAD4		13835
ENSG00000082512	861.174242732015	0.343400693489871	0.0408222610945394	8.41209389883125	4.02755255048929e-17	3.59884885665141e-16	TNF receptor associated factor 5 [Source:HGNC Symbol;Acc:HGNC:12035]	protein_coding	44.65	211326615	211374946	4958	1	q32.3	TRAF5		48331
ENSG00000082515	1318.01565651436	0.158636548166408	0.0344520063837316	4.60456631754593	4.13326291339711e-06	1.12572100194184e-05	mitochondrial ribosomal protein L22 [Source:HGNC Symbol;Acc:HGNC:14480]	protein_coding	38.82	154941073	154969411	3173	5	q33.2	MRPL22		28338
ENSG00000082516	1604.45818207145	-0.00922363727794371	0.0307611582443127	-0.299846878478609	0.764293955669394	0.802004527848375	gem nuclear organelle associated protein 5 [Source:HGNC Symbol;Acc:HGNC:20043]	protein_coding	41.33	154887411	154938211	5404	5	q33.2	GEMIN5		50800
ENSG00000082641	35744.4461259885	-0.0286561062235032	0.0323613972777969	-0.885502748151239	0.375885538073064	0.436582537134895	nuclear factor, erythroid 2 like 1 [Source:HGNC Symbol;Acc:HGNC:7781]	protein_coding	54.26	48048329	48061545	568	17	q21.32	NFE2L1		13216
ENSG00000082684	7455.56074940045	-0.239668064776369	0.0877466577364447	-2.73136403093819	0.00630727608590436	0.0107137201974218	semaphorin 5B [Source:HGNC Symbol;Acc:HGNC:10737]	protein_coding	50.17	122909082	123028605	4805	3	q21.1	SEMA5B		119523
ENSG00000082701	5132.52710658154	0.106236476285261	0.0302373647451091	3.51341716385667	0.00044238232808477	0.000907412215627805	glycogen synthase kinase 3 beta [Source:HGNC Symbol;Acc:HGNC:4617]	protein_coding	37.2	119821321	120094994	7743	3	q13.33	GSK3B		273673
ENSG00000082781	9301.49037784967	0.223603781360914	0.0478188257396172	4.67606173724298	2.92436600694595e-06	8.13538268381827e-06	integrin subunit beta 5 [Source:HGNC Symbol;Acc:HGNC:6160]	protein_coding	46.61	124761948	124901418	4440	3	q21.2	ITGB5		139470
ENSG00000082805	4816.1043123096	0.0201805783299083	0.0319737657280797	0.63116051144972	0.527935578767625	0.587274197610032	ELKS/RAB6-interacting/CAST family member 1 [Source:HGNC Symbol;Acc:HGNC:17072]	protein_coding	39.35	990509	1495933	546	12	p13.33	ERC1		505424
ENSG00000082898	7903.78304626809	0.124310154410591	0.0319289623807793	3.89333523990194	9.88753642029158e-05	0.000223741533247903	exportin 1 [Source:HGNC Symbol;Acc:HGNC:12825]	protein_coding	41.09	61476032	61538741	8930	2	p15	XPO1		62709
[truncated: 14,715 more rows]
