# Supplementary material for: Oncogenic Role of miR-217 During Clear Cell Renal Carcinoma Progression
Source: Front Oncol. 2022 Jul 22;12:934711. doi: 10.3389/fonc.2022.934711 (PMC9354686; doi:10.3389/fonc.2022.934711)
Supplement: Supplementary Material S3 — Differential expression values for all combinations between four stages of ccRC and non-tumor. This zip file contains 20 differential expression analyses, including log2 fold change value, p-value, adjusted p-value, and B-statistic for each gene. BioMart annotation in every gene is included for better use. [file DataSheet_3.zip › DEGS/res-rna-stage4_stage2.tsv]

ensembl_gene_id	baseMean	log2FoldChange	lfcSE	stat	pvalue	padj	description	gene_biotype	gcContent	start_position	end_position	transcript_length	chr	band	gene_name	mirbase_id	geneLength
ENSG00000000003	3834.6875331223	0.0381244418679819	0.0564392275837949	0.675495457682847	0.499361036292825	0.597532006188605	tetraspanin 6 [Source:HGNC Symbol;Acc:HGNC:11858]	protein_coding	40.4	100627108	100639991	3768	X	q22.1	TSPAN6		12883
ENSG00000000005	59.4849526375561	-0.821170338696497	0.271303513677367	-3.02675895186905	0.00247190992283145	0.00708686966745335	tenomodulin [Source:HGNC Symbol;Acc:HGNC:17757]	protein_coding	40.78	100584936	100599885	1205	X	q22.1	TNMD		14949
ENSG00000000419	1365.33753215723	0.0663334681159568	0.0378460809587922	1.75271696396206	0.079650602363447	0.136338641830343	dolichyl-phosphate mannosyltransferase subunit 1, catalytic [Source:HGNC Symbol;Acc:HGNC:3005]	protein_coding	40.2	50934867	50959140	1097	20	q13.13	DPM1		24273
ENSG00000000457	622.667006790313	-0.115582371089024	0.0455737791934373	-2.53615945692009	0.0112075688602767	0.0259067264808705	SCY1 like pseudokinase 3 [Source:HGNC Symbol;Acc:HGNC:19285]	protein_coding	40.14	169849631	169894267	6308	1	q24.2	SCYL3		44636
ENSG00000000460	227.081181122874	0.193016882595885	0.0494587385697505	3.90258401604152	9.51711871411062e-05	0.00041772865938294	chromosome 1 open reading frame 112 [Source:HGNC Symbol;Acc:HGNC:25565]	protein_coding	39.22	169662007	169854080	3849	1	q24.2	C1orf112		192073
ENSG00000000938	1061.68175106104	0.0316146821097405	0.0742899670742512	0.425557896373037	0.670430025588624	0.750435816046534	FGR proto-oncogene, Src family tyrosine kinase [Source:HGNC Symbol;Acc:HGNC:3697]	protein_coding	52.92	27612064	27635185	2637	1	p35.3	FGR		23121
ENSG00000000971	4984.2088185224	0.516743329261583	0.141916450410952	3.64117991793926	0.000271391388458303	0.00104604942054938	complement factor H [Source:HGNC Symbol;Acc:HGNC:4883]	protein_coding	35.19	196652043	196747504	3962	1	q31.3	CFH		95461
ENSG00000001036	5278.28522982578	0.124568253967403	0.0480841809264106	2.59062859275997	0.00958008221148251	0.0226546187767017	alpha-L-fucosidase 2 [Source:HGNC Symbol;Acc:HGNC:4008]	protein_coding	39.72	143494812	143511720	2385	6	q24.2	FUCA2		16908
ENSG00000001084	1709.19645324353	-0.165840791797022	0.0695474485736546	-2.38457046517512	0.0170990729904841	0.0373340497062144	glutamate-cysteine ligase catalytic subunit [Source:HGNC Symbol;Acc:HGNC:4311]	protein_coding	40.16	53497341	53616970	3774	6	p12.1	GCLC		119629
ENSG00000001167	1499.05924793297	-0.0508340761617602	0.0397965569611575	-1.27734859604502	0.201479204082106	0.291910986128602	nuclear transcription factor Y subunit alpha [Source:HGNC Symbol;Acc:HGNC:7804]	protein_coding	40.69	41072974	41102403	6209	6	p21.1	NFYA		29429
ENSG00000001460	485.078034786405	-0.0774738875560055	0.0636834209280752	-1.21654720219106	0.223776541395249	0.317886889365378	sperm tail PG-rich repeat containing 1 [Source:HGNC Symbol;Acc:HGNC:28070]	protein_coding	44.09	24356999	24416934	2726	1	p36.11	STPG1		59935
ENSG00000001461	3225.93122356702	-0.32879259697881	0.0628632304143595	-5.23028477556104	1.69249116552819e-07	1.56937452245863e-06	NIPA like domain containing 3 [Source:HGNC Symbol;Acc:HGNC:25233]	protein_coding	44.99	24415802	24472976	5372	1	p36.11	NIPAL3		57174
ENSG00000001497	2175.54704165498	0.203425349021953	0.0469520481257222	4.33261928163914	1.47345785182771e-05	8.08856581921793e-05	LAS1 like ribosome biogenesis factor [Source:HGNC Symbol;Acc:HGNC:25726]	protein_coding	42.78	65438549	65534810	2702	X	q12	LAS1L		96261
ENSG00000001561	3665.9549673142	-0.498304837167997	0.065561721747118	-7.60054531651926	2.94885477232987e-14	1.35555428868546e-12	ectonucleotide pyrophosphatase/phosphodiesterase 4 [Source:HGNC Symbol;Acc:HGNC:3359]	protein_coding	36.05	46129989	46146688	4644	6	p21.1	ENPP4		16699
ENSG00000001617	6294.07585536243	-0.271017427856311	0.0683434497438305	-3.96552162456178	7.32356120660049e-05	0.000331953708657838	semaphorin 3F [Source:HGNC Symbol;Acc:HGNC:10728]	protein_coding	57.74	50155045	50189075	936	3	p21.31	SEMA3F		34030
ENSG00000001626	200.371348560307	-0.373024014397304	0.163950894828831	-2.27521792294426	0.0228928602208182	0.0479332184262216	CF transmembrane conductance regulator [Source:HGNC Symbol;Acc:HGNC:1884]	protein_coding	36.9	117287120	117715971	1706	7	q31.2	CFTR		428851
ENSG00000001629	5814.29362412843	0.0886802437172423	0.0670130122299432	1.32332872029319	0.185726084661214	0.273110754490033	ankyrin repeat and IBR domain containing 1 [Source:HGNC Symbol;Acc:HGNC:22215]	protein_coding	36.83	92245974	92401383	6340	7	q21.2	ANKIB1		155409
ENSG00000001630	147.761177092691	-0.481299004451014	0.0872477850873429	-5.51646100779739	3.45894188419842e-08	3.85496222217636e-07	cytochrome P450 family 51 subfamily A member 1 [Source:HGNC Symbol;Acc:HGNC:2649]	protein_coding	38.25	92112153	92134803	3155	7	q21.2	CYP51A1		22650
ENSG00000001631	2248.38611118933	-0.079163335613245	0.0442147286467938	-1.79042907275618	0.0733849600517931	0.127387435468597	KRIT1 ankyrin repeat containing [Source:HGNC Symbol;Acc:HGNC:1573]	protein_coding	36.48	92198969	92246166	4762	7	q21.2	KRIT1		47197
ENSG00000002016	425.340939061179	0.102365755472365	0.0525593365962405	1.94762266994989	0.0514601291446702	0.0949452547618605	RAD52 homolog, DNA repair protein [Source:HGNC Symbol;Acc:HGNC:9824]	protein_coding	45.19	911736	990053	3023	12	p13.33	RAD52		78317
ENSG00000002330	2236.93069520633	0.113142644216697	0.0391976295122096	2.88646649362952	0.00389594227637903	0.0105068066010973	BCL2 associated agonist of cell death [Source:HGNC Symbol;Acc:HGNC:936]	protein_coding	53.92	64269830	64284704	1157	11	q13.1	BAD		14874
ENSG00000002549	5916.06867126354	0.115110674979091	0.0523490829968405	2.19890527950677	0.0278846581432071	0.0566645295883573	leucine aminopeptidase 3 [Source:HGNC Symbol;Acc:HGNC:18449]	protein_coding	44.16	17577198	17607972	2209	4	p15.32	LAP3		30774
ENSG00000002586	8771.8345278738	0.390894974650068	0.0574782278520082	6.80074854876395	1.04076941713476e-11	2.71957573781735e-10	CD99 molecule (Xg blood group) [Source:HGNC Symbol;Acc:HGNC:7082]	protein_coding	47.38	2691187	2741309	1243	X	p22.33	CD99		50122
ENSG00000002587	614.828011831783	-0.400336930286236	0.118085822723121	-3.39022010478699	0.000698365279480981	0.0023604193689102	heparan sulfate-glucosamine 3-sulfotransferase 1 [Source:HGNC Symbol;Acc:HGNC:5194]	protein_coding	43.92	11393150	11429564	7160	4	p15.33	HS3ST1		36414
ENSG00000002726	10297.052177593	-0.064005878083204	0.236047781699292	-0.271156448166681	0.786270707826874	0.843948589489793	amine oxidase copper containing 1 [Source:HGNC Symbol;Acc:HGNC:80]	protein_coding	47.8	150824627	150861504	3135	7	q36.1	AOC1		36877
ENSG00000002746	106.246365893047	0.481510151413114	0.181775351948717	2.64892982602481	0.00807470961435229	0.0195827698269458	HECT, C2 and WW domain containing E3 ubiquitin protein ligase 1 [Source:HGNC Symbol;Acc:HGNC:22195]	protein_coding	42.03	43112629	43566001	9453	7	p14.1	HECW1		453372
ENSG00000002822	1498.76377496764	0.256699682852566	0.0460261376391902	5.57725883637892	2.44338174826153e-08	2.80203219993215e-07	mitotic arrest deficient 1 like 1 [Source:HGNC Symbol;Acc:HGNC:6762]	protein_coding	55.65	1815793	2233243	548	7	p22.3	MAD1L1		417450
ENSG00000002834	16331.832485627	0.214123702892599	0.0398988565963609	5.36666263544326	8.02068782234432e-08	8.18306010847617e-07	LIM and SH3 protein 1 [Source:HGNC Symbol;Acc:HGNC:6513]	protein_coding	53.69	38869859	38921770	3910	17	q12	LASP1		51911
ENSG00000002919	1693.25147458653	-0.077346084597577	0.0366198494494007	-2.11213551558833	0.0346748275246589	0.0680455225834611	sorting nexin 11 [Source:HGNC Symbol;Acc:HGNC:14975]	protein_coding	48.03	48103357	48123601	563	17	q21.32	SNX11		20244
ENSG00000002933	20919.5130789175	0.246030568685971	0.07926266100535	3.10399077655701	0.00190929282996062	0.00566089799959273	transmembrane protein 176A [Source:HGNC Symbol;Acc:HGNC:24930]	protein_coding	57.55	150800403	150805118	1530	7	q36.1	TMEM176A		4715
ENSG00000003056	4723.33086508534	-0.0706034824029844	0.0318546972728995	-2.21642295948142	0.0266625487214123	0.0545865730636332	mannose-6-phosphate receptor, cation dependent [Source:HGNC Symbol;Acc:HGNC:6752]	protein_coding	42.37	8940361	8949761	2450	12	p13.31	M6PR		9400
ENSG00000003096	1255.29624690387	-0.136889713749321	0.0920781024734798	-1.48666957802207	0.13710210133606	0.213385363358933	kelch like family member 13 [Source:HGNC Symbol;Acc:HGNC:22931]	protein_coding	36.56	117897813	118117340	3256	X	q24	KLHL13		219527
ENSG00000003137	635.388636728461	-0.186090223454004	0.178070589462462	-1.04503626351634	0.296006209618584	0.398183931317314	cytochrome P450 family 26 subfamily B member 1 [Source:HGNC Symbol;Acc:HGNC:20581]	protein_coding	59.85	72129238	72147862	4556	2	p13.2	CYP26B1		18624
ENSG00000003147	508.754454700244	-0.526743785227327	0.0811980636191836	-6.48714712825836	8.74769070093524e-11	1.84588786741321e-09	islet cell autoantigen 1 [Source:HGNC Symbol;Acc:HGNC:5343]	protein_coding	40.3	8113184	8262687	2344	7	p21.3	ICA1		149503
ENSG00000003249	1288.70986138652	-0.343556422987178	0.105146761943111	-3.26739898251034	0.00108540594303844	0.00345553899110943	dysbindin domain containing 1 [Source:HGNC Symbol;Acc:HGNC:28455]	protein_coding	59.3	90004871	90019890	1843	16	q24.3	DBNDD1		15019
ENSG00000003393	1442.24791260127	-0.00603676465175284	0.0394843752540288	-0.152889962495655	0.878485051614403	0.914086369512467	alsin Rho guanine nucleotide exchange factor ALS2 [Source:HGNC Symbol;Acc:HGNC:443]	protein_coding	38.18	201700267	201782112	6675	2	q33.1	ALS2		81845
ENSG00000003400	1493.24909196054	0.163560635309785	0.0600660653740267	2.7230123080529	0.0064689647777018	0.0161619540335284	caspase 10 [Source:HGNC Symbol;Acc:HGNC:1500]	protein_coding	42.31	201182898	201229406	5814	2	q33.1	CASP10		46508
ENSG00000003402	12687.7090554336	-0.00068856556080197	0.044364132222929	-0.0155207715399896	0.987616713195792	0.991159404108363	CASP8 and FADD like apoptosis regulator [Source:HGNC Symbol;Acc:HGNC:1876]	protein_coding	44.35	201116154	201176687	1679	2	q33.1	CFLAR		60533
ENSG00000003436	19884.4316170699	0.699235856945693	0.151123096097223	4.62692913924851	3.71127420697401e-06	2.38884754290231e-05	tissue factor pathway inhibitor [Source:HGNC Symbol;Acc:HGNC:11760]	protein_coding	36.6	187464230	187565760	3649	2	q32.1	TFPI		101530
ENSG00000003509	691.028511574253	-0.0890148952395414	0.0464583257754325	-1.91601599398602	0.0553630599118901	0.100895819091447	NADH:ubiquinone oxidoreductase complex assembly factor 7 [Source:HGNC Symbol;Acc:HGNC:28816]	protein_coding	38.97	37231631	37253403	946	2	p22.2	NDUFAF7		21772
ENSG00000003756	2935.82542075674	-0.0597273771731053	0.033866558516663	-1.76360928860599	0.077797782784681	0.133703094815401	RNA binding motif protein 5 [Source:HGNC Symbol;Acc:HGNC:9902]	protein_coding	44.45	50088919	50119021	3177	3	p21.31	RBM5		30102
ENSG00000003987	74.3071857538596	0.12053196668444	0.0864060224407526	1.39494867695232	0.163031316823194	0.246025218831021	myotubularin related protein 7 [Source:HGNC Symbol;Acc:HGNC:7454]	protein_coding	40.26	17296794	17413528	5110	8	p22	MTMR7		116734
ENSG00000003989	3254.98810112995	0.636849949698171	0.166809787212018	3.81782124623614	0.000134635415914389	0.000568347787211962	solute carrier family 7 member 2 [Source:HGNC Symbol;Acc:HGNC:11060]	protein_coding	40.13	17497088	17570573	7615	8	p22	SLC7A2		73485
ENSG00000004059	6670.55042107562	0.0445280269268981	0.0304853402101027	1.46063736274597	0.144114987054153	0.222180613565165	ADP ribosylation factor 5 [Source:HGNC Symbol;Acc:HGNC:658]	protein_coding	56.14	127588386	127591700	1032	7	q32.1	ARF5		3314
ENSG00000004139	522.990370223597	-0.181355219102315	0.054455797268115	-3.33031978596156	0.000867462957759535	0.00285176689942544	sterile alpha and TIR motif containing 1 [Source:HGNC Symbol;Acc:HGNC:17074]	protein_coding	51.55	28364356	28404049	1921	17	q11.2	SARM1		39693
ENSG00000004142	7279.86064231566	0.0468133335286458	0.0307812521052919	1.52083915782612	0.128300205185288	0.202050410475706	DNA polymerase delta interacting protein 2 [Source:HGNC Symbol;Acc:HGNC:23781]	protein_coding	49.87	28346633	28357527	2670	17	q11.2	POLDIP2		10894
ENSG00000004399	17238.5968825357	0.118463919576787	0.0526886698315296	2.24837559869269	0.0245522497975104	0.0509409739757323	plexin D1 [Source:HGNC Symbol;Acc:HGNC:9107]	protein_coding	58.3	129555214	129606676	1633	3	q22.1	PLXND1		51462
ENSG00000004455	7386.50619271399	0.076135838214211	0.0402795611033417	1.89018539747432	0.058733168962015	0.105966548003849	adenylate kinase 2 [Source:HGNC Symbol;Acc:HGNC:362]	protein_coding	46.32	33007940	33080996	3576	1	p35.1	AK2		73056
ENSG00000004468	225.312042883296	0.358965516528807	0.102871439751951	3.48945749563109	0.000484002022423487	0.00172423728163906	CD38 molecule [Source:HGNC Symbol;Acc:HGNC:1667]	protein_coding	41.09	15778275	15853232	1560	4	p15.32	CD38		74957
ENSG00000004478	6016.62547335183	-0.0421525417079528	0.0437409064933995	-0.963686971469456	0.335202888204127	0.438974841973074	FKBP prolyl isomerase 4 [Source:HGNC Symbol;Acc:HGNC:3720]	protein_coding	51.53	2794970	2805423	3715	12	p13.33	FKBP4		10453
ENSG00000004487	3017.42250241042	0.128182871271554	0.042628928947302	3.00694562206838	0.00263886962975351	0.00750060211630938	lysine demethylase 1A [Source:HGNC Symbol;Acc:HGNC:29079]	protein_coding	39.17	23019443	23083689	3039	1	p36.12	KDM1A		64246
ENSG00000004534	2284.11961228497	0.0459290133958768	0.0508188951380683	0.903778275208339	0.366112983604869	0.470833951274633	RNA binding motif protein 6 [Source:HGNC Symbol;Acc:HGNC:9903]	protein_coding	44.14	49940007	50100045	2260	3	p21.31	RBM6		160038
ENSG00000004660	736.161421231224	-0.176252042608326	0.0816527674296934	-2.1585556516512	0.0308846564936223	0.0617122670757308	calcium/calmodulin dependent protein kinase kinase 1 [Source:HGNC Symbol;Acc:HGNC:1469]	protein_coding	57.17	3860315	3894891	3508	17	p13.2	CAMKK1		34576
ENSG00000004700	1343.92776378728	0.00365054532900076	0.0491755243180745	0.074235005719278	0.940823392147912	0.959448289616904	RecQ like helicase [Source:HGNC Symbol;Acc:HGNC:9948]	protein_coding	37.57	21468910	21501669	3745	12	p12.1	RECQL		32759
ENSG00000004766	1241.10424568501	-0.140273237287993	0.0405885467287577	-3.4559807776662	0.000548294420223861	0.00192080603561585	VPS50 subunit of EARP/GARPII complex [Source:HGNC Symbol;Acc:HGNC:25956]	protein_coding	34.82	93232340	93361123	1193	7	q21.2	VPS50		128783
ENSG00000004776	1052.32547968407	0.324833622975685	0.0967190500201387	3.35852784852672	0.000783588252851367	0.00260933440981308	heat shock protein family B (small) member 6 [Source:HGNC Symbol;Acc:HGNC:26511]	protein_coding	62.52	35754566	35758079	1460	19	q13.12	HSPB6		3513
ENSG00000004777	592.20352945124	0.038624910253007	0.0680625907349788	0.56749103782141	0.570380613844877	0.664243305645243	Rho GTPase activating protein 33 [Source:HGNC Symbol;Acc:HGNC:23085]	protein_coding	60.93	35774532	35788822	635	19	q13.12	ARHGAP33		14290
ENSG00000004779	2843.72039307884	-0.144428295957383	0.0346254574491512	-4.17115921629286	3.03054016106154e-05	0.000153293563570903	NADH:ubiquinone oxidoreductase subunit AB1 [Source:HGNC Symbol;Acc:HGNC:7694]	protein_coding	48.72	23581014	23596316	503	16	p12.2	NDUFAB1		15302
ENSG00000004799	41247.1495496342	-0.398337262428768	0.190217365448239	-2.09411617856289	0.0362496322078559	0.0706149798123503	pyruvate dehydrogenase kinase 4 [Source:HGNC Symbol;Acc:HGNC:8812]	protein_coding	36.08	95583499	95596516	3601	7	q21.3	PDK4		13017
ENSG00000004809	9.63341243922983	-0.235297740066316	0.171773170606897	-1.3698165972892	0.170744159715227	0.255431499926154	solute carrier family 22 member 16 [Source:HGNC Symbol;Acc:HGNC:20302]	protein_coding	41.33	110424687	110476641	466	6	q21	SLC22A16		51954
ENSG00000004838	515.213803631673	-0.0491858383681685	0.0999817683600481	-0.491948073883266	0.622756052150061	0.710251789305527	zinc finger MYND-type containing 10 [Source:HGNC Symbol;Acc:HGNC:19412]	protein_coding	58.49	50341110	50345732	676	3	p21.31	ZMYND10		4622
ENSG00000004846	7.68287906076354	0.151668426011214	0.207035053570976	0.732573655500414	0.463818503882296	0.56415432594993	ATP binding cassette subfamily B member 5 [Source:HGNC Symbol;Acc:HGNC:46]	protein_coding	37.72	20615667	20777038	5350	7	p21.1	ABCB5		161371
ENSG00000004848	16.6970847697349	1.53410998416073	0.278068855553847	5.51701477357161	3.44806458670627e-08	3.84548069061736e-07	aristaless related homeobox [Source:HGNC Symbol;Acc:HGNC:18060]	protein_coding	54.62	25003694	25016420	2893	X	p21.3	ARX		12726
ENSG00000004864	2752.39393297011	0.0494404435376721	0.0433006003492329	1.14179579818569	0.253538909319642	0.35245231573116	solute carrier family 25 member 13 [Source:HGNC Symbol;Acc:HGNC:10983]	protein_coding	39.76	96120220	96322147	3141	7	q21.3	SLC25A13		201927
ENSG00000004866	2563.7090337011	0.0346150684989779	0.0519561637157488	0.666236034830369	0.505260243544656	0.603268209024511	suppression of tumorigenicity 7 [Source:HGNC Symbol;Acc:HGNC:11351]	protein_coding	39.15	116953238	117230176	2114	7	q31.2	ST7		276938
ENSG00000004897	3470.34154011268	0.104837708227685	0.0334798765440078	3.13136483911105	0.00173995856777582	0.00522359773642858	cell division cycle 27 [Source:HGNC Symbol;Acc:HGNC:1728]	protein_coding	38.66	47117703	47189422	5830	17	q21.32	CDC27		71719
ENSG00000004939	2135.60856054697	-1.9868124792207	0.282099100295417	-7.04295929033481	1.88199228645807e-12	5.88421750141717e-11	solute carrier family 4 member 1 (Diego blood group) [Source:HGNC Symbol;Acc:HGNC:11027]	protein_coding	55.79	44248390	44268141	3855	17	q21.31	SLC4A1		19751
ENSG00000004948	223.271947867413	-1.49038596393927	0.223668581724224	-6.66336752551534	2.6762328250836e-11	6.48167612725845e-10	calcitonin receptor [Source:HGNC Symbol;Acc:HGNC:1440]	protein_coding	35.2	93424486	93574730	3572	7	q21.3	CALCR		150244
ENSG00000004961	1441.20768629822	-0.162288288961628	0.0379382224710141	-4.27769880588426	1.88835287247208e-05	0.000100796112161668	holocytochrome c synthase [Source:HGNC Symbol;Acc:HGNC:4837]	protein_coding	42.97	11111301	11123086	2277	X	p22.2	HCCS		11785
ENSG00000004975	1971.96838850165	-0.0337328073564332	0.0320718984657577	-1.05178704629689	0.292897263493481	0.394918478995324	dishevelled segment polarity protein 2 [Source:HGNC Symbol;Acc:HGNC:3086]	protein_coding	55.13	7225342	7234517	2989	17	p13.1	DVL2		9175
ENSG00000005001	116.279096055509	0.380209830964947	0.192527569514224	1.97483317285038	0.0482870831433556	0.0900637354215209	serine protease 22 [Source:HGNC Symbol;Acc:HGNC:14368]	protein_coding	59.35	2852730	2858170	1037	16	p13.3	PRSS22		5440
ENSG00000005007	5491.45496736256	-0.0698773807336031	0.0349152462439462	-2.00134291608265	0.0453554478283	0.0852325248303212	UPF1 RNA helicase and ATPase [Source:HGNC Symbol;Acc:HGNC:9962]	protein_coding	55.14	18831959	18868230	5321	19	p13.11	UPF1		36271
ENSG00000005020	10053.5294863154	0.06221757184178	0.0775653751966016	0.802130740476403	0.422477334640319	0.525409235837558	src kinase associated phosphoprotein 2 [Source:HGNC Symbol;Acc:HGNC:15687]	protein_coding	36.94	26667068	26995239	3839	7	p15.2	SKAP2		328171
ENSG00000005022	9899.18655483203	-0.346310453167765	0.0419436038202854	-8.2565736280457	1.49913765506133e-16	1.07165227879648e-14	solute carrier family 25 member 5 [Source:HGNC Symbol;Acc:HGNC:10991]	protein_coding	52.54	119468422	119471396	1307	X	q24	SLC25A5		2974
ENSG00000005059	329.023194304065	0.388168101211116	0.0824667015875425	4.70696770622087	2.51428719704634e-06	1.69291860358801e-05	mitochondrial calcium uniporter dominant negative subunit beta [Source:HGNC Symbol;Acc:HGNC:26076]	protein_coding	41.01	109560209	109688719	2230	4	q25	MCUB		128510
ENSG00000005073	376.263000172161	0.00631049973770704	0.124052598272167	0.0508695490912819	0.959429470386984	0.972339788014516	homeobox A11 [Source:HGNC Symbol;Acc:HGNC:5101]	protein_coding	54.37	27181157	27185232	2669	7	p15.2	HOXA11		4075
ENSG00000005075	1872.36879396238	0.104978814518525	0.0359547315344897	2.9197496417912	0.00350312690061703	0.00956829493625864	RNA polymerase II subunit J [Source:HGNC Symbol;Acc:HGNC:9197]	protein_coding	55.04	102473118	102478907	932	7	q22.1	POLR2J		5789
ENSG00000005100	1201.81461848651	-0.00279482275913946	0.0338756384912331	-0.0825024378466771	0.934247179824145	0.954721896026601	DEAH-box helicase 33 [Source:HGNC Symbol;Acc:HGNC:16718]	protein_coding	45.78	5440917	5468982	5535	17	p13.2	DHX33		28065
ENSG00000005102	55.6508446887312	-0.51102423596624	0.184017396837939	-2.77704306629384	0.00548559100380947	0.0140667960206726	mesenchyme homeobox 1 [Source:HGNC Symbol;Acc:HGNC:7013]	protein_coding	51.6	43640389	43661922	2674	17	q21.31	MEOX1		21533
ENSG00000005108	2810.14724962593	-0.558316860982673	0.0835324009139382	-6.68383591126389	2.32767430749601e-11	5.67987533650192e-10	thrombospondin type 1 domain containing 7A [Source:HGNC Symbol;Acc:HGNC:22207]	protein_coding	35.51	11370365	11832198	10655	7	p21.3	THSD7A		461833
ENSG00000005156	1105.90791563621	-5.51959747752338e-06	0.0377369198916983	-0.000146265182568269	0.999883297269462	0.999883297269462	DNA ligase 3 [Source:HGNC Symbol;Acc:HGNC:6600]	protein_coding	47.21	34980512	35009743	8382	17	q12	LIG3		29231
ENSG00000005175	1242.51808625544	0.0579359558132171	0.0365589847019451	1.58472551372945	0.113028712409878	0.182100567541213	RNA polymerase II associated protein 3 [Source:HGNC Symbol;Acc:HGNC:26151]	protein_coding	36.55	47661249	47706030	4339	12	q13.11	RPAP3		44781
ENSG00000005187	1911.77124413173	-0.0376496299683861	0.101114027935949	-0.372348236312327	0.709633588897692	0.782362179931731	acyl-CoA synthetase medium chain family member 3 [Source:HGNC Symbol;Acc:HGNC:10522]	protein_coding	41.08	20610243	20797581	558	16	p12.3	ACSM3		187338
ENSG00000005189	135.539455670858	0.18821723001683	0.0718739564353078	2.61871252609059	0.00882622929105655	0.021127485278946	RNA exonuclease 5 [Source:HGNC Symbol;Acc:HGNC:24661]	protein_coding	39.89	20806429	20849665	580	16	p12.3	REXO5		43236
ENSG00000005194	2510.73954398489	-0.023174067237318	0.0340968559011457	-0.679654080261968	0.496723518137073	0.595122011873175	cytokine induced apoptosis inhibitor 1 [Source:HGNC Symbol;Acc:HGNC:28050]	protein_coding	44.27	57428187	57447420	2021	16	q21	CIAPIN1		19233
ENSG00000005206	2537.65073043392	0.0483637407164978	0.0420682731430049	1.14964882328524	0.25028854052653	0.348770472058737	signal peptide peptidase like 2B [Source:HGNC Symbol;Acc:HGNC:30627]	protein_coding	61.04	2328615	2355095	583	19	p13.3	SPPL2B		26480
ENSG00000005238	1610.36008601287	0.00127349493421135	0.0465105009380242	0.0273808045178507	0.978156008284494	0.984587652529774	family with sequence similarity 214 member B [Source:HGNC Symbol;Acc:HGNC:25666]	protein_coding	54.68	35104112	35116341	2566	9	p13.3	FAM214B		12229
ENSG00000005243	1071.05519512989	0.414726584340772	0.0830237576210236	4.99527600562075	5.87516802767115e-07	4.67793678042295e-06	COPI coat complex subunit zeta 2 [Source:HGNC Symbol;Acc:HGNC:19356]	protein_coding	52.71	48026167	48038030	763	17	q21.32	COPZ2		11863
ENSG00000005249	272.612943933911	0.475725862401376	0.11863407907409	4.01002701849504	6.07118003566749e-05	0.00028244563772585	protein kinase cAMP-dependent type II regulatory subunit beta [Source:HGNC Symbol;Acc:HGNC:9392]	protein_coding	38.61	107044705	107161811	3689	7	q22.3	PRKAR2B		117106
ENSG00000005302	1539.11411085875	0.0893880197253082	0.0330197684266513	2.70710619681876	0.00678725420259067	0.0168559494865992	MSL complex subunit 3 [Source:HGNC Symbol;Acc:HGNC:7370]	protein_coding	42.85	11758159	11775772	2256	X	p22.2	MSL3		17613
ENSG00000005339	5198.05377173514	-0.00430579578260125	0.0355991235179681	-0.120952297615641	0.90372881869184	0.932787077297323	CREB binding protein [Source:HGNC Symbol;Acc:HGNC:2348]	protein_coding	45.01	3725054	3880713	10790	16	p13.3	CREBBP		155659
ENSG00000005379	823.715704269537	-0.255664049937262	0.0883150015588841	-2.89491077874009	0.00379266315077088	0.0102675250162761	TSPO associated protein 1 [Source:HGNC Symbol;Acc:HGNC:16831]	protein_coding	57.84	58301228	58328795	4161	17	q22	TSPOAP1		27567
ENSG00000005381	23.8630116689536	-1.18275970035267	0.23992835194829	-4.92963708018795	8.23825131931945e-07	6.30873544873038e-06	myeloperoxidase [Source:HGNC Symbol;Acc:HGNC:7218]	protein_coding	55.12	58269855	58280935	3216	17	q22	MPO		11080
ENSG00000005421	7.63743302939953	-0.0194496220477618	0.214885955503883	-0.0905113691686116	0.927880859747046	0.950490670482628	paraoxonase 1 [Source:HGNC Symbol;Acc:HGNC:9204]	protein_coding	40.31	95297676	95324532	2393	7	q21.3	PON1		26856
ENSG00000005436	1438.79231330523	-0.102663897401587	0.0443389303613201	-2.31543468831957	0.0205891549851134	0.0437303950187742	GC-rich sequence DNA-binding factor 2 [Source:HGNC Symbol;Acc:HGNC:1317]	protein_coding	36.39	75652000	75710985	423	2	p12	GCFC2		58985
ENSG00000005448	2322.3271157236	0.00710182101701374	0.03792133064505	0.18727773778531	0.851442876848041	0.894089404168327	WD repeat domain 54 [Source:HGNC Symbol;Acc:HGNC:25770]	protein_coding	54.68	74421678	74425755	901	2	p13.1	WDR54		4077
ENSG00000005469	1232.04617990627	-0.265392400628805	0.0597190146894015	-4.44401840869463	8.82940449454574e-06	5.16491516701491e-05	carnitine O-octanoyltransferase [Source:HGNC Symbol;Acc:HGNC:2366]	protein_coding	37.43	87345664	87399794	3205	7	q21.12	CROT		54130
ENSG00000005471	165.301908185004	-0.0150339820727572	0.189310256751929	-0.0794145141985497	0.936702924441572	0.95633057029717	ATP binding cassette subfamily B member 4 [Source:HGNC Symbol;Acc:HGNC:45]	protein_coding	38.6	87401696	87480435	4293	7	q21.12	ABCB4		78739
ENSG00000005483	8256.30995123037	0.0918465424188934	0.0461280547386501	1.99112108540611	0.046467576874253	0.0870201234781885	lysine methyltransferase 2E (inactive) [Source:HGNC Symbol;Acc:HGNC:18541]	protein_coding	37.41	105014190	105115019	6840	7	q22.3	KMT2E		100829
ENSG00000005486	4271.00461925908	0.0838845650403025	0.0553765871473937	1.51480200137705	0.12982255349901	0.203913520049215	rhomboid domain containing 2 [Source:HGNC Symbol;Acc:HGNC:23082]	protein_coding	47.79	75842602	75888926	566	7	q11.23	RHBDD2		46324
ENSG00000005513	148.514981475513	-0.45817091060577	0.163914015115063	-2.79519057771934	0.00518691282004338	0.0134029696837579	SRY-box transcription factor 8 [Source:HGNC Symbol;Acc:HGNC:11203]	protein_coding	64.99	981770	986979	3087	16	p13.3	SOX8		5209
ENSG00000005700	5156.11681826925	0.107847644150256	0.047802049651546	2.25613012279627	0.0240624831322316	0.0500720587056581	inhibitor of Bruton tyrosine kinase [Source:HGNC Symbol;Acc:HGNC:17853]	protein_coding	36.07	82169986	82247754	6040	6	q14.1	IBTK		77768
ENSG00000005801	1029.40428301413	0.141418785132225	0.0555146477092733	2.54741389827107	0.0108524630416983	0.0251863440757491	zinc finger protein 195 [Source:HGNC Symbol;Acc:HGNC:12986]	protein_coding	41.43	3339261	3379222	881	11	p15.4	ZNF195		39961
ENSG00000005810	5780.95303707601	-0.100257997146111	0.0535745297382416	-1.87137428244278	0.0612932209701175	0.1098525620369	MYC binding protein 2 [Source:HGNC Symbol;Acc:HGNC:23386]	protein_coding	35.75	77042474	77327094	17128	13	q22.3	MYCBP2		284620
ENSG00000005812	3861.12811971239	-0.309317013977223	0.0410345723413689	-7.53796119535492	4.77375854254402e-14	2.1281258206006e-12	F-box and leucine rich repeat protein 3 [Source:HGNC Symbol;Acc:HGNC:13599]	protein_coding	38.36	76992598	77027195	527	13	q22.3	FBXL3		34597
ENSG00000005844	1798.68946038979	0.216510083635674	0.0490004599577707	4.41853165913678	9.93737252814732e-06	5.73448591800308e-05	integrin subunit alpha L [Source:HGNC Symbol;Acc:HGNC:6148]	protein_coding	50.45	30472658	30523567	5711	16	p11.2	ITGAL		50909
ENSG00000005882	3465.30363989657	-0.246901702619703	0.048828373476859	-5.05652113799604	4.26973564111093e-07	3.54217792680507e-06	pyruvate dehydrogenase kinase 2 [Source:HGNC Symbol;Acc:HGNC:8810]	protein_coding	56.67	50094737	50112152	2384	17	q21.33	PDK2		17415
ENSG00000005884	15528.2597929526	0.516445698643245	0.0780597284299214	6.61603247962728	3.68967335328126e-11	8.6147236695964e-10	integrin subunit alpha 3 [Source:HGNC Symbol;Acc:HGNC:6139]	protein_coding	52.64	50055968	50090481	1817	17	q21.33	ITGA3		34513
ENSG00000005889	1775.69831479303	0.0175601127630117	0.0425752079888573	0.412449253744279	0.680010168426659	0.758438724521232	zinc finger protein X-linked [Source:HGNC Symbol;Acc:HGNC:12869]	protein_coding	40.77	24149173	24216255	475	X	p22.11	ZFX		67082
ENSG00000005893	19626.685372428	-0.057629696328005	0.0634007867144657	-0.908974467265657	0.363363603570957	0.468258482842255	lysosomal associated membrane protein 2 [Source:HGNC Symbol;Acc:HGNC:6501]	protein_coding	38.61	120426148	120469365	6535	X	q24	LAMP2		43217
ENSG00000005961	75.9699614956702	-0.11327389313954	0.127293271415743	-0.889865519832421	0.373538100167568	0.478330393893554	integrin subunit alpha 2b [Source:HGNC Symbol;Acc:HGNC:6138]	protein_coding	54.81	44372180	44389649	2618	17	q21.31	ITGA2B		17469
ENSG00000005981	17.4900928432697	1.39845191160084	0.275961471358922	5.06756216624883	4.02942925907354e-07	3.36345414542111e-06	ankyrin repeat and SOCS box containing 4 [Source:HGNC Symbol;Acc:HGNC:16009]	protein_coding	38.27	95478444	95540233	582	7	q21.3	ASB4		61789
ENSG00000006007	3714.18300497289	-0.119698664550691	0.0383594209494783	-3.12045024632518	0.00180574799614544	0.00539529971155441	glycerophosphodiester phosphodiesterase 1 [Source:HGNC Symbol;Acc:HGNC:29644]	protein_coding	40.14	19501693	19522123	2907	16	p12.3	GDE1		20430
ENSG00000006015	1780.08781126569	-0.082783661985458	0.0384174433280756	-2.15484568503182	0.0311739118873139	0.0621983361853488	required for excision 1-B domain containing [Source:HGNC Symbol;Acc:HGNC:26098]	protein_coding	60.22	18588685	18592337	1792	19	p13.11	REX1BD		3652
ENSG00000006016	102.339337102767	0.0624079433766094	0.139096050461892	0.448667975613782	0.653671189616544	0.736043466373441	cytokine receptor like factor 1 [Source:HGNC Symbol;Acc:HGNC:2364]	protein_coding	55.32	18572220	18607741	1020	19	p13.11	CRLF1		35521
ENSG00000006025	762.553265783352	-0.0310747017325409	0.045125374757824	-0.688630330480592	0.491055929132243	0.589812328795626	oxysterol binding protein like 7 [Source:HGNC Symbol;Acc:HGNC:16387]	protein_coding	57.86	47807372	47821834	3664	17	q21.32	OSBPL7		14462
ENSG00000006042	2681.0002233891	-0.163545599786118	0.108543417832458	-1.50672977737405	0.131879935654132	0.206664965317199	transmembrane protein 98 [Source:HGNC Symbol;Acc:HGNC:24529]	protein_coding	48.47	32927910	32945106	1683	17	q11.2	TMEM98		17196
ENSG00000006047	230.012364708924	-0.131169994666483	0.18690568220995	-0.701797789749058	0.482805277366877	0.581970081401895	Y-box binding protein 2 [Source:HGNC Symbol;Acc:HGNC:17948]	protein_coding	58.02	7288263	7294639	2195	17	p13.1	YBX2		6376
ENSG00000006062	2108.38032020211	0.244000727723075	0.0761664276869743	3.20352069977418	0.00135758280347143	0.00420169676748634	mitogen-activated protein kinase kinase kinase 14 [Source:HGNC Symbol;Acc:HGNC:6853]	protein_coding	49.97	45263119	45317029	4442	17	q21.31	MAP3K14		53910
ENSG00000006071	13.6845165614058	-0.0209282779023304	0.205152484802306	-0.102013280134032	0.918746134055423	0.943515822879397	ATP binding cassette subfamily C member 8 [Source:HGNC Symbol;Acc:HGNC:59]	protein_coding	50.03	17392498	17476894	5336	11	p15.1	ABCC8		84396
ENSG00000006118	2056.83701154503	0.819477906171009	0.0969043898204394	8.45656123205021	2.75377693129891e-17	2.24550443538631e-15	transmembrane protein 132A [Source:HGNC Symbol;Acc:HGNC:31092]	protein_coding	58.71	60924460	60937159	3498	11	q12.2	TMEM132A		12699
ENSG00000006125	20445.9941776285	0.0904968058762858	0.049797376905506	1.81730065918954	0.0691710890990967	0.121581375954402	adaptor related protein complex 2 subunit beta 1 [Source:HGNC Symbol;Acc:HGNC:563]	protein_coding	39.93	35578046	35726413	552	17	q12	AP2B1		148367
ENSG00000006128	22.9313168728071	0.153189051366127	0.289799932970451	0.528602783982515	0.597081028636546	0.687476249987725	tachykinin precursor 1 [Source:HGNC Symbol;Acc:HGNC:11517]	protein_coding	39.5	97732084	97740472	1061	7	q21.3	TAC1		8388
ENSG00000006194	1559.61890299309	-0.0121515966115197	0.033385304855302	-0.363980399885127	0.715872645606149	0.787219900248356	zinc finger protein 263 [Source:HGNC Symbol;Acc:HGNC:13056]	protein_coding	47.09	3263800	3301401	1721	16	p13.3	ZNF263		37601
ENSG00000006210	10919.9844056548	-0.254696107554215	0.0612020761570468	-4.16155992650733	3.16081026202589e-05	0.000159089541321011	C-X3-C motif chemokine ligand 1 [Source:HGNC Symbol;Acc:HGNC:10647]	protein_coding	53.75	57372477	57385044	3285	16	q21	CX3CL1		12567
ENSG00000006282	5375.74352961267	0.0492878703737549	0.0685773101975882	0.718719795683796	0.472313583751561	0.572171147707098	spermatogenesis associated 20 [Source:HGNC Symbol;Acc:HGNC:26125]	protein_coding	57.05	50543058	50555852	3539	17	q21.33	SPATA20		12794
ENSG00000006283	6.37703645108725	0.474955608044758	0.175133453409252	2.71196392693108	0.00668858712706137	0.0166440274974428	calcium voltage-gated channel subunit alpha1 G [Source:HGNC Symbol;Acc:HGNC:1394]	protein_coding	56.94	50560715	50627474	7497	17	q21.33	CACNA1G		66759
ENSG00000006327	5592.65335855426	0.143576969370268	0.0726970128308053	1.97500507626672	0.0482675719432938	0.0900376928295009	TNF receptor superfamily member 12A [Source:HGNC Symbol;Acc:HGNC:18152]	protein_coding	60.12	3018445	3022383	648	16	p13.3	TNFRSF12A		3938
ENSG00000006377	89.9207445682163	-0.103949846044894	0.161939606326123	-0.641905018810245	0.520934855368964	0.617924700151475	distal-less homeobox 6 [Source:HGNC Symbol;Acc:HGNC:2919]	protein_coding	49.51	97005553	97011040	2300	7	q21.3	DLX6		5487
ENSG00000006432	262.80445420062	-0.0199289391633615	0.0916272531613183	-0.217500126608344	0.827818608339637	0.87563440036842	mitogen-activated protein kinase kinase kinase 9 [Source:HGNC Symbol;Acc:HGNC:6861]	protein_coding	44.98	70722526	70809534	11511	14	q24.2	MAP3K9		87008
ENSG00000006451	2959.27617866413	0.0368028692346215	0.0406287801246581	0.905832494150751	0.36502451917568	0.469838412997839	RAS like proto-oncogene A [Source:HGNC Symbol;Acc:HGNC:9839]	protein_coding	39.66	39623565	39708120	705	7	p14.1	RALA		84555
ENSG00000006453	591.90381540778	0.559943306062772	0.102983224782969	5.43722831794031	5.41157752351831e-08	5.73945545582559e-07	BAR/IMD domain containing adaptor protein 2 like 1 [Source:HGNC Symbol;Acc:HGNC:21649]	protein_coding	46.78	98291650	98401090	3645	7	q22.1	BAIAP2L1		109440
ENSG00000006459	1440.16724650136	0.0282671230823227	0.0613155672813085	0.461010544885551	0.644791039691423	0.728521389853274	lysine demethylase 7A [Source:HGNC Symbol;Acc:HGNC:22224]	protein_coding	39.15	140084746	140176983	9220	7	q34	KDM7A		92237
ENSG00000006468	617.347243967746	0.31743458140957	0.125802812578276	2.52327094207103	0.0116268779764375	0.0267274895769446	ETS variant transcription factor 1 [Source:HGNC Symbol;Acc:HGNC:3490]	protein_coding	36.3	13891229	13991425	6459	7	p21.2	ETV1		100196
ENSG00000006530	1407.06866271131	0.0963819043537491	0.0487572639943835	1.9767701560295	0.0480676165619763	0.0896853183800379	acylglycerol kinase [Source:HGNC Symbol;Acc:HGNC:21869]	protein_coding	39.57	141551278	141655244	1550	7	q34	AGK		103966
ENSG00000006534	3517.63244404691	0.419942977400548	0.087524630839885	4.79799769928513	1.60259619411772e-06	1.14008454370663e-05	aldehyde dehydrogenase 3 family member B1 [Source:HGNC Symbol;Acc:HGNC:410]	protein_coding	58.4	68008578	68029282	2280	11	q13.2	ALDH3B1		20704
ENSG00000006555	1015.11650178902	-0.159845755441724	0.100487036336682	-1.59071021764599	0.111674806375752	0.180438821374024	tetratricopeptide repeat domain 22 [Source:HGNC Symbol;Acc:HGNC:26067]	protein_coding	52.34	54779712	54801323	3401	1	p32.3	TTC22		21611
ENSG00000006576	930.719601963838	0.242853895426822	0.0541495067688043	4.48487733163861	7.29558937540762e-06	4.35240914686542e-05	putative homeodomain transcription factor 2 [Source:HGNC Symbol;Acc:HGNC:13411]	protein_coding	37.65	77798792	77957503	5198	7	q11.23	PHTF2		158711
ENSG00000006606	21.1027063552576	0.72113581561635	0.178485823925801	4.04029742953779	5.33834571261197e-05	0.000252110989169251	C-C motif chemokine ligand 26 [Source:HGNC Symbol;Acc:HGNC:10625]	protein_coding	48.09	75769533	75789896	475	7	q11.23	CCL26		20363
ENSG00000006607	1076.43225324974	0.00256368345503168	0.0455886379348596	0.0562351404026342	0.95515448745059	0.969857447460154	FERM, ARH/RhoGEF and pleckstrin domain protein 2 [Source:HGNC Symbol;Acc:HGNC:16460]	protein_coding	45.58	241356285	241494841	4009	2	q37.3	FARP2		138556
ENSG00000006611	6001.69859093199	0.142014684161567	0.110134428173487	1.28946675909427	0.197235865422564	0.286735924405299	USH1 protein network component harmonin [Source:HGNC Symbol;Acc:HGNC:12597]	protein_coding	51.78	17493895	17544416	2149	11	p15.1	USH1C		50521
ENSG00000006625	1287.07067530713	0.112701659296007	0.0380659697278446	2.96069324128022	0.00306947495402273	0.00854052984892435	gamma-glutamylcyclotransferase [Source:HGNC Symbol;Acc:HGNC:21705]	protein_coding	40.54	30496621	30504841	1158	7	p14.3	GGCT		8220
ENSG00000006634	291.123133057465	0.157325797969185	0.047664732180804	3.30067516948191	0.000964524822355105	0.00312812429783021	DBF4 zinc finger [Source:HGNC Symbol;Acc:HGNC:17364]	protein_coding	36.72	87876216	87909553	2694	7	q21.12	DBF4		33337
ENSG00000006638	585.816796375833	-0.211646766255966	0.0605086823035551	-3.49779169201196	0.000469127392811913	0.00167861746486415	thromboxane A2 receptor [Source:HGNC Symbol;Acc:HGNC:11608]	protein_coding	55.81	3594507	3606875	2642	19	p13.3	TBXA2R		12368
ENSG00000006652	1780.19587465576	0.185606455612338	0.0692620628579367	2.67977082913391	0.00736725792144354	0.0181024370519783	interferon related developmental regulator 1 [Source:HGNC Symbol;Acc:HGNC:5456]	protein_coding	39.46	112422887	112481017	3650	7	q31.1	IFRD1		58130
ENSG00000006695	446.800828294346	0.0942971838697998	0.057550450030304	1.63851340554498	0.101314639906548	0.166484320178588	cytochrome c oxidase assembly factor heme A:farnesyltransferase COX10 [Source:HGNC Symbol;Acc:HGNC:2260]	protein_coding	39.2	14069490	14231736	3180	17	p12	COX10		162246
ENSG00000006704	969.420557099624	0.206127759001618	0.0634224418440263	3.2500760457717	0.00115374152186322	0.00364236647378879	GTF2I repeat domain containing 1 [Source:HGNC Symbol;Acc:HGNC:4661]	protein_coding	52.72	74453790	74602605	3430	7	q11.23	GTF2IRD1		148815
ENSG00000006712	3990.28804028486	-0.0819169335161976	0.0264034835681837	-3.10250476247414	0.00191890460375738	0.00568666118361204	PAF1 homolog, Paf1/RNA polymerase II complex component [Source:HGNC Symbol;Acc:HGNC:25459]	protein_coding	52.37	39385629	39391154	2200	19	q13.2	PAF1		5525
ENSG00000006715	4905.8529081363	0.0790020512569393	0.0413116471856304	1.91234328909594	0.0558321768120477	0.101578457592476	VPS41 subunit of HOPS complex [Source:HGNC Symbol;Acc:HGNC:12713]	protein_coding	38.35	38722974	38932394	5854	7	p14.1	VPS41		209420
ENSG00000006740	804.813451310937	0.296306029689401	0.11502760339068	2.57595586585444	0.00999634047971938	0.0234985682984798	Rho GTPase activating protein 44 [Source:HGNC Symbol;Acc:HGNC:29096]	protein_coding	42.69	12789498	12991643	4270	17	p12	ARHGAP44		202145
ENSG00000006744	3361.1725537382	0.037717245705175	0.0364149586059128	1.03576242151902	0.300312992936145	0.402775348076273	elaC ribonuclease Z 2 [Source:HGNC Symbol;Acc:HGNC:14198]	protein_coding	48.02	12991612	13018065	3767	17	p12	ELAC2		26453
ENSG00000006747	3657.56739547466	-0.178211243493005	0.21880215999426	-0.814485759636375	0.415366726883588	0.518314047765302	scinderin [Source:HGNC Symbol;Acc:HGNC:21695]	protein_coding	38.46	12570577	12660182	2569	7	p21.3	SCIN		89605
ENSG00000006756	5333.9037078619	-0.104679876049645	0.0583691277771288	-1.79341168929823	0.0729071198506243	0.126815718063681	arylsulfatase D [Source:HGNC Symbol;Acc:HGNC:717]	protein_coding	48.88	2903972	2929349	5145	X	p22.33	ARSD		25377
ENSG00000006757	1392.43964162993	-0.142398570911406	0.0564118758156913	-2.52426583680092	0.011594021714152	0.026663292283949	patatin like phospholipase domain containing 4 [Source:HGNC Symbol;Acc:HGNC:24887]	protein_coding	40.45	7898247	7927739	3342	X	p22.31	PNPLA4		29492
ENSG00000006788	8.97163261927282	0.235380579333347	0.247135328970856	0.952435980373753	0.340875919191378	0.445039306518505	myosin heavy chain 13 [Source:HGNC Symbol;Acc:HGNC:7571]	protein_coding	45.88	10300865	10373130	5994	17	p13.1	MYH13		72265
ENSG00000006831	5175.10552819958	-0.0105516394856996	0.0460730374382371	-0.229019836164362	0.818853498788896	0.868693496655819	adiponectin receptor 2 [Source:HGNC Symbol;Acc:HGNC:24041]	protein_coding	39.4	1688574	1788674	484	12	p13.33	ADIPOR2		100100
ENSG00000006837	54.2444497859536	0.0247801634427284	0.0556490188051054	0.445293807057295	0.656107442729216	0.738069703512442	cyclin dependent kinase like 3 [Source:HGNC Symbol;Acc:HGNC:15483]	protein_coding	40.16	134286350	134371047	1417	5	q31.1	CDKL3		84697
ENSG00000007001	157.582822610513	0.534499347646877	0.204117152120149	2.61859104977251	0.00882937254763258	0.0211318920841348	uridine phosphorylase 2 [Source:HGNC Symbol;Acc:HGNC:23061]	protein_coding	40.24	157876702	158136154	2435	2	q24.1	UPP2		259452
ENSG00000007038	19.7005208092103	0.348011328355853	0.253694816905122	1.37177153479649	0.170134571234395	0.254707416497881	serine protease 21 [Source:HGNC Symbol;Acc:HGNC:9485]	protein_coding	55.65	2817180	2826304	1106	16	p13.3	PRSS21		9124
ENSG00000007047	2378.7378975521	0.116110138519753	0.0320661295671101	3.62095893976696	0.000293513098778401	0.00112119516334207	microtubule affinity regulating kinase 4 [Source:HGNC Symbol;Acc:HGNC:13538]	protein_coding	53.57	45079288	45305284	553	19	q13.32	MARK4		225996
ENSG00000007062	2387.00435206259	-1.50367167206001	0.315356694652107	-4.76816156929479	1.85914661007612e-06	1.2964491638034e-05	prominin 1 [Source:HGNC Symbol;Acc:HGNC:9454]	protein_coding	43.17	15963076	16084378	622	4	p15.32	PROM1		121302
ENSG00000007080	2768.35809019775	0.0653012226771954	0.0380624079145033	1.71563561674492	0.086228755398684	0.145432162377829	coiled-coil domain containing 124 [Source:HGNC Symbol;Acc:HGNC:25171]	protein_coding	55.84	17933015	17943991	987	19	p13.11	CCDC124		10976
ENSG00000007129	65.7317405588412	0.286652624325537	0.106489730636836	2.69183349991854	0.0071060411541201	0.0175536200042483	CEA cell adhesion molecule 21 [Source:HGNC Symbol;Acc:HGNC:28834]	protein_coding	44.66	41549518	41586844	451	19	q13.2	CEACAM21		37326
ENSG00000007168	8948.60946228856	-0.0110044593460085	0.0359685349144313	-0.305946833035819	0.759645126910309	0.82339349020216	platelet activating factor acetylhydrolase 1b regulatory subunit 1 [Source:HGNC Symbol;Acc:HGNC:8574]	protein_coding	42.4	2593210	2685615	557	17	p13.3	PAFAH1B1		92405
ENSG00000007171	167.247925107738	0.110477675488722	0.135270611775643	0.816716018642377	0.414090734906056	0.517039885758738	nitric oxide synthase 2 [Source:HGNC Symbol;Acc:HGNC:7873]	protein_coding	51.35	27756766	27800529	4206	17	q11.2	NOS2		43763
ENSG00000007174	110.655374919315	0.0980892279535165	0.169438502068007	0.578907549089089	0.562651556169462	0.656860937283292	dynein axonemal heavy chain 9 [Source:HGNC Symbol;Acc:HGNC:2953]	protein_coding	42.62	11598470	11969748	1986	17	p12	DNAH9		371278
ENSG00000007202	7253.82413527733	-0.0800950394871742	0.0458344928579362	-1.74748392516152	0.0805534308870378	0.137666195155762	KIAA0100 [Source:HGNC Symbol;Acc:HGNC:28960]	protein_coding	46.75	28614446	28645454	7428	17	q11.2	KIAA0100		31008
ENSG00000007216	214.319738622901	-0.236652115284552	0.219341274606652	-1.07892194804167	0.280622523742051	0.381794390271003	solute carrier family 13 member 2 [Source:HGNC Symbol;Acc:HGNC:10917]	protein_coding	52.55	28473293	28497781	2855	17	q11.2	SLC13A2		24488
ENSG00000007237	1136.58184081325	0.355857932733918	0.0609783049925534	5.8358121429806	5.35291807470243e-09	7.2144353486874e-08	growth arrest specific 7 [Source:HGNC Symbol;Acc:HGNC:4169]	protein_coding	47.97	9910606	10198606	8003	17	p13.1	GAS7		288000
ENSG00000007255	1202.50201940779	-0.141728557232127	0.0466026696465865	-3.04121112174329	0.00235628548929234	0.00680467069491844	trafficking protein particle complex 6A [Source:HGNC Symbol;Acc:HGNC:23069]	protein_coding	56.86	45162928	45178237	805	19	q13.32	TRAPPC6A		15309
ENSG00000007264	280.327045426556	-0.388039805232286	0.114489633282511	-3.38930079612336	0.000700711000900129	0.00236736152646396	megakaryocyte-associated tyrosine kinase [Source:HGNC Symbol;Acc:HGNC:6906]	protein_coding	54.4	3777970	3802129	1907	19	p13.3	MATK		24159
ENSG00000007312	879.727309733765	-0.0877887936340318	0.066578540239197	-1.31857492397149	0.18731126156929	0.274819153841308	CD79b molecule [Source:HGNC Symbol;Acc:HGNC:1699]	protein_coding	60.63	63928740	63932336	1246	17	q23.3	CD79B		3596
ENSG00000007314	219.152802691031	-0.834218373813898	0.125426368178542	-6.6510605858124	2.9098845953662e-11	6.95415277304967e-10	sodium voltage-gated channel alpha subunit 4 [Source:HGNC Symbol;Acc:HGNC:10591]	protein_coding	56.1	63938554	63972918	7805	17	q23.3	SCN4A		34364
ENSG00000007341	317.099155322348	-0.0831353148782095	0.0617221720843675	-1.34692788783539	0.178003458754314	0.26417502182408	suppression of tumorigenicity 7 like [Source:HGNC Symbol;Acc:HGNC:18441]	protein_coding	39.05	112523514	112620825	4348	1	p13.2	ST7L		97311
ENSG00000007350	16.9596504616369	-0.517013249103351	0.208395920000672	-2.48091828813963	0.0131044409593652	0.029620527015966	transketolase like 1 [Source:HGNC Symbol;Acc:HGNC:11835]	protein_coding	48.27	154295795	154330350	2518	X	q28	TKTL1		34555
ENSG00000007372	235.663678066332	-0.00478619206297994	0.100752773691873	-0.0475043206018063	0.962111286882937	0.973820491474085	paired box 6 [Source:HGNC Symbol;Acc:HGNC:8620]	protein_coding	49.68	31784779	31817961	6888	11	p13	PAX6		33182
ENSG00000007376	1746.90067561937	0.106993968461217	0.0340473261845256	3.14250722307368	0.00167507580204099	0.00505889727149064	RNA pseudouridine synthase domain containing 1 [Source:HGNC Symbol;Acc:HGNC:14173]	protein_coding	67.17	784974	788397	2159	16	p13.3	RPUSD1		3423
ENSG00000007384	1509.87612127156	0.16868342210836	0.0555629607480375	3.03589693272993	0.0023982132746096	0.00690441902569836	rhomboid 5 homolog 1 [Source:HGNC Symbol;Acc:HGNC:20561]	protein_coding	61.15	58059	76355	2992	16	p13.3	RHBDF1		18296
ENSG00000007392	1383.00105970447	0.0825829479220767	0.0458154693031362	1.80251232123521	0.0714648379384752	0.124734565543172	LUC7 like [Source:HGNC Symbol;Acc:HGNC:6723]	protein_coding	47.33	188969	229463	2737	16	p13.3	LUC7L		40494
ENSG00000007402	125.908710075557	-0.00705836093876419	0.0935760154147221	-0.0754291674793167	0.93987325301471	0.958840895050277	calcium voltage-gated channel auxiliary subunit alpha2delta 2 [Source:HGNC Symbol;Acc:HGNC:1400]	protein_coding	56.51	50362613	50504244	5329	3	p21.31	CACNA2D2		141631
ENSG00000007516	705.670952925822	-0.25830689775313	0.0957692414713834	-2.69718015705819	0.00699294262355907	0.0173032143873884	BAI1 associated protein 3 [Source:HGNC Symbol;Acc:HGNC:948]	protein_coding	65.69	1333638	1349441	564	16	p13.3	BAIAP3		15803
ENSG00000007520	3370.53320514364	0.0198441614399798	0.0256185337766357	0.774601763434168	0.438575014973727	0.54075661841011	TSR3 ribosome maturation factor [Source:HGNC Symbol;Acc:HGNC:14175]	protein_coding	62.41	1349240	1351878	1210	16	p13.3	TSR3		2638
ENSG00000007541	4028.25055297229	0.0327183404404805	0.0486256991717473	0.672861079589178	0.501035675020802	0.599248910275962	phosphatidylinositol glycan anchor biosynthesis class Q [Source:HGNC Symbol;Acc:HGNC:14135]	protein_coding	64.34	566995	584109	603	16	p13.3	PIGQ		17114
ENSG00000007545	721.92116487506	0.032000371976554	0.0447073211345727	0.715774758237699	0.47413044091641	0.573815234542854	cramped chromatin regulator homolog 1 [Source:HGNC Symbol;Acc:HGNC:14122]	protein_coding	53.1	1612337	1677908	246	16	p13.3	CRAMP1		65571
ENSG00000007866	989.010621755446	0.231878937495458	0.0448325695246241	5.1721090259638	2.314664553949e-07	2.0648742010407e-06	TEA domain transcription factor 3 [Source:HGNC Symbol;Acc:HGNC:11716]	protein_coding	56.75	35473597	35497079	2729	6	p21.31	TEAD3		23482
ENSG00000007908	220.497080702225	0.439785669883132	0.193019548659603	2.27845144669108	0.0226996941781042	0.0476110533250156	selectin E [Source:HGNC Symbol;Acc:HGNC:10718]	protein_coding	39.36	169722640	169764705	3389	1	q24.2	SELE		42065
ENSG00000007923	1832.52467507238	0.025181765701644	0.0467367465660962	0.538800142325512	0.590024765408196	0.681301634403957	DnaJ heat shock protein family (Hsp40) member C11 [Source:HGNC Symbol;Acc:HGNC:25570]	protein_coding	46.6	6634168	6701924	3014	1	p36.31	DNAJC11		67756
ENSG00000007933	779.868649970207	-0.0689742686427888	0.154098055140421	-0.447599864774001	0.654442000765717	0.736655823142709	flavin containing dimethylaniline monoxygenase 3 [Source:HGNC Symbol;Acc:HGNC:3771]	protein_coding	36.5	171090901	171117819	2059	1	q24.3	FMO3		26918
ENSG00000007944	3223.23435837699	-0.209315967336853	0.0508045926508175	-4.12002058112132	3.78838557748723e-05	0.000187249871355118	myosin regulatory light chain interacting protein [Source:HGNC Symbol;Acc:HGNC:21155]	protein_coding	40.25	16129086	16148248	3072	6	p22.3	MYLIP		19162
ENSG00000007952	30.3681176284957	0.019882147562702	0.0621681116943095	0.319812634175953	0.74911036954435	0.814678236485234	NADPH oxidase 1 [Source:HGNC Symbol;Acc:HGNC:7889]	protein_coding	41.15	100843324	100874359	2543	X	q22.1	NOX1		31035
ENSG00000007968	101.369949976778	0.295171318705697	0.0817536872279682	3.61049548606436	0.000305612620800164	0.00116031258720736	E2F transcription factor 2 [Source:HGNC Symbol;Acc:HGNC:3114]	protein_coding	51.65	23506438	23531233	5196	1	p36.12	E2F2		24795
ENSG00000008018	8302.91767231593	0.199860361569628	0.0414978170081046	4.81616566795779	1.463430375711e-06	1.05122110255256e-05	proteasome 20S subunit beta 1 [Source:HGNC Symbol;Acc:HGNC:9537]	protein_coding	39.78	170535120	170553307	891	6	q27	PSMB1		18187
ENSG00000008056	106.167358395177	0.453731702984127	0.147456582578363	3.07705288601138	0.00209058206274498	0.00612786761780396	synapsin I [Source:HGNC Symbol;Acc:HGNC:11494]	protein_coding	47.76	47571901	47619857	3210	X	p11.23	SYN1		47956
ENSG00000008083	1317.84458132863	0.04998676905136	0.0370965811356618	1.34747643909715	0.177826836630562	0.263982808343622	jumonji and AT-rich interaction domain containing 2 [Source:HGNC Symbol;Acc:HGNC:6196]	protein_coding	43.92	15246069	15522042	6003	6	p22.3	JARID2		275973
ENSG00000008086	2069.80755116427	0.141353975422052	0.0634581646622988	2.22751439746621	0.025912914666137	0.0533750782289166	cyclin dependent kinase like 5 [Source:HGNC Symbol;Acc:HGNC:11411]	protein_coding	40.21	18425583	18653629	3449	X	p22.13	CDKL5		228046
ENSG00000008118	184.580300833914	-0.108160724390781	0.150662119549274	-0.717902580385559	0.472817356734306	0.572610437176475	calcium/calmodulin dependent protein kinase IG [Source:HGNC Symbol;Acc:HGNC:14585]	protein_coding	47.01	209583714	209613939	3089	1	q32.2	CAMK1G		30225
ENSG00000008128	303.733854768213	0.12875602567948	0.0624137510186795	2.06294323891774	0.03911802135052	0.0752540761653691	cyclin dependent kinase 11A [Source:HGNC Symbol;Acc:HGNC:1730]	protein_coding	52.05	1702379	1724357	2984	1	p36.33	CDK11A		21978
ENSG00000008130	2114.84037349295	0.0374714062169598	0.037514018035877	0.998864109440998	0.317860524588008	0.421404091156531	NAD kinase [Source:HGNC Symbol;Acc:HGNC:29831]	protein_coding	53.7	1751232	1780457	3235	1	p36.33	NADK		29225
ENSG00000008196	223.284999280705	0.640732701152597	0.173299301987356	3.69726071487203	0.000217938485963486	0.000867245215864936	transcription factor AP-2 beta [Source:HGNC Symbol;Acc:HGNC:11743]	protein_coding	44.14	50818723	50847619	797	6	p12.3	TFAP2B		28896
ENSG00000008226	33.1754245685042	-0.567442958733807	0.125588796177829	-4.51826099145284	6.23496012653296e-06	3.77236010340233e-05	DLEC1 cilia and flagella associated protein [Source:HGNC Symbol;Acc:HGNC:2899]	protein_coding	48.5	38039205	38124025	3457	3	p22.2	DLEC1		84820
ENSG00000008256	1529.55315082277	0.0819486060919056	0.0494002332737638	1.65887083240613	0.0971418232477099	0.160783391048612	cytohesin 3 [Source:HGNC Symbol;Acc:HGNC:9504]	protein_coding	44.78	6161776	6272644	4482	7	p22.1	CYTH3		110868
ENSG00000008277	1649.60244809225	0.076299771420155	0.100089014695866	0.76231913813921	0.44586955427523	0.547528669397125	ADAM metallopeptidase domain 22 [Source:HGNC Symbol;Acc:HGNC:201]	protein_coding	37.29	87934143	88202889	9334	7	q21.12	ADAM22		268746
ENSG00000008282	11527.9722109281	-0.215361635963386	0.0470320373476311	-4.57904118359935	4.67112228748146e-06	2.92206250420053e-05	synaptophysin like 1 [Source:HGNC Symbol;Acc:HGNC:11507]	protein_coding	38.18	106090505	106112576	2130	7	q22.3	SYPL1		22071
ENSG00000008283	4006.61259574989	0.103184188911976	0.0480323790652147	2.14822148975548	0.0316961643257037	0.0630619983463946	cytochrome b561 [Source:HGNC Symbol;Acc:HGNC:2571]	protein_coding	57.39	63432304	63446354	3007	17	q23.3	CYB561		14050
ENSG00000008294	9245.98279374643	-0.0437966544134287	0.0585254776870164	-0.748334847391512	0.454258210342274	0.555398431225443	sperm associated antigen 9 [Source:HGNC Symbol;Acc:HGNC:14524]	protein_coding	40	50962174	51120868	8276	17	q21.33	SPAG9		158694
ENSG00000008300	101.902851601482	0.0413298525273459	0.121064302701356	0.341387606463148	0.732811803927054	0.801341758948312	cadherin EGF LAG seven-pass G-type receptor 3 [Source:HGNC Symbol;Acc:HGNC:3230]	protein_coding	59.87	48636463	48662886	11933	3	p21.31	CELSR3		26423
ENSG00000008311	540.385207745609	0.0503220703256913	0.07562206622328	0.665441620929947	0.505768071424496	0.603729475872097	aminoadipate-semialdehyde synthase [Source:HGNC Symbol;Acc:HGNC:17366]	protein_coding	36.53	122064583	122144308	4519	7	q31.32	AASS		79725
ENSG00000008323	259.497285234622	-0.0508587364244924	0.136182540551947	-0.373460035466824	0.708806084271526	0.781796922884315	pleckstrin homology and RhoGEF domain containing G6 [Source:HGNC Symbol;Acc:HGNC:25562]	protein_coding	55.71	6310436	6328506	2881	12	p13.31	PLEKHG6		18070
ENSG00000008324	574.510320491825	0.0813252647273589	0.0318241537457969	2.55545725982108	0.0106048383844539	0.0246893418170061	SS18 like 2 [Source:HGNC Symbol;Acc:HGNC:15593]	protein_coding	46.56	42581840	42596934	1047	3	p22.1	SS18L2		15094
ENSG00000008382	1319.58012310097	0.0230479089549606	0.0417069120254182	0.552616049371243	0.580526349745014	0.673182551781613	MPN domain containing [Source:HGNC Symbol;Acc:HGNC:25934]	protein_coding	55.95	4343527	4360086	1567	19	p13.3	MPND		16559
ENSG00000008394	14673.5272888096	0.986671738134289	0.126454135246208	7.80260555507514	6.06418681503287e-15	3.29159777998618e-13	microsomal glutathione S-transferase 1 [Source:HGNC Symbol;Acc:HGNC:7061]	protein_coding	36.94	16347142	16609259	298	12	p12.3	MGST1		262117
ENSG00000008405	959.525618605218	-0.00161317519747244	0.0788686029495267	-0.0204539593341703	0.983681239512792	0.988738569968661	cryptochrome circadian regulator 1 [Source:HGNC Symbol;Acc:HGNC:2384]	protein_coding	37.55	106991364	107093549	2987	12	q23.3	CRY1		102185
ENSG00000008441	3551.85012376675	0.141754831691399	0.0929757495355665	1.52464306444954	0.127348149931241	0.200823948390111	nuclear factor I X [Source:HGNC Symbol;Acc:HGNC:7788]	protein_coding	55.31	12995475	13098796	6019	19	p13.13	NFIX		103321
ENSG00000008513	3992.29504142024	-0.0665501084598467	0.0735376394537565	-0.904980210871417	0.365475871061254	0.470333073406744	ST3 beta-galactoside alpha-2,3-sialyltransferase 1 [Source:HGNC Symbol;Acc:HGNC:10862]	protein_coding	49.4	133454848	133571940	6951	8	q24.22	ST3GAL1		117092
ENSG00000008516	193.479629225682	0.161817485296937	0.109988694234053	1.47121925961402	0.141231830269554	0.21843012864888	matrix metallopeptidase 25 [Source:HGNC Symbol;Acc:HGNC:14246]	protein_coding	58.87	3046062	3060726	4413	16	p13.3	MMP25		14664
ENSG00000008517	11400.1536789592	0.47719333692084	0.0782506948788299	6.09826325069403	1.0722705763594e-09	1.72787831604608e-08	interleukin 32 [Source:HGNC Symbol;Acc:HGNC:16830]	protein_coding	53.36	3065297	3082192	1105	16	p13.3	IL32		16895
ENSG00000008710	3702.4122828979	-0.072088225571735	0.0608518010175324	-1.18465229239419	0.236154952427895	0.332213819943429	polycystin 1, transient receptor potential channel interacting [Source:HGNC Symbol;Acc:HGNC:9008]	protein_coding	63.1	2088708	2135898	14140	16	p13.3	PKD1		47190
ENSG00000008735	120.120572845097	0.466744545812392	0.16304563663163	2.86266198504233	0.00420098462596879	0.011186310719658	mitogen-activated protein kinase 8 interacting protein 2 [Source:HGNC Symbol;Acc:HGNC:6883]	protein_coding	62.89	50600793	50613981	5700	22	q13.33	MAPK8IP2		13188
ENSG00000008838	3254.13508599119	0.0879895424903856	0.0277281845921322	3.17328897598844	0.00150722424790842	0.00460866138491778	mediator complex subunit 24 [Source:HGNC Symbol;Acc:HGNC:22963]	protein_coding	50.63	40019097	40061215	3896	17	q21.1	MED24		42118
ENSG00000008853	1333.33284732194	-0.248090492885415	0.0575242680956225	-4.31279703503598	1.61202092149247e-05	8.76323735110831e-05	Rho related BTB domain containing 2 [Source:HGNC Symbol;Acc:HGNC:18756]	protein_coding	53.51	22987417	23020199	3505	8	p21.3	RHOBTB2		32782
ENSG00000008869	1838.10519604853	-0.0684540167766378	0.0459151280788243	-1.4908815381963	0.135992599238147	0.211983852818195	HEAT repeat containing 5B [Source:HGNC Symbol;Acc:HGNC:29273]	protein_coding	38.6	36968383	37084372	433	2	p22.2	HEATR5B		115989
ENSG00000008952	19361.3997162091	-0.00912292209901697	0.0553464504982432	-0.164833011275159	0.869075420181781	0.907379156047469	SEC62 homolog, preprotein translocation factor [Source:HGNC Symbol;Acc:HGNC:11846]	protein_coding	36.6	169966635	169998373	363	3	q26.2	SEC62		31738
ENSG00000008988	29954.6347861091	0.310912348961637	0.0518566094382178	5.9956166114574	2.02714766351249e-09	3.0486121534585e-08	ribosomal protein S20 [Source:HGNC Symbol;Acc:HGNC:10405]	protein_coding	41.73	56067254	56074510	712	8	q12.1	RPS20		7256
ENSG00000009307	55400.2403910549	-0.0991759904712304	0.0602635198059987	-1.64570524241696	0.0998244591844326	0.164418544375334	cold shock domain containing E1 [Source:HGNC Symbol;Acc:HGNC:29905]	protein_coding	38.28	114716913	114758676	4006	1	p13.2	CSDE1		41763
ENSG00000009335	4046.82326015914	-0.097811472513263	0.0391759654630662	-2.49672143001751	0.0125347382838034	0.0285155191548126	ubiquitin protein ligase E3C [Source:HGNC Symbol;Acc:HGNC:16803]	protein_coding	42.12	157138916	157269370	5214	7	q36.3	UBE3C		130454
ENSG00000009413	2235.96860735326	0.0295405226702895	0.0526224259307252	0.561367556660693	0.574546996201283	0.667562230227569	REV3 like, DNA directed polymerase zeta catalytic subunit [Source:HGNC Symbol;Acc:HGNC:9968]	protein_coding	36.9	111299028	111483715	2518	6	q21	REV3L		184687
ENSG00000009694	1642.36936719986	0.305626583240327	0.13576900734516	2.2510776886167	0.0243806172747289	0.0506366666475138	teneurin transmembrane protein 1 [Source:HGNC Symbol;Acc:HGNC:8117]	protein_coding	37.17	124375903	124963817	12875	X	q25	TENM1		587914
ENSG00000009724	90.8234298612426	-0.520224478909832	0.109376877445752	-4.75625645070962	1.97215909939208e-06	1.36586537370189e-05	mannan binding lectin serine peptidase 2 [Source:HGNC Symbol;Acc:HGNC:6902]	protein_coding	50.21	11026523	11047239	2455	1	p36.22	MASP2		20716
ENSG00000009765	149.80738153496	-1.46303162921587	0.208839026910456	-7.00554705152487	2.46022635597117e-12	7.54670946660569e-11	iodotyrosine deiodinase [Source:HGNC Symbol;Acc:HGNC:21071]	protein_coding	41.6	150368892	150405969	7513	6	q25.1	IYD		37077
ENSG00000009780	644.628171306389	-0.17694097762498	0.0521196493485765	-3.39489961725564	0.000686537674067294	0.00232577178227348	family with sequence similarity 76 member A [Source:HGNC Symbol;Acc:HGNC:28530]	protein_coding	43.38	27725961	27763116	3579	1	p35.3	FAM76A		37155
ENSG00000009790	417.486738134108	0.0115415902800122	0.0549236834127032	0.210138679033729	0.83355943787851	0.880552633191497	TRAF3 interacting protein 3 [Source:HGNC Symbol;Acc:HGNC:30766]	protein_coding	45.61	209756032	209782320	1854	1	q32.2	TRAF3IP3		26288
ENSG00000009830	1144.59876536046	0.019473726731797	0.0480148271365214	0.405577357936268	0.685053168156261	0.762438803818357	protein O-mannosyltransferase 2 [Source:HGNC Symbol;Acc:HGNC:19743]	protein_coding	47.08	77274956	77320883	2163	14	q24.3	POMT2		45927
ENSG00000009844	2440.45850422596	0.154233984519442	0.0463059780214767	3.33075752007458	0.000866100109870387	0.00284844071399813	vesicle trafficking 1 [Source:HGNC Symbol;Acc:HGNC:20954]	protein_coding	35.53	142147162	142224685	6991	6	q24.1	VTA1		77523
ENSG00000009950	1048.79638338143	0.0272027512951337	0.14396689064598	0.188951439967029	0.850130876397977	0.893076924776224	MLX interacting protein like [Source:HGNC Symbol;Acc:HGNC:12744]	protein_coding	56.25	73593194	73624543	3079	7	q11.23	MLXIPL		31349
ENSG00000009954	5707.18928809892	0.0975956770329462	0.0387906347995039	2.51595978094678	0.0118708728353714	0.0271997533888128	bromodomain adjacent to zinc finger domain 1B [Source:HGNC Symbol;Acc:HGNC:961]	protein_coding	43.19	73440406	73522293	6115	7	q11.23	BAZ1B		81887
ENSG00000010017	2520.05394917007	0.081371889863084	0.0353555098496029	2.30153348683778	0.0213614948289868	0.0451580219632581	RAN binding protein 9 [Source:HGNC Symbol;Acc:HGNC:13727]	protein_coding	37.08	13621498	13711835	3384	6	p23	RANBP9		90337
ENSG00000010030	392.811178663732	0.374932326244806	0.103804343340252	3.61191366546047	0.000303945764120686	0.00115560635294901	ETS variant transcription factor 7 [Source:HGNC Symbol;Acc:HGNC:18160]	protein_coding	49.34	36354091	36387800	1530	6	p21.31	ETV7		33709
ENSG00000010072	493.762091130728	-0.148917536294019	0.0438209441111333	-3.39831875635434	0.000678013715369312	0.00230362825780943	SprT-like N-terminal domain [Source:HGNC Symbol;Acc:HGNC:25356]	protein_coding	41.57	231337104	231355023	3559	1	q42.2	SPRTN		17919
ENSG00000010165	1503.04142292799	-0.0561120008598541	0.0374456128661891	-1.49849332311288	0.134005126079991	0.209267749100185	eEF1A lysine and N-terminal methyltransferase [Source:HGNC Symbol;Acc:HGNC:24248]	protein_coding	43.61	171781660	171814023	759	1	q24.3	EEF1AKNMT		32363
ENSG00000010219	768.63486774094	0.192849923661291	0.0400740857477089	4.81233495569681	1.49177055292422e-06	1.06921204780483e-05	dual specificity tyrosine phosphorylation regulated kinase 4 [Source:HGNC Symbol;Acc:HGNC:3095]	protein_coding	42.77	4562204	4615302	2068	12	p13.32	DYRK4		53098
ENSG00000010244	7156.5856514838	0.0357814604711773	0.0285440537657235	1.25355216763726	0.210004826262916	0.301998255562596	zinc finger protein 207 [Source:HGNC Symbol;Acc:HGNC:12998]	protein_coding	38.46	32350132	32381885	2283	17	q11.2	ZNF207		31753
ENSG00000010256	7598.47398730896	-0.183087579407677	0.0356878120777249	-5.13025508565581	2.89349805037238e-07	2.50741049017821e-06	ubiquinol-cytochrome c reductase core protein 1 [Source:HGNC Symbol;Acc:HGNC:12585]	protein_coding	53.04	48599002	48610976	955	3	p21.31	UQCRC1		11974
ENSG00000010270	2890.03011949457	0.0357827999617081	0.0408850046128811	0.875205966111948	0.381461847583189	0.486098743578798	STARD3 N-terminal like [Source:HGNC Symbol;Acc:HGNC:19169]	protein_coding	38.39	38178245	38230670	1703	7	p14.1	STARD3NL		52425
ENSG00000010278	10479.6674529182	-0.420572602065366	0.0807718345757638	-5.20692150022753	1.91999267236179e-07	1.7592163237953e-06	CD9 molecule [Source:HGNC Symbol;Acc:HGNC:1709]	protein_coding	51.04	6199715	6238271	1566	12	p13.31	CD9		38556
ENSG00000010282	19.2570390553025	-0.978965020891267	0.30163032559724	-3.24557890176618	0.00117212078182173	0.00368890689034547	hedgehog acyltransferase like [Source:HGNC Symbol;Acc:HGNC:13242]	protein_coding	56.48	42692663	42702824	587	3	p22.1	HHATL		10161
ENSG00000010292	2314.40985158579	0.328268312023045	0.0347252616507841	9.45329988652896	3.28313675806611e-21	5.07385334982273e-19	non-SMC condensin I complex subunit D2 [Source:HGNC Symbol;Acc:HGNC:24305]	protein_coding	46.34	6493356	6531955	584	12	p13.31	NCAPD2		38599
ENSG00000010295	1371.37281191315	0.236881286596166	0.039651417749942	5.97409374086031	2.3137273980633e-09	3.4038852663983e-08	intermediate filament family orphan 1 [Source:HGNC Symbol;Acc:HGNC:24970]	protein_coding	54.33	6538961	6556073	2571	12	p13.31	IFFO1		17112
ENSG00000010310	76.2572124935911	-0.375393327556479	0.149311772295862	-2.51415760314354	0.0119317099693685	0.0273275734189052	gastric inhibitory polypeptide receptor [Source:HGNC Symbol;Acc:HGNC:4271]	protein_coding	54.94	45668221	45683722	3404	19	q13.32	GIPR		15501
ENSG00000010318	307.289602033782	-0.278902905547927	0.0449554236713779	-6.20398792338594	5.50500120802336e-10	9.44288103621511e-09	PHD finger protein 7 [Source:HGNC Symbol;Acc:HGNC:18458]	protein_coding	45.17	52410660	52423641	2127	3	p21.1	PHF7		12981
ENSG00000010319	2322.9336139704	-0.554587699509873	0.110301968392482	-5.02790392222656	4.95870198485213e-07	4.03534890211612e-06	semaphorin 3G [Source:HGNC Symbol;Acc:HGNC:30400]	protein_coding	59.62	52433035	52445103	4993	3	p21.1	SEMA3G		12068
ENSG00000010322	3366.43539975794	-0.0655344224713496	0.033517574848587	-1.9552256619817	0.0505564409259225	0.0935865123094848	nischarin [Source:HGNC Symbol;Acc:HGNC:18006]	protein_coding	53.28	52455118	52493068	5173	3	p21.1	NISCH		37950
ENSG00000010327	8103.46790914221	0.2181076230628	0.0769786997422186	2.83335031369956	0.00460628754485249	0.0121105359673236	stabilin 1 [Source:HGNC Symbol;Acc:HGNC:18628]	protein_coding	60.65	52495338	52524495	7928	3	p21.1	STAB1		29157
ENSG00000010361	1579.52986682562	-0.158346518126951	0.049780402935603	-3.18090069161938	0.0014681794879603	0.00450106717383936	fuzzy planar cell polarity protein [Source:HGNC Symbol;Acc:HGNC:26219]	protein_coding	52.28	49806866	49817376	1728	19	q13.33	FUZ		10510
ENSG00000010379	4998.73480697342	-0.544454225781715	0.154064843634795	-3.5339290453072	0.000409430976590332	0.00149232624823255	solute carrier family 6 member 13 [Source:HGNC Symbol;Acc:HGNC:11046]	protein_coding	47.19	220621	262873	2188	12	p13.33	SLC6A13		42252
ENSG00000010404	7769.49568695087	-0.114323897141798	0.0500592808393424	-2.28377026647074	0.0223850359864092	0.0470216153982475	iduronate 2-sulfatase [Source:HGNC Symbol;Acc:HGNC:5389]	protein_coding	45.34	149476988	149521096	7580	X	q28	IDS		44108
ENSG00000010438	15.5966977470787	1.45005096810828	0.231285992779257	6.26951485770362	3.62174737534876e-10	6.47961352368074e-09	serine protease 3 [Source:HGNC Symbol;Acc:HGNC:9486]	protein_coding	42.71	33750679	33799231	412	9	p13.3	PRSS3		48552
ENSG00000010539	578.863087261371	-0.126102247719309	0.0345438078554344	-3.65050223319461	0.000261728033635312	0.00101458690917349	zinc finger protein 200 [Source:HGNC Symbol;Acc:HGNC:12993]	protein_coding	43.67	3222325	3236221	3082	16	p13.3	ZNF200		13896
ENSG00000010610	4383.81055101361	0.214312919326411	0.0513876614919107	4.1705131758165	3.03914482169022e-05	0.000153618853204872	CD4 molecule [Source:HGNC Symbol;Acc:HGNC:1678]	protein_coding	48.56	6786858	6820799	577	12	p13.31	CD4		33941
ENSG00000010626	963.994494659343	0.177077357292361	0.0551142031900929	3.21291694414247	0.00131394280261949	0.00408611534268041	leucine rich repeat containing 23 [Source:HGNC Symbol;Acc:HGNC:19138]	protein_coding	47.35	6873569	6914241	1387	12	p13.31	LRRC23		40672
ENSG00000010671	382.607564113515	0.146395071221782	0.0593951713256564	2.46476385124164	0.0137103578346316	0.0307885381376372	Bruton tyrosine kinase [Source:HGNC Symbol;Acc:HGNC:1133]	protein_coding	43.18	101349447	101390796	2417	X	q22.1	BTK		41349
ENSG00000010704	1548.57583387571	-0.0976959840804937	0.0560384783771935	-1.74337324834027	0.0812684380660068	0.138684800552945	homeostatic iron regulator [Source:HGNC Symbol;Acc:HGNC:4886]	protein_coding	44.85	26087281	26098343	809	6	p22.2	HFE		11062
ENSG00000010803	4198.33678169696	0.249774467625912	0.0500603789698962	4.98946417836976	6.05470002008934e-07	4.79734459111278e-06	Scm polycomb group protein homolog 1 [Source:HGNC Symbol;Acc:HGNC:19003]	protein_coding	39.5	41027200	41242154	3275	1	p34.2	SCMH1		214954
ENSG00000010810	4293.9609553102	0.123544545279817	0.055490293886478	2.22641720969372	0.0259862487957156	0.0534921805414279	FYN proto-oncogene, Src family tyrosine kinase [Source:HGNC Symbol;Acc:HGNC:4037]	protein_coding	42.42	111660332	111873452	3234	6	q21	FYN		213120
ENSG00000010818	3538.27115374643	0.292982180149615	0.0577100433932251	5.07679708631114	3.83850419037683e-07	3.22565548924106e-06	HIVEP zinc finger 2 [Source:HGNC Symbol;Acc:HGNC:4921]	protein_coding	38.72	142751469	142956698	9697	6	q24.2	HIVEP2		205229
ENSG00000010932	1905.92893849149	0.135409556245817	0.144668930334459	0.935996111485477	0.349275189799249	0.453705451878996	flavin containing dimethylaniline monoxygenase 1 [Source:HGNC Symbol;Acc:HGNC:3769]	protein_coding	40.91	171248471	171285978	2152	1	q24.3	FMO1		37507
ENSG00000011007	2725.35392912506	-0.105660014972959	0.0345760441083653	-3.05587344352664	0.00224405953921241	0.00652119522614608	elongin A [Source:HGNC Symbol;Acc:HGNC:11620]	protein_coding	45.7	23743155	23762059	5154	1	p36.11	ELOA		18904
ENSG00000011009	4420.74239528191	-0.0615322594102655	0.0325616083969033	-1.88971805877124	0.0587956775635907	0.106055742532724	lysophospholipase 2 [Source:HGNC Symbol;Acc:HGNC:6738]	protein_coding	62.28	23791145	23795539	1635	1	p36.11	LYPLA2		4394
ENSG00000011021	1376.69932058566	-0.129095960487183	0.0439371527822828	-2.93819586186839	0.00330128390257483	0.00908272870245536	chloride voltage-gated channel 6 [Source:HGNC Symbol;Acc:HGNC:2024]	protein_coding	48.13	11806096	11848079	5589	1	p36.22	CLCN6		41983
ENSG00000011028	2630.43533619143	0.630915885276386	0.0916928402067001	6.88075409000456	5.95365492602855e-12	1.66282200489958e-10	mannose receptor C type 2 [Source:HGNC Symbol;Acc:HGNC:16875]	protein_coding	52.16	62627670	62693597	5719	17	q23.2	MRC2		65927
ENSG00000011052	38.2074528067727	0.218068001959404	0.122014818438555	1.7872255579286	0.0739010400948258	0.128146204062699	NME1-NME2 readthrough [Source:HGNC Symbol;Acc:HGNC:33531]	protein_coding	48.86	51153590	51171744	1021	17	q21.33	NME1-NME2		18154
ENSG00000011105	12907.8672883812	0.0929736961443204	0.0618078773113078	1.5042370032551	0.132520353168151	0.207468188216071	tetraspanin 9 [Source:HGNC Symbol;Acc:HGNC:21640]	protein_coding	52.13	3077355	3286564	570	12	p13.33	TSPAN9		209209
ENSG00000011114	2824.81758419221	0.0484389322559659	0.0508941720311069	0.951757938538811	0.341219758122745	0.445309073110647	BTB domain containing 7 [Source:HGNC Symbol;Acc:HGNC:18269]	protein_coding	40.08	93237550	93333092	6822	14	q32.12	BTBD7		95542
ENSG00000011132	1066.08669538175	-0.0588019267249269	0.0349633929995538	-1.68181408268006	0.0926048970598641	0.154423971286652	amyloid beta precursor protein binding family A member 3 [Source:HGNC Symbol;Acc:HGNC:580]	protein_coding	56.61	3750772	3761692	1779	19	p13.3	APBA3		10920
ENSG00000011143	947.431514478521	0.0334842876856373	0.0353735466163993	0.946591192812819	0.343847133509351	0.447981327615917	MKS transition zone complex subunit 1 [Source:HGNC Symbol;Acc:HGNC:7121]	protein_coding	47.45	58205441	58219605	2633	17	q22	MKS1		14164
ENSG00000011198	491.831387728971	-0.0661802404919558	0.0544251270179334	-1.2159868817605	0.223989919282517	0.318088213182805	abhydrolase domain containing 5, lysophosphatidic acid acyltransferase [Source:HGNC Symbol;Acc:HGNC:21396]	protein_coding	40.26	43690108	43734371	2225	3	p21.33	ABHD5		44263
ENSG00000011201	611.225647031309	-0.142217523402718	0.0898957092737303	-1.5820279360572	0.113643193200734	0.182890815835397	anosmin 1 [Source:HGNC Symbol;Acc:HGNC:6211]	protein_coding	39.59	8528874	8732137	6265	X	p22.31	ANOS1		203263
ENSG00000011243	1798.06010005344	0.0939941940590272	0.0391186259590631	2.40279896736124	0.0162701290168029	0.0357792903585391	A-kinase anchoring protein 8 like [Source:HGNC Symbol;Acc:HGNC:29857]	protein_coding	48.86	15380050	15419141	2078	19	p13.12	AKAP8L		39091
ENSG00000011258	1040.07719567881	0.0220252553767165	0.0430313538976447	0.511842026377005	0.608761574741017	0.697773120952355	mbt domain containing 1 [Source:HGNC Symbol;Acc:HGNC:19866]	protein_coding	39.5	51177425	51260163	5365	17	q21.33	MBTD1		82738
ENSG00000011260	1415.829376061	0.037234844287934	0.0403300905744801	0.923252186085973	0.355875798803849	0.460546820894015	UTP18 small subunit processome component [Source:HGNC Symbol;Acc:HGNC:24274]	protein_coding	40.36	51260546	51297936	1876	17	q21.33	UTP18		37390
ENSG00000011275	2498.6192458105	0.177197337745735	0.0361777850345572	4.89795982745973	9.68368257190563e-07	7.2773762021963e-06	ring finger protein 216 [Source:HGNC Symbol;Acc:HGNC:21698]	protein_coding	45.52	5620047	5781696	5639	7	p22.1	RNF216		161649
ENSG00000011295	2729.17419067107	-0.156864477442759	0.0390153702101499	-4.02058154511502	5.80546487838356e-05	0.000271641518401182	tetratricopeptide repeat domain 19 [Source:HGNC Symbol;Acc:HGNC:26006]	protein_coding	40.8	15999784	16045015	3050	17	p12	TTC19		45231
ENSG00000011304	15919.1154255226	0.0462254613790381	0.0274363467563387	1.68482567265842	0.0920222102222502	0.153562773064218	polypyrimidine tract binding protein 1 [Source:HGNC Symbol;Acc:HGNC:9583]	protein_coding	61.17	797075	812327	3691	19	p13.3	PTBP1		15252
ENSG00000011332	15.6241698073549	0.404026185217148	0.131273600454269	3.07774132665689	0.0020857587960038	0.00611483432389405	double PHD fingers 1 [Source:HGNC Symbol;Acc:HGNC:20225]	protein_coding	57.15	38211006	38229714	2227	19	q13.2	DPF1		18708
ENSG00000011347	256.124227256575	-0.68035372815482	0.165641916009843	-4.10737659007995	4.00178470121964e-05	0.000196443647952307	synaptotagmin 7 [Source:HGNC Symbol;Acc:HGNC:11514]	protein_coding	57.18	61513714	61581148	4854	11	q12.2	SYT7		67434
ENSG00000011376	705.248069521904	-0.137599987824569	0.0532877141480715	-2.58220848885012	0.00981702588978355	0.0231474686302699	leucyl-tRNA synthetase 2, mitochondrial [Source:HGNC Symbol;Acc:HGNC:17095]	protein_coding	42.34	45388561	45554726	10049	3	p21.31	LARS2		166165
ENSG00000011405	4719.08335628241	-0.248223964151459	0.0412920593571611	-6.0114212760476	1.83903812671049e-09	2.79420146836434e-08	phosphatidylinositol-4-phosphate 3-kinase catalytic subunit type 2 alpha [Source:HGNC Symbol;Acc:HGNC:8971]	protein_coding	39.84	17077730	17207983	1593	11	p15.1	PIK3C2A		130253
ENSG00000011422	1027.26277158056	0.460490229507569	0.0781749510415431	5.8905087035214	3.85008592046222e-09	5.39510744657516e-08	plasminogen activator, urokinase receptor [Source:HGNC Symbol;Acc:HGNC:9053]	protein_coding	49.94	43646095	43670547	1254	19	q13.31	PLAUR		24452
ENSG00000011426	327.913122851555	1.00453411458925	0.0964204033115979	10.4182733123708	2.04634493349588e-25	7.06511473102928e-23	anillin actin binding protein [Source:HGNC Symbol;Acc:HGNC:14082]	protein_coding	37.87	36389821	36453791	4731	7	p14.2	ANLN		63970
ENSG00000011451	2832.40200947363	0.126606802201518	0.037529889550768	3.3734925340042	0.000742210592428135	0.00249355099033775	WIZ zinc finger [Source:HGNC Symbol;Acc:HGNC:30917]	protein_coding	58.15	15419978	15449956	6356	19	p13.12	WIZ		29978
ENSG00000011454	2990.1704309662	-0.156355903753234	0.0391519694986648	-3.99356420009895	6.50874448818068e-05	0.000299793916575952	RAB GTPase activating protein 1 [Source:HGNC Symbol;Acc:HGNC:17155]	protein_coding	38.49	122940833	123104866	3897	9	q33.2	RABGAP1		164033
ENSG00000011465	6806.08723989259	1.34437645847177	0.175249037611147	7.67123447179635	1.70348819601107e-14	8.37651604747627e-13	decorin [Source:HGNC Symbol;Acc:HGNC:2705]	protein_coding	34.9	91140484	91183217	6850	12	q21.33	DCN		42733
ENSG00000011478	733.119165724726	0.163526600839291	0.0474171950790171	3.44867722704362	0.000563339650861826	0.00196545098140934	glutaminyl-peptide cyclotransferase like [Source:HGNC Symbol;Acc:HGNC:25952]	protein_coding	52.54	45692403	45703989	1533	19	q13.32	QPCTL		11586
ENSG00000011485	2722.59614222791	-0.0311050049460494	0.0279884707353835	-1.11135064291762	0.266417448645553	0.366233922915412	protein phosphatase 5 catalytic subunit [Source:HGNC Symbol;Acc:HGNC:9322]	protein_coding	50.7	46347087	46392981	2139	19	q13.32	PPP5C		45894
ENSG00000011523	2171.09223564249	-0.319121430030219	0.0347217421594032	-9.19082425545275	3.89842552155709e-20	5.18522548674646e-18	centrosomal protein 68 [Source:HGNC Symbol;Acc:HGNC:29076]	protein_coding	47.81	65056366	65087004	550	2	p14	CEP68		30638
ENSG00000011566	3004.59417519589	0.0116882677665082	0.0499767804639131	0.233873964229207	0.815082826261848	0.865920336808418	mitogen-activated protein kinase kinase kinase kinase 3 [Source:HGNC Symbol;Acc:HGNC:6865]	protein_coding	36.89	39249266	39437301	4335	2	p22.1	MAP4K3		188035
ENSG00000011590	56.1488528627432	-0.0876388678154103	0.118227315090245	-0.741274279539494	0.458527153464129	0.559353489645348	zinc finger and BTB domain containing 32 [Source:HGNC Symbol;Acc:HGNC:16763]	protein_coding	52.47	35704558	35717038	2037	19	q13.12	ZBTB32		12480
ENSG00000011600	4198.03044366488	0.045836136586213	0.0368835812836215	1.24272467561513	0.213969307733216	0.306802152212326	transmembrane immune signaling adaptor TYROBP [Source:HGNC Symbol;Acc:HGNC:12449]	protein_coding	51.45	35904401	35908295	541	19	q13.12	TYROBP		3894
ENSG00000011638	3054.86975186657	-0.123295638381929	0.0646428399930477	-1.90733634839046	0.0564770461478468	0.102557411351959	transmembrane protein 159 [Source:HGNC Symbol;Acc:HGNC:30136]	protein_coding	43.7	21158377	21180616	1593	16	p12.3	TMEM159		22239
ENSG00000011677	11.8431374794839	0.898686535499133	0.237729063127184	3.7802973001174	0.000156641202449338	0.000645622756450448	gamma-aminobutyric acid type A receptor subunit alpha3 [Source:HGNC Symbol;Acc:HGNC:4077]	protein_coding	37.36	152166234	152451315	3669	X	q28	GABRA3		285081
ENSG00000012048	221.685558402754	0.434612139411885	0.0609040386942753	7.13601509406529	9.60754648392458e-13	3.16230541165607e-11	BRCA1 DNA repair associated [Source:HGNC Symbol;Acc:HGNC:1100]	protein_coding	44.09	43044295	43170245	3668	17	q21.31	BRCA1		125950
ENSG00000012061	2507.2763172742	0.162165221105362	0.0349027464440699	4.64620230861274	3.38101444150635e-06	2.19630589841167e-05	ERCC excision repair 1, endonuclease non-catalytic subunit [Source:HGNC Symbol;Acc:HGNC:3433]	protein_coding	52.1	45407334	45478828	3379	19	q13.32	ERCC1		71494
ENSG00000012124	237.191590125413	-0.377947846429112	0.145201577432511	-2.60291832301051	0.00924339718691353	0.0219769386303364	CD22 molecule [Source:HGNC Symbol;Acc:HGNC:1643]	protein_coding	50.24	35319261	35347361	554	19	q13.12	CD22		28100
ENSG00000012171	2010.35838010274	0.231430834873765	0.0989583147892254	2.33866992750127	0.0193525226877653	0.0414510804718015	semaphorin 3B [Source:HGNC Symbol;Acc:HGNC:10724]	protein_coding	60.71	50267558	50277546	934	3	p21.31	SEMA3B		9988
ENSG00000012174	1565.34422518123	0.0087977845769414	0.054435754192249	0.161617758539186	0.871606871877731	0.909016673407578	membrane bound transcription factor peptidase, site 2 [Source:HGNC Symbol;Acc:HGNC:15455]	protein_coding	38.5	21839617	21885423	1862	X	p22.12	MBTPS2		45806
ENSG00000012211	538.678105503957	0.106571029948136	0.0480498824101441	2.2179248856109	0.0265599544021205	0.0544039863775827	prickle planar cell polarity protein 3 [Source:HGNC Symbol;Acc:HGNC:6645]	protein_coding	55.64	49174802	49186528	2795	X	p11.23	PRICKLE3		11726
ENSG00000012223	1554.24319938176	-1.26392413660736	0.299593281667037	-4.21879999970114	2.45606014956815e-05	0.000126884712024968	lactotransferrin [Source:HGNC Symbol;Acc:HGNC:6720]	protein_coding	46.95	46435645	46485234	2721	3	p21.31	LTF		49589
ENSG00000012232	2322.30008897007	0.0501954527408656	0.0586211003534026	0.856269371237622	0.391848798883492	0.49629491566363	exostosin like glycosyltransferase 3 [Source:HGNC Symbol;Acc:HGNC:3518]	protein_coding	44.36	28600469	28755599	548	8	p21.1	EXTL3		155130
ENSG00000012504	2104.76521189625	0.439037184937868	0.128249872824734	3.42329528496183	0.000618668318369676	0.00213073481775252	nuclear receptor subfamily 1 group H member 4 [Source:HGNC Symbol;Acc:HGNC:7967]	protein_coding	39.74	100473708	100564414	2884	12	q23.1	NR1H4		90706
ENSG00000012660	4771.26438267335	0.178547576518974	0.0579420516393031	3.08148523339243	0.00205970692596959	0.00604938720139521	ELOVL fatty acid elongase 5 [Source:HGNC Symbol;Acc:HGNC:21308]	protein_coding	41.88	53267398	53349179	2765	6	p12.1	ELOVL5		81781
ENSG00000012779	1763.41368127681	0.567216234848055	0.100881469842649	5.62260081789822	1.88103720849774e-08	2.22962679198633e-07	arachidonate 5-lipoxygenase [Source:HGNC Symbol;Acc:HGNC:435]	protein_coding	47.73	45374176	45446119	2519	10	q11.21	ALOX5		71943
ENSG00000012817	181.016516551342	-0.712514229984894	0.144963160807512	-4.91513999843726	8.87190376693843e-07	6.75047082885222e-06	lysine demethylase 5D [Source:HGNC Symbol;Acc:HGNC:11115]	protein_coding	38.66	19703865	19744939	5501	Y	q11.223	KDM5D		41074
ENSG00000012822	6526.05456104408	-0.115148974552435	0.0385978385114654	-2.98330111200995	0.00285157299644638	0.00801393748066079	calcium binding and coiled-coil domain 1 [Source:HGNC Symbol;Acc:HGNC:29306]	protein_coding	49.2	53708517	53727745	5866	12	q13.13	CALCOCO1		19228
ENSG00000012963	3147.96615581561	-0.00555136250913921	0.0353379830434881	-0.157093360487143	0.875171270178549	0.911632058106774	ubiquitin protein ligase E3 component n-recognin 7 [Source:HGNC Symbol;Acc:HGNC:20344]	protein_coding	43.11	93207241	93229215	587	14	q32.12	UBR7		21974
ENSG00000012983	2114.71809265978	0.171270096458378	0.0439535531060371	3.89661550330624	9.75462968839224e-05	0.000427229084894847	mitogen-activated protein kinase kinase kinase kinase 5 [Source:HGNC Symbol;Acc:HGNC:6867]	protein_coding	37.27	50418501	50561126	4812	14	q22.1	MAP4K5		142625
ENSG00000013016	1871.83697827473	-0.0442068843727715	0.0806056488939656	-0.548434073534032	0.583393885505893	0.675423271982315	EH domain containing 3 [Source:HGNC Symbol;Acc:HGNC:3244]	protein_coding	50.24	31234152	31269451	4825	2	p23.1	EHD3		35299
ENSG00000013275	4350.42337169048	0.0850130188666267	0.0299939607135267	2.83433787483383	0.00459207519690192	0.0120809993871802	proteasome 26S subunit, ATPase 4 [Source:HGNC Symbol;Acc:HGNC:9551]	protein_coding	49.94	39971165	39981764	1754	19	q13.2	PSMC4		10599
ENSG00000013288	3685.91181768788	-0.0320658315706773	0.0543131383968405	-0.59038811818215	0.554930474628051	0.649513618853822	mannosidase alpha class 2B member 2 [Source:HGNC Symbol;Acc:HGNC:29623]	protein_coding	54.58	6575189	6623362	5129	4	p16.1	MAN2B2		48173
ENSG00000013293	5.46791813075394	-0.40564818168947	0.174528071106589	-2.32425751982172	0.0201116961174765	0.0428509050549227	solute carrier family 7 member 14 [Source:HGNC Symbol;Acc:HGNC:29326]	protein_coding	42.15	170459548	170586075	10140	3	q26.2	SLC7A14		126527
ENSG00000013297	123.013897819622	0.780721280100452	0.175283784981382	4.45404165698143	8.42687394926239e-06	4.95265786217605e-05	claudin 11 [Source:HGNC Symbol;Acc:HGNC:8514]	protein_coding	43.14	170418868	170454733	2758	3	q26.2	CLDN11		35865
ENSG00000013306	8035.62849302816	-0.0564937367593272	0.0322249667500089	-1.75310457874442	0.0795840577506649	0.136239108040937	solute carrier family 25 member 39 [Source:HGNC Symbol;Acc:HGNC:24279]	protein_coding	61.11	44319625	44324870	1607	17	q21.31	SLC25A39		5245
ENSG00000013364	15715.578808436	0.109081497392361	0.055086963750231	1.98016899037939	0.0476845430386609	0.089042241644229	major vault protein [Source:HGNC Symbol;Acc:HGNC:7531]	protein_coding	52.54	29820394	29848039	854	16	p11.2	MVP		27645
ENSG00000013374	4169.7408460623	0.137225395117202	0.0349179914075667	3.92993381307337	8.49692473294795e-05	0.000377855844454772	negative regulator of ubiquitin like proteins 1 [Source:HGNC Symbol;Acc:HGNC:17623]	protein_coding	44.89	151341772	151378449	3107	7	q36.1	NUB1		36677
ENSG00000013375	1976.84286549634	0.176781383422852	0.0470204864535596	3.75966725902447	0.000170139496902295	0.000694729143491079	phosphoglucomutase 3 [Source:HGNC Symbol;Acc:HGNC:8907]	protein_coding	38.66	83161150	83193936	605	6	q14.1	PGM3		32786
ENSG00000013392	891.250313285418	-0.0398591359192997	0.0400880033651943	-0.994290874409242	0.320081277152779	0.42368536457771	RWD domain containing 2A [Source:HGNC Symbol;Acc:HGNC:21385]	protein_coding	44.9	83193357	83198935	3769	6	q14.1	RWDD2A		5578
ENSG00000013441	4758.38551586643	-0.122865963576087	0.0615521033683835	-1.99612940667105	0.0459198389093248	0.0861235813663445	CDC like kinase 1 [Source:HGNC Symbol;Acc:HGNC:2068]	protein_coding	41.85	200853009	200864744	1847	2	q33.1	CLK1		11735
ENSG00000013503	411.425212173281	-0.0694143263814085	0.0476554556040023	-1.45658719451166	0.14523036459353	0.223527755502155	RNA polymerase III subunit B [Source:HGNC Symbol;Acc:HGNC:30348]	protein_coding	39.73	106357748	106510198	4183	12	q23.3	POLR3B		152450
ENSG00000013523	1246.11555889397	-0.1443319755652	0.0509578090389415	-2.83238189175094	0.00462026312642704	0.0121394122008633	angel homolog 1 [Source:HGNC Symbol;Acc:HGNC:19961]	protein_coding	44.47	76786009	76826246	5287	14	q24.3	ANGEL1		40237
ENSG00000013561	4087.1319898345	-0.189918407393536	0.0399535190351222	-4.75348384773273	1.99941084670261e-06	1.38237919937977e-05	ring finger protein 14 [Source:HGNC Symbol;Acc:HGNC:10058]	protein_coding	42.05	141958328	141990292	938	5	q31.3	RNF14		31964
ENSG00000013563	1789.25231346758	-0.150262832730792	0.0437204115199745	-3.43690343953286	0.00058840533221141	0.00203713533727215	deoxyribonuclease 1 like 1 [Source:HGNC Symbol;Acc:HGNC:2957]	protein_coding	54.46	154401236	154412112	2610	X	q28	DNASE1L1		10876
ENSG00000013573	844.660964711058	0.490580530972612	0.0950553773166908	5.16099714525535	2.45637926450935e-07	2.17574597844941e-06	DEAD/H-box helicase 11 [Source:HGNC Symbol;Acc:HGNC:2736]	protein_coding	52.26	31073860	31104799	3920	12	p11.21	DDX11		30939
ENSG00000013583	2633.12236784939	0.0121168473636168	0.0455882628204432	0.265788749427477	0.790401908322785	0.847069807947281	heme binding protein 1 [Source:HGNC Symbol;Acc:HGNC:17176]	protein_coding	43.51	12974870	13000265	1159	12	p13.1	HEBP1		25395
ENSG00000013588	743.960066492426	0.932879586999039	0.148299601501944	6.29050636381387	3.16432076920883e-10	5.74999251085685e-09	G protein-coupled receptor class C group 5 member A [Source:HGNC Symbol;Acc:HGNC:9836]	protein_coding	46.32	12891559	12917937	1740	12	p13.1	GPRC5A		26378
ENSG00000013619	236.610682471418	0.462434139133542	0.108378505598089	4.26684365669731	1.9825799535385e-05	0.000105376105162362	mastermind like domain containing 1 [Source:HGNC Symbol;Acc:HGNC:2568]	protein_coding	44.08	150361422	150514178	699	X	q28	MAMLD1		152756
ENSG00000013725	482.759797097202	0.401616521051815	0.0690973236329456	5.81233107066862	6.16088429409629e-09	8.18776981493043e-08	CD6 molecule [Source:HGNC Symbol;Acc:HGNC:1691]	protein_coding	49.93	60971680	61020377	3252	11	q12.2	CD6		48697
ENSG00000013810	863.937198005396	0.426378298256446	0.0447096362170298	9.53660853304011	1.47579690872438e-21	2.44364861610924e-19	transforming acidic coiled-coil containing protein 3 [Source:HGNC Symbol;Acc:HGNC:11524]	protein_coding	56.92	1712858	1745171	914	4	p16.3	TACC3		32313
ENSG00000014123	3650.08373548722	0.00889307792596032	0.0431981063995045	0.205867309175902	0.836894561954475	0.882945897310318	UFM1 specific ligase 1 [Source:HGNC Symbol;Acc:HGNC:23039]	protein_coding	33.38	96521595	96555276	458	6	q16.1	UFL1		33681
ENSG00000014138	624.823489681761	0.248662621732949	0.0449627016539561	5.53041993887994	3.19465078503492e-08	3.58503445980371e-07	DNA polymerase alpha 2, accessory subunit [Source:HGNC Symbol;Acc:HGNC:30073]	protein_coding	47.81	65261920	65305589	3544	11	q13.1	POLA2		43669
ENSG00000014164	1034.10272309894	0.396491652824127	0.0509690782172537	7.77906265312662	7.30638727665585e-15	3.86191356150796e-13	zinc finger CCCH-type containing 3 [Source:HGNC Symbol;Acc:HGNC:28972]	protein_coding	58.38	143437659	143541447	3270	8	q24.3	ZC3H3		103788
ENSG00000014216	7776.73431509626	-0.130984686566592	0.032174428180207	-4.07108048146047	4.67955770625511e-05	0.000224859884214989	calpain 1 [Source:HGNC Symbol;Acc:HGNC:1476]	protein_coding	51.18	65180566	65212006	571	11	q13.1	CAPN1		31440
ENSG00000014257	339.790745280397	0.239834495927011	0.132147540613879	1.81489942841828	0.0695393664116808	0.122044268206954	acid phosphatase 3 [Source:HGNC Symbol;Acc:HGNC:125]	protein_coding	40.39	132317369	132368298	3174	3	q22.1	ACP3		50929
ENSG00000014641	9774.67296091241	-0.141963215783536	0.0454289986654057	-3.1249470592369	0.001778370625982	0.00532133876964961	malate dehydrogenase 1 [Source:HGNC Symbol;Acc:HGNC:6970]	protein_coding	38.05	63588609	63607197	893	2	p15	MDH1		18588
ENSG00000014824	7158.69719650571	-0.356145679736052	0.0482252286315075	-7.38504906751998	1.52397176413941e-13	6.05568353121463e-12	solute carrier family 30 member 9 [Source:HGNC Symbol;Acc:HGNC:1329]	protein_coding	36.97	41990502	42090461	6164	4	p13	SLC30A9		99959
ENSG00000014914	3067.00674241517	0.0481333912753017	0.0600931726258371	0.800979365409754	0.423143591714515	0.526002825826001	myotubularin related protein 11 [Source:HGNC Symbol;Acc:HGNC:24307]	protein_coding	49.97	149928651	149936879	1928	1	q21.2	MTMR11		8228
ENSG00000014919	3468.72061640241	-0.157538095451211	0.0397672330161004	-3.96150507598628	7.44787984467291e-05	0.000337023832235101	cytochrome c oxidase assembly homolog COX15 [Source:HGNC Symbol;Acc:HGNC:2263]	protein_coding	42.22	99710868	99732127	2788	10	q24.2	COX15		21259
ENSG00000015133	927.853227922644	0.0200507989576031	0.0678606378142413	0.2954702402369	0.767634682896429	0.829873950656919	coiled-coil domain containing 88C [Source:HGNC Symbol;Acc:HGNC:19967]	protein_coding	51.25	91271323	91417844	3617	14	q32.12	CCDC88C		146521
ENSG00000015153	809.643991282128	0.000271039655721741	0.0510840958660377	0.0053057541907468	0.995766640510034	0.997180034285135	YY1 associated factor 2 [Source:HGNC Symbol;Acc:HGNC:17363]	protein_coding	39.02	42157104	42238349	4156	12	q12	YAF2		81245
ENSG00000015171	5105.48988155985	-0.200509598204004	0.0422918368980763	-4.74109456837341	2.12566677945929e-06	1.45848603933556e-05	zinc finger MYND-type containing 11 [Source:HGNC Symbol;Acc:HGNC:16966]	protein_coding	37.8	134465	254637	762	10	p15.3	ZMYND11		120172
ENSG00000015285	1040.86349117079	0.246854179731731	0.0366246492365489	6.74011041409203	1.58266314984759e-11	4.01366411534556e-10	WASP actin nucleation promoting factor [Source:HGNC Symbol;Acc:HGNC:12731]	protein_coding	50.82	48676596	48691427	933	X	p11.23	WAS		14831
ENSG00000015413	931.036795764743	0.369795140305308	0.273622963914048	1.35147699233852	0.176542685175891	0.262484712511379	dipeptidase 1 [Source:HGNC Symbol;Acc:HGNC:3002]	protein_coding	59.08	89613308	89638456	525	16	q24.3	DPEP1		25148
ENSG00000015475	1220.01861597309	0.371288974918755	0.047047232119277	7.89183461372266	2.97776184195995e-15	1.73813458307497e-13	BH3 interacting domain death agonist [Source:HGNC Symbol;Acc:HGNC:1050]	protein_coding	52.51	17734138	17774770	2495	22	q11.21	BID		40632
ENSG00000015479	208.464904989226	-0.289093812947406	0.0745722834950836	-3.87669251091749	0.000105886036382524	0.00045978397441242	matrin 3 [Source:HGNC Symbol;Acc:HGNC:6912]	protein_coding	38.77	139293674	139331677	575	5	q31.2	MATR3		38003
ENSG00000015520	73.6994017305441	1.70426121119556	0.299415004536276	5.69196995933809	1.25581952584104e-08	1.54380177619868e-07	NPC1 like intracellular cholesterol transporter 1 [Source:HGNC Symbol;Acc:HGNC:7898]	protein_coding	51.49	44512535	44541330	5048	7	p13	NPC1L1		28795
ENSG00000015532	2766.41230977559	0.0356253943182799	0.0403414854290604	0.883095749682454	0.377184540409799	0.481783181457006	xylosyltransferase 2 [Source:HGNC Symbol;Acc:HGNC:15517]	protein_coding	56.47	50346126	50363138	3507	17	q21.33	XYLT2		17012
ENSG00000015676	6116.10824799413	0.139049615279619	0.0425873471752103	3.26504524237091	0.00109446593584339	0.00347892237824303	NudC domain containing 3 [Source:HGNC Symbol;Acc:HGNC:22208]	protein_coding	44.47	44379119	44490658	8036	7	p13	NUDCD3		111539
ENSG00000016391	2745.75149508693	-0.318365396276009	0.0988598551511713	-3.22037085517859	0.00128024861185421	0.00399127650808035	choline dehydrogenase [Source:HGNC Symbol;Acc:HGNC:24288]	protein_coding	49.35	53812335	53846419	7694	3	p21.1	CHDH		34084
ENSG00000016402	12.4901913447995	0.625725877603945	0.172920109274649	3.61858363511732	0.000296219772271603	0.00112940748229589	interleukin 20 receptor subunit alpha [Source:HGNC Symbol;Acc:HGNC:6003]	protein_coding	41.2	136999971	137045180	3382	6	q23.3	IL20RA		45209
ENSG00000016864	2373.45411653037	0.0293568696662241	0.031788814696016	0.923496832044616	0.355748350540619	0.460455330958174	glycosyltransferase 8 domain containing 1 [Source:HGNC Symbol;Acc:HGNC:24870]	protein_coding	44.5	52694486	52706032	1856	3	p21.1	GLT8D1		11546
ENSG00000017260	7433.18435338165	-0.000564334768903555	0.0522406580910936	-0.010802596857021	0.991380942386598	0.993953571338111	ATPase secretory pathway Ca2+ transporting 1 [Source:HGNC Symbol;Acc:HGNC:13211]	protein_coding	37.56	130850595	131016712	4888	3	q22.1	ATP2C1		166117
ENSG00000017427	53.967800284922	-0.0553630596309654	0.124650268936222	-0.444147133443349	0.656936211321544	0.738899556464594	insulin like growth factor 1 [Source:HGNC Symbol;Acc:HGNC:5464]	protein_coding	39.7	102395874	102481744	7277	12	q23.2	IGF1		85870
ENSG00000017483	437.541530911298	1.25631911904841	0.195845963166294	6.4148328550518	1.40977449023677e-10	2.83123894221188e-09	solute carrier family 38 member 5 [Source:HGNC Symbol;Acc:HGNC:18070]	protein_coding	54.9	48458537	48470260	2659	X	p11.23	SLC38A5		11723
ENSG00000017797	4715.10526110138	-0.0612073177519258	0.0571174878518758	-1.07160381266515	0.283898020143264	0.38545728469701	ralA binding protein 1 [Source:HGNC Symbol;Acc:HGNC:9841]	protein_coding	41.37	9475009	9538114	4368	18	p11.22	RALBP1		63105
ENSG00000018189	2118.57395734393	0.0235895265299833	0.0741155778026034	0.318280275609679	0.750272344765988	0.815450056163275	RUN and FYVE domain containing 3 [Source:HGNC Symbol;Acc:HGNC:30285]	protein_coding	39.9	70704204	70808619	482	4	q13.3	RUFY3		104415
ENSG00000018236	431.392092416616	1.04846118359609	0.209761167063284	4.99835693267177	5.78208825399438e-07	4.62328689447241e-06	contactin 1 [Source:HGNC Symbol;Acc:HGNC:2171]	protein_coding	35.21	40692439	41072415	3033	12	q12	CNTN1		379976
ENSG00000018280	690.435438673106	0.422161780408043	0.0908697263828142	4.64579125758086	3.38775429635532e-06	2.19892355867831e-05	solute carrier family 11 member 1 [Source:HGNC Symbol;Acc:HGNC:10907]	protein_coding	55.34	218382029	218396894	5772	2	q35	SLC11A1		14865
ENSG00000018408	19100.666920571	0.327823471972761	0.0651881351725905	5.02888249686578	4.93346582409739e-07	4.02086137255792e-06	WW domain containing transcription regulator 1 [Source:HGNC Symbol;Acc:HGNC:24042]	protein_coding	41.07	149517235	149736714	5030	3	q25.1	WWTR1		219479
ENSG00000018510	5280.46752622664	0.0861579522295419	0.0571340299440944	1.50799711334641	0.131555265819989	0.206275707649142	alkylglycerone phosphate synthase [Source:HGNC Symbol;Acc:HGNC:327]	protein_coding	36.6	177392746	177567024	1849	2	q31.2	AGPS		174278
ENSG00000018610	1022.91014591251	-0.0443220113221063	0.046904551083347	-0.944940529189765	0.344689238573122	0.448898256366456	STING1 ER exit protein 1 [Source:HGNC Symbol;Acc:HGNC:26239]	protein_coding	44.29	119538149	119565409	2372	X	q24	STEEP1		27260
ENSG00000018625	378.848162518984	0.323145191930319	0.17211559938799	1.87748927511139	0.0604510659000233	0.108643199286707	ATPase Na+/K+ transporting subunit alpha 2 [Source:HGNC Symbol;Acc:HGNC:800]	protein_coding	50.38	160115759	160143591	3114	1	q23.2	ATP1A2		27832
ENSG00000018699	1415.00841563596	0.0934617153071373	0.034788512733418	2.68656829406098	0.0072190188747331	0.017802941351987	tetratricopeptide repeat domain 27 [Source:HGNC Symbol;Acc:HGNC:25986]	protein_coding	39.46	32628032	32821051	509	2	p22.3	TTC27		193019
ENSG00000018869	142.757275403655	-0.104665930398506	0.0632450256960142	-1.65492747052678	0.0979392111683914	0.16192150582063	zinc finger protein 582 [Source:HGNC Symbol;Acc:HGNC:26421]	protein_coding	40.84	56375846	56393545	625	19	q13.43	ZNF582		17699
ENSG00000019102	359.819351033527	-0.435082720163618	0.133342515885434	-3.26289568840471	0.00110280102779763	0.00349993199258208	V-set and immunoglobulin domain containing 2 [Source:HGNC Symbol;Acc:HGNC:17149]	protein_coding	53.76	124747474	124752255	1163	11	q24.2	VSIG2		4781
ENSG00000019144	5205.10407081937	0.143581776636732	0.0617392579112981	2.32561552396724	0.020039070666034	0.0427186021673324	pleckstrin homology like domain family B member 1 [Source:HGNC Symbol;Acc:HGNC:23697]	protein_coding	54.3	118606440	118658031	5753	11	q23.3	PHLDB1		51591
ENSG00000019169	130.2539066381	1.06768326174434	0.234812980498938	4.54695161858469	5.44285037632531e-06	3.34676517834903e-05	macrophage receptor with collagenous structure [Source:HGNC Symbol;Acc:HGNC:6895]	protein_coding	44.33	118942194	118994660	1810	2	q14.2	MARCO		52466
ENSG00000019186	362.704164016923	1.76071224570447	0.332536527219143	5.29479350863657	1.19150970811608e-07	1.15733460324052e-06	cytochrome P450 family 24 subfamily A member 1 [Source:HGNC Symbol;Acc:HGNC:2602]	protein_coding	43.37	54153446	54173986	3278	20	q13.2	CYP24A1		20540
ENSG00000019485	622.477867560879	0.00438600495876091	0.0536557945068354	0.0817433606020346	0.934850796939551	0.955197460116015	PR/SET domain 11 [Source:HGNC Symbol;Acc:HGNC:13996]	protein_coding	47.84	45095806	45235110	1536	11	p11.2	PRDM11		139304
ENSG00000019505	2714.12420673724	-0.504354680668186	0.245854836278223	-2.05143282232378	0.0402248154178633	0.0770180625115833	synaptotagmin 13 [Source:HGNC Symbol;Acc:HGNC:14962]	protein_coding	46.29	45240302	45286341	5165	11	p11.2	SYT13		46039
ENSG00000019549	1297.27251108842	0.127404882861817	0.0659013206731692	1.93326752120293	0.0532032506627048	0.0976064611083901	snail family transcriptional repressor 2 [Source:HGNC Symbol;Acc:HGNC:11094]	protein_coding	40.53	48917598	48921740	2180	8	q11.21	SNAI2		4142
ENSG00000019582	145560.529672313	-0.0925780432737409	0.0794182277893133	-1.1657027089466	0.243734664538735	0.341101298332637	CD74 molecule [Source:HGNC Symbol;Acc:HGNC:1697]	protein_coding	53.1	150400041	150412969	3092	5	q33.1	CD74		12928
ENSG00000019991	1093.8299406117	1.13150516612503	0.180967090515242	6.25254659785631	4.03813201777871e-10	7.14577625436151e-09	hepatocyte growth factor [Source:HGNC Symbol;Acc:HGNC:4893]	protein_coding	34.42	81699010	81770438	5834	7	q21.11	HGF		71428
ENSG00000019995	786.865173902247	-0.157371466585606	0.0453202612048568	-3.47243070542457	0.000515768141769993	0.00182140797312333	zinc finger RANBP2-type containing 1 [Source:HGNC Symbol;Acc:HGNC:18224]	protein_coding	39.68	124942123	124988189	5695	10	q26.13	ZRANB1		46066
ENSG00000020129	2344.21761389552	0.0074221681206711	0.039766334787424	0.186644511251722	0.851939365005563	0.894292951898499	neurochondrin [Source:HGNC Symbol;Acc:HGNC:17597]	protein_coding	57.71	35557473	35567274	3677	1	p34.3	NCDN		9801
ENSG00000020181	3292.38370330574	0.179496353151547	0.0624305385534018	2.87513702926029	0.00403852186586099	0.0108247595502686	adhesion G protein-coupled receptor A2 [Source:HGNC Symbol;Acc:HGNC:17849]	protein_coding	55.25	37784191	37844896	571	8	p11.23	ADGRA2		60705
ENSG00000020256	587.879962368898	0.0379517027344296	0.047185935611396	0.804301159713866	0.421223068074125	0.524210961395723	ZFP64 zinc finger protein [Source:HGNC Symbol;Acc:HGNC:15940]	protein_coding	44.05	52051663	52204308	1841	20	q13.2	ZFP64		152645
ENSG00000020426	948.754290511817	0.0912674269062085	0.0373173197433427	2.44571227338722	0.0144566319063479	0.03228568207326	MNAT1 component of CDK activating kinase [Source:HGNC Symbol;Acc:HGNC:7181]	protein_coding	36.62	60734742	60969965	612	14	q23.1	MNAT1		235223
ENSG00000020577	2017.92258460097	-0.0541262753971525	0.0618333926084665	-0.875356714451752	0.38137984409728	0.486032414212406	sterile alpha motif domain containing 4A [Source:HGNC Symbol;Acc:HGNC:23023]	protein_coding	43.24	54566117	54793315	609	14	q22.2	SAMD4A		227198
ENSG00000020633	1054.24803139465	0.233270091507306	0.0884463560822458	2.63741890384257	0.00835395975842105	0.0201575769516577	RUNX family transcription factor 3 [Source:HGNC Symbol;Acc:HGNC:10473]	protein_coding	54.8	24899511	24965121	4267	1	p36.11	RUNX3		65610
ENSG00000020922	1319.41096150228	0.143885465466437	0.039481451220641	3.64438137449247	0.000268035724583365	0.0010350822710172	MRE11 homolog, double strand break repair nuclease [Source:HGNC Symbol;Acc:HGNC:7230]	protein_coding	37.3	94415570	94493885	6841	11	q21	MRE11		78315
ENSG00000021300	489.582601004876	-0.0201182067409204	0.106776561534367	-0.188414071888287	0.850552069473202	0.893269589757404	pleckstrin homology domain containing B1 [Source:HGNC Symbol;Acc:HGNC:19079]	protein_coding	52.94	73646178	73662819	1977	11	q13.4	PLEKHB1		16641
ENSG00000021355	5062.68838181665	-0.0954522045915749	0.0342287080348863	-2.78865928840461	0.00529267129500317	0.0136389037802154	serpin family B member 1 [Source:HGNC Symbol;Acc:HGNC:3311]	protein_coding	43.07	2832332	2841959	2476	6	p25.2	SERPINB1		9627
ENSG00000021488	575.861049460896	0.15866397860522	0.11823922022646	1.34188958876197	0.179631797976398	0.266005218631411	solute carrier family 7 member 9 [Source:HGNC Symbol;Acc:HGNC:11067]	protein_coding	46.63	32830509	32869767	1752	19	q13.11	SLC7A9		39258
ENSG00000021574	917.680247344633	0.135101381725971	0.0390242862817674	3.46198212955125	0.000536212757928003	0.00188173106031525	spastin [Source:HGNC Symbol;Acc:HGNC:11233]	protein_coding	40	32063556	32157637	5268	2	p22.3	SPAST		94081
ENSG00000021645	684.335575117154	-0.883467858392373	0.139194329489789	-6.34701041077383	2.19539279992594e-10	4.18620904399509e-09	neurexin 3 [Source:HGNC Symbol;Acc:HGNC:8010]	protein_coding	39.46	78170373	79868291	5412	14	q24.3	NRXN3		1697918
ENSG00000021762	1312.40244370793	0.298774547390219	0.0599222514908533	4.9860367385532	6.16304303316173e-07	4.87842435605441e-06	oxysterol binding protein like 5 [Source:HGNC Symbol;Acc:HGNC:16392]	protein_coding	57	3087107	3166739	3854	11	p15.4	OSBPL5		79632
ENSG00000021776	2594.16318988604	-0.11142852672609	0.0364852877656372	-3.0540673666013	0.00225761378742453	0.00655471442629054	aquarius intron-binding spliceosomal factor [Source:HGNC Symbol;Acc:HGNC:29513]	protein_coding	37.52	34851782	34969742	9597	15	q14	AQR		117960
ENSG00000021826	429.207525612045	0.362696232394702	0.177131995897537	2.04760427700767	0.0405987899339663	0.0776241975089514	carbamoyl-phosphate synthase 1 [Source:HGNC Symbol;Acc:HGNC:2323]	protein_coding	36.31	210477682	210679107	4880	2	q34	CPS1		201425
ENSG00000022267	16807.2022085941	0.121459022393733	0.145863056889267	0.832692149636896	0.405018373098594	0.509041370944999	four and a half LIM domains 1 [Source:HGNC Symbol;Acc:HGNC:3702]	protein_coding	42.07	136146702	136211359	1501	X	q26.3	FHL1		64657
ENSG00000022277	5881.14551707139	0.0959510268628387	0.0293087139796933	3.27380542624009	0.0010610964864211	0.00339279067687788	replication termination factor 2 [Source:HGNC Symbol;Acc:HGNC:15890]	protein_coding	43.71	56468585	56519449	1745	20	q13.31	RTF2		50864
ENSG00000022556	157.394112425853	0.0361050715053663	0.264298148609156	0.136607356863322	0.891341161087226	0.924007233695567	NLR family pyrin domain containing 2 [Source:HGNC Symbol;Acc:HGNC:22948]	protein_coding	49.09	54953130	55001142	593	19	q13.42	NLRP2		48012
ENSG00000022567	1936.29545386128	-0.40445430370023	0.084183277556002	-4.80444947550504	1.55177878682768e-06	1.1058723923519e-05	solute carrier family 45 member 4 [Source:HGNC Symbol;Acc:HGNC:29196]	protein_coding	52.64	141207166	141308305	7483	8	q24.3	SLC45A4		101139
ENSG00000022840	7978.46895402633	0.117856464205053	0.0295875414888092	3.98331386369595	6.79609045366888e-05	0.000310998758577792	ring finger protein 10 [Source:HGNC Symbol;Acc:HGNC:10055]	protein_coding	45.25	120533480	120577588	321	12	q24.31	RNF10		44108
ENSG00000022976	383.42492243492	-0.373581872710561	0.0480941521423389	-7.7677192770737	7.99119221664753e-15	4.16955228615882e-13	zinc finger protein 839 [Source:HGNC Symbol;Acc:HGNC:20345]	protein_coding	49.04	102317377	102342702	2971	14	q32.31	ZNF839		25325
ENSG00000023041	2909.43605290597	-0.060787601885285	0.042290728476367	-1.43737419702416	0.15061169647509	0.230303053024998	zinc finger DHHC-type palmitoyltransferase 6 [Source:HGNC Symbol;Acc:HGNC:19160]	protein_coding	39.22	112424428	112447572	2906	10	q25.2	ZDHHC6		23144
ENSG00000023171	945.712564406372	-0.0165995074138592	0.106151642452634	-0.156375417566112	0.875737112729386	0.911928776760556	GRAM domain containing 1B [Source:HGNC Symbol;Acc:HGNC:29214]	protein_coding	45.8	123358428	123627774	3849	11	q24.1	GRAMD1B		269346
ENSG00000023191	10738.2127112927	-0.0830553676342155	0.0361473216267056	-2.29769078029987	0.0215793946734623	0.0455356095404776	ribonuclease/angiogenin inhibitor 1 [Source:HGNC Symbol;Acc:HGNC:10074]	protein_coding	60.36	494512	507300	2973	11	p15.5	RNH1		12788
ENSG00000023228	6603.68496552587	-0.257904589367266	0.0448497017335747	-5.75041927590339	8.90224014307474e-09	1.13521972538478e-07	NADH:ubiquinone oxidoreductase core subunit S1 [Source:HGNC Symbol;Acc:HGNC:7707]	protein_coding	40.76	206114817	206159509	11660	2	q33.3	NDUFS1		44692
ENSG00000023287	2860.34851850071	0.0849698272093412	0.0524147159606131	1.62110631817964	0.104994839205647	0.171403546860165	RB1 inducible coiled-coil 1 [Source:HGNC Symbol;Acc:HGNC:15574]	protein_coding	37.73	52622458	52745843	6636	8	q11.23	RB1CC1		123385
ENSG00000023318	3979.52966837665	0.0401192812744668	0.0402591888056696	0.996524829849947	0.318995208968977	0.422523488363366	endoplasmic reticulum protein 44 [Source:HGNC Symbol;Acc:HGNC:18311]	protein_coding	37.85	99979185	100099000	4808	9	q31.1	ERP44		119815
ENSG00000023330	2342.42391716993	-0.153868454245445	0.0443838299340033	-3.4667682909348	0.000526755756703858	0.00185375529473726	5'-aminolevulinate synthase 1 [Source:HGNC Symbol;Acc:HGNC:396]	protein_coding	45.47	52198086	52214327	2125	3	p21.2	ALAS1		16241
ENSG00000023445	10309.1437750387	0.499644689649844	0.118269944671625	4.22461252549919	2.39352235296971e-05	0.000124014622657511	baculoviral IAP repeat containing 3 [Source:HGNC Symbol;Acc:HGNC:591]	protein_coding	37.6	102317450	102339403	1009	11	q22.2	BIRC3		21953
ENSG00000023516	5776.98626717787	-0.177253628024275	0.0510260889644648	-3.47378432526381	0.00051317334231907	0.00181303370908155	A-kinase anchoring protein 11 [Source:HGNC Symbol;Acc:HGNC:369]	protein_coding	36.45	42272152	42323261	9915	13	q14.11	AKAP11		51109
ENSG00000023572	348.491709208441	0.183888898138752	0.0491197888223143	3.74368258796777	0.000181342713789384	0.000735846015669002	glutaredoxin 2 [Source:HGNC Symbol;Acc:HGNC:16065]	protein_coding	39.59	193090866	193106114	5612	1	q31.2	GLRX2		15248
ENSG00000023608	542.14489976982	0.0235366283271057	0.0763012958257558	0.30846957541658	0.757725047541744	0.822063538574572	small nuclear RNA activating complex polypeptide 1 [Source:HGNC Symbol;Acc:HGNC:11134]	protein_coding	39.55	61762420	61796428	2593	14	q23.2	SNAPC1		34008
ENSG00000023697	3229.56812659698	0.220277409748025	0.0696573147928022	3.16230119411359	0.00156527574177612	0.0047716944320498	deoxyribose-phosphate aldolase [Source:HGNC Symbol;Acc:HGNC:24269]	protein_coding	39.11	15911302	16037381	1644	12	p12.3	DERA		126079
ENSG00000023734	9350.86840489404	0.01354157603711	0.0409872590826737	0.330385010859005	0.741109065879968	0.808251684389693	serine/threonine kinase receptor associated protein [Source:HGNC Symbol;Acc:HGNC:30796]	protein_coding	36.48	15882387	15903478	1698	12	p12.3	STRAP		21091
ENSG00000023839	1220.51006010874	0.772347926951749	0.118605827688871	6.51188851341929	7.42117930035008e-11	1.5971283356337e-09	ATP binding cassette subfamily C member 2 [Source:HGNC Symbol;Acc:HGNC:53]	protein_coding	45.05	99782640	99852594	1130	10	q24.2	ABCC2		69954
ENSG00000023892	657.449372033305	0.301892835982145	0.0436943602836567	6.90919455101998	4.8741313184358e-12	1.39492996303805e-10	DEF6 guanine nucleotide exchange factor [Source:HGNC Symbol;Acc:HGNC:2760]	protein_coding	48.5	35297818	35321771	2296	6	p21.31	DEF6		23953
ENSG00000023902	2703.64657929061	0.336744852079631	0.0440706631272932	7.64102076492429	2.15506299587421e-14	1.02551927372583e-12	pleckstrin homology domain containing O1 [Source:HGNC Symbol;Acc:HGNC:24310]	protein_coding	51.63	150149183	150164720	1809	1	q21.2	PLEKHO1		15537
ENSG00000023909	2128.80245989628	0.192041731592239	0.0681618353984291	2.81743780034223	0.00484084899715211	0.0126452763484847	glutamate-cysteine ligase modifier subunit [Source:HGNC Symbol;Acc:HGNC:4312]	protein_coding	36.37	93885199	93909456	4883	1	p22.1	GCLM		24257
ENSG00000024048	3179.63877825219	-0.0378195653207362	0.038696009064622	-0.977350539110581	0.32839564064178	0.432302769165905	ubiquitin protein ligase E3 component n-recognin 2 [Source:HGNC Symbol;Acc:HGNC:21289]	protein_coding	39.11	42564029	42693505	7891	6	p21.1	UBR2		129476
ENSG00000024422	14102.5755533177	0.302590449872589	0.066343327618084	4.56097788182256	5.09159446598975e-06	3.15107945841402e-05	EH domain containing 2 [Source:HGNC Symbol;Acc:HGNC:3243]	protein_coding	52.89	47713422	47743134	1766	19	q13.33	EHD2		29712
ENSG00000024526	166.991038623779	0.647491101036017	0.0765097892525751	8.4628530200039	2.60914464346706e-17	2.13831263280505e-15	DEP domain containing 1 [Source:HGNC Symbol;Acc:HGNC:22949]	protein_coding	34.94	68474152	68497221	5299	1	p31.3	DEPDC1		23069
ENSG00000024862	2114.35891683437	-0.129909776884712	0.0468473704875228	-2.77304308721686	0.00555347670899579	0.0142251407351026	coiled-coil domain containing 28A [Source:HGNC Symbol;Acc:HGNC:21098]	protein_coding	38.91	138773769	138793319	1247	6	q24.1	CCDC28A		19550
ENSG00000025039	3626.35833983448	-0.427488307934382	0.0922705467070645	-4.63298769965619	3.60425961555284e-06	2.33292065343342e-05	Ras related GTP binding D [Source:HGNC Symbol;Acc:HGNC:19903]	protein_coding	42.23	89364616	89412273	4923	6	q15	RRAGD		47657
ENSG00000025156	534.778151820077	0.0530214364469641	0.0477424550891229	1.11057205474638	0.266752597018028	0.366519423523416	heat shock transcription factor 2 [Source:HGNC Symbol;Acc:HGNC:5225]	protein_coding	35.55	122399551	122433119	2596	6	q22.31	HSF2		33568
ENSG00000025293	1999.8001796561	0.125961234323913	0.0350284389830957	3.59597053082213	0.000323184387126416	0.001217085867697	PHD finger protein 20 [Source:HGNC Symbol;Acc:HGNC:16098]	protein_coding	44.08	35771974	35950370	919	20	q11.22	PHF20		178396
ENSG00000025423	29.2099387728683	-0.0147083239786106	0.151980830666189	-0.0967774943335847	0.922903096945411	0.94676625073544	hydroxysteroid 17-beta dehydrogenase 6 [Source:HGNC Symbol;Acc:HGNC:23316]	protein_coding	44.92	56752161	56787790	1525	12	q13.3	HSD17B6		35629
ENSG00000025434	2182.75858856799	0.143924440074373	0.0523157941584823	2.75107053977575	0.00594008506474147	0.0150679631617258	nuclear receptor subfamily 1 group H member 3 [Source:HGNC Symbol;Acc:HGNC:7966]	protein_coding	50.86	47248300	47269033	569	11	p11.2	NR1H3		20733
ENSG00000025708	6276.58717611551	0.32909408436547	0.0627121931572752	5.24768897078975	1.54019035008401e-07	1.44216207794653e-06	thymidine phosphorylase [Source:HGNC Symbol;Acc:HGNC:3148]	protein_coding	64.42	50525752	50530032	259	22	q13.33	TYMP		4280
ENSG00000025770	2466.34625453327	-0.00872927694588769	0.0356015924178994	-0.245193440883809	0.806306654826371	0.859823755527865	non-SMC condensin II complex subunit H2 [Source:HGNC Symbol;Acc:HGNC:25071]	protein_coding	55.48	50508224	50524780	3337	22	q13.33	NCAPH2		16556
ENSG00000025772	2143.68659345613	0.135386926366209	0.0389446431694348	3.47639406470324	0.000508204956523508	0.00179704550653889	translocase of outer mitochondrial membrane 34 [Source:HGNC Symbol;Acc:HGNC:15746]	protein_coding	44.95	44942130	44960397	1973	20	q13.12	TOMM34		18267
ENSG00000025796	5606.4239510686	0.070475037690122	0.0421634951758481	1.67147048403357	0.0946287839956318	0.157233389094524	SEC63 homolog, protein translocation regulator [Source:HGNC Symbol;Acc:HGNC:21082]	protein_coding	39.82	107867756	107958208	6430	6	q21	SEC63		90452
ENSG00000025800	4310.63195042527	0.08994265141419	0.0341349370717755	2.63491481542994	0.00841584009011538	0.020292791192985	karyopherin subunit alpha 6 [Source:HGNC Symbol;Acc:HGNC:6399]	protein_coding	44.21	32108056	32176563	7355	1	p35.2	KPNA6		68507
ENSG00000026025	101612.945094052	0.484489117421185	0.0925791871974877	5.23324012758596	1.66564125488741e-07	1.54559388333299e-06	vimentin [Source:HGNC Symbol;Acc:HGNC:12692]	protein_coding	46.3	17228241	17237593	2154	10	p13	VIM		9352
ENSG00000026036	109.429066705438	-0.157425895569507	0.105159000894043	-1.49702730371247	0.1343861537116	0.209802204760259	RTEL1-TNFRSF6B readthrough (NMD candidate) [Source:HGNC Symbol;Acc:HGNC:44095]	protein_coding	59.83	63659300	63698684	4824	20	q13.33	RTEL1-TNFRSF6B		39384
ENSG00000026103	1694.10431342649	0.0173236724924332	0.0768547994288399	0.225407816052831	0.821662031763535	0.871103475070357	Fas cell surface death receptor [Source:HGNC Symbol;Acc:HGNC:11920]	protein_coding	37.94	88990531	89017059	1464	10	q23.31	FAS		26528
ENSG00000026297	10171.9598220638	0.317105387672918	0.135279206159153	2.34408078429918	0.0190740395339272	0.0409194129451398	ribonuclease T2 [Source:HGNC Symbol;Acc:HGNC:21686]	protein_coding	48.85	166922113	166957191	8614	6	q27	RNASET2		35078
ENSG00000026508	9070.94278458242	0.439035668994955	0.100006329120396	4.39007883657451	1.13309573374716e-05	6.44696510221427e-05	CD44 molecule (Indian blood group) [Source:HGNC Symbol;Acc:HGNC:1681]	protein_coding	41.56	35138882	35232402	1025	11	p13	CD44		93520
ENSG00000026559	35.8461297013136	1.04923390487095	0.198954523873495	5.27373735687509	1.33673173426566e-07	1.2782054126063e-06	potassium voltage-gated channel modifier subfamily G member 1 [Source:HGNC Symbol;Acc:HGNC:6248]	protein_coding	52.17	51003656	51023107	2189	20	q13.13	KCNG1		19451
ENSG00000026652	514.437844258412	0.223055106962875	0.0683845055076939	3.26177845853955	0.00110715633489671	0.00351238041962246	1-acylglycerol-3-phosphate O-acyltransferase 4 [Source:HGNC Symbol;Acc:HGNC:20885]	protein_coding	45.36	161129967	161274061	7923	6	q26	AGPAT4		144094
ENSG00000026751	848.241056440914	-0.0295151479016551	0.0801345249856914	-0.368319995743722	0.71263464446448	0.784526619791392	SLAM family member 7 [Source:HGNC Symbol;Acc:HGNC:21394]	protein_coding	43.99	160739057	160754821	524	1	q23.3	SLAMF7		15764
ENSG00000026950	4228.14015966284	0.00674101809833006	0.0529136005747798	0.127396699999717	0.898626427979028	0.929323245606761	butyrophilin subfamily 3 member A1 [Source:HGNC Symbol;Acc:HGNC:1138]	protein_coding	44.46	26402237	26415208	1758	6	p22.2	BTN3A1		12971
ENSG00000027001	1071.61473381949	-0.109181103859124	0.0610711277525587	-1.78776957094181	0.0738131920928402	0.128021234297832	mitochondrial intermediate peptidase [Source:HGNC Symbol;Acc:HGNC:7104]	protein_coding	39.76	23730189	23889400	543	13	q12.12	MIPEP		159211
ENSG00000027075	2902.87795135044	-0.112039033353212	0.0533260196366978	-2.1010199920511	0.0356392113316558	0.0696097113960977	protein kinase C eta [Source:HGNC Symbol;Acc:HGNC:9403]	protein_coding	42.48	61187559	61550976	582	14	q23.1	PRKCH		363417
ENSG00000027644	39.7858175778906	-0.127415538503284	0.200982253037177	-0.633964126572482	0.526104233882476	0.622554758492739	insulin receptor related receptor [Source:HGNC Symbol;Acc:HGNC:6093]	protein_coding	55.62	156840063	156859117	5200	1	q23.1	INSRR		19054
ENSG00000027697	6787.00734633938	0.056110543445757	0.0508513593226351	1.10342268511947	0.269843649765052	0.369889584789449	interferon gamma receptor 1 [Source:HGNC Symbol;Acc:HGNC:5439]	protein_coding	38.8	137197485	137219449	2074	6	q23.3	IFNGR1		21964
ENSG00000027847	2523.78875549324	0.0656795295573416	0.0407592038082912	1.61140364434649	0.107091773440316	0.174178431153253	beta-1,4-galactosyltransferase 7 [Source:HGNC Symbol;Acc:HGNC:930]	protein_coding	57.85	177600132	177610330	1698	5	q35.3	B4GALT7		10198
ENSG00000027869	333.37502919203	0.379749931362679	0.0817151649274677	4.64723936737758	3.36406726146535e-06	2.18617218469356e-05	SH2 domain containing 2A [Source:HGNC Symbol;Acc:HGNC:10821]	protein_coding	55.53	156806243	156816848	1599	1	q23.1	SH2D2A		10605
ENSG00000028116	1144.27003896481	0.144924521574931	0.0379710033573213	3.81671561878777	0.000135239892994592	0.000570306066430157	VRK serine/threonine kinase 2 [Source:HGNC Symbol;Acc:HGNC:12719]	protein_coding	35.24	57907629	58159920	2657	2	p16.1	VRK2		252291
ENSG00000028137	3749.62237381559	0.261819352149441	0.0580855557484233	4.5074777847253	6.56027968744887e-06	3.94711377412803e-05	TNF receptor superfamily member 1B [Source:HGNC Symbol;Acc:HGNC:11917]	protein_coding	55.4	12166991	12209228	3687	1	p36.22	TNFRSF1B		42237
ENSG00000028203	3299.49071878374	0.256640523138193	0.0411411019556912	6.2380566134226	4.43040329347817e-10	7.77212478305624e-09	vezatin, adherens junctions transmembrane protein [Source:HGNC Symbol;Acc:HGNC:18258]	protein_coding	38.6	95217746	95302799	571	12	q22	VEZT		85053
ENSG00000028277	409.580966365207	0.324426088671256	0.089609050325531	3.62046118659537	0.000294078365495433	0.00112229765684252	POU class 2 homeobox 2 [Source:HGNC Symbol;Acc:HGNC:9213]	protein_coding	51.31	42086110	42196585	6901	19	q13.2	POU2F2		110475
ENSG00000028310	1569.15493289391	0.142109911191887	0.0395738080403534	3.59100926165552	0.000329399929039346	0.00123788157677662	bromodomain containing 9 [Source:HGNC Symbol;Acc:HGNC:25818]	protein_coding	55.12	850291	892801	750	5	p15.33	BRD9		42510
ENSG00000028528	6937.68265767756	-0.0953743469946073	0.0282485420517632	-3.3762573240007	0.000734791612855954	0.00247067208906207	sorting nexin 1 [Source:HGNC Symbol;Acc:HGNC:11172]	protein_coding	43.68	64094123	64146090	1869	15	q22.31	SNX1		51967
ENSG00000028839	391.994529670675	-0.0245174641138851	0.0544511283842266	-0.450265492036843	0.652519017937882	0.735153447585245	TATA-box binding protein like 1 [Source:HGNC Symbol;Acc:HGNC:11589]	protein_coding	37.6	133952170	133990432	991	6	q23.2	TBPL1		38262
ENSG00000029153	201.583922136527	0.613689786001385	0.0867732215727164	7.07234069311476	1.52341831752505e-12	4.83767300165929e-11	aryl hydrocarbon receptor nuclear translocator like 2 [Source:HGNC Symbol;Acc:HGNC:18984]	protein_coding	39.26	27332854	27425289	6785	12	p11.23	ARNTL2		92435
ENSG00000029363	7466.76383567497	-0.0215079355288525	0.0322551322234111	-0.666806614832036	0.504895666940431	0.603004107876481	BCL2 associated transcription factor 1 [Source:HGNC Symbol;Acc:HGNC:16863]	protein_coding	35.59	136256627	136289851	7719	6	q23.3	BCLAF1		33224
ENSG00000029364	5878.66959421663	-0.174134353740803	0.0402650242718741	-4.32470504835729	1.52736079888509e-05	8.34739629554248e-05	solute carrier family 39 member 9 [Source:HGNC Symbol;Acc:HGNC:20182]	protein_coding	40.2	69398015	69462390	944	14	q24.1	SLC39A9		64375
ENSG00000029534	655.303118273203	0.361237778909559	0.170556017023572	2.11800079067063	0.0341750007226646	0.0672109728186497	ankyrin 1 [Source:HGNC Symbol;Acc:HGNC:492]	protein_coding	49.32	41653220	41896762	8237	8	p11.21	ANK1		243542
ENSG00000029559	56.4980611252887	0.822929940379632	0.270347696970551	3.04396874691806	0.00233479394317686	0.00674807124943591	integrin binding sialoprotein [Source:HGNC Symbol;Acc:HGNC:5341]	protein_coding	36.14	87799554	87812435	1573	4	q22.1	IBSP		12881
ENSG00000029639	299.868183542205	0.0655908557109261	0.0519979157681373	1.26141316900856	0.207160026131101	0.298595287265001	transcription factor B1, mitochondrial [Source:HGNC Symbol;Acc:HGNC:17037]	protein_coding	38.43	155256134	155314493	2799	6	q25.3	TFB1M		58359
ENSG00000029725	2747.91827658426	-0.033482233647493	0.0381753531974168	-0.877064148544893	0.380451796286909	0.485230786634258	rabaptin, RAB GTPase binding effector protein 1 [Source:HGNC Symbol;Acc:HGNC:17677]	protein_coding	41.34	5282265	5386340	551	17	p13.2	RABEP1		104075
ENSG00000029993	1123.62201747131	0.136825224161909	0.0621026071418198	2.20321223953529	0.0275797930406932	0.0561316068821432	high mobility group box 3 [Source:HGNC Symbol;Acc:HGNC:5004]	protein_coding	51.17	150980509	150990771	707	X	q28	HMGB3		10262
ENSG00000030066	2956.87865066679	-0.128823352529238	0.0376710412313059	-3.41969184600562	0.000626921091366758	0.00215439401728259	nucleoporin 160 [Source:HGNC Symbol;Acc:HGNC:18017]	protein_coding	41.86	47778087	47848555	5376	11	p11.2	NUP160		70468
ENSG00000030110	1604.74960679754	0.0607076896616999	0.0391470148788593	1.55076165703975	0.120958812489578	0.192412376263933	BCL2 antagonist/killer 1 [Source:HGNC Symbol;Acc:HGNC:949]	protein_coding	57.18	33572547	33580293	2170	6	p21.31	BAK1		7746
ENSG00000030419	447.588146047321	0.0682257350167583	0.0723477802218675	0.943024579434667	0.345668330790532	0.44999278008327	IKAROS family zinc finger 2 [Source:HGNC Symbol;Acc:HGNC:13177]	protein_coding	34.84	212999691	213152427	3747	2	q34	IKZF2		152736
ENSG00000030582	18056.6566867496	0.0498748846576489	0.0369574296319227	1.34952254944074	0.17716918245538	0.263150967844709	granulin precursor [Source:HGNC Symbol;Acc:HGNC:4601]	protein_coding	57.73	44345246	44353106	588	17	q21.31	GRN		7860
ENSG00000031003	1676.11367564148	-0.105178713819663	0.0571401706640462	-1.84071403003078	0.0656634768229756	0.116497889569314	family with sequence similarity 13 member B [Source:HGNC Symbol;Acc:HGNC:1335]	protein_coding	40.05	137937960	138051961	5465	5	q31.2	FAM13B		114001
ENSG00000031081	2944.48759308531	-0.188703752577461	0.0519708442022074	-3.630954152741	0.000282375347766631	0.00108452183862938	Rho GTPase activating protein 31 [Source:HGNC Symbol;Acc:HGNC:29216]	protein_coding	43.44	119294383	119420714	9307	3	q13.32	ARHGAP31		126331
ENSG00000031691	153.961757747518	-0.0661608322323234	0.0601425045555007	-1.10006779267513	0.271302585430371	0.371544185482203	centromere protein Q [Source:HGNC Symbol;Acc:HGNC:21347]	protein_coding	37.99	49463370	49493107	1741	6	p12.3	CENPQ		29737
ENSG00000031698	7176.06518597053	0.0375194074813104	0.0399572374594761	0.93898902593959	0.3477363787221	0.452107379460152	seryl-tRNA synthetase 1 [Source:HGNC Symbol;Acc:HGNC:10537]	protein_coding	43.12	109213918	109238182	1914	1	p13.3	SARS1		24264
ENSG00000031823	2512.39179867289	0.00978980017833798	0.0258208749033074	0.379142853020988	0.704581785558979	0.778407450589975	RAN binding protein 3 [Source:HGNC Symbol;Acc:HGNC:9850]	protein_coding	52.74	5916139	5978142	3186	19	p13.3	RANBP3		62003
ENSG00000032219	1773.72102469371	-0.108225753782476	0.0498457872973811	-2.17121164396099	0.0299151775748566	0.0600486870988618	AT-rich interaction domain 4A [Source:HGNC Symbol;Acc:HGNC:9885]	protein_coding	37.46	58298504	58373887	5562	14	q23.1	ARID4A		75383
ENSG00000032389	1592.0471700814	0.0668316538550896	0.037491534416559	1.78257985156169	0.0746547220662129	0.129273522032701	EARP complex and GARP complex interacting protein 1 [Source:HGNC Symbol;Acc:HGNC:12383]	protein_coding	48.26	3188925	3377830	2932	2	p25.3	EIPR1		188905
ENSG00000032444	3205.89996834331	0.0291164702117732	0.0375211847585292	0.776000821913133	0.437748500572096	0.539973007889274	patatin like phospholipase domain containing 6 [Source:HGNC Symbol;Acc:HGNC:16268]	protein_coding	55.88	7534004	7561764	4617	19	p13.2	PNPLA6		27760
ENSG00000032742	960.273121775743	-0.0559371025050356	0.0584832173141021	-0.95646418022128	0.338837772933789	0.442805874317193	intraflagellar transport 88 [Source:HGNC Symbol;Acc:HGNC:20606]	protein_coding	38.71	20567138	20691444	2850	13	q12.11	IFT88		124306
ENSG00000033011	1086.36694580961	-0.039612653742723	0.0392975125504523	-1.00801936743111	0.313445164600164	0.416361712996632	ALG1 chitobiosyldiphosphodolichol beta-mannosyltransferase [Source:HGNC Symbol;Acc:HGNC:18294]	protein_coding	49.38	5033702	5087379	2265	16	p13.3	ALG1		53677
ENSG00000033030	1521.77100864113	0.0764223164818486	0.0346083328751142	2.20820565837777	0.0272299401435983	0.0555240310015293	zinc finger CCHC-type containing 8 [Source:HGNC Symbol;Acc:HGNC:25265]	protein_coding	42.68	122471599	122501073	4255	12	q24.31	ZCCHC8		29474
ENSG00000033050	3307.60664592397	-0.0177349669765764	0.0360026807347346	-0.492601290088549	0.622294336316727	0.709974702623323	ATP binding cassette subfamily F member 2 [Source:HGNC Symbol;Acc:HGNC:71]	protein_coding	48.3	151211484	151227205	4527	7	q36.1	ABCF2		15721
ENSG00000033100	3697.83869942591	0.111382719215309	0.0358289516093884	3.10873509305037	0.00187890099240648	0.00557894353225618	chondroitin polymerizing factor 2 [Source:HGNC Symbol;Acc:HGNC:29270]	protein_coding	56.82	151232489	151238827	548	7	q36.1	CHPF2		6338
ENSG00000033122	274.074065382491	-0.444652138609796	0.131611945157666	-3.37850898014705	0.000728800521108025	0.00245205184657265	leucine rich repeat containing 7 [Source:HGNC Symbol;Acc:HGNC:18531]	protein_coding	35.38	69567922	70151945	27923	1	p31.1	LRRC7		584023
ENSG00000033170	1946.93671697182	0.472296918651026	0.0707132303429743	6.67904600539793	2.40502662277358e-11	5.85102953639385e-10	fucosyltransferase 8 [Source:HGNC Symbol;Acc:HGNC:4019]	protein_coding	37.41	65410592	65744121	5166	14	q23.3	FUT8		333529
ENSG00000033178	2856.75764905971	0.217256370068244	0.052125831798019	4.16792140430651	3.07389879531012e-05	0.000155051774173134	ubiquitin like modifier activating enzyme 6 [Source:HGNC Symbol;Acc:HGNC:25581]	protein_coding	35.51	67612652	67701155	9540	4	q13.2	UBA6		88503
ENSG00000033327	2434.50169145501	0.0190980612531755	0.0580212666272528	0.32915622776503	0.742037606255695	0.80888379932226	GRB2 associated binding protein 2 [Source:HGNC Symbol;Acc:HGNC:14458]	protein_coding	41.71	78215293	78418348	6052	11	q14.1	GAB2		203055
ENSG00000033627	5381.41670777566	-0.0753999792261465	0.0409140279733282	-1.84288819656915	0.0653453360022022	0.116021200782898	ATPase H+ transporting V0 subunit a1 [Source:HGNC Symbol;Acc:HGNC:865]	protein_coding	45.46	42458844	42522582	3028	17	q21.2	ATP6V0A1		63738
ENSG00000033800	1929.73328598199	-0.151056519682	0.0371036119235939	-4.07120794582116	4.67699744823809e-05	0.000224859884214989	protein inhibitor of activated STAT 1 [Source:HGNC Symbol;Acc:HGNC:2752]	protein_coding	38.06	68054309	68198603	7980	15	q23	PIAS1		144294
ENSG00000033867	2143.8695926967	0.0380367035500182	0.139216380479657	0.273220029273612	0.784684084380739	0.842970449337719	solute carrier family 4 member 7 [Source:HGNC Symbol;Acc:HGNC:11033]	protein_coding	36.85	27372721	27484420	6447	3	p24.1	SLC4A7		111699
ENSG00000034053	258.32169296065	0.378069313700044	0.1177085487559	3.21191041513961	0.00131855484723625	0.00409731702529731	amyloid beta precursor protein binding family A member 2 [Source:HGNC Symbol;Acc:HGNC:579]	protein_coding	48.63	28884483	29118315	3138	15	q13.1	APBA2		233832
ENSG00000034152	3096.86330375454	0.0186641102469636	0.0584550639914378	0.31928987794278	0.7495067075499	0.814945412986614	mitogen-activated protein kinase kinase 3 [Source:HGNC Symbol;Acc:HGNC:6843]	protein_coding	56.98	21284672	21315232	2401	17	p11.2	MAP2K3		30560
ENSG00000034239	10.45094844209	0.24456634516181	0.152544015224012	1.60325100137597	0.10887924956167	0.176560965053726	EF-hand calcium binding domain 1 [Source:HGNC Symbol;Acc:HGNC:25678]	protein_coding	40.09	48710789	48735311	1661	8	q11.21	EFCAB1		24522
ENSG00000034510	41896.7593776725	0.338542548486975	0.0619455040698647	5.46516738495102	4.62470197960886e-08	4.98139557716069e-07	thymosin beta 10 [Source:HGNC Symbol;Acc:HGNC:11879]	protein_coding	63.48	84905656	84906671	461	2	p11.2	TMSB10		1015
ENSG00000034533	553.681325748706	0.12514442426159	0.0394449309229921	3.17263641571353	0.00151061572716088	0.00461633924757807	asteroid homolog 1 [Source:HGNC Symbol;Acc:HGNC:25021]	protein_coding	39.7	131013875	131027649	2504	3	q22.1	ASTE1		13774
ENSG00000034677	5269.87052004637	0.161088262378155	0.0757207706271386	2.12739861261291	0.0333869773342639	0.0658287340465492	ring finger protein 19A, RBR E3 ubiquitin protein ligase [Source:HGNC Symbol;Acc:HGNC:13432]	protein_coding	38.61	100257060	100336218	4330	8	q22.2	RNF19A		79158
ENSG00000034693	1001.75983284874	-0.0958295953045053	0.0533647624334254	-1.79574668629054	0.0725348132153228	0.126330622952135	peroxisomal biogenesis factor 3 [Source:HGNC Symbol;Acc:HGNC:8858]	protein_coding	35.1	143450805	143490616	784	6	q24.2	PEX3		39811
ENSG00000034713	4934.3906074101	-0.195621728592602	0.0252995739899241	-7.73221433177139	1.05691799177474e-14	5.30978583669618e-13	GABA type A receptor associated protein like 2 [Source:HGNC Symbol;Acc:HGNC:13291]	protein_coding	47.12	75566375	75577881	571	16	q23.1	GABARAPL2		11506
ENSG00000034971	101.044440056995	-0.366735752990054	0.181862668840418	-2.01655323397822	0.0437421575669212	0.0825641492193125	myocilin [Source:HGNC Symbol;Acc:HGNC:7610]	protein_coding	45.72	171635417	171652688	1571	1	q24.3	MYOC		17271
ENSG00000035115	3771.96661411787	-0.384455143862753	0.0950794245206723	-4.04351567966384	5.26556330985467e-05	0.000249108734195369	SH3 and SYLF domain containing 1 [Source:HGNC Symbol;Acc:HGNC:29546]	protein_coding	40.78	217730	266398	500	2	p25.3	SH3YL1		48668
ENSG00000035141	2258.05834891271	0.00737844067789456	0.0344784380948599	0.214001593041842	0.830545814890939	0.878006216634943	family with sequence similarity 136 member A [Source:HGNC Symbol;Acc:HGNC:25911]	protein_coding	48.46	70295975	70302090	1810	2	p13.3	FAM136A		6115
ENSG00000035403	9907.52895886311	0.0958706940345706	0.0673743173980946	1.42295607194206	0.154748889925321	0.235541716238456	vinculin [Source:HGNC Symbol;Acc:HGNC:12665]	protein_coding	41.45	73995193	74121363	7995	10	q22.2	VCL		126170
ENSG00000035499	50.0757945554068	0.85826605036277	0.0882540357915902	9.72494960331951	2.3602224333852e-22	4.35219652574336e-20	DEP domain containing 1B [Source:HGNC Symbol;Acc:HGNC:24902]	protein_coding	38.63	60596912	60700190	2504	5	q12.1	DEPDC1B		103278
ENSG00000035664	261.238859469594	0.335669245986596	0.13509679352545	2.48465738695242	0.0129676171774079	0.0293480507584097	death associated protein kinase 2 [Source:HGNC Symbol;Acc:HGNC:2675]	protein_coding	46.89	63907036	64072033	2603	15	q22.31	DAPK2		164997
ENSG00000035681	1469.20030782272	0.330954795377359	0.0515854166160895	6.41566584293387	1.40208686096292e-10	2.8192891564864e-09	neutral sphingomyelinase activation associated factor [Source:HGNC Symbol;Acc:HGNC:8017]	protein_coding	38.41	58583508	58659853	3574	8	q12.1	NSMAF		76345
ENSG00000035687	2276.90399882956	-0.0866888710234282	0.0439310501909992	-1.97329384675601	0.0484620935715056	0.0903382415146263	adenylosuccinate synthase 2 [Source:HGNC Symbol;Acc:HGNC:292]	protein_coding	38.09	244408494	244451909	2555	1	q44	ADSS2		43415
ENSG00000035720	86.7991007088118	-0.276695182514371	0.133109983130472	-2.0786959475696	0.0376453056961096	0.0728180206855132	signal transducing adaptor family member 1 [Source:HGNC Symbol;Acc:HGNC:24133]	protein_coding	37.8	67558727	67607337	1951	4	q13.2	STAP1		48610
ENSG00000035862	15509.5824779167	0.01308384907507	0.066138183288745	0.197825952036644	0.843181240631835	0.887769399930755	TIMP metallopeptidase inhibitor 2 [Source:HGNC Symbol;Acc:HGNC:11821]	protein_coding	52.6	78852977	78925387	3345	17	q25.3	TIMP2		72410
ENSG00000035928	3354.895114697	0.0168412685347599	0.0476874213919858	0.353159555353734	0.723968826894391	0.794256112096226	replication factor C subunit 1 [Source:HGNC Symbol;Acc:HGNC:9969]	protein_coding	39.26	39287456	39366375	4870	4	p14	RFC1		78919
ENSG00000036054	2426.22692739863	0.180306998145797	0.0511441658453329	3.52546561598189	0.000422739051027292	0.00153600236923866	TBC1 domain family member 23 [Source:HGNC Symbol;Acc:HGNC:25622]	protein_coding	36.47	100260992	100325251	587	3	q12.1	TBC1D23		64259
ENSG00000036257	4006.01668666064	-0.0464258102597695	0.0460165810352204	-1.00889308191401	0.313025913379165	0.415975063172853	cullin 3 [Source:HGNC Symbol;Acc:HGNC:2553]	protein_coding	37.23	224470150	224585397	6756	2	q36.2	CUL3		115247
ENSG00000036448	393.297485240643	-0.349577164770252	0.131208409868301	-2.66428931743884	0.00771511767847049	0.0188373780572586	myomesin 2 [Source:HGNC Symbol;Acc:HGNC:7614]	protein_coding	46.64	2045046	2165552	5008	8	p23.3	MYOM2		120506
ENSG00000036473	3.52557712318009	-0.241162928853154	0.13761744020374	-1.7524154532748	0.0797023961380132	0.136412908145928	ornithine transcarbamylase [Source:HGNC Symbol;Acc:HGNC:8512]	protein_coding	39.3	38352586	38421446	1522	X	p11.4	OTC		68860
ENSG00000036530	106.207829724653	-0.114864969938359	0.0935566879364163	-1.22775797724289	0.219537834987374	0.313209112743108	cytochrome P450 family 46 subfamily A member 1 [Source:HGNC Symbol;Acc:HGNC:2641]	protein_coding	47.29	99684298	99727301	6609	14	q32.2	CYP46A1		43003
ENSG00000036549	2203.24553063924	0.00996656299928577	0.0446919457010831	0.223005797642957	0.823530994257692	0.872571821339834	zinc finger ZZ-type containing 3 [Source:HGNC Symbol;Acc:HGNC:24523]	protein_coding	37.17	77562416	77683419	4500	1	p31.1	ZZZ3		121003
ENSG00000036672	1516.27209602093	-0.126853443051783	0.147662470006983	-0.859077076563761	0.390297993464956	0.494716883296035	ubiquitin specific peptidase 2 [Source:HGNC Symbol;Acc:HGNC:12618]	protein_coding	54.63	119355215	119381711	2903	11	q23.3	USP2		26496
ENSG00000036828	647.719120628671	-2.02536155731521	0.298673342394726	-6.78119292828783	1.19187584599409e-11	3.06993164332478e-10	calcium sensing receptor [Source:HGNC Symbol;Acc:HGNC:1514]	protein_coding	41.14	122183668	122291629	10062	3	q13.33	CASR		107961
ENSG00000037042	1500.53418501357	-0.0639457734099499	0.0418903303534872	-1.52650439541417	0.12688429664006	0.200267627816191	tubulin gamma 2 [Source:HGNC Symbol;Acc:HGNC:12419]	protein_coding	51.91	42659284	42667006	1782	17	q21.2	TUBG2		7722
ENSG00000037241	1070.39533471105	-0.0184875682007383	0.0408481661303862	-0.452592367102271	0.650842296062996	0.733774608366167	ribosomal protein L26 like 1 [Source:HGNC Symbol;Acc:HGNC:17050]	protein_coding	46.12	172958729	172969771	695	5	q35.1	RPL26L1		11042
ENSG00000037280	4330.54091381973	-0.301023147341651	0.0602250831583481	-4.99830189607508	5.78373845798915e-07	4.62328689447241e-06	fms related receptor tyrosine kinase 4 [Source:HGNC Symbol;Acc:HGNC:3767]	protein_coding	60.24	180601506	180649624	5833	5	q35.3	FLT4		48118
ENSG00000037474	2751.47242400288	0.0768679858573964	0.0388753001586024	1.97729626636431	0.0480081514685943	0.0895846681095768	NOP2/Sun RNA methyltransferase 2 [Source:HGNC Symbol;Acc:HGNC:25994]	protein_coding	43.29	6599239	6633291	3056	5	p15.31	NSUN2		34052
ENSG00000037637	1335.01159504738	0.152674976671075	0.038031632884648	4.01442076216255	5.9591958548138e-05	0.000278032981989832	F-box protein 42 [Source:HGNC Symbol;Acc:HGNC:29249]	protein_coding	43.86	16246840	16352480	6227	1	p36.13	FBXO42		105640
ENSG00000037749	1688.76850605906	-0.220244199814102	0.0429650514131324	-5.12612443300332	2.95767169466849e-07	2.55451841035567e-06	microfibril associated protein 3 [Source:HGNC Symbol;Acc:HGNC:7034]	protein_coding	43.54	154038959	154220478	1186	5	q33.2	MFAP3		181519
ENSG00000037757	1762.45375789235	-0.191846384982354	0.0542618588842441	-3.53556602975245	0.000406902540592097	0.00148578027141943	methylthioribose-1-phosphate isomerase 1 [Source:HGNC Symbol;Acc:HGNC:28469]	protein_coding	52.2	13764522	13774282	3178	19	p13.13	MRI1		9760
ENSG00000037897	1717.86451620096	0.0742821358515033	0.0354548080831731	2.09512164548305	0.0361601802312965	0.0704914998334032	methyltransferase like 1 [Source:HGNC Symbol;Acc:HGNC:7030]	protein_coding	52.12	57768471	57772119	1378	12	q14.1	METTL1		3648
ENSG00000037965	763.897147832114	-0.0450912038705316	0.0838015604189296	-0.538071172483157	0.590527913485821	0.68178558891031	homeobox C8 [Source:HGNC Symbol;Acc:HGNC:5129]	protein_coding	51.76	54008985	54012769	2417	12	q13.13	HOXC8		3784
ENSG00000038002	1636.44666891481	-0.230760378109034	0.0543423801416173	-4.24641647104282	2.17216706597189e-05	0.00011429233132142	aspartylglucosaminidase [Source:HGNC Symbol;Acc:HGNC:318]	protein_coding	39.69	177430774	177442437	2037	4	q34.3	AGA		11663
ENSG00000038210	479.133366474825	0.129580466929623	0.0544771793293809	2.37861924065765	0.0173776155316504	0.0378023925015854	phosphatidylinositol 4-kinase type 2 beta [Source:HGNC Symbol;Acc:HGNC:18215]	protein_coding	41.15	25160663	25279204	1388	4	p15.2	PI4K2B		118541
ENSG00000038219	3332.7096962891	-0.147591760455383	0.0513811041021498	-2.87249102631113	0.0040724964490232	0.0109032172707968	biorientation of chromosomes in cell division 1 like 1 [Source:HGNC Symbol;Acc:HGNC:31792]	protein_coding	38.88	13568738	13627725	10567	4	p15.33	BOD1L1		58987
ENSG00000038274	8306.911842695	-0.139589890828251	0.0430543613732122	-3.24217771152686	0.00118620029427059	0.00372887876310128	methionine adenosyltransferase 2B [Source:HGNC Symbol;Acc:HGNC:6905]	protein_coding	38.26	163503114	163519354	2226	5	q34	MAT2B		16240
ENSG00000038295	1124.86604037841	-0.229651286968939	0.101950067906278	-2.25258591470537	0.0242852700462119	0.0504644739454322	tolloid like 1 [Source:HGNC Symbol;Acc:HGNC:11843]	protein_coding	35.7	165873237	166104457	7291	4	q32.3	TLL1		231220
ENSG00000038358	2100.89770257371	-0.101974684684811	0.0348795281098436	-2.9236256971043	0.00345980504788823	0.00946749688230731	enhancer of mRNA decapping 4 [Source:HGNC Symbol;Acc:HGNC:17157]	protein_coding	57.3	67873052	67884499	4767	16	q22.1	EDC4		11447
ENSG00000038382	5655.88246516339	0.310719625978049	0.0661370765787275	4.69811552084826	2.62572913192044e-06	1.75412542707588e-05	trio Rho guanine nucleotide exchange factor [Source:HGNC Symbol;Acc:HGNC:12303]	protein_coding	43.38	14143342	14532128	605	5	p15.2	TRIO		388786
ENSG00000038427	33075.6577775955	0.677526545696189	0.197378093140163	3.43263294784727	0.000597750737677083	0.00206640417986494	versican [Source:HGNC Symbol;Acc:HGNC:2464]	protein_coding	37.18	83471618	83582303	12345	5	q14.2	VCAN		110685
ENSG00000038532	2085.58427241865	0.0326577060081276	0.0379874870039633	0.859696404890388	0.389956417054067	0.494554339940316	C-type lectin domain containing 16A [Source:HGNC Symbol;Acc:HGNC:29013]	protein_coding	48.05	10944564	11182186	6812	16	p13.13	CLEC16A		237622
ENSG00000038945	4474.79913405079	0.164041731644063	0.0864371740180761	1.89781460936886	0.057720508017393	0.104406496889782	macrophage scavenger receptor 1 [Source:HGNC Symbol;Acc:HGNC:7376]	protein_coding	35.52	16107878	16567490	3618	8	p22	MSR1		459612
ENSG00000039068	6864.77164502732	-0.660060286266555	0.140393535983763	-4.70150054731075	2.58256571876073e-06	1.72813583168373e-05	cadherin 1 [Source:HGNC Symbol;Acc:HGNC:1748]	protein_coding	46.88	68737292	68835537	4811	16	q22.1	CDH1		98245
ENSG00000039123	4326.27482791577	-0.109928795716737	0.0499094206466515	-2.20256605451325	0.0276253486741299	0.0562031761453241	Mtr4 exosome RNA helicase [Source:HGNC Symbol;Acc:HGNC:18734]	protein_coding	36.82	55307989	55425579	3961	5	q11.2	MTREX		117590
ENSG00000039139	587.774517307605	0.0572296670171354	0.148002667260484	0.386679970546825	0.69899314609148	0.773391639276315	dynein axonemal heavy chain 5 [Source:HGNC Symbol;Acc:HGNC:2950]	protein_coding	39.64	13690328	14011818	15781	5	p15.2	DNAH5		321490
ENSG00000039319	2753.77756182834	-0.131627685183012	0.0490912056145373	-2.6812885023959	0.00733392574170751	0.0180396563605711	zinc finger FYVE-type containing 16 [Source:HGNC Symbol;Acc:HGNC:20756]	protein_coding	37.74	80408013	80483379	6773	5	q14.1	ZFYVE16		75366
ENSG00000039523	6420.8907160888	-0.0317452797950711	0.0530148215193058	-0.598800088075574	0.549306203590083	0.644324979446023	RHO family interacting cell polarization regulator 1 [Source:HGNC Symbol;Acc:HGNC:25836]	protein_coding	57.05	67518418	67546788	244	16	q22.1	RIPOR1		28370
ENSG00000039537	430.272386796868	-0.805615377332535	0.271927390417137	-2.96261210059318	0.0030504071216053	0.00849501541496793	complement C6 [Source:HGNC Symbol;Acc:HGNC:1339]	protein_coding	36.68	41142116	41261438	3691	5	p13.1	C6		119322
ENSG00000039560	3686.11285054576	0.4213080919797	0.0648768411746344	6.49396740580556	8.36048436080787e-11	1.77340627088666e-09	retinoic acid induced 14 [Source:HGNC Symbol;Acc:HGNC:14873]	protein_coding	42.11	34656328	34832612	4986	5	p13.2	RAI14		176284
ENSG00000039600	14.4866380086725	0.3643597732678	0.134232714054647	2.71438878245035	0.00663981912209292	0.0165328133948445	SRY-box transcription factor 30 [Source:HGNC Symbol;Acc:HGNC:30635]	protein_coding	40.71	157625679	157671480	2716	5	q33.3	SOX30		45801
ENSG00000039650	1629.07552296707	0.00891448704567508	0.0409875360027239	0.217492631054539	0.827824449131196	0.87563440036842	polynucleotide kinase 3'-phosphatase [Source:HGNC Symbol;Acc:HGNC:9154]	protein_coding	59.53	49859882	49878351	548	19	q13.33	PNKP		18469
ENSG00000040199	575.810939793673	0.0318979266200984	0.0671823790586474	0.474796026384431	0.634932365528467	0.720896130382762	PH domain and leucine rich repeat protein phosphatase 2 [Source:HGNC Symbol;Acc:HGNC:29149]	protein_coding	41.82	71637835	71724701	3099	16	q22.2	PHLPP2		86866
ENSG00000040275	665.416873020639	0.245578995864143	0.0566896201333679	4.33199226395228	1.47766135059727e-05	8.10889778023063e-05	spindle apparatus coiled-coil protein 1 [Source:HGNC Symbol;Acc:HGNC:26010]	protein_coding	37.27	169583636	169604778	2529	5	q35.1	SPDL1		21142
ENSG00000040341	2744.46735713716	-0.0101269679982249	0.0489253476630534	-0.206988166297128	0.836019100301871	0.88234980441444	staufen double-stranded RNA binding protein 2 [Source:HGNC Symbol;Acc:HGNC:11371]	protein_coding	38.25	73420369	73747708	2646	8	q21.11	STAU2		327339
ENSG00000040487	857.892952473899	0.170628191244883	0.0431883773703502	3.95078957891164	7.78937871995245e-05	0.000350716560734374	solute carrier family 66 member 1 [Source:HGNC Symbol;Acc:HGNC:26001]	protein_coding	54.93	19312326	19329300	1805	1	p36.13	SLC66A1		16974
ENSG00000040531	1196.95521650071	0.0168173246391573	0.0444804495947728	0.378083512922352	0.705368555656749	0.779100028081542	cystinosin, lysosomal cystine transporter [Source:HGNC Symbol;Acc:HGNC:2518]	protein_coding	54.27	3636459	3663103	2657	17	p13.2	CTNS		26644
ENSG00000040608	115.383132923645	0.241849112616542	0.0995317171274168	2.42986979021909	0.0151042480811071	0.033506033303093	reticulon 4 receptor [Source:HGNC Symbol;Acc:HGNC:18601]	protein_coding	60.45	20241415	20283246	1777	22	q11.21	RTN4R		41831
ENSG00000040633	3080.69852393682	-0.0755185394837873	0.03521830749094	-2.14429780599805	0.0320090325046393	0.0635986984759131	PHD finger protein 23 [Source:HGNC Symbol;Acc:HGNC:28428]	protein_coding	59.52	7235029	7239722	1768	17	p13.1	PHF23		4693
ENSG00000040933	1237.41453153432	-0.103829853164655	0.0382442186290279	-2.7149163164193	0.00662925194444879	0.016511568887578	inositol polyphosphate-4-phosphatase type I A [Source:HGNC Symbol;Acc:HGNC:6074]	protein_coding	47.33	98444854	98594392	9996	2	q11.2	INPP4A		149538
ENSG00000041353	87.6827067440191	0.362086255761352	0.151291749030816	2.39329810172001	0.0166976683627276	0.0365954976393814	RAB27B, member RAS oncogene family [Source:HGNC Symbol;Acc:HGNC:9767]	protein_coding	37.74	54717860	54895516	432	18	q21.2	RAB27B		177656
ENSG00000041357	5132.48698956892	0.142462840931732	0.0267871217518282	5.31833327416032	1.04722118893774e-07	1.0323972194953e-06	proteasome 20S subunit alpha 4 [Source:HGNC Symbol;Acc:HGNC:9533]	protein_coding	42.32	78540405	78552417	944	15	q25.1	PSMA4		12012
ENSG00000041515	21.0474572420457	0.0159884090803594	0.160338106808454	0.0997168383649422	0.920569132090522	0.944790038987597	myosin XVI [Source:HGNC Symbol;Acc:HGNC:29822]	protein_coding	38.48	108596152	109208005	6864	13	q33.3	MYO16		611853
ENSG00000041802	1878.92057423419	0.0899159682763608	0.0395069688505977	2.27595208876675	0.0228488773569263	0.047872230142043	large 60S subunit nuclear export GTPase 1 [Source:HGNC Symbol;Acc:HGNC:25652]	protein_coding	41.68	194640791	194672463	3283	3	q29	LSG1		31672
ENSG00000041880	1693.24928365734	-0.0369745093935541	0.0462232898077029	-0.799910814383281	0.423762471649734	0.526438663914174	poly(ADP-ribose) polymerase family member 3 [Source:HGNC Symbol;Acc:HGNC:273]	protein_coding	59.21	51942345	51948867	2096	3	p21.2	PARP3		6522
ENSG00000041982	7396.47686535595	1.04272210629502	0.164482233960223	6.33942086746698	2.30630432826454e-10	4.35550371750574e-09	tenascin C [Source:HGNC Symbol;Acc:HGNC:5318]	protein_coding	41.85	115019575	115118257	8500	9	q33.1	TNC		98682
ENSG00000041988	837.659206830807	0.0770380180250891	0.038439401978041	2.00414194968741	0.0450548568395113	0.0847068893447747	THAP domain containing 3 [Source:HGNC Symbol;Acc:HGNC:20855]	protein_coding	56.77	6624866	6635586	1366	1	p36.31	THAP3		10720
ENSG00000042062	861.112103283295	-0.366902318405844	0.178534343184948	-2.05507977826855	0.039871299744137	0.0764675074988903	RIPOR family member 3 [Source:HGNC Symbol;Acc:HGNC:16168]	protein_coding	51.6	50586108	50691542	4391	20	q13.13	RIPOR3		105434
ENSG00000042088	555.429389549203	0.123038534885181	0.0466326750411241	2.63846186770706	0.00832830661828352	0.0201076374787809	tyrosyl-DNA phosphodiesterase 1 [Source:HGNC Symbol;Acc:HGNC:18884]	protein_coding	42.14	89954939	90044764	3040	14	q32.11	TDP1		89825
ENSG00000042286	1142.62317881376	0.270872438011012	0.0725167399441415	3.73530909166161	0.000187484765283572	0.000758303909834627	apoptosis inducing factor mitochondria associated 2 [Source:HGNC Symbol;Acc:HGNC:21411]	protein_coding	50.25	70098223	70132934	2570	10	q22.1	AIFM2		34711
ENSG00000042317	452.38983940253	-0.179320938353857	0.0568780048176156	-3.15272905455924	0.00161751864404607	0.00490882271122791	spermatogenesis associated 7 [Source:HGNC Symbol;Acc:HGNC:20423]	protein_coding	37.9	88384924	88470350	2301	14	q31.3	SPATA7		85426
ENSG00000042429	1558.93907280201	-0.109567233723976	0.0379580833113074	-2.8865323052636	0.00389512757538402	0.0105063555794143	mediator complex subunit 17 [Source:HGNC Symbol;Acc:HGNC:2375]	protein_coding	39.79	93784227	93814963	2627	11	q21	MED17		30736
ENSG00000042445	5440.95733872534	-0.270103900925732	0.0485772126827885	-5.56030051970094	2.69310512145255e-08	3.06243986025302e-07	retinol saturase [Source:HGNC Symbol;Acc:HGNC:25991]	protein_coding	51.29	85341955	85354531	2335	2	p11.2	RETSAT		12576
ENSG00000042493	6621.16466671053	0.0611481502794881	0.0833358704812336	0.733755463600252	0.463097788491206	0.563573407368141	capping actin protein, gelsolin like [Source:HGNC Symbol;Acc:HGNC:1474]	protein_coding	51.32	85394753	85418432	1250	2	p11.2	CAPG		23679
ENSG00000042753	3209.00685038715	0.128938588915116	0.0293800313504181	4.38864708404341	1.1405798378172e-05	6.47592338287606e-05	adaptor related protein complex 2 subunit sigma 1 [Source:HGNC Symbol;Acc:HGNC:565]	protein_coding	52.84	46838136	46850846	793	19	q13.32	AP2S1		12710
ENSG00000042781	74.5947806388122	0.309418086956749	0.132547646508374	2.33439140646832	0.0195752363555855	0.0418562867758712	usherin [Source:HGNC Symbol;Acc:HGNC:12601]	protein_coding	36.36	215622891	216423448	19010	1	q41	USH2A		800557
ENSG00000042832	196.33400622546	-0.0348486631205454	0.121855155598118	-0.285984314323782	0.774890135412565	0.835768841963422	thyroglobulin [Source:HGNC Symbol;Acc:HGNC:11764]	protein_coding	45.9	132866958	133134903	745	8	q24.22	TG		267945
ENSG00000042980	1116.56682566755	0.0628019268951229	0.091729984012697	0.684639025843829	0.493571734203017	0.592001517548404	ADAM metallopeptidase domain 28 [Source:HGNC Symbol;Acc:HGNC:206]	protein_coding	35.71	24294069	24359014	7019	8	p21.2	ADAM28		64945
ENSG00000043039	2020.96140856339	-0.330794695305314	0.162077087935325	-2.04097136442453	0.0412536734741017	0.0785954110055125	BARX homeobox 2 [Source:HGNC Symbol;Acc:HGNC:956]	protein_coding	42.77	129375848	129452279	1905	11	q24.3	BARX2		76431
ENSG00000043093	1818.58749800445	0.20890542840464	0.0418483285647118	4.99196588178189	5.97678146297609e-07	4.74487440311708e-06	defective in cullin neddylation 1 domain containing 1 [Source:HGNC Symbol;Acc:HGNC:18184]	protein_coding	39.56	182938074	182985953	7849	3	q26.33	DCUN1D1		47879
ENSG00000043143	4059.35984794659	-0.0694792912457254	0.0496370877227984	-1.39974552160951	0.161589536852001	0.244235601201324	jade family PHD finger 2 [Source:HGNC Symbol;Acc:HGNC:22984]	protein_coding	53.79	134524312	134583230	1552	5	q31.1	JADE2		58918
ENSG00000043355	15.6425875115113	2.70667718831145	0.250633628983207	10.7993376598828	3.46695413588295e-27	1.57356875655167e-24	Zic family member 2 [Source:HGNC Symbol;Acc:HGNC:12873]	protein_coding	56.62	99981784	99986765	2963	13	q32.3	ZIC2		4981
ENSG00000043462	2343.16624807527	0.244833198487873	0.0454923117722137	5.38185880097248	7.37205833871423e-08	7.59532639125814e-07	lymphocyte cytosolic protein 2 [Source:HGNC Symbol;Acc:HGNC:6529]	protein_coding	44.62	170246233	170297815	4232	5	q35.1	LCP2		51582
ENSG00000043514	763.254200368606	0.250112629519198	0.0574534761558555	4.35330716701478	1.34099051492998e-05	7.44449301600025e-05	tRNA isopentenyltransferase 1 [Source:HGNC Symbol;Acc:HGNC:20286]	protein_coding	42.31	39838110	39883511	5930	1	p34.2	TRIT1		45401
ENSG00000043591	97.6627229100051	-0.353771641673715	0.194279467545098	-1.82094199733996	0.0686156742910491	0.120814512448009	adrenoceptor beta 1 [Source:HGNC Symbol;Acc:HGNC:285]	protein_coding	58.77	114043866	114046904	3039	10	q25.3	ADRB1		3038
ENSG00000044012	110.830626152804	1.32820374466228	0.27467406796044	4.83556294383632	1.32769352470612e-06	9.62666792913591e-06	guanylate cyclase activator 2B [Source:HGNC Symbol;Acc:HGNC:4683]	protein_coding	59.98	42153410	42155820	604	1	p34.2	GUCA2B		2410
ENSG00000044090	3888.55249769146	-0.0323612503159794	0.0443370927539163	-0.72989112063783	0.465456740281547	0.565553464960589	cullin 7 [Source:HGNC Symbol;Acc:HGNC:21024]	protein_coding	54.7	43037617	43053943	5406	6	p21.1	CUL7		16326
ENSG00000044115	38288.1104607859	0.145027311385101	0.0419224705286036	3.45941709914613	0.000541345891766937	0.00189892342968052	catenin alpha 1 [Source:HGNC Symbol;Acc:HGNC:2509]	protein_coding	44.15	138610967	138935034	696	5	q31.2	CTNNA1		324067
ENSG00000044446	6824.49693446923	0.119341024434452	0.0611898447660879	1.95034036923382	0.0511355640952262	0.0944645717865705	phosphorylase kinase regulatory subunit alpha 2 [Source:HGNC Symbol;Acc:HGNC:8926]	protein_coding	45.6	18892298	18984114	5077	X	p22.13	PHKA2		91816
ENSG00000044459	1137.71885525242	0.045399290968537	0.0464073664926925	0.978277683041671	0.327937004467621	0.431829406110208	centlein [Source:HGNC Symbol;Acc:HGNC:23432]	protein_coding	36.43	17134982	17503923	2272	9	p22.2	CNTLN		368941
ENSG00000044524	1222.57326990906	0.224747763647366	0.100938931406925	2.22657165589873	0.0259759150402166	0.0534912656545171	EPH receptor A3 [Source:HGNC Symbol;Acc:HGNC:3387]	protein_coding	34.59	89107621	89482134	5712	3	p11.1	EPHA3		374513
ENSG00000044574	21884.0889886729	0.0375106204725691	0.0465031059562808	0.806626131764922	0.419881913663085	0.523143720286462	heat shock protein family A (Hsp70) member 5 [Source:HGNC Symbol;Acc:HGNC:5238]	protein_coding	44.15	125234853	125241382	3921	9	q33.3	HSPA5		6529
ENSG00000046604	10442.0275824568	-0.629197346707729	0.123775908612809	-5.0833587388638	3.70818386162397e-07	3.13459591820919e-06	desmoglein 2 [Source:HGNC Symbol;Acc:HGNC:3049]	protein_coding	39.17	31498177	31549008	5697	18	q12.1	DSG2		50831
ENSG00000046647	1110.42291337296	-0.0698997525174841	0.0504879354441099	-1.38448427139317	0.166210220904288	0.249892824480115	gem nuclear organelle associated protein 8 [Source:HGNC Symbol;Acc:HGNC:26044]	protein_coding	41.07	14006726	14029893	3147	X	p22.2	GEMIN8		23167
ENSG00000046651	1880.62994961001	-0.0405425777495206	0.0532999839173876	-0.760648967781297	0.44686676342593	0.548344447225693	OFD1 centriole and centriolar satellite protein [Source:HGNC Symbol;Acc:HGNC:2567]	protein_coding	39.29	13734743	13777955	669	X	p22.2	OFD1		43212
ENSG00000046653	176.024533363036	-0.259585781355216	0.141381478334221	-1.83606639578038	0.0663478375158665	0.117420259501578	glycoprotein M6B [Source:HGNC Symbol;Acc:HGNC:4461]	protein_coding	41.49	13770939	13938638	3118	X	p22.2	GPM6B		167699
ENSG00000046889	4165.88009328426	-0.140561794282046	0.152516220330814	-0.921618657852665	0.356727522855859	0.461426829563574	phosphatidylinositol-3,4,5-trisphosphate dependent Rac exchange factor 2 [Source:HGNC Symbol;Acc:HGNC:22950]	protein_coding	37.16	67952046	68237032	10824	8	q13.2	PREX2		284986
ENSG00000047056	1236.32291124631	-0.0857041945331908	0.0482537323582528	-1.77611534579113	0.0757139073823266	0.130730961384658	WD repeat domain 37 [Source:HGNC Symbol;Acc:HGNC:31406]	protein_coding	45.48	1049538	1132384	4582	10	p15.3	WDR37		82846
ENSG00000047188	2973.62984240409	-0.0307104491486803	0.0559482958647483	-0.548907677597919	0.583068809038042	0.675095081288641	YTH domain containing 2 [Source:HGNC Symbol;Acc:HGNC:24721]	protein_coding	34.67	113513694	113595285	6305	5	q22.2	YTHDC2		81591
ENSG00000047230	818.708550852014	0.00185147735211636	0.0500831697428867	0.0369680545704542	0.970510477080733	0.978773990776199	CTP synthase 2 [Source:HGNC Symbol;Acc:HGNC:2520]	protein_coding	43.51	16587999	16712936	3953	X	p22.2	CTPS2		124937
ENSG00000047249	2541.82499378033	-0.0469766914405232	0.0548770262640736	-0.856035660796684	0.391978054633337	0.496389615085896	ATPase H+ transporting V1 subunit H [Source:HGNC Symbol;Acc:HGNC:18303]	protein_coding	39.2	53715543	53843558	2365	8	q11.23	ATP6V1H		128015
ENSG00000047315	4517.85260386935	-0.0775801327213025	0.0318999607001621	-2.43198207830106	0.015016450306945	0.0333340546006561	RNA polymerase II subunit B [Source:HGNC Symbol;Acc:HGNC:9188]	protein_coding	40.19	56977722	57031158	608	4	q12	POLR2B		53436
ENSG00000047346	2025.41550086725	-0.214584321409375	0.0563563464379036	-3.80763365570221	0.000140302912623069	0.000587534287260526	family with sequence similarity 214 member A [Source:HGNC Symbol;Acc:HGNC:25609]	protein_coding	37.21	52581317	52709817	1570	15	q21.3	FAM214A		128500
ENSG00000047365	1827.8022516018	0.10508125556211	0.0517917147189734	2.0289201879546	0.0424664201725259	0.0805939263680142	ArfGAP with RhoGAP domain, ankyrin repeat and PH domain 2 [Source:HGNC Symbol;Acc:HGNC:16924]	protein_coding	35.53	35948221	36244514	1969	4	p14	ARAP2		296293
ENSG00000047410	11041.0883378156	0.0163286739309488	0.0576514745504853	0.283230811670738	0.776999910646929	0.837325236113545	translocated promoter region, nuclear basket protein [Source:HGNC Symbol;Acc:HGNC:12017]	protein_coding	34.16	186311652	186375693	9636	1	q31.1	TPR		64041
ENSG00000047457	23569.6299578874	0.165074411586535	0.239626983935621	0.688880729855049	0.490898327001565	0.589753990690338	ceruloplasmin [Source:HGNC Symbol;Acc:HGNC:2295]	protein_coding	37.36	149162410	149221829	3411	3	q25.1	CP		59419
ENSG00000047578	1535.02175907671	0.0636030205785233	0.0315158282568264	2.01812943198619	0.0435777831525216	0.0823209181857937	katanin interacting protein [Source:HGNC Symbol;Acc:HGNC:29068]	protein_coding	47.84	27550133	27780369	440	16	p12.1	KATNIP		230236
ENSG00000047579	976.222919420949	0.214816414252468	0.0534376732950629	4.01994325363555	5.82121612093349e-05	0.000272300011514522	dystrobrevin binding protein 1 [Source:HGNC Symbol;Acc:HGNC:17328]	protein_coding	39.93	15522807	15663058	1383	6	p22.3	DTNBP1		140251
ENSG00000047597	58.3296203331806	0.300801328025279	0.174118617373605	1.72756556744217	0.0840661404852105	0.142528603244542	X-linked Kx blood group [Source:HGNC Symbol;Acc:HGNC:12811]	protein_coding	39.51	37685791	37732130	5174	X	p21.1	XK		46339
ENSG00000047617	208.651209677683	-0.260120580805584	0.0885801474963178	-2.93655619411106	0.00331878685278694	0.00912624203697231	anoctamin 2 [Source:HGNC Symbol;Acc:HGNC:1183]	protein_coding	44.4	5531869	5946232	463	12	p13.31	ANO2		414363
ENSG00000047621	1137.86019065467	0.0560665421434445	0.0406956699651449	1.37770289054006	0.168295038554001	0.252325934640651	chromosome 12 open reading frame 4 [Source:HGNC Symbol;Acc:HGNC:1184]	protein_coding	36.55	4487735	4538508	3817	12	p13.32	C12orf4		50773
ENSG00000047634	589.973018437723	-0.105036946122127	0.0818171323546788	-1.28380136408094	0.199211466194602	0.289141722892648	Scm polycomb group protein like 1 [Source:HGNC Symbol;Acc:HGNC:10580]	protein_coding	38.89	17737449	17754988	2704	X	p22.13	SCML1		17539
ENSG00000047644	3787.3725801114	0.222290308075069	0.0552678391759738	4.02205534700376	5.76924964493016e-05	0.000270102752418585	WWC family member 3 [Source:HGNC Symbol;Acc:HGNC:29237]	protein_coding	46.3	10015254	10144474	6951	X	p22.2	WWC3		129220
ENSG00000047648	1247.34423388638	-0.227119916259182	0.0627958519869477	-3.61679806982139	0.000298269807622992	0.00113509009575476	Rho GTPase activating protein 6 [Source:HGNC Symbol;Acc:HGNC:676]	protein_coding	39.23	11117651	11665920	2564	X	p22.2	ARHGAP6		548269
ENSG00000047662	20.4868372856484	-0.27544510796054	0.0970919157863059	-2.83695203385192	0.00455464539519402	0.0120019861688557	family with sequence similarity 184 member B [Source:HGNC Symbol;Acc:HGNC:29235]	protein_coding	44.07	17629306	17781621	6731	4	p15.31	FAM184B		152315
ENSG00000047849	23358.9300587649	0.369299298213795	0.0425783395081725	8.67340771104781	4.19377055345803e-18	3.93365981335049e-16	microtubule associated protein 4 [Source:HGNC Symbol;Acc:HGNC:6862]	protein_coding	43.43	47850690	48089272	3724	3	p21.31	MAP4		238582
ENSG00000047932	2615.51820119381	0.0404608789755265	0.0369897921387257	1.0938390468317	0.274025575526989	0.374546244447141	golgi associated PDZ and coiled-coil motif containing [Source:HGNC Symbol;Acc:HGNC:17643]	protein_coding	36.66	117560269	117602542	4597	6	q22.1	GOPC		42273
ENSG00000047936	17.4213604710995	1.99462516603423	0.242267267670526	8.2331599526967	1.82338465919522e-16	1.28086852228402e-14	ROS proto-oncogene 1, receptor tyrosine kinase [Source:HGNC Symbol;Acc:HGNC:10261]	protein_coding	37.25	117287353	117425942	7435	6	q22.1	ROS1		138589
ENSG00000048028	916.092121043702	-0.12812907489385	0.0461049507190846	-2.7790741101652	0.00545140862730459	0.0139977547885455	ubiquitin specific peptidase 28 [Source:HGNC Symbol;Acc:HGNC:12625]	protein_coding	41.45	113797874	113875570	4669	11	q23.2	USP28		77696
ENSG00000048052	815.80620841602	-0.0331540844845371	0.0733325429204543	-0.452106025022209	0.651192603439154	0.734118547728717	histone deacetylase 9 [Source:HGNC Symbol;Acc:HGNC:14065]	protein_coding	36.13	18086949	19002416	2524	7	p21.1	HDAC9		915467
ENSG00000048140	2847.25121818973	-0.0487642358087438	0.0490337569812555	-0.994503354645766	0.319977873031791	0.423642757692255	tetraspanin 17 [Source:HGNC Symbol;Acc:HGNC:13594]	protein_coding	58.7	176647387	176659054	2550	5	q35.2	TSPAN17		11667
ENSG00000048162	1706.64119457634	0.0286463216596726	0.0355540316285109	0.805712329869814	0.420408738451689	0.523639284529901	NOP16 nucleolar protein [Source:HGNC Symbol;Acc:HGNC:26934]	protein_coding	49.26	176383938	176388927	954	5	q35.2	NOP16		4989
ENSG00000048342	1344.41232909082	-0.0454379787031556	0.0711713456809505	-0.638430793578734	0.523193291001638	0.61987861660949	coiled-coil and C2 domain containing 2A [Source:HGNC Symbol;Acc:HGNC:29253]	protein_coding	40.21	15469865	15601552	1521	4	p15.32	CC2D2A		131687
ENSG00000048392	4262.4730757952	-0.168368829273214	0.0695053830345623	-2.42238546026703	0.0154189856567384	0.0341249154735263	ribonucleotide reductase regulatory TP53 inducible subunit M2B [Source:HGNC Symbol;Acc:HGNC:17296]	protein_coding	37.81	102204502	102238961	4774	8	q22.3	RRM2B		34459
ENSG00000048405	1151.78641087669	-0.000795713698470003	0.0484893619629444	-0.0164100674097978	0.986907248199829	0.990715801026042	zinc finger protein 800 [Source:HGNC Symbol;Acc:HGNC:27267]	protein_coding	37.8	127346790	127431924	1478	7	q31.33	ZNF800		85134
ENSG00000048462	61.148228560633	0.0523930269296322	0.22546783233931	0.232374731180212	0.81624697340705	0.86632478497457	TNF receptor superfamily member 17 [Source:HGNC Symbol;Acc:HGNC:11913]	protein_coding	40.26	11965210	11968068	891	16	p13.13	TNFRSF17		2858
ENSG00000048471	5963.19631435904	0.00845556126785818	0.0535690395795126	0.157844182651578	0.874579582312343	0.911191196287794	sorting nexin 29 [Source:HGNC Symbol;Acc:HGNC:30542]	protein_coding	47.13	11976734	12574287	540	16	p13.13	SNX29		597553
ENSG00000048540	150.422736342723	0.493637371108395	0.168079927025689	2.93692042734495	0.00331489148869568	0.00911707528594319	LIM domain only 3 [Source:HGNC Symbol;Acc:HGNC:6643]	protein_coding	35.63	16548372	16610594	3515	12	p12.3	LMO3		62222
ENSG00000048544	2023.12739968379	-0.0170303056854053	0.0385135538522884	-0.442189930088558	0.65835177235109	0.740235186387273	mitochondrial ribosomal protein S10 [Source:HGNC Symbol;Acc:HGNC:14502]	protein_coding	41.02	42206807	42217861	2100	6	p21.1	MRPS10		11054
ENSG00000048649	2717.13691869033	-0.0559924476536675	0.0331352465143898	-1.68981533393305	0.0910632892849791	0.152213019697915	remodeling and spacing factor 1 [Source:HGNC Symbol;Acc:HGNC:18118]	protein_coding	39.02	77660009	77820869	11242	11	q14.1	RSF1		160860
ENSG00000048707	4555.60194604458	-0.127559284076674	0.047144081433141	-2.70573272824451	0.00681538740941389	0.0169128752856032	vacuolar protein sorting 13 homolog D [Source:HGNC Symbol;Acc:HGNC:23595]	protein_coding	42.34	12230030	12512047	16357	1	p36.22	VPS13D		282017
ENSG00000048740	2049.46959103747	0.170730798787044	0.0822197742265816	2.07651748491236	0.0378461156932961	0.0731367058896173	CUGBP Elav-like family member 2 [Source:HGNC Symbol;Acc:HGNC:2550]	protein_coding	41.91	10798397	11336675	2724	10	p14	CELF2		538278
ENSG00000048828	12081.3489315381	-0.15025688615017	0.0540459944475875	-2.78016692422757	0.00543309628584603	0.013958653171378	family with sequence similarity 120A [Source:HGNC Symbol;Acc:HGNC:13247]	protein_coding	42.42	93451685	93566112	5160	9	q22.31	FAM120A		114427
ENSG00000048991	1602.83272489715	0.145245057477211	0.0384200057353912	3.78045382079202	0.000156542754068509	0.000645380912162018	R3H domain containing 1 [Source:HGNC Symbol;Acc:HGNC:9757]	protein_coding	37.98	135531455	135725270	539	2	q21.3	R3HDM1		193815
ENSG00000049089	496.669355438054	0.221503898007094	0.147215424758954	1.50462424959733	0.132420708161737	0.207332191368247	collagen type IX alpha 2 chain [Source:HGNC Symbol;Acc:HGNC:2218]	protein_coding	57.43	40300489	40317813	2852	1	p34.2	COL9A2		17324
ENSG00000049130	3076.255902955	-0.120088052027031	0.115977283017434	-1.03544460520755	0.300461323735182	0.402907685335989	KIT ligand [Source:HGNC Symbol;Acc:HGNC:6343]	protein_coding	36.84	88492793	88580851	5191	12	q21.32	KITLG		88058
ENSG00000049167	400.709685268291	-0.0976564942277264	0.0395847030330765	-2.46702606676437	0.0136240439314385	0.0306371065514763	ERCC excision repair 8, CSA ubiquitin ligase complex subunit [Source:HGNC Symbol;Acc:HGNC:3439]	protein_coding	37.18	60866454	60945073	9414	5	q12.1	ERCC8		78619
ENSG00000049192	145.289006915065	0.467129550383444	0.0961114256661571	4.86029155374323	1.17213002098636e-06	8.64866757821417e-06	ADAM metallopeptidase with thrombospondin type 1 motif 6 [Source:HGNC Symbol;Acc:HGNC:222]	protein_coding	35.91	65148738	65481920	7309	5	q12.3	ADAMTS6		333182
ENSG00000049239	6542.87992656976	0.213947328522049	0.060463774566637	3.53843818146447	0.000402501515851311	0.00147239902240522	hexose-6-phosphate dehydrogenase/glucose 1-dehydrogenase [Source:HGNC Symbol;Acc:HGNC:4795]	protein_coding	52.29	9234774	9271337	9147	1	p36.22	H6PD		36563
ENSG00000049245	6490.46399958372	-0.128476089744889	0.0273213781212605	-4.70240151044625	2.57119254682506e-06	1.72123520863574e-05	vesicle associated membrane protein 3 [Source:HGNC Symbol;Acc:HGNC:12644]	protein_coding	42.69	7771296	7781432	2178	1	p36.23	VAMP3		10136
ENSG00000049246	1897.61636341234	-0.413756916167583	0.106302901992603	-3.89224478741299	9.93209570334123e-05	0.000434064414161374	period circadian regulator 3 [Source:HGNC Symbol;Acc:HGNC:8847]	protein_coding	40.55	7784291	7845177	1524	1	p36.23	PER3		60886
ENSG00000049247	19.6022719757755	-0.53640853871513	0.245871070293341	-2.1816659360337	0.0291341967021167	0.0586770025921866	urotensin 2 [Source:HGNC Symbol;Acc:HGNC:12636]	protein_coding	40.81	7843083	7853512	1601	1	p36.23	UTS2		10429
ENSG00000049249	239.18421158753	0.504619270804711	0.14124930205171	3.57254346375442	0.000353530783396826	0.00131697521170347	TNF receptor superfamily member 9 [Source:HGNC Symbol;Acc:HGNC:11924]	protein_coding	43.92	7915871	7943165	5872	1	p36.23	TNFRSF9		27294
ENSG00000049283	239.72735187925	-0.079948316165074	0.187816218352624	-0.425673122727726	0.670346049435987	0.750393580587594	epsin 3 [Source:HGNC Symbol;Acc:HGNC:18235]	protein_coding	58.65	50532682	50543750	3879	17	q21.33	EPN3		11068
ENSG00000049323	5126.77803605562	0.813118122954765	0.111625345707362	7.28435032207149	3.23224106805444e-13	1.20573737497286e-11	latent transforming growth factor beta binding protein 1 [Source:HGNC Symbol;Acc:HGNC:6714]	protein_coding	40.26	32946953	33399509	6502	2	p22.3	LTBP1		452556
ENSG00000049449	6650.21955793937	0.311429885242274	0.0480801363914528	6.47730868953269	9.33730453296703e-11	1.96010919348585e-09	reticulocalbin 1 [Source:HGNC Symbol;Acc:HGNC:9934]	protein_coding	46.64	32091074	32105722	2369	11	p13	RCN1		14648
ENSG00000049540	1712.98156711156	0.126925462725326	0.114545128505381	1.10808259051683	0.267826148904402	0.36771426671222	elastin [Source:HGNC Symbol;Acc:HGNC:3327]	protein_coding	54.95	74027789	74069907	2583	7	q11.23	ELN		42118
ENSG00000049541	1707.04466531957	0.0928518161270697	0.0336491117472703	2.75941358644042	0.00579051991428392	0.0147369458358038	replication factor C subunit 2 [Source:HGNC Symbol;Acc:HGNC:9970]	protein_coding	48.96	74231499	74254458	1576	7	q11.23	RFC2		22959
ENSG00000049618	4212.05661074006	0.0648609057701356	0.0374155560090711	1.73352778064853	0.0830019041754125	0.141078024411273	AT-rich interaction domain 1B [Source:HGNC Symbol;Acc:HGNC:18040]	protein_coding	40.89	156776020	157210779	10813	6	q25.3	ARID1B		434759
ENSG00000049656	10780.338654524	-0.146587706704632	0.0700580566460649	-2.09237472065771	0.0364050083244787	0.070876914669046	CLPTM1 like [Source:HGNC Symbol;Acc:HGNC:24308]	protein_coding	56.18	1317752	1345099	2492	5	p15.33	CLPTM1L		27347
ENSG00000049759	6507.05136940442	-0.368563377880494	0.0762163742054952	-4.83575060769449	1.32644141723733e-06	9.62188863545377e-06	NEDD4 like E3 ubiquitin protein ligase [Source:HGNC Symbol;Acc:HGNC:7728]	protein_coding	43.38	58044226	58401540	8633	18	q21.31	NEDD4L		357314
ENSG00000049768	156.544855302816	0.632582725346391	0.117754334478685	5.37205469460571	7.78444877281552e-08	7.96960569315315e-07	forkhead box P3 [Source:HGNC Symbol;Acc:HGNC:6106]	protein_coding	53.75	49250438	49270477	2264	X	p11.23	FOXP3		20039
ENSG00000049769	324.97613601558	0.0706308304371033	0.0632668356264968	1.11639581366264	0.264252744679362	0.363830646158013	protein phosphatase 1 regulatory subunit 3F [Source:HGNC Symbol;Acc:HGNC:14944]	protein_coding	47.9	49269793	49301461	3477	X	p11.23	PPP1R3F		31668
ENSG00000049860	7457.17699395354	0.106912785553721	0.0624897402069174	1.71088542214625	0.0871022662282813	0.146649561536244	hexosaminidase subunit beta [Source:HGNC Symbol;Acc:HGNC:4879]	protein_coding	42.11	74640023	74722647	2021	5	q13.3	HEXB		82624
ENSG00000049883	616.6022597201	-0.084531229695282	0.0486513609918325	-1.73748951667504	0.0823008028455255	0.140106496829033	pentatricopeptide repeat domain 2 [Source:HGNC Symbol;Acc:HGNC:25734]	protein_coding	40.38	72320367	72368395	11145	5	q13.2	PTCD2		48028
ENSG00000050030	127.520682653974	0.34623477655859	0.285471296996881	1.21285320170866	0.225185950637921	0.319441596380937	neurite extension and migration factor [Source:HGNC Symbol;Acc:HGNC:29433]	protein_coding	39.49	74732856	74925472	11717	X	q13.3	NEXMIF		192616
ENSG00000050130	3451.96975373121	-0.106215813099651	0.0392493142142447	-2.70618264869205	0.00680616002177863	0.0168977292951961	JNK1/MAPK8 associated membrane protein [Source:HGNC Symbol;Acc:HGNC:20184]	protein_coding	36.78	59484443	59505410	2347	14	q23.1	JKAMP		20967
ENSG00000050165	4356.39863358138	-0.136182292309265	0.0948015187554317	-1.43649905715737	0.150860384442462	0.230639858521559	dickkopf WNT signaling pathway inhibitor 3 [Source:HGNC Symbol;Acc:HGNC:2893]	protein_coding	48.21	11956207	12009769	9549	11	p15.3	DKK3		53562
ENSG00000050327	770.483714910474	0.00463460696154118	0.0718304842993237	0.0645214494479583	0.948555028504337	0.965149388483815	Rho guanine nucleotide exchange factor 5 [Source:HGNC Symbol;Acc:HGNC:13209]	protein_coding	48.06	144355288	144380632	771	7	q35	ARHGEF5		25344
ENSG00000050344	1678.43158814473	0.765929302928604	0.0881833911954325	8.68564128171424	3.76611634879305e-18	3.55306802278284e-16	nuclear factor, erythroid 2 like 3 [Source:HGNC Symbol;Acc:HGNC:7783]	protein_coding	44.68	26152198	26187137	3740	7	p15.2	NFE2L3		34939
ENSG00000050393	1944.10740836517	-0.119205933188186	0.0424594995240562	-2.80752092051032	0.00499244369584458	0.0129761244930777	mitochondrial calcium uniporter regulator 1 [Source:HGNC Symbol;Acc:HGNC:21097]	protein_coding	41.24	13786557	13814568	5471	6	p23	MCUR1		28011
ENSG00000050405	5672.67924636078	-0.210297487381036	0.0670863764683316	-3.13472717490275	0.00172014007765	0.00517189420789819	LIM domain and actin binding 1 [Source:HGNC Symbol;Acc:HGNC:24636]	protein_coding	42.32	50175788	50283546	2652	12	q13.12	LIMA1		107758
ENSG00000050426	4018.79718430774	-0.180992235515061	0.0448670067825732	-4.03397169755841	5.48419264053712e-05	0.000258022597790652	LETM1 domain containing 1 [Source:HGNC Symbol;Acc:HGNC:24241]	protein_coding	45.34	51047962	51060424	1186	12	q13.12	LETMD1		12462
ENSG00000050438	93.3110216649057	0.219169433775515	0.0975391004756449	2.24699051669274	0.0246406331852022	0.0510786349893046	solute carrier family 4 member 8 [Source:HGNC Symbol;Acc:HGNC:11034]	protein_coding	42.72	51391317	51515763	2262	12	q13.13	SLC4A8		124446
ENSG00000050555	1064.90255313507	0.662366801786769	0.163546475599288	4.05002186295755	5.1212848056234e-05	0.000243133670394532	laminin subunit gamma 3 [Source:HGNC Symbol;Acc:HGNC:6494]	protein_coding	53.66	131009174	131094473	7455	9	q34.12	LAMC3		85299
ENSG00000050628	7403.55685753398	0.101679613822382	0.234994628641533	0.432689097662255	0.665240651269751	0.745707381055143	prostaglandin E receptor 3 [Source:HGNC Symbol;Acc:HGNC:9595]	protein_coding	38.05	70852353	71047808	1914	1	p31.1	PTGER3		195455
ENSG00000050730	60.4417280961118	0.248522798323171	0.159603509573366	1.55712614959091	0.119440537656945	0.190426567553473	TNFAIP3 interacting protein 3 [Source:HGNC Symbol;Acc:HGNC:19315]	protein_coding	37.14	121131408	121227466	2397	4	q27	TNIP3		96058
ENSG00000050748	2893.08774079303	-0.0509633089024205	0.0380079096894793	-1.34086060819407	0.179965713806793	0.266341149874466	mitogen-activated protein kinase 9 [Source:HGNC Symbol;Acc:HGNC:6886]	protein_coding	43.58	180233143	180292099	4799	5	q35.3	MAPK9		58956
ENSG00000050767	11103.3169482112	-0.188149948260177	0.130541927713643	-1.44129898765478	0.149500233181719	0.228957653074325	collagen type XXIII alpha 1 chain [Source:HGNC Symbol;Acc:HGNC:22990]	protein_coding	50.61	178237476	178590393	2764	5	q35.3	COL23A1		352917
ENSG00000050820	5629.99473334063	-0.0655584465563355	0.0552058995964366	-1.1875260983985	0.235020168475203	0.331019206132031	BCAR1 scaffold protein, Cas family member [Source:HGNC Symbol;Acc:HGNC:971]	protein_coding	59.7	75228181	75268053	4064	16	q23.1	BCAR1		39872
ENSG00000051009	2059.71029192936	-0.136872784647466	0.0390118945617257	-3.50848853112997	0.00045066066468205	0.00162436041887953	family with sequence similarity 160 member A2 [Source:HGNC Symbol;Acc:HGNC:25378]	protein_coding	44.55	6211345	6234711	3364	11	p15.4	FAM160A2		23366
ENSG00000051108	13389.3460593682	-0.198384042006333	0.0547355546505675	-3.62440909337302	0.000289622866174765	0.00110868371064353	homocysteine inducible ER protein with ubiquitin like domain 1 [Source:HGNC Symbol;Acc:HGNC:13744]	protein_coding	42.95	56932142	56944864	570	16	q13	HERPUD1		12722
ENSG00000051128	1905.88855429072	0.0642371586413184	0.0552246247553246	1.16319773879722	0.244749283765975	0.342345196764975	homer scaffold protein 3 [Source:HGNC Symbol;Acc:HGNC:17514]	protein_coding	56.77	18929201	18941261	1418	19	p13.11	HOMER3		12060
ENSG00000051180	72.1379705334486	0.487581331132006	0.0670355464731142	7.27347439954948	3.50357217343251e-13	1.29210149223385e-11	RAD51 recombinase [Source:HGNC Symbol;Acc:HGNC:9817]	protein_coding	43.47	40694774	40732340	566	15	q15.1	RAD51		37566
ENSG00000051341	41.1854681751718	0.835856782646823	0.0768227333073069	10.8803312074724	1.43042270518119e-27	7.03377855665914e-25	DNA polymerase theta [Source:HGNC Symbol;Acc:HGNC:9186]	protein_coding	39.03	121431431	121545988	8757	3	q13.33	POLQ		114557
ENSG00000051382	4758.7197609876	0.207837960866108	0.0616277118983777	3.37247570068522	0.000744956596126846	0.0025017406219682	phosphatidylinositol-4,5-bisphosphate 3-kinase catalytic subunit beta [Source:HGNC Symbol;Acc:HGNC:8976]	protein_coding	40.59	138652698	138834928	6259	3	q22.3	PIK3CB		182230
ENSG00000051523	7502.32047504721	0.186874497755531	0.0532475038160199	3.50954475539769	0.000448874508211101	0.00161936119269487	cytochrome b-245 alpha chain [Source:HGNC Symbol;Acc:HGNC:2577]	protein_coding	61.63	88643289	88651054	692	16	q24.2	CYBA		7765
ENSG00000051596	223.946290907397	0.162242028076203	0.083116809234962	1.95197613538753	0.0509410380103302	0.0941588135087855	THO complex 3 [Source:HGNC Symbol;Acc:HGNC:19072]	protein_coding	43.01	175917873	176034680	453	5	q35.2	THOC3		116807
ENSG00000051620	3437.13677205978	0.108714075943066	0.051900246666565	2.0946735887693	0.0362000185997805	0.0705507754338989	heme binding protein 2 [Source:HGNC Symbol;Acc:HGNC:15716]	protein_coding	47.12	138403531	138422197	661	6	q24.1	HEBP2		18666
ENSG00000051825	636.108869677586	0.0301335173336736	0.0473263743957387	0.636717215684007	0.52430905769924	0.62083793631681	M-phase phosphoprotein 9 [Source:HGNC Symbol;Acc:HGNC:7215]	protein_coding	42.99	123152320	123244014	484	12	q24.31	MPHOSPH9		91694
ENSG00000052126	4711.31193728099	0.588578430317615	0.091427937712067	6.4376212025171	1.21360407502272e-10	2.49280421840427e-09	pleckstrin homology domain containing A5 [Source:HGNC Symbol;Acc:HGNC:30036]	protein_coding	38.1	19129733	19376400	1954	12	p12.3	PLEKHA5		246667
ENSG00000052344	3780.4250067399	-0.351084710976645	0.119326038975803	-2.94223049713264	0.00325857282794067	0.00898960579377648	serine protease 8 [Source:HGNC Symbol;Acc:HGNC:9491]	protein_coding	58.95	31131433	31135727	1837	16	p11.2	PRSS8		4294
ENSG00000052723	2671.41832523389	-0.0835468183581739	0.0347624608221151	-2.4033631791977	0.0162450447917188	0.0357289701592871	suppressor of IKBKE 1 [Source:HGNC Symbol;Acc:HGNC:26119]	protein_coding	36.9	114769479	114780685	5494	1	p13.2	SIKE1		11206
ENSG00000052749	1340.23537601862	0.250341467151736	0.058944862787572	4.24704470097635	2.16608755041872e-05	0.000114009415117238	ribosomal RNA processing 12 homolog [Source:HGNC Symbol;Acc:HGNC:29100]	protein_coding	50.49	97356358	97426076	1919	10	q24.1	RRP12		69718
ENSG00000052795	4518.10728510699	-0.051972011561508	0.0866929488859945	-0.599495255719744	0.548842672852441	0.643920906107769	folliculin interacting protein 2 [Source:HGNC Symbol;Acc:HGNC:29280]	protein_coding	40.58	158769026	158908050	7038	4	q32.1	FNIP2		139024
ENSG00000052802	3860.11697550051	-0.0858872202829136	0.0681465696543248	-1.26033079461782	0.207550055490094	0.29905121207936	methylsterol monooxygenase 1 [Source:HGNC Symbol;Acc:HGNC:10545]	protein_coding	37	165327667	165343164	2227	4	q32.3	MSMO1		15497
ENSG00000052841	4288.72408982724	0.141807799848984	0.0407725945215494	3.47801756334232	0.000505136825828117	0.00178697520660843	tetratricopeptide repeat domain 17 [Source:HGNC Symbol;Acc:HGNC:25596]	protein_coding	37.9	43358920	43494933	3648	11	p12	TTC17		136013
ENSG00000052850	19.3290038796551	0.0365358636832438	0.192974191995766	0.189330310469938	0.849833940592589	0.892862114211456	ALX homeobox 4 [Source:HGNC Symbol;Acc:HGNC:450]	protein_coding	52.82	44260440	44310139	5727	11	p11.2	ALX4		49699
ENSG00000053108	130.873317754263	-0.194891871884471	0.205543954816712	-0.948176131272067	0.343039796173073	0.447216740780948	follistatin like 4 [Source:HGNC Symbol;Acc:HGNC:21389]	protein_coding	46.68	133196455	133612541	5396	5	q31.1	FSTL4		416086
ENSG00000053254	4929.03457058642	-0.134395815413972	0.050487909181766	-2.66194060304858	0.00776915866623849	0.0189522155257144	forkhead box N3 [Source:HGNC Symbol;Acc:HGNC:1928]	protein_coding	44.31	89124871	89619149	513	14	q32.11	FOXN3		494278
ENSG00000053328	65.9370181442853	-0.186581301497234	0.125344087092154	-1.48855287732925	0.136605148207664	0.212754749972719	methyltransferase like 24 [Source:HGNC Symbol;Acc:HGNC:21566]	protein_coding	40.62	110243940	110358349	3184	6	q21	METTL24		114409
ENSG00000053371	3622.10795396067	-0.169430274308888	0.0460613686532058	-3.67835952909957	0.000234738914349158	0.000924989889058716	aldo-keto reductase family 7 member A2 [Source:HGNC Symbol;Acc:HGNC:389]	protein_coding	52.86	19303965	19312144	1360	1	p36.13	AKR7A2		8179
ENSG00000053372	2096.93806555725	0.0668557062043227	0.0339188275204238	1.97105003597387	0.048718152885198	0.090732177994733	MRT4 homolog, ribosome maturation factor [Source:HGNC Symbol;Acc:HGNC:18477]	protein_coding	52.85	19251805	19260128	2049	1	p36.13	MRTO4		8323
ENSG00000053438	104.947443352131	-0.729883087531194	0.150118190717408	-4.86205625076559	1.16172596941149e-06	8.58048580138382e-06	neuronatin [Source:HGNC Symbol;Acc:HGNC:7860]	protein_coding	54.16	37521206	37523690	1222	20	q11.23	NNAT		2484
ENSG00000053501	2134.09787829266	-0.0101207028311466	0.0262578085040907	-0.385435929642412	0.69991446696844	0.774094333117289	unconventional SNARE in the ER 1 [Source:HGNC Symbol;Acc:HGNC:30882]	protein_coding	55.26	17215346	17219829	559	19	p13.11	USE1		4483
ENSG00000053524	65.4289617834517	0.362292843630081	0.0929353708570907	3.8983310690952	9.68579348790098e-05	0.000424443345741748	MCF.2 cell line derived transforming sequence-like 2 [Source:HGNC Symbol;Acc:HGNC:30319]	protein_coding	42.39	183178041	183428778	5326	3	q27.1	MCF2L2		250737
ENSG00000053702	1888.79026587692	-0.112497002185147	0.0607569257230871	-1.85159141688433	0.0640845164884478	0.114274664731653	nuclear receptor interacting protein 2 [Source:HGNC Symbol;Acc:HGNC:23078]	protein_coding	51.39	2825348	2835544	2757	12	p13.33	NRIP2		10196
ENSG00000053747	1412.65832097927	0.572789348969628	0.135752255043496	4.21937262689377	2.44983081644241e-05	0.000126603199549079	laminin subunit alpha 3 [Source:HGNC Symbol;Acc:HGNC:6483]	protein_coding	42.46	23689453	23956222	10651	18	q11.2	LAMA3		266769
ENSG00000053770	2947.83495539612	-0.233778882543062	0.039749235697215	-5.88134283445962	4.06951254139601e-09	5.63446928406426e-08	adaptor related protein complex 5 subunit mu 1 [Source:HGNC Symbol;Acc:HGNC:20192]	protein_coding	35.15	57268924	57298742	11675	14	q22.3	AP5M1		29818
ENSG00000053900	1096.07069801817	0.0244024573868297	0.0418255627687071	0.583434047780156	0.559601142965123	0.653989754907818	anaphase promoting complex subunit 4 [Source:HGNC Symbol;Acc:HGNC:19990]	protein_coding	37.91	25377263	25418498	2635	4	p15.2	ANAPC4		41235
ENSG00000053918	1795.22227535543	-0.226262243416878	0.0570105873548048	-3.96877586980007	7.22427899712377e-05	0.000328186940891174	potassium voltage-gated channel subfamily Q member 1 [Source:HGNC Symbol;Acc:HGNC:6294]	protein_coding	51.55	2444684	2849105	582	11	p15.5	KCNQ1		404421
ENSG00000054116	3013.02947771543	0.0213361215351318	0.0275780846564507	0.773662195940107	0.439130581370625	0.541184168292028	trafficking protein particle complex 3 [Source:HGNC Symbol;Acc:HGNC:19942]	protein_coding	49.8	36136570	36156053	1114	1	p34.3	TRAPPC3		19483
ENSG00000054118	7825.26767760536	0.126190900574114	0.0338800599889201	3.7246362791383	0.000195597027062318	0.000785826431824766	thyroid hormone receptor associated protein 3 [Source:HGNC Symbol;Acc:HGNC:22964]	protein_coding	43.71	36224432	36305357	4405	1	p34.3	THRAP3		80925
ENSG00000054148	5691.32544292774	-0.163853136069281	0.0410117666513305	-3.99527134400989	6.46201987820277e-05	0.000297980098219938	phosphohistidine phosphatase 1 [Source:HGNC Symbol;Acc:HGNC:30033]	protein_coding	66.23	136848724	136851027	985	9	q34.3	PHPT1		2303
ENSG00000054179	929.940247207541	-0.729985374940654	0.120498342220709	-6.05805326021487	1.37778781428502e-09	2.17908020101395e-08	ectonucleoside triphosphate diphosphohydrolase 2 [Source:HGNC Symbol;Acc:HGNC:3364]	protein_coding	65.81	137048107	137054061	1427	9	q34.3	ENTPD2		5954
ENSG00000054219	443.388551825272	0.453779356666204	0.144307403183884	3.14453275891864	0.0016635228527052	0.00502962275588733	lymphocyte antigen 75 [Source:HGNC Symbol;Acc:HGNC:6729]	protein_coding	37.97	159803355	159904756	6932	2	q24.2	LY75		101401
ENSG00000054267	3073.08349402532	-0.0606376267642383	0.0356044329909557	-1.70309204979171	0.0885508435141511	0.148718126444228	AT-rich interaction domain 4B [Source:HGNC Symbol;Acc:HGNC:15550]	protein_coding	39.95	235131634	235328219	3463	1	q42.3	ARID4B		196585
ENSG00000054277	401.773561544672	-0.0110543542681245	0.103811617611667	-0.106484751152574	0.915197753435174	0.941116280522426	opsin 3 [Source:HGNC Symbol;Acc:HGNC:14007]	protein_coding	39.62	241590102	241677376	795	1	q43	OPN3		87274
ENSG00000054282	1590.31016318225	0.00542108274258207	0.0418903711573042	0.129411189082693	0.89703229452279	0.928009954337262	SHH signaling and ciliogenesis regulator SDCCAG8 [Source:HGNC Symbol;Acc:HGNC:10671]	protein_coding	39.81	243256034	243500091	699	1	q43	SDCCAG8		244057
ENSG00000054356	182.468454282858	0.865614094609791	0.179313099854489	4.82738904916723	1.38334712389407e-06	9.99446739956773e-06	protein tyrosine phosphatase receptor type N [Source:HGNC Symbol;Acc:HGNC:9676]	protein_coding	53.59	219289623	219309648	3612	2	q35	PTPRN		20025
ENSG00000054392	865.614379871664	-0.389992105563192	0.0647287685755443	-6.02501969596465	1.69089031261796e-09	2.61066385374421e-08	hedgehog acyltransferase [Source:HGNC Symbol;Acc:HGNC:18270]	protein_coding	42.26	210328252	210676296	3639	1	q32.2	HHAT		348044
ENSG00000054523	3960.15540855547	-0.0751874489144402	0.0474505195239766	-1.58454427198522	0.113069915222486	0.182130783632646	kinesin family member 1B [Source:HGNC Symbol;Acc:HGNC:16636]	protein_coding	42.04	10210570	10381603	7800	1	p36.22	KIF1B		171033
ENSG00000054598	2166.556177658	-0.253104380213192	0.068820748102713	-3.6777336368887	0.000235315502921894	0.000926586912378932	forkhead box C1 [Source:HGNC Symbol;Acc:HGNC:3800]	protein_coding	56.26	1609915	1613897	3983	6	p25.3	FOXC1		3982
ENSG00000054611	2699.64785234366	0.224832275031622	0.0354311753532984	6.34560589056753	2.21551744099775e-10	4.21962459097072e-09	TBC1 domain family member 22A [Source:HGNC Symbol;Acc:HGNC:1309]	protein_coding	49.42	46762617	47175699	3758	22	q13.31	TBC1D22A		413082
ENSG00000054654	18092.89808866	-0.167772065405481	0.081429961340016	-2.06032353011857	0.03936762191947	0.0756158203546141	spectrin repeat containing nuclear envelope protein 2 [Source:HGNC Symbol;Acc:HGNC:17084]	protein_coding	41.08	63761899	64226433	3229	14	q23.2	SYNE2		464534
ENSG00000054690	847.411771515021	-0.540883468590121	0.0759494383042942	-7.12162565867902	1.06661426452907e-12	3.4754919017095e-11	pleckstrin homology, MyTH4 and FERM domain containing H1 [Source:HGNC Symbol;Acc:HGNC:17733]	protein_coding	48.02	67533290	67589612	6615	14	q24.1	PLEKHH1		56322
ENSG00000054793	2898.23344713471	0.0145755411373378	0.110767703444194	0.131586560740434	0.895311316060633	0.926839982501811	ATPase phospholipid transporting 9A (putative) [Source:HGNC Symbol;Acc:HGNC:13540]	protein_coding	46.63	51596514	51768390	7437	20	q13.2	ATP9A		171876
ENSG00000054803	303.492817202752	-0.170693481293694	0.22686707009174	-0.752394259883861	0.451813997506621	0.553201972197988	cerebellin 4 precursor [Source:HGNC Symbol;Acc:HGNC:16231]	protein_coding	44	55997357	56005519	3154	20	q13.2	CBLN4		8162
ENSG00000054938	68.2085896067415	0.744661407186081	0.236856378148527	3.14393647748477	0.00166691619672583	0.00503706687602795	chordin like 2 [Source:HGNC Symbol;Acc:HGNC:24168]	protein_coding	51.61	74696429	74731426	344	11	q13.4	CHRDL2		34997
ENSG00000054965	5805.62475031276	0.156907585684227	0.0381507414306181	4.11283188216887	3.90835011612881e-05	0.000192300780274173	family with sequence similarity 168 member A [Source:HGNC Symbol;Acc:HGNC:28999]	protein_coding	41.55	73400487	73598189	7296	11	q13.4	FAM168A		197702
ENSG00000054967	482.678673700112	0.122128328023005	0.0598136465153607	2.04181378561564	0.0411700062733034	0.0784851611603494	RELT TNF receptor [Source:HGNC Symbol;Acc:HGNC:13764]	protein_coding	59.72	73376399	73397474	3402	11	q13.4	RELT		21075
ENSG00000054983	2614.36833678438	-0.0320157592086263	0.0658182984045255	-0.486426419167727	0.626664862942544	0.713205970751064	galactosylceramidase [Source:HGNC Symbol;Acc:HGNC:4115]	protein_coding	39.12	87837820	87993665	2067	14	q31.3	GALC		155845
ENSG00000055044	1991.74126119471	0.0853498135039617	0.0440044061468674	1.93957426033887	0.0524314515371577	0.0964522349045979	NOP58 ribonucleoprotein [Source:HGNC Symbol;Acc:HGNC:29926]	protein_coding	41.15	202265736	202303661	1994	2	q33.1	NOP58		37925
ENSG00000055070	6778.23218645484	0.115171655457059	0.0351284615527893	3.27858523732914	0.00104328851320336	0.0033464010088458	SUZ RNA binding domain containing 1 [Source:HGNC Symbol;Acc:HGNC:30232]	protein_coding	48.1	16352575	16398145	490	1	p36.13	SZRD1		45570
ENSG00000055118	91.2579840329865	-0.932463546651698	0.211227272062604	-4.41450357023657	1.01242045325676e-05	5.8319299591755e-05	potassium voltage-gated channel subfamily H member 2 [Source:HGNC Symbol;Acc:HGNC:6251]	protein_coding	59.57	150944961	150978321	3165	7	q36.1	KCNH2		33360
ENSG00000055130	3076.95486080692	0.157597415505783	0.0439523225914849	3.58564476718496	0.000336246410943714	0.00126098232271404	cullin 1 [Source:HGNC Symbol;Acc:HGNC:2551]	protein_coding	41.21	148697914	148801110	2857	7	q36.1	CUL1		103196
ENSG00000055147	1926.12741721434	-0.143276777476884	0.0366371736876259	-3.91069405894907	9.20312842121969e-05	0.000405372325980271	family with sequence similarity 114 member A2 [Source:HGNC Symbol;Acc:HGNC:1333]	protein_coding	37.35	153990148	154038936	4414	5	q33.2	FAM114A2		48788
ENSG00000055163	13334.7564089115	-0.219629872761741	0.0826448636447806	-2.65751388623184	0.00787193473813594	0.0191652789619793	cytoplasmic FMR1 interacting protein 2 [Source:HGNC Symbol;Acc:HGNC:13760]	protein_coding	44.29	157266079	157395595	4210	5	q33.3	CYFIP2		129516
ENSG00000055208	5565.79328900302	0.131846868649575	0.0494461246312011	2.66647527249037	0.00766512449927107	0.0187294044947556	TGF-beta activated kinase 1 (MAP3K7) binding protein 2 [Source:HGNC Symbol;Acc:HGNC:17075]	protein_coding	38.87	149218641	149411613	648	6	q25.1	TAB2		192972
ENSG00000055211	4162.67915031474	-0.0280279361217361	0.0444325102156846	-0.630797944695961	0.528172647440131	0.624501424512606	glycoprotein integral membrane 1 [Source:HGNC Symbol;Acc:HGNC:21074]	protein_coding	42.05	149566294	149591748	2026	6	q25.1	GINM1		25454
ENSG00000055332	3797.84375257872	0.0867698076670667	0.0479814984300547	1.80840137357435	0.0705440543176562	0.123459703344759	eukaryotic translation initiation factor 2 alpha kinase 2 [Source:HGNC Symbol;Acc:HGNC:9437]	protein_coding	41.3	37099210	37157522	9837	2	p22.2	EIF2AK2		58312
ENSG00000055483	2804.12152700862	0.027515273922791	0.045592517707004	0.603504156090157	0.546173351529964	0.641345609326052	ubiquitin specific peptidase 36 [Source:HGNC Symbol;Acc:HGNC:20062]	protein_coding	50.03	78787381	78841441	607	17	q25.3	USP36		54060
ENSG00000055609	5865.756261878	0.0735067069421583	0.0469663194423944	1.56509404643292	0.117560859341452	0.188002371590987	lysine methyltransferase 2C [Source:HGNC Symbol;Acc:HGNC:13726]	protein_coding	38.74	152134922	152436644	14292	7	q36.1	KMT2C		301722
ENSG00000055732	114.840331052495	-0.367221677853748	0.225909991137924	-1.62552207631025	0.104051363797796	0.170211740115059	mucolipin TRP cation channel 3 [Source:HGNC Symbol;Acc:HGNC:13358]	protein_coding	40.77	85018082	85048500	2810	1	p22.3	MCOLN3		30418
ENSG00000055813	145.614163144552	-0.491028030700559	0.117134268435935	-4.19201005185873	2.76493742470304e-05	0.000141037221654822	coiled-coil domain containing 85A [Source:HGNC Symbol;Acc:HGNC:29400]	protein_coding	38.51	56183990	56386172	4114	2	p16.1	CCDC85A		202182
ENSG00000055917	11352.2902334736	0.0500518895658082	0.0370424368227129	1.35120402054971	0.176630087032045	0.262566546561835	pumilio RNA binding family member 2 [Source:HGNC Symbol;Acc:HGNC:14958]	protein_coding	37.42	20248691	20352234	6112	2	p24.1	PUM2		103543
ENSG00000055950	3199.70562838978	-0.0410850119510942	0.0350450641499701	-1.17234803096028	0.241057355193143	0.338026071786997	mitochondrial ribosomal protein L43 [Source:HGNC Symbol;Acc:HGNC:14517]	protein_coding	53.18	100969458	100987515	844	10	q24.31	MRPL43		18057
ENSG00000055955	37.2409381728203	0.850910837729832	0.180727075798336	4.70826429283524	2.49835038560678e-06	1.6856853100724e-05	inter-alpha-trypsin inhibitor heavy chain 4 [Source:HGNC Symbol;Acc:HGNC:6169]	protein_coding	55.63	52812962	52830688	3282	3	p21.1	ITIH4		17726
ENSG00000055957	20.3940102806548	0.997784998092646	0.245308256460513	4.06747417510286	4.75254735516325e-05	0.000227944342116811	inter-alpha-trypsin inhibitor heavy chain 1 [Source:HGNC Symbol;Acc:HGNC:6166]	protein_coding	54.93	52777595	52792068	2904	3	p21.1	ITIH1		14473
ENSG00000056050	723.289466757753	-0.0594810072474847	0.0417374773334535	-1.42512224139166	0.154121868479107	0.234719433112198	histone PARylation factor 1 [Source:HGNC Symbol;Acc:HGNC:26051]	protein_coding	38.61	169729470	169757944	1216	4	q33	HPF1		28474
ENSG00000056097	6704.40278346329	-0.029732086310982	0.0342936216784555	-0.866985895795918	0.385949737641605	0.490623297509622	zinc finger RNA binding protein [Source:HGNC Symbol;Acc:HGNC:17277]	protein_coding	38.32	32354350	32444740	4717	5	p13.3	ZFR		90390
ENSG00000056277	114.170306079652	0.183718069561054	0.0489454833648999	3.75352447112215	0.000174365501425857	0.000710876502909106	zinc finger protein 280C [Source:HGNC Symbol;Acc:HGNC:25955]	protein_coding	38.03	130202707	130268899	4638	X	q26.1	ZNF280C		66192
ENSG00000056487	11.0808792298361	-0.106761753278211	0.164485470838493	-0.649064946186276	0.516296398183095	0.61357067966751	PHD finger protein 21B [Source:HGNC Symbol;Acc:HGNC:25161]	protein_coding	52.73	44881162	45010005	3586	22	q13.31	PHF21B		128843
ENSG00000056558	1185.47741515389	0.233177449139748	0.0590039574270948	3.95189508140809	7.75347353434608e-05	0.000349196822208809	TNF receptor associated factor 1 [Source:HGNC Symbol;Acc:HGNC:12031]	protein_coding	49.95	120902393	120929173	3715	9	q33.2	TRAF1		26780
ENSG00000056586	3138.67576439337	-0.115294314349076	0.0330571831950964	-3.48772349019075	0.000487151597438811	0.00173323565046025	ring finger and CCCH-type domains 2 [Source:HGNC Symbol;Acc:HGNC:21461]	protein_coding	40.51	122844556	122905359	9248	9	q33.2	RC3H2		60803
ENSG00000056736	1627.47278881202	-0.397266372142807	0.132429967365628	-2.99982232152929	0.00270137137115853	0.00764211179215299	interleukin 17 receptor B [Source:HGNC Symbol;Acc:HGNC:18015]	protein_coding	45.39	53846568	53865794	2016	3	p21.1	IL17RB		19226
ENSG00000056972	2150.81948575609	0.0795893481209327	0.0669729391433424	1.18838069732295	0.234683457713888	0.330617570979636	TRAF3 interacting protein 2 [Source:HGNC Symbol;Acc:HGNC:1343]	protein_coding	44.49	111555381	111606906	5833	6	q21	TRAF3IP2		51525
ENSG00000056998	48.7485406161112	1.58408575470921	0.193245382115001	8.19727611274311	2.45895201282173e-16	1.68360397941174e-14	glycogenin 2 [Source:HGNC Symbol;Acc:HGNC:4700]	protein_coding	43.65	2828822	2882820	3393	X	p22.33	GYG2		53998
ENSG00000057019	2786.46062273758	0.747282883137732	0.126247154806408	5.91920573801163	3.23500080489297e-09	4.59268224505671e-08	discoidin, CUB and LCCL domain containing 2 [Source:HGNC Symbol;Acc:HGNC:24627]	protein_coding	38.59	98795941	98901695	6128	3	q12.1	DCBLD2		105754
ENSG00000057252	4145.3578419841	0.0154180686175044	0.0556629066899723	0.276990001678837	0.781787783405397	0.840972513179938	sterol O-acyltransferase 1 [Source:HGNC Symbol;Acc:HGNC:11177]	protein_coding	39.63	179293714	179358680	6840	1	q25.2	SOAT1		64966
ENSG00000057294	718.234653724176	0.0417419507704259	0.11914623766858	0.350342164278291	0.726081925344306	0.795874858319512	plakophilin 2 [Source:HGNC Symbol;Acc:HGNC:9024]	protein_coding	40.77	32790755	32896777	4361	12	p11.21	PKP2		106022
ENSG00000057468	23.8138751780661	-0.0741726905688816	0.13323257915523	-0.556715865137328	0.577721575541161	0.6706265116465	mutS homolog 4 [Source:HGNC Symbol;Acc:HGNC:7327]	protein_coding	37.01	75796882	75913242	3270	1	p31.1	MSH4		116360
ENSG00000057593	16.5382563355491	-0.196979601486092	0.193378190929398	-1.01862366453727	0.308381665166343	0.411150216141175	coagulation factor VII [Source:HGNC Symbol;Acc:HGNC:3544]	protein_coding	61.36	113105788	113120685	3063	13	q34	F7		14897
ENSG00000057608	17040.4711303334	0.0930214602715864	0.0500813067170193	1.85740880918298	0.0632530141309788	0.113027933080431	GDP dissociation inhibitor 2 [Source:HGNC Symbol;Acc:HGNC:4227]	protein_coding	43.74	5765223	5842132	2297	10	p15.1	GDI2		76909
ENSG00000057657	1475.30034265989	-0.0954149998342205	0.0757966435407652	-1.25882882640976	0.208092165916072	0.299646071197098	PR/SET domain 1 [Source:HGNC Symbol;Acc:HGNC:9346]	protein_coding	40.37	105993463	106109939	5066	6	q21	PRDM1		116476
ENSG00000057663	2018.32921747864	0.121036931827362	0.033802068590106	3.58075516901323	0.000342602573612298	0.00128126572067453	autophagy related 5 [Source:HGNC Symbol;Acc:HGNC:589]	protein_coding	39.61	106045423	106325791	2261	6	q21	ATG5		280368
ENSG00000057704	2610.77370418922	-0.515771350935108	0.079696628584773	-6.47168343371619	9.69170070597296e-11	2.02663952778123e-09	transmembrane and coiled-coil domain family 3 [Source:HGNC Symbol;Acc:HGNC:29199]	protein_coding	43.11	94567122	94650557	5874	12	q22	TMCC3		83435
ENSG00000057757	2443.92826001763	-0.0360826079463041	0.0322218456602242	-1.11981816084625	0.262791258602909	0.36245760759451	PITH domain containing 1 [Source:HGNC Symbol;Acc:HGNC:25022]	protein_coding	44.53	23778418	23788232	1590	1	p36.11	PITHD1		9814
ENSG00000057935	2177.10007284985	0.0401703044917886	0.0386448996166924	1.03947234668032	0.298585112496998	0.400921855232833	metastasis associated 1 family member 3 [Source:HGNC Symbol;Acc:HGNC:23784]	protein_coding	43.08	42494569	42756947	5832	2	p21	MTA3		262378
ENSG00000058056	632.939920728514	0.352957990774476	0.0772310669537908	4.57015556946351	4.87362295551105e-06	3.03004903061601e-05	ubiquitin specific peptidase 13 [Source:HGNC Symbol;Acc:HGNC:12611]	protein_coding	42.29	179653032	179804366	8015	3	q26.33	USP13		151334
ENSG00000058063	3900.55348385763	0.0746485200670627	0.0505703318320707	1.47613269208809	0.139908274127876	0.216847791530187	ATPase phospholipid transporting 11B (putative) [Source:HGNC Symbol;Acc:HGNC:13553]	protein_coding	36.02	182793503	182921629	7315	3	q26.33	ATP11B		128126
ENSG00000058085	794.488024889792	0.567484634922616	0.228026846519278	2.4886746608349	0.0128220238962759	0.0290712563594899	laminin subunit gamma 2 [Source:HGNC Symbol;Acc:HGNC:6493]	protein_coding	43.26	183186238	183245127	4313	1	q25.3	LAMC2		58889
ENSG00000058091	3353.24428289754	0.297025103519052	0.0833475463039907	3.56369343418609	0.000365673000272848	0.00135536221457915	cyclin dependent kinase 14 [Source:HGNC Symbol;Acc:HGNC:8883]	protein_coding	37.97	90466424	91210590	759	7	q21.13	CDK14		744166
ENSG00000058262	17944.4463829539	0.322507789243463	0.0426504893583171	7.56164335030243	3.98008452079079e-14	1.80524876442472e-12	SEC61 translocon subunit alpha 1 [Source:HGNC Symbol;Acc:HGNC:18276]	protein_coding	47.3	128051641	128071683	1871	3	q21.3	SEC61A1		20042
ENSG00000058272	4282.77363198838	0.0698271464123554	0.0446789208037118	1.56286555620104	0.118084220692992	0.188690561219614	protein phosphatase 1 regulatory subunit 12A [Source:HGNC Symbol;Acc:HGNC:7618]	protein_coding	36.07	79773563	79935460	5620	12	q21.31	PPP1R12A		161897
ENSG00000058335	45.856071386668	0.588031463453762	0.145696415921424	4.03600500214702	5.43690572648774e-05	0.000256169190545054	Ras protein specific guanine nucleotide releasing factor 1 [Source:HGNC Symbol;Acc:HGNC:9875]	protein_coding	49.94	78959906	79090780	6294	15	q25.1	RASGRF1		130874
ENSG00000058404	62.215861744477	-0.178457875753636	0.210595153197522	-0.847397829646421	0.396773413818087	0.501046084515649	calcium/calmodulin dependent protein kinase II beta [Source:HGNC Symbol;Acc:HGNC:1461]	protein_coding	55.17	44217150	44334577	2292	7	p13	CAMK2B		117427
ENSG00000058453	1242.2343019385	0.246232787866261	0.0460322496480398	5.34913652382719	8.83748587190704e-08	8.86479683101448e-07	ciliary rootlet coiled-coil, rootletin [Source:HGNC Symbol;Acc:HGNC:21299]	protein_coding	49.14	16740273	16972964	1868	1	p36.13	CROCC		232691
ENSG00000058600	1432.90320457243	-0.0506463201248829	0.0343142464198072	-1.47595606516506	0.139955687053009	0.216890548544473	RNA polymerase III subunit E [Source:HGNC Symbol;Acc:HGNC:30347]	protein_coding	51.68	22297375	22335101	3690	16	p12.2	POLR3E		37726
ENSG00000058668	9120.3553973631	0.0794710796229702	0.0681467032551107	1.16617643740543	0.243543117120563	0.340914443968291	ATPase plasma membrane Ca2+ transporting 4 [Source:HGNC Symbol;Acc:HGNC:817]	protein_coding	46.48	203626787	203744081	8697	1	q32.1	ATP2B4		117294
ENSG00000058673	6893.67313179358	0.116679992935925	0.0423492115857943	2.75518689880556	0.00586586171841184	0.0149099840389519	zinc finger CCCH-type containing 11A [Source:HGNC Symbol;Acc:HGNC:29093]	protein_coding	40.74	203795623	203854999	944	1	q32.1	ZC3H11A		59376
ENSG00000058729	1793.11293472326	-0.0154534643399191	0.046293537995737	-0.333814718186848	0.738519376386947	0.806024242022563	RIO kinase 2 [Source:HGNC Symbol;Acc:HGNC:18999]	protein_coding	36.71	97160867	97183247	3909	5	q15	RIOK2		22380
ENSG00000058799	1420.18857497199	0.0285992873260304	0.0364742146402869	0.78409604176759	0.432983757831199	0.535153281919938	Yip1 domain family member 1 [Source:HGNC Symbol;Acc:HGNC:25231]	protein_coding	43.43	53851719	53889798	1602	1	p32.3	YIPF1		38079
ENSG00000058804	1012.71850406416	0.124703694260663	0.0400222004099673	3.11586302060508	0.0018340744632793	0.00546711745155439	NDC1 transmembrane nucleoporin [Source:HGNC Symbol;Acc:HGNC:25525]	protein_coding	40.2	53765478	53838463	4552	1	p32.3	NDC1		72985
ENSG00000058866	317.734455925705	0.777374167689471	0.114094527185694	6.81342205331423	9.53040070422685e-12	2.5105488997969e-10	diacylglycerol kinase gamma [Source:HGNC Symbol;Acc:HGNC:2853]	protein_coding	44.7	186105668	186362234	295	3	q27.3	DGKG		256566
ENSG00000059122	2037.97251362372	0.0977766391728227	0.0486382482711315	2.01028290796518	0.0444012548289213	0.0836329940136353	FLYWCH-type zinc finger 1 [Source:HGNC Symbol;Acc:HGNC:25404]	protein_coding	52.32	2911931	2951208	5043	16	p13.3	FLYWCH1		39277
ENSG00000059145	480.341708859431	-0.0734295013648994	0.0498415158847377	-1.47325979279424	0.140680997833457	0.217723467033239	unk like zinc finger [Source:HGNC Symbol;Acc:HGNC:14184]	protein_coding	57.82	1363205	1414751	5250	16	p13.3	UNKL		51546
ENSG00000059377	1786.25068134725	0.216917915022031	0.0581362582866132	3.73119841928285	0.000190571049488204	0.000769252840807237	thromboxane A synthase 1 [Source:HGNC Symbol;Acc:HGNC:11609]	protein_coding	44.8	139777051	140020325	703	7	q34	TBXAS1		243274
ENSG00000059378	2152.88332444672	0.308051476666029	0.0447260210039442	6.88752251488822	5.67723902228366e-12	1.59250293856871e-10	poly(ADP-ribose) polymerase family member 12 [Source:HGNC Symbol;Acc:HGNC:21919]	protein_coding	45.56	140023749	140062951	3021	7	q34	PARP12		39202
ENSG00000059573	4571.84890497371	0.354072696235903	0.0502153146154088	7.05108987064385	1.77521786780694e-12	5.57184919553253e-11	aldehyde dehydrogenase 18 family member A1 [Source:HGNC Symbol;Acc:HGNC:9722]	protein_coding	43.15	95605941	95656711	3352	10	q24.1	ALDH18A1		50770
ENSG00000059588	1280.04607445444	-0.0905855189903212	0.0626154880455146	-1.44669508803438	0.14798234079952	0.226988320649761	TAR (HIV-1) RNA binding protein 1 [Source:HGNC Symbol;Acc:HGNC:11568]	protein_coding	40.31	234391313	234479179	5206	1	q42.2	TARBP1		87866
ENSG00000059691	1293.31917416842	-0.111056705501779	0.0517946833330518	-2.14417191794877	0.0320191142872402	0.0636109411776501	glutamyl-tRNA amidotransferase subunit B [Source:HGNC Symbol;Acc:HGNC:8849]	protein_coding	43.81	151670504	151761007	2369	4	q31.3	GATB		90503
ENSG00000059728	1151.2728506232	0.0177340001628073	0.0859335085353117	0.206368859657582	0.836502793664247	0.882799872059686	MAX dimerization protein 1 [Source:HGNC Symbol;Acc:HGNC:6761]	protein_coding	40.74	69897688	69942945	860	2	p13.3	MXD1		45257
ENSG00000059758	1796.44698110387	0.227392155690645	0.0477957555944563	4.75758051865635	1.95927114862583e-06	1.35926006535918e-05	cyclin dependent kinase 17 [Source:HGNC Symbol;Acc:HGNC:8750]	protein_coding	37.8	96278261	96400480	4036	12	q23.1	CDK17		122219
ENSG00000059769	698.19555804926	-0.223453487200632	0.0535587601703709	-4.17211837036228	3.01780781016292e-05	0.00015269712296699	DnaJ heat shock protein family (Hsp40) member C25 [Source:HGNC Symbol;Acc:HGNC:34187]	protein_coding	42.76	111631334	111654351	2280	9	q31.3	DNAJC25		23017
ENSG00000059804	6292.78251297971	0.253340382685887	0.101007079461653	2.50814481555292	0.012136691562887	0.0277032063568671	solute carrier family 2 member 3 [Source:HGNC Symbol;Acc:HGNC:11007]	protein_coding	44.55	7919230	7936187	3827	12	p13.31	SLC2A3		16957
ENSG00000059915	162.308870133649	0.103175224889857	0.0761302183628225	1.35524666957007	0.175338980056042	0.260981987650834	pleckstrin and Sec7 domain containing [Source:HGNC Symbol;Acc:HGNC:9507]	protein_coding	59.67	102402617	102421539	3382	10	q24.32	PSD		18922
ENSG00000060069	1033.84543468924	-0.000195915929235026	0.0451842419975739	-0.00433593484307084	0.99654043537223	0.997708640472926	CTD phosphatase subunit 1 [Source:HGNC Symbol;Acc:HGNC:2498]	protein_coding	53.38	79679803	79754503	3744	18	q23	CTDP1		74700
ENSG00000060138	20515.0860182113	0.57943458860226	0.0770914478629714	7.51619803058045	5.63921162275845e-14	2.45328383384722e-12	Y-box binding protein 3 [Source:HGNC Symbol;Acc:HGNC:2428]	protein_coding	39.08	10699089	10723323	1708	12	p13.2	YBX3		24234
ENSG00000060140	24.3082179373852	0.290245174400429	0.126701414427761	2.29078085443089	0.0219760914989577	0.0462584040411968	serine/threonine/tyrosine kinase 1 [Source:HGNC Symbol;Acc:HGNC:18889]	protein_coding	39.44	10618923	10674318	2771	12	p13.2	STYK1		55395
ENSG00000060237	14811.687175319	0.238338968747483	0.0646601958121893	3.68602299689531	0.000227785776792692	0.000901311826387468	WNK lysine deficient protein kinase 1 [Source:HGNC Symbol;Acc:HGNC:14540]	protein_coding	38.73	752579	911452	10796	12	p13.33	WNK1		158873
ENSG00000060339	2684.75254594333	0.130819180858374	0.0444613749619751	2.94231073533501	0.00325772854685498	0.00898880481717663	cell division cycle and apoptosis regulator 1 [Source:HGNC Symbol;Acc:HGNC:24236]	protein_coding	41.75	68721012	68792377	552	10	q21.3	CCAR1		71365
ENSG00000060491	3875.18105124465	0.154161939751649	0.03525548451298	4.37270801639079	1.22714798554232e-05	6.89983727006071e-05	opioid growth factor receptor [Source:HGNC Symbol;Acc:HGNC:15768]	protein_coding	63.45	62804835	62814000	2410	20	q13.33	OGFR		9165
ENSG00000060558	342.946512727313	0.352562124564022	0.0617027051816506	5.71388439981832	1.1042602698524e-08	1.38028482283826e-07	G protein subunit alpha 15 [Source:HGNC Symbol;Acc:HGNC:4383]	protein_coding	52.65	3136033	3163749	2273	19	p13.3	GNA15		27716
ENSG00000060566	625.064643909694	0.880020976004698	0.180472107208592	4.87621599601295	1.08140194911497e-06	8.03475706423474e-06	cAMP responsive element binding protein 3 like 3 [Source:HGNC Symbol;Acc:HGNC:18855]	protein_coding	52.71	4153631	4173054	2588	19	p13.3	CREB3L3		19423
ENSG00000060642	1383.07223692336	-0.250976075466431	0.0433698677843415	-5.78687665626329	7.17071911472133e-09	9.37624972397929e-08	phosphatidylinositol glycan anchor biosynthesis class V [Source:HGNC Symbol;Acc:HGNC:26031]	protein_coding	47.96	26787054	26800659	2117	1	p36.11	PIGV		13605
ENSG00000060656	1935.99198647336	0.42678006959583	0.108876281768824	3.91986264282986	8.8599450671232e-05	0.000392600569645571	protein tyrosine phosphatase receptor type U [Source:HGNC Symbol;Acc:HGNC:9683]	protein_coding	51.58	29236516	29326813	4470	1	p35.3	PTPRU		90297
ENSG00000060688	1114.86718843856	0.0701263035984128	0.0446560414844868	1.5703654257571	0.11633012116588	0.186346384615867	small nuclear ribonucleoprotein U5 subunit 40 [Source:HGNC Symbol;Acc:HGNC:30857]	protein_coding	42.02	31259568	31296788	1615	1	p35.2	SNRNP40		37220
ENSG00000060709	93.3747621280937	-0.0661935731609056	0.204451329288595	-0.323762009233353	0.746118220486634	0.812363372283893	RIMS binding protein 2 [Source:HGNC Symbol;Acc:HGNC:30339]	protein_coding	48.94	130396137	130716281	6321	12	q24.33	RIMBP2		320144
ENSG00000060718	259.419851313189	1.68715722615165	0.22969913934862	7.34507421723949	2.05644957276754e-13	7.98325531514328e-12	collagen type XI alpha 1 chain [Source:HGNC Symbol;Acc:HGNC:2186]	protein_coding	33.18	102876467	103108872	7311	1	p21.1	COL11A1		232405
ENSG00000060749	1993.14791456586	0.177002720844845	0.0447514169625058	3.95524282489521	7.6456955141114e-05	0.00034494467401676	glutamine and serine rich 1 [Source:HGNC Symbol;Acc:HGNC:26154]	protein_coding	38.69	32892811	32993316	9706	11	p13	QSER1		100505
ENSG00000060762	3071.00816783672	-0.398307234381683	0.0601961817290796	-6.61681892340472	3.67010590864541e-11	8.58138452155463e-10	mitochondrial pyruvate carrier 1 [Source:HGNC Symbol;Acc:HGNC:21606]	protein_coding	38.93	166364919	166383013	904	6	q27	MPC1		18094
ENSG00000060971	2863.53384574088	-0.0846180857885518	0.0580667531748471	-1.45725533393877	0.145045911396228	0.22334709382845	acetyl-CoA acyltransferase 1 [Source:HGNC Symbol;Acc:HGNC:82]	protein_coding	51.46	38103129	38137242	964	3	p22.2	ACAA1		34113
ENSG00000060982	868.381846206316	0.412551431402964	0.118328354741128	3.48649681055331	0.000489391219352484	0.0017399980973779	branched chain amino acid transaminase 1 [Source:HGNC Symbol;Acc:HGNC:976]	protein_coding	40.01	24810024	24949101	9314	12	p12.1	BCAT1		139077
ENSG00000061273	5588.24814925381	0.156616322439562	0.046557253707011	3.36395104885615	0.000768351699933642	0.00256808301438171	histone deacetylase 7 [Source:HGNC Symbol;Acc:HGNC:14067]	protein_coding	54.88	47782722	47833132	4065	12	q13.11	HDAC7		50410
ENSG00000061337	1987.19782605317	0.322983522902242	0.0856961004295873	3.76894072522732	0.000163941810448108	0.000672605639728669	leucine zipper tumor suppressor 1 [Source:HGNC Symbol;Acc:HGNC:13861]	protein_coding	50.43	20246165	20303963	5706	8	p21.3	LZTS1		57798
ENSG00000061455	59.0415398590614	0.259878122278658	0.102123560157209	2.54474209358352	0.0109358475994527	0.0253508569994742	PR/SET domain 6 [Source:HGNC Symbol;Acc:HGNC:9350]	protein_coding	40.18	123089241	123194266	9147	5	q23.2	PRDM6		105025
ENSG00000061656	3217.24312853567	-0.0123440512321942	0.0584500310792545	-0.211189814689003	0.832739158222502	0.879743380239358	sperm associated antigen 4 [Source:HGNC Symbol;Acc:HGNC:11214]	protein_coding	59.57	35615829	35621094	1542	20	q11.22	SPAG4		5265
ENSG00000061676	20674.092210657	0.00223244658315261	0.0471525466097177	0.0473451964669184	0.962238106877148	0.973820491474085	NCK associated protein 1 [Source:HGNC Symbol;Acc:HGNC:7666]	protein_coding	35.82	182909115	183038858	20332	2	q32.1	NCKAP1		129743
ENSG00000061794	3574.4137509001	-0.119732962602313	0.0345184905921874	-3.46866159406784	0.000523057856652379	0.00184394087332135	mitochondrial ribosomal protein S35 [Source:HGNC Symbol;Acc:HGNC:16635]	protein_coding	38.61	27710822	27756295	557	12	p11.22	MRPS35		45473
ENSG00000061918	4996.70141210427	0.493183950944435	0.0795786847797679	6.1974378228204	5.73896979384629e-10	9.78217046688484e-09	guanylate cyclase 1 soluble subunit beta 1 [Source:HGNC Symbol;Acc:HGNC:4687]	protein_coding	36.48	155758992	155807811	2316	4	q32.1	GUCY1B1		48819
ENSG00000061936	2046.29934318476	0.17822469196794	0.0375977681795924	4.74029977302424	2.13402248261611e-06	1.46298195291135e-05	splicing factor SWAP [Source:HGNC Symbol;Acc:HGNC:10790]	protein_coding	46.45	131711081	131799738	3536	12	q24.33	SFSWAP		88657
ENSG00000061938	1942.25414964041	0.0758932282772841	0.0703539442969833	1.07873451923204	0.280706092735545	0.381876070323582	tyrosine kinase non receptor 2 [Source:HGNC Symbol;Acc:HGNC:19297]	protein_coding	58.27	195863364	195911945	2850	3	q29	TNK2		48581
ENSG00000061987	3615.91854632904	0.0304448116107	0.0459128578148166	0.663099904028956	0.507266572125308	0.605162083949226	MON2 homolog, regulator of endosome-to-Golgi trafficking [Source:HGNC Symbol;Acc:HGNC:29177]	protein_coding	36.21	62466817	62600476	10382	12	q14.1	MON2		133659
ENSG00000062038	248.761545123094	0.302784497305982	0.174649422493729	1.73367018901453	0.0829766188380648	0.141049821274385	cadherin 3 [Source:HGNC Symbol;Acc:HGNC:1762]	protein_coding	49.21	68636189	68727468	532	16	q22.1	CDH3		91279
ENSG00000062096	82.393044114711	-0.0466108121579547	0.209885854044396	-0.222076958783965	0.824253974249577	0.872995838401402	arylsulfatase F [Source:HGNC Symbol;Acc:HGNC:721]	protein_coding	40.73	3041471	3112727	2165	X	p22.33	ARSF		71256
ENSG00000062194	6022.22803373107	-0.0508450648718072	0.0378722243713499	-1.34254234378351	0.179420210457892	0.265740393857266	GC-rich promoter binding protein 1 [Source:HGNC Symbol;Acc:HGNC:29520]	protein_coding	40.02	57173948	57264679	4683	5	q11.2	GPBP1		90731
ENSG00000062282	115.683844022162	0.316498678563609	0.15193087288917	2.08317554256722	0.0372352255727986	0.0721538100513258	diacylglycerol O-acyltransferase 2 [Source:HGNC Symbol;Acc:HGNC:16940]	protein_coding	52.02	75759512	75801535	747	11	q13.5	DGAT2		42023
ENSG00000062370	141.105650268041	-0.0956443076570831	0.0591463822295546	-1.61707790149997	0.10586146632948	0.172526794357564	zinc finger protein 112 [Source:HGNC Symbol;Acc:HGNC:12892]	protein_coding	38.31	44326555	44367217	3660	19	q13.31	ZNF112		40662
ENSG00000062485	7286.81604169324	-0.0709224833231974	0.0344358965656852	-2.0595509452735	0.0394414899293952	0.0757237407813886	citrate synthase [Source:HGNC Symbol;Acc:HGNC:2422]	protein_coding	46.15	56271699	56300391	2811	12	q13.3	CS		28692
ENSG00000062524	96.5755712900436	-0.624841496141995	0.171383585339389	-3.6458654713322	0.000266493371743943	0.00102986138206453	leukocyte receptor tyrosine kinase [Source:HGNC Symbol;Acc:HGNC:6721]	protein_coding	57.9	41503637	41513887	3072	15	q15.1	LTK		10250
ENSG00000062582	969.639950623454	-0.0571971160693097	0.050483762607786	-1.13298044984643	0.257222463358534	0.356717281678397	mitochondrial ribosomal protein S24 [Source:HGNC Symbol;Acc:HGNC:14510]	protein_coding	50.93	43866558	43869893	667	7	p13	MRPS24		3335
ENSG00000062598	2102.90779879505	0.166635139682351	0.0412603878430753	4.03862271765623	5.37659627253565e-05	0.000253695922403129	engulfment and cell motility 2 [Source:HGNC Symbol;Acc:HGNC:17233]	protein_coding	44.15	46366050	46432985	3666	20	q13.12	ELMO2		66935
ENSG00000062650	3730.32301722052	-0.0294204230649757	0.0320099702802056	-0.919101855060727	0.358042299066073	0.462796908311707	WAPL cohesin release factor [Source:HGNC Symbol;Acc:HGNC:23293]	protein_coding	39.86	86435256	86521792	3207	10	q23.2	WAPL		86536
ENSG00000062716	12528.8821796925	0.302889142145199	0.0838973444157446	3.61023515409812	0.00030591953023328	0.0011612061326539	vacuole membrane protein 1 [Source:HGNC Symbol;Acc:HGNC:29559]	protein_coding	39.75	59707192	59842255	231	17	q23.1	VMP1		135063
ENSG00000062725	2757.06837865773	-0.0669839022067754	0.039040615860261	-1.7157491174456	0.0862079706909861	0.145415461580315	amyloid beta precursor protein binding protein 2 [Source:HGNC Symbol;Acc:HGNC:622]	protein_coding	39.71	60443158	60526242	6492	17	q23.2	APPBP2		83084
ENSG00000062822	723.439639343295	0.229262105119351	0.0375182522619343	6.11068190273774	9.92063292993305e-10	1.61628625054241e-08	DNA polymerase delta 1, catalytic subunit [Source:HGNC Symbol;Acc:HGNC:9175]	protein_coding	55.06	50384204	50418018	3474	19	q13.33	POLD1		33814
ENSG00000063046	34519.7527759114	-0.0683869338640876	0.0675022340730274	-1.01310622978942	0.311009422940404	0.413969767409759	eukaryotic translation initiation factor 4B [Source:HGNC Symbol;Acc:HGNC:3285]	protein_coding	42.71	53006282	53042215	3856	12	q13.13	EIF4B		35933
ENSG00000063127	95.5257394856877	-0.0254567006227847	0.170620494020351	-0.149200720399675	0.881395251559609	0.916277707730835	solute carrier family 6 member 16 [Source:HGNC Symbol;Acc:HGNC:13622]	protein_coding	43.07	49289638	49325215	2904	19	q13.33	SLC6A16		35577
ENSG00000063169	536.389918793101	0.127729714386838	0.0438813550371124	2.91079694961131	0.00360508215802799	0.0098186754243572	BRD4 interacting chromatin remodeling complex associated protein [Source:HGNC Symbol;Acc:HGNC:4332]	protein_coding	51.9	47608196	47703277	5739	19	q13.33	BICRA		95081
ENSG00000063176	897.614166707088	-0.0545507649616095	0.0418435711643001	-1.30368330053413	0.192341585522731	0.281081313785785	sphingosine kinase 2 [Source:HGNC Symbol;Acc:HGNC:18859]	protein_coding	56.78	48619291	48630717	2492	19	q13.33	SPHK2		11426
ENSG00000063177	24749.0427865966	0.0241849206027599	0.0374505001139298	0.64578364852768	0.518419478997539	0.615435868439027	ribosomal protein L18 [Source:HGNC Symbol;Acc:HGNC:10310]	protein_coding	55.98	48615328	48619184	1645	19	q13.33	RPL18		3856
ENSG00000063180	831.015396835247	-0.151544347654832	0.0614215204830554	-2.46728421020835	0.0136142251518386	0.0306235142138737	carbonic anhydrase 11 [Source:HGNC Symbol;Acc:HGNC:1370]	protein_coding	53.77	48637946	48646187	1715	19	q13.33	CA11		8241
ENSG00000063241	4492.79316573733	0.0476353979027787	0.0514660187942748	0.925569900659923	0.354669541620263	0.459278800723965	isochorismatase domain containing 2 [Source:HGNC Symbol;Acc:HGNC:26278]	protein_coding	56.69	55452985	55462343	1075	19	q13.42	ISOC2		9358
ENSG00000063244	7756.02594382784	0.0833120711693853	0.0298475094121916	2.7912570532721	0.00525037565763274	0.0135450259522426	U2 small nuclear RNA auxiliary factor 2 [Source:HGNC Symbol;Acc:HGNC:23156]	protein_coding	56.03	55654146	55674716	3022	19	q13.42	U2AF2		20570
ENSG00000063245	8639.74726950716	0.174802636060728	0.0473218220244491	3.6939117849354	0.000220830438374723	0.000876998414955121	epsin 1 [Source:HGNC Symbol;Acc:HGNC:21604]	protein_coding	54.85	55675226	55709858	16219	19	q13.42	EPN1		34632
ENSG00000063322	5064.59546129017	-0.150344608190556	0.0231157782160711	-6.50398211927947	7.82211984691093e-11	1.66793086407127e-09	mediator complex subunit 29 [Source:HGNC Symbol;Acc:HGNC:23074]	protein_coding	52.37	39391303	39400641	2941	19	q13.2	MED29		9338
ENSG00000063438	159.585839036319	0.485310114844147	0.184258573482466	2.6338536420414	0.00844218695633696	0.0203462598753126	aryl-hydrocarbon receptor repressor [Source:HGNC Symbol;Acc:HGNC:346]	protein_coding	51.64	321714	438291	563	5	p15.33	AHRR		116577
ENSG00000063587	1545.04740699589	-0.0759859580348464	0.0499561504990022	-1.52105310909343	0.128246510268069	0.201985452986505	zinc finger protein 275 [Source:HGNC Symbol;Acc:HGNC:13069]	protein_coding	49.09	153334147	153360110	6305	X	q28	ZNF275		25963
ENSG00000063601	1352.04440851646	0.0829300302070078	0.0425768910712803	1.94777091798859	0.0514423800580357	0.0949340954397527	myotubularin related protein 1 [Source:HGNC Symbol;Acc:HGNC:7449]	protein_coding	42.48	150692971	150765108	700	X	q28	MTMR1		72137
ENSG00000063660	3230.09880194486	0.531638400591261	0.0909960476873239	5.8424339749134	5.14435782654688e-09	6.95066564957337e-08	glypican 1 [Source:HGNC Symbol;Acc:HGNC:4449]	protein_coding	64.64	240435663	240468076	3719	2	q37.3	GPC1		32413
ENSG00000063761	252.944790212678	0.0571971735573863	0.0475705355365643	1.20236555910586	0.229221926852144	0.324118526231243	aarF domain containing kinase 1 [Source:HGNC Symbol;Acc:HGNC:19038]	protein_coding	47.62	77800109	77935014	3268	14	q24.3	ADCK1		134905
ENSG00000063854	2412.66914621513	-0.0491408924163272	0.0445817610738213	-1.10226449634766	0.270346699643376	0.370391412961252	hydroxyacylglutathione hydrolase [Source:HGNC Symbol;Acc:HGNC:4805]	protein_coding	53.32	1795620	1827157	864	16	p13.3	HAGH		31537
ENSG00000063978	3253.60821136935	0.15545048251506	0.0362068715716591	4.29339724111207	1.75959772322149e-05	9.45463319692554e-05	ring finger protein 4 [Source:HGNC Symbol;Acc:HGNC:10067]	protein_coding	47.38	2462220	2625320	558	4	p16.3	RNF4		163100
ENSG00000064012	1797.76014942472	0.23285236985394	0.0501028420116253	4.64748825625323	3.36001216168445e-06	2.18441175271048e-05	caspase 8 [Source:HGNC Symbol;Acc:HGNC:1509]	protein_coding	43.9	201233443	201287711	1630	2	q33.1	CASP8		54268
ENSG00000064042	6428.20881563528	-0.467959963917901	0.0868157887366044	-5.39026334642506	7.03545083735899e-08	7.28553035978458e-07	LIM and calponin homology domains 1 [Source:HGNC Symbol;Acc:HGNC:29191]	protein_coding	40.5	41359607	41700044	5129	4	p13	LIMCH1		340437
ENSG00000064102	1712.40546174385	0.253258431743993	0.045764159567088	5.53399066299313	3.13025644244016e-08	3.52251534614955e-07	integrator complex subunit 13 [Source:HGNC Symbol;Acc:HGNC:20174]	protein_coding	36.38	26905181	26938326	1378	12	p11.23	INTS13		33145
ENSG00000064115	7331.17953929093	-0.101319508861645	0.072233414785746	-1.40266813028531	0.160715825042174	0.243232204155881	transmembrane 7 superfamily member 3 [Source:HGNC Symbol;Acc:HGNC:23049]	protein_coding	40.31	26971579	27014434	4315	12	p11.23	TM7SF3		42855
ENSG00000064195	61.0562858058364	-0.166341213827467	0.212933465277921	-0.781188685443871	0.434691527385131	0.53681426292835	distal-less homeobox 3 [Source:HGNC Symbol;Acc:HGNC:2916]	protein_coding	57.41	49990005	49995224	2602	17	q21.33	DLX3		5219
ENSG00000064199	413.884262661118	0.0930610771820668	0.0681962269527792	1.36460741803949	0.172376472022443	0.257469901648396	sperm autoantigenic protein 17 [Source:HGNC Symbol;Acc:HGNC:11210]	protein_coding	37.93	124673844	124697518	3604	11	q24.2	SPA17		23674
ENSG00000064201	117.685025590734	0.0452654198702039	0.0872221866627702	0.518966808814539	0.603783887230472	0.693596248039144	tetraspanin 32 [Source:HGNC Symbol;Acc:HGNC:13410]	protein_coding	63.03	2301997	2318204	734	11	p15.5	TSPAN32		16207
ENSG00000064205	193.679270450431	1.33542631943527	0.216760032455903	6.16085126166855	7.23549281675369e-10	1.20668388424935e-08	cellular communication network factor 5 [Source:HGNC Symbol;Acc:HGNC:12770]	protein_coding	51.46	44714844	44728509	1600	20	q13.12	CCN5		13665
ENSG00000064225	468.812830359106	-0.218783064589208	0.137800412612221	-1.5876807655495	0.112358544600063	0.18125480696145	ST3 beta-galactoside alpha-2,3-sialyltransferase 6 [Source:HGNC Symbol;Acc:HGNC:18080]	protein_coding	38.88	98732236	98821201	804	3	q12.1	ST3GAL6		88965
ENSG00000064270	57.3561372795228	-0.0560005346643864	0.177982488606399	-0.314640699221985	0.75303447395749	0.817685386035077	ATPase secretory pathway Ca2+ transporting 2 [Source:HGNC Symbol;Acc:HGNC:29103]	protein_coding	48.83	84368527	84464187	3374	16	q24.1	ATP2C2		95660
ENSG00000064300	1615.81181631931	-0.235304801306316	0.13514075481277	-1.74118312149667	0.0816514848594996	0.139234189316961	nerve growth factor receptor [Source:HGNC Symbol;Acc:HGNC:7809]	protein_coding	56.75	49495293	49515008	3408	17	q21.33	NGFR		19715
ENSG00000064309	1072.48744443143	0.0820316036356781	0.135698723468625	0.60451271418662	0.545502818818559	0.640743701843558	cell adhesion associated, oncogene regulated [Source:HGNC Symbol;Acc:HGNC:17104]	protein_coding	39.95	125955796	126063335	9138	11	q24.2	CDON		107539
ENSG00000064313	1375.86675877452	-0.0354550360909632	0.0496267181454105	-0.714434429999521	0.474958588299402	0.574303503154576	TATA-box binding protein associated factor 2 [Source:HGNC Symbol;Acc:HGNC:11536]	protein_coding	37.49	119730774	119832841	5027	8	q24.12	TAF2		102067
ENSG00000064393	30745.1539190962	0.0101295883061938	0.0822855972944006	0.123102810689364	0.902025685603197	0.931651123434733	homeodomain interacting protein kinase 2 [Source:HGNC Symbol;Acc:HGNC:14402]	protein_coding	45.66	139561570	139777998	15329	7	q34	HIPK2		216428
ENSG00000064419	3318.99617871794	0.282327382133249	0.0385838950057603	7.31723383787718	2.53134537903674e-13	9.64228672902095e-12	transportin 3 [Source:HGNC Symbol;Acc:HGNC:17103]	protein_coding	39.8	128954180	129055173	4345	7	q32.1	TNPO3		100993
ENSG00000064489	22.0868696607798	0.0543808659242511	0.0912046890007132	0.596250768683898	0.551007714407959	0.645775780948102	BORCS8-MEF2B readthrough [Source:HGNC Symbol;Acc:HGNC:39979]	protein_coding	54.55	19145569	19192158	1695	19	p13.11	BORCS8-MEF2B		46589
ENSG00000064490	2526.54854059401	0.0435442505499408	0.0260169929414603	1.67368498918833	0.0941925254233566	0.156668932968922	regulatory factor X associated ankyrin containing protein [Source:HGNC Symbol;Acc:HGNC:9987]	protein_coding	54.66	19192229	19201869	856	19	p13.11	RFXANK		9640
ENSG00000064545	1719.30000936314	0.0319199868603758	0.038476764021096	0.829591252603123	0.406769924123183	0.51064950941876	transmembrane protein 161A [Source:HGNC Symbol;Acc:HGNC:26020]	protein_coding	51.6	19119169	19138513	1930	19	p13.11	TMEM161A		19344
ENSG00000064547	1216.10850738481	0.155408717927974	0.0486087857772013	3.19713227646316	0.00138801260135536	0.00428199248710901	lysophosphatidic acid receptor 2 [Source:HGNC Symbol;Acc:HGNC:3168]	protein_coding	58.93	19623655	19628930	1823	19	p13.11	LPAR2		5275
ENSG00000064601	11684.5396613309	0.0971662855763795	0.0422541008237406	2.2995705430273	0.0214725625505408	0.0453632694320565	cathepsin A [Source:HGNC Symbol;Acc:HGNC:9251]	protein_coding	56.09	45890144	45898949	3056	20	q13.12	CTSA		8805
ENSG00000064607	2214.27753443317	-0.0981081877440198	0.0384250468116923	-2.55323534737156	0.010672735315284	0.0248296022883317	SURP and G-patch domain containing 2 [Source:HGNC Symbol;Acc:HGNC:18641]	protein_coding	50	18990888	19034023	747	19	p13.11	SUGP2		43135
ENSG00000064651	1775.86913702879	-0.146991067103846	0.0846352513403794	-1.73675938543255	0.0824296507038077	0.14025227450673	solute carrier family 12 member 2 [Source:HGNC Symbol;Acc:HGNC:10911]	protein_coding	35.24	128083766	128189677	6874	5	q23.3	SLC12A2		105911
ENSG00000064652	1264.26314908658	-0.0401933719709956	0.0456445737618006	-0.880572840503398	0.378549064066369	0.483206199951304	sorting nexin 24 [Source:HGNC Symbol;Acc:HGNC:21533]	protein_coding	40.32	122843439	123029354	551	5	q23.2	SNX24		185915
ENSG00000064655	321.798335358676	0.078967681232874	0.149325580645451	0.528828891148731	0.596924153920307	0.687360789502187	EYA transcriptional coactivator and phosphatase 2 [Source:HGNC Symbol;Acc:HGNC:3520]	protein_coding	45.44	46894624	47188844	2483	20	q13.12	EYA2		294220
ENSG00000064666	4899.8264987726	0.330079038376464	0.0758835979995463	4.34980742977471	1.3625713508855e-05	7.54622706853894e-05	calponin 2 [Source:HGNC Symbol;Acc:HGNC:2156]	protein_coding	59.72	1026586	1039068	2149	19	p13.3	CNN2		12482
ENSG00000064687	640.132143023022	-0.0317919045753448	0.0711849677743494	-0.446609804981896	0.655156814920382	0.737255869328227	ATP binding cassette subfamily A member 7 [Source:HGNC Symbol;Acc:HGNC:37]	protein_coding	60.53	1039997	1065572	6883	19	p13.3	ABCA7		25575
ENSG00000064692	55.1652425190996	0.07626092763442	0.133434383133342	0.57152381450448	0.567644622114526	0.661769472164122	synuclein alpha interacting protein [Source:HGNC Symbol;Acc:HGNC:11139]	protein_coding	39.26	122311354	122464219	723	5	q23.2	SNCAIP		152865
ENSG00000064703	1112.67226285177	-0.00908413527249427	0.038840752066513	-0.233881549382415	0.815076937462941	0.865920336808418	DEAD-box helicase 20 [Source:HGNC Symbol;Acc:HGNC:2743]	protein_coding	40.27	111754832	111775602	4658	1	p13.2	DDX20		20770
ENSG00000064726	3646.08617041348	-0.138774844761884	0.0352136182258682	-3.94094250331649	8.11620804292552e-05	0.000363214859107977	BTB domain containing 1 [Source:HGNC Symbol;Acc:HGNC:1120]	protein_coding	39.45	83016423	83067252	3194	15	q25.2	BTBD1		50829
ENSG00000064763	765.356544129868	0.12716144885445	0.0736280472612167	1.72707892691093	0.0841534896361037	0.142661792344866	fatty acyl-CoA reductase 2 [Source:HGNC Symbol;Acc:HGNC:25531]	protein_coding	38.9	29149103	29340980	539	12	p11.22	FAR2		191877
ENSG00000064787	55.8242334118753	1.42278598175872	0.252986246752567	5.6239657294504	1.86622689183295e-08	2.21530824972738e-07	brain enriched myelin associated protein 1 [Source:HGNC Symbol;Acc:HGNC:974]	protein_coding	40.73	53936777	54070594	6112	20	q13.2	BCAS1		133817
ENSG00000064886	147.603972706172	0.610216425293225	0.171939262612284	3.54902316098237	0.000386663069186077	0.00142405393183896	chitinase 3 like 2 [Source:HGNC Symbol;Acc:HGNC:1933]	protein_coding	44.64	111200771	111243440	2169	1	p13.2	CHI3L2		42669
ENSG00000064932	3777.25450605882	0.276600383037024	0.0612390632570364	4.51673112431618	6.28015649203336e-06	3.79687404605906e-05	strawberry notch homolog 2 [Source:HGNC Symbol;Acc:HGNC:29158]	protein_coding	63.17	1107637	1174268	4906	19	p13.3	SBNO2		66631
ENSG00000064933	670.277026604383	-0.00945866086996736	0.0416996744508447	-0.226828170592007	0.8205573576075	0.8702474406019	PMS1 homolog 1, mismatch repair system component [Source:HGNC Symbol;Acc:HGNC:9121]	protein_coding	36.81	189784085	189877629	3156	2	q32.2	PMS1		93544
ENSG00000064961	3993.79305892188	-0.0483595845724088	0.0266523896249468	-1.81445586129148	0.069607572261526	0.12212369716594	high mobility group 20B [Source:HGNC Symbol;Acc:HGNC:5002]	protein_coding	65.34	3572777	3579088	711	19	p13.3	HMG20B		6311
ENSG00000064989	7426.39365506477	-0.3154061828126	0.0783889147849067	-4.02360695613724	5.73135374437711e-05	0.00026856100840314	calcitonin receptor like receptor [Source:HGNC Symbol;Acc:HGNC:16709]	protein_coding	33.03	187341964	187448460	6112	2	q32.1	CALCRL		106496
ENSG00000064995	1606.20175493096	-0.0466953462181803	0.0350446440165753	-1.33245314736524	0.18271132763088	0.269654998951003	TATA-box binding protein associated factor 11 [Source:HGNC Symbol;Acc:HGNC:11544]	protein_coding	41.17	34877462	34888071	1945	6	p21.31	TAF11		10609
ENSG00000064999	2998.00996830599	-0.117627905727009	0.0602774776988386	-1.95144040888219	0.051004678498281	0.0942657081994996	ankyrin repeat and sterile alpha motif domain containing 1A [Source:HGNC Symbol;Acc:HGNC:20961]	protein_coding	44.93	34889255	35091406	5615	6	p21.31	ANKS1A		202151
ENSG00000065000	9299.80045592512	0.0120452854338044	0.0382273968218359	0.315095623433193	0.752689051391541	0.817365002806032	adaptor related protein complex 3 subunit delta 1 [Source:HGNC Symbol;Acc:HGNC:568]	protein_coding	56.41	2100988	2164468	4870	19	p13.3	AP3D1		63480
ENSG00000065029	1685.05385786267	-0.0941014044623636	0.0355031340720278	-2.65050979081039	0.00803703978166275	0.0195147455539491	zinc finger protein 76 [Source:HGNC Symbol;Acc:HGNC:13149]	protein_coding	48.23	35258909	35295985	1476	6	p21.31	ZNF76		37076
ENSG00000065054	7230.32021355576	-0.233318714609275	0.0669382373725919	-3.48558198971651	0.0004910677086883	0.001744843902407	SLC9A3 regulator 2 [Source:HGNC Symbol;Acc:HGNC:11076]	protein_coding	64.6	2025356	2039026	578	16	p13.3	SLC9A3R2		13670
ENSG00000065057	768.901879442803	0.0333177880087911	0.0394908954720825	0.843682768154614	0.398846699252055	0.50283683538732	nth like DNA glycosylase 1 [Source:HGNC Symbol;Acc:HGNC:8028]	protein_coding	61.44	2039815	2047866	733	16	p13.3	NTHL1		8051
ENSG00000065060	1199.53822296823	0.0661662157888889	0.0548611126004039	1.2060676980948	0.227791388536628	0.322551298823698	UHRF1 binding protein 1 [Source:HGNC Symbol;Acc:HGNC:21216]	protein_coding	42.65	34792015	34883138	9567	6	p21.31	UHRF1BP1		91123
ENSG00000065135	5975.60841555848	0.11960389619943	0.0418354402222496	2.85891329370595	0.00425094958678765	0.0113078196809911	G protein subunit alpha i3 [Source:HGNC Symbol;Acc:HGNC:4387]	protein_coding	38.65	109548615	109600195	9044	1	p13.3	GNAI3		51580
ENSG00000065150	9768.55222034508	-0.0148183528885333	0.0485422936817872	-0.305266845972979	0.760162924613948	0.823607116092044	importin 5 [Source:HGNC Symbol;Acc:HGNC:6402]	protein_coding	40.27	97953658	98024296	724	13	q32.2	IPO5		70638
ENSG00000065154	3408.13406321455	0.0205174446014179	0.0633167041244747	0.324044734878848	0.745904166357261	0.812280176329056	ornithine aminotransferase [Source:HGNC Symbol;Acc:HGNC:8091]	protein_coding	42.49	124397303	124418976	2039	10	q26.13	OAT		21673
ENSG00000065183	1992.45455571093	0.0875085574342174	0.0463103055889938	1.88961304230769	0.0588097315745935	0.106069302463147	WD repeat domain 3 [Source:HGNC Symbol;Acc:HGNC:12755]	protein_coding	36.95	117929720	117966543	680	1	p12	WDR3		36823
ENSG00000065243	3626.53315760269	-0.0568924974982999	0.0420282897116748	-1.35367148862344	0.175841208189998	0.26163353065277	protein kinase N2 [Source:HGNC Symbol;Acc:HGNC:9406]	protein_coding	36.25	88684222	88836255	2632	1	p22.2	PKN2		152033
ENSG00000065268	1997.48568794782	-0.0628979929625004	0.0522701602702667	-1.20332504505978	0.228850560914801	0.323734465344301	WD repeat domain 18 [Source:HGNC Symbol;Acc:HGNC:17956]	protein_coding	62.24	984332	998438	1521	19	p13.3	WDR18		14106
ENSG00000065308	2135.04869585616	0.379869203280247	0.0546840175444286	6.9466220723746	3.7413620314047e-12	1.10183451331405e-10	translocation associated membrane protein 2 [Source:HGNC Symbol;Acc:HGNC:16855]	protein_coding	46.66	52497408	52577060	7047	6	p12.2	TRAM2		79652
ENSG00000065320	333.215126002559	-0.14065423315441	0.118360623801698	-1.18835326003404	0.234694262655724	0.330617570979636	netrin 1 [Source:HGNC Symbol;Acc:HGNC:8029]	protein_coding	49.77	9021510	9244000	5986	17	p13.1	NTN1		222490
ENSG00000065325	19.0133055713909	0.102712518705041	0.213365792313817	0.481391686976571	0.630238143823333	0.7164687095293	glucagon like peptide 2 receptor [Source:HGNC Symbol;Acc:HGNC:4325]	protein_coding	44.97	9822206	9892099	1882	17	p13.1	GLP2R		69893
ENSG00000065328	66.8453177785757	0.609403900015808	0.0799359633202181	7.62365116655412	2.4659920813082e-14	1.14987510067207e-12	minichromosome maintenance 10 replication initiation factor [Source:HGNC Symbol;Acc:HGNC:18043]	protein_coding	43.59	13161558	13211110	4549	10	p13	MCM10		49552
ENSG00000065357	867.9132868491	0.214747462657603	0.046502402204371	4.61798643678279	3.87481572687158e-06	2.47936257097576e-05	diacylglycerol kinase alpha [Source:HGNC Symbol;Acc:HGNC:2849]	protein_coding	48.71	55927319	55954027	556	12	q13.2	DGKA		26708
ENSG00000065361	9349.13003936778	-0.208614933854354	0.0943801182977426	-2.21036948900862	0.027079529529265	0.0552659446197187	erb-b2 receptor tyrosine kinase 3 [Source:HGNC Symbol;Acc:HGNC:3431]	protein_coding	50.12	56076799	56103505	237	12	q13.2	ERBB3		26706
ENSG00000065413	1432.92239223326	0.0214926439984113	0.0477416506504849	0.450186445285654	0.652576009111119	0.735153447585245	ankyrin repeat domain 44 [Source:HGNC Symbol;Acc:HGNC:25259]	protein_coding	40.24	196967017	197311173	2798	2	q33.1	ANKRD44		344156
ENSG00000065427	7603.04201209597	0.0451586674259226	0.0304543639152187	1.48283075462153	0.13811938273333	0.214598163884886	lysyl-tRNA synthetase 1 [Source:HGNC Symbol;Acc:HGNC:6215]	protein_coding	45.57	75627474	75648643	2421	16	q23.1	KARS1		21169
ENSG00000065457	1076.39577466982	-0.13574983245735	0.045969608477328	-2.95303434059704	0.00314666955904999	0.00872837725379558	adenosine deaminase tRNA specific 1 [Source:HGNC Symbol;Acc:HGNC:228]	protein_coding	44.58	75596868	75623300	5757	16	q23.1	ADAT1		26432
ENSG00000065485	3082.24978004078	0.371845707348199	0.0886409216891845	4.19496661657084	2.7291177980917e-05	0.000139525502550832	protein disulfide isomerase family A member 5 [Source:HGNC Symbol;Acc:HGNC:24811]	protein_coding	45.22	123067025	123225227	1651	3	q21.1	PDIA5		158202
ENSG00000065491	1107.62692857357	0.124486669449528	0.0453646886941406	2.74413146067962	0.00606712360518159	0.0153112309084419	TBC1 domain family member 22B [Source:HGNC Symbol;Acc:HGNC:21602]	protein_coding	43.34	37257772	37332970	3462	6	p21.2	TBC1D22B		75198
ENSG00000065518	5494.94639395332	0.0973171852260206	0.0379530140678177	2.56414905683448	0.0103429116018887	0.0241975816845224	NADH:ubiquinone oxidoreductase subunit B4 [Source:HGNC Symbol;Acc:HGNC:7699]	protein_coding	39.34	120596328	120602507	651	3	q13.33	NDUFB4		6179
ENSG00000065526	4153.93176493475	0.100999059528307	0.0469750862063889	2.15005586332635	0.0315507962537739	0.0628112833774984	spen family transcriptional repressor [Source:HGNC Symbol;Acc:HGNC:17575]	protein_coding	43.57	15836095	15940456	3123	1	p36.21	SPEN		104361
ENSG00000065534	17244.9015890815	0.401264801497629	0.0852407997231646	4.70742652345838	2.50863658577822e-06	1.68981510491587e-05	myosin light chain kinase [Source:HGNC Symbol;Acc:HGNC:7590]	protein_coding	45.34	123610049	123884332	10027	3	q21.1	MYLK		274283
ENSG00000065548	4784.79811068769	-0.0324592947044769	0.03668410101239	-0.884832769747139	0.376246832474255	0.480812517763406	zinc finger CCCH-type containing 15 [Source:HGNC Symbol;Acc:HGNC:29528]	protein_coding	37.09	186486253	186509361	2032	2	q32.1	ZC3H15		23108
ENSG00000065559	1956.115281872	0.106965014712242	0.0483314702393091	2.21315457987547	0.0268869902779716	0.0549474067731801	mitogen-activated protein kinase kinase 4 [Source:HGNC Symbol;Acc:HGNC:6844]	protein_coding	37.09	12020829	12143830	551	17	p12	MAP2K4		123001
ENSG00000065600	369.292310987106	-0.00718791114947785	0.0718224092098918	-0.100078947901512	0.920281648552171	0.94470835826018	proton activated chloride channel 1 [Source:HGNC Symbol;Acc:HGNC:25593]	protein_coding	44.57	212363928	212414901	2469	1	q32.3	PACC1		50973
ENSG00000065609	8.10400714746254	0.834148707017157	0.254624347857758	3.27599742143725	0.00105289522164495	0.00337254851196852	synaptosome associated protein 91 [Source:HGNC Symbol;Acc:HGNC:14986]	protein_coding	36.62	83552880	83709691	4521	6	q14.2	SNAP91		156811
ENSG00000065613	8221.52656108321	-0.144990806814305	0.0532888292426504	-2.72084804404485	0.00651146858218077	0.0162531303927161	STE20 like kinase [Source:HGNC Symbol;Acc:HGNC:11088]	protein_coding	36.59	103967140	104029233	7827	10	q24.33	SLK		62093
ENSG00000065615	946.906990213128	-0.0568307011912808	0.0468675743235078	-1.21258038231297	0.22529029302362	0.319561677001248	cytochrome b5 reductase 4 [Source:HGNC Symbol;Acc:HGNC:20147]	protein_coding	37.45	83859656	83967423	9205	6	q14.2	CYB5R4		107767
ENSG00000065618	63.5569159438795	0.722271535362402	0.23483359328574	3.07567382186057	0.00210027467499737	0.00615294406051314	collagen type XVII alpha 1 chain [Source:HGNC Symbol;Acc:HGNC:2194]	protein_coding	48.32	104031286	104085880	5197	10	q25.1	COL17A1		54594
ENSG00000065621	400.619442652976	-0.367116010094178	0.209725070159449	-1.75046316501441	0.0800384248401506	0.136915825414413	glutathione S-transferase omega 2 [Source:HGNC Symbol;Acc:HGNC:23064]	protein_coding	43.48	104268873	104304950	6715	10	q25.1	GSTO2		36077
ENSG00000065665	193.819096642895	0.256383798699889	0.0548864106538955	4.67117079884494	2.99487777760499e-06	1.97552364622749e-05	SEC61 translocon subunit alpha 2 [Source:HGNC Symbol;Acc:HGNC:17702]	protein_coding	43.14	12129637	12169961	707	10	p14	SEC61A2		40324
ENSG00000065675	342.425058079125	0.102938585435278	0.132945521718949	0.774291484995582	0.438758437970297	0.540848767315711	protein kinase C theta [Source:HGNC Symbol;Acc:HGNC:9410]	protein_coding	43.1	6427143	6580301	3255	10	p15.1	PRKCQ		153158
ENSG00000065717	864.113879098935	-0.480500838504541	0.0701807725136692	-6.8466165488696	7.56170440286194e-12	2.05190263119132e-10	TLE family member 2, transcriptional corepressor [Source:HGNC Symbol;Acc:HGNC:11838]	protein_coding	54.68	2997639	3047635	2812	19	p13.3	TLE2		49996
ENSG00000065802	1347.56037684421	-0.0302413621789942	0.0544305750562887	-0.555595125491885	0.57848766449273	0.671179703397935	ankyrin repeat and SOCS box containing 1 [Source:HGNC Symbol;Acc:HGNC:16011]	protein_coding	47.31	238426742	238452250	569	2	q37.3	ASB1		25508
ENSG00000065809	13276.908530373	0.0616511071931065	0.0715768383478371	0.861327611223967	0.389057632583137	0.493645961680082	family with sequence similarity 107 member B [Source:HGNC Symbol;Acc:HGNC:23726]	protein_coding	43.19	14518557	14774897	3316	10	p13	FAM107B		256340
ENSG00000065833	1009.2954638279	0.370560039530042	0.104694109063283	3.53945453899468	0.000400954823105215	0.00146868937122535	malic enzyme 1 [Source:HGNC Symbol;Acc:HGNC:6983]	protein_coding	36.91	83210402	83431051	3338	6	q14.2	ME1		220649
ENSG00000065882	8144.31563515455	-0.0570517295349155	0.0479810451082489	-1.18904724576554	0.234421075828337	0.330316732306493	TBC1 domain family member 1 [Source:HGNC Symbol;Acc:HGNC:11578]	protein_coding	42.84	37891084	38139175	4119	4	p14	TBC1D1		248091
ENSG00000065883	2665.04050391441	0.118582170590239	0.038294111556437	3.09661631437709	0.00195743051668211	0.00578354424512028	cyclin dependent kinase 13 [Source:HGNC Symbol;Acc:HGNC:1733]	protein_coding	38.73	39950121	40099580	5455	7	p14.1	CDK13		149459
ENSG00000065911	1351.5489163875	0.568947661568624	0.0908259414725126	6.26415374665628	3.74855492302034e-10	6.66971499296612e-09	methylenetetrahydrofolate dehydrogenase (NADP+ dependent) 2, methenyltetrahydrofolate cyclohydrolase [Source:HGNC Symbol;Acc:HGNC:7434]	protein_coding	43.85	74186172	74217565	3340	2	p13.1	MTHFD2		31393
ENSG00000065923	858.816982281842	0.175816885274291	0.084737824685274	2.07483359323059	0.0380019599941241	0.0734029049904358	solute carrier family 9 member A7 [Source:HGNC Symbol;Acc:HGNC:17123]	protein_coding	41.06	46599251	46759118	3838	X	p11.3	SLC9A7		159867
ENSG00000065970	2331.95484334441	-0.0286401890662853	0.0357438930583378	-0.801261043936694	0.422980538225525	0.525873827289733	forkhead box J2 [Source:HGNC Symbol;Acc:HGNC:24818]	protein_coding	47.53	8032716	8055517	5524	12	p13.31	FOXJ2		22801
ENSG00000065978	22479.7267057265	0.313282247681679	0.0477178544459048	6.56530456617305	5.19266169848738e-11	1.16835381224143e-09	Y-box binding protein 1 [Source:HGNC Symbol;Acc:HGNC:8014]	protein_coding	40.63	42682418	42703805	2979	1	p34.2	YBX1		21387
ENSG00000065989	1648.86149348192	0.126308394289983	0.0669385466612327	1.88693063399201	0.0591696561311576	0.106623654640788	phosphodiesterase 4A [Source:HGNC Symbol;Acc:HGNC:8780]	protein_coding	54.53	10416773	10469630	2707	19	p13.2	PDE4A		52857
ENSG00000066027	3575.24572899241	-0.268691882503679	0.0476919882594591	-5.63389978714899	1.76179421878955e-08	2.10056096901528e-07	protein phosphatase 2 regulatory subunit B'alpha [Source:HGNC Symbol;Acc:HGNC:9309]	protein_coding	39.33	212285410	212361853	3245	1	q32.3	PPP2R5A		76443
ENSG00000066032	6.96037407478129	0.0648191952074626	0.178197252588416	0.363749688987496	0.716044934926967	0.78726615346974	catenin alpha 2 [Source:HGNC Symbol;Acc:HGNC:2510]	protein_coding	38.65	79185231	80648861	4349	2	p12	CTNNA2		1463630
ENSG00000066044	3800.24251506409	0.0459239575003743	0.0286867291226479	1.60087813790237	0.109403912636199	0.177316948696324	ELAV like RNA binding protein 1 [Source:HGNC Symbol;Acc:HGNC:3312]	protein_coding	52.21	7958573	8005659	6054	19	p13.2	ELAVL1		47086
ENSG00000066056	4462.8853797477	-0.260418177889155	0.0521933409971332	-4.98949047740513	6.05387583547047e-07	4.79734459111278e-06	tyrosine kinase with immunoglobulin like and EGF like domains 1 [Source:HGNC Symbol;Acc:HGNC:11809]	protein_coding	54.59	43300982	43323108	3893	1	p34.2	TIE1		22126
ENSG00000066084	3243.53321000015	0.133682468340857	0.0435347621381601	3.07070629940755	0.00213553101071532	0.00624045771850846	disco interacting protein 2 homolog B [Source:HGNC Symbol;Acc:HGNC:29284]	protein_coding	41.84	50504985	50748657	2676	12	q13.12	DIP2B		243672
ENSG00000066117	3898.03249808605	0.146060649453763	0.0318474693611714	4.58625606315334	4.5126509278588e-06	2.83385397083455e-05	SWI/SNF related, matrix associated, actin dependent regulator of chromatin, subfamily d, member 1 [Source:HGNC Symbol;Acc:HGNC:11106]	protein_coding	48.48	50085200	50100707	3283	12	q13.12	SMARCD1		15507
ENSG00000066135	2181.69269277866	0.0875213257333831	0.0383090510242049	2.28461221026029	0.0223355763347606	0.046923795596085	lysine demethylase 4A [Source:HGNC Symbol;Acc:HGNC:22978]	protein_coding	46.76	43650149	43705518	4486	1	p34.2	KDM4A		55369
ENSG00000066136	2526.90129472315	0.0749325432463617	0.0353573048111008	2.11929454596992	0.0340655823000674	0.0670201508224047	nuclear transcription factor Y subunit gamma [Source:HGNC Symbol;Acc:HGNC:7806]	protein_coding	42.65	40691648	40771603	943	1	p34.2	NFYC		79955
ENSG00000066185	180.405830245916	-0.460547863955366	0.103849377032188	-4.43476770989798	9.21716179814482e-06	5.360820232921e-05	zinc finger MYND-type containing 12 [Source:HGNC Symbol;Acc:HGNC:21192]	protein_coding	42.82	42430329	42456253	1530	1	p34.2	ZMYND12		25924
ENSG00000066230	1529.94692280214	-0.463033453041552	0.279852877785831	-1.6545602700427	0.0980137282212059	0.162028195583283	solute carrier family 9 member A3 [Source:HGNC Symbol;Acc:HGNC:11073]	protein_coding	61.24	470456	524449	5555	5	p15.33	SLC9A3		53993
ENSG00000066248	414.372754742624	1.19757228413546	0.158962914919927	7.53365830476057	4.93381325675004e-14	2.18745868080008e-12	neuronal guanine nucleotide exchange factor [Source:HGNC Symbol;Acc:HGNC:7807]	protein_coding	48.38	232878701	233013256	3184	2	q37.1	NGEF		134555
ENSG00000066279	310.343065005905	0.787606117728641	0.0860184186557244	9.1562496734672	5.37322477297851e-20	7.08872507244897e-18	assembly factor for spindle microtubules [Source:HGNC Symbol;Acc:HGNC:19048]	protein_coding	34.66	197084121	197146694	3924	1	q31.3	ASPM		62573
ENSG00000066294	1023.81028379806	0.0684209171059007	0.0626700585673097	1.09176405240494	0.274936823278224	0.375538706341392	CD84 molecule [Source:HGNC Symbol;Acc:HGNC:1704]	protein_coding	41.6	160541095	160579516	8204	1	q23.3	CD84		38421
ENSG00000066322	5381.44294778686	-0.0495615322513364	0.0323330546944839	-1.5328441039563	0.125314270871566	0.198349070760135	ELOVL fatty acid elongase 1 [Source:HGNC Symbol;Acc:HGNC:14418]	protein_coding	58.76	43363398	43368074	1625	1	p34.2	ELOVL1		4676
ENSG00000066336	1439.60908569646	0.270583781510179	0.050134296139283	5.39717922354875	6.76967572049003e-08	7.05080410246417e-07	Spi-1 proto-oncogene [Source:HGNC Symbol;Acc:HGNC:11241]	protein_coding	52.6	47354860	47378547	1374	11	p11.2	SPI1		23687
ENSG00000066379	1078.89940237153	0.0186361359682188	0.035571692363754	0.523903551668186	0.600345624386026	0.690271979516194	RNA polymerase I subunit H [Source:HGNC Symbol;Acc:HGNC:13182]	protein_coding	41.39	30058899	30064909	3672	6	p22.1	POLR1H		6010
ENSG00000066382	399.415649559366	-0.440965709685297	0.0989728985416612	-4.45541876799414	8.37295953344041e-06	4.92453839612677e-05	metallophosphoesterase domain containing 2 [Source:HGNC Symbol;Acc:HGNC:1180]	protein_coding	40.01	30384493	30586872	5591	11	p14.1	MPPED2		202379
ENSG00000066405	20.9575281344594	0.152867061012236	0.0967326936374019	1.58030398269742	0.11403726823558	0.183379521520043	claudin 18 [Source:HGNC Symbol;Acc:HGNC:2039]	protein_coding	42.94	137998735	138033655	3434	3	q22.3	CLDN18		34920
ENSG00000066422	1388.2854604013	-0.0377543620188768	0.0395506027107774	-0.95458373403217	0.339788246147734	0.443833524127769	zinc finger and BTB domain containing 11 [Source:HGNC Symbol;Acc:HGNC:16740]	protein_coding	40.31	101648889	101677132	5657	3	q12.3	ZBTB11		28243
ENSG00000066427	1064.34568556084	-0.113570769758131	0.0345876058458548	-3.28356840494474	0.00102501765699593	0.00329888169775346	ataxin 3 [Source:HGNC Symbol;Acc:HGNC:7106]	protein_coding	42.4	92044496	92106621	1098	14	q32.12	ATXN3		62125
ENSG00000066455	2883.935456906	0.0994380644696886	0.0459646644812328	2.16335886690283	0.030513588671986	0.0610728711143026	golgin A5 [Source:HGNC Symbol;Acc:HGNC:4428]	protein_coding	39.58	92794305	92839947	2879	14	q32.12	GOLGA5		45642
ENSG00000066468	1779.36640615178	0.352367519636442	0.137336308180367	2.56572733245216	0.010295972859225	0.0241018120808196	fibroblast growth factor receptor 2 [Source:HGNC Symbol;Acc:HGNC:3689]	protein_coding	45.41	121478332	121598458	4624	10	q26.13	FGFR2		120126
ENSG00000066557	1249.71305449596	-0.0906712399987008	0.0440280184454182	-2.0593986102533	0.0394560687910256	0.0757427692265436	leucine rich repeat containing 40 [Source:HGNC Symbol;Acc:HGNC:26004]	protein_coding	35.12	70144805	70205579	2843	1	p31.1	LRRC40		60774
ENSG00000066583	1515.17567533682	-0.118430927241792	0.060071057403869	-1.97151394298853	0.0486651197736371	0.0906438129668054	isochorismatase domain containing 1 [Source:HGNC Symbol;Acc:HGNC:24254]	protein_coding	38.93	129094749	129114028	1942	5	q23.3	ISOC1		19279
ENSG00000066629	2188.57121223599	-0.143714753751612	0.0504988030034616	-2.84590416413951	0.00442855207734692	0.0117110221555057	EMAP like 1 [Source:HGNC Symbol;Acc:HGNC:3330]	protein_coding	45.19	99737693	99942060	1277	14	q32.2	EML1		204367
ENSG00000066651	660.692036008494	0.0955839306612769	0.0492741573287228	1.93983897124019	0.0523992628175059	0.0964039498571053	tRNA methyltransferase 11 homolog [Source:HGNC Symbol;Acc:HGNC:21080]	protein_coding	37.69	125986479	126203817	1843	6	q22.32	TRMT11		217338
ENSG00000066654	3420.3754431662	-0.0247535376148261	0.0302782600206448	-0.817535010200331	0.413622750319362	0.516598010187189	THUMP domain containing 1 [Source:HGNC Symbol;Acc:HGNC:23807]	protein_coding	40.19	20702816	20742084	2567	16	p12.3	THUMPD1		39268
ENSG00000066697	1061.02767104127	0.180957600698066	0.0519456730296256	3.48359334173729	0.000494730571983735	0.00175513620279407	Myb/SANT DNA binding domain containing 3 [Source:HGNC Symbol;Acc:HGNC:23370]	protein_coding	43.76	100427143	100451734	1880	9	q31.1	MSANTD3		24591
ENSG00000066735	547.336973580715	-0.629631160720064	0.147797856619595	-4.26008316440353	2.04350853658496e-05	0.000108153988986185	kinesin family member 26A [Source:HGNC Symbol;Acc:HGNC:20226]	protein_coding	63.82	104138587	104180894	6889	14	q32.33	KIF26A		42307
ENSG00000066739	2988.25129181463	-0.0369580610495945	0.0535827106325689	-0.689738548372924	0.490358619514883	0.589192841086116	autophagy related 2B [Source:HGNC Symbol;Acc:HGNC:20187]	protein_coding	37.06	96279195	96363341	13162	14	q32.2	ATG2B		84146
ENSG00000066777	3592.57238736088	-0.0819313399295148	0.0531578982195144	-1.54128253135933	0.123248038510657	0.19559373309657	ADP ribosylation factor guanine nucleotide exchange factor 1 [Source:HGNC Symbol;Acc:HGNC:15772]	protein_coding	38.38	67173511	67343781	5882	8	q13.2	ARFGEF1		170270
ENSG00000066813	5440.28103952607	0.291584855744823	0.156790809992117	1.85970629120089	0.0629270914654788	0.112507482724804	acyl-CoA synthetase medium chain family member 2B [Source:HGNC Symbol;Acc:HGNC:30931]	protein_coding	39.17	20536226	20576427	2935	16	p12.3	ACSM2B		40201
ENSG00000066827	1383.80473539735	0.0332378297941256	0.0869058884698096	0.382457741119259	0.702121868361883	0.776006780950025	zinc finger and AT-hook domain containing [Source:HGNC Symbol;Acc:HGNC:19899]	protein_coding	44.79	134477788	134713049	4273	8	q24.22	ZFAT		235261
ENSG00000066855	1543.73927029189	0.130623091956786	0.0665454906084992	1.96291425252642	0.049656138396797	0.0922250380868519	mitochondrial fission regulator 1 [Source:HGNC Symbol;Acc:HGNC:29510]	protein_coding	40.22	65644734	65771261	537	8	q13.1	MTFR1		126527
ENSG00000066923	216.097230299473	-0.271476364715585	0.0904430185271476	-3.00162875074871	0.00268539453021238	0.00760619602753643	stromal antigen 3 [Source:HGNC Symbol;Acc:HGNC:11356]	protein_coding	47.11	100177563	100221488	4450	7	q22.1	STAG3		43925
ENSG00000066926	1836.2644274921	-0.154013299910351	0.0647454528555694	-2.37875083295679	0.0173714136924172	0.0378023925015854	ferrochelatase [Source:HGNC Symbol;Acc:HGNC:3647]	protein_coding	42.66	57544377	57586732	7689	18	q21.31	FECH		42355
ENSG00000066933	7313.90365010647	-0.255150398586404	0.0565987071251364	-4.50806054672381	6.54229084608984e-06	3.93775050294881e-05	myosin IXA [Source:HGNC Symbol;Acc:HGNC:7608]	protein_coding	37.93	71822291	72118577	12478	15	q23	MYO9A		296286
ENSG00000067048	432.098859184165	-0.926427283171436	0.153269991543604	-6.04441400329743	1.49954009380478e-09	2.34874875503574e-08	DEAD-box helicase 3 Y-linked [Source:HGNC Symbol;Acc:HGNC:2699]	protein_coding	37.7	12904108	12920478	2709	Y	q11.221	DDX3Y		16370
ENSG00000067057	29522.1795874508	-0.0749683005690251	0.0816990249745026	-0.917615609151051	0.358820143033777	0.463728453409453	phosphofructokinase, platelet [Source:HGNC Symbol;Acc:HGNC:8878]	protein_coding	51.45	3066333	3137718	432	10	p15.2	PFKP		71385
ENSG00000067064	2327.40329160139	-0.334746567998937	0.0362516933612377	-9.2339567330906	2.60815184152329e-20	3.58665084172868e-18	isopentenyl-diphosphate delta isomerase 1 [Source:HGNC Symbol;Acc:HGNC:5387]	protein_coding	42.88	1039152	1049119	3370	10	p15.3	IDI1		9967
ENSG00000067066	4100.42654330314	0.318856390389628	0.052399272264181	6.08513012894631	1.16396734177743e-09	1.86269211587992e-08	SP100 nuclear antigen [Source:HGNC Symbol;Acc:HGNC:11206]	protein_coding	39.21	230415942	230545606	3882	2	q37.1	SP100		129664
ENSG00000067082	15188.6339525915	-0.382603591503115	0.070407727128419	-5.43411365637854	5.50694731605734e-08	5.82157876857736e-07	Kruppel like factor 6 [Source:HGNC Symbol;Acc:HGNC:2235]	protein_coding	48.08	3775996	3785281	764	10	p15.2	KLF6		9285
ENSG00000067113	8676.06758822282	-0.270400219413106	0.079814135767862	-3.38787379969333	0.00070436665382013	0.00237674312570997	phospholipid phosphatase 1 [Source:HGNC Symbol;Acc:HGNC:9228]	protein_coding	39.6	55424854	55534969	1550	5	q11.2	PLPP1		110115
ENSG00000067141	7412.27884172631	0.296279048887405	0.0790721369806052	3.74694627211196	0.000179000406930103	0.000727797445065094	neogenin 1 [Source:HGNC Symbol;Acc:HGNC:7754]	protein_coding	38.73	73051710	73305205	7342	15	q24.1	NEO1		253495
ENSG00000067167	26932.1305382519	-0.0260418014663574	0.0740384322281635	-0.351733561646803	0.72503808836282	0.794999193179504	translocation associated membrane protein 1 [Source:HGNC Symbol;Acc:HGNC:20568]	protein_coding	38.27	70573218	70608416	3394	8	q13.3	TRAM1		35198
ENSG00000067177	519.276218494089	0.322087463493469	0.142888840464658	2.25411209473097	0.0241891169809378	0.0502942873030577	phosphorylase kinase regulatory subunit alpha 1 [Source:HGNC Symbol;Acc:HGNC:8925]	protein_coding	37.87	72578814	72714319	6286	X	q13.1	PHKA1		135505
ENSG00000067182	10592.3117797225	0.286289507203905	0.0453856627621652	6.30792831436988	2.82795132286592e-10	5.21467796774379e-09	TNF receptor superfamily member 1A [Source:HGNC Symbol;Acc:HGNC:11916]	protein_coding	54.08	6328757	6342114	2069	12	p13.31	TNFRSF1A		13357
ENSG00000067191	215.802468466896	0.252787867339184	0.0682621717184787	3.70319110827166	0.000212904373800017	0.000849262358321748	calcium voltage-gated channel auxiliary subunit beta 1 [Source:HGNC Symbol;Acc:HGNC:1401]	protein_coding	54.39	39173453	39197703	3711	17	q12	CACNB1		24250
ENSG00000067208	1200.76764904661	0.0940481800614402	0.0420697802429214	2.23552819906314	0.0253826924587148	0.0524226741157649	ecotropic viral integration site 5 [Source:HGNC Symbol;Acc:HGNC:3501]	protein_coding	38.19	92508696	92792404	7794	1	p22.1	EVI5		283708
ENSG00000067221	1226.86485470721	-0.0879991095442589	0.0442964832940911	-1.98659358486811	0.0469674527057094	0.0878548536087085	stomatin like 1 [Source:HGNC Symbol;Acc:HGNC:14560]	protein_coding	52.84	73978926	73994622	6280	15	q24.1	STOML1		15696
ENSG00000067225	89213.403066029	0.0513317627495763	0.059126350924035	0.868170653986864	0.385300916832289	0.489952039607989	pyruvate kinase M1/2 [Source:HGNC Symbol;Acc:HGNC:9021]	protein_coding	48.38	72199029	72231822	3016	15	q23	PKM		32793
ENSG00000067248	2658.86237842205	0.0159887491641872	0.0521992198688482	0.306302454411374	0.759374370623145	0.82330245955113	DExH-box helicase 29 [Source:HGNC Symbol;Acc:HGNC:15815]	protein_coding	37.07	55256055	55307694	4664	5	q11.2	DHX29		51639
ENSG00000067334	3555.10850748629	-0.0566711869346143	0.0346929705936559	-1.63350632606184	0.102362551333236	0.167910819873533	deoxynucleotidyltransferase terminal interacting protein 2 [Source:HGNC Symbol;Acc:HGNC:24013]	protein_coding	39.28	93866284	93879918	5896	1	p22.1	DNTTIP2		13634
ENSG00000067365	613.862782499628	0.0821282813661826	0.0418100737132057	1.96431802367864	0.0494932227948518	0.091961199661013	methyltransferase like 22 [Source:HGNC Symbol;Acc:HGNC:28368]	protein_coding	49.56	8621683	8649654	614	16	p13.2	METTL22		27971
ENSG00000067369	1928.6974790269	-0.0207929793371871	0.0489031051403104	-0.42518730206454	0.670700140016127	0.750686382400447	tumor protein p53 binding protein 1 [Source:HGNC Symbol;Acc:HGNC:11999]	protein_coding	41.72	43403061	43510728	10369	15	q15.3	TP53BP1		107667
ENSG00000067445	682.99348779193	0.130659203129683	0.0969865257646247	1.34718923169573	0.177919295174765	0.264095902195473	trophinin [Source:HGNC Symbol;Acc:HGNC:12326]	protein_coding	51.41	54920462	54931431	1196	X	p11.21	TRO		10969
ENSG00000067533	932.789657278411	-0.0862904384446858	0.0601474665424143	-1.43464793124472	0.151387448717215	0.231295225395932	ribosomal RNA processing 15 homolog [Source:HGNC Symbol;Acc:HGNC:24255]	protein_coding	37.63	218285293	218337983	7765	1	q41	RRP15		52690
ENSG00000067560	26311.5893365362	-0.133980971823888	0.0412118320377789	-3.25103168675121	0.0011498704126255	0.00363226536610357	ras homolog family member A [Source:HGNC Symbol;Acc:HGNC:667]	protein_coding	46.57	49359139	49412998	1944	3	p21.31	RHOA		53859
ENSG00000067596	2093.05425125862	0.0861267032940206	0.0278319297315786	3.09452862682028	0.00197125910471372	0.00582122320149036	DEAH-box helicase 8 [Source:HGNC Symbol;Acc:HGNC:2749]	protein_coding	47.76	43483865	43610338	590	17	q21.31	DHX8		126473
ENSG00000067606	656.521329579354	-0.26536613465888	0.0696649527807513	-3.8091769830669	0.000139430130703213	0.000584180927167838	protein kinase C zeta [Source:HGNC Symbol;Acc:HGNC:9412]	protein_coding	56.45	2050411	2185395	2385	1	p36.33	PRKCZ		134984
ENSG00000067646	106.919433318458	-0.815048892744306	0.12862587651742	-6.33658572296626	2.34912507479551e-10	4.40176126890377e-09	zinc finger protein Y-linked [Source:HGNC Symbol;Acc:HGNC:12870]	protein_coding	37.27	2935281	2982506	5113	Y	p11.2	ZFY		47225
ENSG00000067704	7576.20195998072	-0.147904111934806	0.0526795915446598	-2.80761690814209	0.00499095603290286	0.0129747266174166	isoleucyl-tRNA synthetase 2, mitochondrial [Source:HGNC Symbol;Acc:HGNC:29685]	protein_coding	39.19	220094132	220148041	3530	1	q41	IARS2		53909
ENSG00000067715	137.71685404653	1.11582893749323	0.171756174285765	6.49658704924769	8.21625835785661e-11	1.74565749213511e-09	synaptotagmin 1 [Source:HGNC Symbol;Acc:HGNC:11509]	protein_coding	35.61	78863993	79452008	3095	12	q21.2	SYT1		588015
ENSG00000067798	196.717043667814	0.971144123760172	0.125512219927415	7.73744679459735	1.01433106990498e-14	5.12758575431404e-13	neuron navigator 3 [Source:HGNC Symbol;Acc:HGNC:15998]	protein_coding	35.89	77324641	78213010	2232	12	q21.2	NAV3		888369
ENSG00000067829	4114.09612026449	-0.0815316395668492	0.0351584308144887	-2.31897834112808	0.0203962107406152	0.0433659999591146	isocitrate dehydrogenase (NAD(+)) 3 non-catalytic subunit gamma [Source:HGNC Symbol;Acc:HGNC:5386]	protein_coding	58.77	153785766	153794523	1712	X	q28	IDH3G		8757
ENSG00000067836	1883.62174526277	-0.202679221815121	0.0496080584317304	-4.08561085078635	4.39610059142382e-05	0.000213005447288845	rogdi atypical leucine zipper [Source:HGNC Symbol;Acc:HGNC:29478]	protein_coding	63.01	4796968	4802880	1418	16	p13.3	ROGDI		5912
ENSG00000067840	177.732249729403	-0.0765090837533321	0.0990965568894913	-0.772066014752178	0.440075329573286	0.542183765316659	PDZ domain containing 4 [Source:HGNC Symbol;Acc:HGNC:21167]	protein_coding	56.35	153802166	153830565	3689	X	q28	PDZD4		28399
ENSG00000067842	15.3570719159091	1.83604589444632	0.285598761665544	6.42875999790381	1.28649059940005e-10	2.61363531804105e-09	ATPase plasma membrane Ca2+ transporting 3 [Source:HGNC Symbol;Acc:HGNC:816]	protein_coding	58.22	153517642	153582939	6774	X	q28	ATP2B3		65297
ENSG00000067900	4533.13168192349	-0.0326815689130777	0.0436034127604844	-0.749518600587507	0.453544691855082	0.554735035406077	Rho associated coiled-coil containing protein kinase 1 [Source:HGNC Symbol;Acc:HGNC:10251]	protein_coding	36.91	20946906	21111813	9446	18	q11.1	ROCK1		164907
ENSG00000067955	2635.72381107511	0.230308455509198	0.0429901232095177	5.35724111295892	8.45023207658507e-08	8.54342155182218e-07	core-binding factor subunit beta [Source:HGNC Symbol;Acc:HGNC:1539]	protein_coding	40.51	67028984	67101058	2818	16	q22.1	CBFB		72074
ENSG00000067992	443.058389004588	0.102424752273323	0.0662876261423324	1.54515643769469	0.122308428423398	0.194311618173731	pyruvate dehydrogenase kinase 3 [Source:HGNC Symbol;Acc:HGNC:8811]	protein_coding	40.79	24465270	24550466	1741	X	p22.11	PDK3		85196
ENSG00000068001	6611.20013808275	-0.224272252967458	0.0456554449318155	-4.91227833399497	9.00241336061544e-07	6.83265489254943e-06	hyaluronidase 2 [Source:HGNC Symbol;Acc:HGNC:5321]	protein_coding	60.99	50317790	50322782	4054	3	p21.31	HYAL2		4992
ENSG00000068024	1041.7196941581	0.0357430080036954	0.0502931472446465	0.710693403811591	0.477274248077004	0.576545017758174	histone deacetylase 4 [Source:HGNC Symbol;Acc:HGNC:14063]	protein_coding	51.33	239048168	239401654	8976	2	q37.3	HDAC4		353486
ENSG00000068028	1405.11610238545	0.0704770516786792	0.0413509830208286	1.70436218271231	0.0883134444434236	0.148412451530229	Ras association domain family member 1 [Source:HGNC Symbol;Acc:HGNC:9882]	protein_coding	54.57	50329782	50340980	1757	3	p21.31	RASSF1		11198
ENSG00000068078	2148.38831100267	-0.149353698105393	0.12372746555484	-1.20711838261323	0.22738655642626	0.322112758719242	fibroblast growth factor receptor 3 [Source:HGNC Symbol;Acc:HGNC:3690]	protein_coding	65.83	1793293	1808872	4301	4	p16.3	FGFR3		15579
ENSG00000068079	2511.35115974057	0.161645789914839	0.0406071761212376	3.98071979770833	6.87069010116471e-05	0.000313969834614474	interferon induced protein 35 [Source:HGNC Symbol;Acc:HGNC:5399]	protein_coding	50.91	43006740	43014456	1182	17	q21.31	IFI35		7716
ENSG00000068097	793.747627394236	0.134573078057967	0.0456623387521423	2.94713502933866	0.00320733115915873	0.00887349285073928	HEAT repeat containing 6 [Source:HGNC Symbol;Acc:HGNC:24076]	protein_coding	40.88	60041008	60078922	6108	17	q23.1	HEATR6		37914
ENSG00000068120	4507.15102115608	-0.0516032075549716	0.0297153591439384	-1.73658367395159	0.0824606832951572	0.140290365677345	Coenzyme A synthase [Source:HGNC Symbol;Acc:HGNC:29932]	protein_coding	57.56	42561467	42566277	574	17	q21.2	COASY		4810
ENSG00000068137	1746.28684352519	-0.00359631233056329	0.0452506495392356	-0.0794753747666103	0.936654517734697	0.95633057029717	pleckstrin homology, MyTH4 and FERM domain containing H3 [Source:HGNC Symbol;Acc:HGNC:26105]	protein_coding	62	42667914	42676994	659	17	q21.2	PLEKHH3		9080
ENSG00000068305	7579.69360907085	-0.302737275051934	0.0549496284775961	-5.50935981624271	3.60141069953647e-08	3.99180952331818e-07	myocyte enhancer factor 2A [Source:HGNC Symbol;Acc:HGNC:6993]	protein_coding	36.86	99565417	99716466	732	15	q26.3	MEF2A		151049
ENSG00000068308	3630.33710110878	0.18730154411179	0.0299291071790857	6.25817345606204	3.89512458789577e-10	6.9077799658781e-09	OTU deubiquitinase 5 [Source:HGNC Symbol;Acc:HGNC:25402]	protein_coding	49.92	48922024	48958386	2077	X	p11.23	OTUD5		36362
ENSG00000068323	4166.2285324771	0.174492319102141	0.032516779181313	5.36622394638701	8.04021033705187e-08	8.19415794015445e-07	transcription factor binding to IGHM enhancer 3 [Source:HGNC Symbol;Acc:HGNC:11752]	protein_coding	52.48	49028726	49043410	3279	X	p11.23	TFE3		14684
ENSG00000068354	1444.44895141824	-0.0292524510727791	0.0342530610897448	-0.854009835679684	0.393099539671661	0.497568348693607	TBC1 domain family member 25 [Source:HGNC Symbol;Acc:HGNC:8092]	protein_coding	47.97	48539714	48562609	3785	X	p11.23	TBC1D25		22895
ENSG00000068366	5446.00715210897	0.224031171457132	0.0664946742791893	3.36915961895683	0.000753977519604806	0.00252837222786261	acyl-CoA synthetase long chain family member 4 [Source:HGNC Symbol;Acc:HGNC:3571]	protein_coding	39.16	109624244	109733403	464	X	q23	ACSL4		109159
ENSG00000068383	1664.99018075822	-0.112676521741516	0.0371760101064359	-3.03089334812747	0.00243831358276083	0.00700416259647018	inositol polyphosphate-5-phosphatase A [Source:HGNC Symbol;Acc:HGNC:6076]	protein_coding	54.13	132537787	132783480	3000	10	q26.3	INPP5A		245693
ENSG00000068394	1361.23079037237	-0.0736781732270906	0.0325704450215126	-2.26211748652579	0.0236901454923169	0.0494176617693567	G-patch domain and KOW motifs [Source:HGNC Symbol;Acc:HGNC:30677]	protein_coding	50.86	49113407	49123735	1658	X	p11.23	GPKOW		10328
ENSG00000068400	2639.68934814167	0.0862483374823999	0.0336749092104526	2.56120475168583	0.0104309860383666	0.0243509725858977	GRIP1 associated protein 1 [Source:HGNC Symbol;Acc:HGNC:18706]	protein_coding	50.22	48973720	49002264	2828	X	p11.23	GRIPAP1		28544
ENSG00000068438	1618.70727590699	0.0477039208724225	0.0330005970022058	1.44554720841062	0.148304242825991	0.227310186864773	FtsJ RNA 2'-O-methyltransferase 1 [Source:HGNC Symbol;Acc:HGNC:13254]	protein_coding	50.6	48476021	48486364	1669	X	p11.23	FTSJ1		10343
ENSG00000068489	213.322979972159	0.662073370817684	0.0876166654882015	7.55647760764006	4.14131156523527e-14	1.86152528446185e-12	proline rich 11 [Source:HGNC Symbol;Acc:HGNC:25619]	protein_coding	44.35	59155732	59206709	860	17	q22	PRR11		50977
ENSG00000068615	161.434146101479	-0.395262647539124	0.140703969987969	-2.80917906987927	0.00496680117330916	0.0129264286510486	receptor accessory protein 1 [Source:HGNC Symbol;Acc:HGNC:25786]	protein_coding	46.05	86213993	86338083	4017	2	p11.2	REEP1		124090
ENSG00000068650	17541.9801244399	-0.275393837833273	0.0760472229501974	-3.62135298502124	0.000293066328513385	0.00112001585322344	ATPase phospholipid transporting 11A [Source:HGNC Symbol;Acc:HGNC:13552]	protein_coding	50.37	112690038	112887168	8768	13	q34	ATP11A		197130
ENSG00000068654	2192.15751517883	0.11810196997134	0.0413106795751282	2.85887260112869	0.00425149490809927	0.0113078196809911	RNA polymerase I subunit A [Source:HGNC Symbol;Acc:HGNC:17264]	protein_coding	46.69	86020216	86106155	12480	2	p11.2	POLR1A		85939
ENSG00000068697	29593.9495999354	0.0609756073145774	0.0545898310225598	1.11697739620001	0.264003990030529	0.363604884249312	lysosomal protein transmembrane 4 alpha [Source:HGNC Symbol;Acc:HGNC:6924]	protein_coding	41.26	20032650	20051628	1365	2	p24.1	LAPTM4A		18978
ENSG00000068724	2023.53089820311	0.179345078392308	0.0582890032855617	3.07682527206178	0.00209217899206128	0.0061314409435034	tetratricopeptide repeat domain 7A [Source:HGNC Symbol;Acc:HGNC:19750]	protein_coding	50.88	46916157	47076137	3033	2	p21	TTC7A		159980
ENSG00000068745	2337.93678895088	0.129011938155041	0.0438289247719236	2.94353418037041	0.00324487989635364	0.00895968104339709	inositol hexakisphosphate kinase 2 [Source:HGNC Symbol;Acc:HGNC:17313]	protein_coding	47.61	48688003	48740353	1746	3	p21.31	IP6K2		52350
ENSG00000068781	18.7192549058901	0.462379930436052	0.238481362405792	1.93885142961102	0.0525194316280008	0.0965921814606788	STON1-GTF2A1L readthrough [Source:HGNC Symbol;Acc:HGNC:30651]	protein_coding	40.98	48529925	48776517	3821	2	p16.3	STON1-GTF2A1L		246592
ENSG00000068784	1594.53540003568	-0.0490082601634244	0.0356329324411701	-1.37536421523367	0.169018557317327	0.253246918706211	S1 RNA binding domain 1 [Source:HGNC Symbol;Acc:HGNC:25521]	protein_coding	36.55	45388680	45612165	3667	2	p21	SRBD1		223485
ENSG00000068796	1025.61165488992	0.366131847405087	0.0920576010510234	3.97720387262923	6.97303779503955e-05	0.000318109317683741	kinesin family member 2A [Source:HGNC Symbol;Acc:HGNC:6318]	protein_coding	38.5	62306162	62391025	2539	5	q12.1	KIF2A		84863
ENSG00000068831	612.388796640936	-0.0446373621060422	0.050034068545892	-0.892139364303347	0.37231823793827	0.477220224883436	RAS guanyl releasing protein 2 [Source:HGNC Symbol;Acc:HGNC:9879]	protein_coding	55.63	64726911	64745456	2409	11	q13.1	RASGRP2		18545
ENSG00000068878	2322.8606759638	0.157988187651822	0.0441400053514722	3.57925166510095	0.000344579515464848	0.00128711450169642	proteasome activator subunit 4 [Source:HGNC Symbol;Acc:HGNC:20635]	protein_coding	38.04	53864069	53970993	7250	2	p16.2	PSME4		106924
ENSG00000068885	855.286127238937	0.135106443916354	0.0609345529070696	2.21723861866031	0.026606789880622	0.054493042962622	intraflagellar transport 80 [Source:HGNC Symbol;Acc:HGNC:29262]	protein_coding	36.52	160256986	160399880	3999	3	q25.33	IFT80		142894
ENSG00000068903	3872.16521088198	-0.0278588146545992	0.029327509554819	-0.949920913077381	0.342152439624459	0.446275029160525	sirtuin 2 [Source:HGNC Symbol;Acc:HGNC:10886]	protein_coding	53.55	38878555	38899862	4734	19	q13.2	SIRT2		21307
ENSG00000068912	4044.93560577405	-0.0859140997807604	0.0388452303192938	-2.21170267429431	0.0269872156069582	0.055098332618786	endoplasmic reticulum lectin 1 [Source:HGNC Symbol;Acc:HGNC:25222]	protein_coding	38.1	53787044	53818819	485	2	p16.2	ERLEC1		31775
ENSG00000068971	1591.90467250341	-0.0446953755424694	0.0463448514770846	-0.964408647734456	0.334841088336121	0.438713471169175	protein phosphatase 2 regulatory subunit B'beta [Source:HGNC Symbol;Acc:HGNC:9310]	protein_coding	54.41	64917553	64934475	563	11	q13.1	PPP2R5B		16922
ENSG00000068976	346.576715702699	-0.114317893786134	0.0960741271651381	-1.18989260854421	0.234088603988266	0.329936226606236	glycogen phosphorylase, muscle associated [Source:HGNC Symbol;Acc:HGNC:9726]	protein_coding	56.89	64746389	64759974	2152	11	q13.1	PYGM		13585
ENSG00000069011	46.9782907339588	0.443392026466188	0.290770681097832	1.52488560673353	0.127287632492136	0.200748023369607	paired like homeodomain 1 [Source:HGNC Symbol;Acc:HGNC:9004]	protein_coding	59.39	135027734	135034813	2337	5	q31.1	PITX1		7079
ENSG00000069018	10.968013835634	0.351457311957162	0.172489499599234	2.03755772249178	0.0415941837342396	0.0791635959952505	transient receptor potential cation channel subfamily C member 7 [Source:HGNC Symbol;Acc:HGNC:20754]	protein_coding	42.52	136212745	136365545	3570	5	q31.1	TRPC7		152800
ENSG00000069020	4530.59802528484	0.0268199542284825	0.080120399433285	0.334745638042095	0.737816971369544	0.805617633048831	microtubule associated serine/threonine kinase family member 4 [Source:HGNC Symbol;Acc:HGNC:19037]	protein_coding	39.2	66596361	67169595	10711	5	q12.3	MAST4		573234
ENSG00000069122	12860.0369914312	-0.481941369795876	0.0745736357420861	-6.46262402255237	1.02902744459901e-10	2.14903839684789e-09	adhesion G protein-coupled receptor F5 [Source:HGNC Symbol;Acc:HGNC:19030]	protein_coding	41.65	46852522	46954943	5761	6	p12.3	ADGRF5		102421
ENSG00000069188	194.887098899897	0.304248302646889	0.145468951436402	2.0914999361902	0.0364832721419671	0.0710019257672942	sidekick cell adhesion molecule 2 [Source:HGNC Symbol;Acc:HGNC:19308]	protein_coding	52.32	73334384	73644445	11079	17	q25.1	SDK2		310061
ENSG00000069206	10.0578572664075	0.575213941519855	0.236963758629358	2.42743424077588	0.0152060432051898	0.0337088064331441	ADAM metallopeptidase domain 7 [Source:HGNC Symbol;Acc:HGNC:214]	protein_coding	36.76	24440930	24526970	1417	8	p21.2	ADAM7		86040
ENSG00000069248	2392.43393142942	-0.114235475940922	0.0405705433867127	-2.81572457267939	0.00486673698567792	0.0127067644515842	nucleoporin 133 [Source:HGNC Symbol;Acc:HGNC:18016]	protein_coding	40.26	229440259	229508341	5208	1	q42.13	NUP133		68082
ENSG00000069275	23302.5535857838	-0.0278629682041198	0.0573531021726764	-0.485814492130365	0.627098698317668	0.713499549684532	nuclear casein kinase and cyclin dependent kinase substrate 1 [Source:HGNC Symbol;Acc:HGNC:29923]	protein_coding	39.53	205712822	205750182	6399	1	q32.1	NUCKS1		37360
ENSG00000069329	8727.44439901797	-0.024710607119368	0.043958271595698	-0.562137823494095	0.574022119920204	0.667190593548782	VPS35 retromer complex component [Source:HGNC Symbol;Acc:HGNC:13487]	protein_coding	38.86	46656132	46689518	6776	16	q11.2	VPS35		33386
ENSG00000069345	5449.85553062142	-0.135076120977066	0.031337487913216	-4.3103685065994	1.62982719665278e-05	8.83340211091671e-05	DnaJ heat shock protein family (Hsp40) member A2 [Source:HGNC Symbol;Acc:HGNC:14884]	protein_coding	42.53	46955362	46973674	3008	16	q11.2	DNAJA2		18312
ENSG00000069399	2662.46846426709	0.353010211196817	0.0851646449139662	4.1450323846642	3.39765688404971e-05	0.000169746854240993	BCL3 transcription coactivator [Source:HGNC Symbol;Acc:HGNC:998]	protein_coding	58.73	44747705	44760044	1714	19	q13.32	BCL3		12339
ENSG00000069424	1354.23998376879	0.27427349431487	0.0962251539901347	2.85033053148441	0.00436738171762748	0.0115667542242437	potassium voltage-gated channel subfamily A regulatory beta subunit 2 [Source:HGNC Symbol;Acc:HGNC:6229]	protein_coding	56.04	5990927	6101193	615	1	p36.31	KCNAB2		110266
ENSG00000069431	1514.67152532239	0.402896272506744	0.116476692667117	3.45902912660988	0.000542126275900215	0.00190124985498872	ATP binding cassette subfamily C member 9 [Source:HGNC Symbol;Acc:HGNC:60]	protein_coding	36.12	21797389	21942543	8668	12	p12.1	ABCC9		145154
ENSG00000069482	11.1883979822643	0.826718824648105	0.274096893615457	3.01615539579206	0.00256002024644901	0.00730078181706996	galanin and GMAP prepropeptide [Source:HGNC Symbol;Acc:HGNC:4114]	protein_coding	57.14	68683779	68691175	646	11	q13.2	GAL		7396
ENSG00000069493	723.376340711188	0.285717269770216	0.065414528055419	4.36779532412367	1.25507025606075e-05	7.03003971180453e-05	C-type lectin domain family 2 member D [Source:HGNC Symbol;Acc:HGNC:14351]	protein_coding	37.39	9664969	9699553	571	12	p13.31	CLEC2D		34584
ENSG00000069509	965.804532937921	0.0609808667827982	0.0480639299982948	1.26874491505297	0.204532057422459	0.295568767993075	FUN14 domain containing 1 [Source:HGNC Symbol;Acc:HGNC:28746]	protein_coding	41.03	44523639	44542859	1054	X	p11.3	FUNDC1		19220
ENSG00000069535	14513.563677675	0.529537861281091	0.123538422964741	4.28642238238888	1.81573602750231e-05	9.73049818965655e-05	monoamine oxidase B [Source:HGNC Symbol;Acc:HGNC:6834]	protein_coding	39.31	43766610	43882450	2570	X	p11.3	MAOB		115840
ENSG00000069667	3282.58756716442	-0.153313154884921	0.0546739826843367	-2.80413365476013	0.00504519860647161	0.0130926655664825	RAR related orphan receptor A [Source:HGNC Symbol;Acc:HGNC:10258]	protein_coding	41.64	60488284	61229302	10827	15	q22.2	RORA		741018
ENSG00000069696	159.877637794201	-0.303632871864778	0.149870227014839	-2.02597192192625	0.0427676620466544	0.0810452939426673	dopamine receptor D4 [Source:HGNC Symbol;Acc:HGNC:3025]	protein_coding	67.07	637269	640706	1399	11	p15.5	DRD4		3437
ENSG00000069702	3409.23277476224	-0.0295027336052299	0.0777289632209574	-0.379559077886623	0.704272742467965	0.778171986383472	transforming growth factor beta receptor 3 [Source:HGNC Symbol;Acc:HGNC:11774]	protein_coding	42.29	91680343	91906335	6455	1	p22.1	TGFBR3		225992
ENSG00000069812	155.64745795774	0.47073773241145	0.165646857032214	2.84181505671372	0.00448575052935611	0.0118415932714921	hes family bHLH transcription factor 2 [Source:HGNC Symbol;Acc:HGNC:16005]	protein_coding	57.51	6412418	6424670	1222	1	p36.31	HES2		12252
ENSG00000069849	4943.87924636172	0.279820785717667	0.0591649808421081	4.72950014915778	2.25073289730154e-06	1.53263293010961e-05	ATPase Na+/K+ transporting subunit beta 3 [Source:HGNC Symbol;Acc:HGNC:806]	protein_coding	40.6	141876124	141926549	734	3	q23	ATP1B3		50425
ENSG00000069869	1422.37238769929	0.544545890274295	0.0847082618418026	6.42848617636925	1.28880970962065e-10	2.61418939475179e-09	NEDD4 E3 ubiquitin protein ligase [Source:HGNC Symbol;Acc:HGNC:7727]	protein_coding	38.49	55826922	55993660	5707	15	q21.3	NEDD4		166738
ENSG00000069943	630.487298214823	-0.121312383173617	0.0526725106845769	-2.30314411819255	0.0212707357367227	0.0449901261269676	phosphatidylinositol glycan anchor biosynthesis class B [Source:HGNC Symbol;Acc:HGNC:8959]	protein_coding	39.99	55318960	55355648	1812	15	q21.3	PIGB		36688
ENSG00000069956	1877.51143104477	0.0952145263664629	0.0541379834340032	1.75873795673483	0.0786220272147534	0.134891058956841	mitogen-activated protein kinase 6 [Source:HGNC Symbol;Acc:HGNC:6879]	protein_coding	43.13	51952106	52067375	552	15	q21.2	MAPK6		115269
ENSG00000069966	1905.48269705413	-0.149536678130473	0.0507610448068671	-2.94589440976681	0.00322022308010925	0.00890588812770638	G protein subunit beta 5 [Source:HGNC Symbol;Acc:HGNC:4401]	protein_coding	45.39	52115100	52191392	8934	15	q21.2	GNB5		76292
ENSG00000069974	1102.75206902191	0.112794746361706	0.0645850208713416	1.74645366433188	0.080732151905691	0.137928051060607	RAB27A, member RAS oncogene family [Source:HGNC Symbol;Acc:HGNC:9766]	protein_coding	41.6	55202966	55319113	3459	15	q21.3	RAB27A		116147
ENSG00000069998	1850.82102303641	-0.137927915725372	0.0416073022934308	-3.31499299696603	0.000916454205211341	0.00299221376015381	haloacid dehalogenase like hydrolase domain containing 5 [Source:HGNC Symbol;Acc:HGNC:1843]	protein_coding	50.12	17137511	17165287	1735	22	q11.1	HDHD5		27776
ENSG00000070010	2481.84857995443	0.0355024041819936	0.0295781710536619	1.2002907183674	0.230026453231432	0.32508615716656	ubiquitin recognition factor in ER associated degradation 1 [Source:HGNC Symbol;Acc:HGNC:12520]	protein_coding	46.94	19449911	19479202	1791	22	q11.21	UFD1		29291
ENSG00000070018	2184.30282574122	0.002111659532001	0.0768285233144845	0.027485358834209	0.978072617394556	0.984564786753192	LDL receptor related protein 6 [Source:HGNC Symbol;Acc:HGNC:6698]	protein_coding	38.54	12116025	12267044	10252	12	p13.2	LRP6		151019
ENSG00000070019	59.2664242640894	-0.108069300046559	0.0974152056662526	-1.10936787853026	0.267271513511864	0.367014881082933	guanylate cyclase 2C [Source:HGNC Symbol;Acc:HGNC:4688]	protein_coding	39.57	14612632	14696599	3858	12	p12.3	GUCY2C		83967
ENSG00000070047	2500.33365155551	0.0780095291814152	0.0400073773264629	1.94987860725916	0.0511905894852842	0.0945446956041096	PHD and ring finger domains 1 [Source:HGNC Symbol;Acc:HGNC:24351]	protein_coding	56.31	576470	612222	5278	11	p15.5	PHRF1		35752
ENSG00000070061	2177.59073563594	-0.143961021706629	0.04642496136028	-3.10094004364208	0.0019290734628564	0.00570807350141699	elongator acetyltransferase complex subunit 1 [Source:HGNC Symbol;Acc:HGNC:5959]	protein_coding	39.99	108866898	108934328	3099	9	q31.3	ELP1		67430
ENSG00000070081	3718.63783965559	0.129409904957751	0.0668690011071252	1.93527498265503	0.0529565606070277	0.0972528416670708	nucleobindin 2 [Source:HGNC Symbol;Acc:HGNC:8044]	protein_coding	41.44	17208153	17349980	530	11	p15.1	NUCB2		141827
ENSG00000070087	4487.29647355748	0.141769094250608	0.123456980781601	1.14832789003161	0.250833229709152	0.349456443304022	profilin 2 [Source:HGNC Symbol;Acc:HGNC:8882]	protein_coding	39.59	149964904	150050788	1780	3	q25.1	PFN2		85884
ENSG00000070159	2658.78379200164	-0.524596138599216	0.0651422399247505	-8.05308720125691	8.07313419900158e-16	5.01926240027581e-14	protein tyrosine phosphatase non-receptor type 3 [Source:HGNC Symbol;Acc:HGNC:9655]	protein_coding	45.34	109375466	109498313	587	9	q31.3	PTPN3		122847
ENSG00000070182	137.651256039746	-0.274852295665249	0.12831706982014	-2.14197764997677	0.032195280576662	0.0639068409252743	spectrin beta, erythrocytic [Source:HGNC Symbol;Acc:HGNC:11274]	protein_coding	48.21	64746283	64879907	10177	14	q23.3	SPTB		133624
ENSG00000070190	127.17256868487	0.270470861782694	0.076567717735443	3.53243990786333	0.000411743792452623	0.00149974557129713	dual adaptor of phosphotyrosine and 3-phosphoinositides 1 [Source:HGNC Symbol;Acc:HGNC:16500]	protein_coding	38.7	99816827	99870190	2955	4	q23	DAPP1		53363
ENSG00000070193	10.6384341274056	1.06227307689902	0.194091247091216	5.47306018596393	4.42329800502667e-08	4.80434114642354e-07	fibroblast growth factor 10 [Source:HGNC Symbol;Acc:HGNC:3666]	protein_coding	35.66	44300247	44389706	6113	5	p12	FGF10		89459
ENSG00000070214	6983.44692095052	-0.157831059328991	0.0578765170484096	-2.7270310547018	0.00639070241994505	0.0159938751158323	solute carrier family 44 member 1 [Source:HGNC Symbol;Acc:HGNC:18798]	protein_coding	38.86	105244622	105439171	9640	9	q31.1	SLC44A1		194549
ENSG00000070269	758.25420601995	0.0274136751136292	0.0513348603514639	0.534016746630684	0.593329947770053	0.684387621727655	transmembrane protein 260 [Source:HGNC Symbol;Acc:HGNC:20185]	protein_coding	39.13	56488354	56650606	662	14	q22.3	TMEM260		162252
ENSG00000070366	1745.87007119862	-0.0400248690415349	0.0331418327406791	-1.20768423866938	0.227168742876806	0.32186040257242	SMG6 nonsense mediated mRNA decay factor [Source:HGNC Symbol;Acc:HGNC:17809]	protein_coding	45.76	2059839	2303785	2419	17	p13.3	SMG6		243946
ENSG00000070367	4299.97090923291	0.00945926370264817	0.0445126304341832	0.212507407681394	0.83171119926396	0.878965795460245	exocyst complex component 5 [Source:HGNC Symbol;Acc:HGNC:10696]	protein_coding	35.94	57200507	57268905	10486	14	q22.3	EXOC5		68398
ENSG00000070371	373.751993897184	-0.204158019969373	0.0820611405212094	-2.48787694970686	0.0128508187615005	0.0291243346428588	clathrin heavy chain like 1 [Source:HGNC Symbol;Acc:HGNC:2093]	protein_coding	46.42	19179473	19291719	5313	22	q11.21	CLTCL1		112246
ENSG00000070404	5393.4701737274	0.358820187927106	0.10959423893959	3.27407892421144	0.00106006998719993	0.00339017652390486	follistatin like 3 [Source:HGNC Symbol;Acc:HGNC:3973]	protein_coding	64.93	676392	683392	2501	19	p13.3	FSTL3		7000
ENSG00000070413	8474.94449197042	0.0429170835958492	0.044712485631035	0.959845622316743	0.337132917231832	0.440856372991572	DiGeorge syndrome critical region gene 2 [Source:HGNC Symbol;Acc:HGNC:2845]	protein_coding	48.62	19036282	19122454	4361	22	q11.21	DGCR2		86172
ENSG00000070423	1693.93024377932	0.0333290485876032	0.0401549247486725	0.830011481685196	0.406532292068969	0.510430168941749	ring finger protein 126 [Source:HGNC Symbol;Acc:HGNC:21151]	protein_coding	63.49	647526	663233	1671	19	p13.3	RNF126		15707
ENSG00000070444	1547.12665050475	-0.0563595996981937	0.0428324594475416	-1.31581516506703	0.188236088011062	0.276151071345764	MAX network transcriptional repressor [Source:HGNC Symbol;Acc:HGNC:7188]	protein_coding	61.64	2384073	2401104	4925	17	p13.3	MNT		17031
ENSG00000070476	1618.51232149199	-0.0468031850713542	0.0463713944836557	-1.00931157219891	0.312825231980383	0.41577647959257	ZXD family zinc finger C [Source:HGNC Symbol;Acc:HGNC:28160]	protein_coding	48.66	126437601	126475891	4639	3	q21.3	ZXDC		38290
ENSG00000070495	1701.67423924737	-0.0336231663315236	0.0461469536299756	-0.728610746467196	0.466239802996364	0.566335300787633	jumonji domain containing 6, arginine demethylase and lysine hydroxylase [Source:HGNC Symbol;Acc:HGNC:19355]	protein_coding	48.83	76712832	76726799	5303	17	q25.1	JMJD6		13967
ENSG00000070501	527.876820460704	-0.0291635987361506	0.0460185077555974	-0.633736297818205	0.526252932249144	0.622675669940324	DNA polymerase beta [Source:HGNC Symbol;Acc:HGNC:9174]	protein_coding	40.44	42338454	42371808	675	8	p11.21	POLB		33354
ENSG00000070526	26.1721405050502	-0.450485654314131	0.165456760161684	-2.72267904843487	0.00647549333642822	0.0161755473987599	ST6 N-acetylgalactosaminide alpha-2,6-sialyltransferase 1 [Source:HGNC Symbol;Acc:HGNC:23614]	protein_coding	48.61	76624761	76643786	2657	17	q25.1	ST6GALNAC1		19025
ENSG00000070540	1314.30257656765	-0.103433712522016	0.0545205212274203	-1.89715193826863	0.057807887988838	0.104529596433572	WD repeat domain, phosphoinositide interacting 1 [Source:HGNC Symbol;Acc:HGNC:25471]	protein_coding	46.58	68420948	68457513	624	17	q24.2	WIPI1		36565
ENSG00000070601	36.8911153004215	0.0174074868082153	0.174010351516638	0.100037076280205	0.920314890452759	0.94470835826018	FERM and PDZ domain containing 1 [Source:HGNC Symbol;Acc:HGNC:29159]	protein_coding	44.17	37650954	37746904	5017	9	p13.2	FRMPD1		95950
ENSG00000070610	4869.48078673047	-0.412197319856637	0.0389037270089658	-10.5953169926789	3.13277816588576e-26	1.23989247067874e-23	glucosylceramidase beta 2 [Source:HGNC Symbol;Acc:HGNC:18986]	protein_coding	50.7	35736866	35749228	3611	9	p13.3	GBA2		12362
ENSG00000070614	8548.95013629671	-0.0173382741637784	0.0604305186738236	-0.286912549226369	0.77417928139353	0.835350269886533	N-deacetylase and N-sulfotransferase 1 [Source:HGNC Symbol;Acc:HGNC:7680]	protein_coding	52.04	150485818	150558211	777	5	q33.1	NDST1		72393
ENSG00000070669	1311.86210397583	0.432266412451444	0.0930548721791331	4.64528511327509	3.39607106210942e-06	2.20344042882245e-05	asparagine synthetase (glutamine-hydrolyzing) [Source:HGNC Symbol;Acc:HGNC:753]	protein_coding	38.47	97851677	97872542	2289	7	q21.3	ASNS		20865
ENSG00000070718	1606.60952135319	-0.0863666653608579	0.0496472958469161	-1.7396046227203	0.0819284669851527	0.139545841688682	adaptor related protein complex 3 subunit mu 2 [Source:HGNC Symbol;Acc:HGNC:570]	protein_coding	41.4	42152946	42171673	3669	8	p11.21	AP3M2		18727
ENSG00000070729	6.11790019111957	-0.0399960562377393	0.171123090381416	-0.233726822888671	0.815197062773123	0.865920336808418	cyclic nucleotide gated channel subunit beta 1 [Source:HGNC Symbol;Acc:HGNC:2151]	protein_coding	50.27	57882340	57971128	5657	16	q21	CNGB1		88788
ENSG00000070731	458.396776596268	0.165049770689021	0.142957288738697	1.15453903851454	0.248279243189499	0.346506173495829	ST6 N-acetylgalactosaminide alpha-2,6-sialyltransferase 2 [Source:HGNC Symbol;Acc:HGNC:10867]	protein_coding	54.09	76565377	76586956	1904	17	q25.1	ST6GALNAC2		21579
ENSG00000070756	56515.5282389481	0.394148768784662	0.0634049404147424	6.21637314389806	5.08777338829389e-10	8.75496275417232e-09	poly(A) binding protein cytoplasmic 1 [Source:HGNC Symbol;Acc:HGNC:8554]	protein_coding	40.75	100685816	100722809	608	8	q22.3	PABPC1		36993
ENSG00000070759	132.029060467284	-0.0685604389373675	0.0586899485843376	-1.16818025217463	0.242734064393055	0.339995309702727	testis associated actin remodelling kinase 2 [Source:HGNC Symbol;Acc:HGNC:11732]	protein_coding	42.23	45343883	45491163	2600	1	p34.1	TESK2		147280
ENSG00000070761	1597.22541566291	-0.0646568358322188	0.0388359417220061	-1.66487106956342	0.0959384811632236	0.159165088828916	cilia and flagella associated protein 20 [Source:HGNC Symbol;Acc:HGNC:29523]	protein_coding	44.82	58113592	58129381	1281	16	q21	CFAP20		15789
ENSG00000070770	3902.9732012545	0.206586648246719	0.0384487698391323	5.37303661758404	7.7421598707067e-08	7.93632521932771e-07	casein kinase 2 alpha 2 [Source:HGNC Symbol;Acc:HGNC:2459]	protein_coding	41.51	58157907	58198106	1569	16	q21	CSNK2A2		40199
ENSG00000070778	962.409822029226	-0.188823924488936	0.0509971709240387	-3.70263528481203	0.000213371515082778	0.000850707512346003	protein tyrosine phosphatase non-receptor type 21 [Source:HGNC Symbol;Acc:HGNC:9651]	protein_coding	41.39	88465778	88555007	6443	14	q31.3	PTPN21		89229
ENSG00000070785	601.341945751116	0.154758007349045	0.0478465758463185	3.23446358724024	0.0012187145979502	0.00382294254415965	eukaryotic translation initiation factor 2B subunit gamma [Source:HGNC Symbol;Acc:HGNC:3259]	protein_coding	42.55	44850522	44986722	1900	1	p34.1	EIF2B3		136200
ENSG00000070808	18.693203786286	0.749041068209972	0.199363294415458	3.75716638514724	0.000171848241699566	0.0007011771229718	calcium/calmodulin dependent protein kinase II alpha [Source:HGNC Symbol;Acc:HGNC:1460]	protein_coding	52.1	150219491	150290093	4837	5	q32	CAMK2A		70602
ENSG00000070814	2211.80804712842	0.253316730610224	0.0479697240168438	5.28076272694993	1.28647204225444e-07	1.23890693351115e-06	treacle ribosome biogenesis factor 1 [Source:HGNC Symbol;Acc:HGNC:11654]	protein_coding	52.46	150357629	150400308	4194	5	q32	TCOF1		42679
ENSG00000070831	14761.1813476044	-0.0857405349010674	0.0372276741808091	-2.30313971495073	0.021270983400881	0.0449901261269676	cell division cycle 42 [Source:HGNC Symbol;Acc:HGNC:1736]	protein_coding	43.81	22025511	22101360	10598	1	p36.12	CDC42		75849
ENSG00000070882	2856.92230609442	0.229740771631519	0.0662956815144775	3.46539572990662	0.000529451788260014	0.00186203167925775	oxysterol binding protein like 3 [Source:HGNC Symbol;Acc:HGNC:16370]	protein_coding	40.72	24796540	24981634	6749	7	p15.3	OSBPL3		185094
ENSG00000070915	1423.22279215179	0.368296675519726	0.199943735152728	1.84200157728574	0.0654749191595866	0.116205599444988	solute carrier family 12 member 3 [Source:HGNC Symbol;Acc:HGNC:10912]	protein_coding	52.83	56865207	56915850	3119	16	q13	SLC12A3		50643
ENSG00000070950	585.829356939458	0.255030113777894	0.036801133392689	6.92995270163497	4.2098134912226e-12	1.23308020797959e-10	RAD18 E3 ubiquitin protein ligase [Source:HGNC Symbol;Acc:HGNC:18278]	protein_coding	40.44	8775402	8963773	557	3	p25.3	RAD18		188371
ENSG00000070961	2712.96923444145	0.292511302026206	0.0692217384215873	4.22571447490525	2.3818384455373e-05	0.000123680295858348	ATPase plasma membrane Ca2+ transporting 1 [Source:HGNC Symbol;Acc:HGNC:814]	protein_coding	36.37	89588049	89709300	6977	12	q21.33	ATP2B1		121251
ENSG00000071051	3433.2101408476	0.106920518962194	0.0684057109853579	1.56303497795792	0.118044367876133	0.18868261992967	NCK adaptor protein 2 [Source:HGNC Symbol;Acc:HGNC:7665]	protein_coding	44.54	105744912	105894274	2666	2	q12.2	NCK2		149362
ENSG00000071054	11303.0373922031	0.380708019437752	0.0576978392433297	6.59830635653769	4.15881212825031e-11	9.57234672413017e-10	mitogen-activated protein kinase kinase kinase kinase 4 [Source:HGNC Symbol;Acc:HGNC:6866]	protein_coding	41.04	101696850	101894689	526	2	q11.2	MAP4K4		197839
ENSG00000071073	4746.37766212086	-0.192340780111391	0.0624410548455262	-3.08035763628954	0.00206752169058147	0.00606813024799553	alpha-1,3-mannosyl-glycoprotein 4-beta-N-acetylglucosaminyltransferase A [Source:HGNC Symbol;Acc:HGNC:7047]	protein_coding	40.02	98619106	98731132	8432	2	q11.2	MGAT4A		112026
ENSG00000071082	40764.2049803819	0.157615941363719	0.0568725496077486	2.77138870071414	0.00558177508602551	0.0142818455252185	ribosomal protein L31 [Source:HGNC Symbol;Acc:HGNC:10334]	protein_coding	42.39	101002229	101024032	1291	2	q11.2	RPL31		21803
ENSG00000071127	20441.9583405416	-0.121803046018738	0.0431286573516609	-2.82417894500133	0.00474019117126298	0.0124243389009989	WD repeat domain 1 [Source:HGNC Symbol;Acc:HGNC:12754]	protein_coding	54.98	10074339	10116949	2993	4	p16.1	WDR1		42610
ENSG00000071189	3503.79436645778	-0.226588424057211	0.044223441944611	-5.1237175148196	2.99569693162387e-07	2.5802109399926e-06	sorting nexin 13 [Source:HGNC Symbol;Acc:HGNC:21335]	protein_coding	35.09	17790761	17940501	6357	7	p21.1	SNX13		149740
ENSG00000071205	1334.07964115584	0.117142118834961	0.0550777707749538	2.12684931119671	0.0334326056204616	0.0658786753373686	Rho GTPase activating protein 10 [Source:HGNC Symbol;Acc:HGNC:26099]	protein_coding	40.94	147732063	148072776	1559	4	q31.23	ARHGAP10		340713
ENSG00000071242	4257.53366456936	-0.207657591640542	0.0573284877344792	-3.62224087616479	0.00029206196733948	0.00111722997265859	ribosomal protein S6 kinase A2 [Source:HGNC Symbol;Acc:HGNC:10431]	protein_coding	46.48	166409364	166906451	5832	6	q27	RPS6KA2		497087
ENSG00000071243	1099.26851680476	-0.174648141516287	0.0414291616745879	-4.21558473444598	2.4913182559678e-05	0.00012837923575608	inhibitor of growth family member 3 [Source:HGNC Symbol;Acc:HGNC:14587]	protein_coding	35.56	120950763	120977216	3749	7	q31.31	ING3		26453
ENSG00000071246	2995.04271095353	-0.183538154542488	0.0626242371296745	-2.93078467626583	0.00338107047319236	0.00927550812654142	vasohibin 1 [Source:HGNC Symbol;Acc:HGNC:19964]	protein_coding	55.57	76761468	76783015	6449	14	q24.3	VASH1		21547
ENSG00000071282	1460.90125789945	0.269283001352359	0.089335040429383	3.01430435423847	0.00257569275241055	0.00734013082035269	LIM and cysteine rich domains 1 [Source:HGNC Symbol;Acc:HGNC:6633]	protein_coding	43.85	8501807	8574668	8284	3	p25.3	LMCD1		72861
ENSG00000071462	3696.44035522368	0.0191268568989554	0.0410379209987424	0.466077628531464	0.641159935882691	0.72558074339692	BUD23 rRNA methyltransferase and ribosome maturation factor [Source:HGNC Symbol;Acc:HGNC:16405]	protein_coding	54.07	73683025	73705161	458	7	q11.23	BUD23		22136
ENSG00000071537	12264.4206675014	-0.083470878603444	0.0570503930526412	-1.46310786196379	0.143437866931573	0.221293617294032	SEL1L adaptor subunit of ERAD E3 ubiquitin ligase [Source:HGNC Symbol;Acc:HGNC:10717]	protein_coding	38.48	81471547	81533853	7919	14	q31.1	SEL1L		62306
ENSG00000071539	277.731230468838	0.559669034668541	0.0774562751595307	7.22561256032302	4.98848084045045e-13	1.76357469712395e-11	thyroid hormone receptor interactor 13 [Source:HGNC Symbol;Acc:HGNC:12307]	protein_coding	50.22	892884	919357	2431	5	p15.33	TRIP13		26473
ENSG00000071553	10460.2196449638	-0.135558951569673	0.0321380884145767	-4.21801539098973	2.46461999950083e-05	0.000127245907514795	ATPase H+ transporting accessory protein 1 [Source:HGNC Symbol;Acc:HGNC:868]	protein_coding	56.77	154428633	154436516	2318	X	q28	ATP6AP1		7883
ENSG00000071564	2265.76216456463	0.151562920818884	0.0394117823942697	3.84562462318173	0.000120245729549136	0.000513075848907132	transcription factor 3 [Source:HGNC Symbol;Acc:HGNC:11633]	protein_coding	59.56	1609290	1652615	996	19	p13.3	TCF3		43325
ENSG00000071575	4427.721655333	-0.251405464861399	0.0618494886262662	-4.06479455926548	4.80747890455516e-05	0.000230188728781991	tribbles pseudokinase 2 [Source:HGNC Symbol;Acc:HGNC:30809]	protein_coding	47.65	12716910	12742734	4344	2	p24.3	TRIB2		25824
ENSG00000071626	4344.72133521113	0.0315714174115059	0.0297224282113854	1.06220855129906	0.288141018621509	0.390028721152088	DAZ associated protein 1 [Source:HGNC Symbol;Acc:HGNC:2683]	protein_coding	58.75	1407569	1435687	2290	19	p13.3	DAZAP1		28118
ENSG00000071655	3868.95675078925	0.152231332065761	0.0430713110250445	3.53440209835367	0.000408698809744011	0.00149066207815601	methyl-CpG binding domain protein 3 [Source:HGNC Symbol;Acc:HGNC:6918]	protein_coding	58.14	1573596	1592865	5518	19	p13.3	MBD3		19269
ENSG00000071794	2681.32129711275	0.0519602598631792	0.0745291836930131	0.697180047982336	0.485690123630302	0.584665700011047	helicase like transcription factor [Source:HGNC Symbol;Acc:HGNC:11099]	protein_coding	35.95	149030127	149086554	5306	3	q24	HLTF		56427
ENSG00000071859	4409.79553933491	0.136760472089331	0.0382508231332358	3.57536023768601	0.000349745979265073	0.00130407353068344	family with sequence similarity 50 member A [Source:HGNC Symbol;Acc:HGNC:18786]	protein_coding	60.42	154444141	154450654	1337	X	q28	FAM50A		6513
ENSG00000071889	2986.6853226497	-0.0333966649596332	0.0349441379501967	-0.955715805816445	0.339215834857651	0.443228549177478	FAM3 metabolism regulating signaling molecule A [Source:HGNC Symbol;Acc:HGNC:13749]	protein_coding	55.32	154506159	154516242	1712	X	q28	FAM3A		10083
ENSG00000071894	4003.03378447608	0.0903529333709894	0.0485211023801627	1.86213686290708	0.0625838011553619	0.111943049090394	cleavage and polyadenylation specific factor 1 [Source:HGNC Symbol;Acc:HGNC:2324]	protein_coding	59.96	144393229	144409335	789	8	q24.3	CPSF1		16106
ENSG00000071909	332.28214785927	0.139815190034363	0.186247615829235	0.750695193663878	0.452836116252387	0.554070151606362	myosin IIIB [Source:HGNC Symbol;Acc:HGNC:15576]	protein_coding	40.21	170178145	170655171	4156	2	q31.1	MYO3B		477026
ENSG00000071967	4070.56282361173	0.138808570013053	0.0848219408954898	1.63647009898159	0.10174123869224	0.167112897229153	cytochrome b reductase 1 [Source:HGNC Symbol;Acc:HGNC:20797]	protein_coding	41.27	171522247	171558129	1493	2	q31.1	CYBRD1		35882
ENSG00000071991	12.3351444773685	0.28304310331041	0.26765899507292	1.05747652244341	0.290294163925014	0.392125480563656	cadherin 19 [Source:HGNC Symbol;Acc:HGNC:1758]	protein_coding	32.3	66501083	66604138	6297	18	q22.1	CDH19		103055
ENSG00000071994	2511.28229451549	-0.024633207960705	0.0330111366749754	-0.746209020405486	0.455541159925907	0.556841160234854	programmed cell death 2 [Source:HGNC Symbol;Acc:HGNC:8762]	protein_coding	41.64	170575295	170584692	3355	6	q27	PDCD2		9397
ENSG00000072041	13.675594303976	0.454686694640961	0.286066175673354	1.58944584612529	0.111959771024055	0.180755268571022	solute carrier family 6 member 15 [Source:HGNC Symbol;Acc:HGNC:13621]	protein_coding	34.54	84859491	84913629	4799	12	q21.31	SLC6A15		54138
ENSG00000072042	5888.56895963655	-0.276052805964254	0.0540890213934954	-5.10367536428476	3.33119531317634e-07	2.84801403303016e-06	retinol dehydrogenase 11 [Source:HGNC Symbol;Acc:HGNC:17964]	protein_coding	42.62	67676800	67695793	2539	14	q24.1	RDH11		18993
ENSG00000072062	4350.08706530892	0.0337399029475897	0.0317568907962597	1.06244352333017	0.288034384149846	0.389949436976435	protein kinase cAMP-activated catalytic subunit alpha [Source:HGNC Symbol;Acc:HGNC:9380]	protein_coding	53.35	14091688	14118084	3996	19	p13.12	PRKACA		26396
ENSG00000072071	1064.02441474703	-0.11863920565171	0.0728002300277363	-1.62965426903884	0.103174587693292	0.169027161484003	adhesion G protein-coupled receptor L1 [Source:HGNC Symbol;Acc:HGNC:20973]	protein_coding	56.42	14147743	14206187	7853	19	p13.12	ADGRL1		58444
ENSG00000072110	10494.2772917216	0.622416868707074	0.0709099722974891	8.77756468576583	1.67052429782355e-18	1.68370172551445e-16	actinin alpha 1 [Source:HGNC Symbol;Acc:HGNC:163]	protein_coding	50.81	68874128	68979440	3722	14	q24.1	ACTN1		105312
ENSG00000072121	1968.49809553611	-0.0712901828558902	0.0408607746210651	-1.74470952929849	0.0810354437062169	0.138387933595115	zinc finger FYVE-type containing 26 [Source:HGNC Symbol;Acc:HGNC:20761]	protein_coding	43	67727374	67816590	4134	14	q24.1	ZFYVE26		89216
ENSG00000072133	416.54517813895	-0.504576396642869	0.224052867064344	-2.2520416866523	0.0243196377865484	0.050529418996456	ribosomal protein S6 kinase A6 [Source:HGNC Symbol;Acc:HGNC:10435]	protein_coding	35.25	84058346	84188199	8465	X	q21.1	RPS6KA6		129853
ENSG00000072134	1293.54906839031	-0.0511676090464257	0.0392406992889012	-1.30394233471007	0.192253244487568	0.280977519436167	epsin 2 [Source:HGNC Symbol;Acc:HGNC:18639]	protein_coding	48.72	19215615	19336715	562	17	p11.2	EPN2		121100
ENSG00000072135	5182.86332065988	0.023214508189878	0.0398979422213198	0.581847255708169	0.560669570449735	0.654964895497617	protein tyrosine phosphatase non-receptor type 18 [Source:HGNC Symbol;Acc:HGNC:9649]	protein_coding	47.6	130356045	130375405	3616	2	q21.1	PTPN18		19360
ENSG00000072163	2027.46067388657	-0.0506910102965508	0.0680195660180037	-0.745241601264168	0.456125677797893	0.557345735965844	LIM zinc finger domain containing 2 [Source:HGNC Symbol;Acc:HGNC:16084]	protein_coding	56.36	127638381	127681786	1409	2	q14.3	LIMS2		43405
ENSG00000072195	150.142624372803	0.516181261742633	0.127733103127645	4.04109231752404	5.32028077495963e-05	0.000251477413735129	striated muscle enriched protein kinase [Source:HGNC Symbol;Acc:HGNC:16901]	protein_coding	57.57	219434843	219493629	10782	2	q35	SPEG		58786
ENSG00000072201	945.336355784285	-0.260763972406001	0.0931232656877255	-2.80020218878957	0.00510706073559887	0.013232041283181	ligand of numb-protein X 1 [Source:HGNC Symbol;Acc:HGNC:6657]	protein_coding	41.42	53459301	53701405	3757	4	q12	LNX1		242104
ENSG00000072210	7533.59496476537	-0.282975642287873	0.0678638298782174	-4.16975644899023	3.04925324808293e-05	0.000154000101016625	aldehyde dehydrogenase 3 family member A2 [Source:HGNC Symbol;Acc:HGNC:403]	protein_coding	45.09	19648136	19685760	3183	17	p11.2	ALDH3A2		37624
ENSG00000072274	4388.34748183212	0.0889116810253781	0.109675575080017	0.810678958925083	0.417550059701673	0.520696303029158	transferrin receptor [Source:HGNC Symbol;Acc:HGNC:11763]	protein_coding	42.42	196027183	196082096	354	3	q29	TFRC		54913
ENSG00000072310	5882.1904850728	-0.41608228547871	0.0981098713936731	-4.24098288549527	2.2254310720093e-05	0.000116452982926459	sterol regulatory element binding transcription factor 1 [Source:HGNC Symbol;Acc:HGNC:11289]	protein_coding	58.04	17810399	17837002	1230	17	p11.2	SREBF1		26603
ENSG00000072364	10506.3326253397	-0.163412732363988	0.0499849425304476	-3.26923917666701	0.00107837105640773	0.00343786387668532	AF4/FMR2 family member 4 [Source:HGNC Symbol;Acc:HGNC:17869]	protein_coding	40.42	132875395	132963634	9536	5	q31.1	AFF4		88239
ENSG00000072401	1039.97545823892	0.206979430111172	0.0456385817288995	4.53518541265509	5.75529032101616e-06	3.51358525354136e-05	ubiquitin conjugating enzyme E2 D1 [Source:HGNC Symbol;Acc:HGNC:12474]	protein_coding	36.06	58334979	58370751	2623	10	q21.1	UBE2D1		35772
ENSG00000072415	2354.93960418755	-0.28273016403632	0.0475494217350258	-5.94602739044575	2.74728196087712e-09	3.96973681025406e-08	membrane palmitoylated protein 5 [Source:HGNC Symbol;Acc:HGNC:18669]	protein_coding	37.7	67240713	67336061	5280	14	q23.3	MPP5		95348
ENSG00000072422	3833.30031451943	0.182940756338345	0.10761031202344	1.70002997759635	0.0891252869302077	0.149512667323114	Rho related BTB domain containing 1 [Source:HGNC Symbol;Acc:HGNC:18738]	protein_coding	38.94	60869438	61001440	4411	10	q21.2	RHOBTB1		132002
ENSG00000072501	4970.74708158575	0.106277157293396	0.0394284708484174	2.69544202467244	0.0070295309471344	0.0173884449206021	structural maintenance of chromosomes 1A [Source:HGNC Symbol;Acc:HGNC:11111]	protein_coding	45.54	53374149	53422728	9826	X	p11.22	SMC1A		48579
ENSG00000072506	3573.34573131664	0.0136292115085684	0.0311453815135455	0.4375997610638	0.661676444441144	0.742644269737383	hydroxysteroid 17-beta dehydrogenase 10 [Source:HGNC Symbol;Acc:HGNC:4800]	protein_coding	51.98	53431258	53434370	556	X	p11.22	HSD17B10		3112
ENSG00000072518	2341.94451873318	0.0563259342303093	0.0314311102300092	1.79204405501818	0.0731259093180277	0.127128147686269	microtubule affinity regulating kinase 2 [Source:HGNC Symbol;Acc:HGNC:3332]	protein_coding	49.65	63838928	63911020	4547	11	q13.1	MARK2		72092
ENSG00000072571	210.568921604298	0.554529473561963	0.0757739494338806	7.31820734836896	2.51305357824994e-13	9.59513421512043e-12	hyaluronan mediated motility receptor [Source:HGNC Symbol;Acc:HGNC:5012]	protein_coding	36.97	163460203	163491941	720	5	q34	HMMR		31738
ENSG00000072609	995.517286199524	0.242060599403082	0.0388699270758089	6.22745185322796	4.74082360601101e-10	8.2014226710811e-09	checkpoint with forkhead and ring finger domains [Source:HGNC Symbol;Acc:HGNC:20455]	protein_coding	48.69	132822187	132956304	581	12	q24.33	CHFR		134117
ENSG00000072657	1447.83663570535	-0.90718445226444	0.176179840803121	-5.14919555000738	2.61606029194221e-07	2.30335379041488e-06	thyrotropin releasing hormone degrading enzyme [Source:HGNC Symbol;Acc:HGNC:30748]	protein_coding	36.14	72087266	72670758	590	12	q21.1	TRHDE		583492
ENSG00000072682	5776.21523760687	0.402396689603513	0.0970266847228202	4.14727856314018	3.36450613785115e-05	0.000168246043448107	prolyl 4-hydroxylase subunit alpha 2 [Source:HGNC Symbol;Acc:HGNC:8547]	protein_coding	49.23	132190147	132295315	4547	5	q31.1	P4HA2		105168
ENSG00000072694	568.195637732208	0.118616543850869	0.100011238717981	1.1860321437009	0.235609605795011	0.331705454905053	Fc fragment of IgG receptor IIb [Source:HGNC Symbol;Acc:HGNC:3618]	protein_coding	47.24	161663147	161678654	1440	1	q23.3	FCGR2B		15507
ENSG00000072736	1063.54756464288	0.098485999149955	0.0543291323298458	1.81276591262348	0.0698679335216452	0.122437054811168	nuclear factor of activated T cells 3 [Source:HGNC Symbol;Acc:HGNC:7777]	protein_coding	41.53	68084751	68229259	3870	16	q22.1	NFATC3		144508
ENSG00000072756	541.738512273974	0.000964266271401863	0.0481431044818421	0.0200291668304347	0.984020105463182	0.988794268116348	tRNA nucleotidyl transferase 1 [Source:HGNC Symbol;Acc:HGNC:17341]	protein_coding	38.87	3126933	3150879	2106	3	p26.2	TRNT1		23946
ENSG00000072778	20140.3681564388	-0.0968846701040331	0.0460588469591535	-2.10349751460243	0.0354223023215029	0.0692443922143149	acyl-CoA dehydrogenase very long chain [Source:HGNC Symbol;Acc:HGNC:92]	protein_coding	58.51	7217125	7225266	2227	17	p13.1	ACADVL		8141
ENSG00000072786	2588.08206407645	0.113455650444484	0.0383739581572951	2.95657930254233	0.0031107222681779	0.00863900226693869	serine/threonine kinase 10 [Source:HGNC Symbol;Acc:HGNC:11388]	protein_coding	48.99	172042079	172188224	5892	5	q35.1	STK10		146145
ENSG00000072803	3460.76315800336	-0.0437141354320914	0.038329592138654	-1.14048005713078	0.254086356569593	0.352911008136162	F-box and WD repeat domain containing 11 [Source:HGNC Symbol;Acc:HGNC:13607]	protein_coding	39.72	171861549	172006873	4406	5	q35.1	FBXW11		145324
ENSG00000072818	880.819865361008	0.055660943401729	0.0443511229853529	1.25500640468813	0.209476434960421	0.301294776823698	ArfGAP with coiled-coil, ankyrin repeat and PH domains 1 [Source:HGNC Symbol;Acc:HGNC:16467]	protein_coding	54.55	7336529	7351477	2511	17	p13.1	ACAP1		14948
ENSG00000072832	1500.63328190111	-0.0322906282219695	0.0945994450554065	-0.341340567093781	0.732847211609845	0.801341758948312	collapsin response mediator protein 1 [Source:HGNC Symbol;Acc:HGNC:2365]	protein_coding	48.99	5748084	5893086	1876	4	p16.2	CRMP1		145002
ENSG00000072840	3335.70113531473	-0.0589217440763638	0.0896192893172284	-0.657467209629353	0.510880548375953	0.608404331138322	EvC ciliary complex subunit 1 [Source:HGNC Symbol;Acc:HGNC:3497]	protein_coding	47.4	5711201	5814305	6427	4	p16.2	EVC		103104
ENSG00000072849	2819.5243189557	0.0462791771135577	0.033409917975209	1.38519277862035	0.165993528239983	0.249636421014847	derlin 2 [Source:HGNC Symbol;Acc:HGNC:17943]	protein_coding	41.38	5471254	5486811	4167	17	p13.2	DERL2		15557
ENSG00000072858	153.453660042888	-0.112181681222684	0.0729328178637719	-1.53815092448812	0.124011717046126	0.196671045006595	SID1 transmembrane family member 1 [Source:HGNC Symbol;Acc:HGNC:25967]	protein_coding	40.77	113532555	113629575	4818	3	q13.2	SIDT1		97020
ENSG00000072864	885.46892361997	0.197592776842408	0.0408551531230705	4.83642237852314	1.32196861408078e-06	9.59619273105327e-06	nudE neurodevelopment protein 1 [Source:HGNC Symbol;Acc:HGNC:17619]	protein_coding	48.63	15643267	15734691	3936	16	p13.11	NDE1		91424
ENSG00000072952	1818.24971557313	-0.149412127848238	0.0713372797710387	-2.09444666698514	0.0362202093176003	0.0705746081408141	inositol 1,4,5-triphosphate receptor associated 1 [Source:HGNC Symbol;Acc:HGNC:7237]	protein_coding	45.65	10573091	10693988	5815	11	p15.4	IRAG1		120897
ENSG00000072954	381.210092286231	-0.563128424694178	0.0845589543744392	-6.65959541316659	2.74582400625866e-11	6.62057743678444e-10	transmembrane protein 38A [Source:HGNC Symbol;Acc:HGNC:28462]	protein_coding	49.91	16661139	16690023	2631	19	p13.11	TMEM38A		28884
ENSG00000072958	3754.26262674447	0.257266948742908	0.0317777117919512	8.09582988313433	5.68752605042441e-16	3.64788479131371e-14	adaptor related protein complex 1 subunit mu 1 [Source:HGNC Symbol;Acc:HGNC:13667]	protein_coding	51.53	16197854	16245906	12859	19	p13.11	AP1M1		48052
ENSG00000073008	2699.59684271051	-0.0288695509984626	0.0561755402712704	-0.513916748446961	0.60731019727118	0.696749333365345	PVR cell adhesion molecule [Source:HGNC Symbol;Acc:HGNC:9705]	protein_coding	50.03	44643798	44666162	5792	19	q13.31	PVR		22364
ENSG00000073050	1769.53356399131	0.114346531973354	0.0349073650740648	3.27571364182713	0.00105395365713405	0.00337527254673659	X-ray repair cross complementing 1 [Source:HGNC Symbol;Acc:HGNC:12828]	protein_coding	50.91	43543311	43580473	2052	19	q13.31	XRCC1		37162
ENSG00000073060	11654.1408426282	0.19091745020467	0.112801931193623	1.69250161042865	0.0905503733158341	0.151464891021136	scavenger receptor class B member 1 [Source:HGNC Symbol;Acc:HGNC:1664]	protein_coding	51.45	124776856	124882668	3405	12	q24.31	SCARB1		105812
ENSG00000073067	15.1254431818174	0.154212678756389	0.19647653608958	0.78489107058605	0.432517437907078	0.534739844946145	cytochrome P450 family 2 subfamily W member 1 [Source:HGNC Symbol;Acc:HGNC:20243]	protein_coding	66.81	983181	989640	2322	7	p22.3	CYP2W1		6459
ENSG00000073111	1203.88373883855	0.249465404966786	0.0593061148582227	4.20640275565443	2.59467654287709e-05	0.000133282102758046	minichromosome maintenance complex component 2 [Source:HGNC Symbol;Acc:HGNC:6944]	protein_coding	50.56	127598410	127622436	3434	3	q21.3	MCM2		24026
ENSG00000073146	31.2248942236338	-0.0662900096671133	0.15099499639225	-0.439021234153397	0.660646150383741	0.741774062357796	Mov10 like RISC complex RNA helicase 1 [Source:HGNC Symbol;Acc:HGNC:7201]	protein_coding	47.64	50089879	50161690	3889	22	q13.33	MOV10L1		71811
ENSG00000073150	109.657661264076	0.799124766778278	0.233205588088737	3.42669647553301	0.000610971583107799	0.00210717021872269	pannexin 2 [Source:HGNC Symbol;Acc:HGNC:8600]	protein_coding	64.17	50170731	50180295	2964	22	q13.33	PANX2		9564
ENSG00000073169	1272.0005503949	-0.0849570627975438	0.0413456479006249	-2.05480061654227	0.0398982666479202	0.0765101835140393	selenoprotein O [Source:HGNC Symbol;Acc:HGNC:30395]	protein_coding	55.78	50200979	50217616	2311	22	q13.33	SELENOO		16637
ENSG00000073282	102.133923769741	0.416783213290155	0.132653350114926	3.1418973808733	0.00167856855894216	0.0050685024201627	tumor protein p63 [Source:HGNC Symbol;Acc:HGNC:15979]	protein_coding	37.13	189631389	189897276	546	3	q28	TP63		265887
ENSG00000073331	1072.20353250441	0.156569907300789	0.051014399221996	3.06913165083949	0.00214681963655312	0.00626971677097922	alpha kinase 1 [Source:HGNC Symbol;Acc:HGNC:20917]	protein_coding	40.45	112285509	112442621	304	4	q25	ALPK1		157112
ENSG00000073350	2708.85091141876	-0.528676920715255	0.0629362963263871	-8.40019117066472	4.45752360716942e-17	3.49431089727238e-15	LLGL scribble cell polarity complex component 2 [Source:HGNC Symbol;Acc:HGNC:6629]	protein_coding	56.06	75525080	75575209	577	17	q25.1	LLGL2		50129
ENSG00000073417	2707.3183269277	-0.0703479811486723	0.0554124306299353	-1.2695342967083	0.204250566297947	0.295231392493252	phosphodiesterase 8A [Source:HGNC Symbol;Acc:HGNC:8793]	protein_coding	41.8	84980440	85139145	3984	15	q25.3	PDE8A		158705
ENSG00000073464	1026.55809563162	-0.3481469973059	0.076133026424889	-4.57287741804634	4.8107161032372e-06	2.9966790866499e-05	chloride voltage-gated channel 4 [Source:HGNC Symbol;Acc:HGNC:2022]	protein_coding	45.22	10156975	10237660	6759	X	p22.2	CLCN4		80685
ENSG00000073536	1195.33789283402	0.0295377179561459	0.0442164393550597	0.668025702362799	0.504117186099353	0.602290500576807	notchless homolog 1 [Source:HGNC Symbol;Acc:HGNC:19889]	protein_coding	52.09	35128730	35142304	5193	17	q12	NLE1		13574
ENSG00000073578	10397.1178602286	-0.146248692093982	0.0724255835971642	-2.01929601157827	0.0434564621900817	0.0821395471122255	succinate dehydrogenase complex flavoprotein subunit A [Source:HGNC Symbol;Acc:HGNC:10680]	protein_coding	46.02	218241	257082	1952	5	p15.33	SDHA		38841
ENSG00000073584	3899.63040754876	0.0593094863826913	0.0289533980299127	2.04844648360157	0.0405162708070692	0.0775029501811048	SWI/SNF related, matrix associated, actin dependent regulator of chromatin, subfamily e, member 1 [Source:HGNC Symbol;Acc:HGNC:11109]	protein_coding	37.88	40624962	40648654	5150	17	q21.2	SMARCE1		23692
ENSG00000073605	404.68495645953	0.251372280093115	0.0764985675523452	3.28597368729957	0.00101630503155823	0.00327531176057268	gasdermin B [Source:HGNC Symbol;Acc:HGNC:23690]	protein_coding	48.85	39904595	39919854	2209	17	q21.1	GSDMB		15259
ENSG00000073614	3079.35780436709	0.0282844523154859	0.0367754679813556	0.769111961534399	0.441826847861017	0.54385684436342	lysine demethylase 5A [Source:HGNC Symbol;Acc:HGNC:9886]	protein_coding	39.44	280057	389320	10701	12	p13.33	KDM5A		109263
ENSG00000073670	51.3778000290989	0.379320245060026	0.107893864432864	3.51567947866077	0.000438630174611629	0.00158557626273622	ADAM metallopeptidase domain 11 [Source:HGNC Symbol;Acc:HGNC:189]	protein_coding	59.33	44758988	44781846	4614	17	q21.31	ADAM11		22858
ENSG00000073711	5663.04647138301	0.450606988545053	0.096673304744505	4.66113152680514	3.14475668844414e-06	2.06015207038285e-05	protein phosphatase 2 regulatory subunit B''alpha [Source:HGNC Symbol;Acc:HGNC:9307]	protein_coding	39.06	135965728	136147894	6743	3	q22.2	PPP2R3A		182166
ENSG00000073712	4188.64385594204	-0.0625275240942053	0.0504836044308964	-1.23857091424197	0.215504445056089	0.30864877580981	fermitin family member 2 [Source:HGNC Symbol;Acc:HGNC:15767]	protein_coding	39.3	52857268	52952435	3369	14	q22.1	FERMT2		95167
ENSG00000073737	75.6381780489616	-0.626595876497961	0.171350933315085	-3.65679873681084	0.000255384741547184	0.000995791243482893	dehydrogenase/reductase 9 [Source:HGNC Symbol;Acc:HGNC:16888]	protein_coding	39.63	169064789	169096167	2863	2	q31.1	DHRS9		31378
ENSG00000073754	54.0968397863397	-0.366052647512408	0.297712735123455	-1.22954984562758	0.218865721206289	0.312552500045275	CD5 molecule like [Source:HGNC Symbol;Acc:HGNC:1690]	protein_coding	39.69	157830911	157898256	2204	1	q23.1	CD5L		67345
ENSG00000073756	935.067496789878	-0.0736756083958884	0.156621371475446	-0.470405843735308	0.638065089904629	0.723339542677268	prostaglandin-endoperoxide synthase 2 [Source:HGNC Symbol;Acc:HGNC:9605]	protein_coding	36.06	186671791	186680922	4510	1	q31.1	PTGS2		9131
ENSG00000073792	282.550776276038	1.31239938022749	0.158606754323303	8.27454912514194	1.28942602015023e-16	9.3827426138914e-15	insulin like growth factor 2 mRNA binding protein 2 [Source:HGNC Symbol;Acc:HGNC:28867]	protein_coding	42.56	185643130	185825042	4283	3	q27.2	IGF2BP2		181912
ENSG00000073803	3428.67063799189	0.0479991530105409	0.0460786403105355	1.04167902279804	0.297560517765456	0.399876979029404	mitogen-activated protein kinase kinase kinase 13 [Source:HGNC Symbol;Acc:HGNC:6852]	protein_coding	40.07	185282941	185489094	1681	3	q27.2	MAP3K13		206153
ENSG00000073849	8265.8284039408	-0.19068306646362	0.123241308033848	-1.54723338713063	0.12180697786126	0.193609739421555	ST6 beta-galactoside alpha-2,6-sialyltransferase 1 [Source:HGNC Symbol;Acc:HGNC:10860]	protein_coding	44.4	186930325	187078553	2476	3	q27.3	ST6GAL1		148228
ENSG00000073861	182.126752378489	0.0652799592902636	0.0868580456324949	0.751570666999228	0.452309288848152	0.55371298933082	T-box transcription factor 21 [Source:HGNC Symbol;Acc:HGNC:11599]	protein_coding	53.22	47733236	47746122	2583	17	q21.32	TBX21		12886
ENSG00000073910	2983.26928037768	-0.367328231940653	0.0653697510638925	-5.61923865338919	1.91800767643118e-08	2.2586001861719e-07	FRY microtubule binding protein [Source:HGNC Symbol;Acc:HGNC:20367]	protein_coding	39.24	31846713	32299125	13017	13	q13.1	FRY		452412
ENSG00000073921	36622.7702073164	-0.013465087256781	0.0480623171489317	-0.280158928148563	0.779355575926273	0.838909462689173	phosphatidylinositol binding clathrin assembly protein [Source:HGNC Symbol;Acc:HGNC:15514]	protein_coding	37.29	85957175	86069882	3474	11	q14.2	PICALM		112707
ENSG00000073969	1631.36226220327	0.0952034635044894	0.0511176547348989	1.86243801673265	0.0625413746800528	0.111879493653755	N-ethylmaleimide sensitive factor, vesicle fusing ATPase [Source:HGNC Symbol;Acc:HGNC:8016]	protein_coding	38.62	46590669	46757464	3983	17	q21.31	NSF		166795
ENSG00000074047	322.439721175545	0.657618954578313	0.0870174256124331	7.55732486855313	4.11443440461797e-14	1.85458130788155e-12	GLI family zinc finger 2 [Source:HGNC Symbol;Acc:HGNC:4318]	protein_coding	52.42	120735623	120992653	546	2	q14.2	GLI2		257030
ENSG00000074054	5676.81399462573	0.18083733684987	0.0390484123866976	4.63110599885682	3.63717595798042e-06	2.35141252072304e-05	cytoplasmic linker associated protein 1 [Source:HGNC Symbol;Acc:HGNC:17088]	protein_coding	41.05	121337776	121649476	7877	2	q14.3	CLASP1		311700
ENSG00000074071	4052.86445022624	0.0195778745297115	0.0279977544273085	0.699265885074539	0.484385882768123	0.583524515027201	mitochondrial ribosomal protein S34 [Source:HGNC Symbol;Acc:HGNC:16618]	protein_coding	65.5	1771890	1773150	1040	16	p13.3	MRPS34		1260
ENSG00000074181	17903.3099050748	0.244298171567318	0.0733158622074174	3.33213255920221	0.000861831945337651	0.00283670324076959	notch receptor 3 [Source:HGNC Symbol;Acc:HGNC:7883]	protein_coding	54.88	15159038	15200995	8680	19	p13.12	NOTCH3		41957
ENSG00000074201	2576.84794492266	0.134905824417152	0.0402190081665096	3.35428024128869	0.000795717302936395	0.00264267389986674	chloride nucleotide-sensitive channel 1A [Source:HGNC Symbol;Acc:HGNC:2080]	protein_coding	41.76	77514936	77637794	415	11	q14.1	CLNS1A		122858
ENSG00000074211	105.444291301539	0.938391448324271	0.223435063560665	4.19983969109435	2.67104025925885e-05	0.000136728612892724	protein phosphatase 2 regulatory subunit Bgamma [Source:HGNC Symbol;Acc:HGNC:9306]	protein_coding	51.48	6320578	6563600	4092	4	p16.1	PPP2R2C		243022
ENSG00000074219	1362.39704894494	-0.0666506022442702	0.0614282549221268	-1.0850153944429	0.277914837075446	0.378580142423355	TEA domain transcription factor 2 [Source:HGNC Symbol;Acc:HGNC:11715]	protein_coding	53.57	49340595	49362457	2191	19	q13.33	TEAD2		21862
ENSG00000074266	794.040972346473	0.156431089823228	0.039880943426097	3.92245208825386	8.76523272534482e-05	0.000388828407419821	embryonic ectoderm development [Source:HGNC Symbol;Acc:HGNC:3188]	protein_coding	37.04	86244753	86278813	1745	11	q14.2	EED		34060
ENSG00000074276	727.2747607389	-0.622588577675619	0.188019685498329	-3.31129464462992	0.000928653718169988	0.00302595660336233	cadherin related family member 2 [Source:HGNC Symbol;Acc:HGNC:18231]	protein_coding	53.78	176542511	176595974	4509	5	q35.2	CDHR2		53463
ENSG00000074317	4.90029864263923	0.336468846708846	0.193835474226812	1.73584762051932	0.0825907814262508	0.14049697140201	synuclein beta [Source:HGNC Symbol;Acc:HGNC:11140]	protein_coding	56.95	176620082	176630556	1398	5	q35.2	SNCB		10474
ENSG00000074319	3857.87879431735	-0.0117163498408659	0.0307806453234534	-0.380640162600443	0.703470275313005	0.777444129776213	tumor susceptibility 101 [Source:HGNC Symbol;Acc:HGNC:15971]	protein_coding	39.61	18468336	18526951	2101	11	p15.1	TSG101		58615
ENSG00000074356	2571.62328079955	-0.0741880319289935	0.0397282113816865	-1.86738917632702	0.06184726019797	0.110759904120126	nuclear cap binding subunit 3 [Source:HGNC Symbol;Acc:HGNC:24612]	protein_coding	44.57	3802158	3846246	518	17	p13.2	NCBP3		44088
ENSG00000074370	2070.16956970398	-0.133520032721206	0.0805290788319339	-1.65803501862806	0.0973103983699903	0.160996720467968	ATPase sarcoplasmic/endoplasmic reticulum Ca2+ transporting 3 [Source:HGNC Symbol;Acc:HGNC:813]	protein_coding	56.9	3923870	3964464	4695	17	p13.2	ATP2A3		40594
ENSG00000074410	42803.0846425665	-0.2360395149706	0.105542180425044	-2.23644721020553	0.0253224916053793	0.0523251608504795	carbonic anhydrase 12 [Source:HGNC Symbol;Acc:HGNC:1371]	protein_coding	48.38	63321378	63381846	6098	15	q22.2	CA12		60468
ENSG00000074416	23144.6179528427	0.280777410100531	0.0668473150679933	4.20027954473475	2.66585629218994e-05	0.000136544834931788	monoglyceride lipase [Source:HGNC Symbol;Acc:HGNC:17038]	protein_coding	44.86	127689062	128052190	4941	3	q21.3	MGLL		363128
ENSG00000074527	8201.85927451849	-0.283499794903458	0.123026707874802	-2.30437601558811	0.021201545168594	0.0448666501631161	netrin 4 [Source:HGNC Symbol;Acc:HGNC:13658]	protein_coding	40.1	95657807	95791189	3621	12	q22	NTN4		133382
ENSG00000074582	1927.61530320681	-0.0920239378171959	0.0301485308592917	-3.05235231019008	0.0022705543370173	0.00658874914641984	BCS1 homolog, ubiquinol-cytochrome c reductase complex chaperone [Source:HGNC Symbol;Acc:HGNC:1020]	protein_coding	54.42	218658764	218663443	804	2	q35	BCS1L		4679
ENSG00000074590	1353.39866217378	0.0873908171368383	0.0715635910920642	1.22116310547374	0.222024270306066	0.31600630069788	NUAK family kinase 1 [Source:HGNC Symbol;Acc:HGNC:14311]	protein_coding	45.55	106063345	106138954	5744	12	q23.3	NUAK1		75609
ENSG00000074603	2572.49192622335	-0.125223359840046	0.0326435790446172	-3.83607936093314	0.000125014025760077	0.000531883218670366	dipeptidyl peptidase 8 [Source:HGNC Symbol;Acc:HGNC:16490]	protein_coding	40.97	65442463	65517704	8699	15	q22.31	DPP8		75241
ENSG00000074621	792.652305757266	-0.198469104652974	0.0501508078108536	-3.95744581825104	7.5755463471235e-05	0.000341942671974334	solute carrier family 24 member 1 [Source:HGNC Symbol;Acc:HGNC:10975]	protein_coding	44.73	65611366	65660995	5474	15	q22.31	SLC24A1		49629
ENSG00000074657	3114.79167938846	0.102504634475929	0.0582803499700117	1.75881981711972	0.0786081177123286	0.134881455653797	zinc finger protein 532 [Source:HGNC Symbol;Acc:HGNC:30940]	protein_coding	43.34	58862600	58986480	6696	18	q21.32	ZNF532		123880
ENSG00000074660	1930.93803044101	-0.319670354496573	0.0448937847977598	-7.12059265968872	1.07463957501156e-12	3.49037482181054e-11	scavenger receptor class F member 1 [Source:HGNC Symbol;Acc:HGNC:16820]	protein_coding	58.07	1633858	1645744	3428	17	p13.3	SCARF1		11886
ENSG00000074695	22776.5795233674	-0.00287074420934703	0.0637458672255494	-0.0450342011849897	0.964080047994963	0.974996325571048	lectin, mannose binding 1 [Source:HGNC Symbol;Acc:HGNC:6631]	protein_coding	36.9	59327823	59359265	4824	18	q21.32	LMAN1		31442
ENSG00000074696	5504.93788478834	-0.427669401851223	0.0499785110633965	-8.55706568186344	1.157765783514e-17	1.00465590208993e-15	3-hydroxyacyl-CoA dehydratase 3 [Source:HGNC Symbol;Acc:HGNC:24175]	protein_coding	42.55	65530418	65578349	1797	15	q22.31	HACD3		47931
ENSG00000074706	516.900463635385	-0.262481673894954	0.0876988530835111	-2.99298867278237	0.00276260002337108	0.0077895239929179	interaction protein for cytohesin exchange factors 1 [Source:HGNC Symbol;Acc:HGNC:21204]	protein_coding	40.14	154154496	154356792	498	6	q25.2	IPCEF1		202296
ENSG00000074755	2767.76302497777	0.0236018933652211	0.0397696981810938	0.593464231429375	0.552870513813873	0.647522903475836	zinc finger ZZ-type and EF-hand domain containing 1 [Source:HGNC Symbol;Acc:HGNC:29027]	protein_coding	44.49	4004445	4143030	11466	17	p13.2	ZZEF1		138585
ENSG00000074800	123853.002595226	0.280203741334902	0.0757789515231487	3.69764605741881	0.000217608015956756	0.000866321215635495	enolase 1 [Source:HGNC Symbol;Acc:HGNC:3350]	protein_coding	50.15	8861000	8879190	1781	1	p36.23	ENO1		18190
ENSG00000074803	21448.1702940013	0.0821461627556524	0.320763234144709	0.256095942462636	0.797876754985822	0.852795817623168	solute carrier family 12 member 1 [Source:HGNC Symbol;Acc:HGNC:10910]	protein_coding	37.89	48178438	48304078	4710	15	q21.1	SLC12A1		125640
ENSG00000074842	4496.98500296326	0.263276776027671	0.0424779691816761	6.19796052164476	5.71994824196242e-10	9.76000001286269e-09	myeloid derived growth factor [Source:HGNC Symbol;Acc:HGNC:16948]	protein_coding	54.73	4641374	4670362	463	19	p13.3	MYDGF		28988
ENSG00000074855	761.615498048363	-0.0833223417869032	0.051988477863232	-1.60270785396145	0.108999168728804	0.176731565843555	anoctamin 8 [Source:HGNC Symbol;Acc:HGNC:29329]	protein_coding	62.68	17323223	17334855	4618	19	p13.11	ANO8		11632
ENSG00000074935	1033.05010123743	-0.157113401843112	0.0519019934811373	-3.0271169044829	0.00246898451852811	0.00708098476178077	tubulin epsilon 1 [Source:HGNC Symbol;Acc:HGNC:20775]	protein_coding	34.63	112070663	112087529	2225	6	q21	TUBE1		16866
ENSG00000074964	3114.47434478269	0.132869988815113	0.0703549889475727	1.88856527167	0.0589501041059842	0.106275487105986	Rho guanine nucleotide exchange factor 10 like [Source:HGNC Symbol;Acc:HGNC:25540]	protein_coding	54.39	17539698	17697874	4625	1	p36.13	ARHGEF10L		158176
ENSG00000074966	102.644412181929	-0.117255907981581	0.100739828906902	-1.16394785710766	0.244445143569128	0.341978734778536	TXK tyrosine kinase [Source:HGNC Symbol;Acc:HGNC:12434]	protein_coding	39.46	48066393	48134250	2908	4	p12	TXK		67857
ENSG00000075035	42.9474723419042	1.97870026207111	0.222194020203715	8.90528134041126	5.32508202626169e-19	5.79933597584889e-17	WSC domain containing 2 [Source:HGNC Symbol;Acc:HGNC:29117]	protein_coding	47.04	108129288	108250537	5082	12	q23.3	WSCD2		121249
ENSG00000075073	66.5975568987248	-0.0296068644502553	0.110511011315269	-0.267908727808054	0.788769575388533	0.84583303324954	tachykinin receptor 2 [Source:HGNC Symbol;Acc:HGNC:11527]	protein_coding	52.05	69403903	69416918	1740	10	q22.1	TACR2		13015
ENSG00000075089	994.261815579283	-0.0965456662094765	0.0406410973679309	-2.37556740497019	0.017521991772045	0.0380577379848714	actin related protein 6 [Source:HGNC Symbol;Acc:HGNC:24025]	protein_coding	41	100199122	100241865	582	12	q23.1	ACTR6		42743
ENSG00000075131	202.27564820086	0.0388289945217081	0.0565599102071401	0.686510894014933	0.49239099697689	0.591065890512206	TIMELESS interacting protein [Source:HGNC Symbol;Acc:HGNC:30750]	protein_coding	44.04	66336191	66386746	1728	15	q22.31	TIPIN		50555
ENSG00000075142	5681.47850943411	-0.00435337771244711	0.0398179185450833	-0.109332126628318	0.912939065958182	0.939335630163174	sorcin [Source:HGNC Symbol;Acc:HGNC:11292]	protein_coding	39.54	88205115	88226993	1972	7	q21.12	SRI		21878
ENSG00000075151	5086.14258386677	0.14690746155216	0.0410735627811629	3.57669146781526	0.000347970469149003	0.00129894566433882	eukaryotic translation initiation factor 4 gamma 3 [Source:HGNC Symbol;Acc:HGNC:3298]	protein_coding	39.36	20806292	21176888	5567	1	p36.12	EIF4G3		370596
ENSG00000075188	798.302881928428	0.183276516101144	0.0353431027262078	5.18563742184525	2.15277276687925e-07	1.93642149047392e-06	nucleoporin 37 [Source:HGNC Symbol;Acc:HGNC:29929]	protein_coding	36.52	102073103	102120120	2362	12	q23.2	NUP37		47017
ENSG00000075213	262.919932849488	0.524777272752695	0.15177180332853	3.45767304099792	0.000544862204710852	0.00190960669456652	semaphorin 3A [Source:HGNC Symbol;Acc:HGNC:10723]	protein_coding	34.35	83955777	84492724	8113	7	q21.11	SEMA3A		536947
ENSG00000075218	144.076692576049	0.76236430772448	0.0720587498955014	10.5797603876011	3.69902982681012e-26	1.42914659522971e-23	G2 and S-phase expressed 1 [Source:HGNC Symbol;Acc:HGNC:13698]	protein_coding	50.08	46296870	46330810	2983	22	q13.31	GTSE1		33940
ENSG00000075223	2504.79651925382	0.516762262631463	0.131191497750766	3.93899201923277	8.18246516713862e-05	0.000365776480074817	semaphorin 3C [Source:HGNC Symbol;Acc:HGNC:10725]	protein_coding	35.82	80742538	80922359	4874	7	q21.11	SEMA3C		179821
ENSG00000075234	3774.52731302944	-0.139328975486652	0.0635287696579941	-2.19316344762737	0.0282956050462772	0.0572989580108813	tetratricopeptide repeat domain 38 [Source:HGNC Symbol;Acc:HGNC:26082]	protein_coding	54.16	46267961	46294008	630	22	q13.31	TTC38		26047
ENSG00000075239	7423.79057533466	-0.530860768881107	0.0598005644238487	-8.87718659507163	6.85727127261836e-19	7.36906893647537e-17	acetyl-CoA acetyltransferase 1 [Source:HGNC Symbol;Acc:HGNC:93]	protein_coding	43.08	108116695	108147603	1624	11	q22.3	ACAT1		30908
ENSG00000075240	4798.5793141497	-0.175481816295512	0.153742221100016	-1.14140289531367	0.253702300393176	0.352588834230907	GRAM domain containing 4 [Source:HGNC Symbol;Acc:HGNC:29113]	protein_coding	57.68	46576012	46679790	375	22	q13.31	GRAMD4		103778
ENSG00000075275	6169.18702801323	0.15949375493225	0.114249802620891	1.39600901947718	0.162711779093903	0.24561601449722	cadherin EGF LAG seven-pass G-type receptor 1 [Source:HGNC Symbol;Acc:HGNC:1850]	protein_coding	53.99	46360834	46537620	11839	22	q13.31	CELSR1		176786
ENSG00000075290	11.0233255592405	0.205839186900407	0.145199492149986	1.41763021242376	0.156298754653805	0.237544243866938	Wnt family member 8B [Source:HGNC Symbol;Acc:HGNC:12789]	protein_coding	42.74	100463009	100483744	2144	10	q24.31	WNT8B		20735
ENSG00000075292	5787.72513904033	0.0953578150686756	0.0511375160228666	1.86473302743206	0.0622188349006704	0.111363890793424	zinc finger protein 638 [Source:HGNC Symbol;Acc:HGNC:17894]	protein_coding	38.16	71276561	71435069	871	2	p13.3	ZNF638		158508
ENSG00000075303	1374.62949286951	-0.164243941158023	0.0480956864787021	-3.41494119708125	0.000637957824527385	0.00218630234817442	solute carrier family 25 member 40 [Source:HGNC Symbol;Acc:HGNC:29680]	protein_coding	35.47	87833568	87876360	4056	7	q21.12	SLC25A40		42792
ENSG00000075336	1223.51157420447	-0.260366360919674	0.0489165629312726	-5.32266261808882	1.02259298124681e-07	1.01304128856484e-06	translocase of inner mitochondrial membrane 21 [Source:HGNC Symbol;Acc:HGNC:25010]	protein_coding	42.28	74148523	74160531	2524	18	q22.3	TIMM21		12008
ENSG00000075340	86.185156518076	0.0307431067438162	0.175436997860081	0.175237305236694	0.860893172490878	0.900981200258593	adducin 2 [Source:HGNC Symbol;Acc:HGNC:244]	protein_coding	44.81	70607618	70768225	3745	2	p13.3	ADD2		160607
ENSG00000075391	4060.64528300956	0.0303821762201485	0.0516098337844886	0.588689673890791	0.556069466129834	0.650612100864432	RAS protein activator like 2 [Source:HGNC Symbol;Acc:HGNC:9874]	protein_coding	37	178094104	178484147	9843	1	q25.2	RASAL2		390043
ENSG00000075399	1167.88889585185	0.00321003592665515	0.0429776410783177	0.0746908356558132	0.940460699393521	0.959259272679532	VPS9 domain containing 1 [Source:HGNC Symbol;Acc:HGNC:13526]	protein_coding	59.41	89707134	89720898	2791	16	q24.3	VPS9D1		13764
ENSG00000075407	1413.6496332421	0.109235269366306	0.0610009924386815	1.7907129867782	0.0733393646076949	0.127339791365212	zinc finger protein 37A [Source:HGNC Symbol;Acc:HGNC:13102]	protein_coding	39.11	38094334	38150293	4448	10	p11.1	ZNF37A		55959
ENSG00000075413	2184.38868681231	0.0945921289243298	0.0354256984050181	2.67015565488275	0.0075816091589676	0.0185644743960415	microtubule affinity regulating kinase 3 [Source:HGNC Symbol;Acc:HGNC:6897]	protein_coding	42.16	103385377	103503831	3637	14	q32.32	MARK3		118454
ENSG00000075415	20859.571390227	-0.062866724090695	0.039537012851875	-1.59007268268406	0.111818422697111	0.180562995831029	solute carrier family 25 member 3 [Source:HGNC Symbol;Acc:HGNC:10989]	protein_coding	42.39	98593591	98606379	6087	12	q23.1	SLC25A3		12788
ENSG00000075420	13683.3705928574	0.403642692546333	0.0560014172903743	7.20772280553892	5.68952990927561e-13	1.96852882383401e-11	fibronectin type III domain containing 3B [Source:HGNC Symbol;Acc:HGNC:24670]	protein_coding	39.76	172039578	172401669	946	3	q26.31	FNDC3B		362091
ENSG00000075426	13083.119296926	-0.124710296104872	0.0687478165344475	-1.81402555588632	0.069673791378137	0.122226660831679	FOS like 2, AP-1 transcription factor subunit [Source:HGNC Symbol;Acc:HGNC:3798]	protein_coding	51.81	28392448	28417317	393	2	p23.2	FOSL2		24869
ENSG00000075461	18.7168620649563	0.636656546018731	0.264501798999334	2.40700270632312	0.0160840506728143	0.0354132822615683	calcium voltage-gated channel auxiliary subunit gamma 4 [Source:HGNC Symbol;Acc:HGNC:1408]	protein_coding	52.47	66964707	67033398	3583	17	q24.2	CACNG4		68691
ENSG00000075539	6729.98816712973	0.0520412622511515	0.0466690747702559	1.11511236310859	0.264802274228258	0.364395056301047	FRY like transcription coactivator [Source:HGNC Symbol;Acc:HGNC:29127]	protein_coding	36.94	48497357	48780322	11692	4	p11	FRYL		282965
ENSG00000075568	5083.45432454709	0.159243337530598	0.0392842565986597	4.05361718200443	5.04317196708491e-05	0.000239916597800899	transmembrane protein 131 [Source:HGNC Symbol;Acc:HGNC:30366]	protein_coding	39.3	97756333	97995948	7476	2	q11.2	TMEM131		239615
ENSG00000075618	5802.92998089764	0.409146112242256	0.0694803767503266	5.88865707669515	3.89346384259998e-09	5.44648601498879e-08	fascin actin-bundling protein 1 [Source:HGNC Symbol;Acc:HGNC:11148]	protein_coding	59.62	5592816	5606655	2784	7	p22.1	FSCN1		13839
ENSG00000075624	150961.957631104	0.114345498505308	0.0508613739870342	2.24817950326032	0.0245647461165151	0.050953871306748	actin beta [Source:HGNC Symbol;Acc:HGNC:132]	protein_coding	56.77	5526409	5563902	2554	7	p22.1	ACTB		37493
ENSG00000075643	210.012533328093	1.54820730940169	0.134489251891829	11.5117549367212	1.15111750649079e-30	9.83114935675058e-28	molybdenum cofactor sulfurase [Source:HGNC Symbol;Acc:HGNC:18234]	protein_coding	42.78	36187497	36272157	6182	18	q12.2	MOCOS		84660
ENSG00000075651	2486.19269976382	-0.0674921328380162	0.0743910671097847	-0.907261254075208	0.36426865841815	0.469163228839695	phospholipase D1 [Source:HGNC Symbol;Acc:HGNC:9067]	protein_coding	38.86	171600404	171810950	694	3	q26.31	PLD1		210546
ENSG00000075673	128.648725516856	0.094250744739805	0.177831176124921	0.530001244965037	0.596111067611653	0.686668154620167	ATPase H+/K+ transporting non-gastric alpha2 subunit [Source:HGNC Symbol;Acc:HGNC:13816]	protein_coding	49.27	24680408	24712472	4406	13	q12.12	ATP12A		32064
ENSG00000075702	132.595653217335	0.481401144064785	0.0665230222344717	7.23660964121572	4.60039782489584e-13	1.62992697608264e-11	WD repeat domain 62 [Source:HGNC Symbol;Acc:HGNC:24502]	protein_coding	51.49	36054649	36105108	2987	19	q13.12	WDR62		50459
ENSG00000075711	6187.73030053226	0.220132303650346	0.0645046068666323	3.41266018573658	0.000643321060786454	0.0022009637051195	discs large MAGUK scaffold protein 1 [Source:HGNC Symbol;Acc:HGNC:2900]	protein_coding	36.59	197042560	197299330	5034	3	q29	DLG1		256770
ENSG00000075785	15375.0449338987	0.190745110757066	0.0541929736974238	3.5197387731859	0.000431972021173433	0.00156499441562431	RAB7A, member RAS oncogene family [Source:HGNC Symbol;Acc:HGNC:9788]	protein_coding	45.18	128693669	128825942	2131	3	q21.3	RAB7A		132273
ENSG00000075790	4298.03669980362	0.00955580288461821	0.0535669791994658	0.178389803334542	0.858416856631248	0.899201493289992	B cell receptor associated protein 29 [Source:HGNC Symbol;Acc:HGNC:24131]	protein_coding	37.26	107580246	107629170	2911	7	q22.3	BCAP29		48924
ENSG00000075826	254.737006896561	0.0201993677995437	0.0720669849668088	0.280286011810356	0.779258081817412	0.838863002099717	SEC31 homolog B, COPII coat complex component [Source:HGNC Symbol;Acc:HGNC:23197]	protein_coding	46.28	100486646	100519864	2217	10	q24.31	SEC31B		33218
ENSG00000075856	2643.87344540393	0.104718644887784	0.029009953983645	3.60974874164991	0.000306493743019865	0.0011625698849891	spliceosome associated factor 3, U4/U6 recycling protein [Source:HGNC Symbol;Acc:HGNC:16860]	protein_coding	42.57	108522214	108561400	4154	12	q23.3	SART3		39186
ENSG00000075884	1184.86723471571	0.299831896477454	0.0485212001949611	6.1793998349734	6.43457433962308e-10	1.08425584433088e-08	Rho GTPase activating protein 15 [Source:HGNC Symbol;Acc:HGNC:21030]	protein_coding	36.48	143091362	143768352	2968	2	q22.2	ARHGAP15		676990
ENSG00000075886	265.631725632414	1.07940302868876	0.218580625090935	4.93823745009283	7.88318201737415e-07	6.06832991441795e-06	tubulin alpha 3d [Source:HGNC Symbol;Acc:HGNC:24071]	protein_coding	52.01	131476119	131482934	1520	2	q21.1	TUBA3D		6815
ENSG00000075891	3274.57343807388	-1.03442025876941	0.138589303478901	-7.46392566239354	8.39819943014974e-14	3.56747597259267e-12	paired box 2 [Source:HGNC Symbol;Acc:HGNC:8616]	protein_coding	51.28	100735396	100829944	3805	10	q24.31	PAX2		94548
ENSG00000075914	929.126262550948	-0.0465441775690864	0.0420881090376746	-1.10587476209546	0.268780729898818	0.368712900842686	exosome component 7 [Source:HGNC Symbol;Acc:HGNC:28112]	protein_coding	46.87	44975241	45036066	1593	3	p21.31	EXOSC7		60825
ENSG00000075945	3077.92888465903	0.121351718456286	0.0610584440551405	1.98746824184868	0.0468705318617884	0.087693776146805	kinesin associated protein 3 [Source:HGNC Symbol;Acc:HGNC:17060]	protein_coding	34.27	169921326	170085208	2954	1	q24.2	KIFAP3		163882
ENSG00000075975	1233.46387622308	-0.0777988354383168	0.0355470442354561	-2.1886161595601	0.0286247503021925	0.0578160098523373	makorin ring finger protein 2 [Source:HGNC Symbol;Acc:HGNC:7113]	protein_coding	45.49	12557057	12586208	2510	3	p25.2	MKRN2		29151
ENSG00000076003	1579.93406595082	0.368653662687099	0.0487801297671729	7.55745555509343	4.11030401006008e-14	1.85458130788155e-12	minichromosome maintenance complex component 6 [Source:HGNC Symbol;Acc:HGNC:6949]	protein_coding	40.29	135839626	135876443	3753	2	q21.3	MCM6		36817
ENSG00000076043	3165.45948939454	-0.00147714125347039	0.0440241216259061	-0.0335529977411558	0.973233603512396	0.981093476063593	RNA exonuclease 2 [Source:HGNC Symbol;Acc:HGNC:17851]	protein_coding	39.48	114439435	114450279	848	11	q23.2	REXO2		10844
ENSG00000076053	1630.14296678128	-0.211515142401622	0.0469926023740713	-4.50103062430797	6.76247607277663e-06	4.05491659782326e-05	RNA binding motif protein 7 [Source:HGNC Symbol;Acc:HGNC:9904]	protein_coding	38.27	114400030	114414203	4243	11	q23.2	RBM7		14173
ENSG00000076067	4856.92580200901	0.062455578667978	0.0490132349173408	1.27425946835191	0.202571475812507	0.293224167389306	RNA binding motif single stranded interacting protein 2 [Source:HGNC Symbol;Acc:HGNC:9909]	protein_coding	44.05	56521820	56596193	8488	12	q13.3	RBMS2		74373
ENSG00000076108	6740.74019491395	0.00946693723269509	0.0344603012861124	0.274720094699529	0.783531291618071	0.842364672869918	bromodomain adjacent to zinc finger domain 2A [Source:HGNC Symbol;Acc:HGNC:962]	protein_coding	48.64	56595596	56636816	8831	12	q13.3	BAZ2A		41220
ENSG00000076201	2470.07160490416	0.00764581710500572	0.0373902916871683	0.204486693203028	0.837973189591997	0.883834315730213	protein tyrosine phosphatase non-receptor type 23 [Source:HGNC Symbol;Acc:HGNC:14406]	protein_coding	51.52	47381011	47413435	5119	3	p21.31	PTPN23		32424
ENSG00000076242	1276.38179350266	-0.000459268960360474	0.0381985325946925	-0.012023209509998	0.99040709788233	0.993121001070639	mutL homolog 1 [Source:HGNC Symbol;Acc:HGNC:7127]	protein_coding	41.9	36993350	37050846	1712	3	p22.2	MLH1		57496
ENSG00000076248	2556.60666294202	0.0634060530583889	0.0390385415283686	1.62419113460765	0.104335022366488	0.170532273160859	uracil DNA glycosylase [Source:HGNC Symbol;Acc:HGNC:12572]	protein_coding	47.26	109097597	109110992	2048	12	q24.11	UNG		13395
ENSG00000076258	766.837289160594	0.0336856831164532	0.0866741994387148	0.388647179144372	0.697537161205708	0.772163105993475	flavin containing dimethylaniline monoxygenase 4 [Source:HGNC Symbol;Acc:HGNC:3772]	protein_coding	40.13	171314183	171342084	537	1	q24.3	FMO4		27901
ENSG00000076321	937.134947030643	-0.062522379749642	0.0444739599353776	-1.40581994138794	0.159777598990376	0.241970237873712	kelch like family member 20 [Source:HGNC Symbol;Acc:HGNC:25056]	protein_coding	38.33	173714941	173786692	450	1	q25.1	KLHL20		71751
ENSG00000076344	116.763727802946	-0.139930930265825	0.162627555631118	-0.860438009553713	0.389547641129856	0.494190412994619	regulator of G protein signaling 11 [Source:HGNC Symbol;Acc:HGNC:9993]	protein_coding	64.56	268301	275980	2399	16	p13.3	RGS11		7679
ENSG00000076351	885.799834600415	-0.288204445521412	0.0569916485783148	-5.05695926878439	4.25994177832755e-07	3.53586062592947e-06	solute carrier family 46 member 1 [Source:HGNC Symbol;Acc:HGNC:30521]	protein_coding	52.44	28394642	28407197	6492	17	q11.2	SLC46A1		12555
ENSG00000076356	4186.45548073466	-0.376104806345615	0.0638720777579723	-5.88840725944086	3.89935259061198e-09	5.45002536501815e-08	plexin A2 [Source:HGNC Symbol;Acc:HGNC:9100]	protein_coding	47.99	208022242	208244384	11508	1	q32.2	PLXNA2		222142
ENSG00000076382	958.175755839036	0.523086953537212	0.11053596897067	4.73227817522465	2.2201386934067e-06	1.51370548646683e-05	sperm associated antigen 5 [Source:HGNC Symbol;Acc:HGNC:13452]	protein_coding	46.2	28577565	28599025	547	17	q11.2	SPAG5		21460
ENSG00000076513	5167.99886008736	0.0102763428084581	0.0831496630544012	0.123588508130631	0.901641091906787	0.931431754416312	ankyrin repeat domain 13A [Source:HGNC Symbol;Acc:HGNC:21268]	protein_coding	44	109999186	110039763	1455	12	q24.11	ANKRD13A		40577
ENSG00000076554	3855.66904244295	0.0127858311249328	0.0788969545372742	0.162057346825627	0.871260694422832	0.908842073052154	tumor protein D52 [Source:HGNC Symbol;Acc:HGNC:12005]	protein_coding	41.15	80034745	80231232	4041	8	q21.13	TPD52		196487
ENSG00000076555	2051.76825393729	-0.193786836050329	0.0590923246056271	-3.27939097579309	0.00104031398150854	0.0033388399877253	acetyl-CoA carboxylase beta [Source:HGNC Symbol;Acc:HGNC:85]	protein_coding	46.78	109116595	109268226	9360	12	q24.11	ACACB		151631
ENSG00000076604	2743.14810664521	0.022517518705155	0.0483960069327411	0.465276375723497	0.641733550403374	0.725926129131791	TNF receptor associated factor 4 [Source:HGNC Symbol;Acc:HGNC:12034]	protein_coding	59.58	28744005	28750956	543	17	q11.2	TRAF4		6951
ENSG00000076641	2246.2313926952	0.444227185531936	0.0929730910321249	4.77801889342845	1.77030750200139e-06	1.24358354263968e-05	phosphoprotein membrane anchor with glycosphingolipid microdomains 1 [Source:HGNC Symbol;Acc:HGNC:30043]	protein_coding	40.56	80967810	81112068	10744	8	q21.13	PAG1		144258
ENSG00000076650	658.830316307791	-0.0279226034655326	0.0398314355617394	-0.701019259580844	0.483290995954088	0.582512292308326	G-patch domain containing 1 [Source:HGNC Symbol;Acc:HGNC:24658]	protein_coding	45.71	33080899	33130542	3191	19	q13.11	GPATCH1		49643
ENSG00000076662	272.845408983072	-0.115570244175012	0.0700434800473507	-1.64997861466741	0.0989473100833135	0.163238918332852	intercellular adhesion molecule 3 [Source:HGNC Symbol;Acc:HGNC:5346]	protein_coding	55.88	10333776	10339661	1735	19	p13.2	ICAM3		5885
ENSG00000076685	1360.52045130307	-0.0587654928544131	0.0433310893144645	-1.35619698890876	0.175036499827893	0.260603475796606	5'-nucleotidase, cytosolic II [Source:HGNC Symbol;Acc:HGNC:8022]	protein_coding	42.4	103087185	103277605	4688	10	q24.33	NT5C2		190420
ENSG00000076706	23065.6288505701	-0.0500822404708637	0.0596706563526675	-0.839311037151426	0.401294791232309	0.505265287133845	melanoma cell adhesion molecule [Source:HGNC Symbol;Acc:HGNC:6934]	protein_coding	59.59	119308529	119321521	3327	11	q23.3	MCAM		12992
ENSG00000076716	2747.03352118619	0.296870694962706	0.139725022780783	2.12467809311773	0.033613482630113	0.0662109714298184	glypican 4 [Source:HGNC Symbol;Acc:HGNC:4452]	protein_coding	41.25	133300103	133415489	4959	X	q26.2	GPC4		115386
ENSG00000076770	1491.65357002406	0.0815387620185915	0.134509914171789	0.606191465667387	0.54438761927973	0.639943342368312	muscleblind like splicing regulator 3 [Source:HGNC Symbol;Acc:HGNC:20564]	protein_coding	36.96	132369317	132489968	8760	X	q26.2	MBNL3		120651
ENSG00000076826	1133.9951653286	-0.305399173056133	0.0691656665526385	-4.41547357638358	1.007890915401e-05	5.81202767740302e-05	calmodulin regulated spectrin associated protein family member 3 [Source:HGNC Symbol;Acc:HGNC:29307]	protein_coding	58.7	7595863	7618304	4137	19	p13.2	CAMSAP3		22441
ENSG00000076864	3508.25547704869	-0.561465417724081	0.123883503996605	-4.53220485061083	5.83712020922346e-06	3.55818743933392e-05	RAP1 GTPase activating protein [Source:HGNC Symbol;Acc:HGNC:9858]	protein_coding	56.63	21596215	21669363	3334	1	p36.12	RAP1GAP		73148
ENSG00000076924	3977.72838839687	-0.0860167499971233	0.0284303217200095	-3.02552854815512	0.00248198972646118	0.00710823284350258	XPA binding protein 2 [Source:HGNC Symbol;Acc:HGNC:14089]	protein_coding	60.81	7619525	7629545	2647	19	p13.2	XAB2		10020
ENSG00000076928	5231.82810067871	0.198404891451826	0.0362305972534236	5.47616949464111	4.34631400194861e-08	4.74294803696168e-07	Rho guanine nucleotide exchange factor 1 [Source:HGNC Symbol;Acc:HGNC:681]	protein_coding	58.24	41883173	41930150	3229	19	q13.2	ARHGEF1		46977
ENSG00000076944	3035.8902377578	-0.0544196737642076	0.0447502637625743	-1.21607492757886	0.223956380568658	0.318086668489069	syntaxin binding protein 2 [Source:HGNC Symbol;Acc:HGNC:11445]	protein_coding	61.17	7636881	7647873	549	19	p13.2	STXBP2		10992
ENSG00000076984	2632.80470795537	-0.0731948794188779	0.0310244955273331	-2.35926090577015	0.0183113764883315	0.0394868712659343	mitogen-activated protein kinase kinase 7 [Source:HGNC Symbol;Acc:HGNC:6847]	protein_coding	63.14	7903843	7914478	3430	19	p13.2	MAP2K7		10635
ENSG00000077009	15.4233645440006	-0.780262226056014	0.258954179162443	-3.0131285333169	0.0025856937770381	0.00736364565110517	nicotinamide riboside kinase 2 [Source:HGNC Symbol;Acc:HGNC:17871]	protein_coding	57.79	3933103	3942416	1126	19	p13.3	NMRK2		9313
ENSG00000077044	2062.86466035974	-0.0301863376688744	0.074930075115065	-0.402860101534922	0.687051144208961	0.764033642891914	diacylglycerol kinase delta [Source:HGNC Symbol;Acc:HGNC:2851]	protein_coding	47.77	233354494	233472104	6308	2	q37.1	DGKD		117610
ENSG00000077063	1057.12087041542	0.0753494318151405	0.15998640035923	0.470973980575553	0.637659315867523	0.723081601578078	cortactin binding protein 2 [Source:HGNC Symbol;Acc:HGNC:15679]	protein_coding	38.77	117710651	117874139	5904	7	q31.31	CTTNBP2		163488
ENSG00000077092	1240.29569506783	-0.244997376235303	0.0709896633199019	-3.45116971651587	0.000558162459159432	0.0019520047898233	retinoic acid receptor beta [Source:HGNC Symbol;Acc:HGNC:9865]	protein_coding	40.14	25174332	25597932	1273	3	p24.2	RARB		423600
ENSG00000077097	8135.11847991314	0.0181191334122257	0.0434498452831004	0.417012610612748	0.676669183793365	0.755647295121804	DNA topoisomerase II beta [Source:HGNC Symbol;Acc:HGNC:11990]	protein_coding	35.14	25597984	25664907	5814	3	p24.2	TOP2B		66923
ENSG00000077147	24160.594674232	-0.00684485730858957	0.041940428129241	-0.163204278399278	0.870357597698657	0.908250336839621	transmembrane 9 superfamily member 3 [Source:HGNC Symbol;Acc:HGNC:21529]	protein_coding	37.03	96518110	96587452	6100	10	q24.1	TM9SF3		69342
ENSG00000077150	4791.44742633944	0.246857890186241	0.046834087098482	5.27090214584843	1.3575483575518e-07	1.29453541801574e-06	nuclear factor kappa B subunit 2 [Source:HGNC Symbol;Acc:HGNC:7795]	protein_coding	61.37	102394110	102402524	585	10	q24.32	NFKB2		8414
ENSG00000077152	207.999602143656	0.487850661466771	0.0547125011468788	8.91662145287616	4.80729484558462e-19	5.34301188077408e-17	ubiquitin conjugating enzyme E2 T [Source:HGNC Symbol;Acc:HGNC:25009]	protein_coding	40.71	202331657	202341980	878	1	q32.1	UBE2T		10323
ENSG00000077157	4652.19052030547	-0.154124242895096	0.0848885215774076	-1.81560757604377	0.0694305906382273	0.121918644549996	protein phosphatase 1 regulatory subunit 12B [Source:HGNC Symbol;Acc:HGNC:7619]	protein_coding	39.63	202348699	202592706	15431	1	q32.1	PPP1R12B		244007
ENSG00000077232	9793.12562067264	0.217408710358707	0.051980696745992	4.1824893464028	2.88334532916573e-05	0.000146395634093781	DnaJ heat shock protein family (Hsp40) member C10 [Source:HGNC Symbol;Acc:HGNC:24637]	protein_coding	36.29	182716255	182794464	19989	2	q32.1	DNAJC10		78209
ENSG00000077235	4818.91627333518	0.151778066789866	0.0393775112266686	3.85443523629991	0.000115997083159025	0.000496645031245777	general transcription factor IIIC subunit 1 [Source:HGNC Symbol;Acc:HGNC:4664]	protein_coding	49.42	27459555	27549913	584	16	p12.1	GTF3C1		90358
ENSG00000077238	3993.21748431672	0.185907048406398	0.0507871939437607	3.66051033676448	0.000251713398441534	0.000983425697763273	interleukin 4 receptor [Source:HGNC Symbol;Acc:HGNC:6015]	protein_coding	49.92	27313668	27364778	529	16	p12.1	IL4R		51110
ENSG00000077254	3915.47607396507	-0.123630862372942	0.0346471891238375	-3.56827972194383	0.000359332770645317	0.00133582883602785	ubiquitin specific peptidase 33 [Source:HGNC Symbol;Acc:HGNC:20059]	protein_coding	38.35	77695987	77759852	4327	1	p31.1	USP33		63865
ENSG00000077264	139.34063742046	0.790686766293915	0.15407966369488	5.13167505258639	2.87174968196796e-07	2.49064041097242e-06	p21 (RAC1) activated kinase 3 [Source:HGNC Symbol;Acc:HGNC:8592]	protein_coding	39.22	110944285	111227361	2477	X	q23	PAK3		283076
ENSG00000077274	810.930178439164	-0.495578440657769	0.330026941827703	-1.50163025452782	0.133192625344443	0.208259465355971	calpain 6 [Source:HGNC Symbol;Acc:HGNC:1483]	protein_coding	41.36	111245099	111270483	3532	X	q23	CAPN6		25384
ENSG00000077279	11.4575803674893	0.904715331286273	0.164123412680491	5.51240872042759	3.53955771822917e-08	3.9313075355034e-07	doublecortin [Source:HGNC Symbol;Acc:HGNC:2714]	protein_coding	39.48	111293779	111412429	8918	X	q23	DCX		118650
ENSG00000077312	2611.56591543482	0.207794242776784	0.0275935717425063	7.53053083217525	5.05344563979527e-14	2.22832234774342e-12	small nuclear ribonucleoprotein polypeptide A [Source:HGNC Symbol;Acc:HGNC:11151]	protein_coding	50.77	40750637	40765389	695	19	q13.2	SNRPA		14752
ENSG00000077327	10.7648655132887	0.177093258222057	0.241947121205606	0.731950259790707	0.464198927850948	0.564522648928765	sperm associated antigen 6 [Source:HGNC Symbol;Acc:HGNC:11215]	protein_coding	38.39	22345445	22454224	2568	10	p12.2	SPAG6		108779
ENSG00000077348	1189.65182217379	0.125476815316089	0.0493136732587382	2.54446296583383	0.0109445916821573	0.0253638802094211	exosome component 5 [Source:HGNC Symbol;Acc:HGNC:24662]	protein_coding	52.36	41386374	41397359	998	19	q13.2	EXOSC5		10985
ENSG00000077380	8247.02451175978	-0.000324024136820907	0.0465065722846272	-0.00696727625587692	0.994440962819957	0.996221354715363	dynein cytoplasmic 1 intermediate chain 2 [Source:HGNC Symbol;Acc:HGNC:2964]	protein_coding	36.36	171687409	171750158	980	2	q31.1	DYNC1I2		62749
ENSG00000077420	2279.14296088754	0.522750352579506	0.118126019752357	4.42536160682814	9.62808657317705e-06	5.57384804933799e-05	amyloid beta precursor protein binding family B member 1 interacting protein [Source:HGNC Symbol;Acc:HGNC:17379]	protein_coding	41.53	26438341	26567803	2633	10	p12.1	APBB1IP		129462
ENSG00000077454	752.942676822131	-0.151978962733969	0.0381490601717	-3.9838193142884	6.78164430427826e-05	0.000310512816381274	leucine rich repeats and calponin homology domain containing 4 [Source:HGNC Symbol;Acc:HGNC:6691]	protein_coding	60.34	100574011	100586129	774	7	q22.1	LRCH4		12118
ENSG00000077458	1103.61754014544	0.0376586425552725	0.0397620629365508	0.947099817616737	0.343587917672474	0.447797839400758	family with sequence similarity 76 member B [Source:HGNC Symbol;Acc:HGNC:28492]	protein_coding	34.6	95768953	95790409	3823	11	q21	FAM76B		21456
ENSG00000077463	1264.28224713781	0.00246276937879868	0.0272771040718754	0.0902870543848521	0.928059107238595	0.950553249584086	sirtuin 6 [Source:HGNC Symbol;Acc:HGNC:14934]	protein_coding	57.86	4174109	4182566	1372	19	p13.3	SIRT6		8457
ENSG00000077498	6.82177536084533	0.155726181120288	0.196886315781269	0.790944665211231	0.428976282593678	0.531349411133826	tyrosinase [Source:HGNC Symbol;Acc:HGNC:12442]	protein_coding	35.29	89177875	89295759	2062	11	q14.3	TYR		117884
ENSG00000077514	774.250081252115	0.345071430890479	0.0540514360226239	6.38413067778707	1.72373849712653e-10	3.38223755657463e-09	DNA polymerase delta 3, accessory subunit [Source:HGNC Symbol;Acc:HGNC:20932]	protein_coding	41.72	74493851	74669117	513	11	q13.4	POLD3		175266
ENSG00000077522	56.9113216528991	1.1297286194051	0.233207592777922	4.8443046212518	1.27055873594124e-06	9.25790597580537e-06	actinin alpha 2 [Source:HGNC Symbol;Acc:HGNC:164]	protein_coding	42.49	236664141	236764631	583	1	q43	ACTN2		100490
ENSG00000077549	11903.42253908	0.284488686257108	0.0361642357971107	7.86657536061736	3.64481199302317e-15	2.10478164451199e-13	capping actin protein of muscle Z-line subunit beta [Source:HGNC Symbol;Acc:HGNC:1491]	protein_coding	49.21	19338775	19485539	1675	1	p36.13	CAPZB		146764
ENSG00000077585	2330.29590738224	-0.0348265975262407	0.0935043946962328	-0.372459472513368	0.709550781101879	0.782352417268478	G protein-coupled receptor 137B [Source:HGNC Symbol;Acc:HGNC:11862]	protein_coding	43.63	236142505	236221865	1107	1	q42.3	GPR137B		79360
ENSG00000077616	97.2981689120083	0.15540319131804	0.0829100735414475	1.87435838228213	0.0608810456276548	0.109270736356593	N-acetylated alpha-linked acidic dipeptidase 2 [Source:HGNC Symbol;Acc:HGNC:14526]	protein_coding	34.98	90131515	90192894	730	11	q14.3	NAALAD2		61379
ENSG00000077684	4566.36813219552	-0.239064857736255	0.060593210692249	-3.94540667188702	7.96646567572665e-05	0.000357400714736014	jade family PHD finger 1 [Source:HGNC Symbol;Acc:HGNC:30027]	protein_coding	44.2	128809700	128875224	3560	4	q28.2	JADE1		65524
ENSG00000077713	1478.37868694357	0.257526832473034	0.0581449374022387	4.42904995651639	9.46490992407117e-06	5.49113669424036e-05	solute carrier family 25 member 43 [Source:HGNC Symbol;Acc:HGNC:30557]	protein_coding	45.23	119399336	119454478	2507	X	q24	SLC25A43		55142
ENSG00000077721	3742.46119953156	0.0499272623569527	0.0306816297871001	1.62726891313787	0.103679997237417	0.169683844192796	ubiquitin conjugating enzyme E2 A [Source:HGNC Symbol;Acc:HGNC:12472]	protein_coding	40.03	119574536	119591083	718	X	q24	UBE2A		16547
ENSG00000077782	5262.78360294205	0.197191460244055	0.085076328377567	2.31781817580236	0.0204592048642497	0.0434942378268283	fibroblast growth factor receptor 1 [Source:HGNC Symbol;Acc:HGNC:3688]	protein_coding	49.49	38400215	38468834	6216	8	p11.23	FGFR1		68619
ENSG00000077935	12.7156037180227	0.785659559367717	0.169957720213109	4.62267650085318	3.78820248980693e-06	2.43065092139569e-05	structural maintenance of chromosomes 1B [Source:HGNC Symbol;Acc:HGNC:11112]	protein_coding	39.89	45344063	45413619	4233	22	q13.31	SMC1B		69556
ENSG00000077942	1733.69924178653	1.06936617040569	0.1272110667238	8.40623538459507	4.23381016965696e-17	3.38433682872037e-15	fibulin 1 [Source:HGNC Symbol;Acc:HGNC:3600]	protein_coding	53.13	45502238	45601135	568	22	q13.31	FBLN1		98897
ENSG00000077943	2219.95653349624	-0.099331766035541	0.101825684036414	-0.975507967125651	0.329308351640367	0.433143115998073	integrin subunit alpha 8 [Source:HGNC Symbol;Acc:HGNC:6144]	protein_coding	39.98	15513954	15719922	6547	10	p13	ITGA8		205968
ENSG00000077984	748.30622567384	0.151534869869204	0.0764644031150121	1.9817701269606	0.0475049743533287	0.0887579987140431	cystatin F [Source:HGNC Symbol;Acc:HGNC:2479]	protein_coding	56.39	24949269	24959928	891	20	p11.21	CST7		10659
ENSG00000078018	2438.39722964951	-0.181135020502577	0.115952493595126	-1.56214855658948	0.118252996259992	0.188904446772091	microtubule associated protein 2 [Source:HGNC Symbol;Acc:HGNC:6839]	protein_coding	35.9	209424047	209734118	2241	2	q34	MAP2		310071
ENSG00000078043	1487.06622256526	-0.264442512949431	0.0647647969020885	-4.08312116456129	4.4434839939044e-05	0.000214916288432449	protein inhibitor of activated STAT 2 [Source:HGNC Symbol;Acc:HGNC:17311]	protein_coding	38.59	46803218	46920160	11243	18	q21.1	PIAS2		116942
ENSG00000078053	86.7765287602892	0.054733516085713	0.142505363370986	0.384080393825071	0.700918862574837	0.774941090345567	amphiphysin [Source:HGNC Symbol;Acc:HGNC:471]	protein_coding	39.13	38383704	38631420	3145	7	p14.1	AMPH		247716
ENSG00000078061	4047.29083820732	-0.0844548078167687	0.0348600614190125	-2.42268098158621	0.0154064495121079	0.0341064742473362	A-Raf proto-oncogene, serine/threonine kinase [Source:HGNC Symbol;Acc:HGNC:646]	protein_coding	51.19	47561205	47571908	2378	X	p11.3	ARAF		10703
ENSG00000078070	1779.69365046604	0.0643175679228635	0.0765899253957804	0.839765381549868	0.401039947144024	0.50509742489181	methylcrotonoyl-CoA carboxylase 1 [Source:HGNC Symbol;Acc:HGNC:6936]	protein_coding	41.62	183015218	183116075	2454	3	q27.1	MCCC1		100857
ENSG00000078081	213.008694336971	0.568446291283927	0.132388423969586	4.29377640611931	1.75659383802151e-05	9.44161914858397e-05	lysosomal associated membrane protein 3 [Source:HGNC Symbol;Acc:HGNC:14582]	protein_coding	44.17	183122215	183163839	3196	3	q27.1	LAMP3		41624
ENSG00000078098	260.599750234667	0.588645084624465	0.086582377363748	6.79867084443133	1.05588748273077e-11	2.75022250116729e-10	fibroblast activation protein alpha [Source:HGNC Symbol;Acc:HGNC:3590]	protein_coding	36.7	162170684	162245151	697	2	q24.2	FAP		74467
ENSG00000078114	4945.23898271484	-0.401393761514638	0.12759083908118	-3.14594499421114	0.00165551137975641	0.00500819969412887	nebulette [Source:HGNC Symbol;Acc:HGNC:16932]	protein_coding	39.95	20779973	21293011	6618	10	p12.31	NEBL		513038
ENSG00000078124	1486.79011526766	0.199934903270014	0.0625792709974903	3.19490623785042	0.00139876275322344	0.00431105853685787	alkaline ceramidase 3 [Source:HGNC Symbol;Acc:HGNC:16066]	protein_coding	38.74	76860859	77026797	4495	11	q13.5	ACER3		165938
ENSG00000078140	4159.19360944992	0.0513015591400817	0.0339885134586494	1.50937931435264	0.131201876222025	0.20578125318527	ubiquitin conjugating enzyme E2 K [Source:HGNC Symbol;Acc:HGNC:4914]	protein_coding	41.99	39698109	39782792	5153	4	p14	UBE2K		84683
ENSG00000078142	2666.87930033277	-0.118542233649815	0.0458463198453528	-2.58564338532901	0.00971974360730675	0.0229614615687533	phosphatidylinositol 3-kinase catalytic subunit type 3 [Source:HGNC Symbol;Acc:HGNC:8974]	protein_coding	35.33	41955234	42087830	9415	18	q12.3	PIK3C3		132596
ENSG00000078177	530.145966670064	0.0536362625103247	0.0559887096744272	0.957983543864793	0.338071056711547	0.441875073480329	NEDD4 binding protein 2 [Source:HGNC Symbol;Acc:HGNC:29851]	protein_coding	40.51	40056850	40158252	9720	4	p14	N4BP2		101402
ENSG00000078237	409.183386309217	-0.0164346584540055	0.0606810818778123	-0.270836609128005	0.786516701778623	0.844100960301701	TP53 induced glycolysis regulatory phosphatase [Source:HGNC Symbol;Acc:HGNC:1185]	protein_coding	41.85	4307763	4360028	3633	12	p13.32	TIGAR		52265
ENSG00000078246	2064.77192945819	0.17428838708665	0.0425314626507408	4.09786958228708	4.16970086466368e-05	0.000203496628588067	TUB like protein 3 [Source:HGNC Symbol;Acc:HGNC:12425]	protein_coding	44.99	2877223	2941138	978	12	p13.33	TULP3		63915
ENSG00000078269	843.50039149563	0.286551216367769	0.0573270808693875	4.99853144486181	5.77685872355554e-07	4.62328689447241e-06	synaptojanin 2 [Source:HGNC Symbol;Acc:HGNC:11504]	protein_coding	49.67	157981863	158099176	7402	6	q25.3	SYNJ2		117313
ENSG00000078295	226.44621741075	-0.849348483129851	0.237797412453914	-3.5717313925544	0.000354629029097049	0.00132046013197747	adenylate cyclase 2 [Source:HGNC Symbol;Acc:HGNC:233]	protein_coding	40.93	7396138	7830081	6645	5	p15.31	ADCY2		433943
ENSG00000078304	4423.5748906683	-0.0853286078232881	0.0305699721899619	-2.79125565744894	0.00525039830157181	0.0135450259522426	protein phosphatase 2 regulatory subunit B'gamma [Source:HGNC Symbol;Acc:HGNC:9311]	protein_coding	44.63	101761798	101927989	3363	14	q32.31	PPP2R5C		166191
ENSG00000078328	11.2796824201283	-0.371813710630994	0.229167465766912	-1.62245417073804	0.104706138336407	0.171018269429781	RNA binding fox-1 homolog 1 [Source:HGNC Symbol;Acc:HGNC:18222]	protein_coding	42.38	5239802	7713340	829	16	p13.3	RBFOX1		2473538
ENSG00000078369	29689.5188328638	0.0446942541498906	0.0478904084081864	0.933261077436344	0.350685186251637	0.455099849432607	G protein subunit beta 1 [Source:HGNC Symbol;Acc:HGNC:4396]	protein_coding	46.7	1785285	1891117	3145	1	p36.33	GNB1		105832
ENSG00000078399	1003.91163979233	-0.196577647996932	0.150862949984973	-1.30302137149321	0.192567465405422	0.281335397599152	homeobox A9 [Source:HGNC Symbol;Acc:HGNC:5109]	protein_coding	55.25	27162438	27175180	2064	7	p15.2	HOXA9		12742
ENSG00000078401	2957.85429028031	-0.126865934663741	0.0979244654779559	-1.29554891154653	0.195130939903067	0.284236064794171	endothelin 1 [Source:HGNC Symbol;Acc:HGNC:3176]	protein_coding	42.83	12290361	12297194	2035	6	p24.1	EDN1		6833
ENSG00000078403	1942.31154683128	0.00280756238454663	0.0380539389954152	0.0737784959629248	0.941186638118972	0.959694636835756	MLLT10 histone lysine methyltransferase DOT1L cofactor [Source:HGNC Symbol;Acc:HGNC:16063]	protein_coding	39.77	21524646	21743630	573	10	p12.31	MLLT10		218984
ENSG00000078487	248.024666438804	0.0644708872594212	0.0751182491324622	0.858258652244867	0.390749655558098	0.49505735952071	zinc finger CW-type and PWWP domain containing 1 [Source:HGNC Symbol;Acc:HGNC:23486]	protein_coding	44.82	100400826	100428992	666	7	q22.1	ZCWPW1		28166
ENSG00000078549	21.2127445757854	-0.100109348022562	0.205574011985481	-0.486974725334603	0.626276242265773	0.712913685250558	ADCYAP receptor type I [Source:HGNC Symbol;Acc:HGNC:242]	protein_coding	51.96	31052308	31111479	6639	7	p14.3	ADCYAP1R1		59171
ENSG00000078579	17.4054339155356	-0.23984825166528	0.172712134707757	-1.38871684998349	0.164918868322903	0.248319428066785	fibroblast growth factor 20 [Source:HGNC Symbol;Acc:HGNC:3677]	protein_coding	39.47	16992181	17002345	1840	8	p22	FGF20		10164
ENSG00000078589	78.3261623890032	0.327142521953694	0.0864464819518836	3.78433586384444	0.000154119579501156	0.000636847063041829	P2Y receptor family member 10 [Source:HGNC Symbol;Acc:HGNC:19906]	protein_coding	38.13	78945332	78963727	439	X	q21.1	P2RY10		18395
ENSG00000078596	2838.54161163107	-0.371840468785868	0.105226079411592	-3.53372919399016	0.000409740664019964	0.0014931196395805	integral membrane protein 2A [Source:HGNC Symbol;Acc:HGNC:6173]	protein_coding	36.96	79360384	79367667	1616	X	q21.1	ITM2A		7283
ENSG00000078618	7490.43586320255	0.238584395778411	0.0417851887060561	5.70978385323965	1.13119744423795e-08	1.40874450711045e-07	nardilysin convertase [Source:HGNC Symbol;Acc:HGNC:7995]	protein_coding	39.35	51789191	51878937	1660	1	p32.3	NRDC		89746
ENSG00000078668	5324.57879469438	-0.132591590753573	0.0425494551383278	-3.11617599620299	0.00183212891248814	0.00546319277446333	voltage dependent anion channel 3 [Source:HGNC Symbol;Acc:HGNC:12674]	protein_coding	40.44	42391624	42405937	719	8	p11.21	VDAC3		14313
ENSG00000078674	9539.12158236503	-0.0312855091445447	0.0608165878135385	-0.51442394697422	0.606955620258427	0.696391773310718	pericentriolar material 1 [Source:HGNC Symbol;Acc:HGNC:8727]	protein_coding	36.57	17922840	18027975	6820	8	p22	PCM1		105135
ENSG00000078687	659.19252536456	0.100986511298193	0.055004681358855	1.83596211819406	0.0663632594519235	0.117434744942897	trinucleotide repeat containing adaptor 6C [Source:HGNC Symbol;Acc:HGNC:29318]	protein_coding	42.22	77959240	78108835	7093	17	q25.3	TNRC6C		149595
ENSG00000078699	1182.08721664091	0.0515610356216949	0.0454081096106944	1.13550280035334	0.256164709245716	0.355402251789521	CBFA2/RUNX1 partner transcriptional co-repressor 2 [Source:HGNC Symbol;Acc:HGNC:1536]	protein_coding	42.36	33490075	33650036	712	20	q11.21	CBFA2T2		159961
ENSG00000078725	271.92278373773	0.404368640767116	0.253729998395515	1.59369661973034	0.111004001713559	0.179587431286732	BMP/retinoic acid inducible neural specific 1 [Source:HGNC Symbol;Acc:HGNC:2687]	protein_coding	40.76	119153458	119369435	572	9	q33.1	BRINP1		215977
ENSG00000078747	3129.68637080261	-0.0270620590483653	0.0324554394518536	-0.833821988098818	0.404381302864484	0.508623753481378	itchy E3 ubiquitin protein ligase [Source:HGNC Symbol;Acc:HGNC:13890]	protein_coding	41.77	34363241	34540748	703	20	q11.22	ITCH		177507
ENSG00000078795	9.2811105164097	0.098884575410665	0.0819655137847355	1.20641683123422	0.227656809482841	0.322439298898321	polycystin 2 like 2, transient receptor potential cation channel [Source:HGNC Symbol;Acc:HGNC:9012]	protein_coding	39.33	137887968	137942747	1927	5	q31.2	PKD2L2		54779
ENSG00000078804	6336.44589507307	-0.303603458587824	0.0501229326995141	-6.05717667016653	1.38531416468939e-09	2.18885033597028e-08	tumor protein p53 inducible nuclear protein 2 [Source:HGNC Symbol;Acc:HGNC:16104]	protein_coding	55.18	34704339	34713439	4127	20	q11.22	TP53INP2		9100
ENSG00000078808	11919.4843100657	0.0848716798635574	0.0368068818053553	2.30586443894872	0.0211182082121215	0.0447077840388904	stromal cell derived factor 4 [Source:HGNC Symbol;Acc:HGNC:24188]	protein_coding	61.39	1216909	1232067	1933	1	p36.33	SDF4		15158
ENSG00000078814	118.011451823546	-0.243745510769959	0.0841591135960428	-2.89624617412106	0.00377656016780906	0.0102341753244886	myosin heavy chain 7B [Source:HGNC Symbol;Acc:HGNC:15906]	protein_coding	53.87	34955810	35002437	1725	20	q11.22	MYH7B		46627
ENSG00000078900	48.696084028524	0.582998524956408	0.146773294348661	3.97210219708968	7.12411421619571e-05	0.000323999443346995	tumor protein p73 [Source:HGNC Symbol;Acc:HGNC:12003]	protein_coding	59.52	3652516	3736201	5192	1	p36.32	TP73		83685
ENSG00000078902	4809.56225575833	-0.156385286625202	0.0380881007664039	-4.10588303114194	4.0277326667536e-05	0.000197396611245577	toll interacting protein [Source:HGNC Symbol;Acc:HGNC:16476]	protein_coding	57.49	1274371	1309654	3627	11	p15.5	TOLLIP		35283
ENSG00000078967	1331.53548041624	-0.0374272406252444	0.0421932957118634	-0.887042360493329	0.375056094531833	0.479627571562505	ubiquitin conjugating enzyme E2 D4 (putative) [Source:HGNC Symbol;Acc:HGNC:21647]	protein_coding	45.79	43926436	43956136	849	7	p13	UBE2D4		29700
ENSG00000079101	52.3556551595753	-0.0738744572862485	0.12656891052991	-0.583669852074699	0.559442454267374	0.653898487747366	clusterin like 1 [Source:HGNC Symbol;Acc:HGNC:2096]	protein_coding	41.51	596988	650334	574	18	p11.32	CLUL1		53346
ENSG00000079102	150.401893657284	0.125854395893612	0.0908046556429125	1.38599056405799	0.165749784794772	0.249408545796065	RUNX1 partner transcriptional co-repressor 1 [Source:HGNC Symbol;Acc:HGNC:1535]	protein_coding	38.11	91954967	92103286	7537	8	q21.3	RUNX1T1		148319
ENSG00000079112	26.6737111190888	0.223540134210201	0.209765611165999	1.06566625943898	0.286574535128104	0.38839430230717	cadherin 17 [Source:HGNC Symbol;Acc:HGNC:1756]	protein_coding	40.61	94127162	94217303	3670	8	q22.1	CDH17		90141
ENSG00000079134	1133.2636911805	0.0840525094128756	0.0435786702210708	1.92875342424366	0.0537614804474134	0.0984858368954817	THO complex 1 [Source:HGNC Symbol;Acc:HGNC:19070]	protein_coding	37.31	214520	268050	2277	18	p11.32	THOC1		53530
ENSG00000079150	658.695202844277	0.154475774509809	0.0533473334554694	2.89566065450591	0.00378361304289962	0.0102481537050797	FKBP prolyl isomerase 7 [Source:HGNC Symbol;Acc:HGNC:3723]	protein_coding	37.58	178463664	178478600	2876	2	q31.2	FKBP7		14936
ENSG00000079156	131.2564831786	0.630133947096292	0.116994170782265	5.38602857632126	7.20315155173065e-08	7.43749286338337e-07	oxysterol binding protein like 6 [Source:HGNC Symbol;Acc:HGNC:16388]	protein_coding	39.34	178194481	178402893	3637	2	q31.2	OSBPL6		208412
ENSG00000079215	809.047058550394	0.0850400699437184	0.102550357223441	0.829251815851107	0.406961930049413	0.510772003937801	solute carrier family 1 member 3 [Source:HGNC Symbol;Acc:HGNC:10941]	protein_coding	40.39	36596588	36688334	3877	5	p13.2	SLC1A3		91746
ENSG00000079246	20344.1218001179	0.111099155075884	0.046283399098047	2.4004104547406	0.0163766970193914	0.0359843821981943	X-ray repair cross complementing 5 [Source:HGNC Symbol;Acc:HGNC:12833]	protein_coding	39.46	216107464	216206303	3761	2	q35	XRCC5		98839
ENSG00000079257	1472.22952652843	0.152291497324948	0.0633252989355423	2.40490767331336	0.0161765520861847	0.0356024563546072	latexin [Source:HGNC Symbol;Acc:HGNC:13347]	protein_coding	36.91	158645822	158672648	749	3	q25.32	LXN		26826
ENSG00000079263	102.621775202073	0.692614599999733	0.0673479166563884	10.2841280678878	8.30907104952777e-25	2.64375090040563e-22	SP140 nuclear body protein [Source:HGNC Symbol;Acc:HGNC:17133]	protein_coding	41.29	230203110	230313215	580	2	q37.1	SP140		110105
ENSG00000079277	1423.19865013319	-0.0643129229679652	0.0347027551784977	-1.8532512083598	0.0638463609881303	0.113975236496633	MAPK interacting serine/threonine kinase 1 [Source:HGNC Symbol;Acc:HGNC:7110]	protein_coding	48.24	46557407	46616843	2661	1	p33	MKNK1		59436
ENSG00000079308	66465.0996729983	-0.11015817406419	0.0830584755735882	-1.32627252430839	0.18474944429685	0.271896357029292	tensin 1 [Source:HGNC Symbol;Acc:HGNC:11973]	protein_coding	52.84	217799588	218033982	10680	2	q35	TNS1		234394
ENSG00000079313	1557.61081161059	0.157029590648582	0.0378949080003382	4.14381770361287	3.41571304885074e-05	0.000170491466144881	RNA exonuclease 1 homolog [Source:HGNC Symbol;Acc:HGNC:24616]	protein_coding	60.94	1815248	1848483	4609	19	p13.3	REXO1		33235
ENSG00000079332	7455.84289783229	0.048414435555216	0.0350513149801361	1.38124448633818	0.167203800690233	0.251060985824041	secretion associated Ras related GTPase 1A [Source:HGNC Symbol;Acc:HGNC:10534]	protein_coding	40.56	70147289	70170523	5902	10	q22.1	SAR1A		23234
ENSG00000079335	298.670654755352	-0.31645001610497	0.0630518295612947	-5.01888713312179	5.19716718191211e-07	4.20201454214688e-06	cell division cycle 14A [Source:HGNC Symbol;Acc:HGNC:1718]	protein_coding	38.39	100345001	100520277	2163	1	p21.2	CDC14A		175276
ENSG00000079337	1646.27451439633	-0.470171400797063	0.0892579681921596	-5.26755661505594	1.38251530908505e-07	1.31270192630328e-06	Rap guanine nucleotide exchange factor 3 [Source:HGNC Symbol;Acc:HGNC:16629]	protein_coding	54.34	47734363	47771040	6300	12	q13.11	RAPGEF3		36677
ENSG00000079385	1286.33690268165	-0.323883240471387	0.117743408713142	-2.7507547472187	0.00594581402478826	0.0150764769664133	CEA cell adhesion molecule 1 [Source:HGNC Symbol;Acc:HGNC:1814]	protein_coding	47.52	42507304	42561234	3170	19	q13.2	CEACAM1		53930
ENSG00000079387	853.509624633574	0.169407193122834	0.0368523179585796	4.59692096744742	4.28780167071405e-06	2.70732131169949e-05	SUMO specific peptidase 1 [Source:HGNC Symbol;Acc:HGNC:17927]	protein_coding	38.55	48042897	48106079	4456	12	q13.11	SENP1		63182
ENSG00000079432	5671.53679519658	-0.0582572638427362	0.0401679641434912	-1.4503414620324	0.146963322300843	0.225698594899268	capicua transcriptional repressor [Source:HGNC Symbol;Acc:HGNC:14214]	protein_coding	61.52	42268537	42295797	8218	19	q13.2	CIC		27260
ENSG00000079435	312.387095185333	-0.324096961256031	0.0885396425616244	-3.66047288964891	0.000251750190947719	0.000983425697763273	lipase E, hormone sensitive type [Source:HGNC Symbol;Acc:HGNC:6621]	protein_coding	54.96	42401514	42427388	3768	19	q13.2	LIPE		25874
ENSG00000079459	3268.88699466867	-0.165304493391001	0.0495613665243593	-3.33534978923057	0.000851921652183771	0.00280807082063499	farnesyl-diphosphate farnesyltransferase 1 [Source:HGNC Symbol;Acc:HGNC:3629]	protein_coding	44.37	11795573	11839304	2289	8	p23.1	FDFT1		43731
ENSG00000079462	938.212706276924	0.0516384500372979	0.0412806144637892	1.25091282453158	0.210966284416139	0.303085426934102	platelet activating factor acetylhydrolase 1b catalytic subunit 3 [Source:HGNC Symbol;Acc:HGNC:8576]	protein_coding	53.73	42297033	42303546	1054	19	q13.2	PAFAH1B3		6513
ENSG00000079482	711.093881761423	-0.154986652826686	0.0448849960745659	-3.45297240461406	0.000554445718788817	0.00193984275092413	oligophrenin 1 [Source:HGNC Symbol;Acc:HGNC:8148]	protein_coding	39.48	67949349	68433913	2140	X	q12	OPHN1		484564
ENSG00000079557	111.915648083104	-0.84251896101813	0.226115067712316	-3.72606288268262	0.000194493902412463	0.000781975360368445	afamin [Source:HGNC Symbol;Acc:HGNC:316]	protein_coding	36.25	73481745	73504001	1997	4	q13.3	AFM		22256
ENSG00000079616	1589.99622979003	0.166786815588995	0.0372044208297048	4.48298379250212	7.3606521816906e-06	4.38638644701775e-05	kinesin family member 22 [Source:HGNC Symbol;Acc:HGNC:6391]	protein_coding	50.18	29790719	29805384	2505	16	p11.2	KIF22		14665
ENSG00000079689	729.737739371965	-0.551774433140174	0.20094164067164	-2.74594370433071	0.00603371161510736	0.0152435058972983	secretagogin, EF-hand calcium binding protein [Source:HGNC Symbol;Acc:HGNC:16941]	protein_coding	39.57	25652201	25701783	1468	6	p22.2	SCGN		49582
ENSG00000079691	1809.65140555568	0.134795305021219	0.0618284240061098	2.18015107433272	0.0292462648870201	0.0588734822381435	capping protein regulator and myosin 1 linker 1 [Source:HGNC Symbol;Acc:HGNC:21581]	protein_coding	39.54	25279078	25620530	1290	6	p22.2	CARMIL1		341452
ENSG00000079739	6882.18871995389	0.129945060680809	0.0703585746449146	1.84689728773807	0.0647620279166009	0.115254817613806	phosphoglucomutase 1 [Source:HGNC Symbol;Acc:HGNC:8905]	protein_coding	42.35	63593411	63660245	2337	1	p31.3	PGM1		66834
ENSG00000079785	5789.50473640127	-0.0339756888286278	0.0279723126232672	-1.21461851532315	0.224511623756567	0.318735793411882	DEAD-box helicase 1 [Source:HGNC Symbol;Acc:HGNC:2734]	protein_coding	39.55	15591178	15634346	2807	2	p24.3	DDX1		43168
ENSG00000079805	13759.3805225683	0.194126760130331	0.0568709463491292	3.4134610480823	0.000641433271180737	0.00219543085666522	dynamin 2 [Source:HGNC Symbol;Acc:HGNC:2974]	protein_coding	53.08	10718055	10833488	2195	19	p13.2	DNM2		115433
ENSG00000079819	6027.08631798128	0.212481459829777	0.0603889225532791	3.51855027124075	0.000433911596716144	0.00157167041962341	erythrocyte membrane protein band 4.1 like 2 [Source:HGNC Symbol;Acc:HGNC:3379]	protein_coding	38.6	130839347	131063322	2994	6	q23.2	EPB41L2		223975
ENSG00000079841	20.3470130309449	-0.0695887608490817	0.241456610621722	-0.288203999343398	0.773190587580911	0.834676237283955	regulating synaptic membrane exocytosis 1 [Source:HGNC Symbol;Acc:HGNC:17282]	protein_coding	35.57	71886703	72403143	6674	6	q13	RIMS1		516440
ENSG00000079931	783.309584987347	1.03773390197936	0.146585630268536	7.07936992240164	1.44811353250022e-12	4.62569651414982e-11	monooxygenase DBH like 1 [Source:HGNC Symbol;Acc:HGNC:21063]	protein_coding	37.05	132296055	132401475	2989	6	q23.2	MOXD1		105420
ENSG00000079950	8998.02372284572	-0.0194422971028151	0.0529158635400971	-0.367419064947938	0.713306452789265	0.785053161246026	syntaxin 7 [Source:HGNC Symbol;Acc:HGNC:11442]	protein_coding	37.41	132445867	132513198	15845	6	q23.2	STX7		67331
ENSG00000079974	1074.92237378856	-0.0519126031147453	0.0395830960054839	-1.3114841524158	0.189694244391833	0.277913371591393	RAB, member of RAS oncogene family like 2B [Source:HGNC Symbol;Acc:HGNC:9800]	protein_coding	50.06	50767501	50783662	1126	22	q13.33	RABL2B		16161
ENSG00000079999	4408.36051829705	0.0524282995438588	0.0348439686350565	1.50465924513291	0.132411706080926	0.207332191368247	kelch like ECH associated protein 1 [Source:HGNC Symbol;Acc:HGNC:23177]	protein_coding	54.06	10486125	10503558	1044	19	p13.2	KEAP1		17433
ENSG00000080007	86.3165975560731	0.575295040520238	0.296452438908278	1.94059810281484	0.0523070444021775	0.0962779502624926	DEAD-box helicase 43 [Source:HGNC Symbol;Acc:HGNC:18677]	protein_coding	40.78	73394828	73417566	2430	6	q13	DDX43		22738
ENSG00000080031	47.5477473237438	1.11441951488896	0.176787744088992	6.30371477746776	2.9059504769785e-10	5.32221877990182e-09	protein tyrosine phosphatase receptor type H [Source:HGNC Symbol;Acc:HGNC:9672]	protein_coding	52.64	55181247	55209506	3923	19	q13.42	PTPRH		28259
ENSG00000080166	41.6836526821098	0.106851011040357	0.153883947882491	0.694360994182125	0.487455848795241	0.586269349125436	dopachrome tautomerase [Source:HGNC Symbol;Acc:HGNC:2709]	protein_coding	39.87	94436811	94479682	5074	13	q32.1	DCT		42871
ENSG00000080189	3199.14285384534	0.0943306370320859	0.03410335853001	2.76602191391436	0.0056744721458164	0.0144847663221901	solute carrier family 35 member C2 [Source:HGNC Symbol;Acc:HGNC:17117]	protein_coding	53.97	46345980	46364458	5740	20	q13.12	SLC35C2		18478
ENSG00000080200	787.295694815077	-0.203229174859926	0.0657336429757343	-3.09170716333108	0.00199009064859466	0.00586722401067325	crystallin beta-gamma domain containing 3 [Source:HGNC Symbol;Acc:HGNC:34427]	protein_coding	37.12	97822011	97944984	10779	3	q11.2	CRYBG3		122973
ENSG00000080224	180.867480676015	0.870534461781797	0.254701065884957	3.41786736838785	0.000631138547425819	0.00216659302074863	EPH receptor A6 [Source:HGNC Symbol;Acc:HGNC:19296]	protein_coding	35.41	96814581	97752460	2058	3	q11.2	EPHA6		937879
ENSG00000080293	293.46614331531	-0.241926250857826	0.133330588654988	-1.81448423275056	0.0696032080324902	0.12212369716594	secretin receptor [Source:HGNC Symbol;Acc:HGNC:10608]	protein_coding	46.84	119439843	119525301	1854	2	q14.2	SCTR		85458
ENSG00000080298	1108.05940404651	0.00388754913187162	0.0474965979910296	0.081849001745469	0.934766789005236	0.955192738361962	regulatory factor X3 [Source:HGNC Symbol;Acc:HGNC:9984]	protein_coding	35	3218297	3526004	9307	9	p24.2	RFX3		307707
ENSG00000080345	3509.08052306115	0.0281120895210413	0.0395510363536649	0.710780098646805	0.477220514955795	0.576523026815641	replication timing regulatory factor 1 [Source:HGNC Symbol;Acc:HGNC:23207]	protein_coding	38.04	151409883	151508013	8053	2	q23.3	RIF1		98130
ENSG00000080371	9594.18566969156	-0.0328363715409269	0.0458957497285328	-0.715455608311219	0.47432756178394	0.573968183823117	RAB21, member RAS oncogene family [Source:HGNC Symbol;Acc:HGNC:18263]	protein_coding	37.14	71754863	71800286	15558	12	q21.1	RAB21		45423
ENSG00000080493	15383.4263045461	-0.196675591066331	0.129244240010521	-1.5217358317115	0.128075285562795	0.20177452998325	solute carrier family 4 member 4 [Source:HGNC Symbol;Acc:HGNC:11030]	protein_coding	37.95	71062667	71572087	4270	4	q13.3	SLC4A4		509420
ENSG00000080503	8781.18170017008	-0.0614996796322753	0.0534937700557095	-1.14966059726634	0.250283689221359	0.348770472058737	SWI/SNF related, matrix associated, actin dependent regulator of chromatin, subfamily a, member 2 [Source:HGNC Symbol;Acc:HGNC:11098]	protein_coding	40.37	1980290	2193624	162	9	p24.3	SMARCA2		213334
ENSG00000080511	14.2396677670288	1.24561202062904	0.227584787977524	5.47317785032302	4.42036081194085e-08	4.80434114642354e-07	retinol dehydrogenase 8 [Source:HGNC Symbol;Acc:HGNC:14423]	protein_coding	50.99	10013249	10022279	1714	19	p13.2	RDH8		9030
ENSG00000080546	1332.29081712918	-0.102538631130037	0.0787934047059963	-1.30136058357476	0.193135058894775	0.28188546507335	sestrin 1 [Source:HGNC Symbol;Acc:HGNC:21595]	protein_coding	37.66	108986437	109094819	3509	6	q21	SESN1		108382
ENSG00000080561	334.625160029784	-0.0639551938656055	0.062844039120558	-1.01768114781604	0.308829509251724	0.411578223277573	midline 2 [Source:HGNC Symbol;Acc:HGNC:7096]	protein_coding	39.96	107825755	107931637	758	X	q22.3	MID2		105882
ENSG00000080573	1626.35723481787	0.166642518472325	0.103015565253104	1.61764407216417	0.105739325349925	0.172393452471942	collagen type V alpha 3 chain [Source:HGNC Symbol;Acc:HGNC:14864]	protein_coding	52.35	9959561	10010504	6207	19	p13.2	COL5A3		50943
ENSG00000080603	7099.47882540978	0.000557934819649451	0.0429382497721513	0.0129938882607021	0.989632668911462	0.992691433419441	Snf2 related CREBBP activator protein [Source:HGNC Symbol;Acc:HGNC:16974]	protein_coding	49.63	30698209	30741409	836	16	p11.2	SRCAP		43200
ENSG00000080608	1026.79379550598	0.142848877791903	0.0686135979575207	2.08193247467277	0.0373486380001881	0.0723390246871631	pumilio RNA binding family member 3 [Source:HGNC Symbol;Acc:HGNC:29676]	protein_coding	39.59	2720469	2844095	340	9	p24.2	PUM3		123626
ENSG00000080618	4.40154155789775	0.422930448816262	0.173979833012161	2.430916511954	0.0150606844854864	0.0334231027278429	carboxypeptidase B2 [Source:HGNC Symbol;Acc:HGNC:2300]	protein_coding	39	46053186	46105033	1724	13	q14.13	CPB2		51847
ENSG00000080709	81.6647876802597	-0.0289651084128439	0.110227351792236	-0.262776052784425	0.792723194164381	0.84890907884283	potassium calcium-activated channel subfamily N member 2 [Source:HGNC Symbol;Acc:HGNC:6291]	protein_coding	37.71	114055926	114496500	2244	5	q22.3	KCNN2		440574
ENSG00000080802	1534.71439618451	0.110167506221993	0.0420936519760197	2.61720000642269	0.00886543780410072	0.0212088248926939	CCR4-NOT transcription complex subunit 4 [Source:HGNC Symbol;Acc:HGNC:7880]	protein_coding	37.19	135361795	135510127	3507	7	q33	CNOT4		148332
ENSG00000080815	4253.49559824215	-0.0597492861466314	0.039405809062085	-1.51625578991398	0.129454685911486	0.203547069978442	presenilin 1 [Source:HGNC Symbol;Acc:HGNC:9508]	protein_coding	42.73	73136418	73223691	571	14	q24.2	PSEN1		87273
ENSG00000080819	1086.24744463074	0.231934022651746	0.0572899560934766	4.04842381574377	5.15637126704817e-05	0.000244513257014584	coproporphyrinogen oxidase [Source:HGNC Symbol;Acc:HGNC:2321]	protein_coding	40.35	98579446	98593648	2709	3	q11.2	CPOX		14202
ENSG00000080822	3535.83624145754	0.0357535033509787	0.0440166234459479	0.812272740431437	0.41663514863898	0.519736973936403	claudin domain containing 1 [Source:HGNC Symbol;Acc:HGNC:1322]	protein_coding	38.91	98497912	98523066	560	3	q11.2	CLDND1		25154
ENSG00000080823	477.287591938668	0.137350086047268	0.0569643525947058	2.41115855427158	0.0159019337109839	0.0350646389900986	MOK protein kinase [Source:HGNC Symbol;Acc:HGNC:9833]	protein_coding	46.51	102224500	102305190	748	14	q32.31	MOK		80690
ENSG00000080824	43915.1831749916	-0.0692040131033927	0.0620962919497694	-1.11446289191266	0.265080655432159	0.364625694313949	heat shock protein 90 alpha family class A member 1 [Source:HGNC Symbol;Acc:HGNC:5253]	protein_coding	47.25	102080742	102139699	3228	14	q32.31	HSP90AA1		58957
ENSG00000080839	404.974311618385	0.138715873468157	0.0506332698140935	2.7396191077027	0.00615104227898239	0.0154892866326889	RB transcriptional corepressor like 1 [Source:HGNC Symbol;Acc:HGNC:9893]	protein_coding	43.07	36996349	37095997	5686	20	q11.23	RBL1		99648
ENSG00000080845	5913.7139202908	0.347181147342143	0.044387093222566	7.82166891626142	5.21275623323796e-15	2.89682860947782e-13	DLG associated protein 4 [Source:HGNC Symbol;Acc:HGNC:24476]	protein_coding	51.09	36306336	36528637	5056	20	q11.23	DLGAP4		222301
ENSG00000080854	63.5569310982381	-0.428852238031361	0.138522976253833	-3.09589246224049	0.00196221510677668	0.00579557053834458	immunoglobulin superfamily member 9B [Source:HGNC Symbol;Acc:HGNC:32326]	protein_coding	55.74	133896438	133956968	17159	11	q25	IGSF9B		60530
ENSG00000080986	213.128497417452	0.712200116458243	0.0609484628414387	11.6852843083357	1.51571531268271e-31	1.75682231277873e-28	NDC80 kinetochore complex component [Source:HGNC Symbol;Acc:HGNC:16909]	protein_coding	36.33	2571557	2616635	2126	18	p11.32	NDC80		45078
ENSG00000081014	553.305195000303	0.189363991254079	0.0482929563669608	3.92115135414718	8.81268856363736e-05	0.000390719938038643	adaptor related protein complex 4 subunit epsilon 1 [Source:HGNC Symbol;Acc:HGNC:573]	protein_coding	37.92	50908672	51005895	1603	15	q21.2	AP4E1		97223
ENSG00000081019	1959.95512255778	-0.0377597219158235	0.0382424332620194	-0.987377598520244	0.323457562089396	0.426970296918948	round spermatid basic protein 1 [Source:HGNC Symbol;Acc:HGNC:25642]	protein_coding	37.22	113761832	113812476	6621	1	p13.2	RSBN1		50644
ENSG00000081026	1156.47570084707	-0.167501300481932	0.0664927569578495	-2.51909092276191	0.0117658269883169	0.0270048195953916	membrane associated guanylate kinase, WW and PDZ domain containing 3 [Source:HGNC Symbol;Acc:HGNC:29647]	protein_coding	37.14	113390515	113685923	3911	1	p13.2	MAGI3		295408
ENSG00000081041	875.957957717773	0.331220248046513	0.121790789702379	2.71958371282358	0.00653641475567528	0.016300353809796	C-X-C motif chemokine ligand 2 [Source:HGNC Symbol;Acc:HGNC:4603]	protein_coding	47.61	74097040	74099196	1115	4	q13.3	CXCL2		2156
ENSG00000081051	32.4639419181144	0.854158218623147	0.227579398525173	3.75323172553629	0.0001745693432503	0.000711385417609898	alpha fetoprotein [Source:HGNC Symbol;Acc:HGNC:317]	protein_coding	34.51	73431138	73456174	197	4	q13.3	AFP		25036
ENSG00000081052	1293.92658846652	-0.452734966004314	0.11916253939697	-3.79930612670231	0.000145101770770808	0.000604975959480446	collagen type IV alpha 4 chain [Source:HGNC Symbol;Acc:HGNC:2206]	protein_coding	41	227002714	227164453	9984	2	q36.3	COL4A4		161739
ENSG00000081059	409.551917941094	0.219368536709818	0.106855754840926	2.05294078017967	0.0400783213084053	0.0767674483316245	transcription factor 7 [Source:HGNC Symbol;Acc:HGNC:11639]	protein_coding	54.55	134114681	134151865	3288	5	q31.1	TCF7		37184
ENSG00000081087	2399.63925180713	0.103377925099692	0.0588984063186155	1.75519053164972	0.079226722914025	0.135711247563973	osteoclastogenesis associated transmembrane protein 1 [Source:HGNC Symbol;Acc:HGNC:21652]	protein_coding	42.48	108041409	108165854	4471	6	q21	OSTM1		124445
ENSG00000081138	7.90078590146796	-0.0850720206404736	0.247375892420243	-0.343897781663999	0.730923160213509	0.800075559004325	cadherin 7 [Source:HGNC Symbol;Acc:HGNC:1766]	protein_coding	35.27	65750252	65890337	2728	18	q22.1	CDH7		140085
ENSG00000081148	24.0434680153286	0.37644010473407	0.0953023374704055	3.94995668234231	7.81653381761345e-05	0.000351744021792605	interphotoreceptor matrix proteoglycan 2 [Source:HGNC Symbol;Acc:HGNC:18362]	protein_coding	37.6	101222546	101320575	8352	3	q12.3	IMPG2		98029
ENSG00000081154	8844.89251237881	-0.02914268618924	0.0480999108855815	-0.605878174256159	0.544595653654	0.640048792050659	PEST proteolytic signal containing nuclear protein [Source:HGNC Symbol;Acc:HGNC:30023]	protein_coding	39.69	101574180	101594465	2285	3	q12.3	PCNP		20285
ENSG00000081177	1498.33164543167	-0.16508175107545	0.0400786761623266	-4.11894221273268	3.80615573567107e-05	0.000187956448943197	exonuclease 3'-5' domain containing 2 [Source:HGNC Symbol;Acc:HGNC:20217]	protein_coding	41.37	69191511	69244020	3252	14	q24.1	EXD2		52509
ENSG00000081181	1055.36626373933	0.0772654403579271	0.242408315641014	0.318740882108808	0.749923010850596	0.815343430289623	arginase 2 [Source:HGNC Symbol;Acc:HGNC:664]	protein_coding	42.07	67619920	67651708	1911	14	q24.1	ARG2		31788
ENSG00000081189	8497.90504864462	0.00375846435294619	0.0627844319007939	0.0598629985039119	0.952264749934945	0.968074182257509	myocyte enhancer factor 2C [Source:HGNC Symbol;Acc:HGNC:6996]	protein_coding	36.05	88717117	88904257	7281	5	q14.3	MEF2C		187140
ENSG00000081237	4533.17767470111	0.178121278295529	0.0643276222547146	2.76897034356768	0.0056233753579861	0.0143701593596914	protein tyrosine phosphatase receptor type C [Source:HGNC Symbol;Acc:HGNC:9666]	protein_coding	34.25	198638457	198757476	731	1	q31.3	PTPRC		119019
ENSG00000081248	11.6737537998928	0.202863323253729	0.17117677233868	1.18511010858621	0.235973914836435	0.33202621059058	calcium voltage-gated channel subunit alpha1 S [Source:HGNC Symbol;Acc:HGNC:1397]	protein_coding	51.58	201039512	201112451	6028	1	q32.1	CACNA1S		72939
ENSG00000081277	280.023432477575	0.420061931901825	0.275801214521923	1.5230604862635	0.127743573386045	0.20133012483832	plakophilin 1 [Source:HGNC Symbol;Acc:HGNC:9023]	protein_coding	52.25	201283452	201332993	5326	1	q32.1	PKP1		49541
ENSG00000081307	5416.50205857251	-0.110526857873222	0.0762214749543988	-1.45007503383197	0.147037596338144	0.225752585464951	ubiquitin like modifier activating enzyme 5 [Source:HGNC Symbol;Acc:HGNC:23230]	protein_coding	36.81	132654446	132679794	2850	3	q22.1	UBA5		25348
ENSG00000081320	1877.52788288099	0.347571993636737	0.0619831460888525	5.60752423148213	2.05241285390258e-08	2.4063947529102e-07	serine/threonine kinase 17b [Source:HGNC Symbol;Acc:HGNC:11396]	protein_coding	37.67	196133583	196176503	5273	2	q32.3	STK17B		42920
ENSG00000081377	1427.06652878705	-0.279247557032261	0.0615780135709773	-4.5348581553445	5.76422106288093e-06	3.51771399726848e-05	cell division cycle 14B [Source:HGNC Symbol;Acc:HGNC:1719]	protein_coding	42.85	96490241	96619843	4960	9	q22.33	CDC14B		129602
ENSG00000081386	603.246501337482	-0.319777061965631	0.0440010596443273	-7.26748547763342	3.66240694737691e-13	1.34456736504717e-11	zinc finger protein 510 [Source:HGNC Symbol;Acc:HGNC:29161]	protein_coding	38.93	96754553	96778129	6507	9	q22.33	ZNF510		23576
ENSG00000081479	29653.3782813522	-0.151466946559175	0.149318909259619	-1.01438556784407	0.310398808118762	0.41329625497195	LDL receptor related protein 2 [Source:HGNC Symbol;Acc:HGNC:6694]	protein_coding	39.58	169127109	169362534	15657	2	q31.1	LRP2		235425
ENSG00000081665	920.548537723217	-0.101478065212546	0.04010546796004	-2.53028004345083	0.0113971519855655	0.0262775767646735	zinc finger protein 506 [Source:HGNC Symbol;Acc:HGNC:23780]	protein_coding	40.49	19785839	19821751	4140	19	p13.11	ZNF506		35912
ENSG00000081692	1535.78231616466	-0.0596221520220989	0.0308948527617023	-1.92984095059379	0.0536265477717187	0.0983052407017261	jumonji domain containing 4 [Source:HGNC Symbol;Acc:HGNC:25724]	protein_coding	61.26	227730425	227735411	3749	1	q42.13	JMJD4		4986
ENSG00000081721	883.288921120079	-0.0298351409996032	0.0319755009829158	-0.933062503556827	0.350787697691771	0.455196479043932	dual specificity phosphatase 12 [Source:HGNC Symbol;Acc:HGNC:3067]	protein_coding	39.87	161749758	161757238	1252	1	q23.3	DUSP12		7480
ENSG00000081760	1281.49477728398	-0.0163959348478404	0.0541778964620307	-0.302631440468183	0.762170751338967	0.825280103941071	acetoacetyl-CoA synthetase [Source:HGNC Symbol;Acc:HGNC:21298]	protein_coding	51.2	125065434	125143333	1235	12	q24.31	AACS		77899
ENSG00000081791	4706.18306279803	-0.15737354685075	0.0363167454024416	-4.33336041285709	1.4685040445704e-05	8.0668297668395e-05	DAP3 binding cell death enhancer 1 [Source:HGNC Symbol;Acc:HGNC:28969]	protein_coding	48.18	141923855	141942047	4907	5	q31.3	DELE1		18192
ENSG00000081800	861.279320428495	-0.473614875192366	0.200833439917141	-2.35824708966678	0.0183614666914288	0.0395685949537604	solute carrier family 13 member 1 [Source:HGNC Symbol;Acc:HGNC:10916]	protein_coding	35.73	123113531	123199972	3798	7	q31.32	SLC13A1		86441
ENSG00000081803	3887.43845317952	-0.0299784607996876	0.0736952943431718	-0.406789348857052	0.684162710266361	0.761604465904661	calcium dependent secretion activator 2 [Source:HGNC Symbol;Acc:HGNC:16018]	protein_coding	36.56	122318411	122886759	2238	7	q31.32	CADPS2		568348
ENSG00000081818	891.707225696309	-0.0985527833276927	0.110172035513654	-0.894535377042016	0.37103551031415	0.475989661306642	protocadherin beta 4 [Source:HGNC Symbol;Acc:HGNC:8689]	protein_coding	45.69	141121818	141125623	3806	5	q31.3	PCDHB4		3805
ENSG00000081842	63.9506368377017	0.198265843740007	0.199722474173413	0.992706727475541	0.320852895486582	0.424464367769506	protocadherin alpha 6 [Source:HGNC Symbol;Acc:HGNC:8672]	protein_coding	40.2	140827958	141012347	3267	5	q31.3	PCDHA6		184389
ENSG00000081853	131.014966241034	0.0177142150256813	0.166503298060575	0.106389574452974	0.915273264513019	0.941116280522426	protocadherin gamma subfamily A, 2 [Source:HGNC Symbol;Acc:HGNC:8700]	protein_coding	45.18	141338760	141512975	4543	5	q31.3	PCDHGA2		174215
ENSG00000081870	787.562079076957	0.1882566349577	0.0411319703776764	4.57689318622754	4.71932268277503e-06	2.9465351740435e-05	heat shock protein family B (small) member 11 [Source:HGNC Symbol;Acc:HGNC:25019]	protein_coding	39.89	53916574	53945699	894	1	p32.3	HSPB11		29125
ENSG00000081913	1026.05726335256	-0.0538751469178681	0.0571800561894706	-0.942201713467168	0.346089376836795	0.45050475837724	PH domain and leucine rich repeat protein phosphatase 1 [Source:HGNC Symbol;Acc:HGNC:20610]	protein_coding	39.46	62715541	62980433	6299	18	q21.33	PHLPP1		264892
ENSG00000081923	1235.11276903376	-0.271877506702335	0.0743489481532	-3.65677677298295	0.000255406615848635	0.000995791243482893	ATPase phospholipid transporting 8B1 [Source:HGNC Symbol;Acc:HGNC:3706]	protein_coding	43.04	57646426	57803315	6161	18	q21.31	ATP8B1		156889
ENSG00000081985	83.8394418303345	-0.863202917690489	0.274281968712617	-3.14713694721552	0.00164877718962377	0.00499154989851211	interleukin 12 receptor subunit beta 2 [Source:HGNC Symbol;Acc:HGNC:5972]	protein_coding	41.73	67307364	67398724	4040	1	p31.3	IL12RB2		91360
ENSG00000082014	701.016391203659	0.00439951149729393	0.0779678799175369	0.0564272300586741	0.955001465058198	0.969857447460154	SWI/SNF related, matrix associated, actin dependent regulator of chromatin, subfamily d, member 3 [Source:HGNC Symbol;Acc:HGNC:11108]	protein_coding	56.14	151238764	151277896	468	7	q36.1	SMARCD3		39132
ENSG00000082068	1438.31181718265	0.197782563193172	0.0389802591585824	5.07391606578443	3.89711008340052e-07	3.2647602128725e-06	WD repeat domain 70 [Source:HGNC Symbol;Acc:HGNC:25495]	protein_coding	38.99	37379285	37753435	2877	5	p13.2	WDR70		374150
ENSG00000082074	1637.06470188009	0.397345445668528	0.0697543529545283	5.69635340073402	1.2239703962737e-08	1.51382375154979e-07	FYN binding protein 1 [Source:HGNC Symbol;Acc:HGNC:4036]	protein_coding	37.96	39105252	39274528	4829	5	p13.1	FYB1		169276
ENSG00000082126	7.28682357080234	0.224802372423645	0.124592261229798	1.80430445843678	0.0711835912462495	0.124350967289578	membrane palmitoylated protein 4 [Source:HGNC Symbol;Acc:HGNC:13680]	protein_coding	41.38	201644870	201698694	2330	2	q33.1	MPP4		53824
ENSG00000082146	1501.93338626733	0.28520886186131	0.0798591160196849	3.57140018668636	0.000355077867547815	0.00132182806990099	STE20 related adaptor beta [Source:HGNC Symbol;Acc:HGNC:13205]	protein_coding	38.23	201387858	201480846	772	2	q33.1	STRADB		92988
ENSG00000082153	5509.64262742165	-0.0251272151157445	0.0372844624637298	-0.673932610405425	0.500354158467607	0.598587948205092	basic leucine zipper and W2 domains 1 [Source:HGNC Symbol;Acc:HGNC:18380]	protein_coding	41.12	200810594	200827338	578	2	q33.1	BZW1		16744
ENSG00000082175	149.28439255661	-0.334692489232464	0.148430805725595	-2.25487214460865	0.0241413552148655	0.0502072416709764	progesterone receptor [Source:HGNC Symbol;Acc:HGNC:8910]	protein_coding	37.72	101029624	101129813	13037	11	q22.1	PGR		100189
ENSG00000082196	733.42324031878	-0.63567685014268	0.208238602498841	-3.05263693913917	0.00226840204493808	0.00658368091275446	C1q and TNF related 3 [Source:HGNC Symbol;Acc:HGNC:14326]	protein_coding	39.58	34017858	34043213	3773	5	p13.2	C1QTNF3		25355
ENSG00000082212	2028.40150864311	-0.0396190976037729	0.0500766518688415	-0.791169060334573	0.428845343588176	0.531252262799093	malic enzyme 2 [Source:HGNC Symbol;Acc:HGNC:6984]	protein_coding	38.58	50879080	50954257	9031	18	q21.2	ME2		75177
ENSG00000082213	1395.57514013593	-0.0592839460706177	0.0358904972978065	-1.65180063064328	0.098575200102092	0.162773966831856	chromosome 5 open reading frame 22 [Source:HGNC Symbol;Acc:HGNC:25639]	protein_coding	39.87	31532287	31555053	3117	5	p13.3	C5orf22		22766
ENSG00000082258	2510.99783547897	0.0355416679749215	0.0416587246113199	0.853162652158192	0.393569111485409	0.498007327828582	cyclin T2 [Source:HGNC Symbol;Acc:HGNC:1600]	protein_coding	37.48	134918235	134959342	5414	2	q21.3	CCNT2		41107
ENSG00000082269	1145.08346204639	-0.210184347111179	0.0813892741964157	-2.58245756810589	0.00980994246250744	0.0231408542432197	family with sequence similarity 135 member A [Source:HGNC Symbol;Acc:HGNC:21084]	protein_coding	36.09	70412941	70561174	529	6	q13	FAM135A		148233
ENSG00000082293	84.4738756478182	-0.26872144265071	0.182968749736844	-1.46867398414866	0.141921237116707	0.219266487164886	collagen type XIX alpha 1 chain [Source:HGNC Symbol;Acc:HGNC:2196]	protein_coding	36.54	69866556	70212468	8740	6	q13	COL19A1		345912
ENSG00000082397	3882.05840591137	0.207998156123712	0.0867815472008721	2.39680165694973	0.0165388735918439	0.0362866822302395	erythrocyte membrane protein band 4.1 like 3 [Source:HGNC Symbol;Acc:HGNC:3380]	protein_coding	39.83	5392381	5630700	4459	18	p11.31	EPB41L3		238319
ENSG00000082438	10744.9296561813	0.105486608235478	0.099242696036166	1.06291558420619	0.287820235010862	0.389794831095284	cordon-bleu WH2 repeat protein like 1 [Source:HGNC Symbol;Acc:HGNC:23571]	protein_coding	36.27	164653624	164843679	472	2	q24.3	COBLL1		190055
ENSG00000082458	2201.88810673556	0.0137779336912451	0.0489625385881223	0.281397453819673	0.77840557081154	0.838223319235441	discs large MAGUK scaffold protein 3 [Source:HGNC Symbol;Acc:HGNC:2902]	protein_coding	46.89	70444835	70505490	6112	X	q13.1	DLG3		60655
ENSG00000082482	162.989317113211	0.894056529718996	0.259981079834239	3.43892921088349	0.000584019927181605	0.002027142536551	potassium two pore domain channel subfamily K member 2 [Source:HGNC Symbol;Acc:HGNC:6277]	protein_coding	36.37	215005775	215237090	1662	1	q41	KCNK2		231315
ENSG00000082497	687.096957286552	-0.33852258433557	0.110737408065988	-3.05698490011473	0.00223575538322264	0.00649939136573877	SERTA domain containing 4 [Source:HGNC Symbol;Acc:HGNC:25236]	protein_coding	43.14	210232796	210246631	5222	1	q32.2	SERTAD4		13835
ENSG00000082512	861.174242732015	0.146998986429448	0.0558154326347701	2.63366204453417	0.00844695180283958	0.0203519407559278	TNF receptor associated factor 5 [Source:HGNC Symbol;Acc:HGNC:12035]	protein_coding	44.65	211326615	211374946	4958	1	q32.3	TRAF5		48331
ENSG00000082515	1318.01565651436	0.0385359265599731	0.0471005433619635	0.818163099814537	0.413264062309407	0.516405046903954	mitochondrial ribosomal protein L22 [Source:HGNC Symbol;Acc:HGNC:14480]	protein_coding	38.82	154941073	154969411	3173	5	q33.2	MRPL22		28338
ENSG00000082516	1604.45818207145	0.0437216717791816	0.0420687780279052	1.0392902724719	0.298669757513635	0.400969153236846	gem nuclear organelle associated protein 5 [Source:HGNC Symbol;Acc:HGNC:20043]	protein_coding	41.33	154887411	154938211	5404	5	q33.2	GEMIN5		50800
ENSG00000082641	35744.4461259885	-0.0141593610803207	0.0442469475261229	-0.320007636051303	0.748962541967346	0.81457206223218	nuclear factor, erythroid 2 like 1 [Source:HGNC Symbol;Acc:HGNC:7781]	protein_coding	54.26	48048329	48061545	568	17	q21.32	NFE2L1		13216
ENSG00000082684	7455.56074940045	0.10231257174267	0.119977017298789	0.85276808880714	0.393787923591181	0.498245351743789	semaphorin 5B [Source:HGNC Symbol;Acc:HGNC:10737]	protein_coding	50.17	122909082	123028605	4805	3	q21.1	SEMA5B		119523
ENSG00000082701	5132.52710658154	0.282456134199046	0.0413583682112956	6.82947965345264	8.52231821205709e-12	2.28204055490182e-10	glycogen synthase kinase 3 beta [Source:HGNC Symbol;Acc:HGNC:4617]	protein_coding	37.2	119821321	120094994	7743	3	q13.33	GSK3B		273673
ENSG00000082781	9301.49037784967	0.258902342232186	0.0653852644979118	3.95964357138074	7.50617079378262e-05	0.000339188620079952	integrin subunit beta 5 [Source:HGNC Symbol;Acc:HGNC:6160]	protein_coding	46.61	124761948	124901418	4440	3	q21.2	ITGB5		139470
ENSG00000082805	4816.1043123096	0.221276009027139	0.043731820480744	5.05983987390992	4.19608708580568e-07	3.4900002635248e-06	ELKS/RAB6-interacting/CAST family member 1 [Source:HGNC Symbol;Acc:HGNC:17072]	protein_coding	39.35	990509	1495933	546	12	p13.33	ERC1		505424
ENSG00000082898	7903.78304626809	-0.102662871003955	0.0436504544826294	-2.35193131940492	0.0186762229710166	0.0401828520486192	exportin 1 [Source:HGNC Symbol;Acc:HGNC:12825]	protein_coding	41.09	61476032	61538741	8930	2	p15	XPO1		62709
ENSG00000082996	6600.91385800181	-0.213713638360754	0.0522726950276675	-4.08843734281612	4.34288812324596e-05	0.000210615796700275	ring finger protein 13 [Source:HGNC Symbol;Acc:HGNC:10057]	protein_coding	36.38	149812770	149962139	2336	3	q25.1	RNF13		149369
ENSG00000083067	867.049681891953	-0.501343717998248	0.111808128783139	-4.4839648373925	7.32687410598413e-06	4.36786135627496e-05	transient receptor potential cation channel subfamily M member 3 [Source:HGNC Symbol;Acc:HGNC:17992]	protein_coding	38.04	70529060	71446904	12320	9	q21.13	TRPM3		917844
ENSG00000083093	515.216428709946	0.0422785646268827	0.0447351628487294	0.945085743173583	0.344615103248183	0.448837730187677	partner and localizer of BRCA2 [Source:HGNC Symbol;Acc:HGNC:26144]	protein_coding	43.53	23603160	23641310	626	16	p12.2	PALB2		38150
ENSG00000083097	1174.75837024629	-0.0426496415114781	0.0493669764119379	-0.863930599184208	0.387626016278124	0.492225642952399	DOP1 leucine zipper like protein A [Source:HGNC Symbol;Acc:HGNC:21194]	protein_coding	35.96	83067666	83171350	7957	6	q14.1	DOP1A		103684
ENSG00000083099	1517.4297077345	-0.0087575897633212	0.0450585723820453	-0.194360125062703	0.845893910104462	0.889997737730906	LYR motif containing 2 [Source:HGNC Symbol;Acc:HGNC:25229]	protein_coding	44.37	89568144	89638749	844	6	q15	LYRM2		70605
ENSG00000083123	1537.07112813506	-0.169187555999078	0.0536243337795125	-3.15505189667675	0.00160469558730713	0.00487903228316147	branched chain keto acid dehydrogenase E1 subunit beta [Source:HGNC Symbol;Acc:HGNC:987]	protein_coding	36.82	80106647	80346270	743	6	q14.1	BCKDHB		239623
[truncated: 14,709 more rows]
