# Supplementary material for: Oncogenic Role of miR-217 During Clear Cell Renal Carcinoma Progression
Source: Front Oncol. 2022 Jul 22;12:934711. doi: 10.3389/fonc.2022.934711 (PMC9354686; doi:10.3389/fonc.2022.934711)
Supplement: Supplementary Material S3 — Differential expression values for all combinations between four stages of ccRC and non-tumor. This zip file contains 20 differential expression analyses, including log2 fold change value, p-value, adjusted p-value, and B-statistic for each gene. BioMart annotation in every gene is included for better use. [file DataSheet_3.zip › DEGS/res-rna-stage4_stage3.tsv]

ensembl_gene_id	baseMean	log2FoldChange	lfcSE	stat	pvalue	padj	description	gene_biotype	gcContent	start_position	end_position	transcript_length	chr	band	gene_name	mirbase_id	geneLength
ENSG00000000003	3834.6875331223	-0.0379536398003412	0.0462937324376209	-0.819844022114277	0.412305031595047	0.572182999680303	tetraspanin 6 [Source:HGNC Symbol;Acc:HGNC:11858]	protein_coding	40.4	100627108	100639991	3768	X	q22.1	TSPAN6		12883
ENSG00000000005	59.4849526375561	0.560604773383178	0.223235726366875	2.51126816709372	0.0120298273082443	0.0424457507568778	tenomodulin [Source:HGNC Symbol;Acc:HGNC:17757]	protein_coding	40.78	100584936	100599885	1205	X	q22.1	TNMD		14949
ENSG00000000419	1365.33753215723	0.101589415340269	0.0310452501429557	3.272301394657	0.00106675790646954	0.0062222431877359	dolichyl-phosphate mannosyltransferase subunit 1, catalytic [Source:HGNC Symbol;Acc:HGNC:3005]	protein_coding	40.2	50934867	50959140	1097	20	q13.13	DPM1		24273
ENSG00000000457	622.667006790313	-0.067506656293417	0.037409833106299	-1.80451637144702	0.0711503950253805	0.162275325657031	SCY1 like pseudokinase 3 [Source:HGNC Symbol;Acc:HGNC:19285]	protein_coding	40.14	169849631	169894267	6308	1	q24.2	SCYL3		44636
ENSG00000000460	227.081181122874	0.164235278019106	0.0404984570938992	4.05534654414888	5.00600289257808e-05	0.000520053834429351	chromosome 1 open reading frame 112 [Source:HGNC Symbol;Acc:HGNC:25565]	protein_coding	39.22	169662007	169854080	3849	1	q24.2	C1orf112		192073
ENSG00000000938	1061.68175106104	-0.082130417922163	0.0609298668837289	-1.34795006328982	0.177674444452629	0.318014751486634	FGR proto-oncogene, Src family tyrosine kinase [Source:HGNC Symbol;Acc:HGNC:3697]	protein_coding	52.92	27612064	27635185	2637	1	p35.3	FGR		23121
ENSG00000000971	4984.2088185224	-0.111440496885578	0.116407068653093	-0.957334448629439	0.338398473098995	0.499789935649167	complement factor H [Source:HGNC Symbol;Acc:HGNC:4883]	protein_coding	35.19	196652043	196747504	3962	1	q31.3	CFH		95461
ENSG00000001036	5278.28522982578	-0.0313946209853859	0.0394376708565702	-0.796056671286806	0.425999096786264	0.58487920666306	alpha-L-fucosidase 2 [Source:HGNC Symbol;Acc:HGNC:4008]	protein_coding	39.72	143494812	143511720	2385	6	q24.2	FUCA2		16908
ENSG00000001084	1709.19645324353	-0.0375398456956267	0.0570635459009678	-0.657860374831527	0.510627854773526	0.66250565278724	glutamate-cysteine ligase catalytic subunit [Source:HGNC Symbol;Acc:HGNC:4311]	protein_coding	40.16	53497341	53616970	3774	6	p12.1	GCLC		119629
ENSG00000001167	1499.05924793297	-0.0366689575944516	0.0326495715840169	-1.12310685302843	0.261392115948992	0.417359222200724	nuclear transcription factor Y subunit alpha [Source:HGNC Symbol;Acc:HGNC:7804]	protein_coding	40.69	41072974	41102403	6209	6	p21.1	NFYA		29429
ENSG00000001460	485.078034786405	0.0543327111535953	0.0522812152981536	1.03923963595227	0.298693300921789	0.457106769259146	sperm tail PG-rich repeat containing 1 [Source:HGNC Symbol;Acc:HGNC:28070]	protein_coding	44.09	24356999	24416934	2726	1	p36.11	STPG1		59935
ENSG00000001461	3225.93122356702	-0.225336129665358	0.0515782721906689	-4.36881888622324	1.24920309889821e-05	0.00016574667772544	NIPA like domain containing 3 [Source:HGNC Symbol;Acc:HGNC:25233]	protein_coding	44.99	24415802	24472976	5372	1	p36.11	NIPAL3		57174
ENSG00000001497	2175.54704165498	0.146822209785474	0.0385045404612516	3.81311419449937	0.000137226668114478	0.00118194115896689	LAS1 like ribosome biogenesis factor [Source:HGNC Symbol;Acc:HGNC:25726]	protein_coding	42.78	65438549	65534810	2702	X	q12	LAS1L		96261
ENSG00000001561	3665.9549673142	-0.175280031116588	0.0538008803131742	-3.25793983474407	0.00112224196926307	0.0064712035130065	ectonucleotide pyrophosphatase/phosphodiesterase 4 [Source:HGNC Symbol;Acc:HGNC:3359]	protein_coding	36.05	46129989	46146688	4644	6	p21.1	ENPP4		16699
ENSG00000001617	6294.07585536243	-0.238752233158889	0.0560657551339021	-4.25843248857838	2.05865371518632e-05	0.000249669460660152	semaphorin 3F [Source:HGNC Symbol;Acc:HGNC:10728]	protein_coding	57.74	50155045	50189075	936	3	p21.31	SEMA3F		34030
ENSG00000001626	200.371348560307	0.0271010012547092	0.134625845847744	0.201306079705967	0.840459248958578	0.90958742293507	CF transmembrane conductance regulator [Source:HGNC Symbol;Acc:HGNC:1884]	protein_coding	36.9	117287120	117715971	1706	7	q31.2	CFTR		428851
ENSG00000001629	5814.29362412843	0.0489400379075999	0.054970064828652	0.890303441703254	0.373302973595988	0.535311713727652	ankyrin repeat and IBR domain containing 1 [Source:HGNC Symbol;Acc:HGNC:22215]	protein_coding	36.83	92245974	92401383	6340	7	q21.2	ANKIB1		155409
ENSG00000001630	147.761177092691	-0.0535958372073935	0.0720867055009833	-0.743491283655103	0.457184296717386	0.61291553063723	cytochrome P450 family 51 subfamily A member 1 [Source:HGNC Symbol;Acc:HGNC:2649]	protein_coding	38.25	92112153	92134803	3155	7	q21.2	CYP51A1		22650
ENSG00000001631	2248.38611118933	0.040158165832352	0.0362803760636005	1.10688394635032	0.268344107548665	0.424821447140701	KRIT1 ankyrin repeat containing [Source:HGNC Symbol;Acc:HGNC:1573]	protein_coding	36.48	92198969	92246166	4762	7	q21.2	KRIT1		47197
ENSG00000002016	425.340939061179	-0.00665676122380648	0.0430655340212674	-0.154572824303516	0.877158095527593	0.93109468281064	RAD52 homolog, DNA repair protein [Source:HGNC Symbol;Acc:HGNC:9824]	protein_coding	45.19	911736	990053	3023	12	p13.33	RAD52		78317
ENSG00000002330	2236.93069520633	0.0821404908772296	0.0321468990517924	2.55516063135333	0.0106138804457625	0.0385391447736381	BCL2 associated agonist of cell death [Source:HGNC Symbol;Acc:HGNC:936]	protein_coding	53.92	64269830	64284704	1157	11	q13.1	BAD		14874
ENSG00000002549	5916.06867126354	0.222529324840612	0.0429438021153329	5.18187291015759	2.19668877570167e-07	5.60654434870408e-06	leucine aminopeptidase 3 [Source:HGNC Symbol;Acc:HGNC:18449]	protein_coding	44.16	17577198	17607972	2209	4	p15.32	LAP3		30774
ENSG00000002586	8771.8345278738	0.142465572388154	0.0471443702752678	3.02189999688875	0.00251193519047123	0.0123781270378915	CD99 molecule (Xg blood group) [Source:HGNC Symbol;Acc:HGNC:7082]	protein_coding	47.38	2691187	2741309	1243	X	p22.33	CD99		50122
ENSG00000002587	614.828011831783	-0.0876015047820726	0.0969203110603742	-0.903850842239903	0.366074498203775	0.527692348756435	heparan sulfate-glucosamine 3-sulfotransferase 1 [Source:HGNC Symbol;Acc:HGNC:5194]	protein_coding	43.92	11393150	11429564	7160	4	p15.33	HS3ST1		36414
ENSG00000002726	10297.052177593	-0.591007523968548	0.19363149457124	-3.05222828175355	0.0022714927937688	0.0113974995561182	amine oxidase copper containing 1 [Source:HGNC Symbol;Acc:HGNC:80]	protein_coding	47.8	150824627	150861504	3135	7	q36.1	AOC1		36877
ENSG00000002746	106.246365893047	0.205909054459121	0.148825863780383	1.38355692504479	0.166494165544592	0.304256042653284	HECT, C2 and WW domain containing E3 ubiquitin protein ligase 1 [Source:HGNC Symbol;Acc:HGNC:22195]	protein_coding	42.03	43112629	43566001	9453	7	p14.1	HECW1		453372
ENSG00000002822	1498.76377496764	0.226487370066281	0.0377401510610318	6.00123114769772	1.95826979585594e-09	9.05323190238017e-08	mitotic arrest deficient 1 like 1 [Source:HGNC Symbol;Acc:HGNC:6762]	protein_coding	55.65	1815793	2233243	548	7	p22.3	MAD1L1		417450
ENSG00000002834	16331.832485627	0.0236355715605568	0.0327261197345536	0.722223464079105	0.470157099467888	0.625193743593003	LIM and SH3 protein 1 [Source:HGNC Symbol;Acc:HGNC:6513]	protein_coding	53.69	38869859	38921770	3910	17	q12	LASP1		51911
ENSG00000002919	1693.25147458653	0.00802654054166951	0.0300535672995067	0.267074469452458	0.789411824258207	0.874746358388277	sorting nexin 11 [Source:HGNC Symbol;Acc:HGNC:14975]	protein_coding	48.03	48103357	48123601	563	17	q21.32	SNX11		20244
ENSG00000002933	20919.5130789175	0.0649173918872359	0.0650188983041784	0.9984388167196	0.318066618915215	0.477320542415352	transmembrane protein 176A [Source:HGNC Symbol;Acc:HGNC:24930]	protein_coding	57.55	150800403	150805118	1530	7	q36.1	TMEM176A		4715
ENSG00000003056	4723.33086508534	-0.0135822154825867	0.026135104587099	-0.51969240977483	0.603277978017577	0.738543323220764	mannose-6-phosphate receptor, cation dependent [Source:HGNC Symbol;Acc:HGNC:6752]	protein_coding	42.37	8940361	8949761	2450	12	p13.31	M6PR		9400
ENSG00000003096	1255.29624690387	-0.0987368207811631	0.0755415240543129	-1.3070535975707	0.191194509095116	0.334972284505124	kelch like family member 13 [Source:HGNC Symbol;Acc:HGNC:22931]	protein_coding	36.56	117897813	118117340	3256	X	q24	KLHL13		219527
ENSG00000003137	635.388636728461	-0.440623362135637	0.146060085557889	-3.01672671525996	0.00255520060769285	0.0125382730580335	cytochrome P450 family 26 subfamily B member 1 [Source:HGNC Symbol;Acc:HGNC:20581]	protein_coding	59.85	72129238	72147862	4556	2	p13.2	CYP26B1		18624
ENSG00000003147	508.754454700244	-0.213970569991827	0.066718510693002	-3.20706454279817	0.00134096906248053	0.00747072785380973	islet cell autoantigen 1 [Source:HGNC Symbol;Acc:HGNC:5343]	protein_coding	40.3	8113184	8262687	2344	7	p21.3	ICA1		149503
ENSG00000003249	1288.70986138652	-0.351505180278058	0.0862632801671146	-4.07479497182463	4.60549043900815e-05	0.000486544878605373	dysbindin domain containing 1 [Source:HGNC Symbol;Acc:HGNC:28455]	protein_coding	59.3	90004871	90019890	1843	16	q24.3	DBNDD1		15019
ENSG00000003393	1442.24791260127	-0.040861896576646	0.0323845426186136	-1.26177161301515	0.207030979550409	0.354938373498626	alsin Rho guanine nucleotide exchange factor ALS2 [Source:HGNC Symbol;Acc:HGNC:443]	protein_coding	38.18	201700267	201782112	6675	2	q33.1	ALS2		81845
ENSG00000003400	1493.24909196054	-0.0312771546022331	0.0492502413956392	-0.635066016244999	0.525385360098671	0.674800398790655	caspase 10 [Source:HGNC Symbol;Acc:HGNC:1500]	protein_coding	42.31	201182898	201229406	5814	2	q33.1	CASP10		46508
ENSG00000003402	12687.7090554336	-0.0275928260613376	0.0363921007271446	-0.758209213263588	0.448325746542215	0.605340480041648	CASP8 and FADD like apoptosis regulator [Source:HGNC Symbol;Acc:HGNC:1876]	protein_coding	44.35	201116154	201176687	1679	2	q33.1	CFLAR		60533
ENSG00000003436	19884.4316170699	0.148381750583684	0.123966027870512	1.1969549491307	0.231324114745753	0.384442483611156	tissue factor pathway inhibitor [Source:HGNC Symbol;Acc:HGNC:11760]	protein_coding	36.6	187464230	187565760	3649	2	q32.1	TFPI		101530
ENSG00000003509	691.028511574253	-0.0704762159020275	0.0381225949889798	-1.84867310114645	0.0645050300567656	0.15121686257312	NADH:ubiquinone oxidoreductase complex assembly factor 7 [Source:HGNC Symbol;Acc:HGNC:28816]	protein_coding	38.97	37231631	37253403	946	2	p22.2	NDUFAF7		21772
ENSG00000003756	2935.82542075674	0.0233711025518997	0.0277887096041951	0.841028708593633	0.400331851580025	0.560644252661522	RNA binding motif protein 5 [Source:HGNC Symbol;Acc:HGNC:9902]	protein_coding	44.45	50088919	50119021	3177	3	p21.31	RBM5		30102
ENSG00000003987	74.3071857538596	0.0579442022171894	0.0707454265733855	0.819052269860623	0.412756592174957	0.572608465523042	myotubularin related protein 7 [Source:HGNC Symbol;Acc:HGNC:7454]	protein_coding	40.26	17296794	17413528	5110	8	p22	MTMR7		116734
ENSG00000003989	3254.98810112995	0.0649397716438853	0.136823219594869	0.474625373062925	0.635054017911856	0.763504597218321	solute carrier family 7 member 2 [Source:HGNC Symbol;Acc:HGNC:11060]	protein_coding	40.13	17497088	17570573	7615	8	p22	SLC7A2		73485
ENSG00000004059	6670.55042107562	0.0450008469267077	0.0250065550700198	1.79956202686467	0.0719298215871977	0.163613851117229	ADP ribosylation factor 5 [Source:HGNC Symbol;Acc:HGNC:658]	protein_coding	56.14	127588386	127591700	1032	7	q32.1	ARF5		3314
ENSG00000004139	522.990370223597	-0.143285468651896	0.0447031446096066	-3.20526598079868	0.00134937724037013	0.00749874810941307	sterile alpha and TIR motif containing 1 [Source:HGNC Symbol;Acc:HGNC:17074]	protein_coding	51.55	28364356	28404049	1921	17	q11.2	SARM1		39693
ENSG00000004142	7279.86064231566	0.0240061824869109	0.0252484561270751	0.950798035574459	0.341706910001227	0.502992933505549	DNA polymerase delta interacting protein 2 [Source:HGNC Symbol;Acc:HGNC:23781]	protein_coding	49.87	28346633	28357527	2670	17	q11.2	POLDIP2		10894
ENSG00000004399	17238.5968825357	-0.192161072149372	0.0432182214785926	-4.44629754707875	8.73629222065141e-06	0.000125343778836879	plexin D1 [Source:HGNC Symbol;Acc:HGNC:9107]	protein_coding	58.3	129555214	129606676	1633	3	q22.1	PLXND1		51462
ENSG00000004455	7386.50619271399	0.0634287420763626	0.0330405482117768	1.91972426334483	0.0548927377863922	0.133906262185777	adenylate kinase 2 [Source:HGNC Symbol;Acc:HGNC:362]	protein_coding	46.32	33007940	33080996	3576	1	p35.1	AK2		73056
ENSG00000004468	225.312042883296	0.270599273975872	0.0843197473837963	3.20920404023736	0.00133102998862993	0.00742220743144259	CD38 molecule [Source:HGNC Symbol;Acc:HGNC:1667]	protein_coding	41.09	15778275	15853232	1560	4	p15.32	CD38		74957
ENSG00000004478	6016.62547335183	0.13884772704154	0.0358871453017066	3.86901008353364	0.000109278123257228	0.000978078381740227	FKBP prolyl isomerase 4 [Source:HGNC Symbol;Acc:HGNC:3720]	protein_coding	51.53	2794970	2805423	3715	12	p13.33	FKBP4		10453
ENSG00000004487	3017.42250241042	0.102435430336404	0.034963519594342	2.92978028313205	0.00339201752361251	0.0157445488340585	lysine demethylase 1A [Source:HGNC Symbol;Acc:HGNC:29079]	protein_coding	39.17	23019443	23083689	3039	1	p36.12	KDM1A		64246
ENSG00000004534	2284.11961228497	0.00316695411430196	0.0416833499063976	0.0759764779321611	0.939437811987491	0.964643256034994	RNA binding motif protein 6 [Source:HGNC Symbol;Acc:HGNC:9903]	protein_coding	44.14	49940007	50100045	2260	3	p21.31	RBM6		160038
ENSG00000004660	736.161421231224	-0.105317978026208	0.0669978577230655	-1.57196038209965	0.11595973949715	0.232506943385674	calcium/calmodulin dependent protein kinase kinase 1 [Source:HGNC Symbol;Acc:HGNC:1469]	protein_coding	57.17	3860315	3894891	3508	17	p13.2	CAMKK1		34576
ENSG00000004700	1343.92776378728	0.0835731544899427	0.0403473159836337	2.07134359380542	0.038326698094722	0.102089187456181	RecQ like helicase [Source:HGNC Symbol;Acc:HGNC:9948]	protein_coding	37.57	21468910	21501669	3745	12	p12.1	RECQL		32759
ENSG00000004766	1241.10424568501	0.0576642623301016	0.0333320105842331	1.72999652044327	0.0836308969049228	0.183985705541782	VPS50 subunit of EARP/GARPII complex [Source:HGNC Symbol;Acc:HGNC:25956]	protein_coding	34.82	93232340	93361123	1193	7	q21.2	VPS50		128783
ENSG00000004776	1052.32547968407	-0.299811824489653	0.0792670132669489	-3.78230252576784	0.00015538435289422	0.00130643621472254	heat shock protein family B (small) member 6 [Source:HGNC Symbol;Acc:HGNC:26511]	protein_coding	62.52	35754566	35758079	1460	19	q13.12	HSPB6		3513
ENSG00000004777	592.20352945124	0.053283858268245	0.0558310015255002	0.954377618390173	0.339892531336596	0.501194261239598	Rho GTPase activating protein 33 [Source:HGNC Symbol;Acc:HGNC:23085]	protein_coding	60.93	35774532	35788822	635	19	q13.12	ARHGAP33		14290
ENSG00000004779	2843.72039307884	0.0747434354517396	0.0284244697966081	2.62954545807073	0.00854991002026842	0.0326298564567387	NADH:ubiquinone oxidoreductase subunit AB1 [Source:HGNC Symbol;Acc:HGNC:7694]	protein_coding	48.72	23581014	23596316	503	16	p12.2	NDUFAB1		15302
ENSG00000004799	41247.1495496342	-0.613677767680942	0.156037946390464	-3.93287518758609	8.39358255023361e-05	0.00079221290514516	pyruvate dehydrogenase kinase 4 [Source:HGNC Symbol;Acc:HGNC:8812]	protein_coding	36.08	95583499	95596516	3601	7	q21.3	PDK4		13017
ENSG00000004809	9.63341243922983	0.13711902569122	0.142863239298633	0.959792220618728	0.3371597983741	0.49850497022474	solute carrier family 22 member 16 [Source:HGNC Symbol;Acc:HGNC:20302]	protein_coding	41.33	110424687	110476641	466	6	q21	SLC22A16		51954
ENSG00000004838	515.213803631673	0.128530715107759	0.0820457401424777	1.5665738999314	0.117214322499697	0.234414199063666	zinc finger MYND-type containing 10 [Source:HGNC Symbol;Acc:HGNC:19412]	protein_coding	58.49	50341110	50345732	676	3	p21.31	ZMYND10		4622
ENSG00000004846	7.68287906076354	-0.0727690540020198	0.168523898616524	-0.431802578740514	0.665884905140726	0.786192264015412	ATP binding cassette subfamily B member 5 [Source:HGNC Symbol;Acc:HGNC:46]	protein_coding	37.72	20615667	20777038	5350	7	p21.1	ABCB5		161371
ENSG00000004848	16.6970847697349	1.07599399083455	0.226459804154192	4.7513685479562	2.02044489321639e-06	3.66321332762261e-05	aristaless related homeobox [Source:HGNC Symbol;Acc:HGNC:18060]	protein_coding	54.62	25003694	25016420	2893	X	p21.3	ARX		12726
ENSG00000004864	2752.39393297011	0.0659143823245321	0.0355192078620949	1.85573908574898	0.0634907567851584	0.149573825544827	solute carrier family 25 member 13 [Source:HGNC Symbol;Acc:HGNC:10983]	protein_coding	39.76	96120220	96322147	3141	7	q21.3	SLC25A13		201927
ENSG00000004866	2563.7090337011	0.0515162992730358	0.0426200252787363	1.20873460154276	0.226764823763138	0.379195465293121	suppression of tumorigenicity 7 [Source:HGNC Symbol;Acc:HGNC:11351]	protein_coding	39.15	116953238	117230176	2114	7	q31.2	ST7		276938
ENSG00000004897	3470.34154011268	-0.0300232482357416	0.0274520213518284	-1.09366257045192	0.274102995924045	0.431603579083618	cell division cycle 27 [Source:HGNC Symbol;Acc:HGNC:1728]	protein_coding	38.66	47117703	47189422	5830	17	q21.32	CDC27		71719
ENSG00000004939	2135.60856054697	-0.330277756870518	0.232111034855598	-1.42293000880373	0.154756445964926	0.287556721478627	solute carrier family 4 member 1 (Diego blood group) [Source:HGNC Symbol;Acc:HGNC:11027]	protein_coding	55.79	44248390	44268141	3855	17	q21.31	SLC4A1		19751
ENSG00000004948	223.271947867413	-0.475668298960045	0.183720655025507	-2.58908449294395	0.00962314792343888	0.0357661065858092	calcitonin receptor [Source:HGNC Symbol;Acc:HGNC:1440]	protein_coding	35.2	93424486	93574730	3572	7	q21.3	CALCR		150244
ENSG00000004961	1441.20768629822	0.0396433763631571	0.031159212374519	1.27228428904628	0.203272128681712	0.350344857367832	holocytochrome c synthase [Source:HGNC Symbol;Acc:HGNC:4837]	protein_coding	42.97	11111301	11123086	2277	X	p22.2	HCCS		11785
ENSG00000004975	1971.96838850165	0.0526109892137502	0.0263201788240942	1.99888418560396	0.045620886208778	0.116215089561984	dishevelled segment polarity protein 2 [Source:HGNC Symbol;Acc:HGNC:3086]	protein_coding	55.13	7225342	7234517	2989	17	p13.1	DVL2		9175
ENSG00000005001	116.279096055509	0.267494260536239	0.15712804407946	1.70239667974844	0.0886810320453641	0.192089394526996	serine protease 22 [Source:HGNC Symbol;Acc:HGNC:14368]	protein_coding	59.35	2852730	2858170	1037	16	p13.3	PRSS22		5440
ENSG00000005007	5491.45496736256	-0.00239440119600471	0.0286453153638817	-0.0835878804470682	0.933384103214208	0.961001296785723	UPF1 RNA helicase and ATPase [Source:HGNC Symbol;Acc:HGNC:9962]	protein_coding	55.14	18831959	18868230	5321	19	p13.11	UPF1		36271
ENSG00000005020	10053.5294863154	0.0999934806774959	0.0636279577178058	1.57153371354419	0.116058729786945	0.232647931840982	src kinase associated phosphoprotein 2 [Source:HGNC Symbol;Acc:HGNC:15687]	protein_coding	36.94	26667068	26995239	3839	7	p15.2	SKAP2		328171
ENSG00000005022	9899.18655483203	-0.000497690977037681	0.0344173026980507	-0.0144604875461629	0.988462602335905	0.992560807432223	solute carrier family 25 member 5 [Source:HGNC Symbol;Acc:HGNC:10991]	protein_coding	52.54	119468422	119471396	1307	X	q24	SLC25A5		2974
ENSG00000005059	329.023194304065	0.265931846276384	0.0675794798349145	3.93509756106457	8.31629070508343e-05	0.000788250287800169	mitochondrial calcium uniporter dominant negative subunit beta [Source:HGNC Symbol;Acc:HGNC:26076]	protein_coding	41.01	109560209	109688719	2230	4	q25	MCUB		128510
ENSG00000005073	376.263000172161	-0.20369735125543	0.101721876828353	-2.00249304875834	0.0452317299753165	0.115495717121866	homeobox A11 [Source:HGNC Symbol;Acc:HGNC:5101]	protein_coding	54.37	27181157	27185232	2669	7	p15.2	HOXA11		4075
ENSG00000005075	1872.36879396238	0.164336330229693	0.0294945506992171	5.57175228419583	2.52189833958382e-08	8.52559257425554e-07	RNA polymerase II subunit J [Source:HGNC Symbol;Acc:HGNC:9197]	protein_coding	55.04	102473118	102478907	932	7	q22.1	POLR2J		5789
ENSG00000005100	1201.81461848651	-0.0702742753879288	0.0277756771334933	-2.53006524558094	0.0114041317788301	0.0407250982339514	DEAH-box helicase 33 [Source:HGNC Symbol;Acc:HGNC:16718]	protein_coding	45.78	5440917	5468982	5535	17	p13.2	DHX33		28065
ENSG00000005102	55.6508446887312	-0.250317538420319	0.151268445797514	-1.65479017848435	0.0979670669387103	0.206966748498171	mesenchyme homeobox 1 [Source:HGNC Symbol;Acc:HGNC:7013]	protein_coding	51.6	43640389	43661922	2674	17	q21.31	MEOX1		21533
ENSG00000005108	2810.14724962593	-0.114934459845583	0.0685556050046024	-1.67651441246659	0.093637475574663	0.199849443134297	thrombospondin type 1 domain containing 7A [Source:HGNC Symbol;Acc:HGNC:22207]	protein_coding	35.51	11370365	11832198	10655	7	p21.3	THSD7A		461833
ENSG00000005156	1105.90791563621	0.0271289136502853	0.0309597043413702	0.87626526891712	0.380885841374103	0.542470376207782	DNA ligase 3 [Source:HGNC Symbol;Acc:HGNC:6600]	protein_coding	47.21	34980512	35009743	8382	17	q12	LIG3		29231
ENSG00000005175	1242.51808625544	0.0726531637202942	0.0299866322770322	2.42285172436458	0.0153992106179311	0.0511845536044999	RNA polymerase II associated protein 3 [Source:HGNC Symbol;Acc:HGNC:26151]	protein_coding	36.55	47661249	47706030	4339	12	q13.11	RPAP3		44781
ENSG00000005187	1911.77124413173	0.148813476376692	0.0829536492419141	1.79393526067447	0.0728235026063065	0.16518129393242	acyl-CoA synthetase medium chain family member 3 [Source:HGNC Symbol;Acc:HGNC:10522]	protein_coding	41.08	20610243	20797581	558	16	p12.3	ACSM3		187338
ENSG00000005189	135.539455670858	0.142223959477406	0.0588556043716795	2.41648966136252	0.0156709712579947	0.051907093407528	RNA exonuclease 5 [Source:HGNC Symbol;Acc:HGNC:24661]	protein_coding	39.89	20806429	20849665	580	16	p12.3	REXO5		43236
ENSG00000005194	2510.73954398489	0.0415187525442451	0.0279761531133061	1.48407654104874	0.137788615918474	0.264920686317889	cytokine induced apoptosis inhibitor 1 [Source:HGNC Symbol;Acc:HGNC:28050]	protein_coding	44.27	57428187	57447420	2021	16	q21	CIAPIN1		19233
ENSG00000005206	2537.65073043392	-0.00330103249279056	0.0345040813248957	-0.0956707834562389	0.923782045858105	0.955646950991346	signal peptide peptidase like 2B [Source:HGNC Symbol;Acc:HGNC:30627]	protein_coding	61.04	2328615	2355095	583	19	p13.3	SPPL2B		26480
ENSG00000005238	1610.36008601287	0.00125316138987697	0.0381525151534818	0.0328461016222833	0.973797314250551	0.98420312010988	family with sequence similarity 214 member B [Source:HGNC Symbol;Acc:HGNC:25666]	protein_coding	54.68	35104112	35116341	2566	9	p13.3	FAM214B		12229
ENSG00000005243	1071.05519512989	0.127145010617572	0.0680637225845808	1.8680290438063	0.0617580227188204	0.146469955372449	COPI coat complex subunit zeta 2 [Source:HGNC Symbol;Acc:HGNC:19356]	protein_coding	52.71	48026167	48038030	763	17	q21.32	COPZ2		11863
ENSG00000005249	272.612943933911	0.321024764388757	0.0971805987591691	3.30338327287233	0.000955257291385628	0.00568919767027277	protein kinase cAMP-dependent type II regulatory subunit beta [Source:HGNC Symbol;Acc:HGNC:9392]	protein_coding	38.61	107044705	107161811	3689	7	q22.3	PRKAR2B		117106
ENSG00000005302	1539.11411085875	0.0397231233788455	0.0270729139383281	1.46726442042163	0.142304138501696	0.271124721787838	MSL complex subunit 3 [Source:HGNC Symbol;Acc:HGNC:7370]	protein_coding	42.85	11758159	11775772	2256	X	p22.2	MSL3		17613
ENSG00000005339	5198.05377173514	-0.0855470466005116	0.029199171782557	-2.92977647577031	0.00339205908201568	0.0157445488340585	CREB binding protein [Source:HGNC Symbol;Acc:HGNC:2348]	protein_coding	45.01	3725054	3880713	10790	16	p13.3	CREBBP		155659
ENSG00000005379	823.715704269537	-0.206981692440429	0.0724650264687384	-2.85629775530022	0.00428612971098744	0.0190134026299052	TSPO associated protein 1 [Source:HGNC Symbol;Acc:HGNC:16831]	protein_coding	57.84	58301228	58328795	4161	17	q22	TSPOAP1		27567
ENSG00000005381	23.8630116689536	-0.692430993471101	0.19798235586054	-3.49743789269208	0.000469750076848944	0.00318538842332964	myeloperoxidase [Source:HGNC Symbol;Acc:HGNC:7218]	protein_coding	55.12	58269855	58280935	3216	17	q22	MPO		11080
ENSG00000005421	7.63743302939953	-0.110073494069201	0.175780511923343	-0.626198506676345	0.53118474659887	0.679291897159734	paraoxonase 1 [Source:HGNC Symbol;Acc:HGNC:9204]	protein_coding	40.31	95297676	95324532	2393	7	q21.3	PON1		26856
ENSG00000005436	1438.79231330523	-0.0174629489673574	0.0363862352574922	-0.479932832945712	0.631275153947602	0.760682080080286	GC-rich sequence DNA-binding factor 2 [Source:HGNC Symbol;Acc:HGNC:1317]	protein_coding	36.39	75652000	75710985	423	2	p12	GCFC2		58985
ENSG00000005448	2322.3271157236	-0.0226402003952594	0.0311041125584026	-0.72788446713434	0.466684312326739	0.622002984486734	WD repeat domain 54 [Source:HGNC Symbol;Acc:HGNC:25770]	protein_coding	54.68	74421678	74425755	901	2	p13.1	WDR54		4077
ENSG00000005469	1232.04617990627	0.00318863200008703	0.0490339075355513	0.0650291229140807	0.948150812590458	0.969357562746054	carnitine O-octanoyltransferase [Source:HGNC Symbol;Acc:HGNC:2366]	protein_coding	37.43	87345664	87399794	3205	7	q21.12	CROT		54130
ENSG00000005471	165.301908185004	-0.340338599426797	0.155217433756891	-2.19265704366593	0.028332097872845	0.0809552653957838	ATP binding cassette subfamily B member 4 [Source:HGNC Symbol;Acc:HGNC:45]	protein_coding	38.6	87401696	87480435	4293	7	q21.12	ABCB4		78739
ENSG00000005483	8256.30995123037	0.000729265556932017	0.0378368413726133	0.0192739544443017	0.984622561411284	0.990682781166853	lysine methyltransferase 2E (inactive) [Source:HGNC Symbol;Acc:HGNC:18541]	protein_coding	37.41	105014190	105115019	6840	7	q22.3	KMT2E		100829
ENSG00000005486	4271.00461925908	0.0736274633847543	0.0454243178626064	1.62088209243897	0.105042928080542	0.217068337246608	rhomboid domain containing 2 [Source:HGNC Symbol;Acc:HGNC:23082]	protein_coding	47.79	75842602	75888926	566	7	q11.23	RHBDD2		46324
ENSG00000005513	148.514981475513	-0.17446375036142	0.134647655276898	-1.29570581829028	0.195076856078286	0.340048570585706	SRY-box transcription factor 8 [Source:HGNC Symbol;Acc:HGNC:11203]	protein_coding	64.99	981770	986979	3087	16	p13.3	SOX8		5209
ENSG00000005700	5156.11681826925	0.0365523408245062	0.0392087489911679	0.932249606656411	0.351207544235718	0.512319742926375	inhibitor of Bruton tyrosine kinase [Source:HGNC Symbol;Acc:HGNC:17853]	protein_coding	36.07	82169986	82247754	6040	6	q14.1	IBTK		77768
ENSG00000005801	1029.40428301413	0.0539207155239698	0.0455203309391672	1.18454137769843	0.236198827012582	0.390106703911774	zinc finger protein 195 [Source:HGNC Symbol;Acc:HGNC:12986]	protein_coding	41.43	3339261	3379222	881	11	p15.4	ZNF195		39961
ENSG00000005810	5780.95303707601	0.102505869691886	0.0439536666297058	2.33213466706799	0.0196936078217684	0.0614908936162856	MYC binding protein 2 [Source:HGNC Symbol;Acc:HGNC:23386]	protein_coding	35.75	77042474	77327094	17128	13	q22.3	MYCBP2		284620
ENSG00000005812	3861.12811971239	-0.121268868152646	0.0336775393066172	-3.6008826847043	0.000317138661999199	0.00234131440776205	F-box and leucine rich repeat protein 3 [Source:HGNC Symbol;Acc:HGNC:13599]	protein_coding	38.36	76992598	77027195	527	13	q22.3	FBXL3		34597
ENSG00000005844	1798.68946038979	0.0915108023045334	0.0401796783064875	2.27753944684415	0.0227540318080096	0.0685918027398426	integrin subunit alpha L [Source:HGNC Symbol;Acc:HGNC:6148]	protein_coding	50.45	30472658	30523567	5711	16	p11.2	ITGAL		50909
ENSG00000005882	3465.30363989657	-0.187045789554747	0.0400639090494259	-4.66868545762704	3.03133064640624e-06	5.16153225595321e-05	pyruvate dehydrogenase kinase 2 [Source:HGNC Symbol;Acc:HGNC:8810]	protein_coding	56.67	50094737	50112152	2384	17	q21.33	PDK2		17415
ENSG00000005884	15528.2597929526	0.106685165036661	0.0640293459665448	1.66619170360422	0.0956752378866465	0.203236298623722	integrin subunit alpha 3 [Source:HGNC Symbol;Acc:HGNC:6139]	protein_coding	52.64	50055968	50090481	1817	17	q21.33	ITGA3		34513
ENSG00000005889	1775.69831479303	-0.0935769306952414	0.0349129237082295	-2.68029488098082	0.00735573300556377	0.0288731203389655	zinc finger protein X-linked [Source:HGNC Symbol;Acc:HGNC:12869]	protein_coding	40.77	24149173	24216255	475	X	p22.11	ZFX		67082
ENSG00000005893	19626.685372428	-0.0171227913820126	0.0520088895313095	-0.329228167267533	0.74198323419572	0.841237057191863	lysosomal associated membrane protein 2 [Source:HGNC Symbol;Acc:HGNC:6501]	protein_coding	38.61	120426148	120469365	6535	X	q24	LAMP2		43217
ENSG00000005961	75.9699614956702	-0.0313768192414671	0.104511380053792	-0.300223949060068	0.76400633847615	0.857485880097696	integrin subunit alpha 2b [Source:HGNC Symbol;Acc:HGNC:6138]	protein_coding	54.81	44372180	44389649	2618	17	q21.31	ITGA2B		17469
ENSG00000005981	17.4900928432697	-0.119538482375343	0.221734129090579	-0.539107276203344	0.589812835238777	0.727935266003928	ankyrin repeat and SOCS box containing 4 [Source:HGNC Symbol;Acc:HGNC:16009]	protein_coding	38.27	95478444	95540233	582	7	q21.3	ASB4		61789
ENSG00000006007	3714.18300497289	0.0102876111126676	0.0314763373583352	0.326836346794438	0.743791667032206	0.842489695723273	glycerophosphodiester phosphodiesterase 1 [Source:HGNC Symbol;Acc:HGNC:29644]	protein_coding	40.14	19501693	19522123	2907	16	p12.3	GDE1		20430
ENSG00000006015	1780.08781126569	0.115621741121339	0.0315370224302099	3.66622249697811	0.000246159770856841	0.00191304339161588	required for excision 1-B domain containing [Source:HGNC Symbol;Acc:HGNC:26098]	protein_coding	60.22	18588685	18592337	1792	19	p13.11	REX1BD		3652
ENSG00000006016	102.339337102767	-0.194006515000567	0.113936292574392	-1.70276310223009	0.0886124105036556	0.192003416376395	cytokine receptor like factor 1 [Source:HGNC Symbol;Acc:HGNC:2364]	protein_coding	55.32	18572220	18607741	1020	19	p13.11	CRLF1		35521
ENSG00000006025	762.553265783352	-0.0436312708339301	0.037016222440812	-1.17870673874665	0.238514971372723	0.39273287067125	oxysterol binding protein like 7 [Source:HGNC Symbol;Acc:HGNC:16387]	protein_coding	57.86	47807372	47821834	3664	17	q21.32	OSBPL7		14462
ENSG00000006042	2681.0002233891	0.00196109155406078	0.0890457247758334	0.0220234217756967	0.982429272192195	0.9890923815924	transmembrane protein 98 [Source:HGNC Symbol;Acc:HGNC:24529]	protein_coding	48.47	32927910	32945106	1683	17	q11.2	TMEM98		17196
ENSG00000006047	230.012364708924	-0.249136741862874	0.153312088432343	-1.62502999215759	0.104156168361114	0.215972868601858	Y-box binding protein 2 [Source:HGNC Symbol;Acc:HGNC:17948]	protein_coding	58.02	7288263	7294639	2195	17	p13.1	YBX2		6376
ENSG00000006062	2108.38032020211	0.114228204970866	0.0624700748057002	1.82852678384248	0.0674705297124167	0.15604964162534	mitogen-activated protein kinase kinase kinase 14 [Source:HGNC Symbol;Acc:HGNC:6853]	protein_coding	49.97	45263119	45317029	4442	17	q21.31	MAP3K14		53910
ENSG00000006071	13.6845165614058	0.0366670820490182	0.168462332161528	0.21765745243192	0.827696016881824	0.900262971106733	ATP binding cassette subfamily C member 8 [Source:HGNC Symbol;Acc:HGNC:59]	protein_coding	50.03	17392498	17476894	5336	11	p15.1	ABCC8		84396
ENSG00000006118	2056.83701154503	0.379036290083401	0.0794619095636742	4.77003752067741	1.84191607519653e-06	3.39507288427933e-05	transmembrane protein 132A [Source:HGNC Symbol;Acc:HGNC:31092]	protein_coding	58.71	60924460	60937159	3498	11	q12.2	TMEM132A		12699
ENSG00000006125	20445.9941776285	0.0918762340109844	0.0408490854655764	2.24916256909616	0.0245021549480989	0.072529681712419	adaptor related protein complex 2 subunit beta 1 [Source:HGNC Symbol;Acc:HGNC:563]	protein_coding	39.93	35578046	35726413	552	17	q12	AP2B1		148367
ENSG00000006128	22.9313168728071	-1.2576640300038	0.232875755995293	-5.40057948337576	6.64259713696297e-08	2.0072518387616e-06	tachykinin precursor 1 [Source:HGNC Symbol;Acc:HGNC:11517]	protein_coding	39.5	97732084	97740472	1061	7	q21.3	TAC1		8388
ENSG00000006194	1559.61890299309	-0.00805356578131686	0.0273868950067157	-0.294066405824465	0.768707160778716	0.860836973320557	zinc finger protein 263 [Source:HGNC Symbol;Acc:HGNC:13056]	protein_coding	47.09	3263800	3301401	1721	16	p13.3	ZNF263		37601
ENSG00000006210	10919.9844056548	-0.0811408139386713	0.0502081887786949	-1.61608725413935	0.106075449576481	0.218653639637778	C-X3-C motif chemokine ligand 1 [Source:HGNC Symbol;Acc:HGNC:10647]	protein_coding	53.75	57372477	57385044	3285	16	q21	CX3CL1		12567
ENSG00000006282	5375.74352961267	0.00891417793861034	0.0562535924845455	0.158464153930423	0.874091064754211	0.92942487653437	spermatogenesis associated 20 [Source:HGNC Symbol;Acc:HGNC:26125]	protein_coding	57.05	50543058	50555852	3539	17	q21.33	SPATA20		12794
ENSG00000006283	6.37703645108725	0.140464859628717	0.140346276512828	1.00084493239747	0.316901782799626	0.476184901700895	calcium voltage-gated channel subunit alpha1 G [Source:HGNC Symbol;Acc:HGNC:1394]	protein_coding	56.94	50560715	50627474	7497	17	q21.33	CACNA1G		66759
ENSG00000006327	5592.65335855426	0.0658712947274461	0.0596318038719506	1.10463360908709	0.269318381799622	0.425906771412383	TNF receptor superfamily member 12A [Source:HGNC Symbol;Acc:HGNC:18152]	protein_coding	60.12	3018445	3022383	648	16	p13.3	TNFRSF12A		3938
ENSG00000006377	89.9207445682163	-0.715581845041373	0.132597640428805	-5.39664086575949	6.79001062435678e-08	2.04418371802296e-06	distal-less homeobox 6 [Source:HGNC Symbol;Acc:HGNC:2919]	protein_coding	49.51	97005553	97011040	2300	7	q21.3	DLX6		5487
ENSG00000006432	262.80445420062	-0.0408569439877422	0.075155904704941	-0.543629195179606	0.586696665132418	0.725468778869447	mitogen-activated protein kinase kinase kinase 9 [Source:HGNC Symbol;Acc:HGNC:6861]	protein_coding	44.98	70722526	70809534	11511	14	q24.2	MAP3K9		87008
ENSG00000006451	2959.27617866413	0.16974670038672	0.0333345300810918	5.09221818858052	3.53898501831164e-07	8.42039734488899e-06	RAS like proto-oncogene A [Source:HGNC Symbol;Acc:HGNC:9839]	protein_coding	39.66	39623565	39708120	705	7	p14.1	RALA		84555
ENSG00000006453	591.90381540778	0.370609846574899	0.0844232474427401	4.38990275547343	1.13401361610496e-05	0.000153602996231512	BAR/IMD domain containing adaptor protein 2 like 1 [Source:HGNC Symbol;Acc:HGNC:21649]	protein_coding	46.78	98291650	98401090	3645	7	q22.1	BAIAP2L1		109440
ENSG00000006459	1440.16724650136	-0.0558999591214029	0.0502895901090209	-1.11156123961678	0.266326845727632	0.423001459016716	lysine demethylase 7A [Source:HGNC Symbol;Acc:HGNC:22224]	protein_coding	39.15	140084746	140176983	9220	7	q34	KDM7A		92237
ENSG00000006468	617.347243967746	0.193576414895931	0.103170588552673	1.87627518279692	0.0606175029836543	0.14450672134093	ETS variant transcription factor 1 [Source:HGNC Symbol;Acc:HGNC:3490]	protein_coding	36.3	13891229	13991425	6459	7	p21.2	ETV1		100196
ENSG00000006530	1407.06866271131	0.0108084446415594	0.0399822228228898	0.270331259205817	0.786905418909579	0.873190264189806	acylglycerol kinase [Source:HGNC Symbol;Acc:HGNC:21869]	protein_coding	39.57	141551278	141655244	1550	7	q34	AGK		103966
ENSG00000006534	3517.63244404691	0.130441180267382	0.0717858427940729	1.81708781551217	0.0692036681408549	0.158925548106659	aldehyde dehydrogenase 3 family member B1 [Source:HGNC Symbol;Acc:HGNC:410]	protein_coding	58.4	68008578	68029282	2280	11	q13.2	ALDH3B1		20704
ENSG00000006555	1015.11650178902	-0.304083790482703	0.0824260831837958	-3.68916948054719	0.000224987310143902	0.0017714066383819	tetratricopeptide repeat domain 22 [Source:HGNC Symbol;Acc:HGNC:26067]	protein_coding	52.34	54779712	54801323	3401	1	p32.3	TTC22		21611
ENSG00000006576	930.719601963838	0.152457123819713	0.0443919742438792	3.43433979714778	0.00059399907149099	0.00386255373689336	putative homeodomain transcription factor 2 [Source:HGNC Symbol;Acc:HGNC:13411]	protein_coding	37.65	77798792	77957503	5198	7	q11.23	PHTF2		158711
ENSG00000006606	21.1027063552576	0.0957987699551869	0.144158731926519	0.664536713627708	0.506346859181417	0.658900600155322	C-C motif chemokine ligand 26 [Source:HGNC Symbol;Acc:HGNC:10625]	protein_coding	48.09	75769533	75789896	475	7	q11.23	CCL26		20363
ENSG00000006607	1076.43225324974	0.0495066014372543	0.0374030600166977	1.32359762584006	0.185636714089237	0.328211697485951	FERM, ARH/RhoGEF and pleckstrin domain protein 2 [Source:HGNC Symbol;Acc:HGNC:16460]	protein_coding	45.58	241356285	241494841	4009	2	q37.3	FARP2		138556
ENSG00000006611	6001.69859093199	-0.436458889839754	0.0903376663466061	-4.83141647876043	1.3556508713101e-06	2.61571304265743e-05	USH1 protein network component harmonin [Source:HGNC Symbol;Acc:HGNC:12597]	protein_coding	51.78	17493895	17544416	2149	11	p15.1	USH1C		50521
ENSG00000006625	1287.07067530713	0.127986951220618	0.0312193452854677	4.09960394909996	4.13857755787997e-05	0.000445004076842	gamma-glutamylcyclotransferase [Source:HGNC Symbol;Acc:HGNC:21705]	protein_coding	40.54	30496621	30504841	1158	7	p14.3	GGCT		8220
ENSG00000006634	291.123133057465	0.138997902265817	0.0390529909264571	3.55921272528324	0.000371968159440007	0.00265782797148084	DBF4 zinc finger [Source:HGNC Symbol;Acc:HGNC:17364]	protein_coding	36.72	87876216	87909553	2694	7	q21.12	DBF4		33337
ENSG00000006638	585.816796375833	-0.303037189206011	0.0496398944414983	-6.10471058843904	1.02987121885848e-09	5.17390720384413e-08	thromboxane A2 receptor [Source:HGNC Symbol;Acc:HGNC:11608]	protein_coding	55.81	3594507	3606875	2642	19	p13.3	TBXA2R		12368
ENSG00000006652	1780.19587465576	0.13975861909749	0.0568090526005677	2.46014697833728	0.0138880126990455	0.0472157515330843	interferon related developmental regulator 1 [Source:HGNC Symbol;Acc:HGNC:5456]	protein_coding	39.46	112422887	112481017	3650	7	q31.1	IFRD1		58130
ENSG00000006695	446.800828294346	0.0309847257024495	0.0471743540058628	0.656812930572376	0.511301208858864	0.662998089665255	cytochrome c oxidase assembly factor heme A:farnesyltransferase COX10 [Source:HGNC Symbol;Acc:HGNC:2260]	protein_coding	39.2	14069490	14231736	3180	17	p12	COX10		162246
ENSG00000006704	969.420557099624	0.208346494394589	0.0520139996394022	4.00558495480052	6.18641937155656e-05	0.000618146718856209	GTF2I repeat domain containing 1 [Source:HGNC Symbol;Acc:HGNC:4661]	protein_coding	52.72	74453790	74602605	3430	7	q11.23	GTF2IRD1		148815
ENSG00000006712	3990.28804028486	-0.0111755286937177	0.0216664546117217	-0.515798680217466	0.605995024433239	0.740250019683693	PAF1 homolog, Paf1/RNA polymerase II complex component [Source:HGNC Symbol;Acc:HGNC:25459]	protein_coding	52.37	39385629	39391154	2200	19	q13.2	PAF1		5525
ENSG00000006715	4905.8529081363	0.0363257267040804	0.0338852938309973	1.07202041349426	0.283710863381373	0.441059223997848	VPS41 subunit of HOPS complex [Source:HGNC Symbol;Acc:HGNC:12713]	protein_coding	38.35	38722974	38932394	5854	7	p14.1	VPS41		209420
ENSG00000006740	804.813451310937	-0.150035966804826	0.0943111657653174	-1.59086112007325	0.111640834174581	0.22659109645415	Rho GTPase activating protein 44 [Source:HGNC Symbol;Acc:HGNC:29096]	protein_coding	42.69	12789498	12991643	4270	17	p12	ARHGAP44		202145
ENSG00000006744	3361.1725537382	0.0372731896015493	0.0298701858376149	1.24783922685248	0.212089940129029	0.361700836413426	elaC ribonuclease Z 2 [Source:HGNC Symbol;Acc:HGNC:14198]	protein_coding	48.02	12991612	13018065	3767	17	p12	ELAC2		26453
ENSG00000006747	3657.56739547466	0.165885232576665	0.179493866796579	0.924183291257878	0.355390893486856	0.516657232450386	scinderin [Source:HGNC Symbol;Acc:HGNC:21695]	protein_coding	38.46	12570577	12660182	2569	7	p21.3	SCIN		89605
ENSG00000006756	5333.9037078619	-0.0504304947633966	0.0478836324221621	-1.05318857848503	0.292254572077685	0.45045734622954	arylsulfatase D [Source:HGNC Symbol;Acc:HGNC:717]	protein_coding	48.88	2903972	2929349	5145	X	p22.33	ARSD		25377
ENSG00000006757	1392.43964162993	0.0207614306305044	0.0462992326277134	0.448418460786265	0.65385122105223	0.777406489156985	patatin like phospholipase domain containing 4 [Source:HGNC Symbol;Acc:HGNC:24887]	protein_coding	40.45	7898247	7927739	3342	X	p22.31	PNPLA4		29492
ENSG00000006788	8.97163261927282	-0.478128527904051	0.200332842198199	-2.386670715883	0.0170017116993648	0.0550782143632648	myosin heavy chain 13 [Source:HGNC Symbol;Acc:HGNC:7571]	protein_coding	45.88	10300865	10373130	5994	17	p13.1	MYH13		72265
ENSG00000006831	5175.10552819958	0.185157059996219	0.037800095432776	4.89832255385451	9.66582720017514e-07	1.96797212016615e-05	adiponectin receptor 2 [Source:HGNC Symbol;Acc:HGNC:24041]	protein_coding	39.4	1688574	1788674	484	12	p13.33	ADIPOR2		100100
ENSG00000006837	54.2444497859536	0.0615099296743066	0.0456897381920526	1.34625261838348	0.1782210607763	0.318606715128018	cyclin dependent kinase like 3 [Source:HGNC Symbol;Acc:HGNC:15483]	protein_coding	40.16	134286350	134371047	1417	5	q31.1	CDKL3		84697
ENSG00000007001	157.582822610513	-0.221484258721463	0.16705600753193	-1.3258084039817	0.184903168612686	0.327235654605525	uridine phosphorylase 2 [Source:HGNC Symbol;Acc:HGNC:23061]	protein_coding	40.24	157876702	158136154	2435	2	q24.1	UPP2		259452
ENSG00000007038	19.7005208092103	0.076707634585525	0.207537653179704	0.369608277872859	0.711674382384168	0.819342948596403	serine protease 21 [Source:HGNC Symbol;Acc:HGNC:9485]	protein_coding	55.65	2817180	2826304	1106	16	p13.3	PRSS21		9124
ENSG00000007047	2378.7378975521	0.0585316696801658	0.0262932228685974	2.22611240823092	0.0260066530166064	0.0758328766397973	microtubule affinity regulating kinase 4 [Source:HGNC Symbol;Acc:HGNC:13538]	protein_coding	53.57	45079288	45305284	553	19	q13.32	MARK4		225996
ENSG00000007062	2387.00435206259	-0.230149088593273	0.258718568482009	-0.889573137110476	0.373695135690511	0.535684714386035	prominin 1 [Source:HGNC Symbol;Acc:HGNC:9454]	protein_coding	43.17	15963076	16084378	622	4	p15.32	PROM1		121302
ENSG00000007080	2768.35809019775	0.0659930776202652	0.0312205628469227	2.11376963137517	0.0345349479491048	0.0944044616593683	coiled-coil domain containing 124 [Source:HGNC Symbol;Acc:HGNC:25171]	protein_coding	55.84	17933015	17943991	987	19	p13.11	CCDC124		10976
ENSG00000007129	65.7317405588412	0.15878407052215	0.0871041351069627	1.82292230245057	0.0683151595358217	0.157531631915273	CEA cell adhesion molecule 21 [Source:HGNC Symbol;Acc:HGNC:28834]	protein_coding	44.66	41549518	41586844	451	19	q13.2	CEACAM21		37326
ENSG00000007168	8948.60946228856	-0.0291717671590149	0.0295050281581964	-0.988704942174782	0.322807524077203	0.482868705368017	platelet activating factor acetylhydrolase 1b regulatory subunit 1 [Source:HGNC Symbol;Acc:HGNC:8574]	protein_coding	42.4	2593210	2685615	557	17	p13.3	PAFAH1B1		92405
ENSG00000007171	167.247925107738	0.21800024295956	0.110984523882166	1.96424001594145	0.0495022642545358	0.12380906936781	nitric oxide synthase 2 [Source:HGNC Symbol;Acc:HGNC:7873]	protein_coding	51.35	27756766	27800529	4206	17	q11.2	NOS2		43763
ENSG00000007174	110.655374919315	0.328867892735099	0.139059572630154	2.36494249561491	0.0180328706675908	0.0575988291509425	dynein axonemal heavy chain 9 [Source:HGNC Symbol;Acc:HGNC:2953]	protein_coding	42.62	11598470	11969748	1986	17	p12	DNAH9		371278
ENSG00000007202	7253.82413527733	0.0275329192763239	0.0376019627141375	0.732220269607687	0.464034134454583	0.619335573268179	KIAA0100 [Source:HGNC Symbol;Acc:HGNC:28960]	protein_coding	46.75	28614446	28645454	7428	17	q11.2	KIAA0100		31008
ENSG00000007216	214.319738622901	0.138520685784457	0.181074605556794	0.76499233759761	0.444276107370673	0.601273427381477	solute carrier family 13 member 2 [Source:HGNC Symbol;Acc:HGNC:10917]	protein_coding	52.55	28473293	28497781	2855	17	q11.2	SLC13A2		24488
ENSG00000007237	1136.58184081325	0.259313867805259	0.049994641641845	5.18683321430624	2.1390013312247e-07	5.49202129775051e-06	growth arrest specific 7 [Source:HGNC Symbol;Acc:HGNC:4169]	protein_coding	47.97	9910606	10198606	8003	17	p13.1	GAS7		288000
ENSG00000007255	1202.50201940779	0.0376572917627898	0.0382623010156212	0.984187849743163	0.32502315875329	0.485202465233637	trafficking protein particle complex 6A [Source:HGNC Symbol;Acc:HGNC:23069]	protein_coding	56.86	45162928	45178237	805	19	q13.32	TRAPPC6A		15309
ENSG00000007264	280.327045426556	-0.121903635691596	0.0939983523189908	-1.29686992042059	0.194675947694872	0.339718260435172	megakaryocyte-associated tyrosine kinase [Source:HGNC Symbol;Acc:HGNC:6906]	protein_coding	54.4	3777970	3802129	1907	19	p13.3	MATK		24159
ENSG00000007312	879.727309733765	0.0376039507113669	0.0546354278205987	0.688270454014627	0.491282484076655	0.644701200988732	CD79b molecule [Source:HGNC Symbol;Acc:HGNC:1699]	protein_coding	60.63	63928740	63932336	1246	17	q23.3	CD79B		3596
ENSG00000007314	219.152802691031	-0.243932305532939	0.103196431026177	-2.36376687747141	0.0180901919363638	0.0576944859574245	sodium voltage-gated channel alpha subunit 4 [Source:HGNC Symbol;Acc:HGNC:10591]	protein_coding	56.1	63938554	63972918	7805	17	q23.3	SCN4A		34364
ENSG00000007341	317.099155322348	-0.0778966461721087	0.0506460946070911	-1.53805829998197	0.124034360697059	0.244884483639271	suppression of tumorigenicity 7 like [Source:HGNC Symbol;Acc:HGNC:18441]	protein_coding	39.05	112523514	112620825	4348	1	p13.2	ST7L		97311
ENSG00000007350	16.9596504616369	-0.488200045281286	0.171653083897603	-2.84410879313135	0.00445358384283262	0.0195319743290932	transketolase like 1 [Source:HGNC Symbol;Acc:HGNC:11835]	protein_coding	48.27	154295795	154330350	2518	X	q28	TKTL1		34555
ENSG00000007372	235.663678066332	0.122697390977052	0.082687721192388	1.48386470454996	0.13784481716798	0.264930456968472	paired box 6 [Source:HGNC Symbol;Acc:HGNC:8620]	protein_coding	49.68	31784779	31817961	6888	11	p13	PAX6		33182
ENSG00000007376	1746.90067561937	0.00215472190652801	0.0279093429944999	0.0772043221136608	0.938461003362261	0.964250408507529	RNA pseudouridine synthase domain containing 1 [Source:HGNC Symbol;Acc:HGNC:14173]	protein_coding	67.17	784974	788397	2159	16	p13.3	RPUSD1		3423
ENSG00000007384	1509.87612127156	0.016581378223554	0.0455587797447778	0.363955714276009	0.715891079531224	0.822309375490421	rhomboid 5 homolog 1 [Source:HGNC Symbol;Acc:HGNC:20561]	protein_coding	61.15	58059	76355	2992	16	p13.3	RHBDF1		18296
ENSG00000007392	1383.00105970447	-0.0112432065895065	0.0375685487521287	-0.299271783525294	0.764732682033253	0.858004371938989	LUC7 like [Source:HGNC Symbol;Acc:HGNC:6723]	protein_coding	47.33	188969	229463	2737	16	p13.3	LUC7L		40494
ENSG00000007402	125.908710075557	0.014081713977358	0.0767786813645317	0.183406561913984	0.854479027535171	0.918253720517432	calcium voltage-gated channel auxiliary subunit alpha2delta 2 [Source:HGNC Symbol;Acc:HGNC:1400]	protein_coding	56.51	50362613	50504244	5329	3	p21.31	CACNA2D2		141631
ENSG00000007516	705.670952925822	-0.310333253437146	0.0785724598140351	-3.94964411412907	7.8267476204784e-05	0.000752843115812111	BAI1 associated protein 3 [Source:HGNC Symbol;Acc:HGNC:948]	protein_coding	65.69	1333638	1349441	564	16	p13.3	BAIAP3		15803
ENSG00000007520	3370.53320514364	0.0590829484895301	0.0210172122823495	2.8111696116401	0.00493617570392481	0.0212688265132395	TSR3 ribosome maturation factor [Source:HGNC Symbol;Acc:HGNC:14175]	protein_coding	62.41	1349240	1351878	1210	16	p13.3	TSR3		2638
ENSG00000007541	4028.25055297229	0.0850781298204407	0.0398895641446689	2.13284180072474	0.0329377059227738	0.0909753453632084	phosphatidylinositol glycan anchor biosynthesis class Q [Source:HGNC Symbol;Acc:HGNC:14135]	protein_coding	64.34	566995	584109	603	16	p13.3	PIGQ		17114
ENSG00000007545	721.92116487506	-0.0314716738390172	0.0366548887835185	-0.858594170749962	0.390564455283337	0.552063537968877	cramped chromatin regulator homolog 1 [Source:HGNC Symbol;Acc:HGNC:14122]	protein_coding	53.1	1612337	1677908	246	16	p13.3	CRAMP1		65571
ENSG00000007866	989.010621755446	-0.0973672570989056	0.0366985125620933	-2.65316630842086	0.00797405713268033	0.0308156763734231	TEA domain transcription factor 3 [Source:HGNC Symbol;Acc:HGNC:11716]	protein_coding	56.75	35473597	35497079	2729	6	p21.31	TEAD3		23482
ENSG00000007908	220.497080702225	-0.0312588984173996	0.158138052468394	-0.197668416484686	0.843304502096899	0.91161829028888	selectin E [Source:HGNC Symbol;Acc:HGNC:10718]	protein_coding	39.36	169722640	169764705	3389	1	q24.2	SELE		42065
ENSG00000007923	1832.52467507238	0.0270099523956004	0.0383370951501545	0.704538314387429	0.481097598244335	0.634903279660932	DnaJ heat shock protein family (Hsp40) member C11 [Source:HGNC Symbol;Acc:HGNC:25570]	protein_coding	46.6	6634168	6701924	3014	1	p36.31	DNAJC11		67756
ENSG00000007933	779.868649970207	-0.838809822771575	0.126362753349916	-6.63810973197768	3.17731302031728e-11	2.46690231486548e-09	flavin containing dimethylaniline monoxygenase 3 [Source:HGNC Symbol;Acc:HGNC:3771]	protein_coding	36.5	171090901	171117819	2059	1	q24.3	FMO3		26918
ENSG00000007944	3223.23435837699	-0.164295243018958	0.0416825272416296	-3.9415854529778	8.09447867633217e-05	0.00077264179694613	myosin regulatory light chain interacting protein [Source:HGNC Symbol;Acc:HGNC:21155]	protein_coding	40.25	16129086	16148248	3072	6	p22.3	MYLIP		19162
ENSG00000007952	30.3681176284957	0.044216086645871	0.0510271573983485	0.866520670565553	0.386204695857592	0.547857644871155	NADPH oxidase 1 [Source:HGNC Symbol;Acc:HGNC:7889]	protein_coding	41.15	100843324	100874359	2543	X	q22.1	NOX1		31035
ENSG00000007968	101.369949976778	0.322329956552571	0.0669814395257208	4.81222796695488	1.49256959723155e-06	2.83938181175573e-05	E2F transcription factor 2 [Source:HGNC Symbol;Acc:HGNC:3114]	protein_coding	51.65	23506438	23531233	5196	1	p36.12	E2F2		24795
ENSG00000008018	8302.91767231593	0.0260484020931624	0.0340355350720598	0.765329589736518	0.444075308486177	0.601147516656075	proteasome 20S subunit beta 1 [Source:HGNC Symbol;Acc:HGNC:9537]	protein_coding	39.78	170535120	170553307	891	6	q27	PSMB1		18187
ENSG00000008056	106.167358395177	-0.251150939528909	0.120533895832898	-2.08365404431208	0.0371916472459624	0.0998767630017309	synapsin I [Source:HGNC Symbol;Acc:HGNC:11494]	protein_coding	47.76	47571901	47619857	3210	X	p11.23	SYN1		47956
ENSG00000008083	1317.84458132863	-0.0304534594970037	0.0304152994005846	-1.00125463490977	0.316703718914802	0.476055652257548	jumonji and AT-rich interaction domain containing 2 [Source:HGNC Symbol;Acc:HGNC:6196]	protein_coding	43.92	15246069	15522042	6003	6	p22.3	JARID2		275973
ENSG00000008086	2069.80755116427	0.00808730071744213	0.0520428827549802	0.155396862920093	0.876508457152244	0.930587721421713	cyclin dependent kinase like 5 [Source:HGNC Symbol;Acc:HGNC:11411]	protein_coding	40.21	18425583	18653629	3449	X	p22.13	CDKL5		228046
ENSG00000008118	184.580300833914	-0.208163143782292	0.123574389311978	-1.68451687231696	0.092081821508957	0.197282938550052	calcium/calmodulin dependent protein kinase IG [Source:HGNC Symbol;Acc:HGNC:14585]	protein_coding	47.01	209583714	209613939	3089	1	q32.2	CAMK1G		30225
ENSG00000008128	303.733854768213	0.0767255302154012	0.0511549131888515	1.49986629695078	0.133649039805765	0.258704875215096	cyclin dependent kinase 11A [Source:HGNC Symbol;Acc:HGNC:1730]	protein_coding	52.05	1702379	1724357	2984	1	p36.33	CDK11A		21978
ENSG00000008130	2114.84037349295	0.0308589639598005	0.0307704170920085	1.00287766225356	0.315919891564381	0.475197634447091	NAD kinase [Source:HGNC Symbol;Acc:HGNC:29831]	protein_coding	53.7	1751232	1780457	3235	1	p36.33	NADK		29225
ENSG00000008196	223.284999280705	0.434031267016976	0.138173603151174	3.14120249540072	0.00168255655101056	0.00897022633046631	transcription factor AP-2 beta [Source:HGNC Symbol;Acc:HGNC:11743]	protein_coding	44.14	50818723	50847619	797	6	p12.3	TFAP2B		28896
ENSG00000008226	33.1754245685042	-0.272111553214101	0.103994338741093	-2.61659967752241	0.00888104300135169	0.0336318984324233	DLEC1 cilia and flagella associated protein [Source:HGNC Symbol;Acc:HGNC:2899]	protein_coding	48.5	38039205	38124025	3457	3	p22.2	DLEC1		84820
ENSG00000008256	1529.55315082277	-0.0743622498172766	0.0405031019728014	-1.8359643137262	0.0663629347174278	0.154213281062538	cytohesin 3 [Source:HGNC Symbol;Acc:HGNC:9504]	protein_coding	44.78	6161776	6272644	4482	7	p22.1	CYTH3		110868
ENSG00000008277	1649.60244809225	-0.135781342796514	0.0820923281670396	-1.65400769874901	0.0981259484627066	0.207275418602492	ADAM metallopeptidase domain 22 [Source:HGNC Symbol;Acc:HGNC:201]	protein_coding	37.29	87934143	88202889	9334	7	q21.12	ADAM22		268746
ENSG00000008282	11527.9722109281	-0.0207626278094895	0.0385852749892413	-0.538097183842249	0.59050995658143	0.728352467729315	synaptophysin like 1 [Source:HGNC Symbol;Acc:HGNC:11507]	protein_coding	38.18	106090505	106112576	2130	7	q22.3	SYPL1		22071
ENSG00000008283	4006.61259574989	0.0879401380999768	0.0393988146772484	2.23205035025482	0.0256116353568725	0.0750180517934964	cytochrome b561 [Source:HGNC Symbol;Acc:HGNC:2571]	protein_coding	57.39	63432304	63446354	3007	17	q23.3	CYB561		14050
ENSG00000008294	9245.98279374643	0.0590383230842291	0.0480108336406399	1.22968752273976	0.21881414096026	0.369902809184512	sperm associated antigen 9 [Source:HGNC Symbol;Acc:HGNC:14524]	protein_coding	40	50962174	51120868	8276	17	q21.33	SPAG9		158694
ENSG00000008300	101.902851601482	0.261617211020509	0.0994069637751152	2.63177951609463	0.00849389654618275	0.0324612480581506	cadherin EGF LAG seven-pass G-type receptor 3 [Source:HGNC Symbol;Acc:HGNC:3230]	protein_coding	59.87	48636463	48662886	11933	3	p21.31	CELSR3		26423
ENSG00000008311	540.385207745609	-0.00910874213818956	0.0620151013027645	-0.146879420445025	0.883227195838922	0.934724300976859	aminoadipate-semialdehyde synthase [Source:HGNC Symbol;Acc:HGNC:17366]	protein_coding	36.53	122064583	122144308	4519	7	q31.32	AASS		79725
ENSG00000008323	259.497285234622	-0.244256260577122	0.11167603166798	-2.18718606785126	0.028728943534863	0.0819737237102553	pleckstrin homology and RhoGEF domain containing G6 [Source:HGNC Symbol;Acc:HGNC:25562]	protein_coding	55.71	6310436	6328506	2881	12	p13.31	PLEKHG6		18070
ENSG00000008324	574.510320491825	0.168474503358048	0.0261223208381285	6.44944621888802	1.12259587441e-10	7.00629355925044e-09	SS18 like 2 [Source:HGNC Symbol;Acc:HGNC:15593]	protein_coding	46.56	42581840	42596934	1047	3	p22.1	SS18L2		15094
ENSG00000008382	1319.58012310097	0.147018433087497	0.0342267888675349	4.29541998977733	1.74362916433351e-05	0.000216811267813332	MPN domain containing [Source:HGNC Symbol;Acc:HGNC:25934]	protein_coding	55.95	4343527	4360086	1567	19	p13.3	MPND		16559
ENSG00000008394	14673.5272888096	0.351607954736178	0.103727878086156	3.38971510093106	0.000699652949823125	0.00441074919066816	microsomal glutathione S-transferase 1 [Source:HGNC Symbol;Acc:HGNC:7061]	protein_coding	36.94	16347142	16609259	298	12	p12.3	MGST1		262117
ENSG00000008405	959.525618605218	-0.0487172971616365	0.0646917395062818	-0.753068282495416	0.451408882856206	0.608137147539033	cryptochrome circadian regulator 1 [Source:HGNC Symbol;Acc:HGNC:2384]	protein_coding	37.55	106991364	107093549	2987	12	q23.3	CRY1		102185
ENSG00000008441	3551.85012376675	-0.13675772057928	0.0762618737804513	-1.793264626214	0.0729306207669854	0.165401143701729	nuclear factor I X [Source:HGNC Symbol;Acc:HGNC:7788]	protein_coding	55.31	12995475	13098796	6019	19	p13.13	NFIX		103321
ENSG00000008513	3992.29504142024	0.0109053287896711	0.060326477050337	0.18077184882803	0.856546660419143	0.919325138831648	ST3 beta-galactoside alpha-2,3-sialyltransferase 1 [Source:HGNC Symbol;Acc:HGNC:10862]	protein_coding	49.4	133454848	133571940	6951	8	q24.22	ST3GAL1		117092
ENSG00000008516	193.479629225682	-0.19394508545279	0.0900940405348011	-2.15269605294119	0.0313425739115154	0.0876106162054693	matrix metallopeptidase 25 [Source:HGNC Symbol;Acc:HGNC:14246]	protein_coding	58.87	3046062	3060726	4413	16	p13.3	MMP25		14664
ENSG00000008517	11400.1536789592	0.0772969964129437	0.0641854241504054	1.20427647610171	0.228482735746254	0.381243121126424	interleukin 32 [Source:HGNC Symbol;Acc:HGNC:16830]	protein_coding	53.36	3065297	3082192	1105	16	p13.3	IL32		16895
ENSG00000008710	3702.4122828979	-0.0854685771005542	0.0499180602188278	-1.71217745092422	0.086863971607512	0.189272777435291	polycystin 1, transient receptor potential channel interacting [Source:HGNC Symbol;Acc:HGNC:9008]	protein_coding	63.1	2088708	2135898	14140	16	p13.3	PKD1		47190
ENSG00000008735	120.120572845097	0.419835546205635	0.13365340328028	3.14122600623354	0.00168242147850293	0.00897022633046631	mitogen-activated protein kinase 8 interacting protein 2 [Source:HGNC Symbol;Acc:HGNC:6883]	protein_coding	62.89	50600793	50613981	5700	22	q13.33	MAPK8IP2		13188
ENSG00000008838	3254.13508599119	0.0134365957493519	0.022735568409704	0.590994494055264	0.554524110114158	0.698622883138389	mediator complex subunit 24 [Source:HGNC Symbol;Acc:HGNC:22963]	protein_coding	50.63	40019097	40061215	3896	17	q21.1	MED24		42118
ENSG00000008853	1333.33284732194	-0.0503890980764446	0.0472193171674857	-1.06712890187962	0.285913632361064	0.443515309453935	Rho related BTB domain containing 2 [Source:HGNC Symbol;Acc:HGNC:18756]	protein_coding	53.51	22987417	23020199	3505	8	p21.3	RHOBTB2		32782
ENSG00000008869	1838.10519604853	-0.0960258418732935	0.037664863497519	-2.54948068189916	0.0107883487880428	0.0390764588802611	HEAT repeat containing 5B [Source:HGNC Symbol;Acc:HGNC:29273]	protein_coding	38.6	36968383	37084372	433	2	p22.2	HEATR5B		115989
ENSG00000008952	19361.3997162091	-0.076838950455432	0.0454009837395652	-1.69245122300004	0.0905599728267286	0.19502046993832	SEC62 homolog, preprotein translocation factor [Source:HGNC Symbol;Acc:HGNC:11846]	protein_coding	36.6	169966635	169998373	363	3	q26.2	SEC62		31738
ENSG00000008988	29954.6347861091	0.10182488697199	0.0425371300208806	2.393788366117	0.0166753674207285	0.0543574100313703	ribosomal protein S20 [Source:HGNC Symbol;Acc:HGNC:10405]	protein_coding	41.73	56067254	56074510	712	8	q12.1	RPS20		7256
ENSG00000009307	55400.2403910549	-0.0643910563844778	0.0494351651238709	-1.30253547698549	0.192733398453292	0.336977142193898	cold shock domain containing E1 [Source:HGNC Symbol;Acc:HGNC:29905]	protein_coding	38.28	114716913	114758676	4006	1	p13.2	CSDE1		41763
ENSG00000009335	4046.82326015914	0.0563925549145132	0.032145424779867	1.75429490512853	0.0793799883371468	0.176718215221139	ubiquitin protein ligase E3C [Source:HGNC Symbol;Acc:HGNC:16803]	protein_coding	42.12	157138916	157269370	5214	7	q36.3	UBE3C		130454
ENSG00000009413	2235.96860735326	0.023550390805219	0.0431652699683297	0.54558655193163	0.585350170517073	0.724457651302192	REV3 like, DNA directed polymerase zeta catalytic subunit [Source:HGNC Symbol;Acc:HGNC:9968]	protein_coding	36.9	111299028	111483715	2518	6	q21	REV3L		184687
ENSG00000009694	1642.36936719986	-0.0275736808736523	0.111359377282387	-0.247609869474489	0.804436273753974	0.884928982049063	teneurin transmembrane protein 1 [Source:HGNC Symbol;Acc:HGNC:8117]	protein_coding	37.17	124375903	124963817	12875	X	q25	TENM1		587914
ENSG00000009724	90.8234298612426	-0.351099134963283	0.0900577468595209	-3.89860003394217	9.6750430903154e-05	0.000885853204606278	mannan binding lectin serine peptidase 2 [Source:HGNC Symbol;Acc:HGNC:6902]	protein_coding	50.21	11026523	11047239	2455	1	p36.22	MASP2		20716
ENSG00000009765	149.80738153496	-0.256911237311795	0.1723505754987	-1.49063173458178	0.136058207789491	0.262335615232898	iodotyrosine deiodinase [Source:HGNC Symbol;Acc:HGNC:21071]	protein_coding	41.6	150368892	150405969	7513	6	q25.1	IYD		37077
ENSG00000009780	644.628171306389	-0.0922878438996175	0.0427905818428053	-2.15673262491836	0.031026503417968	0.0868808324792996	family with sequence similarity 76 member A [Source:HGNC Symbol;Acc:HGNC:28530]	protein_coding	43.38	27725961	27763116	3579	1	p35.3	FAM76A		37155
ENSG00000009790	417.486738134108	0.106274335176938	0.0450757355960301	2.35768387962364	0.0183893453293932	0.0584303713843867	TRAF3 interacting protein 3 [Source:HGNC Symbol;Acc:HGNC:30766]	protein_coding	45.61	209756032	209782320	1854	1	q32.2	TRAF3IP3		26288
ENSG00000009830	1144.59876536046	0.046450291129943	0.039388690246223	1.17927991105003	0.238286734866776	0.392516378711112	protein O-mannosyltransferase 2 [Source:HGNC Symbol;Acc:HGNC:19743]	protein_coding	47.08	77274956	77320883	2163	14	q24.3	POMT2		45927
ENSG00000009844	2440.45850422596	0.0454979388886847	0.0379728186157376	1.19817123266768	0.230850362165428	0.38396974445043	vesicle trafficking 1 [Source:HGNC Symbol;Acc:HGNC:20954]	protein_coding	35.53	142147162	142224685	6991	6	q24.1	VTA1		77523
ENSG00000009950	1048.79638338143	-0.270911952224099	0.118081465344844	-2.29428006701078	0.0217744167780642	0.0661850618097246	MLX interacting protein like [Source:HGNC Symbol;Acc:HGNC:12744]	protein_coding	56.25	73593194	73624543	3079	7	q11.23	MLXIPL		31349
ENSG00000009954	5707.18928809892	0.121040871662777	0.0318195471653088	3.80397844865439	0.00014239057366131	0.00122058734220923	bromodomain adjacent to zinc finger domain 1B [Source:HGNC Symbol;Acc:HGNC:961]	protein_coding	43.19	73440406	73522293	6115	7	q11.23	BAZ1B		81887
ENSG00000010017	2520.05394917007	0.0808330648695517	0.0289988080139711	2.78746163740964	0.00531227435924552	0.0224660609923057	RAN binding protein 9 [Source:HGNC Symbol;Acc:HGNC:13727]	protein_coding	37.08	13621498	13711835	3384	6	p23	RANBP9		90337
ENSG00000010030	392.811178663732	0.196071505013556	0.0850982367318369	2.30406072491749	0.021219235044505	0.0649301389906057	ETS variant transcription factor 7 [Source:HGNC Symbol;Acc:HGNC:18160]	protein_coding	49.34	36354091	36387800	1530	6	p21.31	ETV7		33709
ENSG00000010072	493.762091130728	-0.123720139419672	0.0359784037864108	-3.43873341780665	0.000584442449348119	0.00381793382671978	SprT-like N-terminal domain [Source:HGNC Symbol;Acc:HGNC:25356]	protein_coding	41.57	231337104	231355023	3559	1	q42.2	SPRTN		17919
ENSG00000010165	1503.04142292799	0.00378436842997986	0.030728038230132	0.123156851135029	0.901982893185529	0.944959416858517	eEF1A lysine and N-terminal methyltransferase [Source:HGNC Symbol;Acc:HGNC:24248]	protein_coding	43.61	171781660	171814023	759	1	q24.3	EEF1AKNMT		32363
ENSG00000010219	768.63486774094	0.0534936842630135	0.0328201251729451	1.629904943419	0.103121588712874	0.214395133894146	dual specificity tyrosine phosphorylation regulated kinase 4 [Source:HGNC Symbol;Acc:HGNC:3095]	protein_coding	42.77	4562204	4615302	2068	12	p13.32	DYRK4		53098
ENSG00000010244	7156.5856514838	0.0160581994763257	0.0234136413364876	0.685848016784161	0.492808953458411	0.646073394504171	zinc finger protein 207 [Source:HGNC Symbol;Acc:HGNC:12998]	protein_coding	38.46	32350132	32381885	2283	17	q11.2	ZNF207		31753
ENSG00000010256	7598.47398730896	0.11644830523725	0.0292871250833433	3.9760920508882	7.00570168703858e-05	0.000685241237345239	ubiquinol-cytochrome c reductase core protein 1 [Source:HGNC Symbol;Acc:HGNC:12585]	protein_coding	53.04	48599002	48610976	955	3	p21.31	UQCRC1		11974
ENSG00000010270	2890.03011949457	0.0540754684388731	0.0335381925049949	1.612354882596	0.106884736779282	0.219713532267217	STARD3 N-terminal like [Source:HGNC Symbol;Acc:HGNC:19169]	protein_coding	38.39	38178245	38230670	1703	7	p14.1	STARD3NL		52425
ENSG00000010278	10479.6674529182	0.0168239991923603	0.0662640200733375	0.253893427741637	0.799577892368918	0.881798444001042	CD9 molecule [Source:HGNC Symbol;Acc:HGNC:1709]	protein_coding	51.04	6199715	6238271	1566	12	p13.31	CD9		38556
ENSG00000010282	19.2570390553025	-0.120406340157081	0.249008469632642	-0.483543151502895	0.628710128255066	0.758422969781221	hedgehog acyltransferase like [Source:HGNC Symbol;Acc:HGNC:13242]	protein_coding	56.48	42692663	42702824	587	3	p22.1	HHATL		10161
ENSG00000010292	2314.40985158579	0.247637355270556	0.0284642670799061	8.69993787563117	3.32065911577861e-18	1.28296036837475e-15	non-SMC condensin I complex subunit D2 [Source:HGNC Symbol;Acc:HGNC:24305]	protein_coding	46.34	6493356	6531955	584	12	p13.31	NCAPD2		38599
ENSG00000010295	1371.37281191315	0.0224546968182036	0.0324862220353234	0.691206776638657	0.489435605846559	0.642926542222303	intermediate filament family orphan 1 [Source:HGNC Symbol;Acc:HGNC:24970]	protein_coding	54.33	6538961	6556073	2571	12	p13.31	IFFO1		17112
ENSG00000010310	76.2572124935911	-0.150607207605813	0.122709752869272	-1.22734504865527	0.219692930627415	0.371079128270123	gastric inhibitory polypeptide receptor [Source:HGNC Symbol;Acc:HGNC:4271]	protein_coding	54.94	45668221	45683722	3404	19	q13.32	GIPR		15501
ENSG00000010318	307.289602033782	0.0147859813223295	0.0371020840609625	0.398521584341048	0.690245751103389	0.80383363019626	PHD finger protein 7 [Source:HGNC Symbol;Acc:HGNC:18458]	protein_coding	45.17	52410660	52423641	2127	3	p21.1	PHF7		12981
ENSG00000010319	2322.9336139704	-0.26632264682915	0.0905128437704381	-2.94237409559915	0.00325706199935881	0.015257605387874	semaphorin 3G [Source:HGNC Symbol;Acc:HGNC:30400]	protein_coding	59.62	52433035	52445103	4993	3	p21.1	SEMA3G		12068
ENSG00000010322	3366.43539975794	0.00322751784175609	0.0275015216687276	0.117357791348184	0.90657653049978	0.947159464261178	nischarin [Source:HGNC Symbol;Acc:HGNC:18006]	protein_coding	53.28	52455118	52493068	5173	3	p21.1	NISCH		37950
ENSG00000010327	8103.46790914221	0.000379639990101044	0.0631430348602062	0.00601238111125856	0.995202842839535	0.99673846011339	stabilin 1 [Source:HGNC Symbol;Acc:HGNC:18628]	protein_coding	60.65	52495338	52524495	7928	3	p21.1	STAB1		29157
ENSG00000010361	1579.52986682562	-0.0432669319263985	0.0408527466005324	-1.05909481067387	0.289556603065532	0.447585593311371	fuzzy planar cell polarity protein [Source:HGNC Symbol;Acc:HGNC:26219]	protein_coding	52.28	49806866	49817376	1728	19	q13.33	FUZ		10510
ENSG00000010379	4998.73480697342	-0.578717336588681	0.126384149888865	-4.57903413598598	4.6712796599318e-06	7.43874926807786e-05	solute carrier family 6 member 13 [Source:HGNC Symbol;Acc:HGNC:11046]	protein_coding	47.19	220621	262873	2188	12	p13.33	SLC6A13		42252
ENSG00000010404	7769.49568695087	-0.0708096327002969	0.0410659709462048	-1.7242897481483	0.084655549093291	0.185610808692992	iduronate 2-sulfatase [Source:HGNC Symbol;Acc:HGNC:5389]	protein_coding	45.34	149476988	149521096	7580	X	q28	IDS		44108
ENSG00000010438	15.5966977470787	0.206945568746688	0.182565931029262	1.13353881296461	0.256988051545081	0.412681356993768	serine protease 3 [Source:HGNC Symbol;Acc:HGNC:9486]	protein_coding	42.71	33750679	33799231	412	9	p13.3	PRSS3		48552
ENSG00000010539	578.863087261371	-0.0166690971883236	0.028394337478652	-0.587057091959129	0.557165363765733	0.701005158456329	zinc finger protein 200 [Source:HGNC Symbol;Acc:HGNC:12993]	protein_coding	43.67	3222325	3236221	3082	16	p13.3	ZNF200		13896
ENSG00000010610	4383.81055101361	0.00763752138110988	0.0421448163704292	0.181220895921823	0.856194193573112	0.919273373464029	CD4 molecule [Source:HGNC Symbol;Acc:HGNC:1678]	protein_coding	48.56	6786858	6820799	577	12	p13.31	CD4		33941
ENSG00000010626	963.994494659343	0.0855714687636331	0.0451869807086719	1.89371954978198	0.0582622449920941	0.140000214643375	leucine rich repeat containing 23 [Source:HGNC Symbol;Acc:HGNC:19138]	protein_coding	47.35	6873569	6914241	1387	12	p13.31	LRRC23		40672
ENSG00000010671	382.607564113515	0.139165499854825	0.0487004767660234	2.85757982459662	0.00426885246797966	0.0189574901472102	Bruton tyrosine kinase [Source:HGNC Symbol;Acc:HGNC:1133]	protein_coding	43.18	101349447	101390796	2417	X	q22.1	BTK		41349
ENSG00000010704	1548.57583387571	-0.0995633781138729	0.0459725030666706	-2.16571584039014	0.0303329078288746	0.0853349679852892	homeostatic iron regulator [Source:HGNC Symbol;Acc:HGNC:4886]	protein_coding	44.85	26087281	26098343	809	6	p22.2	HFE		11062
ENSG00000010803	4198.33678169696	0.0703871401305477	0.0410552877192792	1.71444761541629	0.0864465500184096	0.188594806016232	Scm polycomb group protein homolog 1 [Source:HGNC Symbol;Acc:HGNC:19003]	protein_coding	39.5	41027200	41242154	3275	1	p34.2	SCMH1		214954
ENSG00000010810	4293.9609553102	-0.0616499793457568	0.0455119354213115	-1.35458926927745	0.175548454221562	0.315602123493606	FYN proto-oncogene, Src family tyrosine kinase [Source:HGNC Symbol;Acc:HGNC:4037]	protein_coding	42.42	111660332	111873452	3234	6	q21	FYN		213120
ENSG00000010818	3538.27115374643	0.0364577222646514	0.0473256724017033	0.770358251969374	0.441087410688033	0.598255216753152	HIVEP zinc finger 2 [Source:HGNC Symbol;Acc:HGNC:4921]	protein_coding	38.72	142751469	142956698	9697	6	q24.2	HIVEP2		205229
ENSG00000010932	1905.92893849149	-0.0104281006763639	0.118667398912882	-0.0878767106374311	0.929974667199021	0.958701345462161	flavin containing dimethylaniline monoxygenase 1 [Source:HGNC Symbol;Acc:HGNC:3769]	protein_coding	40.91	171248471	171285978	2152	1	q24.3	FMO1		37507
ENSG00000011007	2725.35392912506	-0.00672924421166811	0.0283745208816456	-0.237157985494691	0.812534229284582	0.890035975334205	elongin A [Source:HGNC Symbol;Acc:HGNC:11620]	protein_coding	45.7	23743155	23762059	5154	1	p36.11	ELOA		18904
ENSG00000011009	4420.74239528191	-0.0114658870177326	0.0267147848230494	-0.429196308099772	0.667780369508803	0.787619716239232	lysophospholipase 2 [Source:HGNC Symbol;Acc:HGNC:6738]	protein_coding	62.28	23791145	23795539	1635	1	p36.11	LYPLA2		4394
ENSG00000011021	1376.69932058566	-0.0316129336665128	0.0360610672160101	-0.87664997480933	0.380676786078239	0.542243873568433	chloride voltage-gated channel 6 [Source:HGNC Symbol;Acc:HGNC:2024]	protein_coding	48.13	11806096	11848079	5589	1	p36.22	CLCN6		41983
ENSG00000011028	2630.43533619143	0.373444824176809	0.0752000824596476	4.96601615267111	6.83422650692503e-07	1.47668433459218e-05	mannose receptor C type 2 [Source:HGNC Symbol;Acc:HGNC:16875]	protein_coding	52.16	62627670	62693597	5719	17	q23.2	MRC2		65927
ENSG00000011052	38.2074528067727	0.253564163527366	0.099984007780555	2.53604720550799	0.011211162047819	0.0401912973925573	NME1-NME2 readthrough [Source:HGNC Symbol;Acc:HGNC:33531]	protein_coding	48.86	51153590	51171744	1021	17	q21.33	NME1-NME2		18154
ENSG00000011105	12907.8672883812	-0.114142010159876	0.0506994404546862	-2.25134654615948	0.0243635968799231	0.0722228875722529	tetraspanin 9 [Source:HGNC Symbol;Acc:HGNC:21640]	protein_coding	52.13	3077355	3286564	570	12	p13.33	TSPAN9		209209
ENSG00000011114	2824.81758419221	-0.118936957110865	0.0417383086860057	-2.84958736602432	0.00437759812014143	0.0192978225198411	BTB domain containing 7 [Source:HGNC Symbol;Acc:HGNC:18269]	protein_coding	40.08	93237550	93333092	6822	14	q32.12	BTBD7		95542
ENSG00000011132	1066.08669538175	0.0760549142680624	0.0287089647427765	2.64916951723934	0.00806898469725126	0.0311306264104366	amyloid beta precursor protein binding family A member 3 [Source:HGNC Symbol;Acc:HGNC:580]	protein_coding	56.61	3750772	3761692	1779	19	p13.3	APBA3		10920
ENSG00000011143	947.431514478521	0.00736614220278116	0.0290066938427388	0.253946287112798	0.799537054655088	0.881798444001042	MKS transition zone complex subunit 1 [Source:HGNC Symbol;Acc:HGNC:7121]	protein_coding	47.45	58205441	58219605	2633	17	q22	MKS1		14164
ENSG00000011198	491.831387728971	0.0578933836239257	0.0446927078028972	1.29536531729619	0.195194236542746	0.340167184034984	abhydrolase domain containing 5, lysophosphatidic acid acyltransferase [Source:HGNC Symbol;Acc:HGNC:21396]	protein_coding	40.26	43690108	43734371	2225	3	p21.33	ABHD5		44263
ENSG00000011201	611.225647031309	-0.0424878454751414	0.0737612117812441	-0.576018810552475	0.564602467218079	0.706647933288148	anosmin 1 [Source:HGNC Symbol;Acc:HGNC:6211]	protein_coding	39.59	8528874	8732137	6265	X	p22.31	ANOS1		203263
ENSG00000011243	1798.06010005344	0.0799887718732073	0.0320831420628269	2.49317138940347	0.0126607716799065	0.0441007010708473	A-kinase anchoring protein 8 like [Source:HGNC Symbol;Acc:HGNC:29857]	protein_coding	48.86	15380050	15419141	2078	19	p13.12	AKAP8L		39091
ENSG00000011258	1040.07719567881	-0.0896682456500952	0.0352782432201576	-2.54174350719538	0.0110301083588367	0.0397055917532999	mbt domain containing 1 [Source:HGNC Symbol;Acc:HGNC:19866]	protein_coding	39.5	51177425	51260163	5365	17	q21.33	MBTD1		82738
ENSG00000011260	1415.829376061	0.0963924394839671	0.0330878709811894	2.91322580225143	0.00357715835111297	0.0164717788205193	UTP18 small subunit processome component [Source:HGNC Symbol;Acc:HGNC:24274]	protein_coding	40.36	51260546	51297936	1876	17	q21.33	UTP18		37390
ENSG00000011275	2498.6192458105	0.108136167648816	0.0296644883456415	3.64530702127226	0.000267072764013305	0.00203559875135928	ring finger protein 216 [Source:HGNC Symbol;Acc:HGNC:21698]	protein_coding	45.52	5620047	5781696	5639	7	p22.1	RNF216		161649
ENSG00000011295	2729.17419067107	-0.0550540157625219	0.032017233209622	-1.71951197038402	0.085521189897011	0.186977277977337	tetratricopeptide repeat domain 19 [Source:HGNC Symbol;Acc:HGNC:26006]	protein_coding	40.8	15999784	16045015	3050	17	p12	TTC19		45231
ENSG00000011304	15919.1154255226	0.0176303166817314	0.0225054587279255	0.783379574478754	0.433404247014344	0.591194579379771	polypyrimidine tract binding protein 1 [Source:HGNC Symbol;Acc:HGNC:9583]	protein_coding	61.17	797075	812327	3691	19	p13.3	PTBP1		15252
ENSG00000011332	15.6241698073549	0.304254240821777	0.106748478886097	2.85019743603489	0.00436920980962833	0.0192713149173251	double PHD fingers 1 [Source:HGNC Symbol;Acc:HGNC:20225]	protein_coding	57.15	38211006	38229714	2227	19	q13.2	DPF1		18708
ENSG00000011347	256.124227256575	0.0938159716548154	0.136473531184471	0.687429795657626	0.491811926847614	0.645212396875757	synaptotagmin 7 [Source:HGNC Symbol;Acc:HGNC:11514]	protein_coding	57.18	61513714	61581148	4854	11	q12.2	SYT7		67434
ENSG00000011376	705.248069521904	0.108776385155035	0.0437911229514884	2.48398254768523	0.0129922175216228	0.0449423819491308	leucyl-tRNA synthetase 2, mitochondrial [Source:HGNC Symbol;Acc:HGNC:17095]	protein_coding	42.34	45388561	45554726	10049	3	p21.31	LARS2		166165
ENSG00000011405	4719.08335628241	-0.0643194137901319	0.0338842889388436	-1.89820757065965	0.0576687439242933	0.138980209627142	phosphatidylinositol-4-phosphate 3-kinase catalytic subunit type 2 alpha [Source:HGNC Symbol;Acc:HGNC:8971]	protein_coding	39.84	17077730	17207983	1593	11	p15.1	PIK3C2A		130253
ENSG00000011422	1027.26277158056	0.330455165886297	0.0641010676436361	5.15522093521798	2.53332059768365e-07	6.26796758410181e-06	plasminogen activator, urokinase receptor [Source:HGNC Symbol;Acc:HGNC:9053]	protein_coding	49.94	43646095	43670547	1254	19	q13.31	PLAUR		24452
ENSG00000011426	327.913122851555	0.530213389222612	0.0788959241340467	6.72041547192936	1.81207129184203e-11	1.48507479054145e-09	anillin actin binding protein [Source:HGNC Symbol;Acc:HGNC:14082]	protein_coding	37.87	36389821	36453791	4731	7	p14.2	ANLN		63970
ENSG00000011451	2832.40200947363	0.0437023158992419	0.0307757180032009	1.42002587542219	0.155600148124845	0.288740534083613	WIZ zinc finger [Source:HGNC Symbol;Acc:HGNC:30917]	protein_coding	58.15	15419978	15449956	6356	19	p13.12	WIZ		29978
ENSG00000011454	2990.1704309662	-0.0895150442855851	0.0321258906304271	-2.78638327308515	0.00532998102645536	0.0225344852399413	RAB GTPase activating protein 1 [Source:HGNC Symbol;Acc:HGNC:17155]	protein_coding	38.49	122940833	123104866	3897	9	q33.2	RABGAP1		164033
ENSG00000011465	6806.08723989259	0.0163034487883479	0.143710283292107	0.113446640107231	0.909676464895057	0.948621127382314	decorin [Source:HGNC Symbol;Acc:HGNC:2705]	protein_coding	34.9	91140484	91183217	6850	12	q21.33	DCN		42733
ENSG00000011478	733.119165724726	0.126156121802408	0.0388721841414739	3.24540862801193	0.00117282195612802	0.00670355120890786	glutaminyl-peptide cyclotransferase like [Source:HGNC Symbol;Acc:HGNC:25952]	protein_coding	52.54	45692403	45703989	1533	19	q13.32	QPCTL		11586
ENSG00000011485	2722.59614222791	0.057314936378907	0.0229686475904774	2.49535529478319	0.0125831066658257	0.0439771854116635	protein phosphatase 5 catalytic subunit [Source:HGNC Symbol;Acc:HGNC:9322]	protein_coding	50.7	46347087	46392981	2139	19	q13.32	PPP5C		45894
ENSG00000011523	2171.09223564249	-0.180530703735108	0.0285135203358482	-6.3314070521183	2.42935500198672e-10	1.40789798632995e-08	centrosomal protein 68 [Source:HGNC Symbol;Acc:HGNC:29076]	protein_coding	47.81	65056366	65087004	550	2	p14	CEP68		30638
ENSG00000011566	3004.59417519589	0.00697931646243932	0.0409957689179382	0.170244799564802	0.864817620970426	0.924154954296204	mitogen-activated protein kinase kinase kinase kinase 3 [Source:HGNC Symbol;Acc:HGNC:6865]	protein_coding	36.89	39249266	39437301	4335	2	p22.1	MAP4K3		188035
ENSG00000011590	56.1488528627432	0.0346301587534307	0.0971309222276032	0.356530731503642	0.721443141712901	0.825822366011234	zinc finger and BTB domain containing 32 [Source:HGNC Symbol;Acc:HGNC:16763]	protein_coding	52.47	35704558	35717038	2037	19	q13.12	ZBTB32		12480
ENSG00000011600	4198.03044366488	0.0782283140225244	0.0302562602606528	2.58552489133158	0.00972308520247142	0.0360467223167703	transmembrane immune signaling adaptor TYROBP [Source:HGNC Symbol;Acc:HGNC:12449]	protein_coding	51.45	35904401	35908295	541	19	q13.12	TYROBP		3894
ENSG00000011638	3054.86975186657	-0.0675516751401306	0.0530313786248588	-1.273805752213	0.202732266085645	0.34963720711784	transmembrane protein 159 [Source:HGNC Symbol;Acc:HGNC:30136]	protein_coding	43.7	21158377	21180616	1593	16	p12.3	TMEM159		22239
ENSG00000011677	11.8431374794839	0.400239579903036	0.192753112517758	2.0764364044506	0.0378536072185391	0.10117889582307	gamma-aminobutyric acid type A receptor subunit alpha3 [Source:HGNC Symbol;Acc:HGNC:4077]	protein_coding	37.36	152166234	152451315	3669	X	q28	GABRA3		285081
ENSG00000012048	221.685558402754	0.292726507938313	0.049778849785822	5.88053981154236	4.08930632518797e-09	1.71465565216603e-07	BRCA1 DNA repair associated [Source:HGNC Symbol;Acc:HGNC:1100]	protein_coding	44.09	43044295	43170245	3668	17	q21.31	BRCA1		125950
ENSG00000012061	2507.2763172742	0.119247244237007	0.0286213128581633	4.16637925828046	3.09475684107821e-05	0.00035068868198447	ERCC excision repair 1, endonuclease non-catalytic subunit [Source:HGNC Symbol;Acc:HGNC:3433]	protein_coding	52.1	45407334	45478828	3379	19	q13.32	ERCC1		71494
ENSG00000012124	237.191590125413	0.049469905291304	0.119228631752129	0.414916321392915	0.678203161271347	0.795258314922174	CD22 molecule [Source:HGNC Symbol;Acc:HGNC:1643]	protein_coding	50.24	35319261	35347361	554	19	q13.12	CD22		28100
ENSG00000012171	2010.35838010274	0.260127761804603	0.0811728782316353	3.20461424396337	0.00135243606001047	0.00751060230862077	semaphorin 3B [Source:HGNC Symbol;Acc:HGNC:10724]	protein_coding	60.71	50267558	50277546	934	3	p21.31	SEMA3B		9988
ENSG00000012174	1565.34422518123	0.0171918528441819	0.0446541710410564	0.384999932668669	0.700237465415625	0.810698726548184	membrane bound transcription factor peptidase, site 2 [Source:HGNC Symbol;Acc:HGNC:15455]	protein_coding	38.5	21839617	21885423	1862	X	p22.12	MBTPS2		45806
ENSG00000012211	538.678105503957	0.0459707563928297	0.0393841242201881	1.16724079316369	0.243113141228909	0.397534160562624	prickle planar cell polarity protein 3 [Source:HGNC Symbol;Acc:HGNC:6645]	protein_coding	55.64	49174802	49186528	2795	X	p11.23	PRICKLE3		11726
ENSG00000012223	1554.24319938176	-1.76261882877845	0.245770881747832	-7.17179682248505	7.40197423012174e-13	8.22683807069764e-11	lactotransferrin [Source:HGNC Symbol;Acc:HGNC:6720]	protein_coding	46.95	46435645	46485234	2721	3	p21.31	LTF		49589
ENSG00000012232	2322.30008897007	-0.0411122072469391	0.0480807945599942	-0.85506505504272	0.392515133954129	0.553615217616137	exostosin like glycosyltransferase 3 [Source:HGNC Symbol;Acc:HGNC:3518]	protein_coding	44.36	28600469	28755599	548	8	p21.1	EXTL3		155130
ENSG00000012504	2104.76521189625	-0.300286344780357	0.105176627721234	-2.85506724532234	0.00430277174736004	0.0190559708363568	nuclear receptor subfamily 1 group H member 4 [Source:HGNC Symbol;Acc:HGNC:7967]	protein_coding	39.74	100473708	100564414	2884	12	q23.1	NR1H4		90706
ENSG00000012660	4771.26438267335	0.16670809845718	0.0475282361583564	3.50755912552143	0.000452237845112955	0.00310299278539624	ELOVL fatty acid elongase 5 [Source:HGNC Symbol;Acc:HGNC:21308]	protein_coding	41.88	53267398	53349179	2765	6	p12.1	ELOVL5		81781
ENSG00000012779	1763.41368127681	0.0670621076284102	0.0827256110496891	0.810657144474029	0.417562590505824	0.57763538514684	arachidonate 5-lipoxygenase [Source:HGNC Symbol;Acc:HGNC:435]	protein_coding	47.73	45374176	45446119	2519	10	q11.21	ALOX5		71943
ENSG00000012817	181.016516551342	0.123048744381594	0.119173846599496	1.03251466569775	0.301831080947031	0.46075380531773	lysine demethylase 5D [Source:HGNC Symbol;Acc:HGNC:11115]	protein_coding	38.66	19703865	19744939	5501	Y	q11.223	KDM5D		41074
ENSG00000012822	6526.05456104408	-0.0551965724018634	0.031665673280801	-1.7431043361181	0.0813153913394357	0.180038866866561	calcium binding and coiled-coil domain 1 [Source:HGNC Symbol;Acc:HGNC:29306]	protein_coding	49.2	53708517	53727745	5866	12	q13.13	CALCOCO1		19228
ENSG00000012963	3147.96615581561	0.00372342913457928	0.0289885930888086	0.128444630726724	0.897797113428758	0.943131595753769	ubiquitin protein ligase E3 component n-recognin 7 [Source:HGNC Symbol;Acc:HGNC:20344]	protein_coding	43.11	93207241	93229215	587	14	q32.12	UBR7		21974
ENSG00000012983	2114.71809265978	-0.0284212270888532	0.0360330127717081	-0.788755224796762	0.430255083819898	0.588581119975172	mitogen-activated protein kinase kinase kinase kinase 5 [Source:HGNC Symbol;Acc:HGNC:6867]	protein_coding	37.27	50418501	50561126	4812	14	q22.1	MAP4K5		142625
ENSG00000013016	1871.83697827473	-0.308152647610247	0.0661071333202756	-4.66141295398955	3.14045886684545e-06	5.32499749553826e-05	EH domain containing 3 [Source:HGNC Symbol;Acc:HGNC:3244]	protein_coding	50.24	31234152	31269451	4825	2	p23.1	EHD3		35299
ENSG00000013275	4350.42337169048	0.0847052371772277	0.024601808498781	3.44304920434711	0.000575194651802622	0.00376966220306993	proteasome 26S subunit, ATPase 4 [Source:HGNC Symbol;Acc:HGNC:9551]	protein_coding	49.94	39971165	39981764	1754	19	q13.2	PSMC4		10599
ENSG00000013288	3685.91181768788	-0.100117068437486	0.0445516866735114	-2.24721163019427	0.0246265052622583	0.0728558433711333	mannosidase alpha class 2B member 2 [Source:HGNC Symbol;Acc:HGNC:29623]	protein_coding	54.58	6575189	6623362	5129	4	p16.1	MAN2B2		48173
ENSG00000013293	5.46791813075394	0.134558513893544	0.150422666511139	0.894536156115671	0.371035093676408	0.532865410632286	solute carrier family 7 member 14 [Source:HGNC Symbol;Acc:HGNC:29326]	protein_coding	42.15	170459548	170586075	10140	3	q26.2	SLC7A14		126527
ENSG00000013297	123.013897819622	0.431442282797351	0.143299362780506	3.01077600364629	0.00260581004338294	0.0127324539518142	claudin 11 [Source:HGNC Symbol;Acc:HGNC:8514]	protein_coding	43.14	170418868	170454733	2758	3	q26.2	CLDN11		35865
ENSG00000013306	8035.62849302816	0.0433328598172269	0.0264381899343514	1.63902521030474	0.101208009419341	0.211773355106079	solute carrier family 25 member 39 [Source:HGNC Symbol;Acc:HGNC:24279]	protein_coding	61.11	44319625	44324870	1607	17	q21.31	SLC25A39		5245
ENSG00000013364	15715.578808436	0.0589406499484898	0.0451877222117645	1.30435098437302	0.192113939230868	0.336075128492809	major vault protein [Source:HGNC Symbol;Acc:HGNC:7531]	protein_coding	52.54	29820394	29848039	854	16	p11.2	MVP		27645
ENSG00000013374	4169.7408460623	0.160111480283636	0.0286413872930066	5.59021386239663	2.26790115982245e-08	7.81178375571399e-07	negative regulator of ubiquitin like proteins 1 [Source:HGNC Symbol;Acc:HGNC:17623]	protein_coding	44.89	151341772	151378449	3107	7	q36.1	NUB1		36677
ENSG00000013375	1976.84286549634	0.0478154649789453	0.0385554141854062	1.24017510871519	0.214910632921397	0.365321060173424	phosphoglucomutase 3 [Source:HGNC Symbol;Acc:HGNC:8907]	protein_coding	38.66	83161150	83193936	605	6	q14.1	PGM3		32786
ENSG00000013392	891.250313285418	-0.0771386613707002	0.0328799311679362	-2.34607125473316	0.0189724800261469	0.0596975058295704	RWD domain containing 2A [Source:HGNC Symbol;Acc:HGNC:21385]	protein_coding	44.9	83193357	83198935	3769	6	q14.1	RWDD2A		5578
ENSG00000013441	4758.38551586643	-0.0109687915704291	0.05049572049593	-0.217222201459889	0.828035183475207	0.900450805672979	CDC like kinase 1 [Source:HGNC Symbol;Acc:HGNC:2068]	protein_coding	41.85	200853009	200864744	1847	2	q33.1	CLK1		11735
ENSG00000013503	411.425212173281	0.0632864175696826	0.0391614731370632	1.61603771513353	0.106086159171025	0.218653639637778	RNA polymerase III subunit B [Source:HGNC Symbol;Acc:HGNC:30348]	protein_coding	39.73	106357748	106510198	4183	12	q23.3	POLR3B		152450
ENSG00000013523	1246.11555889397	-0.0991372549891302	0.0418147256188173	-2.3708694370702	0.0177462987167542	0.0570123122701982	angel homolog 1 [Source:HGNC Symbol;Acc:HGNC:19961]	protein_coding	44.47	76786009	76826246	5287	14	q24.3	ANGEL1		40237
ENSG00000013561	4087.1319898345	0.0256275081611496	0.032787331461108	0.781628361294017	0.434433014185455	0.592149896781804	ring finger protein 14 [Source:HGNC Symbol;Acc:HGNC:10058]	protein_coding	42.05	141958328	141990292	938	5	q31.3	RNF14		31964
ENSG00000013563	1789.25231346758	0.0334878426440371	0.0358872929117414	0.933139279309662	0.350748060855984	0.511787499641224	deoxyribonuclease 1 like 1 [Source:HGNC Symbol;Acc:HGNC:2957]	protein_coding	54.46	154401236	154412112	2610	X	q28	DNASE1L1		10876
ENSG00000013573	844.660964711058	0.172203850927804	0.0779281740398999	2.20977654166045	0.0271206745511039	0.0783352057566328	DEAD/H-box helicase 11 [Source:HGNC Symbol;Acc:HGNC:2736]	protein_coding	52.26	31073860	31104799	3920	12	p11.21	DDX11		30939
ENSG00000013583	2633.12236784939	0.0590001261525848	0.0373988415397986	1.57759234573613	0.114659291956426	0.230783469434002	heme binding protein 1 [Source:HGNC Symbol;Acc:HGNC:17176]	protein_coding	43.51	12974870	13000265	1159	12	p13.1	HEBP1		25395
ENSG00000013588	743.960066492426	0.558534185471477	0.121562345829939	4.59463151733551	4.33514640606517e-06	6.97189501796031e-05	G protein-coupled receptor class C group 5 member A [Source:HGNC Symbol;Acc:HGNC:9836]	protein_coding	46.32	12891559	12917937	1740	12	p13.1	GPRC5A		26378
ENSG00000013619	236.610682471418	0.183508619980113	0.0887587151698866	2.06749973373176	0.0386870892648157	0.102880268354665	mastermind like domain containing 1 [Source:HGNC Symbol;Acc:HGNC:2568]	protein_coding	44.08	150361422	150514178	699	X	q28	MAMLD1		152756
ENSG00000013725	482.759797097202	0.104543954349775	0.0565855276424342	1.84753873835712	0.0646690991082296	0.151535808119746	CD6 molecule [Source:HGNC Symbol;Acc:HGNC:1691]	protein_coding	49.93	60971680	61020377	3252	11	q12.2	CD6		48697
ENSG00000013810	863.937198005396	0.34313374219126	0.0366280934464684	9.36804812657658	7.3886202544643e-21	7.99300939127948e-18	transforming acidic coiled-coil containing protein 3 [Source:HGNC Symbol;Acc:HGNC:11524]	protein_coding	56.92	1712858	1745171	914	4	p16.3	TACC3		32313
ENSG00000014123	3650.08373548722	-0.0371661689543167	0.0354333831539064	-1.04890263492153	0.294222932696535	0.452245479669098	UFM1 specific ligase 1 [Source:HGNC Symbol;Acc:HGNC:23039]	protein_coding	33.38	96521595	96555276	458	6	q16.1	UFL1		33681
ENSG00000014138	624.823489681761	0.183458979469186	0.0368356868912104	4.9804685334363	6.34305159774809e-07	1.40039045274365e-05	DNA polymerase alpha 2, accessory subunit [Source:HGNC Symbol;Acc:HGNC:30073]	protein_coding	47.81	65261920	65305589	3544	11	q13.1	POLA2		43669
ENSG00000014164	1034.10272309894	0.149764638820614	0.0417541914454289	3.58681688319484	0.000334739217145088	0.00244126439398353	zinc finger CCCH-type containing 3 [Source:HGNC Symbol;Acc:HGNC:28972]	protein_coding	58.38	143437659	143541447	3270	8	q24.3	ZC3H3		103788
ENSG00000014216	7776.73431509626	-0.0122842839198567	0.0263982309797949	-0.465344966837326	0.641684437852187	0.768628727616995	calpain 1 [Source:HGNC Symbol;Acc:HGNC:1476]	protein_coding	51.18	65180566	65212006	571	11	q13.1	CAPN1		31440
ENSG00000014257	339.790745280397	0.280663408752398	0.10827727500772	2.59208045947209	0.00953974576641372	0.0354886415753314	acid phosphatase 3 [Source:HGNC Symbol;Acc:HGNC:125]	protein_coding	40.39	132317369	132368298	3174	3	q22.1	ACP3		50929
ENSG00000014641	9774.67296091241	-0.018565964345613	0.0372693120253231	-0.498156883953159	0.618373469403481	0.749615056391988	malate dehydrogenase 1 [Source:HGNC Symbol;Acc:HGNC:6970]	protein_coding	38.05	63588609	63607197	893	2	p15	MDH1		18588
ENSG00000014824	7158.69719650571	-0.0120753755770417	0.0395719798089263	-0.305149644656341	0.760252182138118	0.8548096008561	solute carrier family 30 member 9 [Source:HGNC Symbol;Acc:HGNC:1329]	protein_coding	36.97	41990502	42090461	6164	4	p13	SLC30A9		99959
ENSG00000014914	3067.00674241517	-0.0145261226521773	0.0492917171394709	-0.29469703015368	0.768225332076302	0.860495096541876	myotubularin related protein 11 [Source:HGNC Symbol;Acc:HGNC:24307]	protein_coding	49.97	149928651	149936879	1928	1	q21.2	MTMR11		8228
ENSG00000014919	3468.72061640241	-0.0459728235951235	0.0326317575911751	-1.40883688127042	0.158883406824007	0.293344071286058	cytochrome c oxidase assembly homolog COX15 [Source:HGNC Symbol;Acc:HGNC:2263]	protein_coding	42.22	99710868	99732127	2788	10	q24.2	COX15		21259
ENSG00000015133	927.853227922644	-0.0892767684209392	0.0556525212737556	-1.60418191984125	0.108673958834258	0.222405389078509	coiled-coil domain containing 88C [Source:HGNC Symbol;Acc:HGNC:19967]	protein_coding	51.25	91271323	91417844	3617	14	q32.12	CCDC88C		146521
ENSG00000015153	809.643991282128	0.00735496276438353	0.0419050281358545	0.175515041787802	0.86067495259532	0.92161623701757	YY1 associated factor 2 [Source:HGNC Symbol;Acc:HGNC:17363]	protein_coding	39.02	42157104	42238349	4156	12	q12	YAF2		81245
ENSG00000015171	5105.48988155985	-0.0499211606110821	0.0347014925050748	-1.43858828561283	0.150267207313306	0.282056493218126	zinc finger MYND-type containing 11 [Source:HGNC Symbol;Acc:HGNC:16966]	protein_coding	37.8	134465	254637	762	10	p15.3	ZMYND11		120172
ENSG00000015285	1040.86349117079	0.0934169639634666	0.0299977818922731	3.11412904790567	0.00184488779729719	0.00964154405370098	WASP actin nucleation promoting factor [Source:HGNC Symbol;Acc:HGNC:12731]	protein_coding	50.82	48676596	48691427	933	X	p11.23	WAS		14831
ENSG00000015413	931.036795764743	0.0463490843238586	0.224400219103816	0.206546519914117	0.836364030404672	0.906773509813363	dipeptidase 1 [Source:HGNC Symbol;Acc:HGNC:3002]	protein_coding	59.08	89613308	89638456	525	16	q24.3	DPEP1		25148
ENSG00000015475	1220.01861597309	0.166027281509831	0.0385474994401036	4.3070830513354	1.65421512632366e-05	0.000208395475744641	BH3 interacting domain death agonist [Source:HGNC Symbol;Acc:HGNC:1050]	protein_coding	52.51	17734138	17774770	2495	22	q11.21	BID		40632
ENSG00000015479	208.464904989226	-0.167405070735494	0.0612819046785208	-2.73172107841108	0.00630044546848319	0.0256233906308463	matrin 3 [Source:HGNC Symbol;Acc:HGNC:6912]	protein_coding	38.77	139293674	139331677	575	5	q31.2	MATR3		38003
ENSG00000015520	73.6994017305441	-0.0282261680090487	0.244399248647279	-0.115492040852324	0.908055128743785	0.947826620293318	NPC1 like intracellular cholesterol transporter 1 [Source:HGNC Symbol;Acc:HGNC:7898]	protein_coding	51.49	44512535	44541330	5048	7	p13	NPC1L1		28795
ENSG00000015532	2766.41230977559	-0.0664557665910829	0.0330846546799066	-2.0086583110521	0.0445733827498497	0.114211348157716	xylosyltransferase 2 [Source:HGNC Symbol;Acc:HGNC:15517]	protein_coding	56.47	50346126	50363138	3507	17	q21.33	XYLT2		17012
ENSG00000015676	6116.10824799413	0.0495180410318339	0.0349305877966168	1.41761258986401	0.156303902422277	0.289603040032688	NudC domain containing 3 [Source:HGNC Symbol;Acc:HGNC:22208]	protein_coding	44.47	44379119	44490658	8036	7	p13	NUDCD3		111539
ENSG00000016391	2745.75149508693	-0.179459729984452	0.0811064210689914	-2.21264515952194	0.0269221190071384	0.0778587105914874	choline dehydrogenase [Source:HGNC Symbol;Acc:HGNC:24288]	protein_coding	49.35	53812335	53846419	7694	3	p21.1	CHDH		34084
ENSG00000016402	12.4901913447995	0.631339093049757	0.140554969999009	4.49175929569909	7.06372318767397e-06	0.000104966150335518	interleukin 20 receptor subunit alpha [Source:HGNC Symbol;Acc:HGNC:6003]	protein_coding	41.2	136999971	137045180	3382	6	q23.3	IL20RA		45209
ENSG00000016864	2373.45411653037	0.131337553622663	0.0260851601221642	5.03495293904933	4.77966242931839e-07	1.10326575022119e-05	glycosyltransferase 8 domain containing 1 [Source:HGNC Symbol;Acc:HGNC:24870]	protein_coding	44.5	52694486	52706032	1856	3	p21.1	GLT8D1		11546
ENSG00000017260	7433.18435338165	0.0730415391547792	0.0428549902258649	1.70438818839574	0.0883085891168327	0.191600946062153	ATPase secretory pathway Ca2+ transporting 1 [Source:HGNC Symbol;Acc:HGNC:13211]	protein_coding	37.56	130850595	131016712	4888	3	q22.1	ATP2C1		166117
ENSG00000017427	53.967800284922	0.0910103292057593	0.102417780697272	0.888618446778975	0.374208173735124	0.536199548341502	insulin like growth factor 1 [Source:HGNC Symbol;Acc:HGNC:5464]	protein_coding	39.7	102395874	102481744	7277	12	q23.2	IGF1		85870
ENSG00000017483	437.541530911298	0.803408933973809	0.160579503511607	5.00318481751775	5.63908299679744e-07	1.26388673741757e-05	solute carrier family 38 member 5 [Source:HGNC Symbol;Acc:HGNC:18070]	protein_coding	54.9	48458537	48470260	2659	X	p11.23	SLC38A5		11723
ENSG00000017797	4715.10526110138	-0.0210448384368731	0.0468564858752628	-0.449133946854163	0.653335033219206	0.777080012216049	ralA binding protein 1 [Source:HGNC Symbol;Acc:HGNC:9841]	protein_coding	41.37	9475009	9538114	4368	18	p11.22	RALBP1		63105
ENSG00000018189	2118.57395734393	-0.00971394686194712	0.0607960151324397	-0.159779334892032	0.873054903293408	0.92893521265676	RUN and FYVE domain containing 3 [Source:HGNC Symbol;Acc:HGNC:30285]	protein_coding	39.9	70704204	70808619	482	4	q13.3	RUFY3		104415
ENSG00000018236	431.392092416616	-0.403480728407572	0.171289952420134	-2.3555422995152	0.018495691134279	0.0586763597333227	contactin 1 [Source:HGNC Symbol;Acc:HGNC:2171]	protein_coding	35.21	40692439	41072415	3033	12	q12	CNTN1		379976
ENSG00000018280	690.435438673106	0.274901087886597	0.074506327539758	3.68963411516833	0.000224576811525804	0.00176989214212201	solute carrier family 11 member 1 [Source:HGNC Symbol;Acc:HGNC:10907]	protein_coding	55.34	218382029	218396894	5772	2	q35	SLC11A1		14865
ENSG00000018408	19100.666920571	0.149333165900008	0.0534727456875253	2.79269680245437	0.00522706604465107	0.0221866598761582	WW domain containing transcription regulator 1 [Source:HGNC Symbol;Acc:HGNC:24042]	protein_coding	41.07	149517235	149736714	5030	3	q25.1	WWTR1		219479
ENSG00000018510	5280.46752622664	0.0443758512738801	0.0468656598059033	0.946873498797738	0.34370324350985	0.504684873082466	alkylglycerone phosphate synthase [Source:HGNC Symbol;Acc:HGNC:327]	protein_coding	36.6	177392746	177567024	1849	2	q31.2	AGPS		174278
ENSG00000018610	1022.91014591251	0.0461751323383074	0.0384932116610542	1.19956559470524	0.23030809532	0.383244693168999	STING1 ER exit protein 1 [Source:HGNC Symbol;Acc:HGNC:26239]	protein_coding	44.29	119538149	119565409	2372	X	q24	STEEP1		27260
ENSG00000018625	378.848162518984	-0.464553559080463	0.141049737719771	-3.29354429572502	0.000989327517414631	0.00585951513136414	ATPase Na+/K+ transporting subunit alpha 2 [Source:HGNC Symbol;Acc:HGNC:800]	protein_coding	50.38	160115759	160143591	3114	1	q23.2	ATP1A2		27832
ENSG00000018699	1415.00841563596	0.0551479404989694	0.0285248483846559	1.93332983773665	0.0531955783849922	0.130646963391082	tetratricopeptide repeat domain 27 [Source:HGNC Symbol;Acc:HGNC:25986]	protein_coding	39.46	32628032	32821051	509	2	p22.3	TTC27		193019
ENSG00000018869	142.757275403655	-0.120552621027586	0.0519120005059391	-2.32224957336779	0.0202195010786368	0.0626615417823585	zinc finger protein 582 [Source:HGNC Symbol;Acc:HGNC:26421]	protein_coding	40.84	56375846	56393545	625	19	q13.43	ZNF582		17699
ENSG00000019102	359.819351033527	-0.399437080672765	0.109433066185336	-3.65005838359933	0.000262180709626459	0.00200781078008835	V-set and immunoglobulin domain containing 2 [Source:HGNC Symbol;Acc:HGNC:17149]	protein_coding	53.76	124747474	124752255	1163	11	q24.2	VSIG2		4781
ENSG00000019144	5205.10407081937	-0.0669863911447917	0.0506390922794297	-1.32281974517151	0.185895329273987	0.328505395998981	pleckstrin homology like domain family B member 1 [Source:HGNC Symbol;Acc:HGNC:23697]	protein_coding	54.3	118606440	118658031	5753	11	q23.3	PHLDB1		51591
ENSG00000019169	130.2539066381	0.647449022434255	0.192428262032328	3.36462542246254	0.000766476387182602	0.0047617198831593	macrophage receptor with collagenous structure [Source:HGNC Symbol;Acc:HGNC:6895]	protein_coding	44.33	118942194	118994660	1810	2	q14.2	MARCO		52466
ENSG00000019186	362.704164016923	0.33101698428764	0.272507514672895	1.21470772901429	0.224477583633698	0.37661267055666	cytochrome P450 family 24 subfamily A member 1 [Source:HGNC Symbol;Acc:HGNC:2602]	protein_coding	43.37	54153446	54173986	3278	20	q13.2	CYP24A1		20540
ENSG00000019485	622.477867560879	0.002280788474865	0.0440119580467026	0.0518220178353523	0.958670511425492	0.974830579577733	PR/SET domain 11 [Source:HGNC Symbol;Acc:HGNC:13996]	protein_coding	47.84	45095806	45235110	1536	11	p11.2	PRDM11		139304
ENSG00000019505	2714.12420673724	-0.269182879408263	0.201683113509072	-1.33468228809426	0.181980352932712	0.323297042592415	synaptotagmin 13 [Source:HGNC Symbol;Acc:HGNC:14962]	protein_coding	46.29	45240302	45286341	5165	11	p11.2	SYT13		46039
ENSG00000019549	1297.27251108842	-0.123737822624154	0.0540319002519048	-2.29008830056448	0.0220161984425315	0.0667021755278116	snail family transcriptional repressor 2 [Source:HGNC Symbol;Acc:HGNC:11094]	protein_coding	40.53	48917598	48921740	2180	8	q11.21	SNAI2		4142
ENSG00000019582	145560.529672313	-0.0618680606961081	0.0651479049055942	-0.949655415408387	0.342287370947335	0.503372510977836	CD74 molecule [Source:HGNC Symbol;Acc:HGNC:1697]	protein_coding	53.1	150400041	150412969	3092	5	q33.1	CD74		12928
ENSG00000019991	1093.8299406117	0.257243585825177	0.148385484118012	1.73361691916299	0.0829860764432117	0.182878314133174	hepatocyte growth factor [Source:HGNC Symbol;Acc:HGNC:4893]	protein_coding	34.42	81699010	81770438	5834	7	q21.11	HGF		71428
ENSG00000019995	786.865173902247	-0.122753903004061	0.0372019335106833	-3.29966459858356	0.000968004428576254	0.00575861652849475	zinc finger RANBP2-type containing 1 [Source:HGNC Symbol;Acc:HGNC:18224]	protein_coding	39.68	124942123	124988189	5695	10	q26.13	ZRANB1		46066
ENSG00000020129	2344.21761389552	0.0165145593123051	0.0326207701036233	0.506259026376289	0.612674822790753	0.745100378432553	neurochondrin [Source:HGNC Symbol;Acc:HGNC:17597]	protein_coding	57.71	35557473	35567274	3677	1	p34.3	NCDN		9801
ENSG00000020181	3292.38370330574	-0.335428156262589	0.0511902798502838	-6.55257516160521	5.65532376948816e-11	3.97268133365733e-09	adhesion G protein-coupled receptor A2 [Source:HGNC Symbol;Acc:HGNC:17849]	protein_coding	55.25	37784191	37844896	571	8	p11.23	ADGRA2		60705
ENSG00000020256	587.879962368898	0.0624177416593721	0.0387071405429103	1.61256400715461	0.106839263450739	0.219703551896482	ZFP64 zinc finger protein [Source:HGNC Symbol;Acc:HGNC:15940]	protein_coding	44.05	52051663	52204308	1841	20	q13.2	ZFP64		152645
ENSG00000020426	948.754290511817	0.0695671623818171	0.030596980194081	2.27366105872353	0.022986373227209	0.0692022037769798	MNAT1 component of CDK activating kinase [Source:HGNC Symbol;Acc:HGNC:7181]	protein_coding	36.62	60734742	60969965	612	14	q23.1	MNAT1		235223
ENSG00000020577	2017.92258460097	-0.02152620957543	0.0507256488671907	-0.424365386272133	0.6712993601905	0.790398913607175	sterile alpha motif domain containing 4A [Source:HGNC Symbol;Acc:HGNC:23023]	protein_coding	43.24	54566117	54793315	609	14	q22.2	SAMD4A		227198
ENSG00000020633	1054.24803139465	0.0333668556206619	0.0725326526105393	0.460025304738594	0.645498057356412	0.771601987235543	RUNX family transcription factor 3 [Source:HGNC Symbol;Acc:HGNC:10473]	protein_coding	54.8	24899511	24965121	4267	1	p36.11	RUNX3		65610
ENSG00000020922	1319.41096150228	0.0523179673346762	0.0323646113049222	1.61651770947484	0.105982427637196	0.21857865445714	MRE11 homolog, double strand break repair nuclease [Source:HGNC Symbol;Acc:HGNC:7230]	protein_coding	37.3	94415570	94493885	6841	11	q21	MRE11		78315
ENSG00000021300	489.582601004876	0.204748357346182	0.0876424046155859	2.33617913890248	0.0194819070753775	0.0609236666240412	pleckstrin homology domain containing B1 [Source:HGNC Symbol;Acc:HGNC:19079]	protein_coding	52.94	73646178	73662819	1977	11	q13.4	PLEKHB1		16641
ENSG00000021355	5062.68838181665	-0.0253482570726006	0.0280826323987792	-0.902631089302818	0.366721720698058	0.528395787761266	serpin family B member 1 [Source:HGNC Symbol;Acc:HGNC:3311]	protein_coding	43.07	2832332	2841959	2476	6	p25.2	SERPINB1		9627
ENSG00000021488	575.861049460896	-0.205736132488574	0.0969406697120668	-2.12228915995373	0.0338134632169662	0.0929040073859991	solute carrier family 7 member 9 [Source:HGNC Symbol;Acc:HGNC:11067]	protein_coding	46.63	32830509	32869767	1752	19	q13.11	SLC7A9		39258
ENSG00000021574	917.680247344633	0.0411914726561895	0.0319799107850317	1.28804213786204	0.197731295359193	0.343347857655819	spastin [Source:HGNC Symbol;Acc:HGNC:11233]	protein_coding	40	32063556	32157637	5268	2	p22.3	SPAST		94081
ENSG00000021645	684.335575117154	-0.34823537571927	0.11424186925071	-3.0482289724711	0.0023019445536525	0.0115289056395429	neurexin 3 [Source:HGNC Symbol;Acc:HGNC:8010]	protein_coding	39.46	78170373	79868291	5412	14	q24.3	NRXN3		1697918
ENSG00000021762	1312.40244370793	0.0989672293559079	0.0491227148517783	2.01469380620614	0.0439367415911904	0.113045299013792	oxysterol binding protein like 5 [Source:HGNC Symbol;Acc:HGNC:16392]	protein_coding	57	3087107	3166739	3854	11	p15.4	OSBPL5		79632
ENSG00000021776	2594.16318988604	-0.00143349765210033	0.0299415707709513	-0.0478765013053718	0.961814667151604	0.977075990890509	aquarius intron-binding spliceosomal factor [Source:HGNC Symbol;Acc:HGNC:29513]	protein_coding	37.52	34851782	34969742	9597	15	q14	AQR		117960
ENSG00000021826	429.207525612045	-0.418121308629823	0.145200122759039	-2.87962090310144	0.00398153604179719	0.0179268549806446	carbamoyl-phosphate synthase 1 [Source:HGNC Symbol;Acc:HGNC:2323]	protein_coding	36.31	210477682	210679107	4880	2	q34	CPS1		201425
ENSG00000022267	16807.2022085941	-0.335562785389531	0.119652208152173	-2.80448468583852	0.00503970816600368	0.0215947569077744	four and a half LIM domains 1 [Source:HGNC Symbol;Acc:HGNC:3702]	protein_coding	42.07	136146702	136211359	1501	X	q26.3	FHL1		64657
ENSG00000022277	5881.14551707139	0.059326230152154	0.0240386024538897	2.46795670696548	0.0135886753216909	0.0464804878678495	replication termination factor 2 [Source:HGNC Symbol;Acc:HGNC:15890]	protein_coding	43.71	56468585	56519449	1745	20	q13.31	RTF2		50864
ENSG00000022556	157.394112425853	-0.321081338933952	0.216733628923873	-1.48145601828469	0.138485096682904	0.265751852397526	NLR family pyrin domain containing 2 [Source:HGNC Symbol;Acc:HGNC:22948]	protein_coding	49.09	54953130	55001142	593	19	q13.42	NLRP2		48012
ENSG00000022567	1936.29545386128	-0.364117327296837	0.0690696478907571	-5.27174147279189	1.35135341457839e-07	3.67310081379624e-06	solute carrier family 45 member 4 [Source:HGNC Symbol;Acc:HGNC:29196]	protein_coding	52.64	141207166	141308305	7483	8	q24.3	SLC45A4		101139
ENSG00000022840	7978.46895402633	0.106709008394888	0.0242687047121642	4.39697996495884	1.09767472657351e-05	0.00014993238878879	ring finger protein 10 [Source:HGNC Symbol;Acc:HGNC:10055]	protein_coding	45.25	120533480	120577588	321	12	q24.31	RNF10		44108
ENSG00000022976	383.42492243492	-0.136093445184998	0.0396291887654529	-3.43417186736961	0.000594367207803211	0.00386255373689336	zinc finger protein 839 [Source:HGNC Symbol;Acc:HGNC:20345]	protein_coding	49.04	102317377	102342702	2971	14	q32.31	ZNF839		25325
ENSG00000023041	2909.43605290597	-0.0437977372533346	0.0346943041189474	-1.26238984656319	0.206808540959398	0.354719687377791	zinc finger DHHC-type palmitoyltransferase 6 [Source:HGNC Symbol;Acc:HGNC:19160]	protein_coding	39.22	112424428	112447572	2906	10	q25.2	ZDHHC6		23144
ENSG00000023171	945.712564406372	-0.0573874581789388	0.0870750991434781	-0.659057052400004	0.509859133094839	0.661711732114173	GRAM domain containing 1B [Source:HGNC Symbol;Acc:HGNC:29214]	protein_coding	45.8	123358428	123627774	3849	11	q24.1	GRAMD1B		269346
ENSG00000023191	10738.2127112927	0.0405062050682755	0.0296551756325361	1.36590676683884	0.171968228551767	0.310969436711346	ribonuclease/angiogenin inhibitor 1 [Source:HGNC Symbol;Acc:HGNC:10074]	protein_coding	60.36	494512	507300	2973	11	p15.5	RNH1		12788
ENSG00000023228	6603.68496552587	0.0139285272188616	0.0368022091550867	0.378469867397525	0.705081574289152	0.813983971683983	NADH:ubiquinone oxidoreductase core subunit S1 [Source:HGNC Symbol;Acc:HGNC:7707]	protein_coding	40.76	206114817	206159509	11660	2	q33.3	NDUFS1		44692
ENSG00000023287	2860.34851850071	0.0729927720166159	0.0429937681023594	1.6977523775733	0.0895545075210313	0.193554084695743	RB1 inducible coiled-coil 1 [Source:HGNC Symbol;Acc:HGNC:15574]	protein_coding	37.73	52622458	52745843	6636	8	q11.23	RB1CC1		123385
ENSG00000023318	3979.52966837665	0.0158476719501282	0.0330230108427474	0.479897851398024	0.631300029114514	0.760682080080286	endoplasmic reticulum protein 44 [Source:HGNC Symbol;Acc:HGNC:18311]	protein_coding	37.85	99979185	100099000	4808	9	q31.1	ERP44		119815
ENSG00000023330	2342.42391716993	0.040482249808851	0.036429469430606	1.11125005226785	0.266460732241851	0.423055461937891	5'-aminolevulinate synthase 1 [Source:HGNC Symbol;Acc:HGNC:396]	protein_coding	45.47	52198086	52214327	2125	3	p21.2	ALAS1		16241
ENSG00000023445	10309.1437750387	0.284986699056175	0.0970161895044279	2.93751692899841	0.00330852107767329	0.0154496033172387	baculoviral IAP repeat containing 3 [Source:HGNC Symbol;Acc:HGNC:591]	protein_coding	37.6	102317450	102339403	1009	11	q22.2	BIRC3		21953
ENSG00000023516	5776.98626717787	0.00435805726918642	0.0418642577603272	0.10409971422726	0.917090217640838	0.952606770045953	A-kinase anchoring protein 11 [Source:HGNC Symbol;Acc:HGNC:369]	protein_coding	36.45	42272152	42323261	9915	13	q14.11	AKAP11		51109
ENSG00000023572	348.491709208441	0.236154365037853	0.0402782004580517	5.86308132816906	4.54355537335784e-09	1.87603748202233e-07	glutaredoxin 2 [Source:HGNC Symbol;Acc:HGNC:16065]	protein_coding	39.59	193090866	193106114	5612	1	q31.2	GLRX2		15248
ENSG00000023608	542.14489976982	0.0875185901592784	0.0625989808297462	1.3980833074153	0.162088051928389	0.2980618686935	small nuclear RNA activating complex polypeptide 1 [Source:HGNC Symbol;Acc:HGNC:11134]	protein_coding	39.55	61762420	61796428	2593	14	q23.2	SNAPC1		34008
ENSG00000023697	3229.56812659698	0.159753701151544	0.0571358445487264	2.79603290042039	0.00517341336189817	0.0220246071460939	deoxyribose-phosphate aldolase [Source:HGNC Symbol;Acc:HGNC:24269]	protein_coding	39.11	15911302	16037381	1644	12	p12.3	DERA		126079
ENSG00000023734	9350.86840489404	0.0647943762049434	0.0336231729802131	1.9270750039883	0.0539702833304557	0.132172621129385	serine/threonine kinase receptor associated protein [Source:HGNC Symbol;Acc:HGNC:30796]	protein_coding	36.48	15882387	15903478	1698	12	p12.3	STRAP		21091
ENSG00000023839	1220.51006010874	-0.00115198247454492	0.0972365187859152	-0.0118472204571745	0.990547506829328	0.993556266366535	ATP binding cassette subfamily C member 2 [Source:HGNC Symbol;Acc:HGNC:53]	protein_coding	45.05	99782640	99852594	1130	10	q24.2	ABCC2		69954
ENSG00000023892	657.449372033305	0.131121977678237	0.0357741478276511	3.66527186922642	0.000247075971833166	0.00191649225379387	DEF6 guanine nucleotide exchange factor [Source:HGNC Symbol;Acc:HGNC:2760]	protein_coding	48.5	35297818	35321771	2296	6	p21.31	DEF6		23953
ENSG00000023902	2703.64657929061	0.10575836427604	0.0361297477458001	2.92718247080299	0.00342048135331431	0.0158357063966423	pleckstrin homology domain containing O1 [Source:HGNC Symbol;Acc:HGNC:24310]	protein_coding	51.63	150149183	150164720	1809	1	q21.2	PLEKHO1		15537
ENSG00000023909	2128.80245989628	0.0561354661250545	0.0559015473891886	1.00418447693831	0.315289702887992	0.474645700785179	glutamate-cysteine ligase modifier subunit [Source:HGNC Symbol;Acc:HGNC:4312]	protein_coding	36.37	93885199	93909456	4883	1	p22.1	GCLM		24257
ENSG00000024048	3179.63877825219	9.69368980361374e-05	0.031745749952709	0.0030535393928492	0.997563631848801	0.998173418245834	ubiquitin protein ligase E3 component n-recognin 2 [Source:HGNC Symbol;Acc:HGNC:21289]	protein_coding	39.11	42564029	42693505	7891	6	p21.1	UBR2		129476
ENSG00000024422	14102.5755533177	-0.162970005815004	0.054417597915609	-2.99480337349214	0.00274621809372874	0.0132548723994457	EH domain containing 2 [Source:HGNC Symbol;Acc:HGNC:3243]	protein_coding	52.89	47713422	47743134	1766	19	q13.33	EHD2		29712
ENSG00000024526	166.991038623779	0.414508302228398	0.0624938580604957	6.63278464624705	3.29412254581411e-11	2.53335196923818e-09	DEP domain containing 1 [Source:HGNC Symbol;Acc:HGNC:22949]	protein_coding	34.94	68474152	68497221	5299	1	p31.3	DEPDC1		23069
ENSG00000024862	2114.35891683437	-0.0617009602046623	0.0384391274908282	-1.60516026851505	0.108458538713045	0.222104581990987	coiled-coil domain containing 28A [Source:HGNC Symbol;Acc:HGNC:21098]	protein_coding	38.91	138773769	138793319	1247	6	q24.1	CCDC28A		19550
ENSG00000025039	3626.35833983448	-0.236710068801797	0.0757006549572385	-3.12692233555322	0.00176646584858239	0.00930663679381379	Ras related GTP binding D [Source:HGNC Symbol;Acc:HGNC:19903]	protein_coding	42.23	89364616	89412273	4923	6	q15	RRAGD		47657
ENSG00000025156	534.778151820077	0.000641903934519573	0.0391389107023871	0.016400659165009	0.986914753882998	0.991681572311561	heat shock transcription factor 2 [Source:HGNC Symbol;Acc:HGNC:5225]	protein_coding	35.55	122399551	122433119	2596	6	q22.31	HSF2		33568
ENSG00000025293	1999.8001796561	0.0690004606747725	0.0287217126484551	2.40237974383063	0.0162887892583521	0.0533760467074475	PHD finger protein 20 [Source:HGNC Symbol;Acc:HGNC:16098]	protein_coding	44.08	35771974	35950370	919	20	q11.22	PHF20		178396
ENSG00000025423	29.2099387728683	-0.36176893268698	0.124028737297811	-2.91681541365951	0.0035362497910792	0.0163019106135915	hydroxysteroid 17-beta dehydrogenase 6 [Source:HGNC Symbol;Acc:HGNC:23316]	protein_coding	44.92	56752161	56787790	1525	12	q13.3	HSD17B6		35629
ENSG00000025434	2182.75858856799	-0.0260233397850396	0.0429007527407209	-0.606594013450458	0.544120374137917	0.690663431722151	nuclear receptor subfamily 1 group H member 3 [Source:HGNC Symbol;Acc:HGNC:7966]	protein_coding	50.86	47248300	47269033	569	11	p11.2	NR1H3		20733
ENSG00000025708	6276.58717611551	0.239142937141004	0.0514396863541736	4.64899679781194	3.3355339061787e-06	5.58572845155436e-05	thymidine phosphorylase [Source:HGNC Symbol;Acc:HGNC:3148]	protein_coding	64.42	50525752	50530032	259	22	q13.33	TYMP		4280
ENSG00000025770	2466.34625453327	0.12469512350711	0.0292148899534702	4.26820445689541	1.97052678517207e-05	0.000240279597708219	non-SMC condensin II complex subunit H2 [Source:HGNC Symbol;Acc:HGNC:25071]	protein_coding	55.48	50508224	50524780	3337	22	q13.33	NCAPH2		16556
ENSG00000025772	2143.68659345613	0.114330923395081	0.0319383119313088	3.57974221182941	0.000343933330736566	0.00249821224613351	translocase of outer mitochondrial membrane 34 [Source:HGNC Symbol;Acc:HGNC:15746]	protein_coding	44.95	44942130	44960397	1973	20	q13.12	TOMM34		18267
ENSG00000025796	5606.4239510686	0.0267708149128052	0.0345847284308613	0.774064627002147	0.438892574352157	0.596424906122809	SEC63 homolog, protein translocation regulator [Source:HGNC Symbol;Acc:HGNC:21082]	protein_coding	39.82	107867756	107958208	6430	6	q21	SEC63		90452
ENSG00000025800	4310.63195042527	0.0278563053074288	0.0279955110021949	0.995027570857513	0.319722855141335	0.479274158926415	karyopherin subunit alpha 6 [Source:HGNC Symbol;Acc:HGNC:6399]	protein_coding	44.21	32108056	32176563	7355	1	p35.2	KPNA6		68507
ENSG00000026025	101612.945094052	0.0674192542973966	0.0759435247590409	0.887755137930577	0.374672479474563	0.536706419882921	vimentin [Source:HGNC Symbol;Acc:HGNC:12692]	protein_coding	46.3	17228241	17237593	2154	10	p13	VIM		9352
ENSG00000026036	109.429066705438	-0.12058677295408	0.0863191406187093	-1.39698764479988	0.162417286532488	0.298374879266692	RTEL1-TNFRSF6B readthrough (NMD candidate) [Source:HGNC Symbol;Acc:HGNC:44095]	protein_coding	59.83	63659300	63698684	4824	20	q13.33	RTEL1-TNFRSF6B		39384
ENSG00000026103	1694.10431342649	-0.0242256037698303	0.063042113872964	-0.384276514246449	0.700773513106517	0.811066705245338	Fas cell surface death receptor [Source:HGNC Symbol;Acc:HGNC:11920]	protein_coding	37.94	88990531	89017059	1464	10	q23.31	FAS		26528
ENSG00000026297	10171.9598220638	0.0143482659413804	0.110969496788828	0.129299189025654	0.897120913111897	0.942952498872215	ribonuclease T2 [Source:HGNC Symbol;Acc:HGNC:21686]	protein_coding	48.85	166922113	166957191	8614	6	q27	RNASET2		35078
ENSG00000026508	9070.94278458242	0.340730615795734	0.0820345563619813	4.15350104768342	3.27426713010176e-05	0.000367692267959594	CD44 molecule (Indian blood group) [Source:HGNC Symbol;Acc:HGNC:1681]	protein_coding	41.56	35138882	35232402	1025	11	p13	CD44		93520
ENSG00000026559	35.8461297013136	0.421435041352554	0.16209489015221	2.59992798635922	0.00932433254872753	0.0349033320111192	potassium voltage-gated channel modifier subfamily G member 1 [Source:HGNC Symbol;Acc:HGNC:6248]	protein_coding	52.17	51003656	51023107	2189	20	q13.13	KCNG1		19451
ENSG00000026652	514.437844258412	-0.00556270695191964	0.0560168462319425	-0.0993041794764165	0.920896760079756	0.954361459050594	1-acylglycerol-3-phosphate O-acyltransferase 4 [Source:HGNC Symbol;Acc:HGNC:20885]	protein_coding	45.36	161129967	161274061	7923	6	q26	AGPAT4		144094
ENSG00000026751	848.241056440914	-0.0269802893736064	0.0657362942727148	-0.410432161899414	0.681488957518681	0.797412843499829	SLAM family member 7 [Source:HGNC Symbol;Acc:HGNC:21394]	protein_coding	43.99	160739057	160754821	524	1	q23.3	SLAMF7		15764
ENSG00000026950	4228.14015966284	0.0194746383286167	0.0434058311984745	0.448664103206971	0.653673983504808	0.777366634689082	butyrophilin subfamily 3 member A1 [Source:HGNC Symbol;Acc:HGNC:1138]	protein_coding	44.46	26402237	26415208	1758	6	p22.2	BTN3A1		12971
ENSG00000027001	1071.61473381949	0.203859012308449	0.0501406442847913	4.06574377366515	4.78795172315176e-05	0.000502224257347017	mitochondrial intermediate peptidase [Source:HGNC Symbol;Acc:HGNC:7104]	protein_coding	39.76	23730189	23889400	543	13	q12.12	MIPEP		159211
ENSG00000027075	2902.87795135044	-0.115428477224483	0.0437461015250576	-2.63860031409579	0.0083249066413103	0.0319584244306937	protein kinase C eta [Source:HGNC Symbol;Acc:HGNC:9403]	protein_coding	42.48	61187559	61550976	582	14	q23.1	PRKCH		363417
ENSG00000027644	39.7858175778906	0.192543597007795	0.165738721471269	1.16172971106919	0.245345273129401	0.40000178308759	insulin receptor related receptor [Source:HGNC Symbol;Acc:HGNC:6093]	protein_coding	55.62	156840063	156859117	5200	1	q23.1	INSRR		19054
ENSG00000027697	6787.00734633938	-0.0405576039408053	0.0417114541929655	-0.972337328571132	0.330882759072878	0.492003530786731	interferon gamma receptor 1 [Source:HGNC Symbol;Acc:HGNC:5439]	protein_coding	38.8	137197485	137219449	2074	6	q23.3	IFNGR1		21964
ENSG00000027847	2523.78875549324	-0.018240266081149	0.0334271705612176	-0.545671852415518	0.585291523708357	0.724448936324601	beta-1,4-galactosyltransferase 7 [Source:HGNC Symbol;Acc:HGNC:930]	protein_coding	57.85	177600132	177610330	1698	5	q35.3	B4GALT7		10198
ENSG00000027869	333.37502919203	0.265498100054578	0.066968555893065	3.9645188180334	7.35441453545151e-05	0.000713756487241457	SH2 domain containing 2A [Source:HGNC Symbol;Acc:HGNC:10821]	protein_coding	55.53	156806243	156816848	1599	1	q23.1	SH2D2A		10605
ENSG00000028116	1144.27003896481	0.0854490157715793	0.031126938950901	2.74517889171064	0.00604779205015962	0.0248575282669555	VRK serine/threonine kinase 2 [Source:HGNC Symbol;Acc:HGNC:12719]	protein_coding	35.24	57907629	58159920	2657	2	p16.1	VRK2		252291
ENSG00000028137	3749.62237381559	0.145962636607367	0.0476408574239879	3.06381212471363	0.00218536104241246	0.0110507490293633	TNF receptor superfamily member 1B [Source:HGNC Symbol;Acc:HGNC:11917]	protein_coding	55.4	12166991	12209228	3687	1	p36.22	TNFRSF1B		42237
ENSG00000028203	3299.49071878374	0.103681341855212	0.033734041263028	3.07349306437368	0.00211568605525842	0.0107520318254552	vezatin, adherens junctions transmembrane protein [Source:HGNC Symbol;Acc:HGNC:18258]	protein_coding	38.6	95217746	95302799	571	12	q22	VEZT		85053
ENSG00000028277	409.580966365207	0.121046370903153	0.0734493166568719	1.64802582805007	0.0993473712385413	0.209120481656221	POU class 2 homeobox 2 [Source:HGNC Symbol;Acc:HGNC:9213]	protein_coding	51.31	42086110	42196585	6901	19	q13.2	POU2F2		110475
ENSG00000028310	1569.15493289391	0.0510889515008605	0.0324445492796959	1.57465437600739	0.115336244254798	0.231714898541861	bromodomain containing 9 [Source:HGNC Symbol;Acc:HGNC:25818]	protein_coding	55.12	850291	892801	750	5	p15.33	BRD9		42510
ENSG00000028528	6937.68265767756	-0.00262300845591116	0.0231777630165234	-0.113169180910221	0.909896428739075	0.948621127382314	sorting nexin 1 [Source:HGNC Symbol;Acc:HGNC:11172]	protein_coding	43.68	64094123	64146090	1869	15	q22.31	SNX1		51967
ENSG00000028839	391.994529670675	-0.00334830317270916	0.0446762932439841	-0.0749458589687277	0.9402577889501	0.96522896159244	TATA-box binding protein like 1 [Source:HGNC Symbol;Acc:HGNC:11589]	protein_coding	37.6	133952170	133990432	991	6	q23.2	TBPL1		38262
ENSG00000029153	201.583922136527	0.437252686099647	0.0710074054293962	6.15784626202706	7.37408869373377e-10	3.88504341666292e-08	aryl hydrocarbon receptor nuclear translocator like 2 [Source:HGNC Symbol;Acc:HGNC:18984]	protein_coding	39.26	27332854	27425289	6785	12	p11.23	ARNTL2		92435
ENSG00000029363	7466.76383567497	-0.0295488130351831	0.0264592056983261	-1.11676871074979	0.264093230446822	0.420677417341767	BCL2 associated transcription factor 1 [Source:HGNC Symbol;Acc:HGNC:16863]	protein_coding	35.59	136256627	136289851	7719	6	q23.3	BCLAF1		33224
ENSG00000029364	5878.66959421663	-0.0638191436711599	0.0330364374782525	-1.9317804382864	0.0533866115255098	0.131020046162197	solute carrier family 39 member 9 [Source:HGNC Symbol;Acc:HGNC:20182]	protein_coding	40.2	69398015	69462390	944	14	q24.1	SLC39A9		64375
ENSG00000029534	655.303118273203	-0.0945718608709968	0.13986764631017	-0.676152515366381	0.498943817227566	0.651814678981168	ankyrin 1 [Source:HGNC Symbol;Acc:HGNC:492]	protein_coding	49.32	41653220	41896762	8237	8	p11.21	ANK1		243542
ENSG00000029559	56.4980611252887	-0.0578923834308126	0.221180375427054	-0.261742857245062	0.79351969672085	0.877486077183781	integrin binding sialoprotein [Source:HGNC Symbol;Acc:HGNC:5341]	protein_coding	36.14	87799554	87812435	1573	4	q22.1	IBSP		12881
ENSG00000029639	299.868183542205	0.033838128769925	0.0426227539073039	0.793898227306387	0.427254681769564	0.58589928064012	transcription factor B1, mitochondrial [Source:HGNC Symbol;Acc:HGNC:17037]	protein_coding	38.43	155256134	155314493	2799	6	q25.3	TFB1M		58359
ENSG00000029725	2747.91827658426	-0.0249316616641815	0.0313170576419912	-0.796104855992348	0.425971091927721	0.58487920666306	rabaptin, RAB GTPase binding effector protein 1 [Source:HGNC Symbol;Acc:HGNC:17677]	protein_coding	41.34	5282265	5386340	551	17	p13.2	RABEP1		104075
ENSG00000029993	1123.62201747131	0.137461286660475	0.0509353942920719	2.69873804985683	0.00696029385830428	0.0276418718645873	high mobility group box 3 [Source:HGNC Symbol;Acc:HGNC:5004]	protein_coding	51.17	150980509	150990771	707	X	q28	HMGB3		10262
ENSG00000030066	2956.87865066679	0.0223923045363508	0.0309152086839969	0.724313549529494	0.468873260420922	0.624202674284215	nucleoporin 160 [Source:HGNC Symbol;Acc:HGNC:18017]	protein_coding	41.86	47778087	47848555	5376	11	p11.2	NUP160		70468
ENSG00000030110	1604.74960679754	0.0954383142538622	0.0321127319579424	2.97197741938794	0.00295888444903145	0.0141341825005691	BCL2 antagonist/killer 1 [Source:HGNC Symbol;Acc:HGNC:949]	protein_coding	57.18	33572547	33580293	2170	6	p21.31	BAK1		7746
ENSG00000030419	447.588146047321	0.0739184368299576	0.0593408716026918	1.24565809084955	0.212889945763226	0.362798272411245	IKAROS family zinc finger 2 [Source:HGNC Symbol;Acc:HGNC:13177]	protein_coding	34.84	212999691	213152427	3747	2	q34	IKZF2		152736
ENSG00000030582	18056.6566867496	0.0272310309799568	0.0303160853798356	0.898237046068924	0.369059186970613	0.530962268549707	granulin precursor [Source:HGNC Symbol;Acc:HGNC:4601]	protein_coding	57.73	44345246	44353106	588	17	q21.31	GRN		7860
ENSG00000031003	1676.11367564148	-0.089454777198766	0.0468776467373929	-1.90826083271391	0.0563575125955643	0.136739437333765	family with sequence similarity 13 member B [Source:HGNC Symbol;Acc:HGNC:1335]	protein_coding	40.05	137937960	138051961	5465	5	q31.2	FAM13B		114001
ENSG00000031081	2944.48759308531	-0.240595777266007	0.0426344373260852	-5.64322628268397	1.66892764471618e-08	5.95201953644162e-07	Rho GTPase activating protein 31 [Source:HGNC Symbol;Acc:HGNC:29216]	protein_coding	43.44	119294383	119420714	9307	3	q13.32	ARHGAP31		126331
ENSG00000031691	153.961757747518	0.0102665154185142	0.0494142065956979	0.207764449250675	0.835412892253439	0.906097659949432	centromere protein Q [Source:HGNC Symbol;Acc:HGNC:21347]	protein_coding	37.99	49463370	49493107	1741	6	p12.3	CENPQ		29737
ENSG00000031698	7176.06518597053	0.0168430957827438	0.0327762991047887	0.513880341672954	0.607335652410141	0.741385363097822	seryl-tRNA synthetase 1 [Source:HGNC Symbol;Acc:HGNC:10537]	protein_coding	43.12	109213918	109238182	1914	1	p13.3	SARS1		24264
ENSG00000031823	2512.39179867289	0.0134471008834488	0.021180359432594	0.634885395889709	0.525503162530743	0.674898284003669	RAN binding protein 3 [Source:HGNC Symbol;Acc:HGNC:9850]	protein_coding	52.74	5916139	5978142	3186	19	p13.3	RANBP3		62003
ENSG00000032219	1773.72102469371	-0.112567868647817	0.0408928223107606	-2.75275371781311	0.00590963347456679	0.0244133458227585	AT-rich interaction domain 4A [Source:HGNC Symbol;Acc:HGNC:9885]	protein_coding	37.46	58298504	58373887	5562	14	q23.1	ARID4A		75383
ENSG00000032389	1592.0471700814	0.0571392243911218	0.0307490486868645	1.85824364756789	0.0631344222856724	0.149058965579748	EARP complex and GARP complex interacting protein 1 [Source:HGNC Symbol;Acc:HGNC:12383]	protein_coding	48.26	3188925	3377830	2932	2	p25.3	EIPR1		188905
ENSG00000032444	3205.89996834331	0.0773038341294412	0.0307808603333173	2.51142538877535	0.0120244701474746	0.0424423979930109	patatin like phospholipase domain containing 6 [Source:HGNC Symbol;Acc:HGNC:16268]	protein_coding	55.88	7534004	7561764	4617	19	p13.2	PNPLA6		27760
ENSG00000032742	960.273121775743	0.0787025008652295	0.0479952351884132	1.63979821239066	0.101047130012774	0.211573132737714	intraflagellar transport 88 [Source:HGNC Symbol;Acc:HGNC:20606]	protein_coding	38.71	20567138	20691444	2850	13	q12.11	IFT88		124306
ENSG00000033011	1086.36694580961	0.0336529725883904	0.0322503840633463	1.04349059912865	0.296721132529983	0.45496492653917	ALG1 chitobiosyldiphosphodolichol beta-mannosyltransferase [Source:HGNC Symbol;Acc:HGNC:18294]	protein_coding	49.38	5033702	5087379	2265	16	p13.3	ALG1		53677
ENSG00000033030	1521.77100864113	0.0493038259929856	0.0283803446194006	1.73725254764108	0.0823426033778547	0.181952028009709	zinc finger CCHC-type containing 8 [Source:HGNC Symbol;Acc:HGNC:25265]	protein_coding	42.68	122471599	122501073	4255	12	q24.31	ZCCHC8		29474
ENSG00000033050	3307.60664592397	0.109391123146243	0.0295415306954704	3.70296056334738	0.000213098018371768	0.00169009850641187	ATP binding cassette subfamily F member 2 [Source:HGNC Symbol;Acc:HGNC:71]	protein_coding	48.3	151211484	151227205	4527	7	q36.1	ABCF2		15721
ENSG00000033100	3697.83869942591	0.103140548508311	0.0293874044385413	3.50968554313846	0.00044863692496801	0.00308475905993894	chondroitin polymerizing factor 2 [Source:HGNC Symbol;Acc:HGNC:29270]	protein_coding	56.82	151232489	151238827	548	7	q36.1	CHPF2		6338
ENSG00000033122	274.074065382491	-0.395946227389234	0.108010736424435	-3.66580434960964	0.000246562381815934	0.00191433864580247	leucine rich repeat containing 7 [Source:HGNC Symbol;Acc:HGNC:18531]	protein_coding	35.38	69567922	70151945	27923	1	p31.1	LRRC7		584023
ENSG00000033170	1946.93671697182	0.227041470017795	0.0579830097786886	3.91565513560565	9.01590477693685e-05	0.000839363665033587	fucosyltransferase 8 [Source:HGNC Symbol;Acc:HGNC:4019]	protein_coding	37.41	65410592	65744121	5166	14	q23.3	FUT8		333529
ENSG00000033178	2856.75764905971	0.140954105793112	0.0427515848693186	3.29704983391785	0.000977061634514328	0.00580123642270911	ubiquitin like modifier activating enzyme 6 [Source:HGNC Symbol;Acc:HGNC:25581]	protein_coding	35.51	67612652	67701155	9540	4	q13.2	UBA6		88503
ENSG00000033327	2434.50169145501	0.0507456436312958	0.0475964378158842	1.06616473752917	0.286349179356444	0.443906114968483	GRB2 associated binding protein 2 [Source:HGNC Symbol;Acc:HGNC:14458]	protein_coding	41.71	78215293	78418348	6052	11	q14.1	GAB2		203055
ENSG00000033627	5381.41670777566	-0.0744589992067739	0.0335634143341383	-2.21845723040875	0.0265236726722793	0.0770080872114383	ATPase H+ transporting V0 subunit a1 [Source:HGNC Symbol;Acc:HGNC:865]	protein_coding	45.46	42458844	42522582	3028	17	q21.2	ATP6V0A1		63738
ENSG00000033800	1929.73328598199	-0.0782944161255098	0.0304508648186775	-2.57117216840051	0.0101354925250077	0.0371804917429145	protein inhibitor of activated STAT 1 [Source:HGNC Symbol;Acc:HGNC:2752]	protein_coding	38.06	68054309	68198603	7980	15	q23	PIAS1		144294
ENSG00000033867	2143.8695926967	-0.0618277722947987	0.11419853590181	-0.541405997953946	0.588227773937719	0.726808199778221	solute carrier family 4 member 7 [Source:HGNC Symbol;Acc:HGNC:11033]	protein_coding	36.85	27372721	27484420	6447	3	p24.1	SLC4A7		111699
ENSG00000034053	258.32169296065	-0.00384060453404276	0.096438240431782	-0.0398244982161356	0.968233044969145	0.980956860075749	amyloid beta precursor protein binding family A member 2 [Source:HGNC Symbol;Acc:HGNC:579]	protein_coding	48.63	28884483	29118315	3138	15	q13.1	APBA2		233832
ENSG00000034152	3096.86330375454	-0.0845149453056915	0.0479464973725453	-1.76269279169672	0.0779523171685545	0.174209096638773	mitogen-activated protein kinase kinase 3 [Source:HGNC Symbol;Acc:HGNC:6843]	protein_coding	56.98	21284672	21315232	2401	17	p11.2	MAP2K3		30560
ENSG00000034239	10.45094844209	-0.0131399645315894	0.123026573963346	-0.106805904677995	0.914942963018644	0.951716632109201	EF-hand calcium binding domain 1 [Source:HGNC Symbol;Acc:HGNC:25678]	protein_coding	40.09	48710789	48735311	1661	8	q11.21	EFCAB1		24522
ENSG00000034510	41896.7593776725	0.162152927989053	0.0508138879201514	3.19111437101328	0.00141725165226307	0.00778792501228336	thymosin beta 10 [Source:HGNC Symbol;Acc:HGNC:11879]	protein_coding	63.48	84905656	84906671	461	2	p11.2	TMSB10		1015
ENSG00000034533	553.681325748706	0.032957926176549	0.0323023284989084	1.02029567861223	0.307588252198498	0.466470520413554	asteroid homolog 1 [Source:HGNC Symbol;Acc:HGNC:25021]	protein_coding	39.7	131013875	131027649	2504	3	q22.1	ASTE1		13774
ENSG00000034677	5269.87052004637	0.128020296133635	0.0621128133162578	2.06109318349176	0.0392941510120544	0.103983396685031	ring finger protein 19A, RBR E3 ubiquitin protein ligase [Source:HGNC Symbol;Acc:HGNC:13432]	protein_coding	38.61	100257060	100336218	4330	8	q22.2	RNF19A		79158
ENSG00000034693	1001.75983284874	-0.097817126512723	0.0437818682730431	-2.23419260920279	0.0254704025314721	0.0747798483586391	peroxisomal biogenesis factor 3 [Source:HGNC Symbol;Acc:HGNC:8858]	protein_coding	35.1	143450805	143490616	784	6	q24.2	PEX3		39811
ENSG00000034713	4934.3906074101	-0.00358493781978577	0.0207705503210729	-0.172597151465392	0.862968091096516	0.922953809843727	GABA type A receptor associated protein like 2 [Source:HGNC Symbol;Acc:HGNC:13291]	protein_coding	47.12	75566375	75577881	571	16	q23.1	GABARAPL2		11506
ENSG00000034971	101.044440056995	-0.502253723130473	0.149210527355969	-3.36607431144757	0.000762461649497558	0.00474222506186159	myocilin [Source:HGNC Symbol;Acc:HGNC:7610]	protein_coding	45.72	171635417	171652688	1571	1	q24.3	MYOC		17271
ENSG00000035115	3771.96661411787	-0.216045264233735	0.0780026599659614	-2.76971662668955	0.00561050814842276	0.0234100580417732	SH3 and SYLF domain containing 1 [Source:HGNC Symbol;Acc:HGNC:29546]	protein_coding	40.78	217730	266398	500	2	p25.3	SH3YL1		48668
ENSG00000035141	2258.05834891271	-0.00198071972266451	0.028281358753587	-0.0700362291614893	0.944164823721627	0.967354627764291	family with sequence similarity 136 member A [Source:HGNC Symbol;Acc:HGNC:25911]	protein_coding	48.46	70295975	70302090	1810	2	p13.3	FAM136A		6115
ENSG00000035403	9907.52895886311	-0.184698932810732	0.0552640397481476	-3.34211783381115	0.000831417574654849	0.00507959826201967	vinculin [Source:HGNC Symbol;Acc:HGNC:12665]	protein_coding	41.45	73995193	74121363	7995	10	q22.2	VCL		126170
ENSG00000035499	50.0757945554068	0.558444578174794	0.0712337512557001	7.83960648331162	4.51960555588777e-15	9.05660553639043e-13	DEP domain containing 1B [Source:HGNC Symbol;Acc:HGNC:24902]	protein_coding	38.63	60596912	60700190	2504	5	q12.1	DEPDC1B		103278
ENSG00000035664	261.238859469594	-0.070392171771291	0.110706151036268	-0.635846979706036	0.524876163332583	0.674359897260319	death associated protein kinase 2 [Source:HGNC Symbol;Acc:HGNC:2675]	protein_coding	46.89	63907036	64072033	2603	15	q22.31	DAPK2		164997
ENSG00000035681	1469.20030782272	0.13635446330985	0.042284000779566	3.22472946731532	0.00126091760704843	0.00710448264221348	neutral sphingomyelinase activation associated factor [Source:HGNC Symbol;Acc:HGNC:8017]	protein_coding	38.41	58583508	58659853	3574	8	q12.1	NSMAF		76345
ENSG00000035687	2276.90399882956	0.0258919965768243	0.0360483611706825	0.718257244878077	0.472598687221636	0.627283381381078	adenylosuccinate synthase 2 [Source:HGNC Symbol;Acc:HGNC:292]	protein_coding	38.09	244408494	244451909	2555	1	q44	ADSS2		43415
ENSG00000035720	86.7991007088118	0.411724233767607	0.110923281030391	3.71179278094742	0.00020579643969021	0.00164505360928721	signal transducing adaptor family member 1 [Source:HGNC Symbol;Acc:HGNC:24133]	protein_coding	37.8	67558727	67607337	1951	4	q13.2	STAP1		48610
ENSG00000035862	15509.5824779167	-0.125045297833725	0.0542529444695266	-2.30485735025795	0.0211745639108093	0.0648600301761475	TIMP metallopeptidase inhibitor 2 [Source:HGNC Symbol;Acc:HGNC:11821]	protein_coding	52.6	78852977	78925387	3345	17	q25.3	TIMP2		72410
ENSG00000035928	3354.895114697	0.0481465364843725	0.0391194329601253	1.2307575248713	0.218413566021362	0.369533618582904	replication factor C subunit 1 [Source:HGNC Symbol;Acc:HGNC:9969]	protein_coding	39.26	39287456	39366375	4870	4	p14	RFC1		78919
ENSG00000036054	2426.22692739863	0.100081276661238	0.0419440403837371	2.38606666753169	0.0170296636000106	0.0551449387739129	TBC1 domain family member 23 [Source:HGNC Symbol;Acc:HGNC:25622]	protein_coding	36.47	100260992	100325251	587	3	q12.1	TBC1D23		64259
ENSG00000036257	4006.01668666064	0.042849565032072	0.0377524619851591	1.13501379191949	0.256369539721005	0.411943623495397	cullin 3 [Source:HGNC Symbol;Acc:HGNC:2553]	protein_coding	37.23	224470150	224585397	6756	2	q36.2	CUL3		115247
ENSG00000036448	393.297485240643	0.0796781968974332	0.107718394570558	0.739689792213179	0.459488243368892	0.615012906141825	myomesin 2 [Source:HGNC Symbol;Acc:HGNC:7614]	protein_coding	46.64	2045046	2165552	5008	8	p23.3	MYOM2		120506
ENSG00000036473	3.52557712318009	-0.214863328278623	0.115036742158762	-1.86778001746686	0.0617927398638423	0.146522901065431	ornithine transcarbamylase [Source:HGNC Symbol;Acc:HGNC:8512]	protein_coding	39.3	38352586	38421446	1522	X	p11.4	OTC		68860
ENSG00000036530	106.207829724653	-0.273741521215663	0.076672482530949	-3.57027074355088	0.0003566124468945	0.002569604873782	cytochrome P450 family 46 subfamily A member 1 [Source:HGNC Symbol;Acc:HGNC:2641]	protein_coding	47.29	99684298	99727301	6609	14	q32.2	CYP46A1		43003
ENSG00000036549	2203.24553063924	0.0124145706644332	0.0366607468710178	0.338633872029693	0.734885562471467	0.835492750103307	zinc finger ZZ-type containing 3 [Source:HGNC Symbol;Acc:HGNC:24523]	protein_coding	37.17	77562416	77683419	4500	1	p31.1	ZZZ3		121003
ENSG00000036672	1516.27209602093	-0.239349941115159	0.121126755056317	-1.97602867346587	0.0481515297708442	0.121253084045855	ubiquitin specific peptidase 2 [Source:HGNC Symbol;Acc:HGNC:12618]	protein_coding	54.63	119355215	119381711	2903	11	q23.3	USP2		26496
ENSG00000036828	647.719120628671	-0.693144991466754	0.245915486543481	-2.81863090938031	0.00482289400729774	0.0208585024137581	calcium sensing receptor [Source:HGNC Symbol;Acc:HGNC:1514]	protein_coding	41.14	122183668	122291629	10062	3	q13.33	CASR		107961
ENSG00000037042	1500.53418501357	-0.102624943842749	0.0343617479909364	-2.98660428654034	0.00282094605077743	0.0135711507755604	tubulin gamma 2 [Source:HGNC Symbol;Acc:HGNC:12419]	protein_coding	51.91	42659284	42667006	1782	17	q21.2	TUBG2		7722
ENSG00000037241	1070.39533471105	0.0409623783201873	0.0335179030472774	1.22210444556777	0.221668132191901	0.37336607650799	ribosomal protein L26 like 1 [Source:HGNC Symbol;Acc:HGNC:17050]	protein_coding	46.12	172958729	172969771	695	5	q35.1	RPL26L1		11042
ENSG00000037280	4330.54091381973	-0.382986538703729	0.0494057814070709	-7.75185672195272	9.05585370989261e-15	1.59727541467856e-12	fms related receptor tyrosine kinase 4 [Source:HGNC Symbol;Acc:HGNC:3767]	protein_coding	60.24	180601506	180649624	5833	5	q35.3	FLT4		48118
ENSG00000037474	2751.47242400288	-0.00533156781461765	0.0318818164942368	-0.167229110536454	0.86718978003163	0.925660344729197	NOP2/Sun RNA methyltransferase 2 [Source:HGNC Symbol;Acc:HGNC:25994]	protein_coding	43.29	6599239	6633291	3056	5	p15.31	NSUN2		34052
ENSG00000037637	1335.01159504738	-0.0166489741896253	0.0311629440486417	-0.534255497928508	0.59316477692507	0.730601260210178	F-box protein 42 [Source:HGNC Symbol;Acc:HGNC:29249]	protein_coding	43.86	16246840	16352480	6227	1	p36.13	FBXO42		105640
ENSG00000037749	1688.76850605906	-0.0990040106030689	0.0352667365451645	-2.8072915245866	0.00499600060960797	0.0214527922445378	microfibril associated protein 3 [Source:HGNC Symbol;Acc:HGNC:7034]	protein_coding	43.54	154038959	154220478	1186	5	q33.2	MFAP3		181519
ENSG00000037757	1762.45375789235	-0.0232556795891119	0.0445306562430973	-0.522239768085987	0.60150340031028	0.736926815918075	methylthioribose-1-phosphate isomerase 1 [Source:HGNC Symbol;Acc:HGNC:28469]	protein_coding	52.2	13764522	13774282	3178	19	p13.13	MRI1		9760
ENSG00000037897	1717.86451620096	0.00783000721550477	0.0290713828209487	0.26933728139903	0.787670145385215	0.873771086215879	methyltransferase like 1 [Source:HGNC Symbol;Acc:HGNC:7030]	protein_coding	52.12	57768471	57772119	1378	12	q14.1	METTL1		3648
ENSG00000037965	763.897147832114	-0.0616345637987053	0.0687435170872024	-0.896587291577192	0.369939181849351	0.5317568521454	homeobox C8 [Source:HGNC Symbol;Acc:HGNC:5129]	protein_coding	51.76	54008985	54012769	2417	12	q13.13	HOXC8		3784
ENSG00000038002	1636.44666891481	-0.0759233572600211	0.0445988426948393	-1.7023616011634	0.0886876036110343	0.192089394526996	aspartylglucosaminidase [Source:HGNC Symbol;Acc:HGNC:318]	protein_coding	39.69	177430774	177442437	2037	4	q34.3	AGA		11663
ENSG00000038210	479.133366474825	0.176324949132121	0.0446830345748495	3.94612744657606	7.942534862224e-05	0.000761722891307972	phosphatidylinositol 4-kinase type 2 beta [Source:HGNC Symbol;Acc:HGNC:18215]	protein_coding	41.15	25160663	25279204	1388	4	p15.2	PI4K2B		118541
ENSG00000038219	3332.7096962891	-0.0170307957511845	0.0421571660536392	-0.403983411254808	0.686224917864996	0.800990630283074	biorientation of chromosomes in cell division 1 like 1 [Source:HGNC Symbol;Acc:HGNC:31792]	protein_coding	38.88	13568738	13627725	10567	4	p15.33	BOD1L1		58987
ENSG00000038274	8306.911842695	0.0077609534740998	0.035322472773668	0.219717162040971	0.826091437882825	0.899390443900558	methionine adenosyltransferase 2B [Source:HGNC Symbol;Acc:HGNC:6905]	protein_coding	38.26	163503114	163519354	2226	5	q34	MAT2B		16240
ENSG00000038295	1124.86604037841	-0.0856354801065158	0.0836470014760126	-1.023772264342	0.305942853622332	0.465044353769624	tolloid like 1 [Source:HGNC Symbol;Acc:HGNC:11843]	protein_coding	35.7	165873237	166104457	7291	4	q32.3	TLL1		231220
ENSG00000038358	2100.89770257371	0.0316840054514994	0.0286297061409686	1.10668287321888	0.268431062707454	0.424917652380632	enhancer of mRNA decapping 4 [Source:HGNC Symbol;Acc:HGNC:17157]	protein_coding	57.3	67873052	67884499	4767	16	q22.1	EDC4		11447
ENSG00000038382	5655.88246516339	0.148401716598881	0.054247424070468	2.73564540882357	0.00622580731756664	0.0253834611412447	trio Rho guanine nucleotide exchange factor [Source:HGNC Symbol;Acc:HGNC:12303]	protein_coding	43.38	14143342	14532128	605	5	p15.2	TRIO		388786
ENSG00000038427	33075.6577775955	0.0801441298480774	0.161911042025952	0.494988660719208	0.62060812475239	0.751364926189182	versican [Source:HGNC Symbol;Acc:HGNC:2464]	protein_coding	37.18	83471618	83582303	12345	5	q14.2	VCAN		110685
ENSG00000038532	2085.58427241865	-0.0223505886461868	0.0311545004871048	-0.717411234227234	0.47312038976457	0.627796595364272	C-type lectin domain containing 16A [Source:HGNC Symbol;Acc:HGNC:29013]	protein_coding	48.05	10944564	11182186	6812	16	p13.13	CLEC16A		237622
ENSG00000038945	4474.79913405079	0.145618063437373	0.0709040125355102	2.05373515870409	0.0400013317042168	0.105370449282961	macrophage scavenger receptor 1 [Source:HGNC Symbol;Acc:HGNC:7376]	protein_coding	35.52	16107878	16567490	3618	8	p22	MSR1		459612
ENSG00000039068	6864.77164502732	-0.320632858596873	0.115173545771531	-2.78391063198585	0.00537078301113838	0.0226394317650468	cadherin 1 [Source:HGNC Symbol;Acc:HGNC:1748]	protein_coding	46.88	68737292	68835537	4811	16	q22.1	CDH1		98245
ENSG00000039123	4326.27482791577	0.0582623654693107	0.0409482793145294	1.42282817360381	0.154785971988019	0.287557248881057	Mtr4 exosome RNA helicase [Source:HGNC Symbol;Acc:HGNC:18734]	protein_coding	36.82	55307989	55425579	3961	5	q11.2	MTREX		117590
ENSG00000039139	587.774517307605	-0.0976607130969759	0.121392642140062	-0.804502739006992	0.421106688130253	0.580764499493022	dynein axonemal heavy chain 5 [Source:HGNC Symbol;Acc:HGNC:2950]	protein_coding	39.64	13690328	14011818	15781	5	p15.2	DNAH5		321490
ENSG00000039319	2753.77756182834	-0.0947053791476626	0.0402753384815672	-2.35144837307839	0.0187004844932267	0.0590834816728173	zinc finger FYVE-type containing 16 [Source:HGNC Symbol;Acc:HGNC:20756]	protein_coding	37.74	80408013	80483379	6773	5	q14.1	ZFYVE16		75366
ENSG00000039523	6420.8907160888	-0.0649470648935411	0.043488271495987	-1.49343863665711	0.135322405656023	0.261320561297189	RHO family interacting cell polarization regulator 1 [Source:HGNC Symbol;Acc:HGNC:25836]	protein_coding	57.05	67518418	67546788	244	16	q22.1	RIPOR1		28370
ENSG00000039537	430.272386796868	-0.256840158916229	0.223121079991773	-1.15112457740748	0.24968098820106	0.40451012335649	complement C6 [Source:HGNC Symbol;Acc:HGNC:1339]	protein_coding	36.68	41142116	41261438	3691	5	p13.1	C6		119322
ENSG00000039560	3686.11285054576	0.0351941784849806	0.0532000528877288	0.661544050703351	0.508263474480391	0.660335580495861	retinoic acid induced 14 [Source:HGNC Symbol;Acc:HGNC:14873]	protein_coding	42.11	34656328	34832612	4986	5	p13.2	RAI14		176284
ENSG00000039600	14.4866380086725	-0.0304062063956164	0.106748886270448	-0.284838628841357	0.775767775998609	0.865418926242914	SRY-box transcription factor 30 [Source:HGNC Symbol;Acc:HGNC:30635]	protein_coding	40.71	157625679	157671480	2716	5	q33.3	SOX30		45801
ENSG00000039650	1629.07552296707	0.122551098637503	0.0336331229511269	3.64376209772685	0.000268681781110771	0.0020449808921597	polynucleotide kinase 3'-phosphatase [Source:HGNC Symbol;Acc:HGNC:9154]	protein_coding	59.53	49859882	49878351	548	19	q13.33	PNKP		18469
ENSG00000040199	575.810939793673	-0.0328502677297329	0.0550945949677826	-0.596252096034876	0.551006827810326	0.695955041509522	PH domain and leucine rich repeat protein phosphatase 2 [Source:HGNC Symbol;Acc:HGNC:29149]	protein_coding	41.82	71637835	71724701	3099	16	q22.2	PHLPP2		86866
ENSG00000040275	665.416873020639	0.146333942933509	0.0464622668750366	3.14952224193202	0.00163537659462837	0.00876974752182239	spindle apparatus coiled-coil protein 1 [Source:HGNC Symbol;Acc:HGNC:26010]	protein_coding	37.27	169583636	169604778	2529	5	q35.1	SPDL1		21142
ENSG00000040341	2744.46735713716	0.0975884706046003	0.0401396999510434	2.43122072969216	0.015048043996979	0.0501921089288752	staufen double-stranded RNA binding protein 2 [Source:HGNC Symbol;Acc:HGNC:11371]	protein_coding	38.25	73420369	73747708	2646	8	q21.11	STAU2		327339
ENSG00000040487	857.892952473899	0.110918441504807	0.0354003421951974	3.13325902029995	0.00172876809371641	0.00915857651215676	solute carrier family 66 member 1 [Source:HGNC Symbol;Acc:HGNC:26001]	protein_coding	54.93	19312326	19329300	1805	1	p36.13	SLC66A1		16974
ENSG00000040531	1196.95521650071	-0.00535295454672114	0.0364824292943765	-0.146726921706013	0.883347568132682	0.934790725713384	cystinosin, lysosomal cystine transporter [Source:HGNC Symbol;Acc:HGNC:2518]	protein_coding	54.27	3636459	3663103	2657	17	p13.2	CTNS		26644
ENSG00000040608	115.383132923645	0.0680929551185008	0.0814815630382695	0.835685430905633	0.403331893523052	0.563844793938014	reticulon 4 receptor [Source:HGNC Symbol;Acc:HGNC:18601]	protein_coding	60.45	20241415	20283246	1777	22	q11.21	RTN4R		41831
ENSG00000040633	3080.69852393682	0.0113703862385853	0.0288982882302223	0.393462275273935	0.693978081724062	0.806501635188452	PHD finger protein 23 [Source:HGNC Symbol;Acc:HGNC:28428]	protein_coding	59.52	7235029	7239722	1768	17	p13.1	PHF23		4693
ENSG00000040933	1237.41453153432	-0.00367429461666074	0.0313927793387425	-0.117042666946224	0.906826242482385	0.947159464261178	inositol polyphosphate-4-phosphatase type I A [Source:HGNC Symbol;Acc:HGNC:6074]	protein_coding	47.33	98444854	98594392	9996	2	q11.2	INPP4A		149538
ENSG00000041353	87.6827067440191	0.560314829071694	0.124129089176324	4.51396874648595	6.36255972669463e-06	9.6221115270339e-05	RAB27B, member RAS oncogene family [Source:HGNC Symbol;Acc:HGNC:9767]	protein_coding	37.74	54717860	54895516	432	18	q21.2	RAB27B		177656
ENSG00000041357	5132.48698956892	0.141814995055296	0.0219701047862233	6.45490754073344	1.08284993498955e-10	6.81062243995171e-09	proteasome 20S subunit alpha 4 [Source:HGNC Symbol;Acc:HGNC:9533]	protein_coding	42.32	78540405	78552417	944	15	q25.1	PSMA4		12012
ENSG00000041515	21.0474572420457	-0.0257608059945333	0.131413716138608	-0.19602828952316	0.844588023705638	0.912378939221079	myosin XVI [Source:HGNC Symbol;Acc:HGNC:29822]	protein_coding	38.48	108596152	109208005	6864	13	q33.3	MYO16		611853
ENSG00000041802	1878.92057423419	0.0632158381707657	0.0324005254884482	1.95107447233546	0.05104818741121	0.126873784212239	large 60S subunit nuclear export GTPase 1 [Source:HGNC Symbol;Acc:HGNC:25652]	protein_coding	41.68	194640791	194672463	3283	3	q29	LSG1		31672
ENSG00000041880	1693.24928365734	0.0907299870420706	0.0379316980309353	2.39193054231518	0.0167600137907852	0.0545566186124516	poly(ADP-ribose) polymerase family member 3 [Source:HGNC Symbol;Acc:HGNC:273]	protein_coding	59.21	51942345	51948867	2096	3	p21.2	PARP3		6522
ENSG00000041982	7396.47686535595	0.274988036920019	0.134917136342868	2.03819947839084	0.0415299876562556	0.108335307993775	tenascin C [Source:HGNC Symbol;Acc:HGNC:5318]	protein_coding	41.85	115019575	115118257	8500	9	q33.1	TNC		98682
ENSG00000041988	837.659206830807	0.127203804927272	0.0315339724443873	4.03386554458391	5.48667202500086e-05	0.000561363347728178	THAP domain containing 3 [Source:HGNC Symbol;Acc:HGNC:20855]	protein_coding	56.77	6624866	6635586	1366	1	p36.31	THAP3		10720
ENSG00000042062	861.112103283295	-0.413987602089751	0.146461783153012	-2.82659130032063	0.00470463304720463	0.0204396467086987	RIPOR family member 3 [Source:HGNC Symbol;Acc:HGNC:16168]	protein_coding	51.6	50586108	50691542	4391	20	q13.13	RIPOR3		105434
ENSG00000042088	555.429389549203	0.036505268847796	0.0382096874498122	0.955393024236197	0.339378980350896	0.500718454962623	tyrosyl-DNA phosphodiesterase 1 [Source:HGNC Symbol;Acc:HGNC:18884]	protein_coding	42.14	89954939	90044764	3040	14	q32.11	TDP1		89825
ENSG00000042286	1142.62317881376	0.111294143219481	0.0594610553337938	1.87171489968878	0.0612460570836562	0.145510947041946	apoptosis inducing factor mitochondria associated 2 [Source:HGNC Symbol;Acc:HGNC:21411]	protein_coding	50.25	70098223	70132934	2570	10	q22.1	AIFM2		34711
ENSG00000042317	452.38983940253	-0.19182557800854	0.0466798073760651	-4.10939095063399	3.96703989856974e-05	0.000430695913871692	spermatogenesis associated 7 [Source:HGNC Symbol;Acc:HGNC:20423]	protein_coding	37.9	88384924	88470350	2301	14	q31.3	SPATA7		85426
ENSG00000042429	1558.93907280201	0.0723600196557001	0.0311644255108338	2.32187882399903	0.020239461350267	0.0626886312904718	mediator complex subunit 17 [Source:HGNC Symbol;Acc:HGNC:2375]	protein_coding	39.79	93784227	93814963	2627	11	q21	MED17		30736
ENSG00000042445	5440.95733872534	-0.065290897556048	0.039858343621025	-1.63807352801303	0.101406356404104	0.212133678660487	retinol saturase [Source:HGNC Symbol;Acc:HGNC:25991]	protein_coding	51.29	85341955	85354531	2335	2	p11.2	RETSAT		12576
ENSG00000042493	6621.16466671053	0.0958580301158045	0.068361546844484	1.40222149059723	0.160849116099067	0.296097402942661	capping actin protein, gelsolin like [Source:HGNC Symbol;Acc:HGNC:1474]	protein_coding	51.32	85394753	85418432	1250	2	p11.2	CAPG		23679
ENSG00000042753	3209.00685038715	0.0957149545076246	0.0240933001032377	3.97267929662994	7.10687046754634e-05	0.000693881992038956	adaptor related protein complex 2 subunit sigma 1 [Source:HGNC Symbol;Acc:HGNC:565]	protein_coding	52.84	46838136	46850846	793	19	q13.32	AP2S1		12710
ENSG00000042781	74.5947806388122	0.20880656710523	0.108576140101474	1.92313492550097	0.0544631071557442	0.133018187810997	usherin [Source:HGNC Symbol;Acc:HGNC:12601]	protein_coding	36.36	215622891	216423448	19010	1	q41	USH2A		800557
ENSG00000042832	196.33400622546	-0.0114697763205438	0.0999684040992079	-0.114734014450819	0.908655952316173	0.948033185767025	thyroglobulin [Source:HGNC Symbol;Acc:HGNC:11764]	protein_coding	45.9	132866958	133134903	745	8	q24.22	TG		267945
ENSG00000042980	1116.56682566755	-0.0214405399916259	0.0752396653486707	-0.284963255648036	0.775672293010331	0.865418926242914	ADAM metallopeptidase domain 28 [Source:HGNC Symbol;Acc:HGNC:206]	protein_coding	35.71	24294069	24359014	7019	8	p21.2	ADAM28		64945
ENSG00000043039	2020.96140856339	-0.123411152436943	0.132961071510561	-0.928175074364834	0.353316761723828	0.514563910652715	BARX homeobox 2 [Source:HGNC Symbol;Acc:HGNC:956]	protein_coding	42.77	129375848	129452279	1905	11	q24.3	BARX2		76431
ENSG00000043093	1818.58749800445	0.047195280010106	0.034300759401559	1.3759252224591	0.168844785464571	0.306839211594813	defective in cullin neddylation 1 domain containing 1 [Source:HGNC Symbol;Acc:HGNC:18184]	protein_coding	39.56	182938074	182985953	7849	3	q26.33	DCUN1D1		47879
ENSG00000043143	4059.35984794659	0.0410870638711833	0.0407231919711008	1.008935249976	0.313005688411587	0.471995474942368	jade family PHD finger 2 [Source:HGNC Symbol;Acc:HGNC:22984]	protein_coding	53.79	134524312	134583230	1552	5	q31.1	JADE2		58918
ENSG00000043355	15.6425875115113	1.66102027473292	0.20039707391036	8.2886453495619	1.1454552617447e-16	3.26093026883005e-14	Zic family member 2 [Source:HGNC Symbol;Acc:HGNC:12873]	protein_coding	56.62	99981784	99986765	2963	13	q32.3	ZIC2		4981
ENSG00000043462	2343.16624807527	0.00684625090619008	0.0372965776337523	0.183562443005345	0.854356728537526	0.918183100468801	lymphocyte cytosolic protein 2 [Source:HGNC Symbol;Acc:HGNC:6529]	protein_coding	44.62	170246233	170297815	4232	5	q35.1	LCP2		51582
ENSG00000043514	763.254200368606	-0.017282128564741	0.047065677220266	-0.367191753851988	0.713475989851572	0.820522670965376	tRNA isopentenyltransferase 1 [Source:HGNC Symbol;Acc:HGNC:20286]	protein_coding	42.31	39838110	39883511	5930	1	p34.2	TRIT1		45401
ENSG00000043591	97.6627229100051	0.0868359683977293	0.159793129782969	0.543427420913964	0.586835550196094	0.725585223486134	adrenoceptor beta 1 [Source:HGNC Symbol;Acc:HGNC:285]	protein_coding	58.77	114043866	114046904	3039	10	q25.3	ADRB1		3038
ENSG00000044012	110.830626152804	0.0823949839130852	0.22484633741964	0.366450193757474	0.714029171273846	0.820926127409714	guanylate cyclase activator 2B [Source:HGNC Symbol;Acc:HGNC:4683]	protein_coding	59.98	42153410	42155820	604	1	p34.2	GUCA2B		2410
ENSG00000044090	3888.55249769146	0.0600680182384776	0.0363744770398416	1.65137819500976	0.0986613743990809	0.20802730280326	cullin 7 [Source:HGNC Symbol;Acc:HGNC:21024]	protein_coding	54.7	43037617	43053943	5406	6	p21.1	CUL7		16326
ENSG00000044115	38288.1104607859	0.149711808173418	0.0343892552449272	4.35344723539781	1.3401336173919e-05	0.000174950508523076	catenin alpha 1 [Source:HGNC Symbol;Acc:HGNC:2509]	protein_coding	44.15	138610967	138935034	696	5	q31.2	CTNNA1		324067
ENSG00000044446	6824.49693446923	-0.157688547676166	0.0501896600473344	-3.14185327271489	0.00167882143978622	0.00896098388358805	phosphorylase kinase regulatory subunit alpha 2 [Source:HGNC Symbol;Acc:HGNC:8926]	protein_coding	45.6	18892298	18984114	5077	X	p22.13	PHKA2		91816
ENSG00000044459	1137.71885525242	0.121675123255269	0.0380748365228997	3.19568340581288	0.0013950009031589	0.00768908955691559	centlein [Source:HGNC Symbol;Acc:HGNC:23432]	protein_coding	36.43	17134982	17503923	2272	9	p22.2	CNTLN		368941
ENSG00000044524	1222.57326990906	-0.225168867126841	0.0827708302241075	-2.72038913367404	0.00652051329954768	0.0263139441213032	EPH receptor A3 [Source:HGNC Symbol;Acc:HGNC:3387]	protein_coding	34.59	89107621	89482134	5712	3	p11.1	EPHA3		374513
ENSG00000044574	21884.0889886729	0.0406288690362007	0.0381469810444701	1.06506119026398	0.286848240298507	0.444375795659019	heat shock protein family A (Hsp70) member 5 [Source:HGNC Symbol;Acc:HGNC:5238]	protein_coding	44.15	125234853	125241382	3921	9	q33.3	HSPA5		6529
ENSG00000046604	10442.0275824568	0.0513581713024952	0.101541136946509	0.505786845084767	0.613006294358927	0.745325259685742	desmoglein 2 [Source:HGNC Symbol;Acc:HGNC:3049]	protein_coding	39.17	31498177	31549008	5697	18	q12.1	DSG2		50831
ENSG00000046647	1110.42291337296	-0.014685640970899	0.0414263548821139	-0.354499955709104	0.722964237218023	0.826630543780782	gem nuclear organelle associated protein 8 [Source:HGNC Symbol;Acc:HGNC:26044]	protein_coding	41.07	14006726	14029893	3147	X	p22.2	GEMIN8		23167
ENSG00000046651	1880.62994961001	-0.0676268899124212	0.0437218468383563	-1.54675282044796	0.121922860833936	0.241509065277379	OFD1 centriole and centriolar satellite protein [Source:HGNC Symbol;Acc:HGNC:2567]	protein_coding	39.29	13734743	13777955	669	X	p22.2	OFD1		43212
ENSG00000046653	176.024533363036	0.210028567684238	0.116215946650206	1.80722675104472	0.0707269315487556	0.161645903977698	glycoprotein M6B [Source:HGNC Symbol;Acc:HGNC:4461]	protein_coding	41.49	13770939	13938638	3118	X	p22.2	GPM6B		167699
ENSG00000046889	4165.88009328426	-0.479045167219281	0.125108678481371	-3.82903227045605	0.000128648138684312	0.0011194398452819	phosphatidylinositol-3,4,5-trisphosphate dependent Rac exchange factor 2 [Source:HGNC Symbol;Acc:HGNC:22950]	protein_coding	37.16	67952046	68237032	10824	8	q13.2	PREX2		284986
ENSG00000047056	1236.32291124631	-0.0935889412922097	0.039586755820856	-2.36414779012791	0.0180716017906888	0.0576692000506407	WD repeat domain 37 [Source:HGNC Symbol;Acc:HGNC:31406]	protein_coding	45.48	1049538	1132384	4582	10	p15.3	WDR37		82846
ENSG00000047188	2973.62984240409	-0.0885389068733073	0.0458932399941289	-1.92923635124986	0.0537015272897519	0.131613756733243	YTH domain containing 2 [Source:HGNC Symbol;Acc:HGNC:24721]	protein_coding	34.67	113513694	113595285	6305	5	q22.2	YTHDC2		81591
ENSG00000047230	818.708550852014	0.0762883790220759	0.0410952276359658	1.85638049502638	0.0633993428922619	0.149445255245894	CTP synthase 2 [Source:HGNC Symbol;Acc:HGNC:2520]	protein_coding	43.51	16587999	16712936	3953	X	p22.2	CTPS2		124937
ENSG00000047249	2541.82499378033	0.0753362415218637	0.0450248422179865	1.67321500333361	0.0942849778140522	0.20096707408231	ATPase H+ transporting V1 subunit H [Source:HGNC Symbol;Acc:HGNC:18303]	protein_coding	39.2	53715543	53843558	2365	8	q11.23	ATP6V1H		128015
ENSG00000047315	4517.85260386935	0.0542632632386019	0.0261763474421541	2.0729883479166	0.0381733639812332	0.101810417882543	RNA polymerase II subunit B [Source:HGNC Symbol;Acc:HGNC:9188]	protein_coding	40.19	56977722	57031158	608	4	q12	POLR2B		53436
ENSG00000047346	2025.41550086725	-0.117419031005612	0.0462414773017561	-2.5392577801824	0.0111087938472741	0.0399252265248544	family with sequence similarity 214 member A [Source:HGNC Symbol;Acc:HGNC:25609]	protein_coding	37.21	52581317	52709817	1570	15	q21.3	FAM214A		128500
ENSG00000047365	1827.8022516018	0.128164602214745	0.0424830567432161	3.01684040744576	0.00255424249339984	0.0125382730580335	ArfGAP with RhoGAP domain, ankyrin repeat and PH domain 2 [Source:HGNC Symbol;Acc:HGNC:16924]	protein_coding	35.53	35948221	36244514	1969	4	p14	ARAP2		296293
ENSG00000047410	11041.0883378156	0.135033719188856	0.0472934814572825	2.85522898775858	0.00430058092179813	0.0190514678181868	translocated promoter region, nuclear basket protein [Source:HGNC Symbol;Acc:HGNC:12017]	protein_coding	34.16	186311652	186375693	9636	1	q31.1	TPR		64041
ENSG00000047457	23569.6299578874	-0.755756252434015	0.196568254465787	-3.84475232019499	0.00012067426094193	0.00106596692014409	ceruloplasmin [Source:HGNC Symbol;Acc:HGNC:2295]	protein_coding	37.36	149162410	149221829	3411	3	q25.1	CP		59419
ENSG00000047578	1535.02175907671	0.0518343234976329	0.0258455940536545	2.00553809635897	0.0449055522451111	0.114861663978786	katanin interacting protein [Source:HGNC Symbol;Acc:HGNC:29068]	protein_coding	47.84	27550133	27780369	440	16	p12.1	KATNIP		230236
ENSG00000047579	976.222919420949	-0.00692768136036897	0.0437898425660598	-0.15820292913632	0.874296895705301	0.929470974279113	dystrobrevin binding protein 1 [Source:HGNC Symbol;Acc:HGNC:17328]	protein_coding	39.93	15522807	15663058	1383	6	p22.3	DTNBP1		140251
ENSG00000047597	58.3296203331806	0.338013319654073	0.142720698412846	2.36835528001907	0.0178673690151993	0.057253909362093	X-linked Kx blood group [Source:HGNC Symbol;Acc:HGNC:12811]	protein_coding	39.51	37685791	37732130	5174	X	p21.1	XK		46339
ENSG00000047617	208.651209677683	-0.325598390928372	0.0726885465717332	-4.47936306728947	7.48660990411355e-06	0.000110340798287058	anoctamin 2 [Source:HGNC Symbol;Acc:HGNC:1183]	protein_coding	44.4	5531869	5946232	463	12	p13.31	ANO2		414363
ENSG00000047621	1137.86019065467	0.0419952643573347	0.0333760354176783	1.25824603886569	0.208302789614702	0.356741885707416	chromosome 12 open reading frame 4 [Source:HGNC Symbol;Acc:HGNC:1184]	protein_coding	36.55	4487735	4538508	3817	12	p13.32	C12orf4		50773
ENSG00000047634	589.973018437723	-0.00882476351824189	0.0671354301414251	-0.131447188163567	0.895421561710745	0.942067510537469	Scm polycomb group protein like 1 [Source:HGNC Symbol;Acc:HGNC:10580]	protein_coding	38.89	17737449	17754988	2704	X	p22.13	SCML1		17539
ENSG00000047644	3787.3725801114	0.149947647700818	0.0453311327627565	3.30782926792451	0.000940221109870908	0.0056174403350056	WWC family member 3 [Source:HGNC Symbol;Acc:HGNC:29237]	protein_coding	46.3	10015254	10144474	6951	X	p22.2	WWC3		129220
ENSG00000047648	1247.34423388638	-0.108819843693827	0.0515345548882727	-2.11158986295214	0.0347216427864756	0.0947734394442623	Rho GTPase activating protein 6 [Source:HGNC Symbol;Acc:HGNC:676]	protein_coding	39.23	11117651	11665920	2564	X	p22.2	ARHGAP6		548269
ENSG00000047662	20.4868372856484	0.104103736299532	0.0817515160396566	1.27341658409163	0.202870255556805	0.349838006048913	family with sequence similarity 184 member B [Source:HGNC Symbol;Acc:HGNC:29235]	protein_coding	44.07	17629306	17781621	6731	4	p15.31	FAM184B		152315
ENSG00000047849	23358.9300587649	0.17974030409325	0.0349246995359784	5.14650967599841	2.65377781884648e-07	6.53457551842517e-06	microtubule associated protein 4 [Source:HGNC Symbol;Acc:HGNC:6862]	protein_coding	43.43	47850690	48089272	3724	3	p21.31	MAP4		238582
ENSG00000047932	2615.51820119381	0.0251127687209349	0.0303400826529634	0.827709304822281	0.40783514828017	0.567962498571616	golgi associated PDZ and coiled-coil motif containing [Source:HGNC Symbol;Acc:HGNC:17643]	protein_coding	36.66	117560269	117602542	4597	6	q22.1	GOPC		42273
ENSG00000047936	17.4213604710995	1.58611859131538	0.193924848390069	8.17903741827344	2.86120257154036e-16	7.25448970756023e-14	ROS proto-oncogene 1, receptor tyrosine kinase [Source:HGNC Symbol;Acc:HGNC:10261]	protein_coding	37.25	117287353	117425942	7435	6	q22.1	ROS1		138589
ENSG00000048028	916.092121043702	-0.0125304565960637	0.0378492317225943	-0.331062376322519	0.7405973699792	0.839985568089221	ubiquitin specific peptidase 28 [Source:HGNC Symbol;Acc:HGNC:12625]	protein_coding	41.45	113797874	113875570	4669	11	q23.2	USP28		77696
ENSG00000048052	815.80620841602	-0.104827114851927	0.0601487662353583	-1.74279742400276	0.0813690064642458	0.180132996984354	histone deacetylase 9 [Source:HGNC Symbol;Acc:HGNC:14065]	protein_coding	36.13	18086949	19002416	2524	7	p21.1	HDAC9		915467
ENSG00000048140	2847.25121818973	0.0897624584376341	0.0402307958804289	2.23118773748398	0.0256686959009787	0.0751444936650155	tetraspanin 17 [Source:HGNC Symbol;Acc:HGNC:13594]	protein_coding	58.7	176647387	176659054	2550	5	q35.2	TSPAN17		11667
ENSG00000048162	1706.64119457634	0.0821502240707162	0.0291691552987458	2.81633880821528	0.00485744111787622	0.0209799566195841	NOP16 nucleolar protein [Source:HGNC Symbol;Acc:HGNC:26934]	protein_coding	49.26	176383938	176388927	954	5	q35.2	NOP16		4989
ENSG00000048342	1344.41232909082	-0.134444082498432	0.0583766069180198	-2.30304722381752	0.021276186225465	0.0650675977912968	coiled-coil and C2 domain containing 2A [Source:HGNC Symbol;Acc:HGNC:29253]	protein_coding	40.21	15469865	15601552	1521	4	p15.32	CC2D2A		131687
ENSG00000048392	4262.4730757952	-0.140631777598835	0.0570188352923194	-2.466409158971	0.0136475340631652	0.0465836212122383	ribonucleotide reductase regulatory TP53 inducible subunit M2B [Source:HGNC Symbol;Acc:HGNC:17296]	protein_coding	37.81	102204502	102238961	4774	8	q22.3	RRM2B		34459
ENSG00000048405	1151.78641087669	-0.0633086534627443	0.039767991017305	-1.59195000409238	0.111395938694736	0.226316275553755	zinc finger protein 800 [Source:HGNC Symbol;Acc:HGNC:27267]	protein_coding	37.8	127346790	127431924	1478	7	q31.33	ZNF800		85134
ENSG00000048462	61.148228560633	-0.0198006225388292	0.184910996297488	-0.107081909325574	0.914723998905553	0.951549864109264	TNF receptor superfamily member 17 [Source:HGNC Symbol;Acc:HGNC:11913]	protein_coding	40.26	11965210	11968068	891	16	p13.13	TNFRSF17		2858
ENSG00000048471	5963.19631435904	-0.0857432171253506	0.0439408711248344	-1.95133175402366	0.0510175940384714	0.126836601572281	sorting nexin 29 [Source:HGNC Symbol;Acc:HGNC:30542]	protein_coding	47.13	11976734	12574287	540	16	p13.13	SNX29		597553
ENSG00000048540	150.422736342723	0.191411021217693	0.137575212123413	1.39131910656977	0.164128682461183	0.300735787070644	LIM domain only 3 [Source:HGNC Symbol;Acc:HGNC:6643]	protein_coding	35.63	16548372	16610594	3515	12	p12.3	LMO3		62222
ENSG00000048544	2023.12739968379	0.0356608308146873	0.0315985386882733	1.12855949341485	0.259083706406405	0.415019872049036	mitochondrial ribosomal protein S10 [Source:HGNC Symbol;Acc:HGNC:14502]	protein_coding	41.02	42206807	42217861	2100	6	p21.1	MRPS10		11054
ENSG00000048649	2717.13691869033	-0.0156842672697169	0.027186324357212	-0.576917536318445	0.563995163641672	0.706168944476343	remodeling and spacing factor 1 [Source:HGNC Symbol;Acc:HGNC:18118]	protein_coding	39.02	77660009	77820869	11242	11	q14.1	RSF1		160860
ENSG00000048707	4555.60194604458	0.0357121483984649	0.0386814846533409	0.923236238694382	0.355884107593833	0.517096294226821	vacuolar protein sorting 13 homolog D [Source:HGNC Symbol;Acc:HGNC:23595]	protein_coding	42.34	12230030	12512047	16357	1	p36.22	VPS13D		282017
ENSG00000048740	2049.46959103747	0.0790427057091754	0.0674389257956039	1.17206353417818	0.241171549037454	0.395421918382415	CUGBP Elav-like family member 2 [Source:HGNC Symbol;Acc:HGNC:2550]	protein_coding	41.91	10798397	11336675	2724	10	p14	CELF2		538278
ENSG00000048828	12081.3489315381	-0.0224924109853896	0.0443368154401353	-0.507307770350791	0.611938887334757	0.744628398865228	family with sequence similarity 120A [Source:HGNC Symbol;Acc:HGNC:13247]	protein_coding	42.42	93451685	93566112	5160	9	q22.31	FAM120A		114427
ENSG00000048991	1602.83272489715	0.0741057713160371	0.0314994914522462	2.35260215005004	0.0186425684954728	0.0589581740685265	R3H domain containing 1 [Source:HGNC Symbol;Acc:HGNC:9757]	protein_coding	37.98	135531455	135725270	539	2	q21.3	R3HDM1		193815
ENSG00000049089	496.669355438054	0.286656912369443	0.120756763988729	2.37383731478758	0.017604305046794	0.056657092025848	collagen type IX alpha 2 chain [Source:HGNC Symbol;Acc:HGNC:2218]	protein_coding	57.43	40300489	40317813	2852	1	p34.2	COL9A2		17324
ENSG00000049130	3076.255902955	0.0317063589576391	0.0951445789677568	0.333243988271617	0.738950116023144	0.838879497181165	KIT ligand [Source:HGNC Symbol;Acc:HGNC:6343]	protein_coding	36.84	88492793	88580851	5191	12	q21.32	KITLG		88058
ENSG00000049167	400.709685268291	-0.0375585140614959	0.0325188937272798	-1.15497514695552	0.248100604082496	0.402995846090757	ERCC excision repair 8, CSA ubiquitin ligase complex subunit [Source:HGNC Symbol;Acc:HGNC:3439]	protein_coding	37.18	60866454	60945073	9414	5	q12.1	ERCC8		78619
ENSG00000049192	145.289006915065	0.12576974604545	0.0785477785822646	1.60118781607209	0.10933532660049	0.223361349780793	ADAM metallopeptidase with thrombospondin type 1 motif 6 [Source:HGNC Symbol;Acc:HGNC:222]	protein_coding	35.91	65148738	65481920	7309	5	q12.3	ADAMTS6		333182
ENSG00000049239	6542.87992656976	0.0454020544578948	0.0495940533074391	0.915473760058336	0.35994297165409	0.521220292792337	hexose-6-phosphate dehydrogenase/glucose 1-dehydrogenase [Source:HGNC Symbol;Acc:HGNC:4795]	protein_coding	52.29	9234774	9271337	9147	1	p36.22	H6PD		36563
ENSG00000049245	6490.46399958372	-0.0736206990152095	0.0224167932544974	-3.28417620573092	0.0010228095241043	0.00601256775451369	vesicle associated membrane protein 3 [Source:HGNC Symbol;Acc:HGNC:12644]	protein_coding	42.69	7771296	7781432	2178	1	p36.23	VAMP3		10136
ENSG00000049246	1897.61636341234	-0.314739633859746	0.087213736182909	-3.60883098964661	0.000307579904179015	0.00228112390544464	period circadian regulator 3 [Source:HGNC Symbol;Acc:HGNC:8847]	protein_coding	40.55	7784291	7845177	1524	1	p36.23	PER3		60886
ENSG00000049247	19.6022719757755	-0.661157468663965	0.201932514096383	-3.27415063206905	0.00105980100358417	0.00619502553500011	urotensin 2 [Source:HGNC Symbol;Acc:HGNC:12636]	protein_coding	40.81	7843083	7853512	1601	1	p36.23	UTS2		10429
ENSG00000049249	239.18421158753	0.485978293156605	0.115831609347501	4.19555849991382	2.72200016905825e-05	0.00031822692178176	TNF receptor superfamily member 9 [Source:HGNC Symbol;Acc:HGNC:11924]	protein_coding	43.92	7915871	7943165	5872	1	p36.23	TNFRSF9		27294
ENSG00000049283	239.72735187925	-0.240265381749764	0.153897682281482	-1.56120208042064	0.118476078299282	0.23638825656645	epsin 3 [Source:HGNC Symbol;Acc:HGNC:18235]	protein_coding	58.65	50532682	50543750	3879	17	q21.33	EPN3		11068
ENSG00000049323	5126.77803605562	-0.136985261608492	0.0915476963720168	-1.49632669130017	0.134568542841782	0.260143405372123	latent transforming growth factor beta binding protein 1 [Source:HGNC Symbol;Acc:HGNC:6714]	protein_coding	40.26	32946953	33399509	6502	2	p22.3	LTBP1		452556
ENSG00000049449	6650.21955793937	0.197966768438087	0.0394351169780262	5.02006291875328	5.16545574281063e-07	1.17835432764082e-05	reticulocalbin 1 [Source:HGNC Symbol;Acc:HGNC:9934]	protein_coding	46.64	32091074	32105722	2369	11	p13	RCN1		14648
ENSG00000049540	1712.98156711156	-0.655176242389595	0.0939294698187498	-6.97519366024157	3.05449761619924e-12	3.02227639134543e-10	elastin [Source:HGNC Symbol;Acc:HGNC:3327]	protein_coding	54.95	74027789	74069907	2583	7	q11.23	ELN		42118
ENSG00000049541	1707.04466531957	0.111495907331201	0.0275990613107417	4.0398441844037	5.34867234282046e-05	0.000548627725075522	replication factor C subunit 2 [Source:HGNC Symbol;Acc:HGNC:9970]	protein_coding	48.96	74231499	74254458	1576	7	q11.23	RFC2		22959
ENSG00000049618	4212.05661074006	-0.0200932133782117	0.0306865445148739	-0.654789051549041	0.512603580652365	0.663901213444482	AT-rich interaction domain 1B [Source:HGNC Symbol;Acc:HGNC:18040]	protein_coding	40.89	156776020	157210779	10813	6	q25.3	ARID1B		434759
ENSG00000049656	10780.338654524	-0.117589182496987	0.0574704299438319	-2.04608148245822	0.0407483545499797	0.106882503191075	CLPTM1 like [Source:HGNC Symbol;Acc:HGNC:24308]	protein_coding	56.18	1317752	1345099	2492	5	p15.33	CLPTM1L		27347
ENSG00000049759	6507.05136940442	-0.0284795452141462	0.0625304043065533	-0.455451160599029	0.6487846962225	0.774162016736709	NEDD4 like E3 ubiquitin protein ligase [Source:HGNC Symbol;Acc:HGNC:7728]	protein_coding	43.38	58044226	58401540	8633	18	q21.31	NEDD4L		357314
ENSG00000049768	156.544855302816	0.186990637568815	0.0963424268000678	1.94089607018996	0.0522708847819927	0.128906644678762	forkhead box P3 [Source:HGNC Symbol;Acc:HGNC:6106]	protein_coding	53.75	49250438	49270477	2264	X	p11.23	FOXP3		20039
ENSG00000049769	324.97613601558	0.120649716604536	0.0519021695627826	2.32456017967791	0.0200954901424685	0.062385597578312	protein phosphatase 1 regulatory subunit 3F [Source:HGNC Symbol;Acc:HGNC:14944]	protein_coding	47.9	49269793	49301461	3477	X	p11.23	PPP1R3F		31668
ENSG00000049860	7457.17699395354	0.0198950573087692	0.0512590141162813	0.388127974206394	0.697921331088956	0.809056253720566	hexosaminidase subunit beta [Source:HGNC Symbol;Acc:HGNC:4879]	protein_coding	42.11	74640023	74722647	2021	5	q13.3	HEXB		82624
ENSG00000049883	616.6022597201	-0.0227661792803619	0.0399333724980982	-0.570104097304733	0.568607096333443	0.710189274280705	pentatricopeptide repeat domain 2 [Source:HGNC Symbol;Acc:HGNC:25734]	protein_coding	40.38	72320367	72368395	11145	5	q13.2	PTCD2		48028
ENSG00000050030	127.520682653974	-0.199172381734947	0.233898880313045	-0.851532001642673	0.394473894306022	0.555316030441903	neurite extension and migration factor [Source:HGNC Symbol;Acc:HGNC:29433]	protein_coding	39.49	74732856	74925472	11717	X	q13.3	NEXMIF		192616
ENSG00000050130	3451.96975373121	-0.0304048332129066	0.0322035947127718	-0.944144077209125	0.34509602789014	0.505723222665339	JNK1/MAPK8 associated membrane protein [Source:HGNC Symbol;Acc:HGNC:20184]	protein_coding	36.78	59484443	59505410	2347	14	q23.1	JKAMP		20967
ENSG00000050165	4356.39863358138	-0.19878499808214	0.0777670357148959	-2.55616015519624	0.0105834395224964	0.0384630398950836	dickkopf WNT signaling pathway inhibitor 3 [Source:HGNC Symbol;Acc:HGNC:2893]	protein_coding	48.21	11956207	12009769	9549	11	p15.3	DKK3		53562
ENSG00000050327	770.483714910474	0.010676088345983	0.0589231106048207	0.18118677436404	0.856220975321091	0.919273373464029	Rho guanine nucleotide exchange factor 5 [Source:HGNC Symbol;Acc:HGNC:13209]	protein_coding	48.06	144355288	144380632	771	7	q35	ARHGEF5		25344
ENSG00000050344	1678.43158814473	0.405632239397829	0.0723075074763405	5.60982190584505	2.02534933215239e-08	7.11371073870927e-07	nuclear factor, erythroid 2 like 3 [Source:HGNC Symbol;Acc:HGNC:7783]	protein_coding	44.68	26152198	26187137	3740	7	p15.2	NFE2L3		34939
ENSG00000050393	1944.10740836517	-0.00066825236502644	0.0348461622777591	-0.0191772155481512	0.984699733619287	0.990682781166853	mitochondrial calcium uniporter regulator 1 [Source:HGNC Symbol;Acc:HGNC:21097]	protein_coding	41.24	13786557	13814568	5471	6	p23	MCUR1		28011
ENSG00000050405	5672.67924636078	-0.0165573483800271	0.0550374572225147	-0.300837815109921	0.763538171053791	0.857256894879255	LIM domain and actin binding 1 [Source:HGNC Symbol;Acc:HGNC:24636]	protein_coding	42.32	50175788	50283546	2652	12	q13.12	LIMA1		107758
ENSG00000050426	4018.79718430774	-0.0312907193078706	0.03681420486148	-0.849963198325416	0.39534554718404	0.555958795447922	LETM1 domain containing 1 [Source:HGNC Symbol;Acc:HGNC:24241]	protein_coding	45.34	51047962	51060424	1186	12	q13.12	LETMD1		12462
ENSG00000050438	93.3110216649057	0.0811869477324371	0.0797123328801747	1.01849920581899	0.308440778057766	0.46728664860712	solute carrier family 4 member 8 [Source:HGNC Symbol;Acc:HGNC:11034]	protein_coding	42.72	51391317	51515763	2262	12	q13.13	SLC4A8		124446
ENSG00000050555	1064.90255313507	0.093968428455278	0.134100877178794	0.700729409323635	0.483471898897717	0.637155729993767	laminin subunit gamma 3 [Source:HGNC Symbol;Acc:HGNC:6494]	protein_coding	53.66	131009174	131094473	7455	9	q34.12	LAMC3		85299
ENSG00000050628	7403.55685753398	0.577565620005783	0.192772873058297	2.99609385305534	0.00273462253466025	0.0132185641554757	prostaglandin E receptor 3 [Source:HGNC Symbol;Acc:HGNC:9595]	protein_coding	38.05	70852353	71047808	1914	1	p31.1	PTGER3		195455
ENSG00000050730	60.4417280961118	0.343344799517362	0.13091351514572	2.62268413719687	0.00872401109118021	0.0331610512945845	TNFAIP3 interacting protein 3 [Source:HGNC Symbol;Acc:HGNC:19315]	protein_coding	37.14	121131408	121227466	2397	4	q27	TNIP3		96058
ENSG00000050748	2893.08774079303	0.010998279078844	0.0311834891719403	0.352695588944566	0.724316666635441	0.827652035032273	mitogen-activated protein kinase 9 [Source:HGNC Symbol;Acc:HGNC:6886]	protein_coding	43.58	180233143	180292099	4799	5	q35.3	MAPK9		58956
ENSG00000050767	11103.3169482112	-0.552979880288836	0.107084279834848	-5.16396880234591	2.41768009077074e-07	6.06048640699877e-06	collagen type XXIII alpha 1 chain [Source:HGNC Symbol;Acc:HGNC:22990]	protein_coding	50.61	178237476	178590393	2764	5	q35.3	COL23A1		352917
ENSG00000050820	5629.99473334063	-0.163473295783831	0.045284535557082	-3.60991437303735	0.000306298100959788	0.00227682056082203	BCAR1 scaffold protein, Cas family member [Source:HGNC Symbol;Acc:HGNC:971]	protein_coding	59.7	75228181	75268053	4064	16	q23.1	BCAR1		39872
ENSG00000051009	2059.71029192936	-0.101930780450684	0.0320102192858767	-3.18431996795652	0.00145094533505314	0.00793010776419916	family with sequence similarity 160 member A2 [Source:HGNC Symbol;Acc:HGNC:25378]	protein_coding	44.55	6211345	6234711	3364	11	p15.4	FAM160A2		23366
ENSG00000051108	13389.3460593682	0.0114148332452206	0.0449032609012248	0.254209449739745	0.799333750520554	0.881706802372173	homocysteine inducible ER protein with ubiquitin like domain 1 [Source:HGNC Symbol;Acc:HGNC:13744]	protein_coding	42.95	56932142	56944864	570	16	q13	HERPUD1		12722
ENSG00000051128	1905.88855429072	0.0610929290271511	0.0452988802394092	1.34866311715143	0.177445197390971	0.317850007513334	homer scaffold protein 3 [Source:HGNC Symbol;Acc:HGNC:17514]	protein_coding	56.77	18929201	18941261	1418	19	p13.11	HOMER3		12060
ENSG00000051180	72.1379705334486	0.350232447492319	0.0544894421055311	6.42752859928377	1.29695200863746e-10	8.00214457952852e-09	RAD51 recombinase [Source:HGNC Symbol;Acc:HGNC:9817]	protein_coding	43.47	40694774	40732340	566	15	q15.1	RAD51		37566
ENSG00000051341	41.1854681751718	0.406155854136136	0.0613115353388693	6.62446066456026	3.48518305625147e-11	2.65512044384003e-09	DNA polymerase theta [Source:HGNC Symbol;Acc:HGNC:9186]	protein_coding	39.03	121431431	121545988	8757	3	q13.33	POLQ		114557
ENSG00000051382	4758.7197609876	0.0919467409942425	0.0505482973867179	1.81898789371297	0.0689132770811449	0.158594116085844	phosphatidylinositol-4,5-bisphosphate 3-kinase catalytic subunit beta [Source:HGNC Symbol;Acc:HGNC:8976]	protein_coding	40.59	138652698	138834928	6259	3	q22.3	PIK3CB		182230
ENSG00000051523	7502.32047504721	0.117817351928413	0.0436769378544214	2.69747280180463	0.00698679919486629	0.0277142197769202	cytochrome b-245 alpha chain [Source:HGNC Symbol;Acc:HGNC:2577]	protein_coding	61.63	88643289	88651054	692	16	q24.2	CYBA		7765
ENSG00000051596	223.946290907397	-0.0016677925477989	0.0680935146959432	-0.0244926782711403	0.980459623857847	0.987764221539783	THO complex 3 [Source:HGNC Symbol;Acc:HGNC:19072]	protein_coding	43.01	175917873	176034680	453	5	q35.2	THOC3		116807
ENSG00000051620	3437.13677205978	-0.00600935373405819	0.0425677591053827	-0.141171484248939	0.887734472714212	0.937171770784823	heme binding protein 2 [Source:HGNC Symbol;Acc:HGNC:15716]	protein_coding	47.12	138403531	138422197	661	6	q24.1	HEBP2		18666
ENSG00000051825	636.108869677586	0.116474731748423	0.0388374835973056	2.99902879795496	0.00270841705537696	0.0131192488231648	M-phase phosphoprotein 9 [Source:HGNC Symbol;Acc:HGNC:7215]	protein_coding	42.99	123152320	123244014	484	12	q24.31	MPHOSPH9		91694
ENSG00000052126	4711.31193728099	0.175386422557469	0.0749885107979486	2.33884392010444	0.0193435127382672	0.0606076812519525	pleckstrin homology domain containing A5 [Source:HGNC Symbol;Acc:HGNC:30036]	protein_coding	38.1	19129733	19376400	1954	12	p12.3	PLEKHA5		246667
ENSG00000052344	3780.4250067399	-0.351810600714189	0.0978888710026048	-3.59397955161652	0.000325665406970484	0.00238946358048771	serine protease 8 [Source:HGNC Symbol;Acc:HGNC:9491]	protein_coding	58.95	31131433	31135727	1837	16	p11.2	PRSS8		4294
ENSG00000052723	2671.41832523389	0.0140603609805388	0.0285265328530307	0.492887132585586	0.622092339656176	0.752661228422365	suppressor of IKBKE 1 [Source:HGNC Symbol;Acc:HGNC:26119]	protein_coding	36.9	114769479	114780685	5494	1	p13.2	SIKE1		11206
ENSG00000052749	1340.23537601862	0.160487095729099	0.0483340703419232	3.32037203971829	0.000898975596469679	0.00541506761870976	ribosomal RNA processing 12 homolog [Source:HGNC Symbol;Acc:HGNC:29100]	protein_coding	50.49	97356358	97426076	1919	10	q24.1	RRP12		69718
ENSG00000052795	4518.10728510699	-0.00265841158624855	0.0711168523054858	-0.0373808949646593	0.970181305632909	0.981941043031946	folliculin interacting protein 2 [Source:HGNC Symbol;Acc:HGNC:29280]	protein_coding	40.58	158769026	158908050	7038	4	q32.1	FNIP2		139024
ENSG00000052802	3860.11697550051	0.135474643985451	0.0559090580786099	2.42312513644871	0.0153876251410775	0.0511565239017136	methylsterol monooxygenase 1 [Source:HGNC Symbol;Acc:HGNC:10545]	protein_coding	37	165327667	165343164	2227	4	q32.3	MSMO1		15497
ENSG00000052841	4288.72408982724	0.0576062447287039	0.0334402557825355	1.72266160591957	0.0849497372546221	0.186180360133813	tetratricopeptide repeat domain 17 [Source:HGNC Symbol;Acc:HGNC:25596]	protein_coding	37.9	43358920	43494933	3648	11	p12	TTC17		136013
ENSG00000052850	19.3290038796551	0.00413485120851791	0.158188054139611	0.0261388334979368	0.979146602982657	0.987238220864892	ALX homeobox 4 [Source:HGNC Symbol;Acc:HGNC:450]	protein_coding	52.82	44260440	44310139	5727	11	p11.2	ALX4		49699
ENSG00000053108	130.873317754263	0.133812100114593	0.168802158640148	0.792715574211666	0.427943554326222	0.586524464038553	follistatin like 4 [Source:HGNC Symbol;Acc:HGNC:21389]	protein_coding	46.68	133196455	133612541	5396	5	q31.1	FSTL4		416086
ENSG00000053254	4929.03457058642	-0.14923696925326	0.0414173143626454	-3.60325075514451	0.00031426208840898	0.00232324870551823	forkhead box N3 [Source:HGNC Symbol;Acc:HGNC:1928]	protein_coding	44.31	89124871	89619149	513	14	q32.11	FOXN3		494278
ENSG00000053328	65.9370181442853	-0.653053964547517	0.102480311347142	-6.3724822452516	1.85992957468967e-10	1.10149916819304e-08	methyltransferase like 24 [Source:HGNC Symbol;Acc:HGNC:21566]	protein_coding	40.62	110243940	110358349	3184	6	q21	METTL24		114409
ENSG00000053371	3622.10795396067	-0.020300548583756	0.0377952240372119	-0.537119413917717	0.59118513141423	0.728908223346152	aldo-keto reductase family 7 member A2 [Source:HGNC Symbol;Acc:HGNC:389]	protein_coding	52.86	19303965	19312144	1360	1	p36.13	AKR7A2		8179
ENSG00000053372	2096.93806555725	0.0764845532799279	0.0278211514429523	2.74915125050667	0.00597498081005703	0.024614372583091	MRT4 homolog, ribosome maturation factor [Source:HGNC Symbol;Acc:HGNC:18477]	protein_coding	52.85	19251805	19260128	2049	1	p36.13	MRTO4		8323
ENSG00000053438	104.947443352131	-0.199774948648338	0.123550054518906	-1.61695556854464	0.105887872126156	0.21846694227478	neuronatin [Source:HGNC Symbol;Acc:HGNC:7860]	protein_coding	54.16	37521206	37523690	1222	20	q11.23	NNAT		2484
ENSG00000053501	2134.09787829266	0.0284699657733881	0.0215442584409807	1.32146417809552	0.186346639142432	0.328872538861293	unconventional SNARE in the ER 1 [Source:HGNC Symbol;Acc:HGNC:30882]	protein_coding	55.26	17215346	17219829	559	19	p13.11	USE1		4483
ENSG00000053524	65.4289617834517	0.214135870980565	0.0758892419343819	2.82168941897876	0.00477714167824452	0.0206881980285225	MCF.2 cell line derived transforming sequence-like 2 [Source:HGNC Symbol;Acc:HGNC:30319]	protein_coding	42.39	183178041	183428778	5326	3	q27.1	MCF2L2		250737
ENSG00000053702	1888.79026587692	-0.296290902428423	0.0498313366421776	-5.94587507367083	2.74983813998948e-09	1.21917004091829e-07	nuclear receptor interacting protein 2 [Source:HGNC Symbol;Acc:HGNC:23078]	protein_coding	51.39	2825348	2835544	2757	12	p13.33	NRIP2		10196
ENSG00000053747	1412.65832097927	0.0770367016034339	0.111330382875877	0.691964759425309	0.488959460158823	0.642355464948169	laminin subunit alpha 3 [Source:HGNC Symbol;Acc:HGNC:6483]	protein_coding	42.46	23689453	23956222	10651	18	q11.2	LAMA3		266769
ENSG00000053770	2947.83495539612	-0.0829058784083585	0.0326257773757977	-2.54111580096354	0.0110499314735582	0.0397476342943151	adaptor related protein complex 5 subunit mu 1 [Source:HGNC Symbol;Acc:HGNC:20192]	protein_coding	35.15	57268924	57298742	11675	14	q22.3	AP5M1		29818
ENSG00000053900	1096.07069801817	0.0348249907867646	0.0343089129818886	1.01504209139906	0.310085763684606	0.469083313315986	anaphase promoting complex subunit 4 [Source:HGNC Symbol;Acc:HGNC:19990]	protein_coding	37.91	25377263	25418498	2635	4	p15.2	ANAPC4		41235
ENSG00000053918	1795.22227535543	-0.0965160698294717	0.0467888149724597	-2.0628021865115	0.0391314262226472	0.103639296245342	potassium voltage-gated channel subfamily Q member 1 [Source:HGNC Symbol;Acc:HGNC:6294]	protein_coding	51.55	2444684	2849105	582	11	p15.5	KCNQ1		404421
ENSG00000054116	3013.02947771543	0.0322218440436624	0.0226221489885281	1.42434938696595	0.154345357728096	0.287150424442367	trafficking protein particle complex 3 [Source:HGNC Symbol;Acc:HGNC:19942]	protein_coding	49.8	36136570	36156053	1114	1	p34.3	TRAPPC3		19483
ENSG00000054118	7825.26767760536	0.0340806993032742	0.027787761099267	1.22646438414116	0.220023970167371	0.371483608771817	thyroid hormone receptor associated protein 3 [Source:HGNC Symbol;Acc:HGNC:22964]	protein_coding	43.71	36224432	36305357	4405	1	p34.3	THRAP3		80925
ENSG00000054148	5691.32544292774	-0.0278705128837608	0.0336485999093753	-0.828281502315805	0.407511096068776	0.567623859226585	phosphohistidine phosphatase 1 [Source:HGNC Symbol;Acc:HGNC:30033]	protein_coding	66.23	136848724	136851027	985	9	q34.3	PHPT1		2303
ENSG00000054179	929.940247207541	-0.521124349567524	0.0988846374998647	-5.27002335998084	1.36406397725137e-07	3.69526980949216e-06	ectonucleoside triphosphate diphosphohydrolase 2 [Source:HGNC Symbol;Acc:HGNC:3364]	protein_coding	65.81	137048107	137054061	1427	9	q34.3	ENTPD2		5954
ENSG00000054219	443.388551825272	0.144645708212323	0.118321852592965	1.22247670267565	0.221527408787599	0.373245276959441	lymphocyte antigen 75 [Source:HGNC Symbol;Acc:HGNC:6729]	protein_coding	37.97	159803355	159904756	6932	2	q24.2	LY75		101401
ENSG00000054267	3073.08349402532	0.0294491585558613	0.0292136490046417	1.00806162732982	0.313424877718766	0.472451973129811	AT-rich interaction domain 4B [Source:HGNC Symbol;Acc:HGNC:15550]	protein_coding	39.95	235131634	235328219	3463	1	q42.3	ARID4B		196585
ENSG00000054277	401.773561544672	-0.0431853273522358	0.0851524075382426	-0.507153333660484	0.612047235681682	0.744628398865228	opsin 3 [Source:HGNC Symbol;Acc:HGNC:14007]	protein_coding	39.62	241590102	241677376	795	1	q43	OPN3		87274
ENSG00000054282	1590.31016318225	0.00339331415616131	0.0343620788361221	0.0987517132576448	0.921335408249771	0.954568008718314	SHH signaling and ciliogenesis regulator SDCCAG8 [Source:HGNC Symbol;Acc:HGNC:10671]	protein_coding	39.81	243256034	243500091	699	1	q43	SDCCAG8		244057
ENSG00000054356	182.468454282858	0.597943794279045	0.146968137116389	4.06852672974626	4.73113343484843e-05	0.00049755088948338	protein tyrosine phosphatase receptor type N [Source:HGNC Symbol;Acc:HGNC:9676]	protein_coding	53.59	219289623	219309648	3612	2	q35	PTPRN		20025
ENSG00000054392	865.614379871664	-0.111843272625923	0.0531587648850147	-2.10394791654483	0.0353829905330819	0.0962870681503136	hedgehog acyltransferase [Source:HGNC Symbol;Acc:HGNC:18270]	protein_coding	42.26	210328252	210676296	3639	1	q32.2	HHAT		348044
ENSG00000054523	3960.15540855547	0.00900904501949152	0.038928993209072	0.231422502275041	0.816986585300188	0.893340070894477	kinesin family member 1B [Source:HGNC Symbol;Acc:HGNC:16636]	protein_coding	42.04	10210570	10381603	7800	1	p36.22	KIF1B		171033
ENSG00000054598	2166.556177658	-0.0703817379419611	0.0564732785547024	-1.2462839017534	0.212660185817534	0.362444788915148	forkhead box C1 [Source:HGNC Symbol;Acc:HGNC:3800]	protein_coding	56.26	1609915	1613897	3983	6	p25.3	FOXC1		3982
ENSG00000054611	2699.64785234366	0.137865248633312	0.0290499502187683	4.74579982392675	2.07684026598478e-06	3.73624024347395e-05	TBC1 domain family member 22A [Source:HGNC Symbol;Acc:HGNC:1309]	protein_coding	49.42	46762617	47175699	3758	22	q13.31	TBC1D22A		413082
ENSG00000054654	18092.89808866	-0.121946820225364	0.0667988647134732	-1.82558222730944	0.0679132149135886	0.156783004467606	spectrin repeat containing nuclear envelope protein 2 [Source:HGNC Symbol;Acc:HGNC:17084]	protein_coding	41.08	63761899	64226433	3229	14	q23.2	SYNE2		464534
ENSG00000054690	847.411771515021	-0.298880294104969	0.0623642529915903	-4.79249377275909	1.64720886341876e-06	3.09366414660835e-05	pleckstrin homology, MyTH4 and FERM domain containing H1 [Source:HGNC Symbol;Acc:HGNC:17733]	protein_coding	48.02	67533290	67589612	6615	14	q24.1	PLEKHH1		56322
ENSG00000054793	2898.23344713471	-0.0559978956251358	0.0908621377768873	-0.61629515874521	0.537699733495295	0.685116067240489	ATPase phospholipid transporting 9A (putative) [Source:HGNC Symbol;Acc:HGNC:13540]	protein_coding	46.63	51596514	51768390	7437	20	q13.2	ATP9A		171876
ENSG00000054803	303.492817202752	0.209366985659957	0.186144978265009	1.12475226359256	0.260694028021012	0.416776551004627	cerebellin 4 precursor [Source:HGNC Symbol;Acc:HGNC:16231]	protein_coding	44	55997357	56005519	3154	20	q13.2	CBLN4		8162
ENSG00000054938	68.2085896067415	-0.197200968414785	0.193707536375133	-1.01803456956309	0.308661527822673	0.467530160737283	chordin like 2 [Source:HGNC Symbol;Acc:HGNC:24168]	protein_coding	51.61	74696429	74731426	344	11	q13.4	CHRDL2		34997
ENSG00000054965	5805.62475031276	0.00639827832749446	0.0312877320793033	0.204497990179572	0.837964362415368	0.907841347904538	family with sequence similarity 168 member A [Source:HGNC Symbol;Acc:HGNC:28999]	protein_coding	41.55	73400487	73598189	7296	11	q13.4	FAM168A		197702
ENSG00000054967	482.678673700112	0.0309432046577834	0.0490324605957232	0.631075909343256	0.527990892030505	0.67707788918657	RELT TNF receptor [Source:HGNC Symbol;Acc:HGNC:13764]	protein_coding	59.72	73376399	73397474	3402	11	q13.4	RELT		21075
ENSG00000054983	2614.36833678438	-0.156806214097948	0.0539866708332556	-2.90453572479517	0.00367798226906594	0.0168452433381523	galactosylceramidase [Source:HGNC Symbol;Acc:HGNC:4115]	protein_coding	39.12	87837820	87993665	2067	14	q31.3	GALC		155845
ENSG00000055044	1991.74126119471	0.0719084286865167	0.0360926767384837	1.99232739670551	0.0463351476202789	0.11762835426068	NOP58 ribonucleoprotein [Source:HGNC Symbol;Acc:HGNC:29926]	protein_coding	41.15	202265736	202303661	1994	2	q33.1	NOP58		37925
ENSG00000055070	6778.23218645484	0.0459935080205629	0.0288123260296832	1.59631360457254	0.110418794178837	0.225067927790478	SUZ RNA binding domain containing 1 [Source:HGNC Symbol;Acc:HGNC:30232]	protein_coding	48.1	16352575	16398145	490	1	p36.13	SZRD1		45570
ENSG00000055118	91.2579840329865	-0.305953923886921	0.17358950548854	-1.76251394360427	0.0779825026220012	0.17423731743898	potassium voltage-gated channel subfamily H member 2 [Source:HGNC Symbol;Acc:HGNC:6251]	protein_coding	59.57	150944961	150978321	3165	7	q36.1	KCNH2		33360
ENSG00000055130	3076.95486080692	0.132106296102397	0.0360493030521843	3.66460055860615	0.000247724896987216	0.00191969049828632	cullin 1 [Source:HGNC Symbol;Acc:HGNC:2551]	protein_coding	41.21	148697914	148801110	2857	7	q36.1	CUL1		103196
ENSG00000055147	1926.12741721434	-0.0087139594344581	0.0300734675046586	-0.289755726808298	0.772003120329719	0.863236951046744	family with sequence similarity 114 member A2 [Source:HGNC Symbol;Acc:HGNC:1333]	protein_coding	37.35	153990148	154038936	4414	5	q33.2	FAM114A2		48788
ENSG00000055163	13334.7564089115	-0.186336728963605	0.0677960662182416	-2.748488804111	0.00598706795683614	0.0246579065318731	cytoplasmic FMR1 interacting protein 2 [Source:HGNC Symbol;Acc:HGNC:13760]	protein_coding	44.29	157266079	157395595	4210	5	q33.3	CYFIP2		129516
ENSG00000055208	5565.79328900302	0.0308969364260796	0.0405565681181997	0.761823247372222	0.446165503548713	0.602925351939121	TGF-beta activated kinase 1 (MAP3K7) binding protein 2 [Source:HGNC Symbol;Acc:HGNC:17075]	protein_coding	38.87	149218641	149411613	648	6	q25.1	TAB2		192972
ENSG00000055211	4162.67915031474	-0.0192419647209937	0.036449277199918	-0.527910735114303	0.597561293429071	0.73403257455263	glycoprotein integral membrane 1 [Source:HGNC Symbol;Acc:HGNC:21074]	protein_coding	42.05	149566294	149591748	2026	6	q25.1	GINM1		25454
ENSG00000055332	3797.84375257872	0.018181190103029	0.0393550802948618	0.461978224077025	0.644096936457305	0.770608345343412	eukaryotic translation initiation factor 2 alpha kinase 2 [Source:HGNC Symbol;Acc:HGNC:9437]	protein_coding	41.3	37099210	37157522	9837	2	p22.2	EIF2AK2		58312
ENSG00000055483	2804.12152700862	0.0218378359008512	0.0373986847032813	0.58391989114353	0.559274209881441	0.702534649616516	ubiquitin specific peptidase 36 [Source:HGNC Symbol;Acc:HGNC:20062]	protein_coding	50.03	78787381	78841441	607	17	q25.3	USP36		54060
ENSG00000055609	5865.756261878	0.049327853594557	0.0385253864928389	1.28039866916653	0.20040496178388	0.347210262104101	lysine methyltransferase 2C [Source:HGNC Symbol;Acc:HGNC:13726]	protein_coding	38.74	152134922	152436644	14292	7	q36.1	KMT2C		301722
ENSG00000055732	114.840331052495	-0.236347466393911	0.185488358379011	-1.27419029668147	0.202595983222338	0.349547351508028	mucolipin TRP cation channel 3 [Source:HGNC Symbol;Acc:HGNC:13358]	protein_coding	40.77	85018082	85048500	2810	1	p22.3	MCOLN3		30418
ENSG00000055813	145.614163144552	-0.376191771798915	0.0962648509754121	-3.90788297064939	9.31083839345922e-05	0.00086040418343202	coiled-coil domain containing 85A [Source:HGNC Symbol;Acc:HGNC:29400]	protein_coding	38.51	56183990	56386172	4114	2	p16.1	CCDC85A		202182
ENSG00000055917	11352.2902334736	-0.060636445507581	0.0303840131173771	-1.99566940921646	0.0459699189433558	0.116902346762864	pumilio RNA binding family member 2 [Source:HGNC Symbol;Acc:HGNC:14958]	protein_coding	37.42	20248691	20352234	6112	2	p24.1	PUM2		103543
ENSG00000055950	3199.70562838978	0.0288640041909769	0.0287533025381781	1.00385005001258	0.315450895776351	0.474792649629846	mitochondrial ribosomal protein L43 [Source:HGNC Symbol;Acc:HGNC:14517]	protein_coding	53.18	100969458	100987515	844	10	q24.31	MRPL43		18057
ENSG00000055955	37.2409381728203	0.180425637472983	0.147173899583873	1.22593501961372	0.220223129083817	0.371742506568511	inter-alpha-trypsin inhibitor heavy chain 4 [Source:HGNC Symbol;Acc:HGNC:6169]	protein_coding	55.63	52812962	52830688	3282	3	p21.1	ITIH4		17726
ENSG00000055957	20.3940102806548	0.444655847506684	0.199849276513946	2.22495600315899	0.0260841918598046	0.0760179923328035	inter-alpha-trypsin inhibitor heavy chain 1 [Source:HGNC Symbol;Acc:HGNC:6166]	protein_coding	54.93	52777595	52792068	2904	3	p21.1	ITIH1		14473
ENSG00000056050	723.289466757753	0.0389136218531123	0.0342662576833913	1.13562508671537	0.25611350505203	0.411684383009341	histone PARylation factor 1 [Source:HGNC Symbol;Acc:HGNC:26051]	protein_coding	38.61	169729470	169757944	1216	4	q33	HPF1		28474
ENSG00000056097	6704.40278346329	-0.0120857198069065	0.0281323474364185	-0.429602251792931	0.667484998792117	0.787443044376567	zinc finger RNA binding protein [Source:HGNC Symbol;Acc:HGNC:17277]	protein_coding	38.32	32354350	32444740	4717	5	p13.3	ZFR		90390
ENSG00000056277	114.170306079652	0.0865133183072729	0.0399059303051459	2.16793137375166	0.0301639083587131	0.0850069018646817	zinc finger protein 280C [Source:HGNC Symbol;Acc:HGNC:25955]	protein_coding	38.03	130202707	130268899	4638	X	q26.1	ZNF280C		66192
ENSG00000056487	11.0808792298361	0.150941761837162	0.136750784654383	1.10377254667053	0.269691816601869	0.426177462844134	PHD finger protein 21B [Source:HGNC Symbol;Acc:HGNC:25161]	protein_coding	52.73	44881162	45010005	3586	22	q13.31	PHF21B		128843
ENSG00000056558	1185.47741515389	0.196313428802849	0.0483875608432123	4.05710528453693	4.96846880080036e-05	0.000516816302760176	TNF receptor associated factor 1 [Source:HGNC Symbol;Acc:HGNC:12031]	protein_coding	49.95	120902393	120929173	3715	9	q33.2	TRAF1		26780
ENSG00000056586	3138.67576439337	-0.00974450504268371	0.0271291061379161	-0.359190051937045	0.719452918152306	0.824532982757079	ring finger and CCCH-type domains 2 [Source:HGNC Symbol;Acc:HGNC:21461]	protein_coding	40.51	122844556	122905359	9248	9	q33.2	RC3H2		60803
ENSG00000056736	1627.47278881202	-0.337176497073659	0.108643289526147	-3.10351885095039	0.0019123405174889	0.00991287669020673	interleukin 17 receptor B [Source:HGNC Symbol;Acc:HGNC:18015]	protein_coding	45.39	53846568	53865794	2016	3	p21.1	IL17RB		19226
ENSG00000056972	2150.81948575609	-0.121025831523364	0.0549273304366434	-2.20338091367763	0.0275679122905953	0.079344539329459	TRAF3 interacting protein 2 [Source:HGNC Symbol;Acc:HGNC:1343]	protein_coding	44.49	111555381	111606906	5833	6	q21	TRAF3IP2		51525
ENSG00000056998	48.7485406161112	0.365249500698593	0.155670903820312	2.34629267085256	0.0189612120179259	0.0596843028229146	glycogenin 2 [Source:HGNC Symbol;Acc:HGNC:4700]	protein_coding	43.65	2828822	2882820	3393	X	p22.33	GYG2		53998
ENSG00000057019	2786.46062273758	0.612735374391364	0.103552902330522	5.91712410373226	3.27619494058158e-09	1.41015425201107e-07	discoidin, CUB and LCCL domain containing 2 [Source:HGNC Symbol;Acc:HGNC:24627]	protein_coding	38.59	98795941	98901695	6128	3	q12.1	DCBLD2		105754
ENSG00000057252	4145.3578419841	0.144431961608747	0.0456643294222478	3.16290556406111	0.00156202993083424	0.0084377695365004	sterol O-acyltransferase 1 [Source:HGNC Symbol;Acc:HGNC:11177]	protein_coding	39.63	179293714	179358680	6840	1	q25.2	SOAT1		64966
ENSG00000057294	718.234653724176	0.139150232306001	0.0977431852866316	1.42363103778482	0.154553306213462	0.287337545751011	plakophilin 2 [Source:HGNC Symbol;Acc:HGNC:9024]	protein_coding	40.77	32790755	32896777	4361	12	p11.21	PKP2		106022
ENSG00000057468	23.8138751780661	0.0281506524832475	0.109520214443201	0.257036133707051	0.797150879238618	0.880441074436781	mutS homolog 4 [Source:HGNC Symbol;Acc:HGNC:7327]	protein_coding	37.01	75796882	75913242	3270	1	p31.1	MSH4		116360
ENSG00000057593	16.5382563355491	0.292782152132906	0.160364117241695	1.82573356913526	0.0678904040637134	0.156774951863082	coagulation factor VII [Source:HGNC Symbol;Acc:HGNC:3544]	protein_coding	61.36	113105788	113120685	3063	13	q34	F7		14897
ENSG00000057608	17040.4711303334	0.0967134170460459	0.0410819895666827	2.35415611722174	0.0185648122530405	0.0588280274798774	GDP dissociation inhibitor 2 [Source:HGNC Symbol;Acc:HGNC:4227]	protein_coding	43.74	5765223	5842132	2297	10	p15.1	GDI2		76909
ENSG00000057657	1475.30034265989	-0.195036531757435	0.0621739133618302	-3.13695119402234	0.00170714542387562	0.00907364847469038	PR/SET domain 1 [Source:HGNC Symbol;Acc:HGNC:9346]	protein_coding	40.37	105993463	106109939	5066	6	q21	PRDM1		116476
ENSG00000057663	2018.32921747864	0.11670486782641	0.0277210434253157	4.20997384679366	2.55400251342375e-05	0.00030119039814918	autophagy related 5 [Source:HGNC Symbol;Acc:HGNC:589]	protein_coding	39.61	106045423	106325791	2261	6	q21	ATG5		280368
ENSG00000057704	2610.77370418922	-0.319905606067422	0.0653931579568061	-4.89203482539761	9.97987801171844e-07	2.01422239423079e-05	transmembrane and coiled-coil domain family 3 [Source:HGNC Symbol;Acc:HGNC:29199]	protein_coding	43.11	94567122	94650557	5874	12	q22	TMCC3		83435
ENSG00000057757	2443.92826001763	0.0114421168292637	0.0264374227055059	0.43280001067883	0.665160065588479	0.785728498529828	PITH domain containing 1 [Source:HGNC Symbol;Acc:HGNC:25022]	protein_coding	44.53	23778418	23788232	1590	1	p36.11	PITHD1		9814
ENSG00000057935	2177.10007284985	0.00617531634312945	0.0316959476981674	0.194829837616324	0.845526162827562	0.912925214199404	metastasis associated 1 family member 3 [Source:HGNC Symbol;Acc:HGNC:23784]	protein_coding	43.08	42494569	42756947	5832	2	p21	MTA3		262378
ENSG00000058056	632.939920728514	0.1347455458906	0.0632886962495716	2.12906180527477	0.0332491472755786	0.0916795094037066	ubiquitin specific peptidase 13 [Source:HGNC Symbol;Acc:HGNC:12611]	protein_coding	42.29	179653032	179804366	8015	3	q26.33	USP13		151334
ENSG00000058063	3900.55348385763	0.0644142542756107	0.0414815515968017	1.55284100512231	0.120461123721887	0.239373335125528	ATPase phospholipid transporting 11B (putative) [Source:HGNC Symbol;Acc:HGNC:13553]	protein_coding	36.02	182793503	182921629	7315	3	q26.33	ATP11B		128126
ENSG00000058085	794.488024889792	0.719085076111045	0.187048096130292	3.84438596803548	0.000120854665722429	0.00106697968480841	laminin subunit gamma 2 [Source:HGNC Symbol;Acc:HGNC:6493]	protein_coding	43.26	183186238	183245127	4313	1	q25.3	LAMC2		58889
ENSG00000058091	3353.24428289754	0.188536784682599	0.0683644393121498	2.75781951230151	0.00581883161249208	0.0241242157833186	cyclin dependent kinase 14 [Source:HGNC Symbol;Acc:HGNC:8883]	protein_coding	37.97	90466424	91210590	759	7	q21.13	CDK14		744166
ENSG00000058262	17944.4463829539	0.0975540055191171	0.0349832151005455	2.78859462284231	0.00529372806522067	0.0224051448394199	SEC61 translocon subunit alpha 1 [Source:HGNC Symbol;Acc:HGNC:18276]	protein_coding	47.3	128051641	128071683	1871	3	q21.3	SEC61A1		20042
ENSG00000058272	4282.77363198838	-0.056995185941759	0.0366446937197683	-1.55534622222842	0.119863634517141	0.238507320332269	protein phosphatase 1 regulatory subunit 12A [Source:HGNC Symbol;Acc:HGNC:7618]	protein_coding	36.07	79773563	79935460	5620	12	q21.31	PPP1R12A		161897
ENSG00000058335	45.856071386668	0.0370440692120164	0.118468998267231	0.312689984332068	0.754516205620953	0.850718070359311	Ras protein specific guanine nucleotide releasing factor 1 [Source:HGNC Symbol;Acc:HGNC:9875]	protein_coding	49.94	78959906	79090780	6294	15	q25.1	RASGRF1		130874
ENSG00000058404	62.215861744477	0.0589006133186868	0.172926997430803	0.340609703480546	0.73339742350777	0.834326976392358	calcium/calmodulin dependent protein kinase II beta [Source:HGNC Symbol;Acc:HGNC:1461]	protein_coding	55.17	44217150	44334577	2292	7	p13	CAMK2B		117427
ENSG00000058453	1242.2343019385	0.0733607435879826	0.0377246062546859	1.94463907966886	0.0518184323738965	0.128238173269974	ciliary rootlet coiled-coil, rootletin [Source:HGNC Symbol;Acc:HGNC:21299]	protein_coding	49.14	16740273	16972964	1868	1	p36.13	CROCC		232691
ENSG00000058600	1432.90320457243	0.0352292322474942	0.0281631074624495	1.25090003986478	0.210970949341074	0.360292788741145	RNA polymerase III subunit E [Source:HGNC Symbol;Acc:HGNC:30347]	protein_coding	51.68	22297375	22335101	3690	16	p12.2	POLR3E		37726
ENSG00000058668	9120.3553973631	-0.0678400677843176	0.0558995905671069	-1.21360580812978	0.224898288070385	0.377046985718008	ATPase plasma membrane Ca2+ transporting 4 [Source:HGNC Symbol;Acc:HGNC:817]	protein_coding	46.48	203626787	203744081	8697	1	q32.1	ATP2B4		117294
ENSG00000058673	6893.67313179358	0.0884855753665753	0.0347373936370309	2.5472715740034	0.0108568905597756	0.0392237023817283	zinc finger CCCH-type containing 11A [Source:HGNC Symbol;Acc:HGNC:29093]	protein_coding	40.74	203795623	203854999	944	1	q32.1	ZC3H11A		59376
ENSG00000058729	1793.11293472326	-0.0792631267677626	0.0379698745333024	-2.08752669694083	0.0368405503899226	0.0991066994657286	RIO kinase 2 [Source:HGNC Symbol;Acc:HGNC:18999]	protein_coding	36.71	97160867	97183247	3909	5	q15	RIOK2		22380
ENSG00000058799	1420.18857497199	0.027205547882242	0.0299172773808304	0.909359081574517	0.363160613397467	0.524662328490091	Yip1 domain family member 1 [Source:HGNC Symbol;Acc:HGNC:25231]	protein_coding	43.43	53851719	53889798	1602	1	p32.3	YIPF1		38079
ENSG00000058804	1012.71850406416	0.141533420549679	0.0328217326185345	4.3121861418661	1.61648253001333e-05	0.000204129665482695	NDC1 transmembrane nucleoporin [Source:HGNC Symbol;Acc:HGNC:25525]	protein_coding	40.2	53765478	53838463	4552	1	p32.3	NDC1		72985
ENSG00000058866	317.734455925705	0.104516345059155	0.0933889849585234	1.11915066970236	0.263075866404184	0.419303809462793	diacylglycerol kinase gamma [Source:HGNC Symbol;Acc:HGNC:2853]	protein_coding	44.7	186105668	186362234	295	3	q27.3	DGKG		256566
ENSG00000059122	2037.97251362372	-0.00168332543152342	0.0398876209995856	-0.0422017004107844	0.966337907037849	0.979498142206706	FLYWCH-type zinc finger 1 [Source:HGNC Symbol;Acc:HGNC:25404]	protein_coding	52.32	2911931	2951208	5043	16	p13.3	FLYWCH1		39277
ENSG00000059145	480.341708859431	-0.0542516910738366	0.0408999922095867	-1.32644746717385	0.184691524880761	0.326896746753938	unk like zinc finger [Source:HGNC Symbol;Acc:HGNC:14184]	protein_coding	57.82	1363205	1414751	5250	16	p13.3	UNKL		51546
ENSG00000059377	1786.25068134725	0.0808784314402086	0.0476750331743102	1.69645254665056	0.0898002096321673	0.193879708402603	thromboxane A synthase 1 [Source:HGNC Symbol;Acc:HGNC:11609]	protein_coding	44.8	139777051	140020325	703	7	q34	TBXAS1		243274
ENSG00000059378	2152.88332444672	0.181103188048879	0.0366698621824018	4.93874744191956	7.86259645133012e-07	1.66346527626087e-05	poly(ADP-ribose) polymerase family member 12 [Source:HGNC Symbol;Acc:HGNC:21919]	protein_coding	45.56	140023749	140062951	3021	7	q34	PARP12		39202
ENSG00000059573	4571.84890497371	0.125936824037597	0.0411800028894459	3.05820338030801	0.0022266839722335	0.0112247284303924	aldehyde dehydrogenase 18 family member A1 [Source:HGNC Symbol;Acc:HGNC:9722]	protein_coding	43.15	95605941	95656711	3352	10	q24.1	ALDH18A1		50770
ENSG00000059588	1280.04607445444	0.00511010300874742	0.0513745696693522	0.0994675583977861	0.9207670447803	0.954361459050594	TAR (HIV-1) RNA binding protein 1 [Source:HGNC Symbol;Acc:HGNC:11568]	protein_coding	40.31	234391313	234479179	5206	1	q42.2	TARBP1		87866
ENSG00000059691	1293.31917416842	0.0349877214614684	0.042509539545421	0.823055761968072	0.410476284022728	0.570518086581311	glutamyl-tRNA amidotransferase subunit B [Source:HGNC Symbol;Acc:HGNC:8849]	protein_coding	43.81	151670504	151761007	2369	4	q31.3	GATB		90503
ENSG00000059728	1151.2728506232	-0.0506890012646073	0.0704869684038855	-0.719125852798248	0.47206337953363	0.626804063472074	MAX dimerization protein 1 [Source:HGNC Symbol;Acc:HGNC:6761]	protein_coding	40.74	69897688	69942945	860	2	p13.3	MXD1		45257
ENSG00000059758	1796.44698110387	0.0394499185213219	0.039182938199195	1.00681368816115	0.314024315470773	0.473161862325056	cyclin dependent kinase 17 [Source:HGNC Symbol;Acc:HGNC:8750]	protein_coding	37.8	96278261	96400480	4036	12	q23.1	CDK17		122219
ENSG00000059769	698.19555804926	-0.0510730358609444	0.0439887992206351	-1.16104637466408	0.245623040742452	0.400226329843779	DnaJ heat shock protein family (Hsp40) member C25 [Source:HGNC Symbol;Acc:HGNC:34187]	protein_coding	42.76	111631334	111654351	2280	9	q31.3	DNAJC25		23017
ENSG00000059804	6292.78251297971	0.00184584272660795	0.0828535853736837	0.0222783687426788	0.982225903842665	0.988991048749995	solute carrier family 2 member 3 [Source:HGNC Symbol;Acc:HGNC:11007]	protein_coding	44.55	7919230	7936187	3827	12	p13.31	SLC2A3		16957
ENSG00000059915	162.308870133649	0.12893543917443	0.0624329199460463	2.0651835487729	0.0389056365033644	0.103292173354073	pleckstrin and Sec7 domain containing [Source:HGNC Symbol;Acc:HGNC:9507]	protein_coding	59.67	102402617	102421539	3382	10	q24.32	PSD		18922
ENSG00000060069	1033.84543468924	-0.00806363831039753	0.0370630997368892	-0.217565135340575	0.827767951714355	0.900268142452248	CTD phosphatase subunit 1 [Source:HGNC Symbol;Acc:HGNC:2498]	protein_coding	53.38	79679803	79754503	3744	18	q23	CTDP1		74700
ENSG00000060138	20515.0860182113	0.0643044920008103	0.0632358018611608	1.01690008046385	0.309200965072525	0.468128760984499	Y-box binding protein 3 [Source:HGNC Symbol;Acc:HGNC:2428]	protein_coding	39.08	10699089	10723323	1708	12	p13.2	YBX3		24234
ENSG00000060140	24.3082179373852	0.230096974513025	0.103426415652954	2.22474087553332	0.0260986385426267	0.0760327841348659	serine/threonine/tyrosine kinase 1 [Source:HGNC Symbol;Acc:HGNC:18889]	protein_coding	39.44	10618923	10674318	2771	12	p13.2	STYK1		55395
ENSG00000060237	14811.687175319	0.120163186157057	0.0530393469461495	2.26554799551091	0.0234790722376632	0.070294262952133	WNK lysine deficient protein kinase 1 [Source:HGNC Symbol;Acc:HGNC:14540]	protein_coding	38.73	752579	911452	10796	12	p13.33	WNK1		158873
ENSG00000060339	2684.75254594333	0.135586004619721	0.0364686111996028	3.71788231467389	0.000200899814577938	0.00161481198680642	cell division cycle and apoptosis regulator 1 [Source:HGNC Symbol;Acc:HGNC:24236]	protein_coding	41.75	68721012	68792377	552	10	q21.3	CCAR1		71365
ENSG00000060491	3875.18105124465	0.0584463496892767	0.0289115510426665	2.0215570448996	0.0432221334889262	0.111700200688773	opioid growth factor receptor [Source:HGNC Symbol;Acc:HGNC:15768]	protein_coding	63.45	62804835	62814000	2410	20	q13.33	OGFR		9165
ENSG00000060558	342.946512727313	0.181522940776957	0.050508930735091	3.59387811492205	0.000325792286316846	0.00238946358048771	G protein subunit alpha 15 [Source:HGNC Symbol;Acc:HGNC:4383]	protein_coding	52.65	3136033	3163749	2273	19	p13.3	GNA15		27716
ENSG00000060566	625.064643909694	-0.239094863575968	0.14794962744167	-1.61605586786781	0.106082234720964	0.218653639637778	cAMP responsive element binding protein 3 like 3 [Source:HGNC Symbol;Acc:HGNC:18855]	protein_coding	52.71	4153631	4173054	2588	19	p13.3	CREB3L3		19423
ENSG00000060642	1383.07223692336	-0.00157707043599747	0.0356247705840238	-0.0442689288981617	0.964690038531311	0.978510144236886	phosphatidylinositol glycan anchor biosynthesis class V [Source:HGNC Symbol;Acc:HGNC:26031]	protein_coding	47.96	26787054	26800659	2117	1	p36.11	PIGV		13605
ENSG00000060656	1935.99198647336	-0.0438946834356527	0.0892854830011317	-0.491621727970003	0.622986780340293	0.753294074857074	protein tyrosine phosphatase receptor type U [Source:HGNC Symbol;Acc:HGNC:9683]	protein_coding	51.58	29236516	29326813	4470	1	p35.3	PTPRU		90297
ENSG00000060688	1114.86718843856	0.112467165858391	0.0366323281173935	3.07016156598003	0.0021394300221208	0.0108557007407612	small nuclear ribonucleoprotein U5 subunit 40 [Source:HGNC Symbol;Acc:HGNC:30857]	protein_coding	42.02	31259568	31296788	1615	1	p35.2	SNRNP40		37220
ENSG00000060709	93.3747621280937	0.255380889118485	0.168014750785789	1.51999088130116	0.128513267449711	0.251523916404108	RIMS binding protein 2 [Source:HGNC Symbol;Acc:HGNC:30339]	protein_coding	48.94	130396137	130716281	6321	12	q24.33	RIMBP2		320144
ENSG00000060718	259.419851313189	0.268342275244984	0.18812770525867	1.42638360934676	0.153757642279036	0.286422369562842	collagen type XI alpha 1 chain [Source:HGNC Symbol;Acc:HGNC:2186]	protein_coding	33.18	102876467	103108872	7311	1	p21.1	COL11A1		232405
ENSG00000060749	1993.14791456586	0.129358702736608	0.0366987232590416	3.52488291822897	0.000423670001333521	0.00294427970519874	glutamine and serine rich 1 [Source:HGNC Symbol;Acc:HGNC:26154]	protein_coding	38.69	32892811	32993316	9706	11	p13	QSER1		100505
ENSG00000060762	3071.00816783672	-0.0946247003929024	0.0494050761460589	-1.91528295823608	0.0554564277296488	0.134936490143801	mitochondrial pyruvate carrier 1 [Source:HGNC Symbol;Acc:HGNC:21606]	protein_coding	38.93	166364919	166383013	904	6	q27	MPC1		18094
ENSG00000060971	2863.53384574088	0.0411090813962885	0.047641384339974	0.862885954424199	0.388200173849698	0.549534565245282	acetyl-CoA acyltransferase 1 [Source:HGNC Symbol;Acc:HGNC:82]	protein_coding	51.46	38103129	38137242	964	3	p22.2	ACAA1		34113
ENSG00000060982	868.381846206316	0.0581711912687883	0.0970301016741733	0.599516956749432	0.548828205933767	0.694303835478853	branched chain amino acid transaminase 1 [Source:HGNC Symbol;Acc:HGNC:976]	protein_coding	40.01	24810024	24949101	9314	12	p12.1	BCAT1		139077
ENSG00000061273	5588.24814925381	-0.0594756728314852	0.0381834955716592	-1.55762776406541	0.119321513197322	0.237603410805368	histone deacetylase 7 [Source:HGNC Symbol;Acc:HGNC:14067]	protein_coding	54.88	47782722	47833132	4065	12	q13.11	HDAC7		50410
ENSG00000061337	1987.19782605317	-0.275405167109938	0.0702647394835526	-3.91953587438268	8.87196551952429e-05	0.000828816260709964	leucine zipper tumor suppressor 1 [Source:HGNC Symbol;Acc:HGNC:13861]	protein_coding	50.43	20246165	20303963	5706	8	p21.3	LZTS1		57798
ENSG00000061455	59.0415398590614	-0.0149005776598597	0.083326207628194	-0.178822222731495	0.858077295317972	0.920171108308644	PR/SET domain 6 [Source:HGNC Symbol;Acc:HGNC:9350]	protein_coding	40.18	123089241	123194266	9147	5	q23.2	PRDM6		105025
ENSG00000061656	3217.24312853567	-0.187309992442223	0.0479415520655276	-3.90704898719597	9.34302169140874e-05	0.000862395978307677	sperm associated antigen 4 [Source:HGNC Symbol;Acc:HGNC:11214]	protein_coding	59.57	35615829	35621094	1542	20	q11.22	SPAG4		5265
ENSG00000061676	20674.092210657	0.00436157260702157	0.0386798384096615	0.112760879733462	0.910220133921859	0.948621127382314	NCK associated protein 1 [Source:HGNC Symbol;Acc:HGNC:7666]	protein_coding	35.82	182909115	183038858	20332	2	q32.1	NCKAP1		129743
ENSG00000061794	3574.4137509001	0.0776247355590778	0.0283312303590292	2.73989991170075	0.00614578967214753	0.0251266638976916	mitochondrial ribosomal protein S35 [Source:HGNC Symbol;Acc:HGNC:16635]	protein_coding	38.61	27710822	27756295	557	12	p11.22	MRPS35		45473
ENSG00000061918	4996.70141210427	0.038210458536357	0.0652664286960066	0.585453491171258	0.558242830356956	0.701836709398181	guanylate cyclase 1 soluble subunit beta 1 [Source:HGNC Symbol;Acc:HGNC:4687]	protein_coding	36.48	155758992	155807811	2316	4	q32.1	GUCY1B1		48819
ENSG00000061936	2046.29934318476	0.0737065509565182	0.0308249303552262	2.39113438723542	0.0167964036083271	0.0546531464512379	splicing factor SWAP [Source:HGNC Symbol;Acc:HGNC:10790]	protein_coding	46.45	131711081	131799738	3536	12	q24.33	SFSWAP		88657
ENSG00000061938	1942.25414964041	-0.125979115376309	0.057700363400677	-2.18333313607572	0.0290112860301297	0.082576677484448	tyrosine kinase non receptor 2 [Source:HGNC Symbol;Acc:HGNC:19297]	protein_coding	58.27	195863364	195911945	2850	3	q29	TNK2		48581
ENSG00000061987	3615.91854632904	-0.0304112726388904	0.0376595883783023	-0.807530670101853	0.419360811792576	0.579146203656011	MON2 homolog, regulator of endosome-to-Golgi trafficking [Source:HGNC Symbol;Acc:HGNC:29177]	protein_coding	36.21	62466817	62600476	10382	12	q14.1	MON2		133659
ENSG00000062038	248.761545123094	-0.455703730253995	0.142934127582629	-3.18820800854965	0.00143157513284112	0.00784273115483213	cadherin 3 [Source:HGNC Symbol;Acc:HGNC:1762]	protein_coding	49.21	68636189	68727468	532	16	q22.1	CDH3		91279
ENSG00000062096	82.393044114711	-0.149476713282615	0.172129768303303	-0.868395482989485	0.385177866801353	0.546831254994362	arylsulfatase F [Source:HGNC Symbol;Acc:HGNC:721]	protein_coding	40.73	3041471	3112727	2165	X	p22.33	ARSF		71256
ENSG00000062194	6022.22803373107	-0.0112269223266765	0.031068888980495	-0.361355770839594	0.717833507068089	0.823340094656485	GC-rich promoter binding protein 1 [Source:HGNC Symbol;Acc:HGNC:29520]	protein_coding	40.02	57173948	57264679	4683	5	q11.2	GPBP1		90731
ENSG00000062282	115.683844022162	-0.00878123273307192	0.124396977026873	-0.0705904029418254	0.943723748701833	0.967120707792269	diacylglycerol O-acyltransferase 2 [Source:HGNC Symbol;Acc:HGNC:16940]	protein_coding	52.02	75759512	75801535	747	11	q13.5	DGAT2		42023
ENSG00000062370	141.105650268041	-0.0498667012478033	0.0486075090211016	-1.02590530253577	0.304936223000122	0.463879262268959	zinc finger protein 112 [Source:HGNC Symbol;Acc:HGNC:12892]	protein_coding	38.31	44326555	44367217	3660	19	q13.31	ZNF112		40662
ENSG00000062485	7286.81604169324	0.00911009931862714	0.0282514079709632	0.322465320241401	0.747100206170481	0.844704225580295	citrate synthase [Source:HGNC Symbol;Acc:HGNC:2422]	protein_coding	46.15	56271699	56300391	2811	12	q13.3	CS		28692
ENSG00000062524	96.5755712900436	0.470568969008146	0.141230317320058	3.33192601940939	0.000862471804086487	0.00524366053387465	leukocyte receptor tyrosine kinase [Source:HGNC Symbol;Acc:HGNC:6721]	protein_coding	57.9	41503637	41513887	3072	15	q15.1	LTK		10250
ENSG00000062582	969.639950623454	0.000610581591289437	0.0414245832948252	0.0147395952529886	0.988239930340331	0.992398623035618	mitochondrial ribosomal protein S24 [Source:HGNC Symbol;Acc:HGNC:14510]	protein_coding	50.93	43866558	43869893	667	7	p13	MRPS24		3335
ENSG00000062598	2102.90779879505	0.0479968489740274	0.0338291098189925	1.41880319141832	0.155956402006058	0.28919032514596	engulfment and cell motility 2 [Source:HGNC Symbol;Acc:HGNC:17233]	protein_coding	44.15	46366050	46432985	3666	20	q13.12	ELMO2		66935
ENSG00000062650	3730.32301722052	0.0271027356882721	0.0262621257086567	1.03200845159835	0.302068158279788	0.460985611248577	WAPL cohesin release factor [Source:HGNC Symbol;Acc:HGNC:23293]	protein_coding	39.86	86435256	86521792	3207	10	q23.2	WAPL		86536
ENSG00000062716	12528.8821796925	0.0400443889495661	0.0688196983926233	0.581873938492274	0.560651596089025	0.703393648502908	vacuole membrane protein 1 [Source:HGNC Symbol;Acc:HGNC:29559]	protein_coding	39.75	59707192	59842255	231	17	q23.1	VMP1		135063
ENSG00000062725	2757.06837865773	-0.0684801698415698	0.0320273373780036	-2.13817867633924	0.0325022443510076	0.0900177366587815	amyloid beta precursor protein binding protein 2 [Source:HGNC Symbol;Acc:HGNC:622]	protein_coding	39.71	60443158	60526242	6492	17	q23.2	APPBP2		83084
ENSG00000062822	723.439639343295	0.261796168893076	0.0307568440015598	8.51180208475874	1.71250702909955e-17	5.67119419616294e-15	DNA polymerase delta 1, catalytic subunit [Source:HGNC Symbol;Acc:HGNC:9175]	protein_coding	55.06	50384204	50418018	3474	19	q13.33	POLD1		33814
ENSG00000063046	34519.7527759114	-0.0525466943130231	0.0553731489538121	-0.948956223473104	0.342642877316799	0.50367478668536	eukaryotic translation initiation factor 4B [Source:HGNC Symbol;Acc:HGNC:3285]	protein_coding	42.71	53006282	53042215	3856	12	q13.13	EIF4B		35933
ENSG00000063127	95.5257394856877	-0.0851046577241462	0.139936102732712	-0.608167985689172	0.543076065312691	0.68996204119557	solute carrier family 6 member 16 [Source:HGNC Symbol;Acc:HGNC:13622]	protein_coding	43.07	49289638	49325215	2904	19	q13.33	SLC6A16		35577
ENSG00000063169	536.389918793101	0.0296121889155798	0.0359475068692188	0.823761965560294	0.410074822725869	0.570253162085241	BRD4 interacting chromatin remodeling complex associated protein [Source:HGNC Symbol;Acc:HGNC:4332]	protein_coding	51.9	47608196	47703277	5739	19	q13.33	BICRA		95081
ENSG00000063176	897.614166707088	0.075006364409446	0.0343584946239122	2.18305153443028	0.0290320151141834	0.0826060861402515	sphingosine kinase 2 [Source:HGNC Symbol;Acc:HGNC:18859]	protein_coding	56.78	48619291	48630717	2492	19	q13.33	SPHK2		11426
ENSG00000063177	24749.0427865966	0.014349291849319	0.0307209551787679	0.467084820957526	0.640439193651589	0.767719032407007	ribosomal protein L18 [Source:HGNC Symbol;Acc:HGNC:10310]	protein_coding	55.98	48615328	48619184	1645	19	q13.33	RPL18		3856
ENSG00000063180	831.015396835247	-0.04819159156925	0.0504118540671559	-0.95595753143798	0.339093690932201	0.500543375125701	carbonic anhydrase 11 [Source:HGNC Symbol;Acc:HGNC:1370]	protein_coding	53.77	48637946	48646187	1715	19	q13.33	CA11		8241
ENSG00000063241	4492.79316573733	0.010629985229921	0.0422162282000588	0.251798554327177	0.801196774805877	0.882621864546841	isochorismatase domain containing 2 [Source:HGNC Symbol;Acc:HGNC:26278]	protein_coding	56.69	55452985	55462343	1075	19	q13.42	ISOC2		9358
ENSG00000063244	7756.02594382784	0.0937455407266683	0.0244831896821073	3.82897579702122	0.000128677659579692	0.0011194398452819	U2 small nuclear RNA auxiliary factor 2 [Source:HGNC Symbol;Acc:HGNC:23156]	protein_coding	56.03	55654146	55674716	3022	19	q13.42	U2AF2		20570
ENSG00000063245	8639.74726950716	0.109591827909495	0.0388159725832946	2.82336936616296	0.00475217877095788	0.0206075908381436	epsin 1 [Source:HGNC Symbol;Acc:HGNC:21604]	protein_coding	54.85	55675226	55709858	16219	19	q13.42	EPN1		34632
ENSG00000063322	5064.59546129017	-0.0390107550470764	0.0189732559892262	-2.05609174667903	0.0397736736314201	0.104893125632546	mediator complex subunit 29 [Source:HGNC Symbol;Acc:HGNC:23074]	protein_coding	52.37	39391303	39400641	2941	19	q13.2	MED29		9338
ENSG00000063438	159.585839036319	-0.175271776447315	0.150934422819075	-1.16124455358612	0.245542460819562	0.400202642800224	aryl-hydrocarbon receptor repressor [Source:HGNC Symbol;Acc:HGNC:346]	protein_coding	51.64	321714	438291	563	5	p15.33	AHRR		116577
ENSG00000063587	1545.04740699589	-0.0507931866476545	0.0409851391039174	-1.2393074113734	0.215231675076095	0.365713548843958	zinc finger protein 275 [Source:HGNC Symbol;Acc:HGNC:13069]	protein_coding	49.09	153334147	153360110	6305	X	q28	ZNF275		25963
ENSG00000063601	1352.04440851646	0.0460389196057199	0.0349161719000048	1.318555760854	0.187317671758791	0.330080127250832	myotubularin related protein 1 [Source:HGNC Symbol;Acc:HGNC:7449]	protein_coding	42.48	150692971	150765108	700	X	q28	MTMR1		72137
ENSG00000063660	3230.09880194486	0.173068487402277	0.0746289613241275	2.31905260815045	0.020392183991934	0.0630413354233403	glypican 1 [Source:HGNC Symbol;Acc:HGNC:4449]	protein_coding	64.64	240435663	240468076	3719	2	q37.3	GPC1		32413
ENSG00000063761	252.944790212678	0.0179878154793463	0.0389772681494291	0.461495028599374	0.644443487310754	0.770682030259533	aarF domain containing kinase 1 [Source:HGNC Symbol;Acc:HGNC:19038]	protein_coding	47.62	77800109	77935014	3268	14	q24.3	ADCK1		134905
ENSG00000063854	2412.66914621513	0.0281600105383197	0.0365777009592893	0.769868247587829	0.441378050798366	0.598499342383646	hydroxyacylglutathione hydrolase [Source:HGNC Symbol;Acc:HGNC:4805]	protein_coding	53.32	1795620	1827157	864	16	p13.3	HAGH		31537
ENSG00000063978	3253.60821136935	0.112776352669781	0.02969358954505	3.7980033535077	0.000145866350612785	0.00124199259820111	ring finger protein 4 [Source:HGNC Symbol;Acc:HGNC:10067]	protein_coding	47.38	2462220	2625320	558	4	p16.3	RNF4		163100
ENSG00000064012	1797.76014942472	0.0503732227488901	0.0410773408856467	1.22630193831489	0.220085072215602	0.371548113487575	caspase 8 [Source:HGNC Symbol;Acc:HGNC:1509]	protein_coding	43.9	201233443	201287711	1630	2	q33.1	CASP8		54268
ENSG00000064042	6428.20881563528	-0.177286106279421	0.071223537173461	-2.48915054369808	0.0128048732224376	0.0444845604350479	LIM and calponin homology domains 1 [Source:HGNC Symbol;Acc:HGNC:29191]	protein_coding	40.5	41359607	41700044	5129	4	p13	LIMCH1		340437
ENSG00000064102	1712.40546174385	0.063892272275253	0.0375124371703994	1.70322903801275	0.0885252144846481	0.191916988035055	integrator complex subunit 13 [Source:HGNC Symbol;Acc:HGNC:20174]	protein_coding	36.38	26905181	26938326	1378	12	p11.23	INTS13		33145
ENSG00000064115	7331.17953929093	-0.161890037117194	0.059253860839062	-2.73214327007146	0.0062923771800035	0.0255969928553313	transmembrane 7 superfamily member 3 [Source:HGNC Symbol;Acc:HGNC:23049]	protein_coding	40.31	26971579	27014434	4315	12	p11.23	TM7SF3		42855
ENSG00000064195	61.0562858058364	-0.464903821886385	0.174502204555517	-2.6641716250552	0.0077178175952527	0.030025659582394	distal-less homeobox 3 [Source:HGNC Symbol;Acc:HGNC:2916]	protein_coding	57.41	49990005	49995224	2602	17	q21.33	DLX3		5219
ENSG00000064199	413.884262661118	0.102812232511638	0.0559306755174197	1.83820830984988	0.066031715770963	0.153729792226028	sperm autoantigenic protein 17 [Source:HGNC Symbol;Acc:HGNC:11210]	protein_coding	37.93	124673844	124697518	3604	11	q24.2	SPA17		23674
ENSG00000064201	117.685025590734	-0.00807795707745393	0.0715005652965855	-0.112977527435572	0.910048371636582	0.948621127382314	tetraspanin 32 [Source:HGNC Symbol;Acc:HGNC:13410]	protein_coding	63.03	2301997	2318204	734	11	p15.5	TSPAN32		16207
ENSG00000064205	193.679270450431	0.0636057022200471	0.177502347904642	0.35833724438517	0.72009094913992	0.825058519895789	cellular communication network factor 5 [Source:HGNC Symbol;Acc:HGNC:12770]	protein_coding	51.46	44714844	44728509	1600	20	q13.12	CCN5		13665
ENSG00000064225	468.812830359106	0.130645237429169	0.113094788736658	1.15518353134182	0.248015277256641	0.402937915903436	ST3 beta-galactoside alpha-2,3-sialyltransferase 6 [Source:HGNC Symbol;Acc:HGNC:18080]	protein_coding	38.88	98732236	98821201	804	3	q12.1	ST3GAL6		88965
ENSG00000064270	57.3561372795228	0.104065968974568	0.146205555596574	0.711778485775993	0.476601957169528	0.630765839571808	ATPase secretory pathway Ca2+ transporting 2 [Source:HGNC Symbol;Acc:HGNC:29103]	protein_coding	48.83	84368527	84464187	3374	16	q24.1	ATP2C2		95660
ENSG00000064300	1615.81181631931	-0.186991127833302	0.110863595304838	-1.68667746449263	0.0916653876208675	0.196638285031007	nerve growth factor receptor [Source:HGNC Symbol;Acc:HGNC:7809]	protein_coding	56.75	49495293	49515008	3408	17	q21.33	NGFR		19715
ENSG00000064309	1072.48744443143	-0.199482094558919	0.111301038141661	-1.79227523740635	0.0730888878666485	0.165713760432039	cell adhesion associated, oncogene regulated [Source:HGNC Symbol;Acc:HGNC:17104]	protein_coding	39.95	125955796	126063335	9138	11	q24.2	CDON		107539
ENSG00000064313	1375.86675877452	-0.00670320971261523	0.0407135096006552	-0.164643377059966	0.869224687136161	0.926674265695979	TATA-box binding protein associated factor 2 [Source:HGNC Symbol;Acc:HGNC:11536]	protein_coding	37.49	119730774	119832841	5027	8	q24.12	TAF2		102067
ENSG00000064393	30745.1539190962	0.035589843126761	0.067500049203488	0.527256550872586	0.598015442462326	0.73415014259617	homeodomain interacting protein kinase 2 [Source:HGNC Symbol;Acc:HGNC:14402]	protein_coding	45.66	139561570	139777998	15329	7	q34	HIPK2		216428
ENSG00000064419	3318.99617871794	0.192944378124366	0.0316377932418021	6.0985409649063	1.0704096809795e-09	5.34664612856466e-08	transportin 3 [Source:HGNC Symbol;Acc:HGNC:17103]	protein_coding	39.8	128954180	129055173	4345	7	q32.1	TNPO3		100993
ENSG00000064489	22.0868696607798	0.106223381434075	0.0748824502027887	1.41853506591213	0.156034608507257	0.289296525856626	BORCS8-MEF2B readthrough [Source:HGNC Symbol;Acc:HGNC:39979]	protein_coding	54.55	19145569	19192158	1695	19	p13.11	BORCS8-MEF2B		46589
ENSG00000064490	2526.54854059401	0.0749175019006408	0.0213425014247409	3.51024935689094	0.00044768664913114	0.00307952999383256	regulatory factor X associated ankyrin containing protein [Source:HGNC Symbol;Acc:HGNC:9987]	protein_coding	54.66	19192229	19201869	856	19	p13.11	RFXANK		9640
ENSG00000064545	1719.30000936314	0.0392442859582663	0.0315614009699543	1.24342661454179	0.213710667889274	0.363853006802985	transmembrane protein 161A [Source:HGNC Symbol;Acc:HGNC:26020]	protein_coding	51.6	19119169	19138513	1930	19	p13.11	TMEM161A		19344
ENSG00000064547	1216.10850738481	0.0514684227037282	0.0398531402030497	1.29145212752368	0.196546945010662	0.341766746323191	lysophosphatidic acid receptor 2 [Source:HGNC Symbol;Acc:HGNC:3168]	protein_coding	58.93	19623655	19628930	1823	19	p13.11	LPAR2		5275
ENSG00000064601	11684.5396613309	0.0640577568743259	0.0346603249825939	1.8481579992829	0.064579489405757	0.15134768552675	cathepsin A [Source:HGNC Symbol;Acc:HGNC:9251]	protein_coding	56.09	45890144	45898949	3056	20	q13.12	CTSA		8805
ENSG00000064607	2214.27753443317	0.0877036596712174	0.0315400728498618	2.78070567841449	0.00542408880777752	0.0228022510579808	SURP and G-patch domain containing 2 [Source:HGNC Symbol;Acc:HGNC:18641]	protein_coding	50	18990888	19034023	747	19	p13.11	SUGP2		43135
ENSG00000064651	1775.86913702879	-0.066985507669119	0.0694354926635306	-0.964715667730858	0.334687245513429	0.495843141874045	solute carrier family 12 member 2 [Source:HGNC Symbol;Acc:HGNC:10911]	protein_coding	35.24	128083766	128189677	6874	5	q23.3	SLC12A2		105911
ENSG00000064652	1264.26314908658	0.10506280466725	0.0374613573691403	2.80456481146618	0.00503845568690644	0.0215947569077744	sorting nexin 24 [Source:HGNC Symbol;Acc:HGNC:21533]	protein_coding	40.32	122843439	123029354	551	5	q23.2	SNX24		185915
ENSG00000064655	321.798335358676	0.161904193952511	0.122500436655792	1.32166217829442	0.18628066835253	0.328827859536257	EYA transcriptional coactivator and phosphatase 2 [Source:HGNC Symbol;Acc:HGNC:3520]	protein_coding	45.44	46894624	47188844	2483	20	q13.12	EYA2		294220
ENSG00000064666	4899.8264987726	0.126699552867321	0.0622407213717733	2.03563760308184	0.0417867589419127	0.108840086252074	calponin 2 [Source:HGNC Symbol;Acc:HGNC:2156]	protein_coding	59.72	1026586	1039068	2149	19	p13.3	CNN2		12482
ENSG00000064687	640.132143023022	0.135034133349488	0.0584194116853249	2.31146000026236	0.0208074601128185	0.0639838270325386	ATP binding cassette subfamily A member 7 [Source:HGNC Symbol;Acc:HGNC:37]	protein_coding	60.53	1039997	1065572	6883	19	p13.3	ABCA7		25575
ENSG00000064692	55.1652425190996	-0.270465552120642	0.109023139942224	-2.4808086821199	0.0131084709301702	0.0452384427443369	synuclein alpha interacting protein [Source:HGNC Symbol;Acc:HGNC:11139]	protein_coding	39.26	122311354	122464219	723	5	q23.2	SNCAIP		152865
ENSG00000064703	1112.67226285177	-0.0837987890779306	0.0318487325234557	-2.6311498900691	0.00850964955741413	0.0325137940589026	DEAD-box helicase 20 [Source:HGNC Symbol;Acc:HGNC:2743]	protein_coding	40.27	111754832	111775602	4658	1	p13.2	DDX20		20770
ENSG00000064726	3646.08617041348	0.0691665528237739	0.0289018933625124	2.39314954062793	0.0167044312153776	0.0544193546139193	BTB domain containing 1 [Source:HGNC Symbol;Acc:HGNC:1120]	protein_coding	39.45	83016423	83067252	3194	15	q25.2	BTBD1		50829
ENSG00000064763	765.356544129868	0.0222373454661842	0.0603765760710754	0.368310807158166	0.712641495107663	0.819795373678722	fatty acyl-CoA reductase 2 [Source:HGNC Symbol;Acc:HGNC:25531]	protein_coding	38.9	29149103	29340980	539	12	p11.22	FAR2		191877
ENSG00000064787	55.8242334118753	0.298539740241654	0.206178635334323	1.44796641881718	0.147626442484714	0.278582891289621	brain enriched myelin associated protein 1 [Source:HGNC Symbol;Acc:HGNC:974]	protein_coding	40.73	53936777	54070594	6112	20	q13.2	BCAS1		133817
ENSG00000064886	147.603972706172	0.304290209634879	0.140914376382228	2.15939790848236	0.0308193100263524	0.086433623193505	chitinase 3 like 2 [Source:HGNC Symbol;Acc:HGNC:1933]	protein_coding	44.64	111200771	111243440	2169	1	p13.2	CHI3L2		42669
ENSG00000064932	3777.25450605882	0.186405089953933	0.0502290316145301	3.71110260266315	0.000206358434234735	0.00164836424448099	strawberry notch homolog 2 [Source:HGNC Symbol;Acc:HGNC:29158]	protein_coding	63.17	1107637	1174268	4906	19	p13.3	SBNO2		66631
ENSG00000064933	670.277026604383	0.0117343070763463	0.0342114261613344	0.342993800404858	0.731603124135435	0.833395850849119	PMS1 homolog 1, mismatch repair system component [Source:HGNC Symbol;Acc:HGNC:9121]	protein_coding	36.81	189784085	189877629	3156	2	q32.2	PMS1		93544
ENSG00000064961	3993.79305892188	0.0214738615055233	0.0218691725939908	0.981923820539232	0.326137379537316	0.486460288261454	high mobility group 20B [Source:HGNC Symbol;Acc:HGNC:5002]	protein_coding	65.34	3572777	3579088	711	19	p13.3	HMG20B		6311
ENSG00000064989	7426.39365506477	-0.38491871889795	0.0643048434201481	-5.98584334282581	2.15271491346929e-09	9.78490333357594e-08	calcitonin receptor like receptor [Source:HGNC Symbol;Acc:HGNC:16709]	protein_coding	33.03	187341964	187448460	6112	2	q32.1	CALCRL		106496
ENSG00000064995	1606.20175493096	-0.0695443501242293	0.0287468656770914	-2.41919765811721	0.015554785463997	0.0515854289238257	TATA-box binding protein associated factor 11 [Source:HGNC Symbol;Acc:HGNC:11544]	protein_coding	41.17	34877462	34888071	1945	6	p21.31	TAF11		10609
ENSG00000064999	2998.00996830599	-0.0505804650611043	0.0494516408220217	-1.0228268308254	0.306389729660713	0.465348759191724	ankyrin repeat and sterile alpha motif domain containing 1A [Source:HGNC Symbol;Acc:HGNC:20961]	protein_coding	44.93	34889255	35091406	5615	6	p21.31	ANKS1A		202151
ENSG00000065000	9299.80045592512	0.0631672675682864	0.0313592751012681	2.01430892022539	0.0439771100166574	0.113110883537851	adaptor related protein complex 3 subunit delta 1 [Source:HGNC Symbol;Acc:HGNC:568]	protein_coding	56.41	2100988	2164468	4870	19	p13.3	AP3D1		63480
ENSG00000065029	1685.05385786267	-0.0589729339208008	0.0291328973596682	-2.02427287587411	0.0429420828660888	0.111171215486283	zinc finger protein 76 [Source:HGNC Symbol;Acc:HGNC:13149]	protein_coding	48.23	35258909	35295985	1476	6	p21.31	ZNF76		37076
ENSG00000065054	7230.32021355576	-0.400785757372604	0.0549096167192504	-7.29900846734731	2.89896078580128e-13	3.54481809100652e-11	SLC9A3 regulator 2 [Source:HGNC Symbol;Acc:HGNC:11076]	protein_coding	64.6	2025356	2039026	578	16	p13.3	SLC9A3R2		13670
ENSG00000065057	768.901879442803	0.0540940349804561	0.0323944269858515	1.66985620718286	0.0949478165661696	0.202034909443907	nth like DNA glycosylase 1 [Source:HGNC Symbol;Acc:HGNC:8028]	protein_coding	61.44	2039815	2047866	733	16	p13.3	NTHL1		8051
ENSG00000065060	1199.53822296823	0.0331916284315699	0.0449952535182444	0.737669550369608	0.460715279939874	0.616020669708663	UHRF1 binding protein 1 [Source:HGNC Symbol;Acc:HGNC:21216]	protein_coding	42.65	34792015	34883138	9567	6	p21.31	UHRF1BP1		91123
ENSG00000065135	5975.60841555848	0.0594881174100371	0.0343145774021397	1.7336106667695	0.0829871865593122	0.182878314133174	G protein subunit alpha i3 [Source:HGNC Symbol;Acc:HGNC:4387]	protein_coding	38.65	109548615	109600195	9044	1	p13.3	GNAI3		51580
ENSG00000065150	9768.55222034508	0.0950558410204644	0.039821667318533	2.38703819857953	0.0169847264071281	0.0550561636852711	importin 5 [Source:HGNC Symbol;Acc:HGNC:6402]	protein_coding	40.27	97953658	98024296	724	13	q32.2	IPO5		70638
ENSG00000065154	3408.13406321455	0.0368514708110907	0.0519395496892037	0.709506937037437	0.478009948178209	0.63206220901954	ornithine aminotransferase [Source:HGNC Symbol;Acc:HGNC:8091]	protein_coding	42.49	124397303	124418976	2039	10	q26.13	OAT		21673
ENSG00000065183	1992.45455571093	0.0951720807316455	0.0379856819710462	2.50547247787175	0.0122287915062598	0.0429762173086376	WD repeat domain 3 [Source:HGNC Symbol;Acc:HGNC:12755]	protein_coding	36.95	117929720	117966543	680	1	p12	WDR3		36823
ENSG00000065243	3626.53315760269	-0.0786214074063155	0.0344764028881153	-2.28044113712971	0.0225815381541754	0.0681351096370034	protein kinase N2 [Source:HGNC Symbol;Acc:HGNC:9406]	protein_coding	36.25	88684222	88836255	2632	1	p22.2	PKN2		152033
ENSG00000065268	1997.48568794782	0.0297167849266349	0.0428858600723403	0.692927339605837	0.488355151417388	0.641858376403897	WD repeat domain 18 [Source:HGNC Symbol;Acc:HGNC:17956]	protein_coding	62.24	984332	998438	1521	19	p13.3	WDR18		14106
ENSG00000065308	2135.04869585616	-0.05031346291977	0.0448174679187501	-1.12263064506419	0.261594394597421	0.417516695301697	translocation associated membrane protein 2 [Source:HGNC Symbol;Acc:HGNC:16855]	protein_coding	46.66	52497408	52577060	7047	6	p12.2	TRAM2		79652
ENSG00000065320	333.215126002559	0.225044668694095	0.0971803383467054	2.31574279862264	0.0205723160984186	0.0634049332058951	netrin 1 [Source:HGNC Symbol;Acc:HGNC:8029]	protein_coding	49.77	9021510	9244000	5986	17	p13.1	NTN1		222490
ENSG00000065325	19.0133055713909	-0.0707180290515999	0.174668406872825	-0.404870178400891	0.685572940051414	0.80051752883459	glucagon like peptide 2 receptor [Source:HGNC Symbol;Acc:HGNC:4325]	protein_coding	44.97	9822206	9892099	1882	17	p13.1	GLP2R		69893
ENSG00000065328	66.8453177785757	0.39379149081334	0.0649597237272556	6.06208690890898	1.34366571192267e-09	6.45078801993173e-08	minichromosome maintenance 10 replication initiation factor [Source:HGNC Symbol;Acc:HGNC:18043]	protein_coding	43.59	13161558	13211110	4549	10	p13	MCM10		49552
ENSG00000065357	867.9132868491	0.0349073897827185	0.0380976524217176	0.916260912780535	0.359530063805987	0.520916585941264	diacylglycerol kinase alpha [Source:HGNC Symbol;Acc:HGNC:2849]	protein_coding	48.71	55927319	55954027	556	12	q13.2	DGKA		26708
ENSG00000065361	9349.13003936778	-0.33589427190283	0.0774211701399428	-4.33853261705659	1.43437199526856e-05	0.000184726621962087	erb-b2 receptor tyrosine kinase 3 [Source:HGNC Symbol;Acc:HGNC:3431]	protein_coding	50.12	56076799	56103505	237	12	q13.2	ERBB3		26706
ENSG00000065413	1432.92239223326	0.0925055194188895	0.0391681958216968	2.36175084091177	0.0181888621855034	0.0579408454425136	ankyrin repeat domain 44 [Source:HGNC Symbol;Acc:HGNC:25259]	protein_coding	40.24	196967017	197311173	2798	2	q33.1	ANKRD44		344156
ENSG00000065427	7603.04201209597	0.069602335611272	0.0249820117652475	2.78609810392035	0.0053346723870602	0.0225372894623343	lysyl-tRNA synthetase 1 [Source:HGNC Symbol;Acc:HGNC:6215]	protein_coding	45.57	75627474	75648643	2421	16	q23.1	KARS1		21169
ENSG00000065457	1076.39577466982	-0.0222405817089499	0.0377362344083293	-0.589369396752552	0.555613501200634	0.699452637847921	adenosine deaminase tRNA specific 1 [Source:HGNC Symbol;Acc:HGNC:228]	protein_coding	44.58	75596868	75623300	5757	16	q23.1	ADAT1		26432
ENSG00000065485	3082.24978004078	-0.127276931014383	0.0726971555925791	-1.75078281917506	0.0799833271447613	0.177647063999185	protein disulfide isomerase family A member 5 [Source:HGNC Symbol;Acc:HGNC:24811]	protein_coding	45.22	123067025	123225227	1651	3	q21.1	PDIA5		158202
ENSG00000065491	1107.62692857357	-0.0151294250693172	0.0371828741082638	-0.406892297385766	0.684087093498068	0.799530485896943	TBC1 domain family member 22B [Source:HGNC Symbol;Acc:HGNC:21602]	protein_coding	43.34	37257772	37332970	3462	6	p21.2	TBC1D22B		75198
ENSG00000065518	5494.94639395332	0.0433677978161111	0.0311297462203154	1.3931304646425	0.163580342200379	0.300047772984757	NADH:ubiquinone oxidoreductase subunit B4 [Source:HGNC Symbol;Acc:HGNC:7699]	protein_coding	39.34	120596328	120602507	651	3	q13.33	NDUFB4		6179
ENSG00000065526	4153.93176493475	-0.0216184052330012	0.0385274352274216	-0.561117165090046	0.574717667269582	0.715344295987076	spen family transcriptional repressor [Source:HGNC Symbol;Acc:HGNC:17575]	protein_coding	43.57	15836095	15940456	3123	1	p36.21	SPEN		104361
ENSG00000065534	17244.9015890815	-0.094067390568017	0.0699203951214886	-1.34534981395017	0.178512293933468	0.31891654669805	myosin light chain kinase [Source:HGNC Symbol;Acc:HGNC:7590]	protein_coding	45.34	123610049	123884332	10027	3	q21.1	MYLK		274283
ENSG00000065548	4784.79811068769	0.0192816669360365	0.0300950580502923	0.640692133034421	0.521722726405594	0.671620443430284	zinc finger CCCH-type containing 15 [Source:HGNC Symbol;Acc:HGNC:29528]	protein_coding	37.09	186486253	186509361	2032	2	q32.1	ZC3H15		23108
ENSG00000065559	1956.115281872	-0.0217070630605644	0.0396322386409288	-0.547712261657287	0.58388949141859	0.72315484485189	mitogen-activated protein kinase kinase 4 [Source:HGNC Symbol;Acc:HGNC:6844]	protein_coding	37.09	12020829	12143830	551	17	p12	MAP2K4		123001
ENSG00000065600	369.292310987106	0.00627192155018082	0.0589198013069728	0.106448450453932	0.915226553512331	0.951801313522957	proton activated chloride channel 1 [Source:HGNC Symbol;Acc:HGNC:25593]	protein_coding	44.57	212363928	212414901	2469	1	q32.3	PACC1		50973
ENSG00000065609	8.10400714746254	-0.0844262627972389	0.203624791068204	-0.414616817305709	0.678422435044534	0.795258314922174	synaptosome associated protein 91 [Source:HGNC Symbol;Acc:HGNC:14986]	protein_coding	36.62	83552880	83709691	4521	6	q14.2	SNAP91		156811
ENSG00000065613	8221.52656108321	-0.0137679041558639	0.043717280491552	-0.314930480603076	0.752814438117799	0.849505504324545	STE20 like kinase [Source:HGNC Symbol;Acc:HGNC:11088]	protein_coding	36.59	103967140	104029233	7827	10	q24.33	SLK		62093
ENSG00000065615	946.906990213128	0.0743763325771444	0.0384689565809467	1.93341174774629	0.0531854952065132	0.130645024328806	cytochrome b5 reductase 4 [Source:HGNC Symbol;Acc:HGNC:20147]	protein_coding	37.45	83859656	83967423	9205	6	q14.2	CYB5R4		107767
ENSG00000065618	63.5569159438795	0.248592748889922	0.192055339847395	1.29438082319112	0.195533911261789	0.340443001936165	collagen type XVII alpha 1 chain [Source:HGNC Symbol;Acc:HGNC:2194]	protein_coding	48.32	104031286	104085880	5197	10	q25.1	COL17A1		54594
ENSG00000065621	400.619442652976	-0.103280462192252	0.172110124449826	-0.600083594863475	0.548450525166982	0.694259042974072	glutathione S-transferase omega 2 [Source:HGNC Symbol;Acc:HGNC:23064]	protein_coding	43.48	104268873	104304950	6715	10	q25.1	GSTO2		36077
ENSG00000065665	193.819096642895	0.0785547408324028	0.0448255009996204	1.75245650535101	0.0796953425661989	0.177250044383458	SEC61 translocon subunit alpha 2 [Source:HGNC Symbol;Acc:HGNC:17702]	protein_coding	43.14	12129637	12169961	707	10	p14	SEC61A2		40324
ENSG00000065675	342.425058079125	0.20284374972165	0.109066620521221	1.85981511806523	0.0629116877009702	0.148684526117629	protein kinase C theta [Source:HGNC Symbol;Acc:HGNC:9410]	protein_coding	43.1	6427143	6580301	3255	10	p15.1	PRKCQ		153158
ENSG00000065717	864.113879098935	-0.234424584446006	0.0576369564718781	-4.06726168062647	4.7568816283167e-05	0.000499611120923593	TLE family member 2, transcriptional corepressor [Source:HGNC Symbol;Acc:HGNC:11838]	protein_coding	54.68	2997639	3047635	2812	19	p13.3	TLE2		49996
ENSG00000065802	1347.56037684421	0.0901345640036456	0.0446645225278266	2.01803487202825	0.0435876296417797	0.112413479176282	ankyrin repeat and SOCS box containing 1 [Source:HGNC Symbol;Acc:HGNC:16011]	protein_coding	47.31	238426742	238452250	569	2	q37.3	ASB1		25508
ENSG00000065809	13276.908530373	0.0709136563232086	0.0587152590303255	1.2077551473729	0.227141458659818	0.379629668315261	family with sequence similarity 107 member B [Source:HGNC Symbol;Acc:HGNC:23726]	protein_coding	43.19	14518557	14774897	3316	10	p13	FAM107B		256340
ENSG00000065833	1009.2954638279	0.0662288597975753	0.0858480814120583	0.77146581156178	0.440430879463475	0.597714466927641	malic enzyme 1 [Source:HGNC Symbol;Acc:HGNC:6983]	protein_coding	36.91	83210402	83431051	3338	6	q14.2	ME1		220649
ENSG00000065882	8144.31563515455	0.0202569602132657	0.0393616509941087	0.514636955047887	0.606806736192361	0.740962668988897	TBC1 domain family member 1 [Source:HGNC Symbol;Acc:HGNC:11578]	protein_coding	42.84	37891084	38139175	4119	4	p14	TBC1D1		248091
ENSG00000065883	2665.04050391441	0.0194120634541472	0.0314023487302041	0.618172341850208	0.536461739764831	0.68420692062909	cyclin dependent kinase 13 [Source:HGNC Symbol;Acc:HGNC:1733]	protein_coding	38.73	39950121	40099580	5455	7	p14.1	CDK13		149459
ENSG00000065911	1351.5489163875	0.200050035462093	0.0744697788305471	2.68632509191815	0.00722427610176019	0.0284880506204769	methylenetetrahydrofolate dehydrogenase (NADP+ dependent) 2, methenyltetrahydrofolate cyclohydrolase [Source:HGNC Symbol;Acc:HGNC:7434]	protein_coding	43.85	74186172	74217565	3340	2	p13.1	MTHFD2		31393
ENSG00000065923	858.816982281842	0.0933256545670361	0.0694940614583222	1.34292992247987	0.179294666318338	0.32009904550045	solute carrier family 9 member A7 [Source:HGNC Symbol;Acc:HGNC:17123]	protein_coding	41.06	46599251	46759118	3838	X	p11.3	SLC9A7		159867
ENSG00000065970	2331.95484334441	-0.0216678120765839	0.0293224639843873	-0.738949226372002	0.459937829078243	0.615517197991969	forkhead box J2 [Source:HGNC Symbol;Acc:HGNC:24818]	protein_coding	47.53	8032716	8055517	5524	12	p13.31	FOXJ2		22801
ENSG00000065978	22479.7267057265	0.0599826591774976	0.0391408386257058	1.53248272861747	0.125403356428235	0.246922661875822	Y-box binding protein 1 [Source:HGNC Symbol;Acc:HGNC:8014]	protein_coding	40.63	42682418	42703805	2979	1	p34.2	YBX1		21387
ENSG00000065989	1648.86149348192	0.0462967880626667	0.05490080924964	0.843280612716474	0.399071522974712	0.559624400925159	phosphodiesterase 4A [Source:HGNC Symbol;Acc:HGNC:8780]	protein_coding	54.53	10416773	10469630	2707	19	p13.2	PDE4A		52857
ENSG00000066027	3575.24572899241	0.00368507725039007	0.0391393980384003	0.0941526297051011	0.92498791356359	0.956296869694641	protein phosphatase 2 regulatory subunit B'alpha [Source:HGNC Symbol;Acc:HGNC:9309]	protein_coding	39.33	212285410	212361853	3245	1	q32.3	PPP2R5A		76443
ENSG00000066032	6.96037407478129	0.212865210884962	0.146773037267312	1.45030187320631	0.146974356937213	0.27748142990345	catenin alpha 2 [Source:HGNC Symbol;Acc:HGNC:2510]	protein_coding	38.65	79185231	80648861	4349	2	p12	CTNNA2		1463630
ENSG00000066044	3800.24251506409	0.104033337592114	0.0235340676547589	4.42054213144394	9.84535870519915e-06	0.000136664359032734	ELAV like RNA binding protein 1 [Source:HGNC Symbol;Acc:HGNC:3312]	protein_coding	52.21	7958573	8005659	6054	19	p13.2	ELAVL1		47086
ENSG00000066056	4462.8853797477	-0.296727114091977	0.0428180797080557	-6.92994912698412	4.20991986801456e-12	4.09068082025583e-10	tyrosine kinase with immunoglobulin like and EGF like domains 1 [Source:HGNC Symbol;Acc:HGNC:11809]	protein_coding	54.59	43300982	43323108	3893	1	p34.2	TIE1		22126
ENSG00000066084	3243.53321000015	0.059003460087272	0.0357048917861674	1.65253154779567	0.0984262394171956	0.207639441890644	disco interacting protein 2 homolog B [Source:HGNC Symbol;Acc:HGNC:29284]	protein_coding	41.84	50504985	50748657	2676	12	q13.12	DIP2B		243672
ENSG00000066117	3898.03249808605	0.0183362552147476	0.026112785288288	0.702194538511051	0.482557851112417	0.636209477575657	SWI/SNF related, matrix associated, actin dependent regulator of chromatin, subfamily d, member 1 [Source:HGNC Symbol;Acc:HGNC:11106]	protein_coding	48.48	50085200	50100707	3283	12	q13.12	SMARCD1		15507
ENSG00000066135	2181.69269277866	0.031972362697063	0.0314161218820174	1.0177055849584	0.308817892328237	0.467679695642586	lysine demethylase 4A [Source:HGNC Symbol;Acc:HGNC:22978]	protein_coding	46.76	43650149	43705518	4486	1	p34.2	KDM4A		55369
ENSG00000066136	2526.90129472315	-0.00289651674422439	0.0289942982048612	-0.0998995293405225	0.92042409001496	0.954272010367112	nuclear transcription factor Y subunit gamma [Source:HGNC Symbol;Acc:HGNC:7806]	protein_coding	42.65	40691648	40771603	943	1	p34.2	NFYC		79955
ENSG00000066185	180.405830245916	-0.142713150625474	0.0854540117445375	-1.67005793773745	0.0949079011245417	0.202005241616468	zinc finger MYND-type containing 12 [Source:HGNC Symbol;Acc:HGNC:21192]	protein_coding	42.82	42430329	42456253	1530	1	p34.2	ZMYND12		25924
ENSG00000066230	1529.94692280214	-0.361101828402243	0.229588715161054	-1.57282045918038	0.115760396909754	0.232222025053107	solute carrier family 9 member A3 [Source:HGNC Symbol;Acc:HGNC:11073]	protein_coding	61.24	470456	524449	5555	5	p15.33	SLC9A3		53993
ENSG00000066248	414.372754742624	0.424798407477992	0.130238323329697	3.2617005242199	0.00110746073960405	0.00641126129916336	neuronal guanine nucleotide exchange factor [Source:HGNC Symbol;Acc:HGNC:7807]	protein_coding	48.38	232878701	233013256	3184	2	q37.1	NGEF		134555
ENSG00000066279	310.343065005905	0.537830976786559	0.0704185294073196	7.63763431746211	2.21249180865492e-14	3.45212544029264e-12	assembly factor for spindle microtubules [Source:HGNC Symbol;Acc:HGNC:19048]	protein_coding	34.66	197084121	197146694	3924	1	q31.3	ASPM		62573
ENSG00000066294	1023.81028379806	0.00322053418734236	0.051399140811516	0.0626573545101128	0.950039356800963	0.970737903331605	CD84 molecule [Source:HGNC Symbol;Acc:HGNC:1704]	protein_coding	41.6	160541095	160579516	8204	1	q23.3	CD84		38421
ENSG00000066322	5381.44294778686	0.00880704503080857	0.0265264518359655	0.332009915433457	0.739881771862263	0.839603916069974	ELOVL fatty acid elongase 1 [Source:HGNC Symbol;Acc:HGNC:14418]	protein_coding	58.76	43363398	43368074	1625	1	p34.2	ELOVL1		4676
ENSG00000066336	1439.60908569646	0.10730483610338	0.0411000711787455	2.61081874132791	0.00903257544805352	0.0340937185231991	Spi-1 proto-oncogene [Source:HGNC Symbol;Acc:HGNC:11241]	protein_coding	52.6	47354860	47378547	1374	11	p11.2	SPI1		23687
ENSG00000066379	1078.89940237153	0.0574804280720022	0.0291841786031433	1.96957498285771	0.0488871011420116	0.122591014499725	RNA polymerase I subunit H [Source:HGNC Symbol;Acc:HGNC:13182]	protein_coding	41.39	30058899	30064909	3672	6	p22.1	POLR1H		6010
ENSG00000066382	399.415649559366	-0.293449784512314	0.0813010145981936	-3.60942339972758	0.000306878374190406	0.0022785254605265	metallophosphoesterase domain containing 2 [Source:HGNC Symbol;Acc:HGNC:1180]	protein_coding	40.01	30384493	30586872	5591	11	p14.1	MPPED2		202379
ENSG00000066405	20.9575281344594	-0.0729172680924263	0.0782844901785197	-0.931439521751319	0.3516262550752	0.512700084563327	claudin 18 [Source:HGNC Symbol;Acc:HGNC:2039]	protein_coding	42.94	137998735	138033655	3434	3	q22.3	CLDN18		34920
ENSG00000066422	1388.2854604013	0.0412590244938294	0.0324556299776827	1.27124398824488	0.203641861948635	0.35087030089621	zinc finger and BTB domain containing 11 [Source:HGNC Symbol;Acc:HGNC:16740]	protein_coding	40.31	101648889	101677132	5657	3	q12.3	ZBTB11		28243
ENSG00000066427	1064.34568556084	-0.12833191865051	0.0283798337788945	-4.52194046132672	6.12752968700035e-06	9.34505866832281e-05	ataxin 3 [Source:HGNC Symbol;Acc:HGNC:7106]	protein_coding	42.4	92044496	92106621	1098	14	q32.12	ATXN3		62125
ENSG00000066455	2883.935456906	0.00496080813970906	0.0376971262977761	0.131596453812495	0.895303490579624	0.942067510537469	golgin A5 [Source:HGNC Symbol;Acc:HGNC:4428]	protein_coding	39.58	92794305	92839947	2879	14	q32.12	GOLGA5		45642
ENSG00000066468	1779.36640615178	0.220184723917459	0.112646723137222	1.95464828257133	0.0506245982765005	0.125994686538769	fibroblast growth factor receptor 2 [Source:HGNC Symbol;Acc:HGNC:3689]	protein_coding	45.41	121478332	121598458	4624	10	q26.13	FGFR2		120126
ENSG00000066557	1249.71305449596	0.02695371336936	0.0361364362334261	0.745887424959407	0.455735422175293	0.611630030240549	leucine rich repeat containing 40 [Source:HGNC Symbol;Acc:HGNC:26004]	protein_coding	35.12	70144805	70205579	2843	1	p31.1	LRRC40		60774
ENSG00000066583	1515.17567533682	0.00826791511140302	0.0492924564034654	0.167731854215765	0.866794235159504	0.925359871969294	isochorismatase domain containing 1 [Source:HGNC Symbol;Acc:HGNC:24254]	protein_coding	38.93	129094749	129114028	1942	5	q23.3	ISOC1		19279
ENSG00000066629	2188.57121223599	-0.167097259345567	0.0414278384330769	-4.03345348600549	5.49630642395651e-05	0.000561994734351243	EMAP like 1 [Source:HGNC Symbol;Acc:HGNC:3330]	protein_coding	45.19	99737693	99942060	1277	14	q32.2	EML1		204367
ENSG00000066651	660.692036008494	0.0462488033612101	0.040399662856838	1.14478191377733	0.252299509226224	0.407531767490936	tRNA methyltransferase 11 homolog [Source:HGNC Symbol;Acc:HGNC:21080]	protein_coding	37.69	125986479	126203817	1843	6	q22.32	TRMT11		217338
ENSG00000066654	3420.3754431662	-0.0292588551974165	0.024837754698366	-1.17799920132641	0.238796924632964	0.393077469671242	THUMP domain containing 1 [Source:HGNC Symbol;Acc:HGNC:23807]	protein_coding	40.19	20702816	20742084	2567	16	p12.3	THUMPD1		39268
ENSG00000066697	1061.02767104127	0.109498277586476	0.0425908382336521	2.57093502094916	0.0101424355146951	0.0371935143721936	Myb/SANT DNA binding domain containing 3 [Source:HGNC Symbol;Acc:HGNC:23370]	protein_coding	43.76	100427143	100451734	1880	9	q31.1	MSANTD3		24591
ENSG00000066735	547.336973580715	-0.70128682757462	0.121276246978844	-5.78255713748261	7.35735674594053e-09	2.87681513051511e-07	kinesin family member 26A [Source:HGNC Symbol;Acc:HGNC:20226]	protein_coding	63.82	104138587	104180894	6889	14	q32.33	KIF26A		42307
ENSG00000066739	2988.25129181463	-0.220001732403368	0.0439465014861418	-5.00612619807163	5.55363536982385e-07	1.24818339537579e-05	autophagy related 2B [Source:HGNC Symbol;Acc:HGNC:20187]	protein_coding	37.06	96279195	96363341	13162	14	q32.2	ATG2B		84146
ENSG00000066777	3592.57238736088	0.0692069305671831	0.0436137112785383	1.58681590120121	0.11255434636238	0.227974605284222	ADP ribosylation factor guanine nucleotide exchange factor 1 [Source:HGNC Symbol;Acc:HGNC:15772]	protein_coding	38.38	67173511	67343781	5882	8	q13.2	ARFGEF1		170270
ENSG00000066813	5440.28103952607	-0.435012853924289	0.128609234554602	-3.38243871391366	0.000718453066059319	0.00450999532028803	acyl-CoA synthetase medium chain family member 2B [Source:HGNC Symbol;Acc:HGNC:30931]	protein_coding	39.17	20536226	20576427	2935	16	p12.3	ACSM2B		40201
ENSG00000066827	1383.80473539735	-0.0196887859716838	0.071285312917011	-0.276196949497929	0.782396800093107	0.870420463122916	zinc finger and AT-hook domain containing [Source:HGNC Symbol;Acc:HGNC:19899]	protein_coding	44.79	134477788	134713049	4273	8	q24.22	ZFAT		235261
ENSG00000066855	1543.73927029189	0.0572922044906808	0.0545780279034072	1.04973020630348	0.293842171826392	0.451831414974592	mitochondrial fission regulator 1 [Source:HGNC Symbol;Acc:HGNC:29510]	protein_coding	40.22	65644734	65771261	537	8	q13.1	MTFR1		126527
ENSG00000066923	216.097230299473	-0.10533490650172	0.0742896399171838	-1.41789496650064	0.156221432179582	0.289487102556967	stromal antigen 3 [Source:HGNC Symbol;Acc:HGNC:11356]	protein_coding	47.11	100177563	100221488	4450	7	q22.1	STAG3		43925
ENSG00000066926	1836.2644274921	-0.00585791776954619	0.0531302670691069	-0.110255756138526	0.912206544755794	0.949722545986929	ferrochelatase [Source:HGNC Symbol;Acc:HGNC:3647]	protein_coding	42.66	57544377	57586732	7689	18	q21.31	FECH		42355
ENSG00000066933	7313.90365010647	-0.128795620792594	0.0464332383679358	-2.77378070794936	0.00554090144383459	0.0231792234413777	myosin IXA [Source:HGNC Symbol;Acc:HGNC:7608]	protein_coding	37.93	71822291	72118577	12478	15	q23	MYO9A		296286
ENSG00000067048	432.098859184165	0.0106446333597068	0.125852107885567	0.0845804932356441	0.932594907630407	0.960595249848839	DEAD-box helicase 3 Y-linked [Source:HGNC Symbol;Acc:HGNC:2699]	protein_coding	37.7	12904108	12920478	2709	Y	q11.221	DDX3Y		16370
ENSG00000067057	29522.1795874508	-0.141230146367848	0.067018738704195	-2.10732325165361	0.0350895692035959	0.0956811358539321	phosphofructokinase, platelet [Source:HGNC Symbol;Acc:HGNC:8878]	protein_coding	51.45	3066333	3137718	432	10	p15.2	PFKP		71385
ENSG00000067064	2327.40329160139	-0.025483769981171	0.0297825921172453	-0.855659906325444	0.392185923380972	0.553404879583502	isopentenyl-diphosphate delta isomerase 1 [Source:HGNC Symbol;Acc:HGNC:5387]	protein_coding	42.88	1039152	1049119	3370	10	p15.3	IDI1		9967
ENSG00000067066	4100.42654330314	0.199444137989934	0.04297517281262	4.64091532242462	3.46869255281329e-06	5.76115394621303e-05	SP100 nuclear antigen [Source:HGNC Symbol;Acc:HGNC:11206]	protein_coding	39.21	230415942	230545606	3882	2	q37.1	SP100		129664
ENSG00000067082	15188.6339525915	-0.0967530565238714	0.05775968674888	-1.67509662828543	0.0939152744060932	0.200310614851166	Kruppel like factor 6 [Source:HGNC Symbol;Acc:HGNC:2235]	protein_coding	48.08	3775996	3785281	764	10	p15.2	KLF6		9285
ENSG00000067113	8676.06758822282	-0.344056428117828	0.0654733896129006	-5.25490478119429	1.48101074211924e-07	3.96573619015988e-06	phospholipid phosphatase 1 [Source:HGNC Symbol;Acc:HGNC:9228]	protein_coding	39.6	55424854	55534969	1550	5	q11.2	PLPP1		110115
ENSG00000067141	7412.27884172631	-0.0186770249500835	0.0648578837878402	-0.287968460568014	0.773370881311682	0.863932899011749	neogenin 1 [Source:HGNC Symbol;Acc:HGNC:7754]	protein_coding	38.73	73051710	73305205	7342	15	q24.1	NEO1		253495
ENSG00000067167	26932.1305382519	0.069061217683261	0.060735078792274	1.13708945565814	0.255500891435032	0.410903168019451	translocation associated membrane protein 1 [Source:HGNC Symbol;Acc:HGNC:20568]	protein_coding	38.27	70573218	70608416	3394	8	q13.3	TRAM1		35198
ENSG00000067177	519.276218494089	0.0250887944013971	0.117172923313791	0.214117679169009	0.830455289509063	0.902175670004925	phosphorylase kinase regulatory subunit alpha 1 [Source:HGNC Symbol;Acc:HGNC:8925]	protein_coding	37.87	72578814	72714319	6286	X	q13.1	PHKA1		135505
ENSG00000067182	10592.3117797225	0.0544323511051641	0.0372249307006335	1.46225527034326	0.143671270889178	0.272832500025593	TNF receptor superfamily member 1A [Source:HGNC Symbol;Acc:HGNC:11916]	protein_coding	54.08	6328757	6342114	2069	12	p13.31	TNFRSF1A		13357
ENSG00000067191	215.802468466896	0.0848118757252927	0.0558627322412188	1.51821925499579	0.128959134999629	0.25222797598508	calcium voltage-gated channel auxiliary subunit beta 1 [Source:HGNC Symbol;Acc:HGNC:1401]	protein_coding	54.39	39173453	39197703	3711	17	q12	CACNB1		24250
ENSG00000067208	1200.76764904661	0.0287494087197984	0.0344934810061747	0.833473684916055	0.404577632999278	0.564592470818652	ecotropic viral integration site 5 [Source:HGNC Symbol;Acc:HGNC:3501]	protein_coding	38.19	92508696	92792404	7794	1	p22.1	EVI5		283708
ENSG00000067221	1226.86485470721	0.00344946576625065	0.0363530306752413	0.094887983262423	0.924403801417843	0.955920245068018	stomatin like 1 [Source:HGNC Symbol;Acc:HGNC:14560]	protein_coding	52.84	73978926	73994622	6280	15	q24.1	STOML1		15696
ENSG00000067225	89213.403066029	0.00670186086460823	0.0485020611190315	0.138176826097366	0.890100669493047	0.938753643823195	pyruvate kinase M1/2 [Source:HGNC Symbol;Acc:HGNC:9021]	protein_coding	48.38	72199029	72231822	3016	15	q23	PKM		32793
ENSG00000067248	2658.86237842205	0.0655029458356122	0.0428217061747354	1.52966688362031	0.126099204767068	0.247905475618513	DExH-box helicase 29 [Source:HGNC Symbol;Acc:HGNC:15815]	protein_coding	37.07	55256055	55307694	4664	5	q11.2	DHX29		51639
ENSG00000067334	3555.10850748629	0.0179304546765721	0.0284647452206446	0.629917975291331	0.5287482515922	0.677510887443669	deoxynucleotidyltransferase terminal interacting protein 2 [Source:HGNC Symbol;Acc:HGNC:24013]	protein_coding	39.28	93866284	93879918	5896	1	p22.1	DNTTIP2		13634
ENSG00000067365	613.862782499628	0.0152828849023919	0.0342674521819175	0.445988362988262	0.655605651911026	0.778579692151655	methyltransferase like 22 [Source:HGNC Symbol;Acc:HGNC:28368]	protein_coding	49.56	8621683	8649654	614	16	p13.2	METTL22		27971
ENSG00000067369	1928.6974790269	0.063776949466517	0.0401227926404648	1.58954412864563	0.111937599524012	0.227023050553198	tumor protein p53 binding protein 1 [Source:HGNC Symbol;Acc:HGNC:11999]	protein_coding	41.72	43403061	43510728	10369	15	q15.3	TP53BP1		107667
ENSG00000067445	682.99348779193	-0.18423252749196	0.0795136457141426	-2.31699258457209	0.020504135716704	0.0632996027527423	trophinin [Source:HGNC Symbol;Acc:HGNC:12326]	protein_coding	51.41	54920462	54931431	1196	X	p11.21	TRO		10969
ENSG00000067533	932.789657278411	0.0127576069139172	0.0493574587244374	0.258473739200044	0.796041313579387	0.879617156356726	ribosomal RNA processing 15 homolog [Source:HGNC Symbol;Acc:HGNC:24255]	protein_coding	37.63	218285293	218337983	7765	1	q41	RRP15		52690
ENSG00000067560	26311.5893365362	0.030975750731378	0.0338081956374651	0.916220169320475	0.359551428839128	0.520916585941264	ras homolog family member A [Source:HGNC Symbol;Acc:HGNC:667]	protein_coding	46.57	49359139	49412998	1944	3	p21.31	RHOA		53859
ENSG00000067596	2093.05425125862	0.0747804265583638	0.0228231533741837	3.27651597184425	0.00105096368277882	0.00614779656829554	DEAH-box helicase 8 [Source:HGNC Symbol;Acc:HGNC:2749]	protein_coding	47.76	43483865	43610338	590	17	q21.31	DHX8		126473
ENSG00000067606	656.521329579354	-0.00655060597480335	0.0572144629884902	-0.11449213420252	0.908847681395134	0.948172259611601	protein kinase C zeta [Source:HGNC Symbol;Acc:HGNC:9412]	protein_coding	56.45	2050411	2185395	2385	1	p36.33	PRKCZ		134984
ENSG00000067646	106.919433318458	0.0488001240234475	0.106030141332238	0.46024765609371	0.645338467892558	0.771524889007039	zinc finger protein Y-linked [Source:HGNC Symbol;Acc:HGNC:12870]	protein_coding	37.27	2935281	2982506	5113	Y	p11.2	ZFY		47225
ENSG00000067704	7576.20195998072	0.0228044109343038	0.0432182277123813	0.527657244208806	0.597737253767919	0.73403257455263	isoleucyl-tRNA synthetase 2, mitochondrial [Source:HGNC Symbol;Acc:HGNC:29685]	protein_coding	39.19	220094132	220148041	3530	1	q41	IARS2		53909
ENSG00000067715	137.71685404653	0.439920927691015	0.140387006875355	3.1336299382863	0.0017265845425593	0.00915597626539534	synaptotagmin 1 [Source:HGNC Symbol;Acc:HGNC:11509]	protein_coding	35.61	78863993	79452008	3095	12	q21.2	SYT1		588015
ENSG00000067798	196.717043667814	0.617984574938769	0.10271366761867	6.01657587803282	1.78145014583106e-09	8.3067791713795e-08	neuron navigator 3 [Source:HGNC Symbol;Acc:HGNC:15998]	protein_coding	35.89	77324641	78213010	2232	12	q21.2	NAV3		888369
ENSG00000067829	4114.09612026449	-0.0248008708798155	0.0288457062672118	-0.859776864191607	0.389912054905834	0.551276609248667	isocitrate dehydrogenase (NAD(+)) 3 non-catalytic subunit gamma [Source:HGNC Symbol;Acc:HGNC:5386]	protein_coding	58.77	153785766	153794523	1712	X	q28	IDH3G		8757
ENSG00000067836	1883.62174526277	-0.0806311205841772	0.04071159980164	-1.98054414410237	0.0476424181617066	0.1202509751921	rogdi atypical leucine zipper [Source:HGNC Symbol;Acc:HGNC:29478]	protein_coding	63.01	4796968	4802880	1418	16	p13.3	ROGDI		5912
ENSG00000067840	177.732249729403	-0.207477196703863	0.081251223835785	-2.553527035152	0.0106637999690506	0.038703082553743	PDZ domain containing 4 [Source:HGNC Symbol;Acc:HGNC:21167]	protein_coding	56.35	153802166	153830565	3689	X	q28	PDZD4		28399
ENSG00000067842	15.3570719159091	0.57039093019268	0.228416433319821	2.4971536500355	0.0125194697376066	0.0438114039693039	ATPase plasma membrane Ca2+ transporting 3 [Source:HGNC Symbol;Acc:HGNC:816]	protein_coding	58.22	153517642	153582939	6774	X	q28	ATP2B3		65297
ENSG00000067900	4533.13168192349	-0.0530512231489826	0.035768085928843	-1.48319994686108	0.13802129533787	0.26514402266457	Rho associated coiled-coil containing protein kinase 1 [Source:HGNC Symbol;Acc:HGNC:10251]	protein_coding	36.91	20946906	21111813	9446	18	q11.1	ROCK1		164907
ENSG00000067955	2635.72381107511	0.0623440098572465	0.0352490016893414	1.76867448351305	0.0769482128781538	0.172559238581233	core-binding factor subunit beta [Source:HGNC Symbol;Acc:HGNC:1539]	protein_coding	40.51	67028984	67101058	2818	16	q22.1	CBFB		72074
ENSG00000067992	443.058389004588	0.0173158082070842	0.0543412107941427	0.318649657488872	0.749992193501771	0.847206635847772	pyruvate dehydrogenase kinase 3 [Source:HGNC Symbol;Acc:HGNC:8811]	protein_coding	40.79	24465270	24550466	1741	X	p22.11	PDK3		85196
ENSG00000068001	6611.20013808275	-0.209512715107238	0.037455058507289	-5.59370946027131	2.22268784502614e-08	7.70674266265794e-07	hyaluronidase 2 [Source:HGNC Symbol;Acc:HGNC:5321]	protein_coding	60.99	50317790	50322782	4054	3	p21.31	HYAL2		4992
ENSG00000068024	1041.7196941581	0.0621744558389883	0.0412565186694726	1.50702138338671	0.131805176231175	0.256082686147422	histone deacetylase 4 [Source:HGNC Symbol;Acc:HGNC:14063]	protein_coding	51.33	239048168	239401654	8976	2	q37.3	HDAC4		353486
ENSG00000068028	1405.11610238545	0.101779282926785	0.0339196794768761	3.00059683630473	0.00269451062074357	0.0130655727412739	Ras association domain family member 1 [Source:HGNC Symbol;Acc:HGNC:9882]	protein_coding	54.57	50329782	50340980	1757	3	p21.31	RASSF1		11198
ENSG00000068078	2148.38831100267	-0.238617594633201	0.101494752737664	-2.35103380418062	0.0187213329625354	0.0591263273614368	fibroblast growth factor receptor 3 [Source:HGNC Symbol;Acc:HGNC:3690]	protein_coding	65.83	1793293	1808872	4301	4	p16.3	FGFR3		15579
ENSG00000068079	2511.35115974057	0.114067465307455	0.0333017169313888	3.42527280327518	0.000614182379773765	0.00396907107789282	interferon induced protein 35 [Source:HGNC Symbol;Acc:HGNC:5399]	protein_coding	50.91	43006740	43014456	1182	17	q21.31	IFI35		7716
ENSG00000068097	793.747627394236	0.0469508029788171	0.0374255667423338	1.25451147612706	0.209656157117224	0.35852992533894	HEAT repeat containing 6 [Source:HGNC Symbol;Acc:HGNC:24076]	protein_coding	40.88	60041008	60078922	6108	17	q23.1	HEATR6		37914
ENSG00000068120	4507.15102115608	0.02797840660488	0.0243815293012654	1.14752467981686	0.25116483910061	0.406312779858132	Coenzyme A synthase [Source:HGNC Symbol;Acc:HGNC:29932]	protein_coding	57.56	42561467	42566277	574	17	q21.2	COASY		4810
ENSG00000068137	1746.28684352519	-0.0894933125500905	0.0371115425010959	-2.41146841437399	0.0158884279920587	0.052424058769243	pleckstrin homology, MyTH4 and FERM domain containing H3 [Source:HGNC Symbol;Acc:HGNC:26105]	protein_coding	62	42667914	42676994	659	17	q21.2	PLEKHH3		9080
ENSG00000068305	7579.69360907085	-0.176650251227	0.0450806876864201	-3.91853497124475	8.90888052494682e-05	0.000831524014562131	myocyte enhancer factor 2A [Source:HGNC Symbol;Acc:HGNC:6993]	protein_coding	36.86	99565417	99716466	732	15	q26.3	MEF2A		151049
ENSG00000068308	3630.33710110878	0.100513726597711	0.0245388722477181	4.09610211842795	4.2016464919117e-05	0.000450033779698027	OTU deubiquitinase 5 [Source:HGNC Symbol;Acc:HGNC:25402]	protein_coding	49.92	48922024	48958386	2077	X	p11.23	OTUD5		36362
ENSG00000068323	4166.2285324771	0.125806167168113	0.0266663799671798	4.71778199076708	2.38429790400137e-06	4.21001110862135e-05	transcription factor binding to IGHM enhancer 3 [Source:HGNC Symbol;Acc:HGNC:11752]	protein_coding	52.48	49028726	49043410	3279	X	p11.23	TFE3		14684
ENSG00000068354	1444.44895141824	-0.0490107520443757	0.0280965451791915	-1.74436934262912	0.081094707243419	0.179623780294698	TBC1 domain family member 25 [Source:HGNC Symbol;Acc:HGNC:8092]	protein_coding	47.97	48539714	48562609	3785	X	p11.23	TBC1D25		22895
ENSG00000068366	5446.00715210897	0.0463276968341147	0.0545389517915351	0.849442376729089	0.395635181395863	0.556178817336106	acyl-CoA synthetase long chain family member 4 [Source:HGNC Symbol;Acc:HGNC:3571]	protein_coding	39.16	109624244	109733403	464	X	q23	ACSL4		109159
ENSG00000068383	1664.99018075822	-0.101039622604261	0.030503664326462	-3.3123765565637	0.000925069405704133	0.00554291749636291	inositol polyphosphate-5-phosphatase A [Source:HGNC Symbol;Acc:HGNC:6076]	protein_coding	54.13	132537787	132783480	3000	10	q26.3	INPP5A		245693
ENSG00000068394	1361.23079037237	0.0476473837590531	0.0267432393064949	1.78166089803045	0.0748045470390995	0.168942711872438	G-patch domain and KOW motifs [Source:HGNC Symbol;Acc:HGNC:30677]	protein_coding	50.86	49113407	49123735	1658	X	p11.23	GPKOW		10328
ENSG00000068400	2639.68934814167	0.0758717468410402	0.0276193715861978	2.74704826662152	0.00601342840816605	0.0247413546600686	GRIP1 associated protein 1 [Source:HGNC Symbol;Acc:HGNC:18706]	protein_coding	50.22	48973720	49002264	2828	X	p11.23	GRIPAP1		28544
ENSG00000068438	1618.70727590699	-0.00249662673423975	0.0270601014813516	-0.0922622827545672	0.926489654514065	0.957238206588745	FtsJ RNA 2'-O-methyltransferase 1 [Source:HGNC Symbol;Acc:HGNC:13254]	protein_coding	50.6	48476021	48486364	1669	X	p11.23	FTSJ1		10343
ENSG00000068489	213.322979972159	0.248501204620013	0.0716170385319055	3.46986149824256	0.000520726807491746	0.00348590507638967	proline rich 11 [Source:HGNC Symbol;Acc:HGNC:25619]	protein_coding	44.35	59155732	59206709	860	17	q22	PRR11		50977
ENSG00000068615	161.434146101479	-0.303038998073287	0.115514630204463	-2.62338196933932	0.00870616050837857	0.0331164713008577	receptor accessory protein 1 [Source:HGNC Symbol;Acc:HGNC:25786]	protein_coding	46.05	86213993	86338083	4017	2	p11.2	REEP1		124090
ENSG00000068650	17541.9801244399	-0.25733048652485	0.0623834458918386	-4.12498031883352	3.70766460810492e-05	0.000408447207031354	ATPase phospholipid transporting 11A [Source:HGNC Symbol;Acc:HGNC:13552]	protein_coding	50.37	112690038	112887168	8768	13	q34	ATP11A		197130
ENSG00000068654	2192.15751517883	0.0475722962590526	0.0338766290658273	1.40428069648289	0.160235280156526	0.295168338188211	RNA polymerase I subunit A [Source:HGNC Symbol;Acc:HGNC:17264]	protein_coding	46.69	86020216	86106155	12480	2	p11.2	POLR1A		85939
ENSG00000068697	29593.9495999354	0.0203665840110394	0.0447804387722398	0.454809835933652	0.649246053420288	0.774370871653879	lysosomal protein transmembrane 4 alpha [Source:HGNC Symbol;Acc:HGNC:6924]	protein_coding	41.26	20032650	20051628	1365	2	p24.1	LAPTM4A		18978
ENSG00000068724	2023.53089820311	0.104833232617201	0.0478055060162532	2.19291126385231	0.0283137730193643	0.0809171530090216	tetratricopeptide repeat domain 7A [Source:HGNC Symbol;Acc:HGNC:19750]	protein_coding	50.88	46916157	47076137	3033	2	p21	TTC7A		159980
ENSG00000068745	2337.93678895088	0.115421308971588	0.0359477459807622	3.21080796090406	0.00132362357219462	0.00739870468687638	inositol hexakisphosphate kinase 2 [Source:HGNC Symbol;Acc:HGNC:17313]	protein_coding	47.61	48688003	48740353	1746	3	p21.31	IP6K2		52350
ENSG00000068781	18.7192549058901	-0.36027481932608	0.194009323491458	-1.85699745168145	0.0633115166375437	0.149324997162416	STON1-GTF2A1L readthrough [Source:HGNC Symbol;Acc:HGNC:30651]	protein_coding	40.98	48529925	48776517	3821	2	p16.3	STON1-GTF2A1L		246592
ENSG00000068784	1594.53540003568	-0.00215581129521564	0.0292380957718458	-0.0737329582623343	0.941222873255156	0.965987196528456	S1 RNA binding domain 1 [Source:HGNC Symbol;Acc:HGNC:25521]	protein_coding	36.55	45388680	45612165	3667	2	p21	SRBD1		223485
ENSG00000068796	1025.61165488992	-0.0175627363379521	0.0754745679321801	-0.232697408135329	0.815996381984255	0.892551444358221	kinesin family member 2A [Source:HGNC Symbol;Acc:HGNC:6318]	protein_coding	38.5	62306162	62391025	2539	5	q12.1	KIF2A		84863
ENSG00000068831	612.388796640936	-0.181683748968831	0.0410157732367421	-4.42960682272539	9.44050428568129e-06	0.000132518220626081	RAS guanyl releasing protein 2 [Source:HGNC Symbol;Acc:HGNC:9879]	protein_coding	55.63	64726911	64745456	2409	11	q13.1	RASGRP2		18545
ENSG00000068878	2322.8606759638	0.0887560429288433	0.0361985246618559	2.45192431895905	0.0142094544122811	0.0480869273718635	proteasome activator subunit 4 [Source:HGNC Symbol;Acc:HGNC:20635]	protein_coding	38.04	53864069	53970993	7250	2	p16.2	PSME4		106924
ENSG00000068885	855.286127238937	0.153071890941487	0.0499785750011264	3.06275020722453	0.00219313045681666	0.0110865819074031	intraflagellar transport 80 [Source:HGNC Symbol;Acc:HGNC:29262]	protein_coding	36.52	160256986	160399880	3999	3	q25.33	IFT80		142894
ENSG00000068903	3872.16521088198	-0.0108498472349533	0.0240592502720884	-0.450963646508155	0.652015750220396	0.776418843386392	sirtuin 2 [Source:HGNC Symbol;Acc:HGNC:10886]	protein_coding	53.55	38878555	38899862	4734	19	q13.2	SIRT2		21307
ENSG00000068912	4044.93560577405	-0.00833566589739271	0.031870316941326	-0.261549513697616	0.793668771481257	0.877486077183781	endoplasmic reticulum lectin 1 [Source:HGNC Symbol;Acc:HGNC:25222]	protein_coding	38.1	53787044	53818819	485	2	p16.2	ERLEC1		31775
ENSG00000068971	1591.90467250341	-0.032237331618889	0.0380200107826947	-0.847904326044067	0.396491255117445	0.557077831451709	protein phosphatase 2 regulatory subunit B'beta [Source:HGNC Symbol;Acc:HGNC:9310]	protein_coding	54.41	64917553	64934475	563	11	q13.1	PPP2R5B		16922
ENSG00000068976	346.576715702699	-0.596687440135092	0.0787239773959148	-7.57948797650632	3.46921349248637e-14	5.31084220212985e-12	glycogen phosphorylase, muscle associated [Source:HGNC Symbol;Acc:HGNC:9726]	protein_coding	56.89	64746389	64759974	2152	11	q13.1	PYGM		13585
ENSG00000069011	46.9782907339588	1.27521232339534	0.238770954103879	5.34073471449357	9.25706375622905e-08	2.67285362228343e-06	paired like homeodomain 1 [Source:HGNC Symbol;Acc:HGNC:9004]	protein_coding	59.39	135027734	135034813	2337	5	q31.1	PITX1		7079
ENSG00000069018	10.968013835634	-0.0529916582186275	0.139118044808609	-0.380911464731484	0.703268945060071	0.812758718858327	transient receptor potential cation channel subfamily C member 7 [Source:HGNC Symbol;Acc:HGNC:20754]	protein_coding	42.52	136212745	136365545	3570	5	q31.1	TRPC7		152800
ENSG00000069020	4530.59802528484	-0.191795778113501	0.0657190594776379	-2.91841939975971	0.00351810813183351	0.016236729424136	microtubule associated serine/threonine kinase family member 4 [Source:HGNC Symbol;Acc:HGNC:19037]	protein_coding	39.2	66596361	67169595	10711	5	q12.3	MAST4		573234
ENSG00000069122	12860.0369914312	-0.386921494393754	0.0611767792664983	-6.32464636146088	2.53813179211227e-10	1.46050583654631e-08	adhesion G protein-coupled receptor F5 [Source:HGNC Symbol;Acc:HGNC:19030]	protein_coding	41.65	46852522	46954943	5761	6	p12.3	ADGRF5		102421
ENSG00000069188	194.887098899897	-0.143506715506574	0.119161174957377	-1.20430765774092	0.228470687990586	0.381243121126424	sidekick cell adhesion molecule 2 [Source:HGNC Symbol;Acc:HGNC:19308]	protein_coding	52.32	73334384	73644445	11079	17	q25.1	SDK2		310061
ENSG00000069206	10.0578572664075	0.534460625638184	0.193509500878688	2.76193480532638	0.00574599507847225	0.0238771477947168	ADAM metallopeptidase domain 7 [Source:HGNC Symbol;Acc:HGNC:214]	protein_coding	36.76	24440930	24526970	1417	8	p21.2	ADAM7		86040
ENSG00000069248	2392.43393142942	0.0395479068438306	0.0332959332212084	1.18776988712363	0.234924081214852	0.388673844399816	nucleoporin 133 [Source:HGNC Symbol;Acc:HGNC:18016]	protein_coding	40.26	229440259	229508341	5208	1	q42.13	NUP133		68082
ENSG00000069275	23302.5535857838	-0.0696927211949845	0.0470473488760036	-1.48133152791806	0.138518251009673	0.265784043884825	nuclear casein kinase and cyclin dependent kinase substrate 1 [Source:HGNC Symbol;Acc:HGNC:29923]	protein_coding	39.53	205712822	205750182	6399	1	q32.1	NUCKS1		37360
ENSG00000069329	8727.44439901797	-0.0117145678632347	0.0360599321750915	-0.324863835193971	0.745284128899446	0.843238429762328	VPS35 retromer complex component [Source:HGNC Symbol;Acc:HGNC:13487]	protein_coding	38.86	46656132	46689518	6776	16	q11.2	VPS35		33386
ENSG00000069345	5449.85553062142	-0.0383740579329384	0.0257132586592077	-1.49238408252845	0.13559848543279	0.261729109446637	DnaJ heat shock protein family (Hsp40) member A2 [Source:HGNC Symbol;Acc:HGNC:14884]	protein_coding	42.53	46955362	46973674	3008	16	q11.2	DNAJA2		18312
ENSG00000069399	2662.46846426709	0.0796428062684759	0.069848603278145	1.140220455824	0.254194467335642	0.409654744409124	BCL3 transcription coactivator [Source:HGNC Symbol;Acc:HGNC:998]	protein_coding	58.73	44747705	44760044	1714	19	q13.32	BCL3		12339
ENSG00000069424	1354.23998376879	0.0784266613151319	0.078917744167347	0.993777282189241	0.320331308519556	0.480036826254435	potassium voltage-gated channel subfamily A regulatory beta subunit 2 [Source:HGNC Symbol;Acc:HGNC:6229]	protein_coding	56.04	5990927	6101193	615	1	p36.31	KCNAB2		110266
ENSG00000069431	1514.67152532239	-0.140058494868862	0.0955137453045041	-1.46637004362405	0.142547502790059	0.271301703937871	ATP binding cassette subfamily C member 9 [Source:HGNC Symbol;Acc:HGNC:60]	protein_coding	36.12	21797389	21942543	8668	12	p12.1	ABCC9		145154
ENSG00000069482	11.1883979822643	0.37223255445651	0.221502591032603	1.68048848874062	0.0928623121329672	0.198586813255358	galanin and GMAP prepropeptide [Source:HGNC Symbol;Acc:HGNC:4114]	protein_coding	57.14	68683779	68691175	646	11	q13.2	GAL		7396
ENSG00000069493	723.376340711188	0.0278549109405582	0.0536105149004012	0.519579246577051	0.60335686600416	0.738584178081586	C-type lectin domain family 2 member D [Source:HGNC Symbol;Acc:HGNC:14351]	protein_coding	37.39	9664969	9699553	571	12	p13.31	CLEC2D		34584
ENSG00000069509	965.804532937921	0.0032760871960669	0.0394129512878343	0.0831220979150103	0.933754455052114	0.961118524714916	FUN14 domain containing 1 [Source:HGNC Symbol;Acc:HGNC:28746]	protein_coding	41.03	44523639	44542859	1054	X	p11.3	FUNDC1		19220
ENSG00000069535	14513.563677675	-0.11706575111748	0.101336326636345	-1.15521999862479	0.248000347167382	0.402937915903436	monoamine oxidase B [Source:HGNC Symbol;Acc:HGNC:6834]	protein_coding	39.31	43766610	43882450	2570	X	p11.3	MAOB		115840
ENSG00000069667	3282.58756716442	-0.176163377530104	0.0448517715729188	-3.92767936142058	8.57694527227176e-05	0.00080636205639139	RAR related orphan receptor A [Source:HGNC Symbol;Acc:HGNC:10258]	protein_coding	41.64	60488284	61229302	10827	15	q22.2	RORA		741018
ENSG00000069696	159.877637794201	-0.328143031644953	0.122976846765852	-2.66833180614672	0.00762289347567924	0.029741931336823	dopamine receptor D4 [Source:HGNC Symbol;Acc:HGNC:3025]	protein_coding	67.07	637269	640706	1399	11	p15.5	DRD4		3437
ENSG00000069702	3409.23277476224	-0.168360751102239	0.0637572813288804	-2.64065135139281	0.00827468237173106	0.0318333975453011	transforming growth factor beta receptor 3 [Source:HGNC Symbol;Acc:HGNC:11774]	protein_coding	42.29	91680343	91906335	6455	1	p22.1	TGFBR3		225992
ENSG00000069812	155.64745795774	-0.0703861931354137	0.135608692981566	-0.5190389464559	0.603733582323154	0.738878108481622	hes family bHLH transcription factor 2 [Source:HGNC Symbol;Acc:HGNC:16005]	protein_coding	57.51	6412418	6424670	1222	1	p36.31	HES2		12252
ENSG00000069849	4943.87924636172	0.181377773303493	0.048527564167396	3.73762368697984	0.000185767709373518	0.00151632425553525	ATPase Na+/K+ transporting subunit beta 3 [Source:HGNC Symbol;Acc:HGNC:806]	protein_coding	40.6	141876124	141926549	734	3	q23	ATP1B3		50425
ENSG00000069869	1422.37238769929	0.243814772426383	0.0694532333369209	3.51048843534218	0.00044728426354202	0.00307806689758115	NEDD4 E3 ubiquitin protein ligase [Source:HGNC Symbol;Acc:HGNC:7727]	protein_coding	38.49	55826922	55993660	5707	15	q21.3	NEDD4		166738
ENSG00000069943	630.487298214823	-0.0851656343118841	0.0432266221092408	-1.97021257170307	0.048814013332971	0.122484149428502	phosphatidylinositol glycan anchor biosynthesis class B [Source:HGNC Symbol;Acc:HGNC:8959]	protein_coding	39.99	55318960	55355648	1812	15	q21.3	PIGB		36688
ENSG00000069956	1877.51143104477	0.0591708710796722	0.0444042494828454	1.33254973946878	0.18267960832248	0.324184383666763	mitogen-activated protein kinase 6 [Source:HGNC Symbol;Acc:HGNC:6879]	protein_coding	43.13	51952106	52067375	552	15	q21.2	MAPK6		115269
ENSG00000069966	1905.48269705413	-0.0311280988395879	0.041655248586346	-0.747279151991215	0.45489507422539	0.611058143166838	G protein subunit beta 5 [Source:HGNC Symbol;Acc:HGNC:4401]	protein_coding	45.39	52115100	52191392	8934	15	q21.2	GNB5		76292
ENSG00000069974	1102.75206902191	0.159872699011753	0.052978813522395	3.01767231808943	0.00254724175284277	0.0125178957975105	RAB27A, member RAS oncogene family [Source:HGNC Symbol;Acc:HGNC:9766]	protein_coding	41.6	55202966	55319113	3459	15	q21.3	RAB27A		116147
ENSG00000069998	1850.82102303641	-0.0324540497534197	0.0341464326941159	-0.950437489155703	0.341890002648203	0.503118927232264	haloacid dehalogenase like hydrolase domain containing 5 [Source:HGNC Symbol;Acc:HGNC:1843]	protein_coding	50.12	17137511	17165287	1735	22	q11.1	HDHD5		27776
ENSG00000070010	2481.84857995443	0.016010809796689	0.0242593113041276	0.659986163496935	0.509262708649224	0.661104477860077	ubiquitin recognition factor in ER associated degradation 1 [Source:HGNC Symbol;Acc:HGNC:12520]	protein_coding	46.94	19449911	19479202	1791	22	q11.21	UFD1		29291
ENSG00000070018	2184.30282574122	-0.018132606765007	0.0630220684097428	-0.287718369494261	0.773562327520586	0.864058127550765	LDL receptor related protein 6 [Source:HGNC Symbol;Acc:HGNC:6698]	protein_coding	38.54	12116025	12267044	10252	12	p13.2	LRP6		151019
ENSG00000070019	59.2664242640894	-0.17198988797874	0.0798928749531794	-2.15275627619526	0.0313378381040842	0.0876106162054693	guanylate cyclase 2C [Source:HGNC Symbol;Acc:HGNC:4688]	protein_coding	39.57	14612632	14696599	3858	12	p12.3	GUCY2C		83967
ENSG00000070047	2500.33365155551	0.0353824087325884	0.0328124928210869	1.0783212639623	0.280890410809981	0.438059461433308	PHD and ring finger domains 1 [Source:HGNC Symbol;Acc:HGNC:24351]	protein_coding	56.31	576470	612222	5278	11	p15.5	PHRF1		35752
ENSG00000070061	2177.59073563594	0.0194516441080102	0.0380998361762615	0.510544035360701	0.60967037234741	0.743173161965251	elongator acetyltransferase complex subunit 1 [Source:HGNC Symbol;Acc:HGNC:5959]	protein_coding	39.99	108866898	108934328	3099	9	q31.3	ELP1		67430
ENSG00000070081	3718.63783965559	0.0497051087811222	0.0548498383230495	0.906203378182696	0.364828215303408	0.526340452434328	nucleobindin 2 [Source:HGNC Symbol;Acc:HGNC:8044]	protein_coding	41.44	17208153	17349980	530	11	p15.1	NUCB2		141827
ENSG00000070087	4487.29647355748	0.196863952779533	0.101273186075427	1.94389018859258	0.0519086946648671	0.128344109146244	profilin 2 [Source:HGNC Symbol;Acc:HGNC:8882]	protein_coding	39.59	149964904	150050788	1780	3	q25.1	PFN2		85884
ENSG00000070159	2658.78379200164	-0.124934312448427	0.0534712015163985	-2.33647849506641	0.0194663171243517	0.0608983859604502	protein tyrosine phosphatase non-receptor type 3 [Source:HGNC Symbol;Acc:HGNC:9655]	protein_coding	45.34	109375466	109498313	587	9	q31.3	PTPN3		122847
ENSG00000070182	137.651256039746	-0.307227388012924	0.105329594954323	-2.91681922963965	0.0035362065301529	0.0163019106135915	spectrin beta, erythrocytic [Source:HGNC Symbol;Acc:HGNC:11274]	protein_coding	48.21	64746283	64879907	10177	14	q23.3	SPTB		133624
ENSG00000070190	127.17256868487	0.0874609679486566	0.062589444259364	1.39737569143812	0.162300625113988	0.298194321073899	dual adaptor of phosphotyrosine and 3-phosphoinositides 1 [Source:HGNC Symbol;Acc:HGNC:16500]	protein_coding	38.7	99816827	99870190	2955	4	q23	DAPP1		53363
ENSG00000070193	10.6384341274056	0.253674804668283	0.14737466900073	1.72129176871655	0.0851978923975813	0.186447228582003	fibroblast growth factor 10 [Source:HGNC Symbol;Acc:HGNC:3666]	protein_coding	35.66	44300247	44389706	6113	5	p12	FGF10		89459
ENSG00000070214	6983.44692095052	0.038924354268327	0.0474817260592153	0.819775469404455	0.412344117721173	0.572182999680303	solute carrier family 44 member 1 [Source:HGNC Symbol;Acc:HGNC:18798]	protein_coding	38.86	105244622	105439171	9640	9	q31.1	SLC44A1		194549
ENSG00000070269	758.25420601995	-0.000948548699969479	0.0421013574913778	-0.0225301215088786	0.982025084604858	0.988911570552503	transmembrane protein 260 [Source:HGNC Symbol;Acc:HGNC:20185]	protein_coding	39.13	56488354	56650606	662	14	q22.3	TMEM260		162252
ENSG00000070366	1745.87007119862	0.015839356477059	0.0271961249198023	0.582412256296334	0.56028902794285	0.703263253622204	SMG6 nonsense mediated mRNA decay factor [Source:HGNC Symbol;Acc:HGNC:17809]	protein_coding	45.76	2059839	2303785	2419	17	p13.3	SMG6		243946
ENSG00000070367	4299.97090923291	-0.0283645708011729	0.0365124348965974	-0.776846870976993	0.437249119740682	0.59483915711201	exocyst complex component 5 [Source:HGNC Symbol;Acc:HGNC:10696]	protein_coding	35.94	57200507	57268905	10486	14	q22.3	EXOC5		68398
ENSG00000070371	373.751993897184	-0.086053124772296	0.0673594428995603	-1.2775213254155	0.201418256471913	0.348222250987613	clathrin heavy chain like 1 [Source:HGNC Symbol;Acc:HGNC:2093]	protein_coding	46.42	19179473	19291719	5313	22	q11.21	CLTCL1		112246
ENSG00000070404	5393.4701737274	0.25570063210728	0.0898984833142255	2.84432642999682	0.00445054265045029	0.0195239133789827	follistatin like 3 [Source:HGNC Symbol;Acc:HGNC:3973]	protein_coding	64.93	676392	683392	2501	19	p13.3	FSTL3		7000
ENSG00000070413	8474.94449197042	0.00285483532746421	0.0366769511268113	0.0778373130741854	0.937957464932822	0.963977185601679	DiGeorge syndrome critical region gene 2 [Source:HGNC Symbol;Acc:HGNC:2845]	protein_coding	48.62	19036282	19122454	4361	22	q11.21	DGCR2		86172
ENSG00000070423	1693.93024377932	0.00227430591676968	0.0329342336817561	0.0690559840786438	0.944945056962679	0.967787392030636	ring finger protein 126 [Source:HGNC Symbol;Acc:HGNC:21151]	protein_coding	63.49	647526	663233	1671	19	p13.3	RNF126		15707
ENSG00000070444	1547.12665050475	-0.0186817035440929	0.035142261444454	-0.531602201344421	0.595001539806796	0.732174145234697	MAX network transcriptional repressor [Source:HGNC Symbol;Acc:HGNC:7188]	protein_coding	61.64	2384073	2401104	4925	17	p13.3	MNT		17031
ENSG00000070476	1618.51232149199	-0.140765420326301	0.0380316071729895	-3.70127456581099	0.000214519195651829	0.00169970849015734	ZXD family zinc finger C [Source:HGNC Symbol;Acc:HGNC:28160]	protein_coding	48.66	126437601	126475891	4639	3	q21.3	ZXDC		38290
ENSG00000070495	1701.67423924737	0.0497237793456495	0.0378629143148993	1.31325811140964	0.189095988368109	0.332336250758076	jumonji domain containing 6, arginine demethylase and lysine hydroxylase [Source:HGNC Symbol;Acc:HGNC:19355]	protein_coding	48.83	76712832	76726799	5303	17	q25.1	JMJD6		13967
ENSG00000070501	527.876820460704	0.107597067255897	0.0377911383745447	2.84715073119819	0.00441124702414992	0.019403986300049	DNA polymerase beta [Source:HGNC Symbol;Acc:HGNC:9174]	protein_coding	40.44	42338454	42371808	675	8	p11.21	POLB		33354
ENSG00000070526	26.1721405050502	-0.352097102833269	0.13634205036232	-2.58245421641815	0.0098100377490634	0.036277913070659	ST6 N-acetylgalactosaminide alpha-2,6-sialyltransferase 1 [Source:HGNC Symbol;Acc:HGNC:23614]	protein_coding	48.61	76624761	76643786	2657	17	q25.1	ST6GALNAC1		19025
ENSG00000070540	1314.30257656765	0.085033142010913	0.0447466107399801	1.90032587060136	0.0573903683389073	0.13858236711837	WD repeat domain, phosphoinositide interacting 1 [Source:HGNC Symbol;Acc:HGNC:25471]	protein_coding	46.58	68420948	68457513	624	17	q24.2	WIPI1		36565
ENSG00000070601	36.8911153004215	-0.457816958228092	0.142042195179105	-3.2231053431047	0.0012680890864404	0.00714240944313375	FERM and PDZ domain containing 1 [Source:HGNC Symbol;Acc:HGNC:29159]	protein_coding	44.17	37650954	37746904	5017	9	p13.2	FRMPD1		95950
ENSG00000070610	4869.48078673047	-0.110045317455453	0.03193311292854	-3.44611932139885	0.000568699191551998	0.00373702368036457	glucosylceramidase beta 2 [Source:HGNC Symbol;Acc:HGNC:18986]	protein_coding	50.7	35736866	35749228	3611	9	p13.3	GBA2		12362
ENSG00000070614	8548.95013629671	-0.0895320519083086	0.0495709522683844	-1.80613943874971	0.0708965617875031	0.161942357562755	N-deacetylase and N-sulfotransferase 1 [Source:HGNC Symbol;Acc:HGNC:7680]	protein_coding	52.04	150485818	150558211	777	5	q33.1	NDST1		72393
ENSG00000070669	1311.86210397583	0.314046142460499	0.0763170408468008	4.11501990873725	3.8714599808203e-05	0.000422943606218887	asparagine synthetase (glutamine-hydrolyzing) [Source:HGNC Symbol;Acc:HGNC:753]	protein_coding	38.47	97851677	97872542	2289	7	q21.3	ASNS		20865
ENSG00000070718	1606.60952135319	-0.00324769831585565	0.0407371822029785	-0.0797231948855362	0.936457411316295	0.962862401053702	adaptor related protein complex 3 subunit mu 2 [Source:HGNC Symbol;Acc:HGNC:570]	protein_coding	41.4	42152946	42171673	3669	8	p11.21	AP3M2		18727
ENSG00000070729	6.11790019111957	0.356882849065169	0.143097688867767	2.49398052399683	0.0126319475310711	0.0440814220616539	cyclic nucleotide gated channel subunit beta 1 [Source:HGNC Symbol;Acc:HGNC:2151]	protein_coding	50.27	57882340	57971128	5657	16	q21	CNGB1		88788
ENSG00000070731	458.396776596268	0.199173497482367	0.117261540460202	1.69854068691827	0.0894057602860004	0.193335190853002	ST6 N-acetylgalactosaminide alpha-2,6-sialyltransferase 2 [Source:HGNC Symbol;Acc:HGNC:10867]	protein_coding	54.09	76565377	76586956	1904	17	q25.1	ST6GALNAC2		21579
ENSG00000070756	56515.5282389481	0.117995940649331	0.0520110306253619	2.2686714573926	0.023288312576452	0.0698649377293561	poly(A) binding protein cytoplasmic 1 [Source:HGNC Symbol;Acc:HGNC:8554]	protein_coding	40.75	100685816	100722809	608	8	q22.3	PABPC1		36993
ENSG00000070759	132.029060467284	-0.176944918518455	0.0480699377847299	-3.68098913110438	0.000232330909702105	0.00182215257212956	testis associated actin remodelling kinase 2 [Source:HGNC Symbol;Acc:HGNC:11732]	protein_coding	42.23	45343883	45491163	2600	1	p34.1	TESK2		147280
ENSG00000070761	1597.22541566291	-0.0575882885133781	0.0318614648734392	-1.80745890818679	0.0706907561578134	0.161631520385069	cilia and flagella associated protein 20 [Source:HGNC Symbol;Acc:HGNC:29523]	protein_coding	44.82	58113592	58129381	1281	16	q21	CFAP20		15789
ENSG00000070770	3902.9732012545	0.0324898535109335	0.0315266938410258	1.03055060815335	0.302751608244437	0.461567310649912	casein kinase 2 alpha 2 [Source:HGNC Symbol;Acc:HGNC:2459]	protein_coding	41.51	58157907	58198106	1569	16	q21	CSNK2A2		40199
ENSG00000070778	962.409822029226	-0.178457688617499	0.0418515249885683	-4.26406657024432	2.00739594629692e-05	0.000244183013647378	protein tyrosine phosphatase non-receptor type 21 [Source:HGNC Symbol;Acc:HGNC:9651]	protein_coding	41.39	88465778	88555007	6443	14	q31.3	PTPN21		89229
ENSG00000070785	601.341945751116	0.145856833562563	0.0392270314145815	3.71827355532046	0.000200588988016045	0.00161376177914545	eukaryotic translation initiation factor 2B subunit gamma [Source:HGNC Symbol;Acc:HGNC:3259]	protein_coding	42.55	44850522	44986722	1900	1	p34.1	EIF2B3		136200
ENSG00000070808	18.693203786286	-0.186393554350627	0.158701858509904	-1.17448879364569	0.240199297984729	0.394425623193503	calcium/calmodulin dependent protein kinase II alpha [Source:HGNC Symbol;Acc:HGNC:1460]	protein_coding	52.1	150219491	150290093	4837	5	q32	CAMK2A		70602
ENSG00000070814	2211.80804712842	0.198880564887809	0.0393388290324281	5.0555791765908	4.29086561579621e-07	1.00618318421279e-05	treacle ribosome biogenesis factor 1 [Source:HGNC Symbol;Acc:HGNC:11654]	protein_coding	52.46	150357629	150400308	4194	5	q32	TCOF1		42679
ENSG00000070831	14761.1813476044	0.0211606724476553	0.030540187482959	0.69287958561036	0.488385121923887	0.641858376403897	cell division cycle 42 [Source:HGNC Symbol;Acc:HGNC:1736]	protein_coding	43.81	22025511	22101360	10598	1	p36.12	CDC42		75849
ENSG00000070882	2856.92230609442	0.160965127106347	0.0543765623363039	2.9601931455472	0.00307446226221452	0.01457472951474	oxysterol binding protein like 3 [Source:HGNC Symbol;Acc:HGNC:16370]	protein_coding	40.72	24796540	24981634	6749	7	p15.3	OSBPL3		185094
ENSG00000070915	1423.22279215179	-0.192637469992948	0.16322616188489	-1.18018746362975	0.237925663952373	0.392001192908432	solute carrier family 12 member 3 [Source:HGNC Symbol;Acc:HGNC:10912]	protein_coding	52.83	56865207	56915850	3119	16	q13	SLC12A3		50643
ENSG00000070950	585.829356939458	0.168458455557326	0.030119633085593	5.59297834334856	2.23207141402463e-08	7.72277672396113e-07	RAD18 E3 ubiquitin protein ligase [Source:HGNC Symbol;Acc:HGNC:18278]	protein_coding	40.44	8775402	8963773	557	3	p25.3	RAD18		188371
ENSG00000070961	2712.96923444145	0.187124609049673	0.056773161259198	3.29600474765453	0.000980703578920573	0.00581860218469621	ATPase plasma membrane Ca2+ transporting 1 [Source:HGNC Symbol;Acc:HGNC:814]	protein_coding	36.37	89588049	89709300	6977	12	q21.33	ATP2B1		121251
ENSG00000071051	3433.2101408476	-0.210085587889664	0.056103359483844	-3.74461689678604	0.000180669244243387	0.00148216371402297	NCK adaptor protein 2 [Source:HGNC Symbol;Acc:HGNC:7665]	protein_coding	44.54	105744912	105894274	2666	2	q12.2	NCK2		149362
ENSG00000071054	11303.0373922031	0.113644734166384	0.0473254912068714	2.40134293946607	0.0163350196978137	0.0535059274599157	mitogen-activated protein kinase kinase kinase kinase 4 [Source:HGNC Symbol;Acc:HGNC:6866]	protein_coding	41.04	101696850	101894689	526	2	q11.2	MAP4K4		197839
ENSG00000071073	4746.37766212086	-0.119169472704229	0.0512256476191842	-2.32636341838261	0.0199991714349664	0.0621579304491861	alpha-1,3-mannosyl-glycoprotein 4-beta-N-acetylglucosaminyltransferase A [Source:HGNC Symbol;Acc:HGNC:7047]	protein_coding	40.02	98619106	98731132	8432	2	q11.2	MGAT4A		112026
ENSG00000071082	40764.2049803819	0.00702161988492711	0.0466526344144778	0.150508539829598	0.880363413675587	0.933281055339618	ribosomal protein L31 [Source:HGNC Symbol;Acc:HGNC:10334]	protein_coding	42.39	101002229	101024032	1291	2	q11.2	RPL31		21803
ENSG00000071127	20441.9583405416	0.0294114752253886	0.0353807149179987	0.83128549814652	0.405812364990834	0.565877566959376	WD repeat domain 1 [Source:HGNC Symbol;Acc:HGNC:12754]	protein_coding	54.98	10074339	10116949	2993	4	p16.1	WDR1		42610
ENSG00000071189	3503.79436645778	0.0447462056407868	0.0362943413041661	1.23287002967734	0.217624258672803	0.368544024784343	sorting nexin 13 [Source:HGNC Symbol;Acc:HGNC:21335]	protein_coding	35.09	17790761	17940501	6357	7	p21.1	SNX13		149740
ENSG00000071205	1334.07964115584	-0.0417911830716379	0.0451596749630794	-0.925409297250359	0.354753044505063	0.515961069569209	Rho GTPase activating protein 10 [Source:HGNC Symbol;Acc:HGNC:26099]	protein_coding	40.94	147732063	148072776	1559	4	q31.23	ARHGAP10		340713
ENSG00000071242	4257.53366456936	-0.266119960714383	0.0470288682226396	-5.65865118111164	1.52567286265126e-08	5.47723308456682e-07	ribosomal protein S6 kinase A2 [Source:HGNC Symbol;Acc:HGNC:10431]	protein_coding	46.48	166409364	166906451	5832	6	q27	RPS6KA2		497087
ENSG00000071243	1099.26851680476	-0.0547118731843858	0.0340172194740741	-1.60835817948272	0.107756755339037	0.221085961421994	inhibitor of growth family member 3 [Source:HGNC Symbol;Acc:HGNC:14587]	protein_coding	35.56	120950763	120977216	3749	7	q31.31	ING3		26453
ENSG00000071246	2995.04271095353	-0.222758370400906	0.0513734915219076	-4.33605666661596	1.45061562143224e-05	0.000186522501497472	vasohibin 1 [Source:HGNC Symbol;Acc:HGNC:19964]	protein_coding	55.57	76761468	76783015	6449	14	q24.3	VASH1		21547
ENSG00000071282	1460.90125789945	0.0433532766078716	0.0732622443561362	0.591754688774293	0.554014869162118	0.698193079067095	LIM and cysteine rich domains 1 [Source:HGNC Symbol;Acc:HGNC:6633]	protein_coding	43.85	8501807	8574668	8284	3	p25.3	LMCD1		72861
ENSG00000071462	3696.44035522368	0.096393620070614	0.0336667957706719	2.86316585419113	0.0041943095053332	0.018690399216663	BUD23 rRNA methyltransferase and ribosome maturation factor [Source:HGNC Symbol;Acc:HGNC:16405]	protein_coding	54.07	73683025	73705161	458	7	q11.23	BUD23		22136
ENSG00000071537	12264.4206675014	-0.0702699162693899	0.0467997449244918	-1.50150212106424	0.133225738496445	0.258101009859337	SEL1L adaptor subunit of ERAD E3 ubiquitin ligase [Source:HGNC Symbol;Acc:HGNC:10717]	protein_coding	38.48	81471547	81533853	7919	14	q31.1	SEL1L		62306
ENSG00000071539	277.731230468838	0.360984654927597	0.0633997818670184	5.69378386324365	1.24254361324523e-08	4.5617093240114e-07	thyroid hormone receptor interactor 13 [Source:HGNC Symbol;Acc:HGNC:12307]	protein_coding	50.22	892884	919357	2431	5	p15.33	TRIP13		26473
ENSG00000071553	10460.2196449638	0.0114468859339246	0.0263679914213333	0.434120511912156	0.664200931050401	0.784938351770072	ATPase H+ transporting accessory protein 1 [Source:HGNC Symbol;Acc:HGNC:868]	protein_coding	56.77	154428633	154436516	2318	X	q28	ATP6AP1		7883
ENSG00000071564	2265.76216456463	0.117900113033236	0.0323212455851824	3.64775895540631	0.000264537639522001	0.00202102272906003	transcription factor 3 [Source:HGNC Symbol;Acc:HGNC:11633]	protein_coding	59.56	1609290	1652615	996	19	p13.3	TCF3		43325
ENSG00000071575	4427.721655333	-0.331905061420964	0.0507374151958765	-6.54162337871595	6.08545989008793e-11	4.18426939137529e-09	tribbles pseudokinase 2 [Source:HGNC Symbol;Acc:HGNC:30809]	protein_coding	47.65	12716910	12742734	4344	2	p24.3	TRIB2		25824
ENSG00000071626	4344.72133521113	0.0417474287295242	0.0243810887346996	1.71228730528791	0.086843734977845	0.189272777435291	DAZ associated protein 1 [Source:HGNC Symbol;Acc:HGNC:2683]	protein_coding	58.75	1407569	1435687	2290	19	p13.3	DAZAP1		28118
ENSG00000071655	3868.95675078925	0.04053965556968	0.035323687687815	1.14766204276187	0.251108106441541	0.406312779858132	methyl-CpG binding domain protein 3 [Source:HGNC Symbol;Acc:HGNC:6918]	protein_coding	58.14	1573596	1592865	5518	19	p13.3	MBD3		19269
ENSG00000071794	2681.32129711275	0.0125517103073514	0.0611345143220268	0.205312996210866	0.837327590835555	0.907443205375007	helicase like transcription factor [Source:HGNC Symbol;Acc:HGNC:11099]	protein_coding	35.95	149030127	149086554	5306	3	q24	HLTF		56427
ENSG00000071859	4409.79553933491	0.137723076516979	0.0313747491981117	4.3896152172355	1.13551403265564e-05	0.000153646733401158	family with sequence similarity 50 member A [Source:HGNC Symbol;Acc:HGNC:18786]	protein_coding	60.42	154444141	154450654	1337	X	q28	FAM50A		6513
ENSG00000071889	2986.6853226497	0.0148471769160156	0.0286691454328918	0.517879995787442	0.604541999936649	0.73934959103982	FAM3 metabolism regulating signaling molecule A [Source:HGNC Symbol;Acc:HGNC:13749]	protein_coding	55.32	154506159	154516242	1712	X	q28	FAM3A		10083
ENSG00000071894	4003.03378447608	0.098914863299618	0.0398010745504669	2.4852309747114	0.012946740223312	0.04481372730454	cleavage and polyadenylation specific factor 1 [Source:HGNC Symbol;Acc:HGNC:2324]	protein_coding	59.96	144393229	144409335	789	8	q24.3	CPSF1		16106
ENSG00000071909	332.28214785927	0.1439744677955	0.152757089071376	0.942505965979936	0.345933658123771	0.50667618651272	myosin IIIB [Source:HGNC Symbol;Acc:HGNC:15576]	protein_coding	40.21	170178145	170655171	4156	2	q31.1	MYO3B		477026
ENSG00000071967	4070.56282361173	-0.10968880267221	0.0695730785155693	-1.576598377024	0.114887966445801	0.231071768903818	cytochrome b reductase 1 [Source:HGNC Symbol;Acc:HGNC:20797]	protein_coding	41.27	171522247	171558129	1493	2	q31.1	CYBRD1		35882
ENSG00000071991	12.3351444773685	-0.163274471347433	0.21751568287489	-0.750633100057182	0.452873495039293	0.609452496599984	cadherin 19 [Source:HGNC Symbol;Acc:HGNC:1758]	protein_coding	32.3	66501083	66604138	6297	18	q22.1	CDH19		103055
ENSG00000071994	2511.28229451549	0.0293482361597412	0.0270846818889292	1.08357322711393	0.27855406682614	0.435966130631536	programmed cell death 2 [Source:HGNC Symbol;Acc:HGNC:8762]	protein_coding	41.64	170575295	170584692	3355	6	q27	PDCD2		9397
ENSG00000072041	13.675594303976	-0.50998108555945	0.231859252537155	-2.19952872261472	0.0278403491122528	0.0799584681494735	solute carrier family 6 member 15 [Source:HGNC Symbol;Acc:HGNC:13621]	protein_coding	34.54	84859491	84913629	4799	12	q21.31	SLC6A15		54138
ENSG00000072042	5888.56895963655	-0.116510488374412	0.0443774280821206	-2.62544481304345	0.00865358356861573	0.0329705800816923	retinol dehydrogenase 11 [Source:HGNC Symbol;Acc:HGNC:17964]	protein_coding	42.62	67676800	67695793	2539	14	q24.1	RDH11		18993
ENSG00000072062	4350.08706530892	-0.0256789918198018	0.0260462218501997	-0.985900833045576	0.324181778066548	0.484302864360695	protein kinase cAMP-activated catalytic subunit alpha [Source:HGNC Symbol;Acc:HGNC:9380]	protein_coding	53.35	14091688	14118084	3996	19	p13.12	PRKACA		26396
ENSG00000072071	1064.02441474703	-0.213040587474897	0.0597147114079128	-3.56763990735233	0.000360211058102961	0.00259093299638154	adhesion G protein-coupled receptor L1 [Source:HGNC Symbol;Acc:HGNC:20973]	protein_coding	56.42	14147743	14206187	7853	19	p13.12	ADGRL1		58444
ENSG00000072110	10494.2772917216	0.0180505633611211	0.0581599030880734	0.310360960089403	0.756286478640902	0.852062812532522	actinin alpha 1 [Source:HGNC Symbol;Acc:HGNC:163]	protein_coding	50.81	68874128	68979440	3722	14	q24.1	ACTN1		105312
ENSG00000072121	1968.49809553611	-0.0883384418104433	0.0335198047277936	-2.63541039477464	0.00840356103220919	0.0321918283450563	zinc finger FYVE-type containing 26 [Source:HGNC Symbol;Acc:HGNC:20761]	protein_coding	43	67727374	67816590	4134	14	q24.1	ZFYVE26		89216
ENSG00000072133	416.54517813895	-0.0977645981050792	0.183908234930842	-0.531594456016846	0.595006905362895	0.732174145234697	ribosomal protein S6 kinase A6 [Source:HGNC Symbol;Acc:HGNC:10435]	protein_coding	35.25	84058346	84188199	8465	X	q21.1	RPS6KA6		129853
ENSG00000072134	1293.54906839031	-0.0221876438924826	0.0321966743983128	-0.689128436620315	0.490742446353705	0.644250575373499	epsin 2 [Source:HGNC Symbol;Acc:HGNC:18639]	protein_coding	48.72	19215615	19336715	562	17	p11.2	EPN2		121100
ENSG00000072135	5182.86332065988	-0.0675903602632378	0.0327252036296505	-2.06539158711294	0.0388859639452816	0.103273737633402	protein tyrosine phosphatase non-receptor type 18 [Source:HGNC Symbol;Acc:HGNC:9649]	protein_coding	47.6	130356045	130375405	3616	2	q21.1	PTPN18		19360
ENSG00000072163	2027.46067388657	-0.253225485153807	0.0557869528448054	-4.53915247635517	5.64807842296022e-06	8.67910687209996e-05	LIM zinc finger domain containing 2 [Source:HGNC Symbol;Acc:HGNC:16084]	protein_coding	56.36	127638381	127681786	1409	2	q14.3	LIMS2		43405
ENSG00000072195	150.142624372803	0.0432018661812844	0.104507465881424	0.413385453535943	0.679324230489565	0.795912944993081	striated muscle enriched protein kinase [Source:HGNC Symbol;Acc:HGNC:16901]	protein_coding	57.57	219434843	219493629	10782	2	q35	SPEG		58786
ENSG00000072201	945.336355784285	-0.0910646559936817	0.076420097218963	-1.19163229710057	0.233405455339988	0.386831817363087	ligand of numb-protein X 1 [Source:HGNC Symbol;Acc:HGNC:6657]	protein_coding	41.42	53459301	53701405	3757	4	q12	LNX1		242104
ENSG00000072210	7533.59496476537	-0.182457903448366	0.0556737444588327	-3.27727019660554	0.00104816013648043	0.00613360783796173	aldehyde dehydrogenase 3 family member A2 [Source:HGNC Symbol;Acc:HGNC:403]	protein_coding	45.09	19648136	19685760	3183	17	p11.2	ALDH3A2		37624
ENSG00000072274	4388.34748183212	0.0428965801176616	0.0899670122856628	0.476803430811468	0.633502102469963	0.762316545552843	transferrin receptor [Source:HGNC Symbol;Acc:HGNC:11763]	protein_coding	42.42	196027183	196082096	354	3	q29	TFRC		54913
ENSG00000072310	5882.1904850728	-0.446504978192872	0.0804829889411549	-5.54781804288275	2.89256671697843e-08	9.57657433869125e-07	sterol regulatory element binding transcription factor 1 [Source:HGNC Symbol;Acc:HGNC:11289]	protein_coding	58.04	17810399	17837002	1230	17	p11.2	SREBF1		26603
ENSG00000072364	10506.3326253397	-0.0194183810164944	0.0410062709142357	-0.473546620640237	0.635823248155909	0.764109235035204	AF4/FMR2 family member 4 [Source:HGNC Symbol;Acc:HGNC:17869]	protein_coding	40.42	132875395	132963634	9536	5	q31.1	AFF4		88239
ENSG00000072401	1039.97545823892	0.124166881555379	0.0374100585454828	3.31907744555967	0.000903153776271768	0.00542996529365023	ubiquitin conjugating enzyme E2 D1 [Source:HGNC Symbol;Acc:HGNC:12474]	protein_coding	36.06	58334979	58370751	2623	10	q21.1	UBE2D1		35772
ENSG00000072415	2354.93960418755	-0.0376172925841671	0.0390375106584806	-0.963619143476177	0.335236905531714	0.496202338611836	membrane palmitoylated protein 5 [Source:HGNC Symbol;Acc:HGNC:18669]	protein_coding	37.7	67240713	67336061	5280	14	q23.3	MPP5		95348
ENSG00000072422	3833.30031451943	-0.238426274516745	0.0882654863998619	-2.70124013633848	0.00690814407677785	0.0274751112583025	Rho related BTB domain containing 1 [Source:HGNC Symbol;Acc:HGNC:18738]	protein_coding	38.94	60869438	61001440	4411	10	q21.2	RHOBTB1		132002
ENSG00000072501	4970.74708158575	0.0273540520069595	0.0323383741574561	0.845869735867737	0.397625417271459	0.55834784060782	structural maintenance of chromosomes 1A [Source:HGNC Symbol;Acc:HGNC:11111]	protein_coding	45.54	53374149	53422728	9826	X	p11.22	SMC1A		48579
ENSG00000072506	3573.34573131664	0.058277102450389	0.0255511356201586	2.28080283071298	0.022560116811382	0.0681013990275446	hydroxysteroid 17-beta dehydrogenase 10 [Source:HGNC Symbol;Acc:HGNC:4800]	protein_coding	51.98	53431258	53434370	556	X	p11.22	HSD17B10		3112
ENSG00000072518	2341.94451873318	0.0988518725722245	0.0257842402658646	3.83380978275684	0.000126173725263043	0.00110313633612252	microtubule affinity regulating kinase 2 [Source:HGNC Symbol;Acc:HGNC:3332]	protein_coding	49.65	63838928	63911020	4547	11	q13.1	MARK2		72092
ENSG00000072571	210.568921604298	0.466936933366046	0.0620214772413742	7.52863288871416	5.12743177570085e-14	7.49575093912592e-12	hyaluronan mediated motility receptor [Source:HGNC Symbol;Acc:HGNC:5012]	protein_coding	36.97	163460203	163491941	720	5	q34	HMMR		31738
ENSG00000072609	995.517286199524	0.0878515493498637	0.0318397445251577	2.75917883953023	0.00579468134452412	0.0240486685876196	checkpoint with forkhead and ring finger domains [Source:HGNC Symbol;Acc:HGNC:20455]	protein_coding	48.69	132822187	132956304	581	12	q24.33	CHFR		134117
ENSG00000072657	1447.83663570535	-0.0415682670203231	0.144564329668872	-0.287541657859418	0.773697609637941	0.86411942402057	thyrotropin releasing hormone degrading enzyme [Source:HGNC Symbol;Acc:HGNC:30748]	protein_coding	36.14	72087266	72670758	590	12	q21.1	TRHDE		583492
ENSG00000072682	5776.21523760687	0.0153313477021258	0.079585112001363	0.192640901251269	0.847240210282256	0.913658474214506	prolyl 4-hydroxylase subunit alpha 2 [Source:HGNC Symbol;Acc:HGNC:8547]	protein_coding	49.23	132190147	132295315	4547	5	q31.1	P4HA2		105168
ENSG00000072694	568.195637732208	0.051775075701581	0.0820264528278789	0.631199740042688	0.527909931927678	0.67707788918657	Fc fragment of IgG receptor IIb [Source:HGNC Symbol;Acc:HGNC:3618]	protein_coding	47.24	161663147	161678654	1440	1	q23.3	FCGR2B		15507
ENSG00000072736	1063.54756464288	-0.129532294672675	0.0445299603176101	-2.9088796340438	0.00362726483557458	0.0166588447864777	nuclear factor of activated T cells 3 [Source:HGNC Symbol;Acc:HGNC:7777]	protein_coding	41.53	68084751	68229259	3870	16	q22.1	NFATC3		144508
ENSG00000072756	541.738512273974	0.0933958435912895	0.0395191587054905	2.36330546121453	0.018112733427354	0.0577436788459084	tRNA nucleotidyl transferase 1 [Source:HGNC Symbol;Acc:HGNC:17341]	protein_coding	38.87	3126933	3150879	2106	3	p26.2	TRNT1		23946
ENSG00000072778	20140.3681564388	-0.0698991953650388	0.0377832322487562	-1.85000570900971	0.064312726757438	0.150918672030795	acyl-CoA dehydrogenase very long chain [Source:HGNC Symbol;Acc:HGNC:92]	protein_coding	58.51	7217125	7225266	2227	17	p13.1	ACADVL		8141
ENSG00000072786	2588.08206407645	0.0153138096503073	0.0314678257956108	0.486649752981769	0.62650655904825	0.756535342586393	serine/threonine kinase 10 [Source:HGNC Symbol;Acc:HGNC:11388]	protein_coding	48.99	172042079	172188224	5892	5	q35.1	STK10		146145
ENSG00000072803	3460.76315800336	-0.00715263258079578	0.0314452529332766	-0.227463032209437	0.820063711875042	0.895563217753301	F-box and WD repeat domain containing 11 [Source:HGNC Symbol;Acc:HGNC:13607]	protein_coding	39.72	171861549	172006873	4406	5	q35.1	FBXW11		145324
ENSG00000072818	880.819865361008	0.0780887057322043	0.0363801087229657	2.14646707976739	0.0318357325105461	0.0886559861761851	ArfGAP with coiled-coil, ankyrin repeat and PH domains 1 [Source:HGNC Symbol;Acc:HGNC:16467]	protein_coding	54.55	7336529	7351477	2511	17	p13.1	ACAP1		14948
ENSG00000072832	1500.63328190111	-0.150751171637451	0.0775956543361931	-1.94277853479143	0.052042922506411	0.128519327881834	collapsin response mediator protein 1 [Source:HGNC Symbol;Acc:HGNC:2365]	protein_coding	48.99	5748084	5893086	1876	4	p16.2	CRMP1		145002
ENSG00000072840	3335.70113531473	-0.178460604556773	0.0735127950308674	-2.42761283232176	0.0151985584019863	0.0506420959320392	EvC ciliary complex subunit 1 [Source:HGNC Symbol;Acc:HGNC:3497]	protein_coding	47.4	5711201	5814305	6427	4	p16.2	EVC		103104
ENSG00000072849	2819.5243189557	-0.0195755324066962	0.0273996458507225	-0.714444723605068	0.47495222517462	0.629558058969822	derlin 2 [Source:HGNC Symbol;Acc:HGNC:17943]	protein_coding	41.38	5471254	5486811	4167	17	p13.2	DERL2		15557
ENSG00000072858	153.453660042888	-0.00827324948735621	0.0599217648396687	-0.138067520365809	0.890187054887174	0.938783735598503	SID1 transmembrane family member 1 [Source:HGNC Symbol;Acc:HGNC:25967]	protein_coding	40.77	113532555	113629575	4818	3	q13.2	SIDT1		97020
ENSG00000072864	885.46892361997	0.166684895798914	0.03348875323114	4.9773395458604	6.44641808265221e-07	1.41550779739103e-05	nudE neurodevelopment protein 1 [Source:HGNC Symbol;Acc:HGNC:17619]	protein_coding	48.63	15643267	15734691	3936	16	p13.11	NDE1		91424
ENSG00000072952	1818.24971557313	-0.53551774659123	0.0585020546433466	-9.15382801263945	5.4951022473194e-20	3.62363431785897e-17	inositol 1,4,5-triphosphate receptor associated 1 [Source:HGNC Symbol;Acc:HGNC:7237]	protein_coding	45.65	10573091	10693988	5815	11	p15.4	IRAG1		120897
ENSG00000072954	381.210092286231	-0.106800523397623	0.0695873376154963	-1.53476950056269	0.124840457052505	0.246086746427478	transmembrane protein 38A [Source:HGNC Symbol;Acc:HGNC:28462]	protein_coding	49.91	16661139	16690023	2631	19	p13.11	TMEM38A		28884
ENSG00000072958	3754.26262674447	0.0553816873224986	0.0260481447301058	2.12612790263292	0.0334926111949183	0.0922098068985305	adaptor related protein complex 1 subunit mu 1 [Source:HGNC Symbol;Acc:HGNC:13667]	protein_coding	51.53	16197854	16245906	12859	19	p13.11	AP1M1		48052
ENSG00000073008	2699.59684271051	0.0142006519086474	0.046083920975241	0.308147649074323	0.757969985344466	0.853485459175953	PVR cell adhesion molecule [Source:HGNC Symbol;Acc:HGNC:9705]	protein_coding	50.03	44643798	44666162	5792	19	q13.31	PVR		22364
ENSG00000073050	1769.53356399131	0.0723396891673782	0.0286229727609756	2.52732970021918	0.011493354967687	0.0409559933488557	X-ray repair cross complementing 1 [Source:HGNC Symbol;Acc:HGNC:12828]	protein_coding	50.91	43543311	43580473	2052	19	q13.31	XRCC1		37162
ENSG00000073060	11654.1408426282	-0.313678470933658	0.0925298985154465	-3.39002285711244	0.000698867963754334	0.00440751280522409	scavenger receptor class B member 1 [Source:HGNC Symbol;Acc:HGNC:1664]	protein_coding	51.45	124776856	124882668	3405	12	q24.31	SCARB1		105812
ENSG00000073067	15.1254431818174	-0.298091065641127	0.159746420581894	-1.86602657233444	0.0620376479026443	0.14699255725704	cytochrome P450 family 2 subfamily W member 1 [Source:HGNC Symbol;Acc:HGNC:20243]	protein_coding	66.81	983181	989640	2322	7	p22.3	CYP2W1		6459
ENSG00000073111	1203.88373883855	0.211252014598595	0.0486335440655131	4.34375118362796	1.40070154441203e-05	0.000181398116210487	minichromosome maintenance complex component 2 [Source:HGNC Symbol;Acc:HGNC:6944]	protein_coding	50.56	127598410	127622436	3434	3	q21.3	MCM2		24026
ENSG00000073146	31.2248942236338	-0.0375289699761694	0.123945585546229	-0.302785854056674	0.762053064519251	0.85606334911415	Mov10 like RISC complex RNA helicase 1 [Source:HGNC Symbol;Acc:HGNC:7201]	protein_coding	47.64	50089879	50161690	3889	22	q13.33	MOV10L1		71811
ENSG00000073150	109.657661264076	0.564140939313676	0.19108974106648	2.95223038225486	0.00315487450698469	0.0148814261764363	pannexin 2 [Source:HGNC Symbol;Acc:HGNC:8600]	protein_coding	64.17	50170731	50180295	2964	22	q13.33	PANX2		9564
ENSG00000073169	1272.0005503949	0.00629288747078954	0.0339334679299674	0.185447814640606	0.85287780809859	0.917566014189207	selenoprotein O [Source:HGNC Symbol;Acc:HGNC:30395]	protein_coding	55.78	50200979	50217616	2311	22	q13.33	SELENOO		16637
ENSG00000073282	102.133923769741	0.110712037276049	0.108549113319749	1.01992576346459	0.307763669787564	0.466605724529832	tumor protein p63 [Source:HGNC Symbol;Acc:HGNC:15979]	protein_coding	37.13	189631389	189897276	546	3	q28	TP63		265887
ENSG00000073331	1072.20353250441	-0.0106669328500804	0.0418177968328043	-0.255081177344872	0.798660401704531	0.881302888494356	alpha kinase 1 [Source:HGNC Symbol;Acc:HGNC:20917]	protein_coding	40.45	112285509	112442621	304	4	q25	ALPK1		157112
ENSG00000073350	2708.85091141876	-0.182108450711463	0.0516595817857976	-3.52516308526386	0.000423222152226611	0.00294242753392511	LLGL scribble cell polarity complex component 2 [Source:HGNC Symbol;Acc:HGNC:6629]	protein_coding	56.06	75525080	75575209	577	17	q25.1	LLGL2		50129
ENSG00000073417	2707.3183269277	-0.123611872064122	0.0454545006682503	-2.71946386489434	0.0065387838968476	0.0263680035522232	phosphodiesterase 8A [Source:HGNC Symbol;Acc:HGNC:8793]	protein_coding	41.8	84980440	85139145	3984	15	q25.3	PDE8A		158705
ENSG00000073464	1026.55809563162	-0.125533875192356	0.0624876333795619	-2.00893950375492	0.0445435498340304	0.114187706659844	chloride voltage-gated channel 4 [Source:HGNC Symbol;Acc:HGNC:2022]	protein_coding	45.22	10156975	10237660	6759	X	p22.2	CLCN4		80685
ENSG00000073536	1195.33789283402	-0.0143275654259795	0.0362620842080858	-0.395111470806875	0.692760623703019	0.805548308192682	notchless homolog 1 [Source:HGNC Symbol;Acc:HGNC:19889]	protein_coding	52.09	35128730	35142304	5193	17	q12	NLE1		13574
ENSG00000073578	10397.1178602286	-0.0611733395712615	0.0594131293757233	-1.02962661980666	0.303185314221782	0.461948853777516	succinate dehydrogenase complex flavoprotein subunit A [Source:HGNC Symbol;Acc:HGNC:10680]	protein_coding	46.02	218241	257082	1952	5	p15.33	SDHA		38841
ENSG00000073584	3899.63040754876	0.0328388427030584	0.0237468476512653	1.38287166302297	0.166704220471314	0.304595134060129	SWI/SNF related, matrix associated, actin dependent regulator of chromatin, subfamily e, member 1 [Source:HGNC Symbol;Acc:HGNC:11109]	protein_coding	37.88	40624962	40648654	5150	17	q21.2	SMARCE1		23692
ENSG00000073605	404.68495645953	-0.0558021288153871	0.0626623254067945	-0.890521193606013	0.373186093574277	0.535191404368519	gasdermin B [Source:HGNC Symbol;Acc:HGNC:23690]	protein_coding	48.85	39904595	39919854	2209	17	q21.1	GSDMB		15259
ENSG00000073614	3079.35780436709	0.022412554833849	0.0301657819653722	0.742979408243976	0.457494147399401	0.613229599359829	lysine demethylase 5A [Source:HGNC Symbol;Acc:HGNC:9886]	protein_coding	39.44	280057	389320	10701	12	p13.33	KDM5A		109263
ENSG00000073670	51.3778000290989	0.119006209428251	0.0879696424854232	1.3528099701891	0.17611634676804	0.316237684962375	ADAM metallopeptidase domain 11 [Source:HGNC Symbol;Acc:HGNC:189]	protein_coding	59.33	44758988	44781846	4614	17	q21.31	ADAM11		22858
ENSG00000073711	5663.04647138301	0.0364603299472718	0.079292349289705	0.459821537309473	0.645644322811968	0.771663138121073	protein phosphatase 2 regulatory subunit B''alpha [Source:HGNC Symbol;Acc:HGNC:9307]	protein_coding	39.06	135965728	136147894	6743	3	q22.2	PPP2R3A		182166
ENSG00000073712	4188.64385594204	-0.160222661484036	0.0414097746230301	-3.86919907057227	0.000109193462069272	0.000978078381740227	fermitin family member 2 [Source:HGNC Symbol;Acc:HGNC:15767]	protein_coding	39.3	52857268	52952435	3369	14	q22.1	FERMT2		95167
ENSG00000073737	75.6381780489616	-0.267109315122811	0.140895728206744	-1.89579427653667	0.0579872530016945	0.139549713200855	dehydrogenase/reductase 9 [Source:HGNC Symbol;Acc:HGNC:16888]	protein_coding	39.63	169064789	169096167	2863	2	q31.1	DHRS9		31378
ENSG00000073754	54.0968397863397	-0.175782455505513	0.244426855393783	-0.719161792685667	0.472041237617329	0.626804063472074	CD5 molecule like [Source:HGNC Symbol;Acc:HGNC:1690]	protein_coding	39.69	157830911	157898256	2204	1	q23.1	CD5L		67345
ENSG00000073756	935.067496789878	-0.0570412712890289	0.128481302205145	-0.443965544480173	0.657067495111946	0.779688061658614	prostaglandin-endoperoxide synthase 2 [Source:HGNC Symbol;Acc:HGNC:9605]	protein_coding	36.06	186671791	186680922	4510	1	q31.1	PTGS2		9131
ENSG00000073792	282.550776276038	1.07984028483995	0.129947974293283	8.30978928846429	9.58721584255401e-17	2.77806699066293e-14	insulin like growth factor 2 mRNA binding protein 2 [Source:HGNC Symbol;Acc:HGNC:28867]	protein_coding	42.56	185643130	185825042	4283	3	q27.2	IGF2BP2		181912
ENSG00000073803	3428.67063799189	0.0108061006909488	0.0377959235377406	0.28590651264702	0.77494972549991	0.86510107290087	mitogen-activated protein kinase kinase kinase 13 [Source:HGNC Symbol;Acc:HGNC:6852]	protein_coding	40.07	185282941	185489094	1681	3	q27.2	MAP3K13		206153
ENSG00000073849	8265.8284039408	-0.265802369854305	0.101096755122505	-2.62918794507515	0.00855890436274471	0.032655852596816	ST6 beta-galactoside alpha-2,6-sialyltransferase 1 [Source:HGNC Symbol;Acc:HGNC:10860]	protein_coding	44.4	186930325	187078553	2476	3	q27.3	ST6GAL1		148228
ENSG00000073861	182.126752378489	0.0137482956096579	0.0712133341382571	0.193057884117127	0.846913635707861	0.913511537266116	T-box transcription factor 21 [Source:HGNC Symbol;Acc:HGNC:11599]	protein_coding	53.22	47733236	47746122	2583	17	q21.32	TBX21		12886
ENSG00000073910	2983.26928037768	-0.385711113282367	0.0536312799353324	-7.19190580100736	6.38931083432734e-13	7.30136245835421e-11	FRY microtubule binding protein [Source:HGNC Symbol;Acc:HGNC:20367]	protein_coding	39.24	31846713	32299125	13017	13	q13.1	FRY		452412
ENSG00000073921	36622.7702073164	0.0767927346266376	0.0394265450658799	1.94774192104128	0.0514458513320292	0.127510589516548	phosphatidylinositol binding clathrin assembly protein [Source:HGNC Symbol;Acc:HGNC:15514]	protein_coding	37.29	85957175	86069882	3474	11	q14.2	PICALM		112707
ENSG00000073969	1631.36226220327	0.0235468661150727	0.0419214782984292	0.561689784588417	0.574327395574104	0.714929431569716	N-ethylmaleimide sensitive factor, vesicle fusing ATPase [Source:HGNC Symbol;Acc:HGNC:8016]	protein_coding	38.62	46590669	46757464	3983	17	q21.31	NSF		166795
ENSG00000074047	322.439721175545	-0.133995561360792	0.0710780468095415	-1.88518913188262	0.0594043076067131	0.142112354304494	GLI family zinc finger 2 [Source:HGNC Symbol;Acc:HGNC:4318]	protein_coding	52.42	120735623	120992653	546	2	q14.2	GLI2		257030
ENSG00000074054	5676.81399462573	-0.0334741400043843	0.0320219883129469	-1.04534857977105	0.295861892749774	0.454119460239366	cytoplasmic linker associated protein 1 [Source:HGNC Symbol;Acc:HGNC:17088]	protein_coding	41.05	121337776	121649476	7877	2	q14.3	CLASP1		311700
ENSG00000074071	4052.86445022624	0.0772035451831193	0.0229695462090554	3.36112627043032	0.000776253291177168	0.00480956936079874	mitochondrial ribosomal protein S34 [Source:HGNC Symbol;Acc:HGNC:16618]	protein_coding	65.5	1771890	1773150	1040	16	p13.3	MRPS34		1260
ENSG00000074181	17903.3099050748	-0.395157639589493	0.0601375803506657	-6.570893562483	5.0014202846177e-11	3.59106402471201e-09	notch receptor 3 [Source:HGNC Symbol;Acc:HGNC:7883]	protein_coding	54.88	15159038	15200995	8680	19	p13.12	NOTCH3		41957
ENSG00000074201	2576.84794492266	0.118718028601096	0.0329865318690482	3.5989848545579	0.000319461791858149	0.00235311234520299	chloride nucleotide-sensitive channel 1A [Source:HGNC Symbol;Acc:HGNC:2080]	protein_coding	41.76	77514936	77637794	415	11	q14.1	CLNS1A		122858
ENSG00000074211	105.444291301539	0.602679294561267	0.183099514110665	3.2915395624535	0.000996406006062396	0.00588594112135948	protein phosphatase 2 regulatory subunit Bgamma [Source:HGNC Symbol;Acc:HGNC:9306]	protein_coding	51.48	6320578	6563600	4092	4	p16.1	PPP2R2C		243022
ENSG00000074219	1362.39704894494	-0.0802638063516371	0.0503917236878594	-1.59279739762057	0.111205649138434	0.226041926491564	TEA domain transcription factor 2 [Source:HGNC Symbol;Acc:HGNC:11715]	protein_coding	53.57	49340595	49362457	2191	19	q13.33	TEAD2		21862
ENSG00000074266	794.040972346473	0.120640613163662	0.0326897525378952	3.6904719001409	0.00022383841559877	0.00176664687252979	embryonic ectoderm development [Source:HGNC Symbol;Acc:HGNC:3188]	protein_coding	37.04	86244753	86278813	1745	11	q14.2	EED		34060
ENSG00000074276	727.2747607389	0.0306282827957817	0.154291731393266	0.198508905948531	0.842646917462417	0.911157628890124	cadherin related family member 2 [Source:HGNC Symbol;Acc:HGNC:18231]	protein_coding	53.78	176542511	176595974	4509	5	q35.2	CDHR2		53463
ENSG00000074317	4.90029864263923	0.0429191960631157	0.155816247589092	0.275447501317701	0.782972454131092	0.870643048940261	synuclein beta [Source:HGNC Symbol;Acc:HGNC:11140]	protein_coding	56.95	176620082	176630556	1398	5	q35.2	SNCB		10474
ENSG00000074319	3857.87879431735	0.113593496089369	0.0252574422240169	4.49742674186362	6.87808486015403e-06	0.00010255646147651	tumor susceptibility 101 [Source:HGNC Symbol;Acc:HGNC:15971]	protein_coding	39.61	18468336	18526951	2101	11	p15.1	TSG101		58615
ENSG00000074356	2571.62328079955	-0.128678021917582	0.032588021023446	-3.94862952325341	7.85998846528561e-05	0.000754698419089879	nuclear cap binding subunit 3 [Source:HGNC Symbol;Acc:HGNC:24612]	protein_coding	44.57	3802158	3846246	518	17	p13.2	NCBP3		44088
ENSG00000074370	2070.16956970398	-0.159090146457138	0.0660607039012634	-2.4082417694931	0.0160295617516871	0.0527075376990125	ATPase sarcoplasmic/endoplasmic reticulum Ca2+ transporting 3 [Source:HGNC Symbol;Acc:HGNC:813]	protein_coding	56.9	3923870	3964464	4695	17	p13.2	ATP2A3		40594
ENSG00000074410	42803.0846425665	-0.177052369545597	0.0865779858912928	-2.04500448610463	0.0408544158302063	0.107047409280923	carbonic anhydrase 12 [Source:HGNC Symbol;Acc:HGNC:1371]	protein_coding	48.38	63321378	63381846	6098	15	q22.2	CA12		60468
ENSG00000074416	23144.6179528427	-0.127656522889107	0.0548332382144286	-2.32808652281119	0.0199075097918578	0.0619561107388716	monoglyceride lipase [Source:HGNC Symbol;Acc:HGNC:17038]	protein_coding	44.86	127689062	128052190	4941	3	q21.3	MGLL		363128
ENSG00000074527	8201.85927451849	-0.0995580173110604	0.100924002102731	-0.986465213792456	0.323904877278537	0.484112042332027	netrin 4 [Source:HGNC Symbol;Acc:HGNC:13658]	protein_coding	40.1	95657807	95791189	3621	12	q22	NTN4		133382
ENSG00000074582	1927.61530320681	0.0464825847473951	0.0247526965183309	1.87787963678914	0.0603976326670053	0.144128291954043	BCS1 homolog, ubiquinol-cytochrome c reductase complex chaperone [Source:HGNC Symbol;Acc:HGNC:1020]	protein_coding	54.42	218658764	218663443	804	2	q35	BCS1L		4679
ENSG00000074590	1353.39866217378	-0.0620928938831563	0.0586889729443944	-1.05799932709654	0.290055749182646	0.448132404264192	NUAK family kinase 1 [Source:HGNC Symbol;Acc:HGNC:14311]	protein_coding	45.55	106063345	106138954	5744	12	q23.3	NUAK1		75609
ENSG00000074603	2572.49192622335	-0.0371788271886785	0.0267905300918906	-1.38776004286427	0.16521012575267	0.302512379890383	dipeptidyl peptidase 8 [Source:HGNC Symbol;Acc:HGNC:16490]	protein_coding	40.97	65442463	65517704	8699	15	q22.31	DPP8		75241
ENSG00000074621	792.652305757266	-0.128323598810367	0.0411722316228705	-3.11675111482385	0.00182855874490173	0.00957047660352172	solute carrier family 24 member 1 [Source:HGNC Symbol;Acc:HGNC:10975]	protein_coding	44.73	65611366	65660995	5474	15	q22.31	SLC24A1		49629
ENSG00000074657	3114.79167938846	-0.14398146914246	0.0477970060213666	-3.01235330677608	0.00259230692789969	0.0126779278236975	zinc finger protein 532 [Source:HGNC Symbol;Acc:HGNC:30940]	protein_coding	43.34	58862600	58986480	6696	18	q21.32	ZNF532		123880
ENSG00000074660	1930.93803044101	-0.228522750444804	0.036847673132457	-6.20182310083269	5.58127938609194e-10	2.97919146704322e-08	scavenger receptor class F member 1 [Source:HGNC Symbol;Acc:HGNC:16820]	protein_coding	58.07	1633858	1645744	3428	17	p13.3	SCARF1		11886
ENSG00000074695	22776.5795233674	0.0222519801685716	0.0522917048306251	0.425535565165578	0.67044630089113	0.789730845278772	lectin, mannose binding 1 [Source:HGNC Symbol;Acc:HGNC:6631]	protein_coding	36.9	59327823	59359265	4824	18	q21.32	LMAN1		31442
ENSG00000074696	5504.93788478834	0.0658562611671973	0.0410210592727314	1.60542566025288	0.108400161075858	0.222069109175349	3-hydroxyacyl-CoA dehydratase 3 [Source:HGNC Symbol;Acc:HGNC:24175]	protein_coding	42.55	65530418	65578349	1797	15	q22.31	HACD3		47931
ENSG00000074706	516.900463635385	-0.116459836020173	0.0719853188557329	-1.61782760528675	0.105699755431915	0.218183798905945	interaction protein for cytohesin exchange factors 1 [Source:HGNC Symbol;Acc:HGNC:21204]	protein_coding	40.14	154154496	154356792	498	6	q25.2	IPCEF1		202296
ENSG00000074755	2767.76302497777	-0.0547237044688642	0.0326171417311396	-1.67775904216093	0.0933941480695245	0.19944770129654	zinc finger ZZ-type and EF-hand domain containing 1 [Source:HGNC Symbol;Acc:HGNC:29027]	protein_coding	44.49	4004445	4143030	11466	17	p13.2	ZZEF1		138585
ENSG00000074800	123853.002595226	0.0905251079710111	0.062162234791146	1.45627177457759	0.145317504949463	0.275153693443984	enolase 1 [Source:HGNC Symbol;Acc:HGNC:3350]	protein_coding	50.15	8861000	8879190	1781	1	p36.23	ENO1		18190
ENSG00000074803	21448.1702940013	-0.70725412956333	0.262846002302914	-2.69075475132493	0.00712905817207557	0.028194790874548	solute carrier family 12 member 1 [Source:HGNC Symbol;Acc:HGNC:10910]	protein_coding	37.89	48178438	48304078	4710	15	q21.1	SLC12A1		125640
ENSG00000074842	4496.98500296326	0.282148384280941	0.0348416384748837	8.09802284368266	5.58595817646985e-16	1.35288572133696e-13	myeloid derived growth factor [Source:HGNC Symbol;Acc:HGNC:16948]	protein_coding	54.73	4641374	4670362	463	19	p13.3	MYDGF		28988
ENSG00000074855	761.615498048363	0.0216473889410779	0.0426717485509516	0.507300255465982	0.611944159365675	0.744628398865228	anoctamin 8 [Source:HGNC Symbol;Acc:HGNC:29329]	protein_coding	62.68	17323223	17334855	4618	19	p13.11	ANO8		11632
ENSG00000074935	1033.05010123743	-0.0453694201950127	0.0425987644642826	-1.0650407533076	0.286857488107982	0.444375795659019	tubulin epsilon 1 [Source:HGNC Symbol;Acc:HGNC:20775]	protein_coding	34.63	112070663	112087529	2225	6	q21	TUBE1		16866
ENSG00000074964	3114.47434478269	-0.00665580162756394	0.0577054844869893	-0.115340884609757	0.908174933356371	0.947826620293318	Rho guanine nucleotide exchange factor 10 like [Source:HGNC Symbol;Acc:HGNC:25540]	protein_coding	54.39	17539698	17697874	4625	1	p36.13	ARHGEF10L		158176
ENSG00000074966	102.644412181929	-0.129593121959199	0.0826648872964135	-1.56769247739386	0.116952918123626	0.234064504488416	TXK tyrosine kinase [Source:HGNC Symbol;Acc:HGNC:12434]	protein_coding	39.46	48066393	48134250	2908	4	p12	TXK		67857
ENSG00000075035	42.9474723419042	1.49685643644253	0.180030362368453	8.31446660857703	9.21658478984993e-17	2.71922766154354e-14	WSC domain containing 2 [Source:HGNC Symbol;Acc:HGNC:29117]	protein_coding	47.04	108129288	108250537	5082	12	q23.3	WSCD2		121249
ENSG00000075073	66.5975568987248	0.0295573333809858	0.0907166585453525	0.325820349370662	0.744560281580324	0.84283081194307	tachykinin receptor 2 [Source:HGNC Symbol;Acc:HGNC:11527]	protein_coding	52.05	69403903	69416918	1740	10	q22.1	TACR2		13015
ENSG00000075089	994.261815579283	0.0369906559785207	0.0333695635774086	1.1085148264739	0.267639539577316	0.424122078989091	actin related protein 6 [Source:HGNC Symbol;Acc:HGNC:24025]	protein_coding	41	100199122	100241865	582	12	q23.1	ACTR6		42743
ENSG00000075131	202.27564820086	0.0866671018829577	0.0464111458972019	1.86737690284399	0.0618489729304267	0.146599953803978	TIMELESS interacting protein [Source:HGNC Symbol;Acc:HGNC:30750]	protein_coding	44.04	66336191	66386746	1728	15	q22.31	TIPIN		50555
ENSG00000075142	5681.47850943411	0.129758995761256	0.0326673732492484	3.97212823850907	7.12333524600038e-05	0.000695071323131979	sorcin [Source:HGNC Symbol;Acc:HGNC:11292]	protein_coding	39.54	88205115	88226993	1972	7	q21.12	SRI		21878
ENSG00000075151	5086.14258386677	0.0810087216820251	0.033688342508409	2.40465145062582	0.0161878970420635	0.0531205268557259	eukaryotic translation initiation factor 4 gamma 3 [Source:HGNC Symbol;Acc:HGNC:3298]	protein_coding	39.36	20806292	21176888	5567	1	p36.12	EIF4G3		370596
ENSG00000075188	798.302881928428	0.191810458907344	0.0289713050882522	6.62070480853563	3.57490227827009e-11	2.71074482567704e-09	nucleoporin 37 [Source:HGNC Symbol;Acc:HGNC:29929]	protein_coding	36.52	102073103	102120120	2362	12	q23.2	NUP37		47017
ENSG00000075213	262.919932849488	-0.140207128276091	0.124353907080005	-1.12748470529267	0.259537603523326	0.41558285892767	semaphorin 3A [Source:HGNC Symbol;Acc:HGNC:10723]	protein_coding	34.35	83955777	84492724	8113	7	q21.11	SEMA3A		536947
ENSG00000075218	144.076692576049	0.521464082038305	0.0587413622757878	8.87728955944291	6.85092875843955e-19	3.47406315509996e-16	G2 and S-phase expressed 1 [Source:HGNC Symbol;Acc:HGNC:13698]	protein_coding	50.08	46296870	46330810	2983	22	q13.31	GTSE1		33940
ENSG00000075223	2504.79651925382	0.512681608399608	0.107613016857478	4.76412262541251	1.89677135570615e-06	3.47391747054669e-05	semaphorin 3C [Source:HGNC Symbol;Acc:HGNC:10725]	protein_coding	35.82	80742538	80922359	4874	7	q21.11	SEMA3C		179821
ENSG00000075234	3774.52731302944	-0.00687532942655985	0.0521195408263539	-0.131914620074384	0.895051824541078	0.941935522844584	tetratricopeptide repeat domain 38 [Source:HGNC Symbol;Acc:HGNC:26082]	protein_coding	54.16	46267961	46294008	630	22	q13.31	TTC38		26047
ENSG00000075239	7423.79057533466	-0.0913186409163866	0.0490690016067654	-1.86102504485838	0.0627406399961835	0.148366710174595	acetyl-CoA acetyltransferase 1 [Source:HGNC Symbol;Acc:HGNC:93]	protein_coding	43.08	108116695	108147603	1624	11	q22.3	ACAT1		30908
ENSG00000075240	4798.5793141497	-0.0883334582455189	0.126118185338727	-0.70040222992643	0.483676144059765	0.637269632157991	GRAM domain containing 4 [Source:HGNC Symbol;Acc:HGNC:29113]	protein_coding	57.68	46576012	46679790	375	22	q13.31	GRAMD4		103778
ENSG00000075275	6169.18702801323	0.0401217956805788	0.0937186135416966	0.428109146778277	0.668571657758181	0.788323811251417	cadherin EGF LAG seven-pass G-type receptor 1 [Source:HGNC Symbol;Acc:HGNC:1850]	protein_coding	53.99	46360834	46537620	11839	22	q13.31	CELSR1		176786
ENSG00000075290	11.0233255592405	0.243658329815654	0.118478577267845	2.05656022746471	0.0397285473197939	0.104791147164873	Wnt family member 8B [Source:HGNC Symbol;Acc:HGNC:12789]	protein_coding	42.74	100463009	100483744	2144	10	q24.31	WNT8B		20735
ENSG00000075292	5787.72513904033	-0.0542956020180834	0.0419440576498525	-1.29447662101128	0.195500839634939	0.340443001936165	zinc finger protein 638 [Source:HGNC Symbol;Acc:HGNC:17894]	protein_coding	38.16	71276561	71435069	871	2	p13.3	ZNF638		158508
ENSG00000075303	1374.62949286951	0.0626432422071124	0.0394869635369996	1.58642844614818	0.112642151810107	0.228024475726373	solute carrier family 25 member 40 [Source:HGNC Symbol;Acc:HGNC:29680]	protein_coding	35.47	87833568	87876360	4056	7	q21.12	SLC25A40		42792
ENSG00000075336	1223.51157420447	-0.0203851416307003	0.0401717785247834	-0.507449318384645	0.611839588754401	0.744628398865228	translocase of inner mitochondrial membrane 21 [Source:HGNC Symbol;Acc:HGNC:25010]	protein_coding	42.28	74148523	74160531	2524	18	q22.3	TIMM21		12008
ENSG00000075340	86.185156518076	-0.324410926155405	0.143784560294555	-2.25622921884534	0.0240562795626337	0.0715996420511476	adducin 2 [Source:HGNC Symbol;Acc:HGNC:244]	protein_coding	44.81	70607618	70768225	3745	2	p13.3	ADD2		160607
ENSG00000075391	4060.64528300956	-0.0635217903532682	0.0423321214004232	-1.50055769122483	0.133470001298974	0.258481645909829	RAS protein activator like 2 [Source:HGNC Symbol;Acc:HGNC:9874]	protein_coding	37	178094104	178484147	9843	1	q25.2	RASAL2		390043
ENSG00000075399	1167.88889585185	0.102397772350422	0.0352682550928151	2.90339774624355	0.00369137492396747	0.0168650445557719	VPS9 domain containing 1 [Source:HGNC Symbol;Acc:HGNC:13526]	protein_coding	59.41	89707134	89720898	2791	16	q24.3	VPS9D1		13764
ENSG00000075407	1413.6496332421	0.0400395951053579	0.0500290455093871	0.800326984008623	0.423521372936355	0.582611166381674	zinc finger protein 37A [Source:HGNC Symbol;Acc:HGNC:13102]	protein_coding	39.11	38094334	38150293	4448	10	p11.1	ZNF37A		55959
ENSG00000075413	2184.38868681231	-0.01573343323766	0.0290452210285404	-0.541687502470718	0.588033800603621	0.726679192932371	microtubule affinity regulating kinase 3 [Source:HGNC Symbol;Acc:HGNC:6897]	protein_coding	42.16	103385377	103503831	3637	14	q32.32	MARK3		118454
ENSG00000075415	20859.571390227	0.0528604109936586	0.0324340240251013	1.62978269217378	0.103147433050441	0.214421393301244	solute carrier family 25 member 3 [Source:HGNC Symbol;Acc:HGNC:10989]	protein_coding	42.39	98593591	98606379	6087	12	q23.1	SLC25A3		12788
ENSG00000075420	13683.3705928574	0.189019710428983	0.0459352099635658	4.11491991826983	3.87313858902611e-05	0.000422943606218887	fibronectin type III domain containing 3B [Source:HGNC Symbol;Acc:HGNC:24670]	protein_coding	39.76	172039578	172401669	946	3	q26.31	FNDC3B		362091
ENSG00000075426	13083.119296926	-0.0210481950496157	0.0563961028467277	-0.373220736667215	0.708984163775481	0.817442519936389	FOS like 2, AP-1 transcription factor subunit [Source:HGNC Symbol;Acc:HGNC:3798]	protein_coding	51.81	28392448	28417317	393	2	p23.2	FOSL2		24869
ENSG00000075461	18.7168620649563	0.199253934035535	0.215660830863309	0.923922685625873	0.35552657088024	0.516761883345902	calcium voltage-gated channel auxiliary subunit gamma 4 [Source:HGNC Symbol;Acc:HGNC:1408]	protein_coding	52.47	66964707	67033398	3583	17	q24.2	CACNG4		68691
ENSG00000075539	6729.98816712973	0.00595205227115209	0.0382815771207201	0.15548085316293	0.876442247340661	0.930587721421713	FRY like transcription coactivator [Source:HGNC Symbol;Acc:HGNC:29127]	protein_coding	36.94	48497357	48780322	11692	4	p11	FRYL		282965
ENSG00000075568	5083.45432454709	0.0944208158929593	0.0322201614319311	2.9304886039269	0.00338429406733254	0.0157355128454456	transmembrane protein 131 [Source:HGNC Symbol;Acc:HGNC:30366]	protein_coding	39.3	97756333	97995948	7476	2	q11.2	TMEM131		239615
ENSG00000075618	5802.92998089764	0.096298110327099	0.0569863980633184	1.68984378026667	0.0910578455469498	0.195759891320927	fascin actin-bundling protein 1 [Source:HGNC Symbol;Acc:HGNC:11148]	protein_coding	59.62	5592816	5606655	2784	7	p22.1	FSCN1		13839
ENSG00000075624	150961.957631104	0.00802884137456232	0.0417221351812462	0.192436013633627	0.847400684732128	0.91370468004805	actin beta [Source:HGNC Symbol;Acc:HGNC:132]	protein_coding	56.77	5526409	5563902	2554	7	p22.1	ACTB		37493
ENSG00000075643	210.012533328093	0.757113772527393	0.109908939974482	6.888554950154	5.63619630607822e-12	5.22620328335608e-10	molybdenum cofactor sulfurase [Source:HGNC Symbol;Acc:HGNC:18234]	protein_coding	42.78	36187497	36272157	6182	18	q12.2	MOCOS		84660
ENSG00000075651	2486.19269976382	-0.0870131163858443	0.0610243132021941	-1.42587620933218	0.153904077781483	0.286629343528076	phospholipase D1 [Source:HGNC Symbol;Acc:HGNC:9067]	protein_coding	38.86	171600404	171810950	694	3	q26.31	PLD1		210546
ENSG00000075673	128.648725516856	0.193793449223316	0.146475775894286	1.32304094680597	0.185821761214482	0.328467289676187	ATPase H+/K+ transporting non-gastric alpha2 subunit [Source:HGNC Symbol;Acc:HGNC:13816]	protein_coding	49.27	24680408	24712472	4406	13	q12.12	ATP12A		32064
ENSG00000075702	132.595653217335	0.300629754947462	0.05426071275814	5.54046822583182	3.01663972900184e-08	9.88909351161877e-07	WD repeat domain 62 [Source:HGNC Symbol;Acc:HGNC:24502]	protein_coding	51.49	36054649	36105108	2987	19	q13.12	WDR62		50459
ENSG00000075711	6187.73030053226	0.17052263374434	0.0529111540434064	3.2228107064996	0.00126939411146476	0.00714479994683966	discs large MAGUK scaffold protein 1 [Source:HGNC Symbol;Acc:HGNC:2900]	protein_coding	36.59	197042560	197299330	5034	3	q29	DLG1		256770
ENSG00000075785	15375.0449338987	0.0975078148693952	0.0444535609099366	2.19347590774442	0.0282731085428435	0.0808436532730788	RAB7A, member RAS oncogene family [Source:HGNC Symbol;Acc:HGNC:9788]	protein_coding	45.18	128693669	128825942	2131	3	q21.3	RAB7A		132273
ENSG00000075790	4298.03669980362	-0.0105980139974634	0.0439407636931054	-0.241188661887693	0.809408898054824	0.888351585305081	B cell receptor associated protein 29 [Source:HGNC Symbol;Acc:HGNC:24131]	protein_coding	37.26	107580246	107629170	2911	7	q22.3	BCAP29		48924
ENSG00000075826	254.737006896561	0.192829938730386	0.0591699235315175	3.25891816689054	0.0011183792226638	0.00645834151109091	SEC31 homolog B, COPII coat complex component [Source:HGNC Symbol;Acc:HGNC:23197]	protein_coding	46.28	100486646	100519864	2217	10	q24.31	SEC31B		33218
ENSG00000075856	2643.87344540393	0.0586891392210416	0.0237875573430261	2.4672200837909	0.0136166636893465	0.0465386110752502	spliceosome associated factor 3, U4/U6 recycling protein [Source:HGNC Symbol;Acc:HGNC:16860]	protein_coding	42.57	108522214	108561400	4154	12	q23.3	SART3		39186
ENSG00000075884	1184.86723471571	0.00267670714314582	0.0397525997034285	0.0673341407383468	0.946315698173664	0.968702046067629	Rho GTPase activating protein 15 [Source:HGNC Symbol;Acc:HGNC:21030]	protein_coding	36.48	143091362	143768352	2968	2	q22.2	ARHGAP15		676990
ENSG00000075886	265.631725632414	0.584959015504291	0.179206127004273	3.26416861567654	0.00109785807586072	0.00636475276777133	tubulin alpha 3d [Source:HGNC Symbol;Acc:HGNC:24071]	protein_coding	52.01	131476119	131482934	1520	2	q21.1	TUBA3D		6815
ENSG00000075891	3274.57343807388	-0.436979578530214	0.113703583074928	-3.84314695027909	0.000121466688024969	0.00107063549515544	paired box 2 [Source:HGNC Symbol;Acc:HGNC:8616]	protein_coding	51.28	100735396	100829944	3805	10	q24.31	PAX2		94548
ENSG00000075914	929.126262550948	0.160207162926782	0.0345714439370662	4.63408942994752	3.58511996055069e-06	5.92420993888555e-05	exosome component 7 [Source:HGNC Symbol;Acc:HGNC:28112]	protein_coding	46.87	44975241	45036066	1593	3	p21.31	EXOSC7		60825
ENSG00000075945	3077.92888465903	0.2055528081934	0.0500878911689881	4.10384233386668	4.06344441054811e-05	0.000439290555962453	kinesin associated protein 3 [Source:HGNC Symbol;Acc:HGNC:17060]	protein_coding	34.27	169921326	170085208	2954	1	q24.2	KIFAP3		163882
ENSG00000075975	1233.46387622308	0.0650884884980749	0.0291905144493582	2.22978216471639	0.025761908004419	0.0753734688484971	makorin ring finger protein 2 [Source:HGNC Symbol;Acc:HGNC:7113]	protein_coding	45.49	12557057	12586208	2510	3	p25.2	MKRN2		29151
ENSG00000076003	1579.93406595082	0.159884068337427	0.0399789940678478	3.99920188252086	6.35564494863799e-05	0.000630783183985007	minichromosome maintenance complex component 6 [Source:HGNC Symbol;Acc:HGNC:6949]	protein_coding	40.29	135839626	135876443	3753	2	q21.3	MCM6		36817
ENSG00000076043	3165.45948939454	0.0288234174038461	0.036114877250248	0.798103706794357	0.42481031054358	0.583701564972257	RNA exonuclease 2 [Source:HGNC Symbol;Acc:HGNC:17851]	protein_coding	39.48	114439435	114450279	848	11	q23.2	REXO2		10844
ENSG00000076053	1630.14296678128	-0.0537871578426376	0.038572794518477	-1.39443248834026	0.163187043122255	0.299585490298091	RNA binding motif protein 7 [Source:HGNC Symbol;Acc:HGNC:9904]	protein_coding	38.27	114400030	114414203	4243	11	q23.2	RBM7		14173
ENSG00000076067	4856.92580200901	-0.0845040735278433	0.0402003400567922	-2.10207359958801	0.0355468291018751	0.0966033153301168	RNA binding motif single stranded interacting protein 2 [Source:HGNC Symbol;Acc:HGNC:9909]	protein_coding	44.05	56521820	56596193	8488	12	q13.3	RBMS2		74373
ENSG00000076108	6740.74019491395	-0.0272350660578378	0.0282667693079203	-0.963501196799545	0.335296063847933	0.496202338611836	bromodomain adjacent to zinc finger domain 2A [Source:HGNC Symbol;Acc:HGNC:962]	protein_coding	48.64	56595596	56636816	8831	12	q13.3	BAZ2A		41220
ENSG00000076201	2470.07160490416	0.0414931956829951	0.0306737773773377	1.35272533188726	0.176143394560525	0.316251257306223	protein tyrosine phosphatase non-receptor type 23 [Source:HGNC Symbol;Acc:HGNC:14406]	protein_coding	51.52	47381011	47413435	5119	3	p21.31	PTPN23		32424
ENSG00000076242	1276.38179350266	0.156896992321243	0.031357891381801	5.00342929347285	5.6319329042927e-07	1.26388673741757e-05	mutL homolog 1 [Source:HGNC Symbol;Acc:HGNC:7127]	protein_coding	41.9	36993350	37050846	1712	3	p22.2	MLH1		57496
ENSG00000076248	2556.60666294202	0.0618160169781386	0.0320207788374978	1.93049698421917	0.0535452885249846	0.131349871034758	uracil DNA glycosylase [Source:HGNC Symbol;Acc:HGNC:12572]	protein_coding	47.26	109097597	109110992	2048	12	q24.11	UNG		13395
ENSG00000076258	766.837289160594	-0.163801144169792	0.0710708738611971	-2.30475770552223	0.0211801470488793	0.0648600301761475	flavin containing dimethylaniline monoxygenase 4 [Source:HGNC Symbol;Acc:HGNC:3772]	protein_coding	40.13	171314183	171342084	537	1	q24.3	FMO4		27901
ENSG00000076321	937.134947030643	-0.117799968014969	0.0364775215262051	-3.22938519631447	0.00124056678266654	0.00701906456845538	kelch like family member 20 [Source:HGNC Symbol;Acc:HGNC:25056]	protein_coding	38.33	173714941	173786692	450	1	q25.1	KLHL20		71751
ENSG00000076344	116.763727802946	-0.452178416953914	0.133312812650262	-3.39186015180835	0.000694198624962246	0.0043865892084355	regulator of G protein signaling 11 [Source:HGNC Symbol;Acc:HGNC:9993]	protein_coding	64.56	268301	275980	2399	16	p13.3	RGS11		7679
ENSG00000076351	885.799834600415	-0.120655370530599	0.0467970115327327	-2.57827084633824	0.00992961346974029	0.0366199631303354	solute carrier family 46 member 1 [Source:HGNC Symbol;Acc:HGNC:30521]	protein_coding	52.44	28394642	28407197	6492	17	q11.2	SLC46A1		12555
ENSG00000076356	4186.45548073466	-0.214420574905055	0.0524038892801047	-4.09169200703696	4.28237164810951e-05	0.000457171346933375	plexin A2 [Source:HGNC Symbol;Acc:HGNC:9100]	protein_coding	47.99	208022242	208244384	11508	1	q32.2	PLXNA2		222142
ENSG00000076382	958.175755839036	0.222144085505109	0.090634298448402	2.4509936007457	0.0142462485993556	0.0481511926727231	sperm associated antigen 5 [Source:HGNC Symbol;Acc:HGNC:13452]	protein_coding	46.2	28577565	28599025	547	17	q11.2	SPAG5		21460
ENSG00000076513	5167.99886008736	-0.132614069526317	0.0682064837326631	-1.94430297926076	0.0518589256046072	0.128307676634049	ankyrin repeat domain 13A [Source:HGNC Symbol;Acc:HGNC:21268]	protein_coding	44	109999186	110039763	1455	12	q24.11	ANKRD13A		40577
ENSG00000076554	3855.66904244295	0.0839774129038913	0.0647215405429431	1.29751875804272	0.194452755207584	0.339398177772773	tumor protein D52 [Source:HGNC Symbol;Acc:HGNC:12005]	protein_coding	41.15	80034745	80231232	4041	8	q21.13	TPD52		196487
ENSG00000076555	2051.76825393729	-0.0832136302377593	0.0484873739759779	-1.71619173022209	0.0861269563077598	0.18802396340724	acetyl-CoA carboxylase beta [Source:HGNC Symbol;Acc:HGNC:85]	protein_coding	46.78	109116595	109268226	9360	12	q24.11	ACACB		151631
ENSG00000076604	2743.14810664521	0.0544686650947315	0.0397007218204737	1.37198173224755	0.170069124720174	0.308451065925367	TNF receptor associated factor 4 [Source:HGNC Symbol;Acc:HGNC:12034]	protein_coding	59.58	28744005	28750956	543	17	q11.2	TRAF4		6951
ENSG00000076641	2246.2313926952	-0.0152993676551853	0.0762445262020312	-0.20066184967358	0.8409629924582	0.909864598972651	phosphoprotein membrane anchor with glycosphingolipid microdomains 1 [Source:HGNC Symbol;Acc:HGNC:30043]	protein_coding	40.56	80967810	81112068	10744	8	q21.13	PAG1		144258
ENSG00000076650	658.830316307791	0.0252915101857969	0.0326904723005068	0.773666099201778	0.439128272535621	0.596545372828423	G-patch domain containing 1 [Source:HGNC Symbol;Acc:HGNC:24658]	protein_coding	45.71	33080899	33130542	3191	19	q13.11	GPATCH1		49643
ENSG00000076662	272.845408983072	0.0109940137420481	0.0575140941967188	0.191153384150408	0.848405424160467	0.914209098735102	intercellular adhesion molecule 3 [Source:HGNC Symbol;Acc:HGNC:5346]	protein_coding	55.88	10333776	10339661	1735	19	p13.2	ICAM3		5885
ENSG00000076685	1360.52045130307	0.0558067476251476	0.0355630108383169	1.56923573987778	0.116593019312109	0.233545849201037	5'-nucleotidase, cytosolic II [Source:HGNC Symbol;Acc:HGNC:8022]	protein_coding	42.4	103087185	103277605	4688	10	q24.33	NT5C2		190420
ENSG00000076706	23065.6288505701	-0.290632768851424	0.0489475899496987	-5.93763184561476	2.89168478958948e-09	1.26819916434239e-07	melanoma cell adhesion molecule [Source:HGNC Symbol;Acc:HGNC:6934]	protein_coding	59.59	119308529	119321521	3327	11	q23.3	MCAM		12992
ENSG00000076716	2747.03352118619	0.204791086020507	0.114612708118361	1.78680959016358	0.0739682688141763	0.167333486414002	glypican 4 [Source:HGNC Symbol;Acc:HGNC:4452]	protein_coding	41.25	133300103	133415489	4959	X	q26.2	GPC4		115386
ENSG00000076770	1491.65357002406	-0.12459363270194	0.110330120877682	-1.12928030632788	0.258779605916975	0.414655541148885	muscleblind like splicing regulator 3 [Source:HGNC Symbol;Acc:HGNC:20564]	protein_coding	36.96	132369317	132489968	8760	X	q26.2	MBNL3		120651
ENSG00000076826	1133.9951653286	-0.230528574247329	0.0567602936922237	-4.06144082864236	4.87707803183049e-05	0.00050959655648753	calmodulin regulated spectrin associated protein family member 3 [Source:HGNC Symbol;Acc:HGNC:29307]	protein_coding	58.7	7595863	7618304	4137	19	p13.2	CAMSAP3		22441
ENSG00000076864	3508.25547704869	-0.243739797320344	0.101644281315807	-2.39796862317369	0.0164862773930382	0.0538450825624802	RAP1 GTPase activating protein [Source:HGNC Symbol;Acc:HGNC:9858]	protein_coding	56.63	21596215	21669363	3334	1	p36.12	RAP1GAP		73148
ENSG00000076924	3977.72838839687	0.0236195795290727	0.0233313141863742	1.0123552981369	0.311368203693676	0.470400506595035	XPA binding protein 2 [Source:HGNC Symbol;Acc:HGNC:14089]	protein_coding	60.81	7619525	7629545	2647	19	p13.2	XAB2		10020
ENSG00000076928	5231.82810067871	0.0316780210622321	0.0297112559080079	1.06619596156802	0.286335067340169	0.443906114968483	Rho guanine nucleotide exchange factor 1 [Source:HGNC Symbol;Acc:HGNC:681]	protein_coding	58.24	41883173	41930150	3229	19	q13.2	ARHGEF1		46977
ENSG00000076944	3035.8902377578	0.0768651170052143	0.0367167923178352	2.09345948142308	0.0363081574357561	0.0982036096012844	syntaxin binding protein 2 [Source:HGNC Symbol;Acc:HGNC:11445]	protein_coding	61.17	7636881	7647873	549	19	p13.2	STXBP2		10992
ENSG00000076984	2632.80470795537	-0.0335086170874682	0.0254559163360705	-1.31633906417217	0.188060264926476	0.331161575579156	mitogen-activated protein kinase kinase 7 [Source:HGNC Symbol;Acc:HGNC:6847]	protein_coding	63.14	7903843	7914478	3430	19	p13.2	MAP2K7		10635
ENSG00000077009	15.4233645440006	-0.0920830354843956	0.215719207319308	-0.426865259837962	0.669477470253078	0.78887520873978	nicotinamide riboside kinase 2 [Source:HGNC Symbol;Acc:HGNC:17871]	protein_coding	57.79	3933103	3942416	1126	19	p13.3	NMRK2		9313
ENSG00000077044	2062.86466035974	-0.161096338869737	0.0614612335543044	-2.62110487462636	0.00876452952989008	0.0332760928127109	diacylglycerol kinase delta [Source:HGNC Symbol;Acc:HGNC:2851]	protein_coding	47.77	233354494	233472104	6308	2	q37.1	DGKD		117610
ENSG00000077063	1057.12087041542	0.379785195429693	0.131250418318696	2.89359226655962	0.00380862373963193	0.0172825300172983	cortactin binding protein 2 [Source:HGNC Symbol;Acc:HGNC:15679]	protein_coding	38.77	117710651	117874139	5904	7	q31.31	CTTNBP2		163488
ENSG00000077092	1240.29569506783	-0.157298268269281	0.0582524225071056	-2.70028715544137	0.00692796506938035	0.0275404432094157	retinoic acid receptor beta [Source:HGNC Symbol;Acc:HGNC:9865]	protein_coding	40.14	25174332	25597932	1273	3	p24.2	RARB		423600
ENSG00000077097	8135.11847991314	0.123783988695155	0.0356447021370611	3.4727177188683	0.000515216936548948	0.0034547211691652	DNA topoisomerase II beta [Source:HGNC Symbol;Acc:HGNC:11990]	protein_coding	35.14	25597984	25664907	5814	3	p24.2	TOP2B		66923
ENSG00000077147	24160.594674232	0.0424305908106505	0.0344046441688693	1.23328090830957	0.217470978266175	0.368438250608187	transmembrane 9 superfamily member 3 [Source:HGNC Symbol;Acc:HGNC:21529]	protein_coding	37.03	96518110	96587452	6100	10	q24.1	TM9SF3		69342
ENSG00000077150	4791.44742633944	0.210244628941703	0.0384138845975828	5.47314157743195	4.42126607124418e-08	1.37704192971361e-06	nuclear factor kappa B subunit 2 [Source:HGNC Symbol;Acc:HGNC:7795]	protein_coding	61.37	102394110	102402524	585	10	q24.32	NFKB2		8414
ENSG00000077152	207.999602143656	0.411965097860497	0.0447031542323682	9.21557113663816	3.09625530450942e-20	2.18447542722932e-17	ubiquitin conjugating enzyme E2 T [Source:HGNC Symbol;Acc:HGNC:25009]	protein_coding	40.71	202331657	202341980	878	1	q32.1	UBE2T		10323
ENSG00000077157	4652.19052030547	-0.451823348408339	0.0696312776752549	-6.48879876246914	8.65234415562237e-11	5.59368878937387e-09	protein phosphatase 1 regulatory subunit 12B [Source:HGNC Symbol;Acc:HGNC:7619]	protein_coding	39.63	202348699	202592706	15431	1	q32.1	PPP1R12B		244007
ENSG00000077232	9793.12562067264	0.0783309000029981	0.0426369978463103	1.83715796044905	0.066186579761997	0.153957802436629	DnaJ heat shock protein family (Hsp40) member C10 [Source:HGNC Symbol;Acc:HGNC:24637]	protein_coding	36.29	182716255	182794464	19989	2	q32.1	DNAJC10		78209
ENSG00000077235	4818.91627333518	0.00042342437021353	0.0322926189747921	0.0131121099389325	0.989538349695138	0.993395125000186	general transcription factor IIIC subunit 1 [Source:HGNC Symbol;Acc:HGNC:4664]	protein_coding	49.42	27459555	27549913	584	16	p12.1	GTF3C1		90358
ENSG00000077238	3993.21748431672	-0.0327421755558636	0.0416508158053266	-0.786111266317052	0.431802304476925	0.589951670855187	interleukin 4 receptor [Source:HGNC Symbol;Acc:HGNC:6015]	protein_coding	49.92	27313668	27364778	529	16	p12.1	IL4R		51110
ENSG00000077254	3915.47607396507	-0.0403184908488986	0.0284289188944106	-1.41822103748115	0.156126241741863	0.289377948725477	ubiquitin specific peptidase 33 [Source:HGNC Symbol;Acc:HGNC:20059]	protein_coding	38.35	77695987	77759852	4327	1	p31.1	USP33		63865
ENSG00000077264	139.34063742046	0.501387438627379	0.126188534509911	3.9733200847023	7.0877699659331e-05	0.000692433734119184	p21 (RAC1) activated kinase 3 [Source:HGNC Symbol;Acc:HGNC:8592]	protein_coding	39.22	110944285	111227361	2477	X	q23	PAK3		283076
ENSG00000077274	810.930178439164	-0.989583321082658	0.270719183689537	-3.65538676497164	0.00025679453759511	0.00197675757189556	calpain 6 [Source:HGNC Symbol;Acc:HGNC:1483]	protein_coding	41.36	111245099	111270483	3532	X	q23	CAPN6		25384
ENSG00000077279	11.4575803674893	0.41470385553555	0.130915905028922	3.16771178753211	0.00153643754867696	0.00832724519117601	doublecortin [Source:HGNC Symbol;Acc:HGNC:2714]	protein_coding	39.48	111293779	111412429	8918	X	q23	DCX		118650
ENSG00000077312	2611.56591543482	0.0993785831556712	0.0226145217900885	4.39445874991825	1.1104908699132e-05	0.000150920731541722	small nuclear ribonucleoprotein polypeptide A [Source:HGNC Symbol;Acc:HGNC:11151]	protein_coding	50.77	40750637	40765389	695	19	q13.2	SNRPA		14752
ENSG00000077327	10.7648655132887	0.380080979893056	0.198866597521598	1.9112358969775	0.0559742727069904	0.135931535949766	sperm associated antigen 6 [Source:HGNC Symbol;Acc:HGNC:11215]	protein_coding	38.39	22345445	22454224	2568	10	p12.2	SPAG6		108779
ENSG00000077348	1189.65182217379	0.088099504016625	0.0404410120450259	2.17846932016779	0.0293711139229331	0.0833517078746826	exosome component 5 [Source:HGNC Symbol;Acc:HGNC:24662]	protein_coding	52.36	41386374	41397359	998	19	q13.2	EXOSC5		10985
ENSG00000077380	8247.02451175978	0.0401428447714831	0.0381506599335079	1.05221888275189	0.292699138032831	0.450694566132809	dynein cytoplasmic 1 intermediate chain 2 [Source:HGNC Symbol;Acc:HGNC:2964]	protein_coding	36.36	171687409	171750158	980	2	q31.1	DYNC1I2		62749
ENSG00000077420	2279.14296088754	0.178219493385061	0.0968865777080828	1.83946525515673	0.0658467837793558	0.153387275392995	amyloid beta precursor protein binding family B member 1 interacting protein [Source:HGNC Symbol;Acc:HGNC:17379]	protein_coding	41.53	26438341	26567803	2633	10	p12.1	APBB1IP		129462
ENSG00000077454	752.942676822131	0.00316134954223295	0.0313485013448292	0.100845316573783	0.919673252754932	0.953946424984293	leucine rich repeats and calponin homology domain containing 4 [Source:HGNC Symbol;Acc:HGNC:6691]	protein_coding	60.34	100574011	100586129	774	7	q22.1	LRCH4		12118
ENSG00000077458	1103.61754014544	0.0262006341996269	0.032611776003889	0.803410222016196	0.421737668717845	0.581142760723885	family with sequence similarity 76 member B [Source:HGNC Symbol;Acc:HGNC:28492]	protein_coding	34.6	95768953	95790409	3823	11	q21	FAM76B		21456
ENSG00000077463	1264.28224713781	0.0371037773114803	0.022381192932032	1.65781052976748	0.0973557153037162	0.20594331798115	sirtuin 6 [Source:HGNC Symbol;Acc:HGNC:14934]	protein_coding	57.86	4174109	4182566	1372	19	p13.3	SIRT6		8457
ENSG00000077498	6.82177536084533	-0.2282345844276	0.159036117848468	-1.43511164328763	0.151255286191941	0.283126027112311	tyrosinase [Source:HGNC Symbol;Acc:HGNC:12442]	protein_coding	35.29	89177875	89295759	2062	11	q14.3	TYR		117884
ENSG00000077514	774.250081252115	0.160747295691457	0.044275620225026	3.63060516994401	0.000282757456856055	0.00213310332515258	DNA polymerase delta 3, accessory subunit [Source:HGNC Symbol;Acc:HGNC:20932]	protein_coding	41.72	74493851	74669117	513	11	q13.4	POLD3		175266
ENSG00000077522	56.9113216528991	-0.0144919058817974	0.19038153886398	-0.0761203316680369	0.939323364736494	0.964643256034994	actinin alpha 2 [Source:HGNC Symbol;Acc:HGNC:164]	protein_coding	42.49	236664141	236764631	583	1	q43	ACTN2		100490
ENSG00000077549	11903.42253908	0.174154922327175	0.0296620513332175	5.87130405684875	4.32380423661513e-09	1.80365993181372e-07	capping actin protein of muscle Z-line subunit beta [Source:HGNC Symbol;Acc:HGNC:1491]	protein_coding	49.21	19338775	19485539	1675	1	p36.13	CAPZB		146764
ENSG00000077585	2330.29590738224	0.0461101159028023	0.0767057261645811	0.601130035636031	0.547753379563317	0.693734549558418	G protein-coupled receptor 137B [Source:HGNC Symbol;Acc:HGNC:11862]	protein_coding	43.63	236142505	236221865	1107	1	q42.3	GPR137B		79360
ENSG00000077616	97.2981689120083	0.0698983917584967	0.0678360809409545	1.03040138505845	0.302821623329864	0.461614512144078	N-acetylated alpha-linked acidic dipeptidase 2 [Source:HGNC Symbol;Acc:HGNC:14526]	protein_coding	34.98	90131515	90192894	730	11	q14.3	NAALAD2		61379
ENSG00000077684	4566.36813219552	0.0561116694912773	0.0497164255316233	1.12863442798369	0.25905208107536	0.415010180630848	jade family PHD finger 1 [Source:HGNC Symbol;Acc:HGNC:30027]	protein_coding	44.2	128809700	128875224	3560	4	q28.2	JADE1		65524
ENSG00000077713	1478.37868694357	0.0811683834560611	0.0476728839226102	1.7026111444784	0.0886408631012998	0.192039423971267	solute carrier family 25 member 43 [Source:HGNC Symbol;Acc:HGNC:30557]	protein_coding	45.23	119399336	119454478	2507	X	q24	SLC25A43		55142
ENSG00000077721	3742.46119953156	0.069558594470282	0.0251678747650527	2.76378498858667	0.00571351742844917	0.0237604426733585	ubiquitin conjugating enzyme E2 A [Source:HGNC Symbol;Acc:HGNC:12472]	protein_coding	40.03	119574536	119591083	718	X	q24	UBE2A		16547
ENSG00000077782	5262.78360294205	0.111015447297121	0.0697860902000552	1.59079620278015	0.111655447806387	0.226592415151856	fibroblast growth factor receptor 1 [Source:HGNC Symbol;Acc:HGNC:3688]	protein_coding	49.49	38400215	38468834	6216	8	p11.23	FGFR1		68619
ENSG00000077935	12.7156037180227	0.207206348561728	0.136407362597863	1.51902613330766	0.128755918054147	0.251907678112448	structural maintenance of chromosomes 1B [Source:HGNC Symbol;Acc:HGNC:11112]	protein_coding	39.89	45344063	45413619	4233	22	q13.31	SMC1B		69556
ENSG00000077942	1733.69924178653	0.342240597545388	0.104290115334536	3.28162066412113	0.00103212353394817	0.00604848991887935	fibulin 1 [Source:HGNC Symbol;Acc:HGNC:3600]	protein_coding	53.13	45502238	45601135	568	22	q13.31	FBLN1		98897
ENSG00000077943	2219.95653349624	-0.383753211756885	0.0835210063753579	-4.59469094555963	4.33391115124544e-06	6.97189501796031e-05	integrin subunit alpha 8 [Source:HGNC Symbol;Acc:HGNC:6144]	protein_coding	39.98	15513954	15719922	6547	10	p13	ITGA8		205968
ENSG00000077984	748.30622567384	0.152964575007597	0.0627170203228968	2.43896432292324	0.0147294223756658	0.0493933326906239	cystatin F [Source:HGNC Symbol;Acc:HGNC:2479]	protein_coding	56.39	24949269	24959928	891	20	p11.21	CST7		10659
ENSG00000078018	2438.39722964951	-0.381076358736692	0.0951148768793697	-4.00648532847281	6.16289515382635e-05	0.000616175598651511	microtubule associated protein 2 [Source:HGNC Symbol;Acc:HGNC:6839]	protein_coding	35.9	209424047	209734118	2241	2	q34	MAP2		310071
ENSG00000078043	1487.06622256526	-0.321766165503794	0.0531330419966983	-6.05585815176531	1.39671041267526e-09	6.66600584308279e-08	protein inhibitor of activated STAT 2 [Source:HGNC Symbol;Acc:HGNC:17311]	protein_coding	38.59	46803218	46920160	11243	18	q21.1	PIAS2		116942
ENSG00000078053	86.7765287602892	0.0787866177287007	0.116891101389118	0.67401724162414	0.500300352156838	0.653074878485159	amphiphysin [Source:HGNC Symbol;Acc:HGNC:471]	protein_coding	39.13	38383704	38631420	3145	7	p14.1	AMPH		247716
ENSG00000078061	4047.29083820732	-0.0509700245601296	0.0286000149666898	-1.78216775828593	0.0747218788668878	0.168779500051919	A-Raf proto-oncogene, serine/threonine kinase [Source:HGNC Symbol;Acc:HGNC:646]	protein_coding	51.19	47561205	47571908	2378	X	p11.3	ARAF		10703
ENSG00000078070	1779.69365046604	-0.0223499579680371	0.062820151804136	-0.355776885699369	0.722007660521721	0.826293695414766	methylcrotonoyl-CoA carboxylase 1 [Source:HGNC Symbol;Acc:HGNC:6936]	protein_coding	41.62	183015218	183116075	2454	3	q27.1	MCCC1		100857
ENSG00000078081	213.008694336971	0.0797705877388806	0.108415544691879	0.735785518263006	0.461861235761576	0.617247757593732	lysosomal associated membrane protein 3 [Source:HGNC Symbol;Acc:HGNC:14582]	protein_coding	44.17	183122215	183163839	3196	3	q27.1	LAMP3		41624
ENSG00000078098	260.599750234667	-0.0653667933613462	0.0707362514270782	-0.924091848841222	0.355438496828964	0.516680147634471	fibroblast activation protein alpha [Source:HGNC Symbol;Acc:HGNC:3590]	protein_coding	36.7	162170684	162245151	697	2	q24.2	FAP		74467
ENSG00000078114	4945.23898271484	0.0862840802794187	0.104674043870507	0.824312093895613	0.409762248576792	0.569965027229179	nebulette [Source:HGNC Symbol;Acc:HGNC:16932]	protein_coding	39.95	20779973	21293011	6618	10	p12.31	NEBL		513038
ENSG00000078124	1486.79011526766	0.00560654313641205	0.0513130781815214	0.1092614852802	0.91299509394843	0.950360599749899	alkaline ceramidase 3 [Source:HGNC Symbol;Acc:HGNC:16066]	protein_coding	38.74	76860859	77026797	4495	11	q13.5	ACER3		165938
ENSG00000078140	4159.19360944992	0.0434478272624642	0.027879200602658	1.55843160217162	0.119130970114126	0.23728222069988	ubiquitin conjugating enzyme E2 K [Source:HGNC Symbol;Acc:HGNC:4914]	protein_coding	41.99	39698109	39782792	5153	4	p14	UBE2K		84683
ENSG00000078142	2666.87930033277	-0.0277025967701916	0.037616795786407	-0.736442224571451	0.461461615910579	0.616916925472151	phosphatidylinositol 3-kinase catalytic subunit type 3 [Source:HGNC Symbol;Acc:HGNC:8974]	protein_coding	35.33	41955234	42087830	9415	18	q12.3	PIK3C3		132596
ENSG00000078177	530.145966670064	0.146600081205436	0.0459423817089872	3.19095518673901	0.00141803273020684	0.00778957925289993	NEDD4 binding protein 2 [Source:HGNC Symbol;Acc:HGNC:29851]	protein_coding	40.51	40056850	40158252	9720	4	p14	N4BP2		101402
ENSG00000078237	409.183386309217	0.0275879036091917	0.0497900905503276	0.554084222468042	0.579521207332794	0.719446915414984	TP53 induced glycolysis regulatory phosphatase [Source:HGNC Symbol;Acc:HGNC:1185]	protein_coding	41.85	4307763	4360028	3633	12	p13.32	TIGAR		52265
ENSG00000078246	2064.77192945819	-0.00272245247385088	0.034867610419157	-0.0780796974935541	0.937764656936455	0.96384007398707	TUB like protein 3 [Source:HGNC Symbol;Acc:HGNC:12425]	protein_coding	44.99	2877223	2941138	978	12	p13.33	TULP3		63915
ENSG00000078269	843.50039149563	-0.0521181693600037	0.0469451755909869	-1.11019223389613	0.266916198599431	0.423469803937522	synaptojanin 2 [Source:HGNC Symbol;Acc:HGNC:11504]	protein_coding	49.67	157981863	158099176	7402	6	q25.3	SYNJ2		117313
ENSG00000078295	226.44621741075	-0.203681307860332	0.195191358448306	-1.04349551885656	0.296718855156061	0.45496492653917	adenylate cyclase 2 [Source:HGNC Symbol;Acc:HGNC:233]	protein_coding	40.93	7396138	7830081	6645	5	p15.31	ADCY2		433943
ENSG00000078304	4423.5748906683	0.00179550683595389	0.0250836218350489	0.0715808445750467	0.942935484778747	0.966888727425259	protein phosphatase 2 regulatory subunit B'gamma [Source:HGNC Symbol;Acc:HGNC:9311]	protein_coding	44.63	101761798	101927989	3363	14	q32.31	PPP2R5C		166191
ENSG00000078328	11.2796824201283	-0.413667118623769	0.188526215821922	-2.194215360555	0.0282199308038669	0.0807485129878942	RNA binding fox-1 homolog 1 [Source:HGNC Symbol;Acc:HGNC:18222]	protein_coding	42.38	5239802	7713340	829	16	p13.3	RBFOX1		2473538
ENSG00000078369	29689.5188328638	0.0483757955142849	0.0392850387933811	1.2314050590281	0.218171405788413	0.369277918194282	G protein subunit beta 1 [Source:HGNC Symbol;Acc:HGNC:4396]	protein_coding	46.7	1785285	1891117	3145	1	p36.33	GNB1		105832
ENSG00000078399	1003.91163979233	-0.0914344862054923	0.123765059616919	-0.738774630646992	0.460043859211605	0.615579426356618	homeobox A9 [Source:HGNC Symbol;Acc:HGNC:5109]	protein_coding	55.25	27162438	27175180	2064	7	p15.2	HOXA9		12742
ENSG00000078401	2957.85429028031	-0.343494038656946	0.0803248739721255	-4.2763097116859	1.90016828312185e-05	0.000232709665888439	endothelin 1 [Source:HGNC Symbol;Acc:HGNC:3176]	protein_coding	42.83	12290361	12297194	2035	6	p24.1	EDN1		6833
ENSG00000078403	1942.31154683128	0.110768588324423	0.031225622343945	3.5473620703	0.000389109436668551	0.00275543432404234	MLLT10 histone lysine methyltransferase DOT1L cofactor [Source:HGNC Symbol;Acc:HGNC:16063]	protein_coding	39.77	21524646	21743630	573	10	p12.31	MLLT10		218984
ENSG00000078487	248.024666438804	0.129988663619161	0.0616311444426521	2.10913921515957	0.0349325667996436	0.0952850498332185	zinc finger CW-type and PWWP domain containing 1 [Source:HGNC Symbol;Acc:HGNC:23486]	protein_coding	44.82	100400826	100428992	666	7	q22.1	ZCWPW1		28166
ENSG00000078549	21.2127445757854	-0.294271333536014	0.168400001342435	-1.74745446074923	0.080558537659178	0.178655649937882	ADCYAP receptor type I [Source:HGNC Symbol;Acc:HGNC:242]	protein_coding	51.96	31052308	31111479	6639	7	p14.3	ADCYAP1R1		59171
ENSG00000078579	17.4054339155356	-0.291712766601083	0.141824797311763	-2.0568530477772	0.0397003635375369	0.104750861646116	fibroblast growth factor 20 [Source:HGNC Symbol;Acc:HGNC:3677]	protein_coding	39.47	16992181	17002345	1840	8	p22	FGF20		10164
ENSG00000078589	78.3261623890032	0.0818751369208699	0.0705380369817126	1.16072321295384	0.245754478675144	0.400387341913812	P2Y receptor family member 10 [Source:HGNC Symbol;Acc:HGNC:19906]	protein_coding	38.13	78945332	78963727	439	X	q21.1	P2RY10		18395
ENSG00000078596	2838.54161163107	0.0513631590751311	0.0863334950960788	0.594938951770342	0.551884278999741	0.69659506808718	integral membrane protein 2A [Source:HGNC Symbol;Acc:HGNC:6173]	protein_coding	36.96	79360384	79367667	1616	X	q21.1	ITM2A		7283
ENSG00000078618	7490.43586320255	0.147494947487511	0.0342724399190286	4.3036021898639	1.68043283896596e-05	0.000210892371832178	nardilysin convertase [Source:HGNC Symbol;Acc:HGNC:7995]	protein_coding	39.35	51789191	51878937	1660	1	p32.3	NRDC		89746
ENSG00000078668	5324.57879469438	0.0264060498773387	0.0349108968603579	0.756384173771352	0.449418893958885	0.606110404942721	voltage dependent anion channel 3 [Source:HGNC Symbol;Acc:HGNC:12674]	protein_coding	40.44	42391624	42405937	719	8	p11.21	VDAC3		14313
ENSG00000078674	9539.12158236503	0.0976514521139748	0.0498904356427754	1.95731808824395	0.05031008215273	0.125384995099424	pericentriolar material 1 [Source:HGNC Symbol;Acc:HGNC:8727]	protein_coding	36.57	17922840	18027975	6820	8	p22	PCM1		105135
ENSG00000078687	659.19252536456	-0.174793788648266	0.0450531297542046	-3.87972577270181	0.000104574296025794	0.000945929901400985	trinucleotide repeat containing adaptor 6C [Source:HGNC Symbol;Acc:HGNC:29318]	protein_coding	42.22	77959240	78108835	7093	17	q25.3	TNRC6C		149595
ENSG00000078699	1182.08721664091	-0.00421607369512175	0.0372372567818189	-0.113221919644206	0.909854618042457	0.948621127382314	CBFA2/RUNX1 partner transcriptional co-repressor 2 [Source:HGNC Symbol;Acc:HGNC:1536]	protein_coding	42.36	33490075	33650036	712	20	q11.21	CBFA2T2		159961
ENSG00000078725	271.92278373773	0.0636808721697256	0.20807245565098	0.306051427953269	0.75956548934774	0.854333485523378	BMP/retinoic acid inducible neural specific 1 [Source:HGNC Symbol;Acc:HGNC:2687]	protein_coding	40.76	119153458	119369435	572	9	q33.1	BRINP1		215977
ENSG00000078747	3129.68637080261	0.0725638989111268	0.0266312846179961	2.72476149581202	0.00643479517769696	0.0260672895457991	itchy E3 ubiquitin protein ligase [Source:HGNC Symbol;Acc:HGNC:13890]	protein_coding	41.77	34363241	34540748	703	20	q11.22	ITCH		177507
ENSG00000078795	9.2811105164097	0.0130426711554162	0.0659184565127916	0.1978606879681	0.843154062510213	0.91151638723206	polycystin 2 like 2, transient receptor potential cation channel [Source:HGNC Symbol;Acc:HGNC:9012]	protein_coding	39.33	137887968	137942747	1927	5	q31.2	PKD2L2		54779
ENSG00000078804	6336.44589507307	-0.240857356512689	0.0411217726160924	-5.85717349204041	4.70811220086535e-09	1.9292559768546e-07	tumor protein p53 inducible nuclear protein 2 [Source:HGNC Symbol;Acc:HGNC:16104]	protein_coding	55.18	34704339	34713439	4127	20	q11.22	TP53INP2		9100
ENSG00000078808	11919.4843100657	0.0469599664784405	0.0301917800108592	1.55538913113272	0.119853421085246	0.238507320332269	stromal cell derived factor 4 [Source:HGNC Symbol;Acc:HGNC:24188]	protein_coding	61.39	1216909	1232067	1933	1	p36.33	SDF4		15158
ENSG00000078814	118.011451823546	-0.154093804157491	0.0691649615980173	-2.22791715049414	0.0258860402857861	0.0755762460808656	myosin heavy chain 7B [Source:HGNC Symbol;Acc:HGNC:15906]	protein_coding	53.87	34955810	35002437	1725	20	q11.22	MYH7B		46627
ENSG00000078900	48.696084028524	0.549448752714272	0.120137952749425	4.5734819025947	4.79685128963171e-06	7.6014165895365e-05	tumor protein p73 [Source:HGNC Symbol;Acc:HGNC:12003]	protein_coding	59.52	3652516	3736201	5192	1	p36.32	TP73		83685
ENSG00000078902	4809.56225575833	-0.0399403893469026	0.0312521484755524	-1.2780045947288	0.201247806191251	0.348038809662734	toll interacting protein [Source:HGNC Symbol;Acc:HGNC:16476]	protein_coding	57.49	1274371	1309654	3627	11	p15.5	TOLLIP		35283
ENSG00000078967	1331.53548041624	-0.0652437508083095	0.0346097412295904	-1.88512680217695	0.0594127202564667	0.142112354304494	ubiquitin conjugating enzyme E2 D4 (putative) [Source:HGNC Symbol;Acc:HGNC:21647]	protein_coding	45.79	43926436	43956136	849	7	p13	UBE2D4		29700
ENSG00000079101	52.3556551595753	0.181753654368072	0.104556817115394	1.73832428513465	0.0821536895657956	0.181597591688348	clusterin like 1 [Source:HGNC Symbol;Acc:HGNC:2096]	protein_coding	41.51	596988	650334	574	18	p11.32	CLUL1		53346
ENSG00000079102	150.401893657284	-0.153411535405541	0.074281962159027	-2.06525959932384	0.0388984440176066	0.103289977266193	RUNX1 partner transcriptional co-repressor 1 [Source:HGNC Symbol;Acc:HGNC:1535]	protein_coding	38.11	91954967	92103286	7537	8	q21.3	RUNX1T1		148319
ENSG00000079112	26.6737111190888	-0.446947973313121	0.170938369790589	-2.61467319397431	0.00893128665246329	0.0337650831626434	cadherin 17 [Source:HGNC Symbol;Acc:HGNC:1756]	protein_coding	40.61	94127162	94217303	3670	8	q22.1	CDH17		90141
ENSG00000079134	1133.2636911805	-0.00951725725842952	0.0357291872534635	-0.266372061332208	0.789952679993956	0.87528164706597	THO complex 1 [Source:HGNC Symbol;Acc:HGNC:19070]	protein_coding	37.31	214520	268050	2277	18	p11.32	THOC1		53530
ENSG00000079150	658.695202844277	-0.0811206841138487	0.0436935482823756	-1.85658266043295	0.0633705527532225	0.1494425170072	FKBP prolyl isomerase 7 [Source:HGNC Symbol;Acc:HGNC:3723]	protein_coding	37.58	178463664	178478600	2876	2	q31.2	FKBP7		14936
ENSG00000079156	131.2564831786	0.385900267085348	0.0956898983526246	4.0328213712097	5.5111171454696e-05	0.000563103814787869	oxysterol binding protein like 6 [Source:HGNC Symbol;Acc:HGNC:16388]	protein_coding	39.34	178194481	178402893	3637	2	q31.2	OSBPL6		208412
ENSG00000079215	809.047058550394	0.0400980675693014	0.0841164483613411	0.476697106813773	0.63357782337297	0.7623511300514	solute carrier family 1 member 3 [Source:HGNC Symbol;Acc:HGNC:10941]	protein_coding	40.39	36596588	36688334	3877	5	p13.2	SLC1A3		91746
ENSG00000079246	20344.1218001179	0.0947752918989243	0.0379663334494312	2.49629825395595	0.0125497033161751	0.043879344044726	X-ray repair cross complementing 5 [Source:HGNC Symbol;Acc:HGNC:12833]	protein_coding	39.46	216107464	216206303	3761	2	q35	XRCC5		98839
ENSG00000079257	1472.22952652843	0.0342839768543918	0.0519318819769839	0.660172047483017	0.509143427991786	0.661104477860077	latexin [Source:HGNC Symbol;Acc:HGNC:13347]	protein_coding	36.91	158645822	158672648	749	3	q25.32	LXN		26826
ENSG00000079263	102.621775202073	0.435339385428316	0.054737914683808	7.95315985168675	1.81813504230368e-15	4.04149004540572e-13	SP140 nuclear body protein [Source:HGNC Symbol;Acc:HGNC:17133]	protein_coding	41.29	230203110	230313215	580	2	q37.1	SP140		110105
ENSG00000079277	1423.19865013319	-0.0782737579384734	0.0284687523407142	-2.74946218231459	0.00596931506398512	0.0245972766742729	MAPK interacting serine/threonine kinase 1 [Source:HGNC Symbol;Acc:HGNC:7110]	protein_coding	48.24	46557407	46616843	2661	1	p33	MKNK1		59436
ENSG00000079308	66465.0996729983	-0.279780794364051	0.0681338468610337	-4.10634078734309	4.01976303572498e-05	0.000435438549937979	tensin 1 [Source:HGNC Symbol;Acc:HGNC:11973]	protein_coding	52.84	217799588	218033982	10680	2	q35	TNS1		234394
ENSG00000079313	1557.61081161059	0.0455698420021418	0.0310631285277614	1.46700748321006	0.142374019686646	0.271162349466573	RNA exonuclease 1 homolog [Source:HGNC Symbol;Acc:HGNC:24616]	protein_coding	60.94	1815248	1848483	4609	19	p13.3	REXO1		33235
ENSG00000079332	7455.84289783229	0.000735687168432999	0.0287508794693799	0.0255883361486912	0.979585689430323	0.987558212126358	secretion associated Ras related GTPase 1A [Source:HGNC Symbol;Acc:HGNC:10534]	protein_coding	40.56	70147289	70170523	5902	10	q22.1	SAR1A		23234
ENSG00000079335	298.670654755352	-0.094080563716324	0.0518697324784434	-1.81378540472371	0.0697107703963477	0.159913290777745	cell division cycle 14A [Source:HGNC Symbol;Acc:HGNC:1718]	protein_coding	38.39	100345001	100520277	2163	1	p21.2	CDC14A		175276
ENSG00000079337	1646.27451439633	-0.299833087009865	0.0732493628171672	-4.09332007103268	4.25240081772708e-05	0.000454569881879165	Rap guanine nucleotide exchange factor 3 [Source:HGNC Symbol;Acc:HGNC:16629]	protein_coding	54.34	47734363	47771040	6300	12	q13.11	RAPGEF3		36677
ENSG00000079385	1286.33690268165	-0.223502997859141	0.0966014467643631	-2.31366097864274	0.0206863259427141	0.0637079163166487	CEA cell adhesion molecule 1 [Source:HGNC Symbol;Acc:HGNC:1814]	protein_coding	47.52	42507304	42561234	3170	19	q13.2	CEACAM1		53930
ENSG00000079387	853.509624633574	0.00151730310386516	0.0301723425410827	0.0502878787684184	0.959892982890905	0.975706804896687	SUMO specific peptidase 1 [Source:HGNC Symbol;Acc:HGNC:17927]	protein_coding	38.55	48042897	48106079	4456	12	q13.11	SENP1		63182
ENSG00000079432	5671.53679519658	-0.0827226204258778	0.0329502837154787	-2.51052832018615	0.0120550652138869	0.0425163101990314	capicua transcriptional repressor [Source:HGNC Symbol;Acc:HGNC:14214]	protein_coding	61.52	42268537	42295797	8218	19	q13.2	CIC		27260
ENSG00000079435	312.387095185333	-0.0743890366591088	0.0727500164949744	-1.022529481684	0.306530366414297	0.465371189757717	lipase E, hormone sensitive type [Source:HGNC Symbol;Acc:HGNC:6621]	protein_coding	54.96	42401514	42427388	3768	19	q13.2	LIPE		25874
ENSG00000079459	3268.88699466867	0.0892873958981835	0.0406723325059387	2.19528584659231	0.0281430995285107	0.0806139587024083	farnesyl-diphosphate farnesyltransferase 1 [Source:HGNC Symbol;Acc:HGNC:3629]	protein_coding	44.37	11795573	11839304	2289	8	p23.1	FDFT1		43731
ENSG00000079462	938.212706276924	0.119317574988185	0.0338698205171004	3.52282867657781	0.000426967264718247	0.00296465460187548	platelet activating factor acetylhydrolase 1b catalytic subunit 3 [Source:HGNC Symbol;Acc:HGNC:8576]	protein_coding	53.73	42297033	42303546	1054	19	q13.2	PAFAH1B3		6513
ENSG00000079482	711.093881761423	-0.118542414549755	0.0368495684355951	-3.21692816448966	0.00129571036688695	0.00727525679012962	oligophrenin 1 [Source:HGNC Symbol;Acc:HGNC:8148]	protein_coding	39.48	67949349	68433913	2140	X	q12	OPHN1		484564
ENSG00000079557	111.915648083104	-0.77649963284544	0.18587155496002	-4.17761412181902	2.94582869331226e-05	0.000337584478858602	afamin [Source:HGNC Symbol;Acc:HGNC:316]	protein_coding	36.25	73481745	73504001	1997	4	q13.3	AFM		22256
ENSG00000079616	1589.99622979003	0.117923041187111	0.0305028635522294	3.86596625543678	0.000110650237659628	0.000986550223353176	kinesin family member 22 [Source:HGNC Symbol;Acc:HGNC:6391]	protein_coding	50.18	29790719	29805384	2505	16	p11.2	KIF22		14665
ENSG00000079689	729.737739371965	-0.12982274235781	0.164873597571907	-0.78740771275516	0.431043233212942	0.589162613320958	secretagogin, EF-hand calcium binding protein [Source:HGNC Symbol;Acc:HGNC:16941]	protein_coding	39.57	25652201	25701783	1468	6	p22.2	SCGN		49582
ENSG00000079691	1809.65140555568	0.0483094039225402	0.0507059612074959	0.952736182731087	0.340723755737529	0.501990592369066	capping protein regulator and myosin 1 linker 1 [Source:HGNC Symbol;Acc:HGNC:21581]	protein_coding	39.54	25279078	25620530	1290	6	p22.2	CARMIL1		341452
ENSG00000079739	6882.18871995389	0.0951717228248824	0.0577145725353629	1.64900680441787	0.0991462407160081	0.20883256076047	phosphoglucomutase 1 [Source:HGNC Symbol;Acc:HGNC:8905]	protein_coding	42.35	63593411	63660245	2337	1	p31.3	PGM1		66834
ENSG00000079785	5789.50473640127	0.0591890134366312	0.0229508562521362	2.57894576073266	0.00991023458180391	0.0365734311027819	DEAD-box helicase 1 [Source:HGNC Symbol;Acc:HGNC:2734]	protein_coding	39.55	15591178	15634346	2807	2	p24.3	DDX1		43168
ENSG00000079805	13759.3805225683	0.11972888329265	0.0466504662934876	2.56650989380065	0.0102727694610382	0.0375780500550645	dynamin 2 [Source:HGNC Symbol;Acc:HGNC:2974]	protein_coding	53.08	10718055	10833488	2195	19	p13.2	DNM2		115433
ENSG00000079819	6027.08631798128	0.0275518343628311	0.0495321812996373	0.556241086903896	0.578046055025498	0.717945146184367	erythrocyte membrane protein band 4.1 like 2 [Source:HGNC Symbol;Acc:HGNC:3379]	protein_coding	38.6	130839347	131063322	2994	6	q23.2	EPB41L2		223975
ENSG00000079841	20.3470130309449	0.354868261466525	0.198751767451674	1.78548480859579	0.0741827132724258	0.167717680214783	regulating synaptic membrane exocytosis 1 [Source:HGNC Symbol;Acc:HGNC:17282]	protein_coding	35.57	71886703	72403143	6674	6	q13	RIMS1		516440
ENSG00000079931	783.309584987347	0.38812581257387	0.120112153483225	3.23136170086298	0.00123201928082025	0.00698043885121166	monooxygenase DBH like 1 [Source:HGNC Symbol;Acc:HGNC:21063]	protein_coding	37.05	132296055	132401475	2989	6	q23.2	MOXD1		105420
ENSG00000079950	8998.02372284572	-0.0767305880717872	0.0434068036807028	-1.76770878215802	0.0771096010607285	0.172802188857263	syntaxin 7 [Source:HGNC Symbol;Acc:HGNC:11442]	protein_coding	37.41	132445867	132513198	15845	6	q23.2	STX7		67331
ENSG00000079974	1074.92237378856	0.0416496690457812	0.0324886957577745	1.28197417822827	0.199851704524376	0.346436663745011	RAB, member of RAS oncogene family like 2B [Source:HGNC Symbol;Acc:HGNC:9800]	protein_coding	50.06	50767501	50783662	1126	22	q13.33	RABL2B		16161
ENSG00000079999	4408.36051829705	0.0911172064521611	0.0285833105784345	3.18777652442076	0.00143371296456329	0.00785179219573691	kelch like ECH associated protein 1 [Source:HGNC Symbol;Acc:HGNC:23177]	protein_coding	54.06	10486125	10503558	1044	19	p13.2	KEAP1		17433
ENSG00000080007	86.3165975560731	0.611353575078456	0.243128609384312	2.51452750306358	0.0119192005498351	0.042193033883546	DEAD-box helicase 43 [Source:HGNC Symbol;Acc:HGNC:18677]	protein_coding	40.78	73394828	73417566	2430	6	q13	DDX43		22738
ENSG00000080031	47.5477473237438	0.451403653215643	0.144145618040144	3.1315808232889	0.0017386792169621	0.0091930751559609	protein tyrosine phosphatase receptor type H [Source:HGNC Symbol;Acc:HGNC:9672]	protein_coding	52.64	55181247	55209506	3923	19	q13.42	PTPRH		28259
ENSG00000080166	41.6836526821098	-0.0321481783265465	0.126012526875082	-0.255118908601963	0.798631260315042	0.881302888494356	dopachrome tautomerase [Source:HGNC Symbol;Acc:HGNC:2709]	protein_coding	39.87	94436811	94479682	5074	13	q32.1	DCT		42871
ENSG00000080189	3199.14285384534	0.0874277677793665	0.0279717898814757	3.12556930213698	0.00177461250169935	0.00933743095495308	solute carrier family 35 member C2 [Source:HGNC Symbol;Acc:HGNC:17117]	protein_coding	53.97	46345980	46364458	5740	20	q13.12	SLC35C2		18478
ENSG00000080200	787.295694815077	-0.0180384893234765	0.0539685653750184	-0.334240667657739	0.738197958496098	0.838201544504666	crystallin beta-gamma domain containing 3 [Source:HGNC Symbol;Acc:HGNC:34427]	protein_coding	37.12	97822011	97944984	10779	3	q11.2	CRYBG3		122973
ENSG00000080224	180.867480676015	0.260663286690214	0.208772901224903	1.24854942936014	0.211829918641966	0.361447328055015	EPH receptor A6 [Source:HGNC Symbol;Acc:HGNC:19296]	protein_coding	35.41	96814581	97752460	2058	3	q11.2	EPHA6		937879
ENSG00000080293	293.46614331531	-0.723477861816617	0.10930242638551	-6.61904667390372	3.61522702794184e-11	2.72857158057731e-09	secretin receptor [Source:HGNC Symbol;Acc:HGNC:10608]	protein_coding	46.84	119439843	119525301	1854	2	q14.2	SCTR		85458
ENSG00000080298	1108.05940404651	0.0178242385628083	0.0389628289504318	0.45746777230894	0.647334861417036	0.772901743466746	regulatory factor X3 [Source:HGNC Symbol;Acc:HGNC:9984]	protein_coding	35	3218297	3526004	9307	9	p24.2	RFX3		307707
ENSG00000080345	3509.08052306115	0.00660555685870181	0.0324421281322874	0.203610466975739	0.838657913027609	0.908335542665399	replication timing regulatory factor 1 [Source:HGNC Symbol;Acc:HGNC:23207]	protein_coding	38.04	151409883	151508013	8053	2	q23.3	RIF1		98130
ENSG00000080371	9594.18566969156	-0.102948537930158	0.0376479160612672	-2.73450827298442	0.00624735254423823	0.0254585107321331	RAB21, member RAS oncogene family [Source:HGNC Symbol;Acc:HGNC:18263]	protein_coding	37.14	71754863	71800286	15558	12	q21.1	RAB21		45423
ENSG00000080493	15383.4263045461	-0.461582510675113	0.106020209350098	-4.35372193192794	1.33845462056577e-05	0.000174872005860876	solute carrier family 4 member 4 [Source:HGNC Symbol;Acc:HGNC:11030]	protein_coding	37.95	71062667	71572087	4270	4	q13.3	SLC4A4		509420
ENSG00000080503	8781.18170017008	0.0218439126741245	0.0438835614012901	0.497769824886691	0.618646286665021	0.749777675234393	SWI/SNF related, matrix associated, actin dependent regulator of chromatin, subfamily a, member 2 [Source:HGNC Symbol;Acc:HGNC:11098]	protein_coding	40.37	1980290	2193624	162	9	p24.3	SMARCA2		213334
ENSG00000080511	14.2396677670288	1.22158035288174	0.183115384903934	6.67109622450678	2.53899670888766e-11	2.00001454345243e-09	retinol dehydrogenase 8 [Source:HGNC Symbol;Acc:HGNC:14423]	protein_coding	50.99	10013249	10022279	1714	19	p13.2	RDH8		9030
ENSG00000080546	1332.29081712918	-0.190876842053807	0.0646325105907517	-2.95326361778556	0.0031443331949456	0.014840923430594	sestrin 1 [Source:HGNC Symbol;Acc:HGNC:21595]	protein_coding	37.66	108986437	109094819	3509	6	q21	SESN1		108382
ENSG00000080561	334.625160029784	-0.0553866539399776	0.0515643803366036	-1.07412623943937	0.282766105640757	0.439927669820956	midline 2 [Source:HGNC Symbol;Acc:HGNC:7096]	protein_coding	39.96	107825755	107931637	758	X	q22.3	MID2		105882
ENSG00000080573	1626.35723481787	-0.00194537366525652	0.0844949199661429	-0.0230235577007	0.981631481600451	0.988699277011391	collagen type V alpha 3 chain [Source:HGNC Symbol;Acc:HGNC:14864]	protein_coding	52.35	9959561	10010504	6207	19	p13.2	COL5A3		50943
ENSG00000080603	7099.47882540978	0.00132118842120193	0.0352226910898059	0.0375095820428185	0.970078700159285	0.981941043031946	Snf2 related CREBBP activator protein [Source:HGNC Symbol;Acc:HGNC:16974]	protein_coding	49.63	30698209	30741409	836	16	p11.2	SRCAP		43200
ENSG00000080608	1026.79379550598	0.10694188632819	0.0562740834485139	1.90037544416041	0.0573838670532869	0.13858236711837	pumilio RNA binding family member 3 [Source:HGNC Symbol;Acc:HGNC:29676]	protein_coding	39.59	2720469	2844095	340	9	p24.2	PUM3		123626
ENSG00000080618	4.40154155789775	-0.0801756832345528	0.135803363605961	-0.590380687971659	0.554935454907301	0.698924062929275	carboxypeptidase B2 [Source:HGNC Symbol;Acc:HGNC:2300]	protein_coding	39	46053186	46105033	1724	13	q14.13	CPB2		51847
ENSG00000080709	81.6647876802597	-0.077881703616869	0.0903870049313936	-0.861647132527331	0.388881726127954	0.550308168647275	potassium calcium-activated channel subfamily N member 2 [Source:HGNC Symbol;Acc:HGNC:6291]	protein_coding	37.71	114055926	114496500	2244	5	q22.3	KCNN2		440574
ENSG00000080802	1534.71439618451	0.011911296617864	0.0345119931858769	0.345134995643729	0.729992885288865	0.832028836804271	CCR4-NOT transcription complex subunit 4 [Source:HGNC Symbol;Acc:HGNC:7880]	protein_coding	37.19	135361795	135510127	3507	7	q33	CNOT4		148332
ENSG00000080815	4253.49559824215	0.00480571848090542	0.0323290843516024	0.148650002846964	0.881829814730872	0.93391544208575	presenilin 1 [Source:HGNC Symbol;Acc:HGNC:9508]	protein_coding	42.73	73136418	73223691	571	14	q24.2	PSEN1		87273
ENSG00000080819	1086.24744463074	0.12180573853019	0.0469712459877964	2.59319794416005	0.00950880249560833	0.0353897564440909	coproporphyrinogen oxidase [Source:HGNC Symbol;Acc:HGNC:2321]	protein_coding	40.35	98579446	98593648	2709	3	q11.2	CPOX		14202
ENSG00000080822	3535.83624145754	-0.0354880708370627	0.0361033172639679	-0.98295872862854	0.325627751502585	0.485836844762085	claudin domain containing 1 [Source:HGNC Symbol;Acc:HGNC:1322]	protein_coding	38.91	98497912	98523066	560	3	q11.2	CLDND1		25154
ENSG00000080823	477.287591938668	-0.00580189747346667	0.0466705289264642	-0.124316085695287	0.901065011554694	0.944623353329868	MOK protein kinase [Source:HGNC Symbol;Acc:HGNC:9833]	protein_coding	46.51	102224500	102305190	748	14	q32.31	MOK		80690
ENSG00000080824	43915.1831749916	0.166739652461869	0.0509392557835148	3.2733036613352	0.00106298211412854	0.00620691283409998	heat shock protein 90 alpha family class A member 1 [Source:HGNC Symbol;Acc:HGNC:5253]	protein_coding	47.25	102080742	102139699	3228	14	q32.31	HSP90AA1		58957
ENSG00000080839	404.974311618385	0.128087170031619	0.0415080250683883	3.08584110712527	0.00202977257756463	0.0104169846988344	RB transcriptional corepressor like 1 [Source:HGNC Symbol;Acc:HGNC:9893]	protein_coding	43.07	36996349	37095997	5686	20	q11.23	RBL1		99648
ENSG00000080845	5913.7139202908	0.122849423170095	0.0364011331787596	3.37487908870318	0.000738481287574799	0.00461607698516035	DLG associated protein 4 [Source:HGNC Symbol;Acc:HGNC:24476]	protein_coding	51.09	36306336	36528637	5056	20	q11.23	DLGAP4		222301
ENSG00000080854	63.5569310982381	-0.35757206689119	0.113873477984908	-3.14008207370798	0.00168900508319117	0.00899141711954382	immunoglobulin superfamily member 9B [Source:HGNC Symbol;Acc:HGNC:32326]	protein_coding	55.74	133896438	133956968	17159	11	q25	IGSF9B		60530
ENSG00000080986	213.128497417452	0.34197872801806	0.0496339039338678	6.89002276495746	5.57834603038236e-12	5.20228856523072e-10	NDC80 kinetochore complex component [Source:HGNC Symbol;Acc:HGNC:16909]	protein_coding	36.33	2571557	2616635	2126	18	p11.32	NDC80		45078
ENSG00000081014	553.305195000303	0.0220849482660829	0.0395413548266244	0.55852785932394	0.576483986108318	0.716553477026401	adaptor related protein complex 4 subunit epsilon 1 [Source:HGNC Symbol;Acc:HGNC:573]	protein_coding	37.92	50908672	51005895	1603	15	q21.2	AP4E1		97223
ENSG00000081019	1959.95512255778	-0.0620002622652249	0.0313696224714656	-1.97644272963825	0.0481046560806782	0.121176470812732	round spermatid basic protein 1 [Source:HGNC Symbol;Acc:HGNC:25642]	protein_coding	37.22	113761832	113812476	6621	1	p13.2	RSBN1		50644
ENSG00000081026	1156.47570084707	-0.0342162440824585	0.0545703432139152	-0.627011707592367	0.53065156085092	0.679145269968285	membrane associated guanylate kinase, WW and PDZ domain containing 3 [Source:HGNC Symbol;Acc:HGNC:29647]	protein_coding	37.14	113390515	113685923	3911	1	p13.2	MAGI3		295408
ENSG00000081041	875.957957717773	0.0273169122844126	0.0998753133068152	0.273510153610187	0.784461088346993	0.871641336661645	C-X-C motif chemokine ligand 2 [Source:HGNC Symbol;Acc:HGNC:4603]	protein_coding	47.61	74097040	74099196	1115	4	q13.3	CXCL2		2156
ENSG00000081051	32.4639419181144	0.30127874616375	0.18524920479508	1.62634299292685	0.103876710661094	0.215523255836538	alpha fetoprotein [Source:HGNC Symbol;Acc:HGNC:317]	protein_coding	34.51	73431138	73456174	197	4	q13.3	AFP		25036
ENSG00000081052	1293.92658846652	-0.114817682307844	0.0977987029943237	-1.17402050121778	0.240386814066105	0.394573824787648	collagen type IV alpha 4 chain [Source:HGNC Symbol;Acc:HGNC:2206]	protein_coding	41	227002714	227164453	9984	2	q36.3	COL4A4		161739
ENSG00000081059	409.551917941094	0.258631674907222	0.0876453799416377	2.95088771455429	0.00316862084625416	0.0149381785218379	transcription factor 7 [Source:HGNC Symbol;Acc:HGNC:11639]	protein_coding	54.55	134114681	134151865	3288	5	q31.1	TCF7		37184
ENSG00000081087	2399.63925180713	-0.0403152672203795	0.0483058508941936	-0.834583522991526	0.403952242545115	0.564156385212116	osteoclastogenesis associated transmembrane protein 1 [Source:HGNC Symbol;Acc:HGNC:21652]	protein_coding	42.48	108041409	108165854	4471	6	q21	OSTM1		124445
ENSG00000081138	7.90078590146796	-0.0197493395231122	0.203263673854729	-0.0971611855113218	0.92259839163346	0.955027054161531	cadherin 7 [Source:HGNC Symbol;Acc:HGNC:1766]	protein_coding	35.27	65750252	65890337	2728	18	q22.1	CDH7		140085
ENSG00000081148	24.0434680153286	-0.0679249435821987	0.0758130542381436	-0.895953134519989	0.370277793929127	0.532055057299915	interphotoreceptor matrix proteoglycan 2 [Source:HGNC Symbol;Acc:HGNC:18362]	protein_coding	37.6	101222546	101320575	8352	3	q12.3	IMPG2		98029
ENSG00000081154	8844.89251237881	0.0252310267539173	0.0394580899091989	0.639438624930376	0.522537628638754	0.672420150667808	PEST proteolytic signal containing nuclear protein [Source:HGNC Symbol;Acc:HGNC:30023]	protein_coding	39.69	101574180	101594465	2285	3	q12.3	PCNP		20285
ENSG00000081177	1498.33164543167	-0.0777155078516789	0.0328987173395305	-2.36226558773151	0.0181636243957846	0.057883196336673	exonuclease 3'-5' domain containing 2 [Source:HGNC Symbol;Acc:HGNC:20217]	protein_coding	41.37	69191511	69244020	3252	14	q24.1	EXD2		52509
ENSG00000081181	1055.36626373933	-0.153866844875662	0.198840115202457	-0.77382194593378	0.439036092665543	0.596520026432536	arginase 2 [Source:HGNC Symbol;Acc:HGNC:664]	protein_coding	42.07	67619920	67651708	1911	14	q24.1	ARG2		31788
ENSG00000081189	8497.90504864462	-0.238876262425636	0.0514997742374901	-4.63839436118813	3.51126325978748e-06	5.81994575245878e-05	myocyte enhancer factor 2C [Source:HGNC Symbol;Acc:HGNC:6996]	protein_coding	36.05	88717117	88904257	7281	5	q14.3	MEF2C		187140
ENSG00000081237	4533.17767470111	0.170970994805249	0.0527669421263989	3.24011564656717	0.001194812303069	0.00680527175917891	protein tyrosine phosphatase receptor type C [Source:HGNC Symbol;Acc:HGNC:9666]	protein_coding	34.25	198638457	198757476	731	1	q31.3	PTPRC		119019
ENSG00000081248	11.6737537998928	-0.208126005323233	0.13772994132596	-1.51111663389639	0.130758737417664	0.254659389351468	calcium voltage-gated channel subunit alpha1 S [Source:HGNC Symbol;Acc:HGNC:1397]	protein_coding	51.58	201039512	201112451	6028	1	q32.1	CACNA1S		72939
ENSG00000081277	280.023432477575	-0.302891711019481	0.226148482788876	-1.33934885294919	0.180457131786053	0.321612067819031	plakophilin 1 [Source:HGNC Symbol;Acc:HGNC:9023]	protein_coding	52.25	201283452	201332993	5326	1	q32.1	PKP1		49541
ENSG00000081307	5416.50205857251	-0.276393628494407	0.0625236996618016	-4.42062178005227	9.8417302170221e-06	0.000136664359032734	ubiquitin like modifier activating enzyme 5 [Source:HGNC Symbol;Acc:HGNC:23230]	protein_coding	36.81	132654446	132679794	2850	3	q22.1	UBA5		25348
ENSG00000081320	1877.52788288099	0.0852059514544206	0.0508194341980957	1.67664108817672	0.0936126870078961	0.199822819268236	serine/threonine kinase 17b [Source:HGNC Symbol;Acc:HGNC:11396]	protein_coding	37.67	196133583	196176503	5273	2	q32.3	STK17B		42920
ENSG00000081377	1427.06652878705	-0.0856902472260754	0.0505440199408086	-1.69535876502158	0.090007383234274	0.19427371744381	cell division cycle 14B [Source:HGNC Symbol;Acc:HGNC:1719]	protein_coding	42.85	96490241	96619843	4960	9	q22.33	CDC14B		129602
ENSG00000081386	603.246501337482	-0.141002361938848	0.0361927535880122	-3.89587273584927	9.78457590691382e-05	0.00089399951149488	zinc finger protein 510 [Source:HGNC Symbol;Acc:HGNC:29161]	protein_coding	38.93	96754553	96778129	6507	9	q22.33	ZNF510		23576
ENSG00000081479	29653.3782813522	-0.475629348127374	0.122487939092657	-3.88307086926803	0.000103145489379243	0.000935413586790908	LDL receptor related protein 2 [Source:HGNC Symbol;Acc:HGNC:6694]	protein_coding	39.58	169127109	169362534	15657	2	q31.1	LRP2		235425
ENSG00000081665	920.548537723217	-0.0430518947286208	0.0329192557053756	-1.30780279827501	0.190940204859508	0.334652188774996	zinc finger protein 506 [Source:HGNC Symbol;Acc:HGNC:23780]	protein_coding	40.49	19785839	19821751	4140	19	p13.11	ZNF506		35912
ENSG00000081692	1535.78231616466	0.0481465128966156	0.0253629115712765	1.89830385842379	0.0576560659963984	0.138975784748003	jumonji domain containing 4 [Source:HGNC Symbol;Acc:HGNC:25724]	protein_coding	61.26	227730425	227735411	3749	1	q42.13	JMJD4		4986
ENSG00000081721	883.288921120079	0.0180621155552236	0.0262440060639487	0.688237745076407	0.491303078290914	0.644701200988732	dual specificity phosphatase 12 [Source:HGNC Symbol;Acc:HGNC:3067]	protein_coding	39.87	161749758	161757238	1252	1	q23.3	DUSP12		7480
ENSG00000081760	1281.49477728398	0.0772791282466603	0.0444535504957203	1.73842420650068	0.0821360944794896	0.181583433939874	acetoacetyl-CoA synthetase [Source:HGNC Symbol;Acc:HGNC:21298]	protein_coding	51.2	125065434	125143333	1235	12	q24.31	AACS		77899
ENSG00000081791	4706.18306279803	-0.0903996861814372	0.029797083631437	-3.03384342238319	0.00241459714871157	0.0119821614471384	DAP3 binding cell death enhancer 1 [Source:HGNC Symbol;Acc:HGNC:28969]	protein_coding	48.18	141923855	141942047	4907	5	q31.3	DELE1		18192
ENSG00000081800	861.279320428495	-0.213092313565145	0.164775259180547	-1.29323003116419	0.195931511926354	0.34098891506102	solute carrier family 13 member 1 [Source:HGNC Symbol;Acc:HGNC:10916]	protein_coding	35.73	123113531	123199972	3798	7	q31.32	SLC13A1		86441
ENSG00000081803	3887.43845317952	0.116452536635224	0.0604583658875655	1.92616083689379	0.0540842942019227	0.132351959284361	calcium dependent secretion activator 2 [Source:HGNC Symbol;Acc:HGNC:16018]	protein_coding	36.56	122318411	122886759	2238	7	q31.32	CADPS2		568348
ENSG00000081818	891.707225696309	-0.361522303270624	0.090358876190158	-4.00096059749359	6.30858630807812e-05	0.000626879546976018	protocadherin beta 4 [Source:HGNC Symbol;Acc:HGNC:8689]	protein_coding	45.69	141121818	141125623	3806	5	q31.3	PCDHB4		3805
ENSG00000081842	63.9506368377017	-0.134841311934587	0.163527055508546	-0.824581054891804	0.409609480804083	0.569850226766792	protocadherin alpha 6 [Source:HGNC Symbol;Acc:HGNC:8672]	protein_coding	40.2	140827958	141012347	3267	5	q31.3	PCDHA6		184389
ENSG00000081853	131.014966241034	-0.236793014812348	0.136487090648062	-1.73491143878896	0.082756492752964	0.182532228884375	protocadherin gamma subfamily A, 2 [Source:HGNC Symbol;Acc:HGNC:8700]	protein_coding	45.18	141338760	141512975	4543	5	q31.3	PCDHGA2		174215
ENSG00000081870	787.562079076957	0.108413373848881	0.03370475340702	3.21656036285672	0.00129737238172301	0.00728206905507412	heat shock protein family B (small) member 11 [Source:HGNC Symbol;Acc:HGNC:25019]	protein_coding	39.89	53916574	53945699	894	1	p32.3	HSPB11		29125
ENSG00000081913	1026.05726335256	-0.00387349810088159	0.0469147518752964	-0.0825646080613981	0.934197743830358	0.961452831174937	PH domain and leucine rich repeat protein phosphatase 1 [Source:HGNC Symbol;Acc:HGNC:20610]	protein_coding	39.46	62715541	62980433	6299	18	q21.33	PHLPP1		264892
ENSG00000081923	1235.11276903376	-0.277135314967446	0.0610023153927094	-4.54302944377366	5.54515027058873e-06	8.57025805359839e-05	ATPase phospholipid transporting 8B1 [Source:HGNC Symbol;Acc:HGNC:3706]	protein_coding	43.04	57646426	57803315	6161	18	q21.31	ATP8B1		156889
ENSG00000081985	83.8394418303345	-0.16766424070741	0.225271042403243	-0.744277821590956	0.456708415881971	0.612378736119381	interleukin 12 receptor subunit beta 2 [Source:HGNC Symbol;Acc:HGNC:5972]	protein_coding	41.73	67307364	67398724	4040	1	p31.3	IL12RB2		91360
ENSG00000082014	701.016391203659	-0.0878627083671481	0.0639446623000197	-1.37404288656508	0.169428368638743	0.307495150195826	SWI/SNF related, matrix associated, actin dependent regulator of chromatin, subfamily d, member 3 [Source:HGNC Symbol;Acc:HGNC:11108]	protein_coding	56.14	151238764	151277896	468	7	q36.1	SMARCD3		39132
ENSG00000082068	1438.31181718265	0.0808587907066585	0.0319489237894414	2.53087682200366	0.0113777797431775	0.0406578356953407	WD repeat domain 70 [Source:HGNC Symbol;Acc:HGNC:25495]	protein_coding	38.99	37379285	37753435	2877	5	p13.2	WDR70		374150
ENSG00000082074	1637.06470188009	0.187750370354062	0.0571995674299031	3.28237395473569	0.00102936994039706	0.00603671341627144	FYN binding protein 1 [Source:HGNC Symbol;Acc:HGNC:4036]	protein_coding	37.96	39105252	39274528	4829	5	p13.1	FYB1		169276
ENSG00000082126	7.28682357080234	0.132358011482879	0.100737306906914	1.313892693252	0.188882317943336	0.332032647954341	membrane palmitoylated protein 4 [Source:HGNC Symbol;Acc:HGNC:13680]	protein_coding	41.38	201644870	201698694	2330	2	q33.1	MPP4		53824
ENSG00000082146	1501.93338626733	-0.0291889863782237	0.0654815540137172	-0.445758913603504	0.65577140337383	0.778711672531162	STE20 related adaptor beta [Source:HGNC Symbol;Acc:HGNC:13205]	protein_coding	38.23	201387858	201480846	772	2	q33.1	STRADB		92988
ENSG00000082153	5509.64262742165	-0.0121762927677441	0.0305856371319573	-0.398104924713886	0.690552844389068	0.804018153541035	basic leucine zipper and W2 domains 1 [Source:HGNC Symbol;Acc:HGNC:18380]	protein_coding	41.12	200810594	200827338	578	2	q33.1	BZW1		16744
ENSG00000082175	149.28439255661	-0.21863154811785	0.121865977729456	-1.7940326922352	0.0728079509121037	0.165169106591739	progesterone receptor [Source:HGNC Symbol;Acc:HGNC:8910]	protein_coding	37.72	101029624	101129813	13037	11	q22.1	PGR		100189
ENSG00000082196	733.42324031878	-0.598508695326809	0.170836713298866	-3.50339621835129	0.000459365618461493	0.00313593853208862	C1q and TNF related 3 [Source:HGNC Symbol;Acc:HGNC:14326]	protein_coding	39.58	34017858	34043213	3773	5	p13.2	C1QTNF3		25355
ENSG00000082212	2028.40150864311	0.100608549653058	0.0410884230937588	2.44858629457455	0.0143418070483098	0.0483633630450797	malic enzyme 2 [Source:HGNC Symbol;Acc:HGNC:6984]	protein_coding	38.58	50879080	50954257	9031	18	q21.2	ME2		75177
ENSG00000082213	1395.57514013593	-0.0446801920058442	0.0294469466428239	-1.51731154159348	0.129188045587775	0.252479154010938	chromosome 5 open reading frame 22 [Source:HGNC Symbol;Acc:HGNC:25639]	protein_coding	39.87	31532287	31555053	3117	5	p13.3	C5orf22		22766
ENSG00000082258	2510.99783547897	-0.060620194405789	0.0341654155156466	-1.7743145660859	0.0760111325190713	0.170977633405458	cyclin T2 [Source:HGNC Symbol;Acc:HGNC:1600]	protein_coding	37.48	134918235	134959342	5414	2	q21.3	CCNT2		41107
ENSG00000082269	1145.08346204639	0.066019323529237	0.0667920648051083	0.988430642500331	0.322941786561017	0.482983997283468	family with sequence similarity 135 member A [Source:HGNC Symbol;Acc:HGNC:21084]	protein_coding	36.09	70412941	70561174	529	6	q13	FAM135A		148233
ENSG00000082293	84.4738756478182	-0.147077809690868	0.15021236627959	-0.97913249976445	0.327514515259003	0.487889290288061	collagen type XIX alpha 1 chain [Source:HGNC Symbol;Acc:HGNC:2196]	protein_coding	36.54	69866556	70212468	8740	6	q13	COL19A1		345912
ENSG00000082397	3882.05840591137	0.275481119678902	0.071187389734699	3.86980223190602	0.000108923675488204	0.000977602036585779	erythrocyte membrane protein band 4.1 like 3 [Source:HGNC Symbol;Acc:HGNC:3380]	protein_coding	39.83	5392381	5630700	4459	18	p11.31	EPB41L3		238319
ENSG00000082438	10744.9296561813	-0.127344214841458	0.0814061249024344	-1.56430753821141	0.117745362683181	0.235157415416613	cordon-bleu WH2 repeat protein like 1 [Source:HGNC Symbol;Acc:HGNC:23571]	protein_coding	36.27	164653624	164843679	472	2	q24.3	COBLL1		190055
ENSG00000082458	2201.88810673556	0.0928842685247597	0.0401693541946503	2.31231669980719	0.0207602370601967	0.0638870409208823	discs large MAGUK scaffold protein 3 [Source:HGNC Symbol;Acc:HGNC:2902]	protein_coding	46.89	70444835	70505490	6112	X	q13.1	DLG3		60655
ENSG00000082482	162.989317113211	0.527060838296471	0.213135258343666	2.47289370323995	0.0134023999882488	0.0460374141848672	potassium two pore domain channel subfamily K member 2 [Source:HGNC Symbol;Acc:HGNC:6277]	protein_coding	36.37	215005775	215237090	1662	1	q41	KCNK2		231315
ENSG00000082497	687.096957286552	-0.0409758874247022	0.0908815900885382	-0.450871154265489	0.652082414560179	0.776441248977695	SERTA domain containing 4 [Source:HGNC Symbol;Acc:HGNC:25236]	protein_coding	43.14	210232796	210246631	5222	1	q32.2	SERTAD4		13835
ENSG00000082512	861.174242732015	-0.120047566968831	0.045740921004679	-2.62451136383002	0.00867733969465828	0.0330145817644126	TNF receptor associated factor 5 [Source:HGNC Symbol;Acc:HGNC:12035]	protein_coding	44.65	211326615	211374946	4958	1	q32.3	TRAF5		48331
ENSG00000082515	1318.01565651436	0.073457959877139	0.0386382821427944	1.90117044038507	0.0572796915307856	0.138397491731694	mitochondrial ribosomal protein L22 [Source:HGNC Symbol;Acc:HGNC:14480]	protein_coding	38.82	154941073	154969411	3173	5	q33.2	MRPL22		28338
ENSG00000082516	1604.45818207145	0.035010447284344	0.0345057051974394	1.01462778644912	0.310283288844415	0.469154577718814	gem nuclear organelle associated protein 5 [Source:HGNC Symbol;Acc:HGNC:20043]	protein_coding	41.33	154887411	154938211	5404	5	q33.2	GEMIN5		50800
ENSG00000082641	35744.4461259885	0.0686957802431183	0.0362967731833425	1.89261397689876	0.0584092236670616	0.140212845201797	nuclear factor, erythroid 2 like 1 [Source:HGNC Symbol;Acc:HGNC:7781]	protein_coding	54.26	48048329	48061545	568	17	q21.32	NFE2L1		13216
ENSG00000082684	7455.56074940045	-0.680060523829136	0.0984126169581245	-6.91029813909439	4.83636182910663e-12	4.58006381156157e-10	semaphorin 5B [Source:HGNC Symbol;Acc:HGNC:10737]	protein_coding	50.17	122909082	123028605	4805	3	q21.1	SEMA5B		119523
ENSG00000082701	5132.52710658154	0.078859174267561	0.0339144747408364	2.3252364917982	0.0200593180722024	0.0622971395899768	glycogen synthase kinase 3 beta [Source:HGNC Symbol;Acc:HGNC:4617]	protein_coding	37.2	119821321	120094994	7743	3	q13.33	GSK3B		273673
ENSG00000082781	9301.49037784967	0.00256326252470762	0.0536317449776922	0.0477937558394528	0.961880612989525	0.977075990890509	integrin subunit beta 5 [Source:HGNC Symbol;Acc:HGNC:6160]	protein_coding	46.61	124761948	124901418	4440	3	q21.2	ITGB5		139470
ENSG00000082805	4816.1043123096	0.0221483047781525	0.0358619228834111	0.617599475916496	0.536839390148789	0.684507408179285	ELKS/RAB6-interacting/CAST family member 1 [Source:HGNC Symbol;Acc:HGNC:17072]	protein_coding	39.35	990509	1495933	546	12	p13.33	ERC1		505424
ENSG00000082898	7903.78304626809	0.064518156955289	0.0358110818329762	1.80162546488273	0.0716043520278059	0.163099918634925	exportin 1 [Source:HGNC Symbol;Acc:HGNC:12825]	protein_coding	41.09	61476032	61538741	8930	2	p15	XPO1		62709
ENSG00000082996	6600.91385800181	0.0154082572936015	0.0428866644020196	0.359278519522164	0.719386741995689	0.824532982757079	ring finger protein 13 [Source:HGNC Symbol;Acc:HGNC:10057]	protein_coding	36.38	149812770	149962139	2336	3	q25.1	RNF13		149369
ENSG00000083067	867.049681891953	-0.416839331713003	0.0917539156480137	-4.54301409121417	5.54555429609805e-06	8.57025805359839e-05	transient receptor potential cation channel subfamily M member 3 [Source:HGNC Symbol;Acc:HGNC:17992]	protein_coding	38.04	70529060	71446904	12320	9	q21.13	TRPM3		917844
ENSG00000083093	515.216428709946	0.0674629340981811	0.0366962770574584	1.83841358055339	0.066001485471985	0.153681645010406	partner and localizer of BRCA2 [Source:HGNC Symbol;Acc:HGNC:26144]	protein_coding	43.53	23603160	23641310	626	16	p12.2	PALB2		38150
ENSG00000083097	1174.75837024629	-0.113607156898861	0.0404895439551869	-2.8058393797816	0.00501857015280535	0.0215383067626481	DOP1 leucine zipper like protein A [Source:HGNC Symbol;Acc:HGNC:21194]	protein_coding	35.96	83067666	83171350	7957	6	q14.1	DOP1A		103684
ENSG00000083099	1517.4297077345	-0.0238661905302389	0.0369601790116964	-0.645727135755651	0.518456083648225	0.669044531067434	LYR motif containing 2 [Source:HGNC Symbol;Acc:HGNC:25229]	protein_coding	44.37	89568144	89638749	844	6	q15	LYRM2		70605
ENSG00000083123	1537.07112813506	0.00884836870424949	0.0440143192337756	0.20103386484868	0.840672094264056	0.909681653349083	branched chain keto acid dehydrogenase E1 subunit beta [Source:HGNC Symbol;Acc:HGNC:987]	protein_coding	36.82	80106647	80346270	743	6	q14.1	BCKDHB		239623
ENSG00000083168	3140.04405189544	-0.0388505438492246	0.0380701433517385	-1.02049901652	0.307491855453117	0.466367916481702	lysine acetyltransferase 6A [Source:HGNC Symbol;Acc:HGNC:13013]	protein_coding	38.89	41929479	42051994	9153	8	p11.21	KAT6A		122515
ENSG00000083223	1328.81979455697	0.0619389578263299	0.0390455206472494	1.58632685131561	0.112665184264898	0.228042652496756	terminal uridylyl transferase 7 [Source:HGNC Symbol;Acc:HGNC:25817]	protein_coding	37.99	86287733	86354454	5724	9	q21.33	TUT7		66721
ENSG00000083290	1262.22500350008	-0.101590462151952	0.0510007437567693	-1.99194079671569	0.0463775540534575	0.117717592620906	unc-51 like autophagy activating kinase 2 [Source:HGNC Symbol;Acc:HGNC:13480]	protein_coding	41.45	19770829	19867936	3096	17	p11.2	ULK2		97107
ENSG00000083307	105.553887790252	-0.190829760271571	0.101818397970263	-1.87421688099339	0.0609005383349573	0.144902204627764	grainyhead like transcription factor 2 [Source:HGNC Symbol;Acc:HGNC:2799]	protein_coding	40.92	101492439	101669726	236	8	q22.3	GRHL2		177287
[truncated: 14,705 more rows]
