# Supplementary material for: Oncogenic Role of miR-217 During Clear Cell Renal Carcinoma Progression
Source: Front Oncol. 2022 Jul 22;12:934711. doi: 10.3389/fonc.2022.934711 (PMC9354686; doi:10.3389/fonc.2022.934711)
Supplement: Supplementary Material S3 — Differential expression values for all combinations between four stages of ccRC and non-tumor. This zip file contains 20 differential expression analyses, including log2 fold change value, p-value, adjusted p-value, and B-statistic for each gene. BioMart annotation in every gene is included for better use. [file DataSheet_3.zip › DEGS/res-mir-stage4_stage3.tsv]

mirbase_id	baseMean	log2FoldChange	lfcSE	stat	pvalue	padj	ensembl_gene_id	description	gene_biotype	gcContent	start_position	end_position	transcript_length	chr	band	gene_name	geneLength
hsa-let-7a-1	19645.6939959555	0.093263959105689	0.0323929415765527	2.8791444853899	0.00398755600640985	0.0189065155476329	ENSG00000199165	microRNA let-7a-1 [Source:HGNC Symbol;Acc:HGNC:31476]	miRNA	42.5	94175957	94176036	80	9	q22.32	MIRLET7A1	79
hsa-let-7a-2	19602.2417156118	0.0964793585620299	0.032328845107376	2.98431194314509	0.00284216851369239	0.014745803115705	ENSG00000198975	microRNA let-7a-2 [Source:HGNC Symbol;Acc:HGNC:31477]	miRNA	40.28	122146522	122146593	72	11	q24.1	MIRLET7A2	71
hsa-let-7a-3	19752.4927420994	0.0958104252449383	0.0324109757539736	2.95611048467715	0.00311545468249676	0.0152991078158323	ENSG00000283990	microRNA let-7a-3 [Source:HGNC Symbol;Acc:HGNC:31478]	miRNA	45.95	46112749	46112822	74	22	q13.31	MIRLET7A3	73
hsa-let-7b	34556.243820222	-0.0659482675962707	0.0610560755566036	-1.08012621176629	0.280085981025295	0.464706875285561	ENSG00000284520	microRNA let-7b [Source:HGNC Symbol;Acc:HGNC:31479]	miRNA	53.01	46113686	46113768	83	22	q13.31	MIRLET7B	82
hsa-let-7c	4906.65888253964	0.0336673236505395	0.080095245333389	0.420341101527343	0.674236288238782	0.831457306124059	ENSG00000199030	microRNA let-7c [Source:HGNC Symbol;Acc:HGNC:31480]	miRNA	47.62	16539828	16539911	84	21	q21.1	MIRLET7C	83
hsa-let-7d	1409.82374179035	0.0663369435985093	0.0435743408016253	1.52238547682252	0.127912521679217	0.260562544161368	ENSG00000199133	microRNA let-7d [Source:HGNC Symbol;Acc:HGNC:31481]	miRNA	48.28	94178834	94178920	87	9	q22.32	MIRLET7D	86
hsa-let-7e	2885.35252670614	-0.00589341926948244	0.0520629392868085	-0.113197974417393	0.909873601527772	0.944208454415613	ENSG00000198972	microRNA let-7e [Source:HGNC Symbol;Acc:HGNC:31482]	miRNA	56.96	51692786	51692864	79	19	q13.41	MIRLET7E	78
hsa-let-7f-1	8695.79811408617	0.206606401973263	0.0555513641023859	3.71919583455179	0.000199858057393975	0.0018320321927781	ENSG00000199072	microRNA let-7f-1 [Source:HGNC Symbol;Acc:HGNC:31483]	miRNA	40.23	94176347	94176433	87	9	q22.32	MIRLET7F1	86
hsa-let-7f-2	8825.09457771092	0.206805543009053	0.0559334760693836	3.69734830627223	0.000217863326169742	0.00193265853860255	ENSG00000208012	microRNA let-7f-2 [Source:HGNC Symbol;Acc:HGNC:31484]	miRNA	42.17	53557192	53557274	83	X	p11.22	MIRLET7F2	82
hsa-let-7g	1552.66631696841	0.138813595727564	0.0455910003154378	3.04475871920187	0.0023286704577181	0.0128076875174496	ENSG00000199150	microRNA let-7g [Source:HGNC Symbol;Acc:HGNC:31485]	miRNA	50	52268278	52268361	84	3	p21.2	MIRLET7G	83
hsa-let-7i	1245.5584854292	0.0983682377089913	0.0521470636455333	1.88636197001702	0.0592461936645779	0.146781110430261	ENSG00000199179	microRNA let-7i [Source:HGNC Symbol;Acc:HGNC:31486]	miRNA	53.57	62603686	62603769	84	12	q14.1	MIRLET7I	83
hsa-mir-1-1	13.7041219461393	-0.255947987240246	0.0824681782654038	-3.10359695853277	0.00191183579172891	0.0111862732494777	ENSG00000199017	microRNA 1-1 [Source:HGNC Symbol;Acc:HGNC:31499]	miRNA	36.62	62554306	62554376	71	20	q13.33	MIR1-1	70
hsa-mir-1-2	14.4158419615376	-0.302426721896421	0.081210668549449	-3.72397773960295	0.000196108225254564	0.0018320321927781	ENSG00000284453	microRNA 1-2 [Source:HGNC Symbol;Acc:HGNC:31500]	miRNA	34.12	21829004	21829088	85	18	q11.2	MIR1-2	84
hsa-mir-100	9449.05485171915	0.272735452289071	0.119407201637703	2.28407875361308	0.0223669029907228	0.0732826172279203	ENSG00000207994	microRNA 100 [Source:HGNC Symbol;Acc:HGNC:31487]	miRNA	46.25	122152229	122152308	80	11	q24.1	MIR100	79
hsa-mir-101-1	15747.7919563469	-0.108788810548071	0.0493375497598438	-2.2049901358623	0.0274547867279118	0.0812795334258278	ENSG00000199135	microRNA 101-1 [Source:HGNC Symbol;Acc:HGNC:31488]	miRNA	45.33	65058434	65058508	75	1	p31.3	MIR101-1	74
hsa-mir-101-2	15797.2275264559	-0.109867253541086	0.0490667649965805	-2.23913790829175	0.0251469443904351	0.0768378856374405	ENSG00000199065	microRNA 101-2 [Source:HGNC Symbol;Acc:HGNC:31489]	miRNA	40.51	4850297	4850375	79	9	p24.1	MIR101-2	78
hsa-mir-103a-1	13997.9096105348	-0.0300456755356235	0.0384025719795311	-0.782387063857028	0.433987133931413	0.628139272795467	ENSG00000199035	microRNA 103a-1 [Source:HGNC Symbol;Acc:HGNC:31490]	miRNA	48.72	168560896	168560973	78	5	q34	MIR103A1	77
hsa-mir-103a-2	14013.2154941737	-0.0281337682857794	0.0382840653222725	-0.734868882104116	0.462419351415409	0.656622981071932	ENSG00000199024	microRNA 103a-2 [Source:HGNC Symbol;Acc:HGNC:31491]	miRNA	44.87	3917494	3917571	78	20	p13	MIR103A2	77
hsa-mir-106a	44.1884852709593	-0.0249456396269679	0.0769414103501167	-0.324216043265317	0.745774476776642	0.883513480404581	ENSG00000284157	microRNA 106a [Source:HGNC Symbol;Acc:HGNC:31494]	miRNA	41.98	134170198	134170278	81	X	q26.2	MIR106A	80
hsa-mir-106b	774.346040078483	0.145933610525575	0.0400131382706427	3.64714233456278	0.000265173049443521	0.00227883089365526	ENSG00000208036	microRNA 106b [Source:HGNC Symbol;Acc:HGNC:31495]	miRNA	60.98	100093993	100094074	82	7	q22.1	MIR106B	81
hsa-mir-107	127.740291719514	-0.0188547625974844	0.0542209614488023	-0.347739363037445	0.728035931956412	0.866709442805252	ENSG00000198997	microRNA 107 [Source:HGNC Symbol;Acc:HGNC:31496]	miRNA	46.91	89592747	89592827	81	10	q23.31	MIR107	80
hsa-mir-10a	83382.7588411042	-0.0483994670915778	0.0826199338817015	-0.585808591433613	0.558004149587987	0.741309860563751	ENSG00000284038	microRNA 10a [Source:HGNC Symbol;Acc:HGNC:31497]	miRNA	39.09	48579838	48579947	110	17	q21.32	MIR10A	109
hsa-mir-10b	484505.71483737	-0.313508601198086	0.0783072470231685	-4.00357071811411	6.23935386297397e-05	0.000686328924927137	ENSG00000207744	microRNA 10b [Source:HGNC Symbol;Acc:HGNC:31498]	miRNA	40	176150303	176150412	110	2	q31.1	MIR10B	109
hsa-mir-1180	21.3002621446889	-0.0659749373188676	0.0957587065172121	-0.688970640043148	0.490841743887107	0.677052340228358	ENSG00000221540	microRNA 1180 [Source:HGNC Symbol;Acc:HGNC:35261]	miRNA	69.57	19344506	19344574	69	17	p11.2	MIR1180	68
hsa-mir-122	46.1988270326284	-0.229938146788416	0.142199797726564	-1.61700755180091	0.105876650805075	0.229260464341698	ENSG00000284440	microRNA 122 [Source:HGNC Symbol;Acc:HGNC:31501]	miRNA	43.53	58451074	58451158	85	18	q21.31	MIR122	84
hsa-mir-1247	19.8471619721929	-0.0237726764253304	0.176584470754882	-0.134624954978795	0.892908410001273	0.943690733497128	ENSG00000283857	microRNA 1247 [Source:HGNC Symbol;Acc:HGNC:35313]	miRNA	74.26	101560287	101560422	136	14	q32.31	MIR1247	135
hsa-mir-1251	11.8568278727769	-0.127597016302481	0.0935108097336744	-1.36451621653033	0.172405153903912	0.326975291886729	ENSG00000221479	microRNA 1251 [Source:HGNC Symbol;Acc:HGNC:35317]	miRNA	55.71	97491909	97491978	70	12	q23.1	MIR1251	69
hsa-mir-125a	2372.52737308884	0.00292070348839923	0.0494573128620827	0.0590550379585713	0.952908270612925	0.973333043094085	ENSG00000208008	microRNA 125a [Source:HGNC Symbol;Acc:HGNC:31505]	miRNA	59.3	51693254	51693339	86	19	q13.41	MIR125A	85
hsa-mir-125b-1	606.557419669654	0.148817714788678	0.0730372773240217	2.03755835706286	0.0415941202153992	0.112141010384655	ENSG00000207971	microRNA 125b-1 [Source:HGNC Symbol;Acc:HGNC:31506]	miRNA	53.41	122099757	122099844	88	11	q24.1	MIR125B1	87
hsa-mir-125b-2	647.08988603162	0.148260633758323	0.0714173810563965	2.07597410553665	0.0378963459781687	0.106963787215106	ENSG00000207863	microRNA 125b-2 [Source:HGNC Symbol;Acc:HGNC:31507]	miRNA	49.44	16590237	16590325	89	21	q21.1	MIR125B2	88
hsa-mir-126	28039.2391320763	-0.328918357670421	0.0667050754396686	-4.93093449789905	8.1837174008589e-07	1.50034819015746e-05	ENSG00000199161	microRNA 126 [Source:HGNC Symbol;Acc:HGNC:31508]	miRNA	52.94	136670602	136670686	85	9	q34.3	MIR126	84
hsa-mir-1266	12.9761508880854	-0.0287155502936559	0.0970660659656572	-0.295835109911797	0.767356008621924	0.886199009909758	ENSG00000221052	microRNA 1266 [Source:HGNC Symbol;Acc:HGNC:35334]	miRNA	53.57	52277117	52277200	84	15	q21.2	MIR1266	83
hsa-mir-1269a	27.7121727594852	1.68999698445081	0.0431170463728075	39.1955647851759	0	0	ENSG00000221563	microRNA 1269a [Source:HGNC Symbol;Acc:HGNC:35337]	miRNA	59.05	66276824	66276928	105	4	q13.2	MIR1269A	104
hsa-mir-127	398.352294250043	-0.0657004375264593	0.0501935527770573	-1.30894176425961	0.190554078075555	0.344752443886696	ENSG00000207608	microRNA 127 [Source:HGNC Symbol;Acc:HGNC:31509]	miRNA	52.58	100882979	100883075	97	14	q32.2	MIR127	96
hsa-mir-1270	40.4320058885646	-0.00438851602061726	0.122089068891815	-0.035945200175996	0.971326054608158	0.973333043094085	ENSG00000238517	microRNA 1270 [Source:HGNC Symbol;Acc:HGNC:35338]	miRNA	39.76	20399272	20399354	83	19	p12	MIR1270	82
hsa-mir-1271	24.8256493453103	-0.161630633245401	0.0982111550681439	-1.64574617957862	0.0998160271309206	0.218288966968264	ENSG00000221464	microRNA 1271 [Source:HGNC Symbol;Acc:HGNC:35252]	miRNA	51.16	176367946	176368031	86	5	q35.2	MIR1271	85
hsa-mir-128-1	116.025923229456	-0.0154424165181309	0.0799427399849601	-0.193168466843095	0.846827033423827	0.916840292092726	ENSG00000207654	microRNA 128-1 [Source:HGNC Symbol;Acc:HGNC:31510]	miRNA	50	135665397	135665478	82	2	q21.3	MIR128-1	81
hsa-mir-128-2	77.358692052256	-0.0547591555748217	0.0797664110421035	-0.686493912154553	0.49240170198426	0.677052340228358	ENSG00000207625	microRNA 128-2 [Source:HGNC Symbol;Acc:HGNC:31511]	miRNA	55.95	35744476	35744559	84	3	p22.3	MIR128-2	83
hsa-mir-1287	51.677636431315	0.0995278301214499	0.0671281600737344	1.48265392664014	0.138166381606583	0.27533155754935	ENSG00000284415	microRNA 1287 [Source:HGNC Symbol;Acc:HGNC:35280]	miRNA	51.11	98395218	98395307	90	10	q24.2	MIR1287	89
hsa-mir-129-2	8.06545426719487	-0.1518359934814	0.159378004529305	-0.952678469841692	0.34075300526906	0.535469008279952	ENSG00000199077	microRNA 129-2 [Source:HGNC Symbol;Acc:HGNC:31513]	miRNA	53.33	43581394	43581483	90	11	p11.2	MIR129-2	89
hsa-mir-1296	10.8728679257667	0.0107887385533858	0.0809520569142183	0.133273186187452	0.893977332730828	0.943690733497128	ENSG00000221063	microRNA 1296 [Source:HGNC Symbol;Acc:HGNC:35249]	miRNA	57.61	63372957	63373048	92	10	q21.3	MIR1296	91
hsa-mir-1301	28.1388599039364	-0.0117635742700295	0.0632630735073652	-0.185946929509518	0.852486379489001	0.919348056311667	ENSG00000221445	microRNA 1301 [Source:HGNC Symbol;Acc:HGNC:35253]	miRNA	62.2	25328640	25328721	82	2	p23.3	MIR1301	81
hsa-mir-1306	16.3714082275595	0.25340890141962	0.0651297572539539	3.89083135119831	9.99013525995151e-05	0.00105664892172564	ENSG00000284464	microRNA 1306 [Source:HGNC Symbol;Acc:HGNC:35371]	miRNA	58.82	20086058	20086142	85	22	q11.21	MIR1306	84
hsa-mir-1307	2177.77013427086	0.137978202744174	0.0609389818744481	2.26420262531541	0.0235616551977916	0.0732826172279203	ENSG00000283867	microRNA 1307 [Source:HGNC Symbol;Acc:HGNC:35372]	miRNA	56.38	103394253	103394401	149	10	q24.33	MIR1307	148
hsa-mir-130a	235.771013196403	0.246835340904094	0.0687298714025149	3.59138371521909	0.000328926933628596	0.0026604384337607	ENSG00000208009	microRNA 130a [Source:HGNC Symbol;Acc:HGNC:31514]	miRNA	50.56	57641198	57641286	89	11	q12.1	MIR130A	88
hsa-mir-130b	31.9778424000114	0.235642139747112	0.0661075988483733	3.56452425821105	0.000364516739808994	0.00286406009849924	ENSG00000283871	microRNA 130b [Source:HGNC Symbol;Acc:HGNC:31515]	miRNA	57.32	21653304	21653385	82	22	q11.21	MIR130B	81
hsa-mir-132	135.1021492406	0.141887053672321	0.0627351297749233	2.26168422989437	0.0237169197573997	0.0732826172279203	ENSG00000267200	microRNA 132 [Source:HGNC Symbol;Acc:HGNC:31516]	miRNA	65.35	2049908	2050008	101	17	p13.3	MIR132	100
hsa-mir-133a-1	9.20607479156298	-0.380079452844199	0.0877705249881167	-4.33037688786365	1.48854350165835e-05	0.000204674731478023	ENSG00000283927	microRNA 133a-1 [Source:HGNC Symbol;Acc:HGNC:31517]	miRNA	44.32	21825698	21825785	88	18	q11.2	MIR133A1	87
hsa-mir-133a-2	8.75409027923848	-0.454989848717045	0.087729446123357	-5.186284295894	2.14531238903828e-07	4.91634089154605e-06	ENSG00000284508	microRNA 133a-2 [Source:HGNC Symbol;Acc:HGNC:31518]	miRNA	50.98	62564912	62565013	102	20	q13.33	MIR133A2	101
hsa-mir-134	203.052403784801	-0.126715565891314	0.0481436070038633	-2.63203307307542	0.00848756001259904	0.0340349444944278	ENSG00000207993	microRNA 134 [Source:HGNC Symbol;Acc:HGNC:31519]	miRNA	60.27	101054687	101054759	73	14	q32.31	MIR134	72
hsa-mir-135a-1	13.1520804101747	-0.09095527851331	0.0842829767877753	-1.07916547302708	0.280513968354193	0.464706875285561	ENSG00000207926	microRNA 135a-1 [Source:HGNC Symbol;Acc:HGNC:31520]	miRNA	52.22	52294219	52294308	90	3	p21.2	MIR135A1	89
hsa-mir-135a-2	14.0437782946896	-0.16826099664961	0.0811450286517232	-2.07358355090108	0.0381180041712014	0.106963787215106	ENSG00000207586	microRNA 135a-2 [Source:HGNC Symbol;Acc:HGNC:31521]	miRNA	32	97563812	97563911	100	12	q23.1	MIR135A2	99
hsa-mir-135b	29.0384955074549	0.148788437337869	0.131191317812825	1.13413326292027	0.256738652774231	0.441269559455709	ENSG00000199059	microRNA 135b [Source:HGNC Symbol;Acc:HGNC:31760]	miRNA	52.58	205448302	205448398	97	1	q32.1	MIR135B	96
hsa-mir-136	28.6849894417284	-0.0490245993040195	0.0656059417712433	-0.74725852537808	0.454907522542358	0.651560253641397	ENSG00000207942	microRNA 136 [Source:HGNC Symbol;Acc:HGNC:31522]	miRNA	45.12	100884702	100884783	82	14	q32.2	MIR136	81
hsa-mir-139	305.994812198861	-0.284933483881654	0.0835097295082968	-3.41197948501731	0.000644929667261104	0.00443389146242009	ENSG00000272036	microRNA 139 [Source:HGNC Symbol;Acc:HGNC:31526]	miRNA	58.82	72615063	72615130	68	11	q13.4	MIR139	67
hsa-mir-140	3553.5800576181	-0.0924556924549847	0.0592648767294789	-1.56004192629994	0.118749973717206	0.247395778577513	ENSG00000208017	microRNA 140 [Source:HGNC Symbol;Acc:HGNC:31527]	miRNA	54	69933081	69933180	100	16	q22.1	MIR140	99
hsa-mir-141	88.2685303404685	0.106415732910309	0.111426963599649	0.955026767961255	0.339564160469815	0.535469008279952	ENSG00000207708	microRNA 141 [Source:HGNC Symbol;Acc:HGNC:31528]	miRNA	55.79	6964097	6964191	95	12	p13.31	MIR141	94
hsa-mir-142	6174.91908543727	0.10334842416255	0.0582298803690344	1.77483490447816	0.0759251511804168	0.176944208259446	ENSG00000284353	microRNA 142 [Source:HGNC Symbol;Acc:HGNC:31529]	miRNA	44.83	58331232	58331318	87	17	q22	MIR142	86
hsa-mir-143	158565.195166146	-0.202306426844243	0.0671185984056261	-3.01416346064945	0.0025768892642786	0.0136277797630118	ENSG00000284182	microRNA 143 [Source:HGNC Symbol;Acc:HGNC:31530]	miRNA	57.55	149428918	149429023	106	5	q32	MIR143	105
hsa-mir-144	610.021953493927	-0.709599928698069	0.0564305863088788	-12.5747396068862	2.90756729223812e-36	1.59916201073097e-34	ENSG00000283819	microRNA 144 [Source:HGNC Symbol;Acc:HGNC:31531]	miRNA	50	28861533	28861618	86	17	q11.2	MIR144	85
hsa-mir-145	5704.52871873936	-0.390052864062223	0.0589898249739181	-6.61220582082896	3.78635046983765e-11	1.15694042133928e-09	ENSG00000276365	microRNA 145 [Source:HGNC Symbol;Acc:HGNC:31532]	miRNA	47.73	149430646	149430733	88	5	q32	MIR145	87
hsa-mir-1468	29.2520423961712	0.0205445385367823	0.0958005847004234	0.214451076692557	0.83019531455703	0.907328075062688	ENSG00000222532	microRNA 1468 [Source:HGNC Symbol;Acc:HGNC:35250]	miRNA	44.19	63786002	63786087	86	X	q11.1	MIR1468	85
hsa-mir-146a	211.145429034033	0.00901598045575701	0.0912502609985568	0.0988049826608125	0.921293112263972	0.948897400271882	ENSG00000283733	microRNA 146a [Source:HGNC Symbol;Acc:HGNC:31533]	miRNA	45.45	160485352	160485450	99	5	q33.3	MIR146A	98
hsa-mir-146b	1413.78000686299	0.155529079886099	0.118303612488889	1.31466044539178	0.188624045719122	0.34373926095334	ENSG00000202569	microRNA 146b [Source:HGNC Symbol;Acc:HGNC:32079]	miRNA	56.16	102436512	102436584	73	10	q24.32	MIR146B	72
hsa-mir-148a	65475.6129020351	0.214851825454882	0.10396770570148	2.06652463863904	0.0387789684110241	0.107326644774249	ENSG00000199085	microRNA 148a [Source:HGNC Symbol;Acc:HGNC:31535]	miRNA	45.59	25949919	25949986	68	7	p15.2	MIR148A	67
hsa-mir-148b	470.634541448539	0.086134488232882	0.0462405194509747	1.86274914848662	0.0624975675014506	0.150761675990341	ENSG00000199122	microRNA 148b [Source:HGNC Symbol;Acc:HGNC:31761]	miRNA	43.43	54337216	54337314	99	12	q13.13	MIR148B	98
hsa-mir-149	26.8445291862024	0.241683382228929	0.106407583476548	2.27129847641165	0.0231289154090183	0.0732826172279203	ENSG00000207611	microRNA 149 [Source:HGNC Symbol;Acc:HGNC:31536]	miRNA	71.91	240456001	240456089	89	2	q37.3	MIR149	88
hsa-mir-150	799.636351616905	0.0520038181215639	0.0882565500227459	0.589234658596572	0.555703870402013	0.741309860563751	ENSG00000207782	microRNA 150 [Source:HGNC Symbol;Acc:HGNC:31537]	miRNA	66.67	49500785	49500868	84	19	q13.33	MIR150	83
hsa-mir-151a	3988.66393727707	0.0578021873166071	0.0364171842340434	1.58722286009616	0.112462179045623	0.237900763365742	ENSG00000254324	microRNA 151a [Source:HGNC Symbol;Acc:HGNC:31762]	miRNA	52.22	140732564	140732653	90	8	q24.3	MIR151A	89
hsa-mir-151b	12.161411696401	-0.0677333860107824	0.0799497406964099	-0.847199570890214	0.396883892671431	0.586790701530342	ENSG00000265154	microRNA 151b [Source:HGNC Symbol;Acc:HGNC:41588]	miRNA	54.17	100109419	100109514	96	14	q32.2	MIR151B	95
hsa-mir-152	540.631252854432	0.139200239520991	0.0778852127627526	1.78724862632155	0.0738973132430646	0.173690266169596	ENSG00000207947	microRNA 152 [Source:HGNC Symbol;Acc:HGNC:31538]	miRNA	63.22	48037161	48037247	87	17	q21.32	MIR152	86
hsa-mir-153-2	24.2222689973782	0.537170356646882	0.118406402207178	4.5366664862174	5.71503766096966e-06	8.73130753759254e-05	ENSG00000207960	microRNA 153-2 [Source:HGNC Symbol;Acc:HGNC:31540]	miRNA	43.68	157574336	157574422	87	7	q36.3	MIR153-2	86
hsa-mir-155	1192.30709515517	0.396825666175872	0.0919506217794237	4.31563874715061	1.59142055718844e-05	0.000208400311060391	ENSG00000283904	microRNA 155 [Source:HGNC Symbol;Acc:HGNC:31542]	miRNA	40	25573980	25574044	65	21	q21.3	MIR155	64
hsa-mir-15a	356.213775467413	-0.0649972757462377	0.0404904345300904	-1.60525014118915	0.108438766833377	0.232057930883685	ENSG00000283785	microRNA 15a [Source:HGNC Symbol;Acc:HGNC:31543]	miRNA	42.17	50049119	50049201	83	13	q14.2	MIR15A	82
hsa-mir-15b	348.045403616249	0.134638152922181	0.0588081180239733	2.28944842049351	0.0220533115391904	0.0732826172279203	ENSG00000207779	microRNA 15b [Source:HGNC Symbol;Acc:HGNC:31544]	miRNA	36.73	160404588	160404685	98	3	q25.33	MIR15B	97
hsa-mir-16-1	853.734181228624	-0.0302540289982945	0.0416647738739696	-0.726129681870083	0.46775927446051	0.659660515264822	ENSG00000208006	microRNA 16-1 [Source:HGNC Symbol;Acc:HGNC:31545]	miRNA	40.45	50048973	50049061	89	13	q14.2	MIR16-1	88
hsa-mir-16-2	858.404973887304	-0.0330070090936101	0.0414712171731532	-0.795901623909352	0.426089217314452	0.621591349302396	ENSG00000198987	microRNA 16-2 [Source:HGNC Symbol;Acc:HGNC:31546]	miRNA	37.04	160404745	160404825	81	3	q25.33	MIR16-2	80
hsa-mir-17	944.683365203443	0.0810737464294803	0.0450711646095215	1.79879413216567	0.072051251887059	0.172296471903837	ENSG00000284536	microRNA 17 [Source:HGNC Symbol;Acc:HGNC:31547]	miRNA	42.86	91350605	91350688	84	13	q31.3	MIR17	83
hsa-mir-181a-1	2035.31997645968	0.0105164096891043	0.0494071605882671	0.212851934089927	0.831442454239263	0.907328075062688	ENSG00000207759	microRNA 181a-1 [Source:HGNC Symbol;Acc:HGNC:31590]	miRNA	41.82	198859044	198859153	110	1	q32.1	MIR181A1	109
hsa-mir-181a-2	3619.98082990648	0.041353760037359	0.0520836494436033	0.793987373756082	0.427202781884192	0.621591349302396	ENSG00000207595	microRNA 181a-2 [Source:HGNC Symbol;Acc:HGNC:31549]	miRNA	50	124692442	124692551	110	9	q33.3	MIR181A2	109
hsa-mir-181b-1	406.816352256899	-0.0244912615089887	0.0582108832504309	-0.420733377358733	0.673949785498428	0.831457306124059	ENSG00000207975	microRNA 181b-1 [Source:HGNC Symbol;Acc:HGNC:31550]	miRNA	44.55	198858873	198858982	110	1	q32.1	MIR181B1	109
hsa-mir-181b-2	367.221818816236	-0.0152558720475723	0.0606805893455818	-0.251412720477855	0.801495033967305	0.88917578790811	ENSG00000207737	microRNA 181b-2 [Source:HGNC Symbol;Acc:HGNC:31551]	miRNA	46.07	124693710	124693798	89	9	q33.3	MIR181B2	88
hsa-mir-181c	112.269082886375	-0.158875962515453	0.0831995512012772	-1.90957715782743	0.0561876784916757	0.140469196229189	ENSG00000207613	microRNA 181c [Source:HGNC Symbol;Acc:HGNC:31552]	miRNA	54.55	13874699	13874808	110	19	p13.12	MIR181C	109
hsa-mir-181d	26.5667636183757	-0.175832848936211	0.0857145191370349	-2.05137765114334	0.0402301837520262	0.109537629027794	ENSG00000207585	microRNA 181d [Source:HGNC Symbol;Acc:HGNC:32089]	miRNA	59.85	13874875	13875011	137	19	p13.12	MIR181D	136
hsa-mir-182	7353.45319016631	0.39253812536517	0.0777877315584443	5.04627294691379	4.50511694090658e-07	8.84933684820935e-06	ENSG00000207990	microRNA 182 [Source:HGNC Symbol;Acc:HGNC:31553]	miRNA	57.27	129770383	129770492	110	7	q32.2	MIR182	109
hsa-mir-183	2021.99881632548	0.487196915758326	0.0848185690755824	5.74398885843242	9.2471875067638e-09	2.54297656436004e-07	ENSG00000207691	microRNA 183 [Source:HGNC Symbol;Acc:HGNC:31554]	miRNA	49.09	129774905	129775014	110	7	q32.2	MIR183	109
hsa-mir-185	115.854792332888	0.0681214637648917	0.0507457980486382	1.34240599979528	0.179464390414445	0.335732703156275	ENSG00000208023	microRNA 185 [Source:HGNC Symbol;Acc:HGNC:31556]	miRNA	63.41	20033139	20033220	82	22	q11.21	MIR185	81
hsa-mir-186	711.464709877216	0.0924680599128899	0.045689276564156	2.02384600647043	0.0429859988556403	0.114768443546612	ENSG00000207721	microRNA 186 [Source:HGNC Symbol;Acc:HGNC:31557]	miRNA	36.05	71067631	71067716	86	1	p31.1	MIR186	85
hsa-mir-187	18.8728098821585	0.00710338087506777	0.145430529586263	0.0488438080730109	0.961043770023741	0.973333043094085	ENSG00000207797	microRNA 187 [Source:HGNC Symbol;Acc:HGNC:31558]	miRNA	65.14	35904818	35904926	109	18	q12.2	MIR187	108
hsa-mir-188	12.1136776401974	0.18035774789155	0.0819681482438732	2.20033942153903	0.0277828223346466	0.0812795334258278	ENSG00000207768	microRNA 188 [Source:HGNC Symbol;Acc:HGNC:31559]	miRNA	58.14	50003503	50003588	86	X	p11.23	MIR188	85
hsa-mir-18a	18.1056694238194	0.0557360405421546	0.0775703320623268	0.718522649836942	0.472435087390184	0.659984826358335	ENSG00000283815	microRNA 18a [Source:HGNC Symbol;Acc:HGNC:31548]	miRNA	45.07	91350751	91350821	71	13	q31.3	MIR18A	70
hsa-mir-190a	36.088772437918	-0.152541620668391	0.0810389978888044	-1.88232362988616	0.0597920880449955	0.146810930467623	ENSG00000211137	microRNA 190a [Source:HGNC Symbol;Acc:HGNC:31560]	miRNA	34.12	62823957	62824041	85	15	q22.2	MIR190A	84
hsa-mir-191	998.151122444654	0.135433307415294	0.0469753026360938	2.88307471831448	0.0039381401650177	0.0189065155476329	ENSG00000207605	microRNA 191 [Source:HGNC Symbol;Acc:HGNC:31561]	miRNA	59.78	49020618	49020709	92	3	p21.31	MIR191	91
hsa-mir-192	17533.4204997201	-0.277930384641223	0.0623688041845656	-4.45624039573943	8.34094969671529e-06	0.000120724271926142	ENSG00000283926	microRNA 192 [Source:HGNC Symbol;Acc:HGNC:31562]	miRNA	57.27	64891137	64891246	110	11	q13.1	MIR192	109
hsa-mir-193a	534.971521032254	0.138914300205937	0.0555023301792056	2.50285528116407	0.0123195907402169	0.0461304577303614	ENSG00000207614	microRNA 193a [Source:HGNC Symbol;Acc:HGNC:31563]	miRNA	63.64	31559996	31560083	88	17	q11.2	MIR193A	87
hsa-mir-193b	102.239401446874	0.158970732709106	0.113140283957978	1.40507631011559	0.159998587733257	0.307689591794725	ENSG00000207639	microRNA 193b [Source:HGNC Symbol;Acc:HGNC:32087]	miRNA	49.4	14303967	14304049	83	16	p13.12	MIR193B	82
hsa-mir-194-1	2625.67034343299	-0.325136800783807	0.0615860156551868	-5.27939333832232	1.2961230155138e-07	3.24030753878451e-06	ENSG00000207624	microRNA 194-1 [Source:HGNC Symbol;Acc:HGNC:31564]	miRNA	41.18	220118157	220118241	85	1	q41	MIR194-1	84
hsa-mir-194-2	2907.08779142108	-0.318384563997263	0.0618712992471948	-5.14591689314974	2.66217269844261e-07	5.63151916978244e-06	ENSG00000284155	microRNA 194-2 [Source:HGNC Symbol;Acc:HGNC:31565]	miRNA	62.35	64891355	64891439	85	11	q13.1	MIR194-2	84
hsa-mir-195	136.218906941662	-0.11489575202546	0.0911449296745541	-1.26058303446732	0.207459114280364	0.370462704072079	ENSG00000284112	microRNA 195 [Source:HGNC Symbol;Acc:HGNC:31566]	miRNA	56.32	7017615	7017701	87	17	p13.1	MIR195	86
hsa-mir-196a-1	402.40803281072	-0.0982502735698323	0.0747546335682831	-1.31430346026762	0.188744103287107	0.34373926095334	ENSG00000210741	microRNA 196a-1 [Source:HGNC Symbol;Acc:HGNC:31567]	miRNA	42.86	48632490	48632559	70	17	q21.32	MIR196A1	69
hsa-mir-196a-2	539.799720254067	-0.145770056548146	0.0736354709258878	-1.97961735988434	0.0477465408213305	0.123870742696848	ENSG00000207924	microRNA 196a-2 [Source:HGNC Symbol;Acc:HGNC:31568]	miRNA	48.18	53991738	53991847	110	12	q13.13	MIR196A2	109
hsa-mir-196b	2801.60443383248	-0.105065458252409	0.130363786011083	-0.805940525871785	0.42027714260634	0.618054621479912	ENSG00000283745	microRNA 196b [Source:HGNC Symbol;Acc:HGNC:31790]	miRNA	47.62	27169480	27169563	84	7	p15.2	MIR196B	83
hsa-mir-197	653.114342319578	0.128273219202747	0.0504970272659731	2.54021327883557	0.0110784888104997	0.0423136725401031	ENSG00000284443	microRNA 197 [Source:HGNC Symbol;Acc:HGNC:31569]	miRNA	62.67	109598893	109598967	75	1	p13.3	MIR197	74
hsa-mir-1976	20.4508558128295	0.235399213393349	0.0712465780430608	3.30400729212674	0.000953133529962546	0.00595708456226591	ENSG00000238705	microRNA 1976 [Source:HGNC Symbol;Acc:HGNC:37064]	miRNA	61.54	26554542	26554593	52	1	p36.11	MIR1976	51
hsa-mir-199a-1	995.606614219199	-0.016399310376726	0.059207177772206	-0.276981795008382	0.781794084953583	0.886199009909758	ENSG00000207752	microRNA 199a-1 [Source:HGNC Symbol;Acc:HGNC:31571]	miRNA	50.7	10817426	10817496	71	19	p13.2	MIR199A1	70
hsa-mir-199a-2	1639.58792568795	-0.0074807466159193	0.0586514016397325	-0.127545913768096	0.898508335959829	0.943690733497128	ENSG00000208024	microRNA 199a-2 [Source:HGNC Symbol;Acc:HGNC:31572]	miRNA	53.64	172144535	172144644	110	1	q24.3	MIR199A2	109
hsa-mir-199b	1939.68906718887	0.0070625194915377	0.0597722328467455	0.118157196998911	0.905943104157242	0.943690733497128	ENSG00000207581	microRNA 199b [Source:HGNC Symbol;Acc:HGNC:31573]	miRNA	52.73	128244721	128244830	110	9	q34.11	MIR199B	109
hsa-mir-19a	46.8643923102478	0.0177722795053842	0.0617693503680855	0.287720032661484	0.77356105431064	0.886199009909758	ENSG00000284204	microRNA 19a [Source:HGNC Symbol;Acc:HGNC:31574]	miRNA	42.68	91350891	91350972	82	13	q31.3	MIR19A	81
hsa-mir-19b-1	114.902910661523	0.028314985887144	0.051052742747764	0.554622227194328	0.579153082450338	0.762043529539919	ENSG00000284375	microRNA 19b-1 [Source:HGNC Symbol;Acc:HGNC:31575]	miRNA	43.68	91351192	91351278	87	13	q31.3	MIR19B1	86
hsa-mir-19b-2	104.210586613676	0.058453932658477	0.0521601001463725	1.12066373520071	0.262431024224764	0.448251749452236	ENSG00000284107	microRNA 19b-2 [Source:HGNC Symbol;Acc:HGNC:31576]	miRNA	34.38	134169671	134169766	96	X	q26.2	MIR19B2	95
hsa-mir-200a	690.186023683276	-0.0183077759721104	0.0807325209984827	-0.226770770263132	0.820601993561607	0.906287342286915	ENSG00000207607	microRNA 200a [Source:HGNC Symbol;Acc:HGNC:31578]	miRNA	55.56	1167863	1167952	90	1	p36.33	MIR200A	89
hsa-mir-200b	509.885396966761	-0.0679153994681163	0.0767120925525124	-0.885328469193113	0.375979499605594	0.5681008922612	ENSG00000207730	microRNA 200b [Source:HGNC Symbol;Acc:HGNC:31579]	miRNA	60	1167104	1167198	95	1	p36.33	MIR200B	94
hsa-mir-200c	524.068801058906	0.0719990216940384	0.106556767692113	0.675686990638396	0.499239397397543	0.683038976538927	ENSG00000207713	microRNA 200c [Source:HGNC Symbol;Acc:HGNC:31580]	miRNA	55.88	6963699	6963766	68	12	p13.31	MIR200C	67
hsa-mir-203a	1172.74219509503	-0.381696749209369	0.145134458616517	-2.62995261668293	0.00853967698223825	0.0340349444944278	ENSG00000207568	microRNA 203a [Source:HGNC Symbol;Acc:HGNC:31581]	miRNA	57.27	104117405	104117514	110	14	q32.33	MIR203A	109
hsa-mir-203b	10.6639028086373	-0.516683124482458	0.155548323242414	-3.32168880841766	0.000894744234615681	0.00585844439331696	ENSG00000283165	microRNA 203b [Source:HGNC Symbol;Acc:HGNC:41811]	miRNA	54.65	104117418	104117503	86	14	q32.33	MIR203B	85
hsa-mir-204	759.579171062912	-0.397503103936561	0.129701524298298	-3.06475275512069	0.00217850009309139	0.0122262760326558	ENSG00000207935	microRNA 204 [Source:HGNC Symbol;Acc:HGNC:31582]	miRNA	48.18	70809975	70810084	110	9	q21.12	MIR204	109
hsa-mir-205	6.59234232311867	0.442923617684281	0.15558530171507	2.84682172931364	0.00441580832045535	0.0205821574258512	ENSG00000284485	microRNA 205 [Source:HGNC Symbol;Acc:HGNC:31583]	miRNA	48.18	209432133	209432242	110	1	q32.2	MIR205	109
hsa-mir-20a	397.855973719554	0.0789225840021991	0.0513164348220838	1.53795921863682	0.124058586404421	0.254597845232954	ENSG00000283762	microRNA 20a [Source:HGNC Symbol;Acc:HGNC:31577]	miRNA	38.03	91351065	91351135	71	13	q31.3	MIR20A	70
hsa-mir-20b	65.0941012995686	0.0896017974670712	0.0968067766787379	0.925573606943064	0.354667614750817	0.547419743445646	ENSG00000284043	microRNA 20b [Source:HGNC Symbol;Acc:HGNC:32024]	miRNA	44.93	134169809	134169877	69	X	q26.2	MIR20B	68
hsa-mir-21	410131.041693835	0.104985917260889	0.0609043138100791	1.72378458426231	0.0847467385693594	0.193612828714063	ENSG00000284190	microRNA 21 [Source:HGNC Symbol;Acc:HGNC:31586]	miRNA	48.61	59841266	59841337	72	17	q23.1	MIR21	71
hsa-mir-210	6920.52838971927	-0.0939448850096666	0.0771111168385633	-1.21830533470739	0.223107963572116	0.393299294758537	ENSG00000199038	microRNA 210 [Source:HGNC Symbol;Acc:HGNC:31587]	miRNA	72.73	568089	568198	110	11	p15.5	MIR210	109
hsa-mir-214	18.9617930707897	0.120604707607088	0.0733259213529412	1.64477589073282	0.10001603577455	0.218288966968264	ENSG00000283844	microRNA 214 [Source:HGNC Symbol;Acc:HGNC:31591]	miRNA	56.36	172138798	172138907	110	1	q24.3	MIR214	109
hsa-mir-215	126.544968139648	-0.0905320754568045	0.0920460910047755	-0.983551549756823	0.325336057292635	0.523201261727922	ENSG00000207590	microRNA 215 [Source:HGNC Symbol;Acc:HGNC:31592]	miRNA	34.55	220117853	220117962	110	1	q41	MIR215	109
hsa-mir-217	76.9925163166895	-0.706546786955251	0.152605566486139	-4.62988869425957	3.65862342814178e-06	5.9183614278764e-05	ENSG00000207548	microRNA 217 [Source:HGNC Symbol;Acc:HGNC:31594]	miRNA	36.36	55982967	55983076	110	2	p16.1	MIR217	109
hsa-mir-218-1	33.7984571755913	-0.220953182243465	0.0971677034573426	-2.27393644577043	0.0229698079987207	0.0732826172279203	ENSG00000207732	microRNA 218-1 [Source:HGNC Symbol;Acc:HGNC:31595]	miRNA	44.55	20528275	20528384	110	4	p15.31	MIR218-1	109
hsa-mir-218-2	33.0624604631915	-0.190032844143869	0.0979757769473492	-1.93959007077831	0.0524295285311232	0.132276333450081	ENSG00000207739	microRNA 218-2 [Source:HGNC Symbol;Acc:HGNC:31596]	miRNA	55.45	168768146	168768255	110	5	q34	MIR218-2	109
hsa-mir-22	164563.073399733	0.0229231279475724	0.0496098429365323	0.462068141939066	0.644032455332268	0.808710722527173	ENSG00000283824	microRNA 22 [Source:HGNC Symbol;Acc:HGNC:31599]	miRNA	54.12	1713903	1713987	85	17	p13.3	MIR22	84
hsa-mir-221	208.171157656349	0.251503328900124	0.0739538890472388	3.4008127515711	0.000671858320363579	0.00450636678292645	ENSG00000207870	microRNA 221 [Source:HGNC Symbol;Acc:HGNC:31601]	miRNA	47.27	45746157	45746266	110	X	p11.3	MIR221	109
hsa-mir-222	117.95458083149	0.165503043879326	0.0751541176703494	2.20218198296568	0.027652456212798	0.0812795334258278	ENSG00000207725	microRNA 222 [Source:HGNC Symbol;Acc:HGNC:31602]	miRNA	50.91	45747015	45747124	110	X	p11.3	MIR222	109
hsa-mir-223	287.208168765331	0.0284783376300036	0.0952495865805422	0.298986469677982	0.764950369265923	0.886199009909758	ENSG00000284567	microRNA 223 [Source:HGNC Symbol;Acc:HGNC:31603]	miRNA	53.64	66018870	66018979	110	X	q12	MIR223	109
hsa-mir-224	74.1556892346457	-0.239503799835507	0.110207844196828	-2.17320102376524	0.0297651907741267	0.0861623943461561	ENSG00000284363	microRNA 224 [Source:HGNC Symbol;Acc:HGNC:31604]	miRNA	44.44	151958578	151958658	81	X	q28	MIR224	80
hsa-mir-2355	168.153793042223	0.0392349961381175	0.0663478335503657	0.591353086281764	0.554283867020164	0.741309860563751	ENSG00000253008	microRNA 2355 [Source:HGNC Symbol;Acc:HGNC:38328]	miRNA	41.38	207109987	207110073	87	2	q33.3	MIR2355	86
hsa-mir-23a	6693.73450875827	0.0288944431885676	0.049912241654164	0.578904938567451	0.562653317716621	0.743892607558032	ENSG00000207980	microRNA 23a [Source:HGNC Symbol;Acc:HGNC:31605]	miRNA	57.53	13836587	13836659	73	19	p13.12	MIR23A	72
hsa-mir-23b	3376.02033596771	-0.15522017169642	0.058067048496728	-2.67311970755955	0.00751494285064266	0.0308449146854736	ENSG00000207563	microRNA 23b [Source:HGNC Symbol;Acc:HGNC:31606]	miRNA	50.52	95085208	95085304	97	9	q22.32	MIR23B	96
hsa-mir-24-1	1445.13171286939	-0.012154967929368	0.0440400798081444	-0.27599786336264	0.782549707312558	0.886199009909758	ENSG00000284459	microRNA 24-1 [Source:HGNC Symbol;Acc:HGNC:31607]	miRNA	50	95086021	95086088	68	9	q22.32	MIR24-1	67
hsa-mir-24-2	1435.7954546282	-0.00908189245830537	0.0443140746418997	-0.204943746015138	0.837616076175259	0.910452256712238	ENSG00000284387	microRNA 24-2 [Source:HGNC Symbol;Acc:HGNC:31608]	miRNA	54.79	13836287	13836359	73	19	p13.12	MIR24-2	72
hsa-mir-25	11821.6159701881	0.18039867340879	0.047926552199121	3.76406532769737	0.000167173180163185	0.00164187944803128	ENSG00000207547	microRNA 25 [Source:HGNC Symbol;Acc:HGNC:31609]	miRNA	63.1	100093560	100093643	84	7	q22.1	MIR25	83
hsa-mir-26a-1	1832.72077388967	0.0618840250456495	0.0407603717557673	1.51823995660425	0.128953918067678	0.260752407857438	ENSG00000199075	microRNA 26a-1 [Source:HGNC Symbol;Acc:HGNC:31610]	miRNA	55.84	37969404	37969480	77	3	p22.2	MIR26A1	76
hsa-mir-26a-2	1828.03633758006	0.0500627314731877	0.0407758794776941	1.22775356692365	0.219539491084338	0.389505548698019	ENSG00000207789	microRNA 26a-2 [Source:HGNC Symbol;Acc:HGNC:31611]	miRNA	47.62	57824609	57824692	84	12	q14.1	MIR26A2	83
hsa-mir-26b	2060.55719324519	0.0874517221310696	0.0467487195915883	1.87067630718179	0.0613899607343849	0.149400346919963	ENSG00000199121	microRNA 26b [Source:HGNC Symbol;Acc:HGNC:31612]	miRNA	55.84	218402646	218402722	77	2	q35	MIR26B	76
hsa-mir-27a	1852.52612022649	0.133456653617651	0.0490753818890766	2.71942160163518	0.006539619536655	0.0281886210035782	ENSG00000207808	microRNA 27a [Source:HGNC Symbol;Acc:HGNC:31613]	miRNA	60.26	13836440	13836517	78	19	p13.12	MIR27A	77
hsa-mir-27b	2401.67829419661	-0.0435269654466492	0.0506152439730839	-0.859957633905625	0.389812396666401	0.579450859909515	ENSG00000207864	microRNA 27b [Source:HGNC Symbol;Acc:HGNC:31614]	miRNA	47.42	95085445	95085541	97	9	q22.32	MIR27B	96
hsa-mir-28	8995.68809832949	0.142600278597211	0.0478746862088811	2.97861542058019	0.00289553952090207	0.014745803115705	ENSG00000207651	microRNA 28 [Source:HGNC Symbol;Acc:HGNC:31615]	miRNA	52.33	188688781	188688866	86	3	q28	MIR28	85
hsa-mir-296	10.9189995398869	-0.127490911509031	0.117734656631904	-1.08286646562897	0.278867698498681	0.464706875285561	ENSG00000284040	microRNA 296 [Source:HGNC Symbol;Acc:HGNC:31617]	miRNA	60	58817615	58817694	80	20	q13.32	MIR296	79
hsa-mir-29a	12411.9890203811	0.176963167408621	0.0541913703281986	3.26552302215058	0.001092621232599	0.00667712975477169	ENSG00000284032	microRNA 29a [Source:HGNC Symbol;Acc:HGNC:31616]	miRNA	32.81	130876747	130876810	64	7	q32.3	MIR29A	63
hsa-mir-29b-1	770.996634725244	0.147346744971785	0.0651160333369813	2.26283355144274	0.0236459518107751	0.0732826172279203	ENSG00000283797	microRNA 29b-1 [Source:HGNC Symbol;Acc:HGNC:31619]	miRNA	39.51	130877459	130877539	81	7	q32.3	MIR29B1	80
hsa-mir-29b-2	904.299647079919	0.123744425897867	0.0619636343535534	1.99704919165656	0.0458198395010032	0.120004341550247	ENSG00000284203	microRNA 29b-2 [Source:HGNC Symbol;Acc:HGNC:31620]	miRNA	39.51	207802443	207802523	81	1	q32.2	MIR29B2	80
hsa-mir-29c	3966.38261912568	0.00285228085355636	0.0693378496358796	0.0411359866008943	0.967187485714028	0.973333043094085	ENSG00000284214	microRNA 29c [Source:HGNC Symbol;Acc:HGNC:31621]	miRNA	44.32	207801852	207801939	88	1	q32.2	MIR29C	87
hsa-mir-301a	34.628392085685	0.0254302242784436	0.0630683048840429	0.403217183737528	0.686788459474761	0.836614501024371	ENSG00000207996	microRNA 301a [Source:HGNC Symbol;Acc:HGNC:31622]	miRNA	40.7	59151136	59151221	86	17	q22	MIR301A	85
hsa-mir-3065	57.4671114835684	-0.00754389141708713	0.145884507404891	-0.0517113952076463	0.958758657326673	0.973333043094085	ENSG00000211563	microRNA 3065 [Source:HGNC Symbol;Acc:HGNC:38234]	miRNA	50.63	81125877	81125955	79	17	q25.3	MIR3065	78
hsa-mir-3074	24.145531474386	0.0845894181992884	0.0811906736967717	1.04186126740628	0.297476003874072	0.489855695002215	ENSG00000207617	microRNA 3074 [Source:HGNC Symbol;Acc:HGNC:38268]	miRNA	54.32	95086014	95086094	81	9	q22.32	MIR3074	80
hsa-mir-30a	431987.861839823	-0.146003371721878	0.0624862073761072	-2.3365695863581	0.0194615754108834	0.0668991654749115	ENSG00000207827	microRNA 30a [Source:HGNC Symbol;Acc:HGNC:31624]	miRNA	53.52	71403551	71403621	71	6	q13	MIR30A	70
hsa-mir-30b	1476.71624703443	-0.162528406442502	0.0607739663744241	-2.67430967794954	0.00748832671634514	0.0308449146854736	ENSG00000207582	microRNA 30b [Source:HGNC Symbol;Acc:HGNC:31625]	miRNA	43.18	134800520	134800607	88	8	q24.22	MIR30B	87
hsa-mir-30c-1	2711.93969667972	-0.221985116896087	0.0550237055583064	-4.03435418686693	5.47526774783342e-05	0.000627374429439246	ENSG00000207962	microRNA 30c-1 [Source:HGNC Symbol;Acc:HGNC:31626]	miRNA	50.56	40757284	40757372	89	1	p34.2	MIR30C1	88
hsa-mir-30c-2	3224.95253407997	-0.220074565549038	0.0532015667265549	-4.13661813157075	3.52461940078373e-05	0.000440577425097966	ENSG00000199094	microRNA 30c-2 [Source:HGNC Symbol;Acc:HGNC:31627]	miRNA	41.67	71376960	71377031	72	6	q13	MIR30C2	71
hsa-mir-30d	23193.4257779198	-0.195740651364533	0.0572493259030574	-3.41909093734987	0.00062830724535796	0.00443037160188305	ENSG00000199153	microRNA 30d [Source:HGNC Symbol;Acc:HGNC:31628]	miRNA	45.71	134804876	134804945	70	8	q24.22	MIR30D	69
hsa-mir-30e	44611.9082031773	-0.0258723726614739	0.042284955220577	-0.611857634151725	0.540631953810783	0.728793074990026	ENSG00000198974	microRNA 30e [Source:HGNC Symbol;Acc:HGNC:31629]	miRNA	51.09	40754355	40754446	92	1	p34.2	MIR30E	91
hsa-mir-31	19.7089056002544	0.35307449212072	0.126293640745332	2.79566326568006	0.0051793333874446	0.0237386113591211	ENSG00000199177	microRNA 31 [Source:HGNC Symbol;Acc:HGNC:31630]	miRNA	50.7	21512115	21512185	71	9	p21.3	MIR31	70
hsa-mir-3170	15.8428228055881	0.157595657546712	0.100331087788666	1.57075599418065	0.116239337320167	0.244013876053786	ENSG00000263399	microRNA 3170 [Source:HGNC Symbol;Acc:HGNC:38282]	miRNA	49.35	98208524	98208600	77	13	q32.2	MIR3170	76
hsa-mir-32	63.6488687329063	0.0656696395766039	0.0546204584272346	1.20229015770875	0.229251128884617	0.399013040780188	ENSG00000207698	microRNA 32 [Source:HGNC Symbol;Acc:HGNC:31631]	miRNA	38.57	109046229	109046298	70	9	q31.3	MIR32	69
hsa-mir-324	79.3410611260591	0.0456423498013321	0.0518478912152445	0.880312559132823	0.378690010823952	0.569069688396649	ENSG00000199053	microRNA 324 [Source:HGNC Symbol;Acc:HGNC:31767]	miRNA	61.45	7223297	7223379	83	17	p13.1	MIR324	82
hsa-mir-326	14.0816467453148	0.132590549636524	0.0772011749080408	1.7174680281027	0.0858936912840569	0.193612828714063	ENSG00000199090	microRNA 326 [Source:HGNC Symbol;Acc:HGNC:31769]	miRNA	64.21	75335092	75335186	95	11	q13.4	MIR326	94
hsa-mir-328	167.69841177414	-0.0659275285034651	0.0598654088102625	-1.1012624788451	0.270782436279003	0.456841533599545	ENSG00000207948	microRNA 328 [Source:HGNC Symbol;Acc:HGNC:31770]	miRNA	68	67202321	67202395	75	16	q22.1	MIR328	74
hsa-mir-330	40.3094602253555	0.175937073111215	0.063898195880695	2.75339656599552	0.00589804042225193	0.0261606631632142	ENSG00000284544	microRNA 330 [Source:HGNC Symbol;Acc:HGNC:31771]	miRNA	60.64	45638994	45639087	94	19	q13.32	MIR330	93
hsa-mir-331	70.3795138981601	0.132075864895768	0.0511160700820121	2.58384231580912	0.00977064537025848	0.037844048969311	ENSG00000199172	microRNA 331 [Source:HGNC Symbol;Acc:HGNC:31772]	miRNA	51.06	95308420	95308513	94	12	q22	MIR331	93
hsa-mir-335	62.5590759902624	-0.0176889802512094	0.126912063703205	-0.139379817292836	0.889150020146227	0.943690733497128	ENSG00000199043	microRNA 335 [Source:HGNC Symbol;Acc:HGNC:31773]	miRNA	38.3	130496111	130496204	94	7	q32.2	MIR335	93
hsa-mir-337	25.8440612714487	-0.0196650518205141	0.0638837887491945	-0.307825384272659	0.75821520500175	0.883513480404581	ENSG00000199151	microRNA 337 [Source:HGNC Symbol;Acc:HGNC:31774]	miRNA	48.39	100874493	100874585	93	14	q32.2	MIR337	92
hsa-mir-338	842.046913066196	-0.185539675783638	0.0780290158324096	-2.37782924472788	0.0174148882365792	0.0606214463931554	ENSG00000283604	microRNA 338 [Source:HGNC Symbol;Acc:HGNC:31775]	miRNA	46.27	81125883	81125949	67	17	q25.3	MIR338	66
hsa-mir-339	85.8728137595568	0.203039107667359	0.0783190843375385	2.59246018240336	0.00952922114054686	0.0374362259092912	ENSG00000199023	microRNA 339 [Source:HGNC Symbol;Acc:HGNC:31776]	miRNA	73.4	1022933	1023026	94	7	p22.3	MIR339	93
hsa-mir-33a	23.8703957173653	0.0718053650532653	0.0833075052440495	0.861931525171848	0.388725199826344	0.579450859909515	ENSG00000207932	microRNA 33a [Source:HGNC Symbol;Acc:HGNC:31634]	miRNA	47.83	41900944	41901012	69	22	q13.2	MIR33A	68
hsa-mir-340	53.8096474873752	0.10636671386725	0.0645506010302288	1.64780361715671	0.0993929765452734	0.218288966968264	ENSG00000198995	microRNA 340 [Source:HGNC Symbol;Acc:HGNC:31777]	miRNA	38.95	180015303	180015397	95	5	q35.3	MIR340	94
hsa-mir-342	349.453434529525	-0.0124775521011534	0.0701317148315316	-0.177915970415477	0.858788968369523	0.922527212115699	ENSG00000199082	microRNA 342 [Source:HGNC Symbol;Acc:HGNC:31778]	miRNA	49.49	100109655	100109753	99	14	q32.2	MIR342	98
hsa-mir-345	25.2528747964306	-0.0392900178303269	0.0800303966605722	-0.49093868667133	0.623469813756463	0.790111515129158	ENSG00000198984	microRNA 345 [Source:HGNC Symbol;Acc:HGNC:31779]	miRNA	60.2	100307859	100307956	98	14	q32.2	MIR345	97
hsa-mir-34a	551.076725120515	-0.0412372397022275	0.0759812782723014	-0.542728954288472	0.587316435636162	0.769104856190212	ENSG00000284357	microRNA 34a [Source:HGNC Symbol;Acc:HGNC:31635]	miRNA	50.91	9151668	9151777	110	1	p36.22	MIR34A	109
hsa-mir-34c	7.68337272357752	0.32297439991705	0.118811386476227	2.71837918482396	0.00656026088810546	0.0281886210035782	ENSG00000207562	microRNA 34c [Source:HGNC Symbol;Acc:HGNC:31637]	miRNA	40.26	111513439	111513515	77	11	q23.1	MIR34C	76
hsa-mir-3605	17.1633922106092	0.023163413708772	0.072854811400152	0.3179393819517	0.750530918860815	0.883513480404581	ENSG00000284154	microRNA 3605 [Source:HGNC Symbol;Acc:HGNC:38922]	miRNA	55	33332393	33332492	100	1	p35.1	MIR3605	99
hsa-mir-361	638.477735855101	0.076139307840456	0.0353941664245158	2.1511823990215	0.0314618057236024	0.0901249643124027	ENSG00000199051	microRNA 361 [Source:HGNC Symbol;Acc:HGNC:31867]	miRNA	41.67	85903636	85903707	72	X	q21.2	MIR361	71
hsa-mir-3613	41.2300447588354	0.00260608510737177	0.0608359674672442	0.0428379002729753	0.965830751657623	0.973333043094085	ENSG00000264864	microRNA 3613 [Source:HGNC Symbol;Acc:HGNC:38964]	miRNA	35.63	49996415	49996501	87	13	q14.2	MIR3613	86
hsa-mir-362	50.5002726415062	0.020724340050429	0.0825929613846514	0.250921382439742	0.801874892368041	0.88917578790811	ENSG00000208015	microRNA 362 [Source:HGNC Symbol;Acc:HGNC:32022]	miRNA	41.54	50008964	50009028	65	X	p11.23	MIR362	64
hsa-mir-363	33.2958009588348	0.00755803428807615	0.100389778734259	0.0752868905915509	0.939986451671861	0.964538336603589	ENSG00000284499	microRNA 363 [Source:HGNC Symbol;Acc:HGNC:32023]	miRNA	41.33	134169378	134169452	75	X	q26.2	MIR363	74
hsa-mir-365a	147.589396054372	0.0377275902903565	0.0735712292595032	0.51280358735454	0.608088720132161	0.781422420730581	ENSG00000199130	microRNA 365a [Source:HGNC Symbol;Acc:HGNC:33692]	miRNA	44.83	14309285	14309371	87	16	p13.12	MIR365A	86
hsa-mir-365b	148.048669734059	0.039120822543004	0.0732225795857621	0.534272662398948	0.593152903162155	0.76942003947921	ENSG00000283978	microRNA 365b [Source:HGNC Symbol;Acc:HGNC:33693]	miRNA	45.05	31575411	31575521	111	17	q11.2	MIR365B	110
hsa-mir-369	8.82357399479916	-0.0720892266248003	0.0800019803793971	-0.901093026484197	0.36753886036957	0.561517703342399	ENSG00000199025	microRNA 369 [Source:HGNC Symbol;Acc:HGNC:31783]	miRNA	37.14	101065598	101065667	70	14	q32.31	MIR369	69
hsa-mir-374a	2112.24795304586	-0.144251534392132	0.0521761013523209	-2.76470511696664	0.00569742744826441	0.0256851237421756	ENSG00000199168	microRNA 374a [Source:HGNC Symbol;Acc:HGNC:31788]	miRNA	31.94	74287286	74287357	72	X	q13.2	MIR374A	71
hsa-mir-374b	159.180284027628	-0.053972087046359	0.0553766177972858	-0.974636754522129	0.329740475227969	0.527201341207509	ENSG00000212027	microRNA 374b [Source:HGNC Symbol;Acc:HGNC:33665]	miRNA	41.67	74218547	74218618	72	X	q13.2	MIR374B	71
hsa-mir-375	107.885365054166	-0.016080290341427	0.136058054156739	-0.118186978647383	0.905919507177971	0.943690733497128	ENSG00000198973	microRNA 375 [Source:HGNC Symbol;Acc:HGNC:31868]	miRNA	67.19	219001645	219001708	64	2	q35	MIR375	63
hsa-mir-378a	1036.30566449634	0.158728243892553	0.079305125723561	2.00148782874189	0.0453398441275387	0.119889010914165	ENSG00000199047	microRNA 378a [Source:HGNC Symbol;Acc:HGNC:31871]	miRNA	53.03	149732825	149732890	66	5	q32	MIR378A	65
hsa-mir-378c	26.8282437085423	0.145221342785784	0.0905734093228311	1.60335515546479	0.108856265759983	0.232057930883685	ENSG00000264803	microRNA 378c [Source:HGNC Symbol;Acc:HGNC:38374]	miRNA	54.32	130962588	130962668	81	10	q26.3	MIR378C	80
hsa-mir-379	261.603353477749	-0.0197575977303784	0.0435296634438896	-0.453888134371777	0.649909344285474	0.808710722527173	ENSG00000199088	microRNA 379 [Source:HGNC Symbol;Acc:HGNC:31872]	miRNA	41.79	101022066	101022132	67	14	q32.31	MIR379	66
hsa-mir-381	17.9650845327352	0.159449001524021	0.0669899971106459	2.38019119870482	0.0173036572026724	0.0606214463931554	ENSG00000199020	microRNA 381 [Source:HGNC Symbol;Acc:HGNC:31874]	miRNA	40	101045920	101045994	75	14	q32.31	MIR381	74
hsa-mir-382	11.2634173110557	-0.0613266851516341	0.0686049073647013	-0.893911055452981	0.371369482150302	0.564235401057088	ENSG00000283170	microRNA 382 [Source:HGNC Symbol;Acc:HGNC:31875]	miRNA	38.16	101054306	101054381	76	14	q32.31	MIR382	75
hsa-mir-409	27.8795447941514	-0.0988325179035854	0.057158837656148	-1.72908550901848	0.0837937922750299	0.193612828714063	ENSG00000199107	microRNA 409 [Source:HGNC Symbol;Acc:HGNC:32055]	miRNA	53.16	101065300	101065378	79	14	q32.31	MIR409	78
hsa-mir-423	388.270378960272	0.0499029981679282	0.036961384394753	1.35013877280561	0.17697147335574	0.33333667926595	ENSG00000283935	microRNA 423 [Source:HGNC Symbol;Acc:HGNC:31880]	miRNA	52.13	30117079	30117172	94	17	q11.2	MIR423	93
hsa-mir-424	938.507125233528	-0.0300392989399263	0.0729835413821663	-0.411590043056837	0.680639930879306	0.835607057999148	ENSG00000284231	microRNA 424 [Source:HGNC Symbol;Acc:HGNC:31881]	miRNA	51.02	134546614	134546711	98	X	q26.3	MIR424	97
hsa-mir-425	229.048009496132	0.0627987333517461	0.0874697083394615	0.7179483565674	0.47278913015488	0.659984826358335	ENSG00000199032	microRNA 425 [Source:HGNC Symbol;Acc:HGNC:31882]	miRNA	57.47	49020148	49020234	87	3	p21.31	MIR425	86
hsa-mir-429	84.6226393293046	-0.00281508689148324	0.0842126878423715	-0.0334282987945057	0.973333043094085	0.973333043094085	ENSG00000198976	microRNA 429 [Source:HGNC Symbol;Acc:HGNC:13784]	miRNA	57.83	1169005	1169087	83	1	p36.33	MIR429	82
hsa-mir-431	9.37152189231209	-0.243816346797054	0.0821817539129738	-2.96679415062427	0.00300922357362977	0.0150461178681489	ENSG00000208001	microRNA 431 [Source:HGNC Symbol;Acc:HGNC:32027]	miRNA	58.77	100881007	100881120	114	14	q32.2	MIR431	113
hsa-mir-450a-1	21.6298889253572	0.206142785331857	0.0680488342731842	3.02933602806905	0.0024509190884034	0.0132157401825674	ENSG00000199132	microRNA 450a-1 [Source:HGNC Symbol;Acc:HGNC:28008]	miRNA	27.47	134540341	134540431	91	X	q26.3	MIR450A1	90
hsa-mir-450a-2	21.5107123027682	0.107125473776486	0.0691104838159819	1.55006111752487	0.121126847392762	0.250450248368493	ENSG00000207755	microRNA 450a-2 [Source:HGNC Symbol;Acc:HGNC:32137]	miRNA	29	134540508	134540607	100	X	q26.3	MIR450A2	99
hsa-mir-450b	69.2982368032958	0.0378966715747496	0.0724492521280814	0.523078851217856	0.600919382175485	0.775834883090414	ENSG00000216001	microRNA 450b [Source:HGNC Symbol;Acc:HGNC:33642]	miRNA	28.21	134540185	134540262	78	X	q26.3	MIR450B	77
hsa-mir-451a	1654.2387082358	-0.560149024405045	0.0613172328980523	-9.13526259960823	6.52482275603398e-20	2.99054376318224e-18	ENSG00000284565	microRNA 451a [Source:HGNC Symbol;Acc:HGNC:32053]	miRNA	41.67	28861369	28861440	72	17	q11.2	MIR451A	71
hsa-mir-452	156.458871260522	-0.184673844422162	0.108514758317776	-1.70183159678024	0.0887869415468091	0.198507389637175	ENSG00000283751	microRNA 452 [Source:HGNC Symbol;Acc:HGNC:32054]	miRNA	41.18	151959628	151959712	85	X	q28	MIR452	84
hsa-mir-454	25.466764911026	0.152486153182349	0.0627132626242601	2.43148174407627	0.0150372060914542	0.0551364223353322	ENSG00000211514	microRNA 454 [Source:HGNC Symbol;Acc:HGNC:33137]	miRNA	39.13	59137758	59137872	115	17	q22	MIR454	114
hsa-mir-455	1609.78241256819	-0.105486108755795	0.072828728828479	-1.44841342767671	0.147501461694903	0.285654239197875	ENSG00000207726	microRNA 455 [Source:HGNC Symbol;Acc:HGNC:32344]	miRNA	54.17	114209434	114209529	96	9	q32	MIR455	95
hsa-mir-4662a	45.7493588216166	-0.193654868884045	0.0987131924009156	-1.96179319272273	0.0497865665468012	0.127956128975424	ENSG00000283609	microRNA 4662a [Source:HGNC Symbol;Acc:HGNC:41826]	miRNA	32.84	124821985	124822051	67	8	q24.13	MIR4662A	66
hsa-mir-4668	13.0855530013385	-0.0868093422849772	0.0844266380150655	-1.02822218586374	0.30384532459493	0.497365858711939	ENSG00000266315	microRNA 4668 [Source:HGNC Symbol;Acc:HGNC:41545]	miRNA	30	111932100	111932169	70	9	q31.3	MIR4668	69
hsa-mir-4677	18.9377420783877	0.164371890578345	0.06574422146789	2.5001724396208	0.0124132868074427	0.0461304577303614	ENSG00000265201	microRNA 4677 [Source:HGNC Symbol;Acc:HGNC:41844]	miRNA	46.25	243346176	243346255	80	1	q43	MIR4677	79
hsa-mir-4772	12.3965595877786	-0.0465337380334157	0.0866962632995401	-0.536744448519531	0.59144414860782	0.76942003947921	ENSG00000264764	microRNA 4772 [Source:HGNC Symbol;Acc:HGNC:41741]	miRNA	48.72	102432289	102432366	78	2	q12.1	MIR4772	77
hsa-mir-483	6.65134611658455	0.422093944562727	0.135092827260455	3.12447339449741	0.00178123629403162	0.0106486952360586	ENSG00000207805	microRNA 483 [Source:HGNC Symbol;Acc:HGNC:32340]	miRNA	60.53	2134134	2134209	76	11	p15.5	MIR483	75
hsa-mir-484	197.057561495073	-0.0315633934850418	0.0489798700329616	-0.644415623475538	0.519305956052656	0.703493290219115	ENSG00000283736	microRNA 484 [Source:HGNC Symbol;Acc:HGNC:32341]	miRNA	59.49	15643294	15643372	79	16	p13.11	MIR484	78
hsa-mir-486-1	190.827761703403	-0.427518278687151	0.0533489918788064	-8.01361494624584	1.11385065232809e-15	4.3758418484318e-14	ENSG00000274705	microRNA 486-1 [Source:HGNC Symbol;Acc:HGNC:32342]	miRNA	63.24	41660441	41660508	68	8	p11.21	MIR486-1	67
hsa-mir-486-2	190.968991735754	-0.386500517833301	0.050919468570411	-7.59042717224849	3.18852559154756e-14	1.09605567209448e-12	ENSG00000283450	microRNA 486-2 [Source:HGNC Symbol;Acc:HGNC:50213]	miRNA	64.06	41660444	41660507	64	8	p11.21	MIR486-2	63
hsa-mir-489	9.14188227016593	-0.381331770159227	0.0984123724607237	-3.8748356596262	0.000106696681033412	0.00108672545496994	ENSG00000207656	microRNA 489 [Source:HGNC Symbol;Acc:HGNC:32074]	miRNA	47.62	93483936	93484019	84	7	q21.3	MIR489	83
hsa-mir-493	10.3823964365955	0.0210924431603477	0.076136684987685	0.277033905058506	0.781754072137553	0.886199009909758	ENSG00000207989	microRNA 493 [Source:HGNC Symbol;Acc:HGNC:32082]	miRNA	53.93	100869060	100869148	89	14	q32.2	MIR493	88
hsa-mir-495	9.0509273536969	-0.275367063968569	0.0787648242226164	-3.49606650794125	0.000472170997318855	0.00350937903412663	ENSG00000207743	microRNA 495 [Source:HGNC Symbol;Acc:HGNC:32085]	miRNA	37.8	101033755	101033836	82	14	q32.31	MIR495	81
hsa-mir-497	73.2222099637837	-0.101788105923419	0.0801193296080932	-1.27045628590902	0.203922144694389	0.366526730659849	ENSG00000284027	microRNA 497 [Source:HGNC Symbol;Acc:HGNC:32088]	miRNA	66.96	7017911	7018022	112	17	p13.1	MIR497	111
hsa-mir-500a	712.722296236125	0.020585083363826	0.0566939186133696	0.363091560211391	0.716536489013352	0.860469582876296	ENSG00000207785	microRNA 500a [Source:HGNC Symbol;Acc:HGNC:32134]	miRNA	55.95	50008431	50008514	84	X	p11.23	MIR500A	83
hsa-mir-500b	18.4976937616137	0.0545866373972322	0.0744134429559142	0.733558819870379	0.463217666647108	0.656622981071932	ENSG00000239057	microRNA 500b [Source:HGNC Symbol;Acc:HGNC:38223]	miRNA	55.7	50010672	50010750	79	X	p11.23	MIR500B	78
hsa-mir-501	178.121268073393	-0.00897844777519975	0.0750280924614702	-0.119667813490134	0.904746298205221	0.943690733497128	ENSG00000211538	microRNA 501 [Source:HGNC Symbol;Acc:HGNC:32135]	miRNA	53.57	50009722	50009805	84	X	p11.23	MIR501	83
hsa-mir-502	34.5883134520616	-0.0204221542153013	0.0655350880796986	-0.311621679526324	0.755328056234823	0.883513480404581	ENSG00000272080	microRNA 502 [Source:HGNC Symbol;Acc:HGNC:32136]	miRNA	55.81	50014598	50014683	86	X	p11.23	MIR502	85
hsa-mir-503	85.8876800010971	-0.0103964500615194	0.0826107522218218	-0.125848630861071	0.899851745898934	0.943690733497128	ENSG00000208005	microRNA 503 [Source:HGNC Symbol;Acc:HGNC:32138]	miRNA	59.15	134546328	134546398	71	X	q26.3	MIR503	70
hsa-mir-505	139.663029542968	0.0555295305565483	0.0503386947043136	1.103118205244	0.269975835868616	0.456841533599545	ENSG00000207633	microRNA 505 [Source:HGNC Symbol;Acc:HGNC:32140]	miRNA	52.38	139924148	139924231	84	X	q27.1	MIR505	83
hsa-mir-508	47.7977753574528	-0.030312802353582	0.0810809040432252	-0.373858712002296	0.708509435640494	0.854561819303228	ENSG00000207589	microRNA 508 [Source:HGNC Symbol;Acc:HGNC:32145]	miRNA	45.22	147236913	147237027	115	X	q27.3	MIR508	114
hsa-mir-509-3	8.23823202563867	0.00971125605530837	0.0946557254382195	0.102595548344794	0.918283976102729	0.948897400271882	ENSG00000212014	microRNA 509-3 [Source:HGNC Symbol;Acc:HGNC:33675]	miRNA	42.67	147259652	147259726	75	X	q27.3	MIR509-3	74
hsa-mir-511	20.1763043218778	0.243620388554276	0.101680840424857	2.39593209041496	0.0165781614905985	0.059945972686688	ENSG00000207938	microRNA 511 [Source:HGNC Symbol;Acc:HGNC:32077]	miRNA	39.08	17845107	17845193	87	10	p12.33	MIR511	86
hsa-mir-514a-1	13.5148299480284	-0.130897146637776	0.0902206831225515	-1.45085519314868	0.146820186918223	0.285654239197875	ENSG00000207868	microRNA 514a-1 [Source:HGNC Symbol;Acc:HGNC:32148]	miRNA	39.8	147279247	147279344	98	X	q27.3	MIR514A1	97
hsa-mir-514a-2	13.6709423916256	0.091394165669489	0.0945055152087412	0.967077587669037	0.333505248602568	0.530138400957839	ENSG00000207866	microRNA 514a-2 [Source:HGNC Symbol;Acc:HGNC:32149]	miRNA	40.91	147281943	147282030	88	X	q27.3	MIR514A2	87
hsa-mir-532	2136.1703593696	0.0750766400367444	0.0504436584201094	1.48832662792782	0.136664775902123	0.274327104913021	ENSG00000207758	microRNA 532 [Source:HGNC Symbol;Acc:HGNC:32795]	miRNA	53.85	50003148	50003238	91	X	p11.23	MIR532	90
hsa-mir-539	9.80171027712055	-0.186492190380834	0.0846111198549972	-2.20410970449789	0.027516629830296	0.0812795334258278	ENSG00000202560	microRNA 539 [Source:HGNC Symbol;Acc:HGNC:32529]	miRNA	30.77	101047321	101047398	78	14	q32.31	MIR539	77
hsa-mir-542	915.941494936161	0.0269674957711886	0.0670518145617471	0.402188903424152	0.687545008114574	0.836614501024371	ENSG00000207784	microRNA 542 [Source:HGNC Symbol;Acc:HGNC:32534]	miRNA	47.42	134541341	134541437	97	X	q26.3	MIR542	96
hsa-mir-574	145.425719122992	0.113862297424902	0.0586114429016126	1.94266327167606	0.0520568566732441	0.132276333450081	ENSG00000207944	microRNA 574 [Source:HGNC Symbol;Acc:HGNC:32830]	miRNA	65.62	38868032	38868127	96	4	p14	MIR574	95
hsa-mir-576	34.3370868609681	0.0592785072918372	0.0594772767460763	0.996658060605436	0.318930513315377	0.518969770187743	ENSG00000207988	microRNA 576 [Source:HGNC Symbol;Acc:HGNC:32832]	miRNA	36.73	109488698	109488795	98	4	q25	MIR576	97
hsa-mir-577	65.8569529412435	-0.16285874526982	0.164386171334067	-0.990708305620537	0.321828034287694	0.520604173112446	ENSG00000207931	microRNA 577 [Source:HGNC Symbol;Acc:HGNC:32833]	miRNA	39.58	114656759	114656854	96	4	q26	MIR577	95
hsa-mir-582	898.630202553092	0.296138084530724	0.14348519859566	2.06389291320033	0.0390278708269997	0.107326644774249	ENSG00000202601	microRNA 582 [Source:HGNC Symbol;Acc:HGNC:32838]	miRNA	35.71	59703606	59703703	98	5	q12.1	MIR582	97
hsa-mir-584	118.272730053177	-0.194780683686018	0.0849903503740538	-2.29179763148125	0.0219173234229661	0.0732826172279203	ENSG00000207714	microRNA 584 [Source:HGNC Symbol;Acc:HGNC:32840]	miRNA	53.61	149062313	149062409	97	5	q32	MIR584	96
hsa-mir-589	108.038801433694	0.104205964816858	0.0581111560932565	1.79321789175265	0.0729380903065855	0.172913576157853	ENSG00000207973	microRNA 589 [Source:HGNC Symbol;Acc:HGNC:32845]	miRNA	62.63	5495819	5495917	99	7	p22.1	MIR589	98
hsa-mir-590	52.154986953445	0.038199995009178	0.0584509240210002	0.653539625745754	0.513408452030996	0.698947150042198	ENSG00000207741	microRNA 590 [Source:HGNC Symbol;Acc:HGNC:32846]	miRNA	35.05	74191198	74191294	97	7	q11.23	MIR590	96
hsa-mir-592	53.0712968055205	-0.458126176023589	0.14805571405712	-3.09428230407131	0.00197289661789883	0.0113030535400454	ENSG00000207692	microRNA 592 [Source:HGNC Symbol;Acc:HGNC:32848]	miRNA	45.36	127058088	127058184	97	7	q31.33	MIR592	96
hsa-mir-598	53.5505383834412	0.038442760259888	0.109110441327783	0.35232888614574	0.724591627261969	0.866359554334963	ENSG00000207600	microRNA 598 [Source:HGNC Symbol;Acc:HGNC:32854]	miRNA	53.61	11035206	11035302	97	8	p23.1	MIR598	96
hsa-mir-599	5.40197770278062	-0.153858453065568	0.105123163723129	-1.46360181349561	0.14330277677702	0.281487597240575	ENSG00000207804	microRNA 599 [Source:HGNC Symbol;Acc:HGNC:32855]	miRNA	42.11	99536636	99536730	95	8	q22.2	MIR599	94
hsa-mir-615	25.5110969007492	0.0745847856153301	0.0803966310555687	0.927710336068417	0.353557845443518	0.547419743445646	ENSG00000207571	microRNA 615 [Source:HGNC Symbol;Acc:HGNC:32871]	miRNA	70.83	54033950	54034045	96	12	q13.13	MIR615	95
hsa-mir-616	14.3550284972279	0.0369795126860018	0.0751141702377177	0.49231073935811	0.622499689301218	0.790111515129158	ENSG00000208028	microRNA 616 [Source:HGNC Symbol;Acc:HGNC:32872]	miRNA	40.21	57519163	57519259	97	12	q13.3	MIR616	96
hsa-mir-625	234.526525772873	0.363334994794729	0.0893544613121071	4.06622108688712	4.77816090185564e-05	0.000571301846961	ENSG00000207781	microRNA 625 [Source:HGNC Symbol;Acc:HGNC:32881]	miRNA	48.24	65471102	65471186	85	14	q23.3	MIR625	84
hsa-mir-628	113.482956767523	-0.099569807225418	0.0754152911439034	-1.3202867179207	0.186739308417895	0.34373926095334	ENSG00000283891	microRNA 628 [Source:HGNC Symbol;Acc:HGNC:32884]	miRNA	41.05	55372940	55373034	95	15	q21.3	MIR628	94
hsa-mir-629	184.856795715727	0.0519131255000997	0.0693087215015087	0.749012885758824	0.453849438877114	0.651560253641397	ENSG00000207965	microRNA 629 [Source:HGNC Symbol;Acc:HGNC:32885]	miRNA	59.79	70079372	70079468	97	15	q23	MIR629	96
hsa-mir-652	43.2551594780108	0.0285745011723862	0.0573693967988311	0.498079163575386	0.618428246126953	0.790111515129158	ENSG00000208013	microRNA 652 [Source:HGNC Symbol;Acc:HGNC:32908]	miRNA	50	110055329	110055426	98	X	q23	MIR652	97
hsa-mir-653	182.576915143826	-0.330356781509316	0.0998469524245095	-3.30863159553203	0.000937531135591478	0.00595708456226591	ENSG00000208014	microRNA 653 [Source:HGNC Symbol;Acc:HGNC:32909]	miRNA	36.46	93482760	93482855	96	7	q21.3	MIR653	95
hsa-mir-654	13.9735271372229	0.0674233147861166	0.0714148911694428	0.944107225846559	0.345114857198634	0.539241964372865	ENSG00000207934	microRNA 654 [Source:HGNC Symbol;Acc:HGNC:32910]	miRNA	53.09	101040219	101040299	81	14	q32.31	MIR654	80
hsa-mir-660	101.3668314359	0.0833742203693253	0.0630136632642437	1.3231133701861	0.185797679056323	0.34373926095334	ENSG00000207970	microRNA 660 [Source:HGNC Symbol;Acc:HGNC:32916]	miRNA	49.48	50013241	50013337	97	X	p11.23	MIR660	96
hsa-mir-664a	97.6242463691673	-0.0214292999256677	0.0681165229213578	-0.314597677723632	0.753067142610117	0.883513480404581	ENSG00000281696	microRNA 664a [Source:HGNC Symbol;Acc:HGNC:35370]	miRNA	31.71	220200538	220200619	82	1	q41	MIR664A	81
hsa-mir-664b	13.7932853782567	-0.0375892058292015	0.0772626605117265	-0.486511926721659	0.626604251285132	0.790441142676198	ENSG00000284450	microRNA 664b [Source:HGNC Symbol;Acc:HGNC:43501]	miRNA	42.62	154768596	154768656	61	X	q28	MIR664B	60
hsa-mir-671	12.3051520704007	0.195464202718562	0.072705087182717	2.68845290326571	0.00717839610585433	0.0303701373709222	ENSG00000284191	microRNA 671 [Source:HGNC Symbol;Acc:HGNC:33134]	miRNA	63.56	151238421	151238538	118	7	q36.1	MIR671	117
hsa-mir-675	60.924853042779	-0.0371684414950862	0.143530468214184	-0.258958546972908	0.795667224449349	0.88917578790811	ENSG00000284010	microRNA 675 [Source:HGNC Symbol;Acc:HGNC:33351]	miRNA	68.49	1996759	1996831	73	11	p15.5	MIR675	72
hsa-mir-7-1	45.0952107059915	0.0628340083529574	0.0681202038133366	0.922399006983824	0.356320487551893	0.547419743445646	ENSG00000284179	microRNA 7-1 [Source:HGNC Symbol;Acc:HGNC:31638]	miRNA	41.82	83969748	83969857	110	9	q21.32	MIR7-1	109
hsa-mir-708	209.955209272961	0.48191609874811	0.136252180075038	3.53694229686971	0.000404788094407076	0.00309213127672072	ENSG00000211997	microRNA 708 [Source:HGNC Symbol;Acc:HGNC:33654]	miRNA	48.86	79402022	79402109	88	11	q14.1	MIR708	87
hsa-mir-744	76.6244899589346	0.0150100017847247	0.0593235425360964	0.25301930975534	0.800253291562822	0.88917578790811	ENSG00000266297	microRNA 744 [Source:HGNC Symbol;Acc:HGNC:33658]	miRNA	54.08	12081899	12081996	98	17	p12	MIR744	97
hsa-mir-758	10.0320836230942	-0.021462745860583	0.0779583163527535	-0.275310535998061	0.783077670574805	0.886199009909758	ENSG00000211582	microRNA 758 [Source:HGNC Symbol;Acc:HGNC:33133]	miRNA	48.86	101026020	101026107	88	14	q32.31	MIR758	87
hsa-mir-766	14.7889359773038	0.126314077410075	0.0734684741984751	1.71929632115181	0.0855604294995498	0.193612828714063	ENSG00000211578	microRNA 766 [Source:HGNC Symbol;Acc:HGNC:33139]	miRNA	55.86	119646738	119646848	111	X	q24	MIR766	110
hsa-mir-769	37.0292683798319	0.010929227920479	0.0492298201049102	0.22200422218055	0.824310596520036	0.90674165617204	ENSG00000211580	microRNA 769 [Source:HGNC Symbol;Acc:HGNC:33138]	miRNA	61.86	46018932	46019049	118	19	q13.32	MIR769	117
hsa-mir-874	42.8200976763336	-0.0329014195779772	0.0863968580155438	-0.38081731597297	0.703338809435854	0.852062434338589	ENSG00000216009	microRNA 874 [Source:HGNC Symbol;Acc:HGNC:33643]	miRNA	69.23	137647572	137647649	78	5	q31.2	MIR874	77
hsa-mir-885	30.256817125647	-0.312708254261328	0.137704649373523	-2.27086199110902	0.0231553338072467	0.0732826172279203	ENSG00000216135	microRNA 885 [Source:HGNC Symbol;Acc:HGNC:33659]	miRNA	58.11	10394489	10394562	74	3	p25.3	MIR885	73
hsa-mir-887	13.5263601024354	0.0217813516066921	0.0852481343432099	0.255505317207297	0.79833283733487	0.88917578790811	ENSG00000216077	microRNA 887 [Source:HGNC Symbol;Acc:HGNC:33661]	miRNA	55.7	15935182	15935260	79	5	p15.1	MIR887	78
hsa-mir-889	9.54197127529941	0.0539823520899246	0.0780979440606866	0.691213485056369	0.489431390692935	0.677052340228358	ENSG00000216099	microRNA 889 [Source:HGNC Symbol;Acc:HGNC:33651]	miRNA	35.44	101047901	101047979	79	14	q32.31	MIR889	78
hsa-mir-891a	20.053807071188	-0.142959642069391	0.118531679739779	-1.20608804653102	0.227783543345139	0.398983913502632	ENSG00000216056	microRNA 891a [Source:HGNC Symbol;Acc:HGNC:33635]	miRNA	43.04	146027794	146027872	79	X	q27.3	MIR891A	78
hsa-mir-9-1	450.03754053097	0.469314015155706	0.0330505286901316	14.1998943362088	9.17506474452618e-46	1.26157140237235e-43	ENSG00000207933	microRNA 9-1 [Source:HGNC Symbol;Acc:HGNC:31641]	miRNA	40.45	156420341	156420429	89	1	q22	MIR9-1	88
hsa-mir-9-2	449.754431996446	0.450671585246702	0.0336802713020688	13.3808775233654	7.82184134829877e-41	5.37751592695541e-39	ENSG00000284447	microRNA 9-2 [Source:HGNC Symbol;Acc:HGNC:31642]	miRNA	36.78	88666853	88666939	87	5	q14.3	MIR9-2	86
hsa-mir-9-3	452.458793913081	0.450862657577316	0.0328260279337224	13.734913602329	6.27308576400361e-43	5.75032861700331e-41	ENSG00000284329	microRNA 9-3 [Source:HGNC Symbol;Acc:HGNC:31646]	miRNA	44.44	89368017	89368106	90	15	q26.1	MIR9-3	89
hsa-mir-92a-1	6453.58836915473	0.202061830509221	0.0582146852254841	3.47097694897037	0.000518568513116848	0.00375279845018771	ENSG00000283705	microRNA 92a-1 [Source:HGNC Symbol;Acc:HGNC:31643]	miRNA	48.72	91351314	91351391	78	13	q31.3	MIR92A1	77
hsa-mir-92a-2	5939.67626087628	0.208381630429093	0.0578406559501433	3.60268442682793	0.000314947795345541	0.00262456496121284	ENSG00000284538	microRNA 92a-2 [Source:HGNC Symbol;Acc:HGNC:31644]	miRNA	45.33	134169538	134169612	75	X	q26.2	MIR92A2	74
hsa-mir-92b	123.886601827738	0.188788838325939	0.0789453472040598	2.3913865099352	0.0167848723522726	0.059945972686688	ENSG00000284586	microRNA 92b [Source:HGNC Symbol;Acc:HGNC:32920]	miRNA	75	155195177	155195272	96	1	q22	MIR92B	95
hsa-mir-93	6344.92328341684	0.0190352697944235	0.0416043726590492	0.457530508882296	0.647289778630513	0.808710722527173	ENSG00000207757	microRNA 93 [Source:HGNC Symbol;Acc:HGNC:31645]	miRNA	60	100093768	100093847	80	7	q22.1	MIR93	79
hsa-mir-96	9.78157817377796	0.365150867913264	0.0774697670717292	4.71346283480072	2.4354216122645e-06	4.18588089607961e-05	ENSG00000199158	microRNA 96 [Source:HGNC Symbol;Acc:HGNC:31648]	miRNA	47.44	129774692	129774769	78	7	q32.2	MIR96	77
hsa-mir-98	155.44404168731	-0.0630196768799575	0.0545509995768274	-1.15524330202608	0.247990806839133	0.428914917489066	ENSG00000271886	microRNA 98 [Source:HGNC Symbol;Acc:HGNC:31649]	miRNA	42.86	53556223	53556341	119	X	p11.22	MIR98	118
hsa-mir-99a	1570.92743208087	0.1198411762991	0.0818075386489993	1.46491604903659	0.142943823562365	0.281487597240575	ENSG00000207638	microRNA 99a [Source:HGNC Symbol;Acc:HGNC:31650]	miRNA	53.09	16539089	16539169	81	21	q21.1	MIR99A	80
hsa-mir-99b	86515.2574511568	-0.0659068261561592	0.0475428740364907	-1.3862608748805	0.165667259166861	0.316378446325602	ENSG00000207550	microRNA 99b [Source:HGNC Symbol;Acc:HGNC:31651]	miRNA	67.14	51692612	51692681	70	19	q13.41	MIR99B	69
