# Supplementary material for: Oncogenic Role of miR-217 During Clear Cell Renal Carcinoma Progression
Source: Front Oncol. 2022 Jul 22;12:934711. doi: 10.3389/fonc.2022.934711 (PMC9354686; doi:10.3389/fonc.2022.934711)
Supplement: Supplementary Material S3 — Differential expression values for all combinations between four stages of ccRC and non-tumor. This zip file contains 20 differential expression analyses, including log2 fold change value, p-value, adjusted p-value, and B-statistic for each gene. BioMart annotation in every gene is included for better use. [file DataSheet_3.zip › DEGS/res-mir-stage4_stage2.tsv]

mirbase_id	baseMean	log2FoldChange	lfcSE	stat	pvalue	padj	ensembl_gene_id	description	gene_biotype	gcContent	start_position	end_position	transcript_length	chr	band	gene_name	geneLength
hsa-let-7a-1	19645.6939959555	-0.308896161704667	0.0394821503043811	-7.82369144849718	5.129644740495e-15	9.35594859900973e-14	ENSG00000199165	microRNA let-7a-1 [Source:HGNC Symbol;Acc:HGNC:31476]	miRNA	42.5	94175957	94176036	80	9	q22.32	MIRLET7A1	79
hsa-let-7a-2	19602.2417156118	-0.307989986267132	0.0394039720340972	-7.8162167509565	5.44346100306021e-15	9.35594859900973e-14	ENSG00000198975	microRNA let-7a-2 [Source:HGNC Symbol;Acc:HGNC:31477]	miRNA	40.28	122146522	122146593	72	11	q24.1	MIRLET7A2	71
hsa-let-7a-3	19752.4927420994	-0.309830781316998	0.0395041281188844	-7.84299758203972	4.39916465091495e-15	8.64121627858294e-14	ENSG00000283990	microRNA let-7a-3 [Source:HGNC Symbol;Acc:HGNC:31478]	miRNA	45.95	46112749	46112822	74	22	q13.31	MIRLET7A3	73
hsa-let-7b	34556.243820222	-0.0524099545522161	0.074430183980055	-0.704149200628878	0.481339862796326	0.573023646186103	ENSG00000284520	microRNA let-7b [Source:HGNC Symbol;Acc:HGNC:31479]	miRNA	53.01	46113686	46113768	83	22	q13.31	MIRLET7B	82
hsa-let-7c	4906.65888253964	-0.125419133197282	0.0976356988384575	-1.28456225222286	0.198945296630797	0.305642215494241	ENSG00000199030	microRNA let-7c [Source:HGNC Symbol;Acc:HGNC:31480]	miRNA	47.62	16539828	16539911	84	21	q21.1	MIRLET7C	83
hsa-let-7d	1409.82374179035	0.0580055396167369	0.0531242218277867	1.09188497489477	0.274883662651477	0.385678608312021	ENSG00000199133	microRNA let-7d [Source:HGNC Symbol;Acc:HGNC:31481]	miRNA	48.28	94178834	94178920	87	9	q22.32	MIRLET7D	86
hsa-let-7e	2885.35252670614	-0.379696176392972	0.0634364729445766	-5.98545535034248	2.15785313153854e-09	1.85440503491593e-08	ENSG00000198972	microRNA let-7e [Source:HGNC Symbol;Acc:HGNC:31482]	miRNA	56.96	51692786	51692864	79	19	q13.41	MIRLET7E	78
hsa-let-7f-1	8695.79811408617	-0.480588320597762	0.0677048278592838	-7.09828731263604	1.26312384660222e-12	1.66502299501891e-11	ENSG00000199072	microRNA let-7f-1 [Source:HGNC Symbol;Acc:HGNC:31483]	miRNA	40.23	94176347	94176433	87	9	q22.32	MIRLET7F1	86
hsa-let-7f-2	8825.09457771092	-0.483395423187283	0.0681708297790156	-7.09094233933004	1.33201839601513e-12	1.66502299501891e-11	ENSG00000208012	microRNA let-7f-2 [Source:HGNC Symbol;Acc:HGNC:31484]	miRNA	42.17	53557192	53557274	83	X	p11.22	MIRLET7F2	82
hsa-let-7g	1552.66631696841	-0.172444953044545	0.0555361026822216	-3.10509640965046	0.00190217012892993	0.00539275036552301	ENSG00000199150	microRNA let-7g [Source:HGNC Symbol;Acc:HGNC:31485]	miRNA	50	52268278	52268361	84	3	p21.2	MIRLET7G	83
hsa-let-7i	1245.5584854292	0.220497324661863	0.0635970372269392	3.4671005800953	0.000526104989264626	0.00172236752437824	ENSG00000199179	microRNA let-7i [Source:HGNC Symbol;Acc:HGNC:31486]	miRNA	53.57	62603686	62603769	84	12	q14.1	MIRLET7I	83
hsa-mir-1-1	13.7041219461393	-0.0137900937960624	0.102552836309071	-0.134468185302083	0.893032367029314	0.916357839302467	ENSG00000199017	microRNA 1-1 [Source:HGNC Symbol;Acc:HGNC:31499]	miRNA	36.62	62554306	62554376	71	20	q13.33	MIR1-1	70
hsa-mir-1-2	14.4158419615376	0.0254630302282842	0.101771134726708	0.250198941936352	0.802433503453217	0.845475913600133	ENSG00000284453	microRNA 1-2 [Source:HGNC Symbol;Acc:HGNC:31500]	miRNA	34.12	21829004	21829088	85	18	q11.2	MIR1-2	84
hsa-mir-100	9449.05485171915	0.430113085024929	0.145565353587155	2.95477649334603	0.00312895639919962	0.00860463009779894	ENSG00000207994	microRNA 100 [Source:HGNC Symbol;Acc:HGNC:31487]	miRNA	46.25	122152229	122152308	80	11	q24.1	MIR100	79
hsa-mir-101-1	15747.7919563469	-0.378418113035067	0.0601406663214384	-6.29221683398894	3.12963889527831e-10	2.80263747806692e-09	ENSG00000199135	microRNA 101-1 [Source:HGNC Symbol;Acc:HGNC:31488]	miRNA	45.33	65058434	65058508	75	1	p31.3	MIR101-1	74
hsa-mir-101-2	15797.2275264559	-0.380886347073246	0.0598105311872496	-6.36821542147486	1.91240196735889e-10	1.92570183363402e-09	ENSG00000199065	microRNA 101-2 [Source:HGNC Symbol;Acc:HGNC:31489]	miRNA	40.51	4850297	4850375	79	9	p24.1	MIR101-2	78
hsa-mir-103a-1	13997.9096105348	-0.151979531602136	0.0468121244215727	-3.24658479998609	0.001167986467339	0.00362870291440604	ENSG00000199035	microRNA 103a-1 [Source:HGNC Symbol;Acc:HGNC:31490]	miRNA	48.72	168560896	168560973	78	5	q34	MIR103A1	77
hsa-mir-103a-2	14013.2154941737	-0.147126275444493	0.0466677252359725	-3.15263438919634	0.00161804323094156	0.00478453643557989	ENSG00000199024	microRNA 103a-2 [Source:HGNC Symbol;Acc:HGNC:31491]	miRNA	44.87	3917494	3917571	78	20	p13	MIR103A2	77
hsa-mir-106a	44.1884852709593	0.0264254060626163	0.0939907747397423	0.281148933347847	0.778596170730114	0.823515180579928	ENSG00000284157	microRNA 106a [Source:HGNC Symbol;Acc:HGNC:31494]	miRNA	41.98	134170198	134170278	81	X	q26.2	MIR106A	80
hsa-mir-106b	774.346040078483	0.245226336978631	0.0488321128991696	5.02182523793274	5.11827440780708e-07	3.12783436032655e-06	ENSG00000208036	microRNA 106b [Source:HGNC Symbol;Acc:HGNC:31495]	miRNA	60.98	100093993	100094074	82	7	q22.1	MIR106B	81
hsa-mir-107	127.740291719514	-0.154611417758465	0.0658903692490345	-2.34649493576378	0.0189509237419229	0.0437941515044437	ENSG00000198997	microRNA 107 [Source:HGNC Symbol;Acc:HGNC:31496]	miRNA	46.91	89592747	89592827	81	10	q23.31	MIR107	80
hsa-mir-10a	83382.7588411042	-0.514545666260669	0.100716552394147	-5.10884908219488	3.24127113247803e-07	2.07290595681734e-06	ENSG00000284038	microRNA 10a [Source:HGNC Symbol;Acc:HGNC:31497]	miRNA	39.09	48579838	48579947	110	17	q21.32	MIR10A	109
hsa-mir-10b	484505.71483737	-0.663963278100962	0.0954599662561841	-6.95541077732101	3.51536208992003e-12	4.20315032490439e-11	ENSG00000207744	microRNA 10b [Source:HGNC Symbol;Acc:HGNC:31498]	miRNA	40	176150303	176150412	110	2	q31.1	MIR10B	109
hsa-mir-1180	21.3002621446889	-0.26087447790723	0.115670951101992	-2.2553154047917	0.0241135383737515	0.0546416752113329	ENSG00000221540	microRNA 1180 [Source:HGNC Symbol;Acc:HGNC:35261]	miRNA	69.57	19344506	19344574	69	17	p11.2	MIR1180	68
hsa-mir-122	46.1988270326284	0.0221226612277688	0.173634092969493	0.127409662753591	0.898616168797939	0.918659652116852	ENSG00000284440	microRNA 122 [Source:HGNC Symbol;Acc:HGNC:31501]	miRNA	43.53	58451074	58451158	85	18	q21.31	MIR122	84
hsa-mir-1247	19.8471619721929	-0.188839541855205	0.214695546699507	-0.879568974569877	0.379092852354962	0.487152029895395	ENSG00000283857	microRNA 1247 [Source:HGNC Symbol;Acc:HGNC:35313]	miRNA	74.26	101560287	101560422	136	14	q32.31	MIR1247	135
hsa-mir-1251	11.8568278727769	-0.194818529701686	0.112490076058099	-1.73187303741413	0.0832961703320401	0.149715338832098	ENSG00000221479	microRNA 1251 [Source:HGNC Symbol;Acc:HGNC:35317]	miRNA	55.71	97491909	97491978	70	12	q23.1	MIR1251	69
hsa-mir-125a	2372.52737308884	-0.0766568281061593	0.0602837398397831	-1.2716004068409	0.203515132141144	0.310925896326748	ENSG00000208008	microRNA 125a [Source:HGNC Symbol;Acc:HGNC:31505]	miRNA	59.3	51693254	51693339	86	19	q13.41	MIR125A	85
hsa-mir-125b-1	606.557419669654	0.248848034264994	0.0890830783042474	2.79343775498078	0.00521510646086367	0.0131573786856652	ENSG00000207971	microRNA 125b-1 [Source:HGNC Symbol;Acc:HGNC:31506]	miRNA	53.41	122099757	122099844	88	11	q24.1	MIR125B1	87
hsa-mir-125b-2	647.08988603162	0.239638975701565	0.0871035385966062	2.75119678904644	0.00593779610209205	0.0148444902552301	ENSG00000207863	microRNA 125b-2 [Source:HGNC Symbol;Acc:HGNC:31507]	miRNA	49.44	16590237	16590325	89	21	q21.1	MIR125B2	88
hsa-mir-126	28039.2391320763	-0.184028577137705	0.0813168215987802	-2.26310588042543	0.0236291631530477	0.0541501655590676	ENSG00000199161	microRNA 126 [Source:HGNC Symbol;Acc:HGNC:31508]	miRNA	52.94	136670602	136670686	85	9	q34.3	MIR126	84
hsa-mir-1266	12.9761508880854	0.156850363303407	0.119935515014001	1.30778913389497	0.190944840785461	0.294999051775291	ENSG00000221052	microRNA 1266 [Source:HGNC Symbol;Acc:HGNC:35334]	miRNA	53.57	52277117	52277200	84	15	q21.2	MIR1266	83
hsa-mir-1269a	27.7121727594852	2.33038680366344	0.0644973333406848	36.1315217693416	7.25856651431039e-286	1.99610579143536e-283	ENSG00000221563	microRNA 1269a [Source:HGNC Symbol;Acc:HGNC:35337]	miRNA	59.05	66276824	66276928	105	4	q13.2	MIR1269A	104
hsa-mir-127	398.352294250043	0.332091270683801	0.0614991726624396	5.39993070324057	6.66666436191505e-08	4.47154316957717e-07	ENSG00000207608	microRNA 127 [Source:HGNC Symbol;Acc:HGNC:31509]	miRNA	52.58	100882979	100883075	97	14	q32.2	MIR127	96
hsa-mir-1270	40.4320058885646	0.261124362549121	0.149425406144299	1.74752319091545	0.080546625754977	0.146690874719329	ENSG00000238517	microRNA 1270 [Source:HGNC Symbol;Acc:HGNC:35338]	miRNA	39.76	20399272	20399354	83	19	p12	MIR1270	82
hsa-mir-1271	24.8256493453103	-0.0187918705859449	0.120195056210435	-0.156344788033915	0.87576125463263	0.908808849147068	ENSG00000221464	microRNA 1271 [Source:HGNC Symbol;Acc:HGNC:35252]	miRNA	51.16	176367946	176368031	86	5	q35.2	MIR1271	85
hsa-mir-128-1	116.025923229456	-0.129308265065782	0.0973206936257488	-1.32868211526567	0.183952867853131	0.289068792340635	ENSG00000207654	microRNA 128-1 [Source:HGNC Symbol;Acc:HGNC:31510]	miRNA	50	135665397	135665478	82	2	q21.3	MIR128-1	81
hsa-mir-128-2	77.358692052256	-0.15246002915006	0.0970524025688864	-1.57090422405407	0.116204897298785	0.194855772909548	ENSG00000207625	microRNA 128-2 [Source:HGNC Symbol;Acc:HGNC:31511]	miRNA	55.95	35744476	35744559	84	3	p22.3	MIR128-2	83
hsa-mir-1287	51.677636431315	0.0931431560944867	0.0819668729647216	1.13635122001757	0.255809602310432	0.368312254635438	ENSG00000284415	microRNA 1287 [Source:HGNC Symbol;Acc:HGNC:35280]	miRNA	51.11	98395218	98395307	90	10	q24.2	MIR1287	89
hsa-mir-129-2	8.06545426719487	0.0280101648202579	0.196548150848651	0.142510446927718	0.886676828137394	0.913243924111548	ENSG00000199077	microRNA 129-2 [Source:HGNC Symbol;Acc:HGNC:31513]	miRNA	53.33	43581394	43581483	90	11	p11.2	MIR129-2	89
hsa-mir-1296	10.8728679257667	0.24874996757668	0.102581098188304	2.42491035843717	0.0153121671324329	0.0359901364223849	ENSG00000221063	microRNA 1296 [Source:HGNC Symbol;Acc:HGNC:35249]	miRNA	57.61	63372957	63373048	92	10	q21.3	MIR1296	91
hsa-mir-1301	28.1388599039364	0.0486114723434375	0.077543632721347	0.626891862522392	0.530730121757321	0.610672734239596	ENSG00000221445	microRNA 1301 [Source:HGNC Symbol;Acc:HGNC:35253]	miRNA	62.2	25328640	25328721	82	2	p23.3	MIR1301	81
hsa-mir-1306	16.3714082275595	0.124816490046745	0.0790060955312626	1.57983367242032	0.114144962093409	0.194855772909548	ENSG00000284464	microRNA 1306 [Source:HGNC Symbol;Acc:HGNC:35371]	miRNA	58.82	20086058	20086142	85	22	q11.21	MIR1306	84
hsa-mir-1307	2177.77013427086	0.0578986259959236	0.0742855762967401	0.779406028495256	0.435740573754733	0.534949365100676	ENSG00000283867	microRNA 1307 [Source:HGNC Symbol;Acc:HGNC:35372]	miRNA	56.38	103394253	103394401	149	10	q24.33	MIR1307	148
hsa-mir-130a	235.771013196403	0.60226110298559	0.0841420156439698	7.15767382533286	8.20575091016427e-13	1.18767447383957e-11	ENSG00000208009	microRNA 130a [Source:HGNC Symbol;Acc:HGNC:31514]	miRNA	50.56	57641198	57641286	89	11	q12.1	MIR130A	88
hsa-mir-130b	31.9778424000114	0.472001572326534	0.0822094394886521	5.74145226220266	9.3868022026354e-09	6.79308054138088e-08	ENSG00000283871	microRNA 130b [Source:HGNC Symbol;Acc:HGNC:31515]	miRNA	57.32	21653304	21653385	82	22	q11.21	MIR130B	81
hsa-mir-132	135.1021492406	0.0716274255008398	0.0764623347751155	0.936767438654656	0.34887819790719	0.456864306783225	ENSG00000267200	microRNA 132 [Source:HGNC Symbol;Acc:HGNC:31516]	miRNA	65.35	2049908	2050008	101	17	p13.3	MIR132	100
hsa-mir-133a-1	9.20607479156298	0.140460659167716	0.113345843429352	1.23922196807564	0.215263307198425	0.320387480873822	ENSG00000283927	microRNA 133a-1 [Source:HGNC Symbol;Acc:HGNC:31517]	miRNA	44.32	21825698	21825785	88	18	q11.2	MIR133A1	87
hsa-mir-133a-2	8.75409027923848	0.0807116799457414	0.113579680925576	0.710617244986173	0.477321453752078	0.571264487525543	ENSG00000284508	microRNA 133a-2 [Source:HGNC Symbol;Acc:HGNC:31518]	miRNA	50.98	62564912	62565013	102	20	q13.33	MIR133A2	101
hsa-mir-134	203.052403784801	0.467082236285791	0.059500390803785	7.85007005796134	4.15804931337254e-15	8.64121627858294e-14	ENSG00000207993	microRNA 134 [Source:HGNC Symbol;Acc:HGNC:31519]	miRNA	60.27	101054687	101054759	73	14	q32.31	MIR134	72
hsa-mir-135a-1	13.1520804101747	-0.323290188896812	0.0994250075931609	-3.2515983324808	0.00114758071807999	0.00362741031577009	ENSG00000207926	microRNA 135a-1 [Source:HGNC Symbol;Acc:HGNC:31520]	miRNA	52.22	52294219	52294308	90	3	p21.2	MIR135A1	89
hsa-mir-135a-2	14.0437782946896	-0.276131677424201	0.0967623945135955	-2.85370860045639	0.00432121478710669	0.0114262891005225	ENSG00000207586	microRNA 135a-2 [Source:HGNC Symbol;Acc:HGNC:31521]	miRNA	32	97563812	97563911	100	12	q23.1	MIR135A2	99
hsa-mir-135b	29.0384955074549	0.0103042460646362	0.159700511305908	0.0645223110456944	0.948554342478281	0.959926319133042	ENSG00000199059	microRNA 135b [Source:HGNC Symbol;Acc:HGNC:31760]	miRNA	52.58	205448302	205448398	97	1	q32.1	MIR135B	96
hsa-mir-136	28.6849894417284	0.203516287237637	0.0819405654749164	2.48370616016724	0.0130023047611124	0.0308244293905681	ENSG00000207942	microRNA 136 [Source:HGNC Symbol;Acc:HGNC:31522]	miRNA	45.12	100884702	100884783	82	14	q32.2	MIR136	81
hsa-mir-139	305.994812198861	-0.646214263407765	0.101535981935234	-6.3643868025028	1.96071459424555e-10	1.92570183363402e-09	ENSG00000272036	microRNA 139 [Source:HGNC Symbol;Acc:HGNC:31526]	miRNA	58.82	72615063	72615130	68	11	q13.4	MIR139	67
hsa-mir-140	3553.5800576181	-0.0460818539100121	0.0722483580661839	-0.637825621833485	0.523587198902479	0.61011220211094	ENSG00000208017	microRNA 140 [Source:HGNC Symbol;Acc:HGNC:31527]	miRNA	54	69933081	69933180	100	16	q22.1	MIR140	99
hsa-mir-141	88.2685303404685	-0.197441855119679	0.13424864080855	-1.47071772146467	0.141367471607949	0.228682674659917	ENSG00000207708	microRNA 141 [Source:HGNC Symbol;Acc:HGNC:31528]	miRNA	55.79	6964097	6964191	95	12	p13.31	MIR141	94
hsa-mir-142	6174.91908543727	0.312765289932863	0.0709914790490363	4.40567366848105	1.05455622723356e-05	5.00005107740051e-05	ENSG00000284353	microRNA 142 [Source:HGNC Symbol;Acc:HGNC:31529]	miRNA	44.83	58331232	58331318	87	17	q22	MIR142	86
hsa-mir-143	158565.195166146	-0.362644053285973	0.081820416475808	-4.4321951525778	9.32785318378094e-06	4.50028004480659e-05	ENSG00000284182	microRNA 143 [Source:HGNC Symbol;Acc:HGNC:31530]	miRNA	57.55	149428918	149429023	106	5	q32	MIR143	105
hsa-mir-144	610.021953493927	-1.18078299789191	0.0685411782089361	-17.2273519181783	1.65559063156339e-66	9.10574847359867e-65	ENSG00000283819	microRNA 144 [Source:HGNC Symbol;Acc:HGNC:31531]	miRNA	50	28861533	28861618	86	17	q11.2	MIR144	85
hsa-mir-145	5704.52871873936	0.0684506195995352	0.0719246213576349	0.951699408456727	0.341249449472789	0.449012433516828	ENSG00000276365	microRNA 145 [Source:HGNC Symbol;Acc:HGNC:31532]	miRNA	47.73	149430646	149430733	88	5	q32	MIR145	87
hsa-mir-1468	29.2520423961712	-0.238351765176964	0.115744523330979	-2.05929195021506	0.0394662791594987	0.0822214149156224	ENSG00000222532	microRNA 1468 [Source:HGNC Symbol;Acc:HGNC:35250]	miRNA	44.19	63786002	63786087	86	X	q11.1	MIR1468	85
hsa-mir-146a	211.145429034033	0.180704702606979	0.111334918353463	1.62307302398411	0.104573795475096	0.183170660864022	ENSG00000283733	microRNA 146a [Source:HGNC Symbol;Acc:HGNC:31533]	miRNA	45.45	160485352	160485450	99	5	q33.3	MIR146A	98
hsa-mir-146b	1413.78000686299	0.519939241981893	0.144244053996252	3.60458006813509	0.000312658050854459	0.0010747620498122	ENSG00000202569	microRNA 146b [Source:HGNC Symbol;Acc:HGNC:32079]	miRNA	56.16	102436512	102436584	73	10	q24.32	MIR146B	72
hsa-mir-148a	65475.6129020351	0.139324698939016	0.126741397693087	1.09928327661654	0.271644524497116	0.383088431983112	ENSG00000199085	microRNA 148a [Source:HGNC Symbol;Acc:HGNC:31535]	miRNA	45.59	25949919	25949986	68	7	p15.2	MIR148A	67
hsa-mir-148b	470.634541448539	-0.0497995774334723	0.056324055598542	-0.884161783171761	0.376608885274103	0.486232128875015	ENSG00000199122	microRNA 148b [Source:HGNC Symbol;Acc:HGNC:31761]	miRNA	43.43	54337216	54337314	99	12	q13.13	MIR148B	98
hsa-mir-149	26.8445291862024	0.411083443953685	0.13099663509555	3.13812216362533	0.00170033994263522	0.00492203667604933	ENSG00000207611	microRNA 149 [Source:HGNC Symbol;Acc:HGNC:31536]	miRNA	71.91	240456001	240456089	89	2	q37.3	MIR149	88
hsa-mir-150	799.636351616905	0.335882141076998	0.107639379884973	3.12043920576217	0.00180581568708367	0.00517290952029176	ENSG00000207782	microRNA 150 [Source:HGNC Symbol;Acc:HGNC:31537]	miRNA	66.67	49500785	49500868	84	19	q13.33	MIR150	83
hsa-mir-151a	3988.66393727707	-0.176564708504829	0.0443795011568744	-3.97851944934443	6.9345739534494e-05	0.000272429691028369	ENSG00000254324	microRNA 151a [Source:HGNC Symbol;Acc:HGNC:31762]	miRNA	52.22	140732564	140732653	90	8	q24.3	MIR151A	89
hsa-mir-151b	12.161411696401	-0.198830791607264	0.0959123920404096	-2.07304590551232	0.0381680075670517	0.0801236800071697	ENSG00000265154	microRNA 151b [Source:HGNC Symbol;Acc:HGNC:41588]	miRNA	54.17	100109419	100109514	96	14	q32.2	MIR151B	95
hsa-mir-152	540.631252854432	0.208986312364707	0.0949811318576963	2.20029292426012	0.0277861189846757	0.0611294617662865	ENSG00000207947	microRNA 152 [Source:HGNC Symbol;Acc:HGNC:31538]	miRNA	63.22	48037161	48037247	87	17	q21.32	MIR152	86
hsa-mir-153-2	24.2222689973782	0.978236395567457	0.14665580701702	6.67028749467746	2.55302800875347e-11	2.92534459336335e-10	ENSG00000207960	microRNA 153-2 [Source:HGNC Symbol;Acc:HGNC:31540]	miRNA	43.68	157574336	157574422	87	7	q36.3	MIR153-2	86
hsa-mir-155	1192.30709515517	0.653295215335858	0.112124130789362	5.82653538303141	5.65898734064677e-09	4.32283755188295e-08	ENSG00000283904	microRNA 155 [Source:HGNC Symbol;Acc:HGNC:31542]	miRNA	40	25573980	25574044	65	21	q21.3	MIR155	64
hsa-mir-15a	356.213775467413	-0.182710224211228	0.0492699092205585	-3.70835317340081	0.000208611565210277	0.000754844479379293	ENSG00000283785	microRNA 15a [Source:HGNC Symbol;Acc:HGNC:31543]	miRNA	42.17	50049119	50049201	83	13	q14.2	MIR15A	82
hsa-mir-15b	348.045403616249	0.0522516414623652	0.0716770199844717	0.72898735848233	0.466009395345514	0.562906229514575	ENSG00000207779	microRNA 15b [Source:HGNC Symbol;Acc:HGNC:31544]	miRNA	36.73	160404588	160404685	98	3	q25.33	MIR15B	97
hsa-mir-16-1	853.734181228624	-0.0838744618404339	0.0507775310301786	-1.65180268001973	0.0985747821883105	0.174890742592164	ENSG00000208006	microRNA 16-1 [Source:HGNC Symbol;Acc:HGNC:31545]	miRNA	40.45	50048973	50049061	89	13	q14.2	MIR16-1	88
hsa-mir-16-2	858.404973887304	-0.0941935182870173	0.0505391842200815	-1.86377203630426	0.062353724298592	0.119078292931339	ENSG00000198987	microRNA 16-2 [Source:HGNC Symbol;Acc:HGNC:31546]	miRNA	37.04	160404745	160404825	81	3	q25.33	MIR16-2	80
hsa-mir-17	944.683365203443	-0.0437861697513286	0.0549227682909007	-0.797231660272718	0.425316501783374	0.52685602698391	ENSG00000284536	microRNA 17 [Source:HGNC Symbol;Acc:HGNC:31547]	miRNA	42.86	91350605	91350688	84	13	q31.3	MIR17	83
hsa-mir-181a-1	2035.31997645968	0.0198609200162339	0.0602327277972248	0.329736353350893	0.741599182547482	0.796639746877178	ENSG00000207759	microRNA 181a-1 [Source:HGNC Symbol;Acc:HGNC:31590]	miRNA	41.82	198859044	198859153	110	1	q32.1	MIR181A1	109
hsa-mir-181a-2	3619.98082990648	0.065767451263979	0.0634955791352622	1.03578000483903	0.300304787898024	0.412919083359783	ENSG00000207595	microRNA 181a-2 [Source:HGNC Symbol;Acc:HGNC:31549]	miRNA	50	124692442	124692551	110	9	q33.3	MIR181A2	109
hsa-mir-181b-1	406.816352256899	0.0481334619994397	0.0709985196736385	0.677950219535514	0.497803256866358	0.590068515682105	ENSG00000207975	microRNA 181b-1 [Source:HGNC Symbol;Acc:HGNC:31550]	miRNA	44.55	198858873	198858982	110	1	q32.1	MIR181B1	109
hsa-mir-181b-2	367.221818816236	0.0714290904659431	0.0740198973833649	0.964998507036514	0.33454555956757	0.446602081946998	ENSG00000207737	microRNA 181b-2 [Source:HGNC Symbol;Acc:HGNC:31551]	miRNA	46.07	124693710	124693798	89	9	q33.3	MIR181B2	88
hsa-mir-181c	112.269082886375	0.00643976567675021	0.101586486339305	0.063391952107104	0.94945439565159	0.959926319133042	ENSG00000207613	microRNA 181c [Source:HGNC Symbol;Acc:HGNC:31552]	miRNA	54.55	13874699	13874808	110	19	p13.12	MIR181C	109
hsa-mir-181d	26.5667636183757	0.0867691352084046	0.105646497925266	0.821315773948182	0.411466425060156	0.519859991988742	ENSG00000207585	microRNA 181d [Source:HGNC Symbol;Acc:HGNC:32089]	miRNA	59.85	13874875	13875011	137	19	p13.12	MIR181D	136
hsa-mir-182	7353.45319016631	0.274852083317381	0.0948270434115846	2.89845674218082	0.00375004035202361	0.0100122436583155	ENSG00000207990	microRNA 182 [Source:HGNC Symbol;Acc:HGNC:31553]	miRNA	57.27	129770383	129770492	110	7	q32.2	MIR182	109
hsa-mir-183	2021.99881632548	0.438446895720748	0.103404882105399	4.24009859876679	2.2342162664736e-05	9.60014802000375e-05	ENSG00000207691	microRNA 183 [Source:HGNC Symbol;Acc:HGNC:31554]	miRNA	49.09	129774905	129775014	110	7	q32.2	MIR183	109
hsa-mir-185	115.854792332888	-0.22032903311415	0.0614183644916605	-3.58734777354853	0.000334058640966985	0.00113414970698668	ENSG00000208023	microRNA 185 [Source:HGNC Symbol;Acc:HGNC:31556]	miRNA	63.41	20033139	20033220	82	22	q11.21	MIR185	81
hsa-mir-186	711.464709877216	0.0789290990875776	0.0557070759312884	1.41685948810044	0.156524012998426	0.250256416131204	ENSG00000207721	microRNA 186 [Source:HGNC Symbol;Acc:HGNC:31557]	miRNA	36.05	71067631	71067716	86	1	p31.1	MIR186	85
hsa-mir-187	18.8728098821585	-0.437342919278748	0.174871469864467	-2.50093923049716	0.0123864430540203	0.0296197551291789	ENSG00000207797	microRNA 187 [Source:HGNC Symbol;Acc:HGNC:31558]	miRNA	65.14	35904818	35904926	109	18	q12.2	MIR187	108
hsa-mir-188	12.1136776401974	-0.0748600367878804	0.0971832900201874	-0.770297411955596	0.441123491235068	0.536765310131167	ENSG00000207768	microRNA 188 [Source:HGNC Symbol;Acc:HGNC:31559]	miRNA	58.14	50003503	50003588	86	X	p11.23	MIR188	85
hsa-mir-18a	18.1056694238194	0.210711238844122	0.0959306493071709	2.19649549300373	0.0280564974048907	0.0612344189392456	ENSG00000283815	microRNA 18a [Source:HGNC Symbol;Acc:HGNC:31548]	miRNA	45.07	91350751	91350821	71	13	q31.3	MIR18A	70
hsa-mir-190a	36.088772437918	-0.108763009674138	0.0988224169867364	-1.10059046308021	0.271074938103434	0.383088431983112	ENSG00000211137	microRNA 190a [Source:HGNC Symbol;Acc:HGNC:31560]	miRNA	34.12	62823957	62824041	85	15	q22.2	MIR190A	84
hsa-mir-191	998.151122444654	0.0360319826742141	0.0572549442138554	0.629325260358817	0.529136137215258	0.610672734239596	ENSG00000207605	microRNA 191 [Source:HGNC Symbol;Acc:HGNC:31561]	miRNA	59.78	49020618	49020709	92	3	p21.31	MIR191	91
hsa-mir-192	17533.4204997201	-0.0758468786134461	0.0760316338496112	-0.997570021492231	0.318487903969346	0.431997768920875	ENSG00000283926	microRNA 192 [Source:HGNC Symbol;Acc:HGNC:31562]	miRNA	57.27	64891137	64891246	110	11	q13.1	MIR192	109
hsa-mir-193a	534.971521032254	0.280939473181077	0.0677317690237473	4.14782423714015	3.35649919154077e-05	0.000137766757861748	ENSG00000207614	microRNA 193a [Source:HGNC Symbol;Acc:HGNC:31563]	miRNA	63.64	31559996	31560083	88	17	q11.2	MIR193A	87
hsa-mir-193b	102.239401446874	0.538904566874676	0.13835511108855	3.89508246305237	9.81653269240367e-05	0.000369800889097398	ENSG00000207639	microRNA 193b [Source:HGNC Symbol;Acc:HGNC:32087]	miRNA	49.4	14303967	14304049	83	16	p13.12	MIR193B	82
hsa-mir-194-1	2625.67034343299	-0.123725772243223	0.0750831340541227	-1.64785039678866	0.099383374370433	0.17519505097352	ENSG00000207624	microRNA 194-1 [Source:HGNC Symbol;Acc:HGNC:31564]	miRNA	41.18	220118157	220118241	85	1	q41	MIR194-1	84
hsa-mir-194-2	2907.08779142108	-0.100942279869072	0.0754313990711564	-1.33819975649465	0.180831328485046	0.285796639847055	ENSG00000284155	microRNA 194-2 [Source:HGNC Symbol;Acc:HGNC:31565]	miRNA	62.35	64891355	64891439	85	11	q13.1	MIR194-2	84
hsa-mir-195	136.218906941662	0.0736430391736012	0.11125115032391	0.661953058095923	0.508001306275953	0.59701008216191	ENSG00000284112	microRNA 195 [Source:HGNC Symbol;Acc:HGNC:31566]	miRNA	56.32	7017615	7017701	87	17	p13.1	MIR195	86
hsa-mir-196a-1	402.40803281072	-0.0456673915388013	0.0911414092710815	-0.501060844944508	0.616328302218684	0.686195478178697	ENSG00000210741	microRNA 196a-1 [Source:HGNC Symbol;Acc:HGNC:31567]	miRNA	42.86	48632490	48632559	70	17	q21.32	MIR196A1	69
hsa-mir-196a-2	539.799720254067	-0.0708751761997787	0.0897760012836668	-0.789466841765798	0.429839202334089	0.5300707652102	ENSG00000207924	microRNA 196a-2 [Source:HGNC Symbol;Acc:HGNC:31568]	miRNA	48.18	53991738	53991847	110	12	q13.13	MIR196A2	109
hsa-mir-196b	2801.60443383248	0.0173393845260098	0.158922354675053	0.109106013194075	0.913118405526313	0.930028005628652	ENSG00000283745	microRNA 196b [Source:HGNC Symbol;Acc:HGNC:31790]	miRNA	47.62	27169480	27169563	84	7	p15.2	MIR196B	83
hsa-mir-197	653.114342319578	0.31033360299556	0.0616417574453421	5.0344703956686	4.79171718559508e-07	2.99482324099692e-06	ENSG00000284443	microRNA 197 [Source:HGNC Symbol;Acc:HGNC:31569]	miRNA	62.67	109598893	109598967	75	1	p13.3	MIR197	74
hsa-mir-1976	20.4508558128295	0.13103443446314	0.0867198752115665	1.51100810677438	0.130786385434973	0.21666419273866	ENSG00000238705	microRNA 1976 [Source:HGNC Symbol;Acc:HGNC:37064]	miRNA	61.54	26554542	26554593	52	1	p36.11	MIR1976	51
hsa-mir-199a-1	995.606614219199	0.569621848507674	0.0723318519976543	7.87511770784117	3.40422214914408e-15	7.80134242512184e-14	ENSG00000207752	microRNA 199a-1 [Source:HGNC Symbol;Acc:HGNC:31571]	miRNA	50.7	10817426	10817496	71	19	p13.2	MIR199A1	70
hsa-mir-199a-2	1639.58792568795	0.572832773951917	0.0715922726539012	8.0013212699807	1.23091160271317e-15	3.07727900678292e-14	ENSG00000208024	microRNA 199a-2 [Source:HGNC Symbol;Acc:HGNC:31572]	miRNA	53.64	172144535	172144644	110	1	q24.3	MIR199A2	109
hsa-mir-199b	1939.68906718887	0.585259472571746	0.0729411648189539	8.02371985729059	1.0259011833885e-15	2.82122825431837e-14	ENSG00000207581	microRNA 199b [Source:HGNC Symbol;Acc:HGNC:31573]	miRNA	52.73	128244721	128244830	110	9	q34.11	MIR199B	109
hsa-mir-19a	46.8643923102478	0.0466536885768252	0.0754746018073977	0.618137591449371	0.536484644461236	0.614721988445167	ENSG00000284204	microRNA 19a [Source:HGNC Symbol;Acc:HGNC:31574]	miRNA	42.68	91350891	91350972	82	13	q31.3	MIR19A	81
hsa-mir-19b-1	114.902910661523	0.0118016902331987	0.0622495552618496	0.189586739753489	0.849632978899692	0.891790340448151	ENSG00000284375	microRNA 19b-1 [Source:HGNC Symbol;Acc:HGNC:31575]	miRNA	43.68	91351192	91351278	87	13	q31.3	MIR19B1	86
hsa-mir-19b-2	104.210586613676	0.00362779803012811	0.0635432617027131	0.0570917817706737	0.954472082943935	0.961464552416052	ENSG00000284107	microRNA 19b-2 [Source:HGNC Symbol;Acc:HGNC:31576]	miRNA	34.38	134169671	134169766	96	X	q26.2	MIR19B2	95
hsa-mir-200a	690.186023683276	-0.388811359324375	0.0983282679700154	-3.95421751395988	7.67855318779203e-05	0.000297408750231381	ENSG00000207607	microRNA 200a [Source:HGNC Symbol;Acc:HGNC:31578]	miRNA	55.56	1167863	1167952	90	1	p36.33	MIR200A	89
hsa-mir-200b	509.885396966761	-0.538286057763613	0.0933473295886025	-5.76648587737786	8.09414888822515e-09	6.01592147097815e-08	ENSG00000207730	microRNA 200b [Source:HGNC Symbol;Acc:HGNC:31579]	miRNA	60	1167104	1167198	95	1	p36.33	MIR200B	94
hsa-mir-200c	524.068801058906	-0.161632896787275	0.129674733196756	-1.24644865505163	0.212599728151159	0.320387480873822	ENSG00000207713	microRNA 200c [Source:HGNC Symbol;Acc:HGNC:31580]	miRNA	55.88	6963699	6963766	68	12	p13.31	MIR200C	67
hsa-mir-203a	1172.74219509503	0.201989078224806	0.176968899703499	1.14138178269304	0.253711082281075	0.368312254635438	ENSG00000207568	microRNA 203a [Source:HGNC Symbol;Acc:HGNC:31581]	miRNA	57.27	104117405	104117514	110	14	q32.33	MIR203A	109
hsa-mir-203b	10.6639028086373	-0.36790078832627	0.189329698982514	-1.94317526676176	0.0519949853955216	0.102867776861644	ENSG00000283165	microRNA 203b [Source:HGNC Symbol;Acc:HGNC:41811]	miRNA	54.65	104117418	104117503	86	14	q32.33	MIR203B	85
hsa-mir-204	759.579171062912	-0.693274391830208	0.158041342968606	-4.38666477269764	1.1510197726256e-05	5.27550729120067e-05	ENSG00000207935	microRNA 204 [Source:HGNC Symbol;Acc:HGNC:31582]	miRNA	48.18	70809975	70810084	110	9	q21.12	MIR204	109
hsa-mir-205	6.59234232311867	0.195995069742608	0.188533831402067	1.03957506345176	0.298537367261132	0.412551638174931	ENSG00000284485	microRNA 205 [Source:HGNC Symbol;Acc:HGNC:31583]	miRNA	48.18	209432133	209432242	110	1	q32.2	MIR205	109
hsa-mir-20a	397.855973719554	-0.071176821805897	0.0624991672657408	-1.13884432256928	0.254768091544656	0.368312254635438	ENSG00000283762	microRNA 20a [Source:HGNC Symbol;Acc:HGNC:31577]	miRNA	38.03	91351065	91351135	71	13	q31.3	MIR20A	70
hsa-mir-20b	65.0941012995686	-0.0368822918104862	0.117836137126056	-0.312996443281496	0.7542833643412	0.800880020053397	ENSG00000284043	microRNA 20b [Source:HGNC Symbol;Acc:HGNC:32024]	miRNA	44.93	134169809	134169877	69	X	q26.2	MIR20B	68
hsa-mir-21	410131.041693835	0.349284646777839	0.0742452612761469	4.70447057191589	2.54525574747985e-06	1.39989066111392e-05	ENSG00000284190	microRNA 21 [Source:HGNC Symbol;Acc:HGNC:31586]	miRNA	48.61	59841266	59841337	72	17	q23.1	MIR21	71
hsa-mir-210	6920.52838971927	0.173740207175546	0.0940067869029479	1.84816663668033	0.0645782402624212	0.122475972911488	ENSG00000199038	microRNA 210 [Source:HGNC Symbol;Acc:HGNC:31587]	miRNA	72.73	568089	568198	110	11	p15.5	MIR210	109
hsa-mir-214	18.9617930707897	0.702065412235646	0.0960512139132428	7.30928203437157	2.68573525515036e-13	4.34457173627263e-12	ENSG00000283844	microRNA 214 [Source:HGNC Symbol;Acc:HGNC:31591]	miRNA	56.36	172138798	172138907	110	1	q24.3	MIR214	109
hsa-mir-215	126.544968139648	0.246659542846924	0.112480361254061	2.1929120790232	0.0283137142761517	0.0613092238263127	ENSG00000207590	microRNA 215 [Source:HGNC Symbol;Acc:HGNC:31592]	miRNA	34.55	220117853	220117962	110	1	q41	MIR215	109
hsa-mir-217	76.9925163166895	0.196742379298358	0.18690863499953	1.0526125735114	0.292518592150283	0.408338136250396	ENSG00000207548	microRNA 217 [Source:HGNC Symbol;Acc:HGNC:31594]	miRNA	36.36	55982967	55983076	110	2	p16.1	MIR217	109
hsa-mir-218-1	33.7984571755913	-0.549255243295154	0.117175683845505	-4.68745071732921	2.76629287259658e-06	1.48056418501764e-05	ENSG00000207732	microRNA 218-1 [Source:HGNC Symbol;Acc:HGNC:31595]	miRNA	44.55	20528275	20528384	110	4	p15.31	MIR218-1	109
hsa-mir-218-2	33.0624604631915	-0.509620173562365	0.118201126047079	-4.31146631682158	1.62175481939434e-05	7.07908849735626e-05	ENSG00000207739	microRNA 218-2 [Source:HGNC Symbol;Acc:HGNC:31596]	miRNA	55.45	168768146	168768255	110	5	q34	MIR218-2	109
hsa-mir-22	164563.073399733	-0.159059013543663	0.0604764599969137	-2.63009795136455	0.00853602696683712	0.0211478145574794	ENSG00000283824	microRNA 22 [Source:HGNC Symbol;Acc:HGNC:31599]	miRNA	54.12	1713903	1713987	85	17	p13.3	MIR22	84
hsa-mir-221	208.171157656349	0.169519106032629	0.0901601067044811	1.88020081418341	0.0600807146989739	0.116353496776182	ENSG00000207870	microRNA 221 [Source:HGNC Symbol;Acc:HGNC:31601]	miRNA	47.27	45746157	45746266	110	X	p11.3	MIR221	109
hsa-mir-222	117.95458083149	0.0889261552608916	0.0916036752867985	0.970770604808989	0.331662523633538	0.444913141459624	ENSG00000207725	microRNA 222 [Source:HGNC Symbol;Acc:HGNC:31602]	miRNA	50.91	45747015	45747124	110	X	p11.3	MIR222	109
hsa-mir-223	287.208168765331	0.469181495525069	0.11629723736358	4.0343305323605	5.47581929569478e-05	0.000218239174828415	ENSG00000284567	microRNA 223 [Source:HGNC Symbol;Acc:HGNC:31603]	miRNA	53.64	66018870	66018979	110	X	q12	MIR223	109
hsa-mir-224	74.1556892346457	0.527183958406569	0.135303591495324	3.89630424869237	9.76716801872857e-05	0.000369800889097398	ENSG00000284363	microRNA 224 [Source:HGNC Symbol;Acc:HGNC:31604]	miRNA	44.44	151958578	151958658	81	X	q28	MIR224	80
hsa-mir-2355	168.153793042223	0.0513094497636579	0.0809186440946205	0.634086870062483	0.526024131050306	0.610365552906473	ENSG00000253008	microRNA 2355 [Source:HGNC Symbol;Acc:HGNC:38328]	miRNA	41.38	207109987	207110073	87	2	q33.3	MIR2355	86
hsa-mir-23a	6693.73450875827	0.0319352007902673	0.0608461613052351	0.524851528924959	0.599686407081502	0.670381146127696	ENSG00000207980	microRNA 23a [Source:HGNC Symbol;Acc:HGNC:31605]	miRNA	57.53	13836587	13836659	73	19	p13.12	MIR23A	72
hsa-mir-23b	3376.02033596771	-0.322324179410609	0.0707736487390858	-4.55429648115063	5.25611827409712e-06	2.62805913704856e-05	ENSG00000207563	microRNA 23b [Source:HGNC Symbol;Acc:HGNC:31606]	miRNA	50.52	95085208	95085304	97	9	q22.32	MIR23B	96
hsa-mir-24-1	1445.13171286939	0.0242416004446994	0.0536953033912776	0.451465936751505	0.651653770072047	0.719276330612566	ENSG00000284459	microRNA 24-1 [Source:HGNC Symbol;Acc:HGNC:31607]	miRNA	50	95086021	95086088	68	9	q22.32	MIR24-1	67
hsa-mir-24-2	1435.7954546282	0.0431633114897191	0.0540323020752582	0.798842726145551	0.424381612415688	0.52685602698391	ENSG00000284387	microRNA 24-2 [Source:HGNC Symbol;Acc:HGNC:31608]	miRNA	54.79	13836287	13836359	73	19	p13.12	MIR24-2	72
hsa-mir-25	11821.6159701881	0.0654438991024944	0.0584238405704975	1.12015742997118	0.262646681060556	0.374721916898144	ENSG00000207547	microRNA 25 [Source:HGNC Symbol;Acc:HGNC:31609]	miRNA	63.1	100093560	100093643	84	7	q22.1	MIR25	83
hsa-mir-26a-1	1832.72077388967	-0.0794080495463024	0.0496721710271261	-1.59864261827689	0.109900034362742	0.188890684060963	ENSG00000199075	microRNA 26a-1 [Source:HGNC Symbol;Acc:HGNC:31610]	miRNA	55.84	37969404	37969480	77	3	p22.2	MIR26A1	76
hsa-mir-26a-2	1828.03633758006	-0.0781087993792475	0.0496924621698961	-1.57184401755335	0.115986730357121	0.194855772909548	ENSG00000207789	microRNA 26a-2 [Source:HGNC Symbol;Acc:HGNC:31611]	miRNA	47.62	57824609	57824692	84	12	q14.1	MIR26A2	83
hsa-mir-26b	2060.55719324519	0.0707768285399636	0.0569919670890327	1.2418737614267	0.21428314239014	0.320387480873822	ENSG00000199121	microRNA 26b [Source:HGNC Symbol;Acc:HGNC:31612]	miRNA	55.84	218402646	218402722	77	2	q35	MIR26B	76
hsa-mir-27a	1852.52612022649	0.169768807131576	0.0598361951271453	2.83722597619778	0.00455073910030566	0.011806162760227	ENSG00000207808	microRNA 27a [Source:HGNC Symbol;Acc:HGNC:31613]	miRNA	60.26	13836440	13836517	78	19	p13.12	MIR27A	77
hsa-mir-27b	2401.67829419661	-0.341367844555969	0.0616710095361386	-5.53530495322817	3.10687307167132e-08	2.13597523677403e-07	ENSG00000207864	microRNA 27b [Source:HGNC Symbol;Acc:HGNC:31614]	miRNA	47.42	95085445	95085541	97	9	q22.32	MIR27B	96
hsa-mir-28	8995.68809832949	0.289808496042178	0.0583665913589336	4.96531473390248	6.85897434050671e-07	4.10047379052031e-06	ENSG00000207651	microRNA 28 [Source:HGNC Symbol;Acc:HGNC:31615]	miRNA	52.33	188688781	188688866	86	3	q28	MIR28	85
hsa-mir-296	10.9189995398869	0.196646483091244	0.146001392465534	1.34688087401403	0.17801860230239	0.282977547012469	ENSG00000284040	microRNA 296 [Source:HGNC Symbol;Acc:HGNC:31617]	miRNA	60	58817615	58817694	80	20	q13.32	MIR296	79
hsa-mir-29a	12411.9890203811	0.0433737683379217	0.0660606640793568	0.656574815624288	0.511454346748775	0.598510405769843	ENSG00000284032	microRNA 29a [Source:HGNC Symbol;Acc:HGNC:31616]	miRNA	32.81	130876747	130876810	64	7	q32.3	MIR29A	63
hsa-mir-29b-1	770.996634725244	0.156683697540818	0.0793944316182141	1.97348471860428	0.0484403639087876	0.0986748153697525	ENSG00000283797	microRNA 29b-1 [Source:HGNC Symbol;Acc:HGNC:31619]	miRNA	39.51	130877459	130877539	81	7	q32.3	MIR29B1	80
hsa-mir-29b-2	904.299647079919	0.0992806512931414	0.0755421491156109	1.31424181672672	0.188764840313496	0.294945062989838	ENSG00000284203	microRNA 29b-2 [Source:HGNC Symbol;Acc:HGNC:31620]	miRNA	39.51	207802443	207802523	81	1	q32.2	MIR29B2	80
hsa-mir-29c	3966.38261912568	-0.29030892075421	0.0845148369546301	-3.43500539331403	0.00059254203574906	0.00189475650966269	ENSG00000284214	microRNA 29c [Source:HGNC Symbol;Acc:HGNC:31621]	miRNA	44.32	207801852	207801939	88	1	q32.2	MIR29C	87
hsa-mir-301a	34.628392085685	0.167979574042464	0.0777009964037626	2.16187155657028	0.0306280779676534	0.0647901649315745	ENSG00000207996	microRNA 301a [Source:HGNC Symbol;Acc:HGNC:31622]	miRNA	40.7	59151136	59151221	86	17	q22	MIR301A	85
hsa-mir-3065	57.4671114835684	-0.39865663154764	0.177169293635988	-2.25014517677493	0.0244397310945235	0.0546416752113329	ENSG00000211563	microRNA 3065 [Source:HGNC Symbol;Acc:HGNC:38234]	miRNA	50.63	81125877	81125955	79	17	q25.3	MIR3065	78
hsa-mir-3074	24.145531474386	-0.0884567342853446	0.0981634904150072	-0.901116432508408	0.367526416759861	0.479003623739156	ENSG00000207617	microRNA 3074 [Source:HGNC Symbol;Acc:HGNC:38268]	miRNA	54.32	95086014	95086094	81	9	q22.32	MIR3074	80
hsa-mir-30a	431987.861839823	-0.389706117972712	0.0761734191738872	-5.11603814295244	3.12019989469435e-07	2.04298802628796e-06	ENSG00000207827	microRNA 30a [Source:HGNC Symbol;Acc:HGNC:31624]	miRNA	53.52	71403551	71403621	71	6	q13	MIR30A	70
hsa-mir-30b	1476.71624703443	-0.237456533520408	0.0740707081195081	-3.20580887572031	0.00134683412603541	0.00407010312812899	ENSG00000207582	microRNA 30b [Source:HGNC Symbol;Acc:HGNC:31625]	miRNA	43.18	134800520	134800607	88	8	q24.22	MIR30B	87
hsa-mir-30c-1	2711.93969667972	-0.331258704109335	0.0670618742679853	-4.93959806112181	7.82837678398032e-07	4.58043322466934e-06	ENSG00000207962	microRNA 30c-1 [Source:HGNC Symbol;Acc:HGNC:31626]	miRNA	50.56	40757284	40757372	89	1	p34.2	MIR30C1	88
hsa-mir-30c-2	3224.95253407997	-0.37134907071968	0.064839020231692	-5.72724679356231	1.02073624159222e-08	7.19749913943232e-08	ENSG00000199094	microRNA 30c-2 [Source:HGNC Symbol;Acc:HGNC:31627]	miRNA	41.67	71376960	71377031	72	6	q13	MIR30C2	71
hsa-mir-30d	23193.4257779198	-0.439013152940216	0.0697870811092448	-6.29075103818978	3.15933679345725e-10	2.80263747806692e-09	ENSG00000199153	microRNA 30d [Source:HGNC Symbol;Acc:HGNC:31628]	miRNA	45.71	134804876	134804945	70	8	q24.22	MIR30D	69
hsa-mir-30e	44611.9082031773	-0.37457168425881	0.051545331570429	-7.26684013560014	3.67993869360804e-13	5.62212855967894e-12	ENSG00000198974	microRNA 30e [Source:HGNC Symbol;Acc:HGNC:31629]	miRNA	51.09	40754355	40754446	92	1	p34.2	MIR30E	91
hsa-mir-31	19.7089056002544	0.744551001019873	0.156689201233996	4.75176971454451	2.01643952209901e-06	1.13167524199434e-05	ENSG00000199177	microRNA 31 [Source:HGNC Symbol;Acc:HGNC:31630]	miRNA	50.7	21512115	21512185	71	9	p21.3	MIR31	70
hsa-mir-3170	15.8428228055881	-0.049537731318864	0.121388124229085	-0.408093721140101	0.68320486956572	0.742613988658392	ENSG00000263399	microRNA 3170 [Source:HGNC Symbol;Acc:HGNC:38282]	miRNA	49.35	98208524	98208600	77	13	q32.2	MIR3170	76
hsa-mir-32	63.6488687329063	-0.0215827723401957	0.0664250355718627	-0.324919243992668	0.745242191844877	0.797438143024674	ENSG00000207698	microRNA 32 [Source:HGNC Symbol;Acc:HGNC:31631]	miRNA	38.57	109046229	109046298	70	9	q31.3	MIR32	69
hsa-mir-324	79.3410611260591	0.115388204639823	0.063503841361384	1.8170271619189	0.0692129544257454	0.130366866212877	ENSG00000199053	microRNA 324 [Source:HGNC Symbol;Acc:HGNC:31767]	miRNA	61.45	7223297	7223379	83	17	p13.1	MIR324	82
hsa-mir-326	14.0816467453148	0.271036492194468	0.0962615929718523	2.81562442327047	0.00486825417633259	0.0123960175786246	ENSG00000199090	microRNA 326 [Source:HGNC Symbol;Acc:HGNC:31769]	miRNA	64.21	75335092	75335186	95	11	q13.4	MIR326	94
hsa-mir-328	167.69841177414	-0.146342301478415	0.0728762970218833	-2.00809189625087	0.0446335272548661	0.0915986566797626	ENSG00000207948	microRNA 328 [Source:HGNC Symbol;Acc:HGNC:31770]	miRNA	68	67202321	67202395	75	16	q22.1	MIR328	74
hsa-mir-330	40.3094602253555	0.112074853277153	0.0779179436490593	1.43837026528748	0.15032902475981	0.241757203561098	ENSG00000284544	microRNA 330 [Source:HGNC Symbol;Acc:HGNC:31771]	miRNA	60.64	45638994	45639087	94	19	q13.32	MIR330	93
hsa-mir-331	70.3795138981601	0.0981463308272945	0.062378813534795	1.5733920744188	0.115628061046578	0.194855772909548	ENSG00000199172	microRNA 331 [Source:HGNC Symbol;Acc:HGNC:31772]	miRNA	51.06	95308420	95308513	94	12	q22	MIR331	93
hsa-mir-335	62.5590759902624	0.154730474997353	0.155032474720551	0.998052022818173	0.318254132948165	0.431997768920875	ENSG00000199043	microRNA 335 [Source:HGNC Symbol;Acc:HGNC:31773]	miRNA	38.3	130496111	130496204	94	7	q32.2	MIR335	93
hsa-mir-337	25.8440612714487	0.236493538762397	0.080241946411927	2.94725576007769	0.00320607909805879	0.00872942328679373	ENSG00000199151	microRNA 337 [Source:HGNC Symbol;Acc:HGNC:31774]	miRNA	48.39	100874493	100874585	93	14	q32.2	MIR337	92
hsa-mir-338	842.046913066196	-0.030385043675694	0.0951403204919258	-0.319370835820053	0.749445323397695	0.798827379590566	ENSG00000283604	microRNA 338 [Source:HGNC Symbol;Acc:HGNC:31775]	miRNA	46.27	81125883	81125949	67	17	q25.3	MIR338	66
hsa-mir-339	85.8728137595568	0.112126270260044	0.0954523928704153	1.17468265475822	0.240121701290662	0.353120148956855	ENSG00000199023	microRNA 339 [Source:HGNC Symbol;Acc:HGNC:31776]	miRNA	73.4	1022933	1023026	94	7	p22.3	MIR339	93
hsa-mir-33a	23.8703957173653	0.179341821470105	0.102506473824272	1.74956580574172	0.0801932644298515	0.146690874719329	ENSG00000207932	microRNA 33a [Source:HGNC Symbol;Acc:HGNC:31634]	miRNA	47.83	41900944	41901012	69	22	q13.2	MIR33A	68
hsa-mir-340	53.8096474873752	-0.197697171072351	0.0779439697507124	-2.53640110587957	0.0111998371049232	0.0272562407420697	ENSG00000198995	microRNA 340 [Source:HGNC Symbol;Acc:HGNC:31777]	miRNA	38.95	180015303	180015397	95	5	q35.3	MIR340	94
hsa-mir-342	349.453434529525	0.356764015481378	0.0856636436790855	4.16470745533418	3.11752044498184e-05	0.000129896685207577	ENSG00000199082	microRNA 342 [Source:HGNC Symbol;Acc:HGNC:31778]	miRNA	49.49	100109655	100109753	99	14	q32.2	MIR342	98
hsa-mir-345	25.2528747964306	0.0568618490952521	0.098166143226041	0.579240940171398	0.562426609943905	0.636491019483843	ENSG00000198984	microRNA 345 [Source:HGNC Symbol;Acc:HGNC:31779]	miRNA	60.2	100307859	100307956	98	14	q32.2	MIR345	97
hsa-mir-34a	551.076725120515	0.0674383638147333	0.0926531713631929	0.727858127493342	0.466700437561175	0.562906229514575	ENSG00000284357	microRNA 34a [Source:HGNC Symbol;Acc:HGNC:31635]	miRNA	50.91	9151668	9151777	110	1	p36.22	MIR34A	109
hsa-mir-34c	7.68337272357752	0.646720914773495	0.149865844147934	4.31533227901556	1.59363009880689e-05	7.06852059954667e-05	ENSG00000207562	microRNA 34c [Source:HGNC Symbol;Acc:HGNC:31637]	miRNA	40.26	111513439	111513515	77	11	q23.1	MIR34C	76
hsa-mir-3605	17.1633922106092	0.0733732120444524	0.0894586822523064	0.820191066949913	0.412107193649258	0.519859991988742	ENSG00000284154	microRNA 3605 [Source:HGNC Symbol;Acc:HGNC:38922]	miRNA	55	33332393	33332492	100	1	p35.1	MIR3605	99
hsa-mir-361	638.477735855101	0.00706239942411959	0.0431319852224037	0.163739261888906	0.869936408130985	0.906183758469776	ENSG00000199051	microRNA 361 [Source:HGNC Symbol;Acc:HGNC:31867]	miRNA	41.67	85903636	85903707	72	X	q21.2	MIR361	71
hsa-mir-3613	41.2300447588354	0.146070292585818	0.0747987750901192	1.95284337757977	0.0508381567933242	0.102012372792052	ENSG00000264864	microRNA 3613 [Source:HGNC Symbol;Acc:HGNC:38964]	miRNA	35.63	49996415	49996501	87	13	q14.2	MIR3613	86
hsa-mir-362	50.5002726415062	-0.408052714901797	0.0989036596931127	-4.12575951353004	3.69513240334527e-05	0.000149435501605875	ENSG00000208015	microRNA 362 [Source:HGNC Symbol;Acc:HGNC:32022]	miRNA	41.54	50008964	50009028	65	X	p11.23	MIR362	64
hsa-mir-363	33.2958009588348	-0.121481941771295	0.121879814691396	-0.996735530644608	0.318892898512501	0.431997768920875	ENSG00000284499	microRNA 363 [Source:HGNC Symbol;Acc:HGNC:32023]	miRNA	41.33	134169378	134169452	75	X	q26.2	MIR363	74
hsa-mir-365a	147.589396054372	0.42205331969784	0.0900861056684875	4.68499905247293	2.79961227712426e-06	1.48056418501764e-05	ENSG00000199130	microRNA 365a [Source:HGNC Symbol;Acc:HGNC:33692]	miRNA	44.83	14309285	14309371	87	16	p13.12	MIR365A	86
hsa-mir-365b	148.048669734059	0.419644107484705	0.0896580569306002	4.680495226542	2.86182775128505e-06	1.48491062566677e-05	ENSG00000283978	microRNA 365b [Source:HGNC Symbol;Acc:HGNC:33693]	miRNA	45.05	31575411	31575521	111	17	q11.2	MIR365B	110
hsa-mir-369	8.82357399479916	0.41349828821175	0.106316590185867	3.88931104250856	0.000100529206192868	0.000373588266257279	ENSG00000199025	microRNA 369 [Source:HGNC Symbol;Acc:HGNC:31783]	miRNA	37.14	101065598	101065667	70	14	q32.31	MIR369	69
hsa-mir-374a	2112.24795304586	-0.122775895196866	0.0636039140362602	-1.93031980904307	0.0535672240901705	0.105221333034263	ENSG00000199168	microRNA 374a [Source:HGNC Symbol;Acc:HGNC:31788]	miRNA	31.94	74287286	74287357	72	X	q13.2	MIR374A	71
hsa-mir-374b	159.180284027628	-0.010077876202986	0.0675579132506446	-0.149173882348858	0.881416428246656	0.911238788600866	ENSG00000212027	microRNA 374b [Source:HGNC Symbol;Acc:HGNC:33665]	miRNA	41.67	74218547	74218618	72	X	q13.2	MIR374B	71
hsa-mir-375	107.885365054166	0.324141629461472	0.166237593338011	1.94986959900457	0.051191663437466	0.102012372792052	ENSG00000198973	microRNA 375 [Source:HGNC Symbol;Acc:HGNC:31868]	miRNA	67.19	219001645	219001708	64	2	q35	MIR375	63
hsa-mir-378a	1036.30566449634	0.214382625201174	0.0966934162472365	2.21713776926669	0.0266136785308097	0.0590222709352635	ENSG00000199047	microRNA 378a [Source:HGNC Symbol;Acc:HGNC:31871]	miRNA	53.03	149732825	149732890	66	5	q32	MIR378A	65
hsa-mir-378c	26.8282437085423	0.0951142592425434	0.110457202131323	0.861096039074588	0.389185150544517	0.49549035370251	ENSG00000264803	microRNA 378c [Source:HGNC Symbol;Acc:HGNC:38374]	miRNA	54.32	130962588	130962668	81	10	q26.3	MIR378C	80
hsa-mir-379	261.603353477749	0.319576190728818	0.0534864150523785	5.97490391561786	2.30225834919431e-09	1.91854862432859e-08	ENSG00000199088	microRNA 379 [Source:HGNC Symbol;Acc:HGNC:31872]	miRNA	41.79	101022066	101022132	67	14	q32.31	MIR379	66
hsa-mir-381	17.9650845327352	0.372248847469563	0.084722983059619	4.3937174309315	1.11428632831088e-05	5.19370746246598e-05	ENSG00000199020	microRNA 381 [Source:HGNC Symbol;Acc:HGNC:31874]	miRNA	40	101045920	101045994	75	14	q32.31	MIR381	74
hsa-mir-382	11.2634173110557	0.325307359142665	0.0897119942607374	3.62613006012549	0.000287700490270719	0.00100148904841073	ENSG00000283170	microRNA 382 [Source:HGNC Symbol;Acc:HGNC:31875]	miRNA	38.16	101054306	101054381	76	14	q32.31	MIR382	75
hsa-mir-409	27.8795447941514	0.215555495002474	0.0721097650111297	2.9892691367002	0.0027964568752032	0.00776793576445334	ENSG00000199107	microRNA 409 [Source:HGNC Symbol;Acc:HGNC:32055]	miRNA	53.16	101065300	101065378	79	14	q32.31	MIR409	78
hsa-mir-423	388.270378960272	0.0175587279619665	0.0450564873936181	0.38970476789661	0.696754870457288	0.754360588093521	ENSG00000283935	microRNA 423 [Source:HGNC Symbol;Acc:HGNC:31880]	miRNA	52.13	30117079	30117172	94	17	q11.2	MIR423	93
hsa-mir-424	938.507125233528	-0.0995784895714092	0.0889602124002478	-1.11935984508881	0.262986654404879	0.374721916898144	ENSG00000284231	microRNA 424 [Source:HGNC Symbol;Acc:HGNC:31881]	miRNA	51.02	134546614	134546711	98	X	q26.3	MIR424	97
hsa-mir-425	229.048009496132	0.233007335497935	0.106743889485915	2.18286345588596	0.029045866933804	0.0624032297405945	ENSG00000199032	microRNA 425 [Source:HGNC Symbol;Acc:HGNC:31882]	miRNA	57.47	49020148	49020234	87	3	p21.31	MIR425	86
hsa-mir-429	84.6226393293046	-0.222228018252334	0.102206173643349	-2.17431110402201	0.0296817790629695	0.0632751104055552	ENSG00000198976	microRNA 429 [Source:HGNC Symbol;Acc:HGNC:13784]	miRNA	57.83	1169005	1169087	83	1	p36.33	MIR429	82
hsa-mir-431	9.37152189231209	0.0466334492579087	0.104007067310189	0.448368081746115	0.65388757328415	0.719276330612566	ENSG00000208001	microRNA 431 [Source:HGNC Symbol;Acc:HGNC:32027]	miRNA	58.77	100881007	100881120	114	14	q32.2	MIR431	113
hsa-mir-450a-1	21.6298889253572	0.311634449673171	0.0843449115398584	3.6947628965845	0.000220092069572398	0.000786043105615707	ENSG00000199132	microRNA 450a-1 [Source:HGNC Symbol;Acc:HGNC:28008]	miRNA	27.47	134540341	134540431	91	X	q26.3	MIR450A1	90
hsa-mir-450a-2	21.5107123027682	0.261192244846026	0.0857550279227729	3.04579511164341	0.00232065914664271	0.00651205372782393	ENSG00000207755	microRNA 450a-2 [Source:HGNC Symbol;Acc:HGNC:32137]	miRNA	29	134540508	134540607	100	X	q26.3	MIR450A2	99
hsa-mir-450b	69.2982368032958	-0.0787546501736814	0.0881299125243944	-0.893619974397252	0.371525255492987	0.481931345568734	ENSG00000216001	microRNA 450b [Source:HGNC Symbol;Acc:HGNC:33642]	miRNA	28.21	134540185	134540262	78	X	q26.3	MIR450B	77
hsa-mir-451a	1654.2387082358	-0.917911269484801	0.0746824959223329	-12.2908488548561	1.01435251883516e-34	3.48683678349588e-33	ENSG00000284565	microRNA 451a [Source:HGNC Symbol;Acc:HGNC:32053]	miRNA	41.67	28861369	28861440	72	17	q11.2	MIR451A	71
hsa-mir-452	156.458871260522	0.173355380848918	0.132483067060332	1.30850971898147	0.190700480258578	0.294999051775291	ENSG00000283751	microRNA 452 [Source:HGNC Symbol;Acc:HGNC:32054]	miRNA	41.18	151959628	151959712	85	X	q28	MIR452	84
hsa-mir-454	25.466764911026	0.113782257354568	0.076603449694779	1.48534116685247	0.137453471986515	0.223666892285749	ENSG00000211514	microRNA 454 [Source:HGNC Symbol;Acc:HGNC:33137]	miRNA	39.13	59137758	59137872	115	17	q22	MIR454	114
hsa-mir-455	1609.78241256819	0.156763665246456	0.0888058955312145	1.76523939439759	0.0775235403680715	0.143080359739729	ENSG00000207726	microRNA 455 [Source:HGNC Symbol;Acc:HGNC:32344]	miRNA	54.17	114209434	114209529	96	9	q32	MIR455	95
hsa-mir-4662a	45.7493588216166	-0.43500386421541	0.119529803176986	-3.6392920648527	0.00027338858997589	0.000963870028761152	ENSG00000283609	microRNA 4662a [Source:HGNC Symbol;Acc:HGNC:41826]	miRNA	32.84	124821985	124822051	67	8	q24.13	MIR4662A	66
hsa-mir-4668	13.0855530013385	0.190525035979281	0.105552071237654	1.80503360801237	0.0710694230887077	0.132953002376834	ENSG00000266315	microRNA 4668 [Source:HGNC Symbol;Acc:HGNC:41545]	miRNA	30	111932100	111932169	70	9	q31.3	MIR4668	69
hsa-mir-4677	18.9377420783877	0.16271426677976	0.0806883803523168	2.016576191879	0.0437397596409985	0.0904393526411624	ENSG00000265201	microRNA 4677 [Source:HGNC Symbol;Acc:HGNC:41844]	miRNA	46.25	243346176	243346255	80	1	q43	MIR4677	79
hsa-mir-4772	12.3965595877786	0.0564546217532466	0.106644092080562	0.52937411395091	0.596545951724973	0.669592394793337	ENSG00000264764	microRNA 4772 [Source:HGNC Symbol;Acc:HGNC:41741]	miRNA	48.72	102432289	102432366	78	2	q12.1	MIR4772	77
hsa-mir-483	6.65134611658455	0.20010985552237	0.163189240054247	1.22624417796081	0.220106801013344	0.325426721928331	ENSG00000207805	microRNA 483 [Source:HGNC Symbol;Acc:HGNC:32340]	miRNA	60.53	2134134	2134209	76	11	p15.5	MIR483	75
hsa-mir-484	197.057561495073	0.14985739015462	0.0599199577141445	2.50095954455665	0.0123857326007046	0.0296197551291789	ENSG00000283736	microRNA 484 [Source:HGNC Symbol;Acc:HGNC:32341]	miRNA	59.49	15643294	15643372	79	16	p13.11	MIR484	78
hsa-mir-486-1	190.827761703403	-0.947503850476315	0.0642124369312082	-14.7557684423563	2.82455758260583e-49	1.109647621738e-47	ENSG00000274705	microRNA 486-1 [Source:HGNC Symbol;Acc:HGNC:32342]	miRNA	63.24	41660441	41660508	68	8	p11.21	MIR486-1	67
hsa-mir-486-2	190.968991735754	-0.921521690371565	0.0612172209277683	-15.0533081444336	3.28393436204975e-51	1.50513658260613e-49	ENSG00000283450	microRNA 486-2 [Source:HGNC Symbol;Acc:HGNC:50213]	miRNA	64.06	41660444	41660507	64	8	p11.21	MIR486-2	63
hsa-mir-489	9.14188227016593	-0.796675021702011	0.112255002546405	-7.09701130132416	1.27483637791065e-12	1.66502299501891e-11	ENSG00000207656	microRNA 489 [Source:HGNC Symbol;Acc:HGNC:32074]	miRNA	47.62	93483936	93484019	84	7	q21.3	MIR489	83
hsa-mir-493	10.3823964365955	0.217007090731518	0.0963878215671736	2.25139532363312	0.0243605100590889	0.0546416752113329	ENSG00000207989	microRNA 493 [Source:HGNC Symbol;Acc:HGNC:32082]	miRNA	53.93	100869060	100869148	89	14	q32.2	MIR493	88
hsa-mir-495	9.0509273536969	0.15896379792195	0.102297826631354	1.55393133125692	0.120200797235504	0.200334662059173	ENSG00000207743	microRNA 495 [Source:HGNC Symbol;Acc:HGNC:32085]	miRNA	37.8	101033755	101033836	82	14	q32.31	MIR495	81
hsa-mir-497	73.2222099637837	0.318326776459967	0.0984385990399489	3.23375971991213	0.00122172194897398	0.0037330392885316	ENSG00000284027	microRNA 497 [Source:HGNC Symbol;Acc:HGNC:32088]	miRNA	66.96	7017911	7018022	112	17	p13.1	MIR497	111
hsa-mir-500a	712.722296236125	-0.246528738046409	0.0690261452490457	-3.57152695050455	0.000354906018995501	0.00119023360028979	ENSG00000207785	microRNA 500a [Source:HGNC Symbol;Acc:HGNC:32134]	miRNA	55.95	50008431	50008514	84	X	p11.23	MIR500A	83
hsa-mir-500b	18.4976937616137	-0.00274747993636698	0.0904726472820232	-0.0303680727701322	0.97577350734464	0.976144007397062	ENSG00000239057	microRNA 500b [Source:HGNC Symbol;Acc:HGNC:38223]	miRNA	55.7	50010672	50010750	79	X	p11.23	MIR500B	78
hsa-mir-501	178.121268073393	-0.170190867791754	0.0913136705726094	-1.86380491250129	0.0623491056423306	0.119078292931339	ENSG00000211538	microRNA 501 [Source:HGNC Symbol;Acc:HGNC:32135]	miRNA	53.57	50009722	50009805	84	X	p11.23	MIR501	83
hsa-mir-502	34.5883134520616	-0.255115733647106	0.0786173594627703	-3.2450305554706	0.00117438021593504	0.00362870291440604	ENSG00000272080	microRNA 502 [Source:HGNC Symbol;Acc:HGNC:32136]	miRNA	55.81	50014598	50014683	86	X	p11.23	MIR502	85
hsa-mir-503	85.8876800010971	-0.284754288804573	0.100313945807536	-2.83863112463853	0.00453074997827768	0.011806162760227	ENSG00000208005	microRNA 503 [Source:HGNC Symbol;Acc:HGNC:32138]	miRNA	59.15	134546328	134546398	71	X	q26.3	MIR503	70
hsa-mir-505	139.663029542968	0.260497989446317	0.0617721647738695	4.21707722887689	2.47489232847808e-05	0.000104706983127919	ENSG00000207633	microRNA 505 [Source:HGNC Symbol;Acc:HGNC:32140]	miRNA	52.38	139924148	139924231	84	X	q27.1	MIR505	83
hsa-mir-508	47.7977753574528	0.115690315899636	0.0997811285276024	1.15944084424374	0.246276536165197	0.360244933220368	ENSG00000207589	microRNA 508 [Source:HGNC Symbol;Acc:HGNC:32145]	miRNA	45.22	147236913	147237027	115	X	q27.3	MIR508	114
hsa-mir-509-3	8.23823202563867	0.0690680081871113	0.116859462794461	0.591034791154159	0.554497110057295	0.630110352337835	ENSG00000212014	microRNA 509-3 [Source:HGNC Symbol;Acc:HGNC:33675]	miRNA	42.67	147259652	147259726	75	X	q27.3	MIR509-3	74
hsa-mir-511	20.1763043218778	0.549706333135514	0.126334269287454	4.35120522907954	1.35391250031408e-05	6.10370389485857e-05	ENSG00000207938	microRNA 511 [Source:HGNC Symbol;Acc:HGNC:32077]	miRNA	39.08	17845107	17845193	87	10	p12.33	MIR511	86
hsa-mir-514a-1	13.5148299480284	-0.109050246141631	0.109871962168347	-0.992521149067524	0.320943367893617	0.432644245935023	ENSG00000207868	microRNA 514a-1 [Source:HGNC Symbol;Acc:HGNC:32148]	miRNA	39.8	147279247	147279344	98	X	q27.3	MIR514A1	97
hsa-mir-514a-2	13.6709423916256	0.0780235652018239	0.115710757288957	0.674298285050375	0.500121694132538	0.590272385778746	ENSG00000207866	microRNA 514a-2 [Source:HGNC Symbol;Acc:HGNC:32149]	miRNA	40.91	147281943	147282030	88	X	q27.3	MIR514A2	87
hsa-mir-532	2136.1703593696	-0.393381064463868	0.0614400515548572	-6.40268122354413	1.52671743423895e-10	1.61479728621427e-09	ENSG00000207758	microRNA 532 [Source:HGNC Symbol;Acc:HGNC:32795]	miRNA	53.85	50003148	50003238	91	X	p11.23	MIR532	90
hsa-mir-539	9.80171027712055	0.0756267826715939	0.106536123347829	0.709869857237817	0.477784844112273	0.571264487525543	ENSG00000202560	microRNA 539 [Source:HGNC Symbol;Acc:HGNC:32529]	miRNA	30.77	101047321	101047398	78	14	q32.31	MIR539	77
hsa-mir-542	915.941494936161	-0.0351195191562527	0.0817322320825793	-0.429689955374878	0.667421191115794	0.728336617289061	ENSG00000207784	microRNA 542 [Source:HGNC Symbol;Acc:HGNC:32534]	miRNA	47.42	134541341	134541437	97	X	q26.3	MIR542	96
hsa-mir-574	145.425719122992	0.3256634637576	0.0718043319050119	4.53542920207672	5.74864599928272e-06	2.82299580321919e-05	ENSG00000207944	microRNA 574 [Source:HGNC Symbol;Acc:HGNC:32830]	miRNA	65.62	38868032	38868127	96	4	p14	MIR574	95
hsa-mir-576	34.3370868609681	-0.0127445298090983	0.0723169405917244	-0.176231595319406	0.860111999748251	0.89935665372916	ENSG00000207988	microRNA 576 [Source:HGNC Symbol;Acc:HGNC:32832]	miRNA	36.73	109488698	109488795	98	4	q25	MIR576	97
hsa-mir-577	65.8569529412435	-0.155274093009307	0.200356329902543	-0.774989705016238	0.438345742945082	0.535755908043989	ENSG00000207931	microRNA 577 [Source:HGNC Symbol;Acc:HGNC:32833]	miRNA	39.58	114656759	114656854	96	4	q26	MIR577	95
hsa-mir-582	898.630202553092	0.33169478736771	0.174926591521085	1.89619419485304	0.0579343705313265	0.112992566639112	ENSG00000202601	microRNA 582 [Source:HGNC Symbol;Acc:HGNC:32838]	miRNA	35.71	59703606	59703703	98	5	q12.1	MIR582	97
hsa-mir-584	118.272730053177	-0.359386807951077	0.103366811074296	-3.47681044056551	0.00050741642627928	0.00168119900273256	ENSG00000207714	microRNA 584 [Source:HGNC Symbol;Acc:HGNC:32840]	miRNA	53.61	149062313	149062409	97	5	q32	MIR584	96
hsa-mir-589	108.038801433694	-0.0567098785441225	0.0706444882315299	-0.802750221054216	0.422119119187727	0.52685602698391	ENSG00000207973	microRNA 589 [Source:HGNC Symbol;Acc:HGNC:32845]	miRNA	62.63	5495819	5495917	99	7	p22.1	MIR589	98
hsa-mir-590	52.154986953445	0.107513526829026	0.0715722004611159	1.50216880487608	0.13305351902159	0.219100106173276	ENSG00000207741	microRNA 590 [Source:HGNC Symbol;Acc:HGNC:32846]	miRNA	35.05	74191198	74191294	97	7	q11.23	MIR590	96
hsa-mir-592	53.0712968055205	-0.528374463833593	0.180234319500743	-2.93159740773684	0.00337223593216579	0.00909181256221169	ENSG00000207692	microRNA 592 [Source:HGNC Symbol;Acc:HGNC:32848]	miRNA	45.36	127058088	127058184	97	7	q31.33	MIR592	96
hsa-mir-598	53.5505383834412	-0.197077207580887	0.132633063827518	-1.48588294572744	0.137310085310412	0.223666892285749	ENSG00000207600	microRNA 598 [Source:HGNC Symbol;Acc:HGNC:32854]	miRNA	53.61	11035206	11035302	97	8	p23.1	MIR598	96
hsa-mir-599	5.40197770278062	-0.704107980574855	0.118247245795512	-5.95454021645869	2.60803992715995e-09	2.10944405873231e-08	ENSG00000207804	microRNA 599 [Source:HGNC Symbol;Acc:HGNC:32855]	miRNA	42.11	99536636	99536730	95	8	q22.2	MIR599	94
hsa-mir-615	25.5110969007492	0.259731159347359	0.0993486978158612	2.61433883943563	0.0089400325937684	0.0219509728864849	ENSG00000207571	microRNA 615 [Source:HGNC Symbol;Acc:HGNC:32871]	miRNA	70.83	54033950	54034045	96	12	q13.13	MIR615	95
hsa-mir-616	14.3550284972279	0.182032134433168	0.093194428713022	1.95325125060543	0.0507898308920276	0.102012372792052	ENSG00000208028	microRNA 616 [Source:HGNC Symbol;Acc:HGNC:32872]	miRNA	40.21	57519163	57519259	97	12	q13.3	MIR616	96
hsa-mir-625	234.526525772873	0.688527634232352	0.109156030551583	6.30773793031052	2.83143110053732e-10	2.68497776775091e-09	ENSG00000207781	microRNA 625 [Source:HGNC Symbol;Acc:HGNC:32881]	miRNA	48.24	65471102	65471186	85	14	q23.3	MIR625	84
hsa-mir-628	113.482956767523	-0.0562125290905368	0.0919656187572719	-0.611234174794176	0.541044561822964	0.617374500005456	ENSG00000283891	microRNA 628 [Source:HGNC Symbol;Acc:HGNC:32884]	miRNA	41.05	55372940	55373034	95	15	q21.3	MIR628	94
hsa-mir-629	184.856795715727	0.067934097668813	0.0845291884975969	0.803676207902366	0.421583998164793	0.52685602698391	ENSG00000207965	microRNA 629 [Source:HGNC Symbol;Acc:HGNC:32885]	miRNA	59.79	70079372	70079468	97	15	q23	MIR629	96
hsa-mir-652	43.2551594780108	-0.111918776478182	0.0693948228258449	-1.61278279734291	0.106791704779838	0.185871638066174	ENSG00000208013	microRNA 652 [Source:HGNC Symbol;Acc:HGNC:32908]	miRNA	50	110055329	110055426	98	X	q23	MIR652	97
hsa-mir-653	182.576915143826	-1.20156317105177	0.1211303052295	-9.91959170560349	3.42152913204002e-23	1.04546723479001e-21	ENSG00000208014	microRNA 653 [Source:HGNC Symbol;Acc:HGNC:32909]	miRNA	36.46	93482760	93482855	96	7	q21.3	MIR653	95
hsa-mir-654	13.9735271372229	0.451208769279494	0.0927165128512851	4.8665416267674	1.13568011941693e-06	6.50650068415951e-06	ENSG00000207934	microRNA 654 [Source:HGNC Symbol;Acc:HGNC:32910]	miRNA	53.09	101040219	101040299	81	14	q32.31	MIR654	80
hsa-mir-660	101.3668314359	-0.444054738509052	0.0756951829139247	-5.86635399261801	4.45482189617412e-09	3.50021720413681e-08	ENSG00000207970	microRNA 660 [Source:HGNC Symbol;Acc:HGNC:32916]	miRNA	49.48	50013241	50013337	97	X	p11.23	MIR660	96
hsa-mir-664a	97.6242463691673	-0.14814279476362	0.0828323896160706	-1.78846457829195	0.0737010855407979	0.136944584619726	ENSG00000281696	microRNA 664a [Source:HGNC Symbol;Acc:HGNC:35370]	miRNA	31.71	220200538	220200619	82	1	q41	MIR664A	81
hsa-mir-664b	13.7932853782567	-0.00282795942765549	0.0945694846778968	-0.0299035089097451	0.976144007397062	0.976144007397062	ENSG00000284450	microRNA 664b [Source:HGNC Symbol;Acc:HGNC:43501]	miRNA	42.62	154768596	154768656	61	X	q28	MIR664B	60
hsa-mir-671	12.3051520704007	0.288314826985361	0.0906070476734449	3.18203533156131	0.0014624397679521	0.00437142321942205	ENSG00000284191	microRNA 671 [Source:HGNC Symbol;Acc:HGNC:33134]	miRNA	63.56	151238421	151238538	118	7	q36.1	MIR671	117
hsa-mir-675	60.924853042779	-0.151568063636941	0.174746896335809	-0.867357685973856	0.385746058718864	0.493396121617152	ENSG00000284010	microRNA 675 [Source:HGNC Symbol;Acc:HGNC:33351]	miRNA	68.49	1996759	1996831	73	11	p15.5	MIR675	72
hsa-mir-7-1	45.0952107059915	-0.0793524051997077	0.0826725972827559	-0.959839267276284	0.337136116135537	0.447886144624506	ENSG00000284179	microRNA 7-1 [Source:HGNC Symbol;Acc:HGNC:31638]	miRNA	41.82	83969748	83969857	110	9	q21.32	MIR7-1	109
hsa-mir-708	209.955209272961	0.770631812146138	0.166280093030093	4.63454041974028	3.57731334598691e-06	1.82177994471555e-05	ENSG00000211997	microRNA 708 [Source:HGNC Symbol;Acc:HGNC:33654]	miRNA	48.86	79402022	79402109	88	11	q14.1	MIR708	87
hsa-mir-744	76.6244899589346	0.0318075083707867	0.0724166248639197	0.439229367987767	0.660495347370341	0.723650280983441	ENSG00000266297	microRNA 744 [Source:HGNC Symbol;Acc:HGNC:33658]	miRNA	54.08	12081899	12081996	98	17	p12	MIR744	97
hsa-mir-758	10.0320836230942	0.283962019943582	0.100490970883234	2.8257466063646	0.00471705627287008	0.0121232754676567	ENSG00000211582	microRNA 758 [Source:HGNC Symbol;Acc:HGNC:33133]	miRNA	48.86	101026020	101026107	88	14	q32.31	MIR758	87
hsa-mir-766	14.7889359773038	0.041574682676764	0.0892496797883478	0.465824446377362	0.64134116510778	0.711164598405805	ENSG00000211578	microRNA 766 [Source:HGNC Symbol;Acc:HGNC:33139]	miRNA	55.86	119646738	119646848	111	X	q24	MIR766	110
hsa-mir-769	37.0292683798319	-0.0570185489042505	0.0597106910137414	-0.954913566334857	0.339621408610819	0.449012433516828	ENSG00000211580	microRNA 769 [Source:HGNC Symbol;Acc:HGNC:33138]	miRNA	61.86	46018932	46019049	118	19	q13.32	MIR769	117
hsa-mir-874	42.8200976763336	-0.327211606251973	0.104118959801735	-3.14267071890706	0.00167414054750618	0.00489775160174681	ENSG00000216009	microRNA 874 [Source:HGNC Symbol;Acc:HGNC:33643]	miRNA	69.23	137647572	137647649	78	5	q31.2	MIR874	77
hsa-mir-885	30.256817125647	-0.575670485982301	0.166882773866835	-3.44955008023574	0.000561521565638309	0.00181668741824159	ENSG00000216135	microRNA 885 [Source:HGNC Symbol;Acc:HGNC:33659]	miRNA	58.11	10394489	10394562	74	3	p25.3	MIR885	73
hsa-mir-887	13.5263601024354	0.183293952897512	0.105708372739064	1.73395870306285	0.0829254108177387	0.149715338832098	ENSG00000216077	microRNA 887 [Source:HGNC Symbol;Acc:HGNC:33661]	miRNA	55.7	15935182	15935260	79	5	p15.1	MIR887	78
hsa-mir-889	9.54197127529941	0.100892767679392	0.0964911640893348	1.04561664927145	0.295738059243044	0.410747304504228	ENSG00000216099	microRNA 889 [Source:HGNC Symbol;Acc:HGNC:33651]	miRNA	35.44	101047901	101047979	79	14	q32.31	MIR889	78
hsa-mir-891a	20.053807071188	-0.907505112739169	0.136701108117236	-6.63860831296908	3.16658616297935e-11	3.48324477927729e-10	ENSG00000216056	microRNA 891a [Source:HGNC Symbol;Acc:HGNC:33635]	miRNA	43.04	146027794	146027872	79	X	q27.3	MIR891A	78
hsa-mir-9-1	450.03754053097	0.822811236183427	0.0408246708479933	20.1547549335324	2.44466177027242e-90	3.36140993412457e-88	ENSG00000207933	microRNA 9-1 [Source:HGNC Symbol;Acc:HGNC:31641]	miRNA	40.45	156420341	156420429	89	1	q22	MIR9-1	88
hsa-mir-9-2	449.754431996446	0.800229597612611	0.041571957933574	19.2492641046944	1.43182280253934e-82	1.31250423566106e-80	ENSG00000284447	microRNA 9-2 [Source:HGNC Symbol;Acc:HGNC:31642]	miRNA	36.78	88666853	88666939	87	5	q14.3	MIR9-2	86
hsa-mir-9-3	452.458793913081	0.761667194930999	0.0404928409569093	18.8099223697723	6.26294202375984e-79	4.30577264133489e-77	ENSG00000284329	microRNA 9-3 [Source:HGNC Symbol;Acc:HGNC:31646]	miRNA	44.44	89368017	89368106	90	15	q26.1	MIR9-3	89
hsa-mir-92a-1	6453.58836915473	0.0878899282283466	0.0709652324123519	1.23849278358805	0.215533396224208	0.320387480873822	ENSG00000283705	microRNA 92a-1 [Source:HGNC Symbol;Acc:HGNC:31643]	miRNA	48.72	91351314	91351391	78	13	q31.3	MIR92A1	77
hsa-mir-92a-2	5939.67626087628	0.087880217154167	0.0705090209083904	1.24636842239444	0.212629168676956	0.320387480873822	ENSG00000284538	microRNA 92a-2 [Source:HGNC Symbol;Acc:HGNC:31644]	miRNA	45.33	134169538	134169612	75	X	q26.2	MIR92A2	74
hsa-mir-92b	123.886601827738	0.154464135195823	0.0962813299438696	1.60429997472898	0.108647946682441	0.187913115331266	ENSG00000284586	microRNA 92b [Source:HGNC Symbol;Acc:HGNC:32920]	miRNA	75	155195177	155195272	96	1	q22	MIR92B	95
hsa-mir-93	6344.92328341684	-0.0273829597870906	0.0507166244209873	-0.53992078731011	0.589251661522539	0.664115602125813	ENSG00000207757	microRNA 93 [Source:HGNC Symbol;Acc:HGNC:31645]	miRNA	60	100093768	100093847	80	7	q22.1	MIR93	79
hsa-mir-96	9.78157817377796	0.360065994112826	0.0961619198877781	3.74437193572078	0.000180845589546567	0.000663100495004078	ENSG00000199158	microRNA 96 [Source:HGNC Symbol;Acc:HGNC:31648]	miRNA	47.44	129774692	129774769	78	7	q32.2	MIR96	77
hsa-mir-98	155.44404168731	-0.156686974280977	0.0663677918610757	-2.36088876678257	0.0182311980439668	0.0424879615431429	ENSG00000271886	microRNA 98 [Source:HGNC Symbol;Acc:HGNC:31649]	miRNA	42.86	53556223	53556341	119	X	p11.22	MIR98	118
hsa-mir-99a	1570.92743208087	-0.0353780925276381	0.0997172564611368	-0.354784054266737	0.722751375151605	0.779437757516436	ENSG00000207638	microRNA 99a [Source:HGNC Symbol;Acc:HGNC:31650]	miRNA	53.09	16539089	16539169	81	21	q21.1	MIR99A	80
hsa-mir-99b	86515.2574511568	-0.0966892942062518	0.0579568255246213	-1.6682986573372	0.0952564543424444	0.170100811325794	ENSG00000207550	microRNA 99b [Source:HGNC Symbol;Acc:HGNC:31651]	miRNA	67.14	51692612	51692681	70	19	q13.41	MIR99B	69
