# Supplementary material for: Oncogenic Role of miR-217 During Clear Cell Renal Carcinoma Progression
Source: Front Oncol. 2022 Jul 22;12:934711. doi: 10.3389/fonc.2022.934711 (PMC9354686; doi:10.3389/fonc.2022.934711)
Supplement: Supplementary Material S3 — Differential expression values for all combinations between four stages of ccRC and non-tumor. This zip file contains 20 differential expression analyses, including log2 fold change value, p-value, adjusted p-value, and B-statistic for each gene. BioMart annotation in every gene is included for better use. [file DataSheet_3.zip › DEGS/res-mir-stage4_ctrl.tsv]

mirbase_id	baseMean	log2FoldChange	lfcSE	stat	pvalue	padj	ensembl_gene_id	description	gene_biotype	gcContent	start_position	end_position	transcript_length	chr	band	gene_name	geneLength
hsa-let-7a-1	19645.6939959555	-0.33630821288649	0.0367331670073737	-9.15543745027432	5.41380159473094e-20	1.04111569129441e-19	ENSG00000199165	microRNA let-7a-1 [Source:HGNC Symbol;Acc:HGNC:31476]	miRNA	42.5	94175957	94176036	80	9	q22.32	MIRLET7A1	79
hsa-let-7a-2	19602.2417156118	-0.331616097428977	0.0366604504712917	-9.04560891003401	1.48833325889027e-19	2.82270100824017e-19	ENSG00000198975	microRNA let-7a-2 [Source:HGNC Symbol;Acc:HGNC:31477]	miRNA	40.28	122146522	122146593	72	11	q24.1	MIRLET7A2	71
hsa-let-7a-3	19752.4927420994	-0.335042573910357	0.0367536695330743	-9.11589449888411	7.80241385705043e-20	1.49004431297838e-19	ENSG00000283990	microRNA let-7a-3 [Source:HGNC Symbol;Acc:HGNC:31478]	miRNA	45.95	46112749	46112822	74	22	q13.31	MIRLET7A3	73
hsa-let-7b	34556.243820222	0.90793859522261	0.069258541646976	13.1094096645948	2.90853534921627e-39	7.7655070003347e-39	ENSG00000284520	microRNA let-7b [Source:HGNC Symbol;Acc:HGNC:31479]	miRNA	53.01	46113686	46113768	83	22	q13.31	MIRLET7B	82
hsa-let-7c	4906.65888253964	-0.343419699364065	0.0908362153387507	-3.78064737817805	0.000156421090869087	0.000192034821379459	ENSG00000199030	microRNA let-7c [Source:HGNC Symbol;Acc:HGNC:31480]	miRNA	47.62	16539828	16539911	84	21	q21.1	MIRLET7C	83
hsa-let-7d	1409.82374179035	0.300399916255628	0.0494113844963563	6.07956889525692	1.20506096862133e-09	1.78167616328423e-09	ENSG00000199133	microRNA let-7d [Source:HGNC Symbol;Acc:HGNC:31481]	miRNA	48.28	94178834	94178920	87	9	q22.32	MIRLET7D	86
hsa-let-7e	2885.35252670614	-1.26755370870257	0.0589767844718573	-21.4924180769371	1.8331159900075e-102	1.44030542072018e-101	ENSG00000198972	microRNA let-7e [Source:HGNC Symbol;Acc:HGNC:31482]	miRNA	56.96	51692786	51692864	79	19	q13.41	MIRLET7E	78
hsa-let-7f-1	8695.79811408617	-0.955642859546239	0.0629882566027848	-15.1717623425061	5.43964094854915e-52	1.80229067572412e-51	ENSG00000199072	microRNA let-7f-1 [Source:HGNC Symbol;Acc:HGNC:31483]	miRNA	40.23	94176347	94176433	87	9	q22.32	MIRLET7F1	86
hsa-let-7f-2	8825.09457771092	-0.972681868199695	0.0634219143043021	-15.3366841551441	4.34846687394994e-53	1.49478548792029e-52	ENSG00000208012	microRNA let-7f-2 [Source:HGNC Symbol;Acc:HGNC:31484]	miRNA	42.17	53557192	53557274	83	X	p11.22	MIRLET7F2	82
hsa-let-7g	1552.66631696841	-0.760026160985504	0.0515901172930041	-14.7320107195912	4.01577297722917e-49	1.28411345202095e-48	ENSG00000199150	microRNA let-7g [Source:HGNC Symbol;Acc:HGNC:31485]	miRNA	50	52268278	52268361	84	3	p21.2	MIRLET7G	83
hsa-let-7i	1245.5584854292	1.01748632126801	0.0592444920591037	17.1743614622089	4.13174265954439e-66	1.86267087110608e-65	ENSG00000199179	microRNA let-7i [Source:HGNC Symbol;Acc:HGNC:31486]	miRNA	53.57	62603686	62603769	84	12	q14.1	MIRLET7I	83
hsa-mir-1-1	13.7041219461393	-1.50508304836935	0.083802365178698	-17.9599113361533	4.01448500190998e-72	2.06564827547937e-71	ENSG00000199017	microRNA 1-1 [Source:HGNC Symbol;Acc:HGNC:31499]	miRNA	36.62	62554306	62554376	71	20	q13.33	MIR1-1	70
hsa-mir-1-2	14.4158419615376	-1.49363433316726	0.082986395063347	-17.998544605138	2.00005972127255e-72	1.0577238910576e-71	ENSG00000284453	microRNA 1-2 [Source:HGNC Symbol;Acc:HGNC:31500]	miRNA	34.12	21829004	21829088	85	18	q11.2	MIR1-2	84
hsa-mir-100	9449.05485171915	0.583998712308201	0.135442709129071	4.31177666235009	1.61947971655828e-05	2.02434964569785e-05	ENSG00000207994	microRNA 100 [Source:HGNC Symbol;Acc:HGNC:31487]	miRNA	46.25	122152229	122152308	80	11	q24.1	MIR100	79
hsa-mir-101-1	15747.7919563469	0.581867966197534	0.0559676359122798	10.3965078516005	2.5718649450995e-25	5.39895312902566e-25	ENSG00000199135	microRNA 101-1 [Source:HGNC Symbol;Acc:HGNC:31488]	miRNA	45.33	65058434	65058508	75	1	p31.3	MIR101-1	74
hsa-mir-101-2	15797.2275264559	0.578599110587571	0.0556604628483968	10.3951544952745	2.60863849833334e-25	5.43466353819445e-25	ENSG00000199065	microRNA 101-2 [Source:HGNC Symbol;Acc:HGNC:31489]	miRNA	40.51	4850297	4850375	79	9	p24.1	MIR101-2	78
hsa-mir-103a-1	13997.9096105348	0.498328954470487	0.043562906462925	11.4392953760925	2.6603736092321e-30	6.30692019430023e-30	ENSG00000199035	microRNA 103a-1 [Source:HGNC Symbol;Acc:HGNC:31490]	miRNA	48.72	168560896	168560973	78	5	q34	MIR103A1	77
hsa-mir-103a-2	14013.2154941737	0.500753981476507	0.0434285105583616	11.5305354717051	9.25661683162548e-31	2.2329558146465e-30	ENSG00000199024	microRNA 103a-2 [Source:HGNC Symbol;Acc:HGNC:31491]	miRNA	44.87	3917494	3917571	78	20	p13	MIR103A2	77
hsa-mir-106a	44.1884852709593	-0.285300091881965	0.0858856368443782	-3.32186035249315	0.000894194348612124	0.00104196375367938	ENSG00000284157	microRNA 106a [Source:HGNC Symbol;Acc:HGNC:31494]	miRNA	41.98	134170198	134170278	81	X	q26.2	MIR106A	80
hsa-mir-106b	774.346040078483	1.53106935970436	0.0458133654830351	33.4197093699942	7.092444469532e-245	1.50032479163177e-243	ENSG00000208036	microRNA 106b [Source:HGNC Symbol;Acc:HGNC:31495]	miRNA	60.98	100093993	100094074	82	7	q22.1	MIR106B	81
hsa-mir-107	127.740291719514	-0.0164587169787378	0.0610576803729023	-0.269560141790815	0.787498667746611	0.799122264318517	ENSG00000198997	microRNA 107 [Source:HGNC Symbol;Acc:HGNC:31496]	miRNA	46.91	89592747	89592827	81	10	q23.31	MIR107	80
hsa-mir-10a	83382.7588411042	-1.48575722087067	0.0937130648561704	-15.8543232275136	1.31233708280921e-56	5.0829957432751e-56	ENSG00000284038	microRNA 10a [Source:HGNC Symbol;Acc:HGNC:31497]	miRNA	39.09	48579838	48579947	110	17	q21.32	MIR10A	109
hsa-mir-10b	484505.71483737	-1.32638357024622	0.0888229159600358	-14.9328982944334	2.01322026984387e-50	6.51335969655368e-50	ENSG00000207744	microRNA 10b [Source:HGNC Symbol;Acc:HGNC:31498]	miRNA	40	176150303	176150412	110	2	q31.1	MIR10B	109
hsa-mir-1180	21.3002621446889	0.520051840810856	0.109725841050491	4.73955666078285	2.1418633680659e-06	2.83179051066404e-06	ENSG00000221540	microRNA 1180 [Source:HGNC Symbol;Acc:HGNC:35261]	miRNA	69.57	19344506	19344574	69	17	p11.2	MIR1180	68
hsa-mir-122	46.1988270326284	4.41426206974256	0.189025506168805	23.3527324391901	1.29281791569631e-120	1.31675898820921e-119	ENSG00000284440	microRNA 122 [Source:HGNC Symbol;Acc:HGNC:31501]	miRNA	43.53	58451074	58451158	85	18	q21.31	MIR122	84
hsa-mir-1247	19.8471619721929	-0.39157430575881	0.198489671787123	-1.97276917349517	0.0485218667905821	0.0519202854763038	ENSG00000283857	microRNA 1247 [Source:HGNC Symbol;Acc:HGNC:35313]	miRNA	74.26	101560287	101560422	136	14	q32.31	MIR1247	135
hsa-mir-1251	11.8568278727769	-2.2604952988632	0.0885513035098356	-25.5275214397281	9.75715396062726e-144	1.21964424507841e-142	ENSG00000221479	microRNA 1251 [Source:HGNC Symbol;Acc:HGNC:35317]	miRNA	55.71	97491909	97491978	70	12	q23.1	MIR1251	69
hsa-mir-125a	2372.52737308884	-0.89751980457613	0.0560207505900958	-16.0212027707963	9.08753077622299e-58	3.6218419760309e-57	ENSG00000208008	microRNA 125a [Source:HGNC Symbol;Acc:HGNC:31505]	miRNA	59.3	51693254	51693339	86	19	q13.41	MIR125A	85
hsa-mir-125b-1	606.557419669654	-0.883972401995298	0.0826413777205824	-10.6964867524847	1.0571053668877e-26	2.30717441185808e-26	ENSG00000207971	microRNA 125b-1 [Source:HGNC Symbol;Acc:HGNC:31506]	miRNA	53.41	122099757	122099844	88	11	q24.1	MIR125B1	87
hsa-mir-125b-2	647.08988603162	-0.83063756481888	0.080818322367277	-10.2778372587848	8.86955243991521e-25	1.83393001577194e-24	ENSG00000207863	microRNA 125b-2 [Source:HGNC Symbol;Acc:HGNC:31507]	miRNA	49.44	16590237	16590325	89	21	q21.1	MIR125B2	88
hsa-mir-126	28039.2391320763	0.406423765685273	0.0756646509272603	5.37138228624071	7.81353662711039e-08	1.085213420432e-07	ENSG00000199161	microRNA 126 [Source:HGNC Symbol;Acc:HGNC:31508]	miRNA	52.94	136670602	136670686	85	9	q34.3	MIR126	84
hsa-mir-1266	12.9761508880854	0.619496314078578	0.112213770171516	5.52067997654562	3.37690312378713e-08	4.73800183184418e-08	ENSG00000221052	microRNA 1266 [Source:HGNC Symbol;Acc:HGNC:35334]	miRNA	53.57	52277117	52277200	84	15	q21.2	MIR1266	83
hsa-mir-1269a	27.7121727594852	0.573142977901775	0.0418946636370294	13.6805723723532	1.32644451446038e-42	3.8397078050169e-42	ENSG00000221563	microRNA 1269a [Source:HGNC Symbol;Acc:HGNC:35337]	miRNA	59.05	66276824	66276928	105	4	q13.2	MIR1269A	104
hsa-mir-127	398.352294250043	-1.32901331441122	0.0563681401400764	-23.5773845138155	6.5769161964632e-123	6.95635366933608e-122	ENSG00000207608	microRNA 127 [Source:HGNC Symbol;Acc:HGNC:31509]	miRNA	52.58	100882979	100883075	97	14	q32.2	MIR127	96
hsa-mir-1270	40.4320058885646	1.73362795396122	0.142192590060876	12.1921117916131	3.42430971445918e-34	8.80079599510536e-34	ENSG00000238517	microRNA 1270 [Source:HGNC Symbol;Acc:HGNC:35338]	miRNA	39.76	20399272	20399354	83	19	p12	MIR1270	82
hsa-mir-1271	24.8256493453103	1.13457084322231	0.115893575810916	9.78976474997539	1.24585413483107e-22	2.51919034616577e-22	ENSG00000221464	microRNA 1271 [Source:HGNC Symbol;Acc:HGNC:35252]	miRNA	51.16	176367946	176368031	86	5	q35.2	MIR1271	85
hsa-mir-128-1	116.025923229456	0.183357616714105	0.090516590239952	2.02567967074366	0.0427976212697434	0.0461542974477625	ENSG00000207654	microRNA 128-1 [Source:HGNC Symbol;Acc:HGNC:31510]	miRNA	50	135665397	135665478	82	2	q21.3	MIR128-1	81
hsa-mir-128-2	77.358692052256	0.326492206042551	0.0905081051238045	3.60732561571086	0.000309369324763507	0.000369898105695498	ENSG00000207625	microRNA 128-2 [Source:HGNC Symbol;Acc:HGNC:31511]	miRNA	55.95	35744476	35744559	84	3	p22.3	MIR128-2	83
hsa-mir-1287	51.677636431315	0.450779590866299	0.0762156630515381	5.91452692029295	3.32830801471516e-09	4.84277621188713e-09	ENSG00000284415	microRNA 1287 [Source:HGNC Symbol;Acc:HGNC:35280]	miRNA	51.11	98395218	98395307	90	10	q24.2	MIR1287	89
hsa-mir-129-2	8.06545426719487	-2.8247009083408	0.164249258214435	-17.1976478861964	2.76530997911153e-66	1.26743374042612e-65	ENSG00000199077	microRNA 129-2 [Source:HGNC Symbol;Acc:HGNC:31513]	miRNA	53.33	43581394	43581483	90	11	p11.2	MIR129-2	89
hsa-mir-1296	10.8728679257667	-0.694143997636463	0.0825238300159621	-8.41143700555584	4.05017683250833e-17	7.23245862947915e-17	ENSG00000221063	microRNA 1296 [Source:HGNC Symbol;Acc:HGNC:35249]	miRNA	57.61	63372957	63373048	92	10	q21.3	MIR1296	91
hsa-mir-1301	28.1388599039364	0.330431458558131	0.0717104499567088	4.60785643874234	4.06841393898635e-06	5.27742374160965e-06	ENSG00000221445	microRNA 1301 [Source:HGNC Symbol;Acc:HGNC:35253]	miRNA	62.2	25328640	25328721	82	2	p23.3	MIR1301	81
hsa-mir-1306	16.3714082275595	0.260076565490264	0.0714704974798898	3.63893598982495	0.000273766830386278	0.000330201220860642	ENSG00000284464	microRNA 1306 [Source:HGNC Symbol;Acc:HGNC:35371]	miRNA	58.82	20086058	20086142	85	22	q11.21	MIR1306	84
hsa-mir-1307	2177.77013427086	0.468485657247177	0.0691235559362763	6.77751094979929	1.2226388854094e-11	1.94350111842534e-11	ENSG00000283867	microRNA 1307 [Source:HGNC Symbol;Acc:HGNC:35372]	miRNA	56.38	103394253	103394401	149	10	q24.33	MIR1307	148
hsa-mir-130a	235.771013196403	-0.244012768585322	0.0776088279424709	-3.14413675679011	0.00166577572900893	0.00190870135615606	ENSG00000208009	microRNA 130a [Source:HGNC Symbol;Acc:HGNC:31514]	miRNA	50.56	57641198	57641286	89	11	q12.1	MIR130A	88
hsa-mir-130b	31.9778424000114	1.38085051393517	0.0792813335887027	17.4170949381197	6.12069105060684e-68	2.902051791236e-67	ENSG00000283871	microRNA 130b [Source:HGNC Symbol;Acc:HGNC:31515]	miRNA	57.32	21653304	21653385	82	22	q11.21	MIR130B	81
hsa-mir-132	135.1021492406	0.142382883898322	0.0708390385130279	2.00994941330459	0.0444365431487736	0.0477345678355966	ENSG00000267200	microRNA 132 [Source:HGNC Symbol;Acc:HGNC:31516]	miRNA	65.35	2049908	2050008	101	17	p13.3	MIR132	100
hsa-mir-133a-1	9.20607479156298	-0.978206643841035	0.0905374503068399	-10.8044421454967	3.27944291375237e-27	7.27295807485404e-27	ENSG00000283927	microRNA 133a-1 [Source:HGNC Symbol;Acc:HGNC:31517]	miRNA	44.32	21825698	21825785	88	18	q11.2	MIR133A1	87
hsa-mir-133a-2	8.75409027923848	-1.05285320691448	0.0895360041590741	-11.7589925617401	6.34872884898144e-32	1.55883967274098e-31	ENSG00000284508	microRNA 133a-2 [Source:HGNC Symbol;Acc:HGNC:31518]	miRNA	50.98	62564912	62565013	102	20	q13.33	MIR133A2	101
hsa-mir-134	203.052403784801	-0.655529404682731	0.0539464937311021	-12.1514737908683	5.6340712570129e-34	1.43460147748014e-33	ENSG00000207993	microRNA 134 [Source:HGNC Symbol;Acc:HGNC:31519]	miRNA	60.27	101054687	101054759	73	14	q32.31	MIR134	72
hsa-mir-135a-1	13.1520804101747	-1.82205403881978	0.0813303390281712	-22.4031285322523	3.66888109851907e-111	3.60336536461694e-110	ENSG00000207926	microRNA 135a-1 [Source:HGNC Symbol;Acc:HGNC:31520]	miRNA	52.22	52294219	52294308	90	3	p21.2	MIR135A1	89
hsa-mir-135a-2	14.0437782946896	-2.06618460864343	0.0764629083340133	-27.0220510004368	8.13983900147303e-161	1.39903482837818e-159	ENSG00000207586	microRNA 135a-2 [Source:HGNC Symbol;Acc:HGNC:31521]	miRNA	32	97563812	97563911	100	12	q23.1	MIR135A2	99
hsa-mir-135b	29.0384955074549	-0.312899966595626	0.147271429926102	-2.1246481191405	0.0336159855088641	0.0363952599013292	ENSG00000199059	microRNA 135b [Source:HGNC Symbol;Acc:HGNC:31760]	miRNA	52.58	205448302	205448398	97	1	q32.1	MIR135B	96
hsa-mir-136	28.6849894417284	-1.39451914692311	0.0681227312421827	-20.4706875589804	3.93036169427536e-93	2.84434069980453e-92	ENSG00000207942	microRNA 136 [Source:HGNC Symbol;Acc:HGNC:31522]	miRNA	45.12	100884702	100884783	82	14	q32.2	MIR136	81
hsa-mir-139	305.994812198861	-1.45764329377954	0.094171864389235	-15.4785434400529	4.84314444744683e-54	1.70751887570241e-53	ENSG00000272036	microRNA 139 [Source:HGNC Symbol;Acc:HGNC:31526]	miRNA	58.82	72615063	72615130	68	11	q13.4	MIR139	67
hsa-mir-140	3553.5800576181	0.48418694025969	0.0672339609452403	7.20152335891742	5.95435234052042e-13	9.63204055084185e-13	ENSG00000208017	microRNA 140 [Source:HGNC Symbol;Acc:HGNC:31527]	miRNA	54	69933081	69933180	100	16	q22.1	MIR140	99
hsa-mir-141	88.2685303404685	-5.24146752658153	0.118122386996366	-44.3731934298175	0	0	ENSG00000207708	microRNA 141 [Source:HGNC Symbol;Acc:HGNC:31528]	miRNA	55.79	6964097	6964191	95	12	p13.31	MIR141	94
hsa-mir-142	6174.91908543727	2.55369709391659	0.0661450257226504	38.6075455564017	0	0	ENSG00000284353	microRNA 142 [Source:HGNC Symbol;Acc:HGNC:31529]	miRNA	44.83	58331232	58331318	87	17	q22	MIR142	86
hsa-mir-143	158565.195166146	0.0919246341690238	0.0761319298910436	1.20743864368842	0.227263260857813	0.238539682198086	ENSG00000284182	microRNA 143 [Source:HGNC Symbol;Acc:HGNC:31530]	miRNA	57.55	149428918	149429023	106	5	q32	MIR143	105
hsa-mir-144	610.021953493927	0.688215197600918	0.0644066928892026	10.6854608850176	1.19056224219375e-26	2.57798910711245e-26	ENSG00000283819	microRNA 144 [Source:HGNC Symbol;Acc:HGNC:31531]	miRNA	50	28861533	28861618	86	17	q11.2	MIR144	85
hsa-mir-145	5704.52871873936	-0.603804031434123	0.066896212928385	-9.02598226420558	1.78090403635656e-19	3.35444253423325e-19	ENSG00000276365	microRNA 145 [Source:HGNC Symbol;Acc:HGNC:31532]	miRNA	47.73	149430646	149430733	88	5	q32	MIR145	87
hsa-mir-1468	29.2520423961712	-0.482473944650684	0.10610135339173	-4.54729302904716	5.4340315502448e-06	6.98298446877253e-06	ENSG00000222532	microRNA 1468 [Source:HGNC Symbol;Acc:HGNC:35250]	miRNA	44.19	63786002	63786087	86	X	q11.1	MIR1468	85
hsa-mir-146a	211.145429034033	1.59560068484551	0.104284592134597	15.3004451778084	7.59354392645413e-53	2.57805503675912e-52	ENSG00000283733	microRNA 146a [Source:HGNC Symbol;Acc:HGNC:31533]	miRNA	45.45	160485352	160485450	99	5	q33.3	MIR146A	98
hsa-mir-146b	1413.78000686299	1.80713558482139	0.134289681312108	13.4569951106024	2.80076289966554e-41	7.94030718977345e-41	ENSG00000202569	microRNA 146b [Source:HGNC Symbol;Acc:HGNC:32079]	miRNA	56.16	102436512	102436584	73	10	q24.32	MIR146B	72
hsa-mir-148a	65475.6129020351	0.921974181129493	0.117930215475626	7.81796401720343	5.36845305562941e-15	9.16971795216204e-15	ENSG00000199085	microRNA 148a [Source:HGNC Symbol;Acc:HGNC:31535]	miRNA	45.59	25949919	25949986	68	7	p15.2	MIR148A	67
hsa-mir-148b	470.634541448539	0.483671798221857	0.0524798515534498	9.21633320035682	3.07433747922426e-20	5.99604827508278e-20	ENSG00000199122	microRNA 148b [Source:HGNC Symbol;Acc:HGNC:31761]	miRNA	43.43	54337216	54337314	99	12	q13.13	MIR148B	98
hsa-mir-149	26.8445291862024	-1.23319089262734	0.116710333920811	-10.5662528004081	4.27225607365439e-26	9.17867515824185e-26	ENSG00000207611	microRNA 149 [Source:HGNC Symbol;Acc:HGNC:31536]	miRNA	71.91	240456001	240456089	89	2	q37.3	MIR149	88
hsa-mir-150	799.636351616905	0.771905756715915	0.10016139243409	7.70661966609398	1.29194093871007e-14	2.19310961818068e-14	ENSG00000207782	microRNA 150 [Source:HGNC Symbol;Acc:HGNC:31537]	miRNA	66.67	49500785	49500868	84	19	q13.33	MIR150	83
hsa-mir-151a	3988.66393727707	0.573566043592576	0.0413203272321886	13.8809656653873	8.2623253529309e-44	2.4171696511234e-43	ENSG00000254324	microRNA 151a [Source:HGNC Symbol;Acc:HGNC:31762]	miRNA	52.22	140732564	140732653	90	8	q24.3	MIR151A	89
hsa-mir-151b	12.161411696401	0.70889482193029	0.0951704713506716	7.44868457484305	9.42754675277278e-14	1.5712577921288e-13	ENSG00000265154	microRNA 151b [Source:HGNC Symbol;Acc:HGNC:41588]	miRNA	54.17	100109419	100109514	96	14	q32.2	MIR151B	95
hsa-mir-152	540.631252854432	0.363414826999926	0.0883247250592353	4.11453108692045	3.87967273499797e-05	4.80590091047046e-05	ENSG00000207947	microRNA 152 [Source:HGNC Symbol;Acc:HGNC:31538]	miRNA	63.22	48037161	48037247	87	17	q21.32	MIR152	86
hsa-mir-153-2	24.2222689973782	1.82803804161699	0.138353972035217	13.2127615472556	7.40567827236442e-40	2.01639754940616e-39	ENSG00000207960	microRNA 153-2 [Source:HGNC Symbol;Acc:HGNC:31540]	miRNA	43.68	157574336	157574422	87	7	q36.3	MIR153-2	86
hsa-mir-155	1192.30709515517	4.14374990560458	0.105198502209083	39.3898184725942	0	0	ENSG00000283904	microRNA 155 [Source:HGNC Symbol;Acc:HGNC:31542]	miRNA	40	25573980	25574044	65	21	q21.3	MIR155	64
hsa-mir-15a	356.213775467413	1.21289712580253	0.0467194595192937	25.9612833342313	1.35608471647431e-148	2.07179609461352e-147	ENSG00000283785	microRNA 15a [Source:HGNC Symbol;Acc:HGNC:31543]	miRNA	42.17	50049119	50049201	83	13	q14.2	MIR15A	82
hsa-mir-15b	348.045403616249	0.879692647388044	0.0669186535545577	13.1457015445005	1.80127112929478e-39	4.85636824074573e-39	ENSG00000207779	microRNA 15b [Source:HGNC Symbol;Acc:HGNC:31544]	miRNA	36.73	160404588	160404685	98	3	q25.33	MIR15B	97
hsa-mir-16-1	853.734181228624	1.22625331511122	0.0475584845797491	25.7841124658832	1.33662441272815e-146	1.83785856750121e-145	ENSG00000208006	microRNA 16-1 [Source:HGNC Symbol;Acc:HGNC:31545]	miRNA	40.45	50048973	50049061	89	13	q14.2	MIR16-1	88
hsa-mir-16-2	858.404973887304	1.22751340204723	0.0473411590646878	25.9290948151468	3.12982112101611e-148	4.53000425410226e-147	ENSG00000198987	microRNA 16-2 [Source:HGNC Symbol;Acc:HGNC:31546]	miRNA	37.04	160404745	160404825	81	3	q25.33	MIR16-2	80
hsa-mir-17	944.683365203443	0.560924759780592	0.051157981732374	10.9645599921239	5.65750725050302e-28	1.28579710238705e-27	ENSG00000284536	microRNA 17 [Source:HGNC Symbol;Acc:HGNC:31547]	miRNA	42.86	91350605	91350688	84	13	q31.3	MIR17	83
hsa-mir-181a-1	2035.31997645968	0.883340358861825	0.0561016772470963	15.7453467027591	7.39248430046934e-56	2.71057757683876e-55	ENSG00000207759	microRNA 181a-1 [Source:HGNC Symbol;Acc:HGNC:31590]	miRNA	41.82	198859044	198859153	110	1	q32.1	MIR181A1	109
hsa-mir-181a-2	3619.98082990648	0.639562926625674	0.0590923349085219	10.8231114511849	2.67537554534771e-27	5.98153069081804e-27	ENSG00000207595	microRNA 181a-2 [Source:HGNC Symbol;Acc:HGNC:31549]	miRNA	50	124692442	124692551	110	9	q33.3	MIR181A2	109
hsa-mir-181b-1	406.816352256899	1.29281934442922	0.0665389073402063	19.4295247112967	4.34365326388039e-84	2.65445477237135e-83	ENSG00000207975	microRNA 181b-1 [Source:HGNC Symbol;Acc:HGNC:31550]	miRNA	44.55	198858873	198858982	110	1	q32.1	MIR181B1	109
hsa-mir-181b-2	367.221818816236	1.28146072513213	0.0693553885318963	18.4767290942764	3.17877719000432e-76	1.78400760663508e-75	ENSG00000207737	microRNA 181b-2 [Source:HGNC Symbol;Acc:HGNC:31551]	miRNA	46.07	124693710	124693798	89	9	q33.3	MIR181B2	88
hsa-mir-181c	112.269082886375	0.471275607012091	0.0946373517227313	4.97980552533671	6.36481988606199e-07	8.62229294909875e-07	ENSG00000207613	microRNA 181c [Source:HGNC Symbol;Acc:HGNC:31552]	miRNA	54.55	13874699	13874808	110	19	p13.12	MIR181C	109
hsa-mir-181d	26.5667636183757	0.642929902099686	0.0992162965173551	6.4800836623369	9.16717728175862e-11	1.41627738903574e-10	ENSG00000207585	microRNA 181d [Source:HGNC Symbol;Acc:HGNC:32089]	miRNA	59.85	13874875	13875011	137	19	p13.12	MIR181D	136
hsa-mir-182	7353.45319016631	0.0294994726531073	0.0882259587959217	0.334362732416924	0.738105857887581	0.754569185572806	ENSG00000207990	microRNA 182 [Source:HGNC Symbol;Acc:HGNC:31553]	miRNA	57.27	129770383	129770492	110	7	q32.2	MIR182	109
hsa-mir-183	2021.99881632548	-0.466713084095769	0.0961638491242153	-4.85331118030554	1.21416943982244e-06	1.61302703358054e-06	ENSG00000207691	microRNA 183 [Source:HGNC Symbol;Acc:HGNC:31554]	miRNA	49.09	129774905	129775014	110	7	q32.2	MIR183	109
hsa-mir-185	115.854792332888	0.845991948868285	0.0583890174992415	14.4888882379169	1.42429464255814e-47	4.40091041239876e-47	ENSG00000208023	microRNA 185 [Source:HGNC Symbol;Acc:HGNC:31556]	miRNA	63.41	20033139	20033220	82	22	q11.21	MIR185	81
hsa-mir-186	711.464709877216	0.788101720393966	0.0519358046732551	15.1745356667172	5.21454465977299e-52	1.74878022126533e-51	ENSG00000207721	microRNA 186 [Source:HGNC Symbol;Acc:HGNC:31557]	miRNA	36.05	71067631	71067716	86	1	p31.1	MIR186	85
hsa-mir-187	18.8728098821585	-2.28132406280821	0.158269359083151	-14.4141865236825	4.21374622770716e-47	1.27338484903238e-46	ENSG00000207797	microRNA 187 [Source:HGNC Symbol;Acc:HGNC:31558]	miRNA	65.14	35904818	35904926	109	18	q12.2	MIR187	108
hsa-mir-188	12.1136776401974	-1.65478895144769	0.0769036485263065	-21.517691073937	1.06327086851828e-102	8.59998496595671e-102	ENSG00000207768	microRNA 188 [Source:HGNC Symbol;Acc:HGNC:31559]	miRNA	58.14	50003503	50003588	86	X	p11.23	MIR188	85
hsa-mir-18a	18.1056694238194	1.21283771342695	0.0941386237373521	12.883529260113	5.57277376933175e-38	1.47356998708292e-37	ENSG00000283815	microRNA 18a [Source:HGNC Symbol;Acc:HGNC:31548]	miRNA	45.07	91350751	91350821	71	13	q31.3	MIR18A	70
hsa-mir-190a	36.088772437918	-0.500125271544187	0.0898849360543577	-5.5640610484691	2.63567671473218e-08	3.7361396729451e-08	ENSG00000211137	microRNA 190a [Source:HGNC Symbol;Acc:HGNC:31560]	miRNA	34.12	62823957	62824041	85	15	q22.2	MIR190A	84
hsa-mir-191	998.151122444654	-0.200690131191975	0.0531759734471239	-3.77407536115033	0.000160602210802278	0.000196291590980561	ENSG00000207605	microRNA 191 [Source:HGNC Symbol;Acc:HGNC:31561]	miRNA	59.78	49020618	49020709	92	3	p21.31	MIR191	91
hsa-mir-192	17533.4204997201	0.334962449128878	0.0707459778499369	4.73472074750858	2.19356909487063e-06	2.88627512482977e-06	ENSG00000283926	microRNA 192 [Source:HGNC Symbol;Acc:HGNC:31562]	miRNA	57.27	64891137	64891246	110	11	q13.1	MIR192	109
hsa-mir-193a	534.971521032254	1.31712309553871	0.0632866393883132	20.812024595857	3.36816207088164e-96	2.50336370133095e-95	ENSG00000207614	microRNA 193a [Source:HGNC Symbol;Acc:HGNC:31563]	miRNA	63.64	31559996	31560083	88	17	q11.2	MIR193A	87
hsa-mir-193b	102.239401446874	0.350695424005439	0.128253592981029	2.73439063853216	0.00624958518189457	0.00701484051028983	ENSG00000207639	microRNA 193b [Source:HGNC Symbol;Acc:HGNC:32087]	miRNA	49.4	14303967	14304049	83	16	p13.12	MIR193B	82
hsa-mir-194-1	2625.67034343299	0.534011885000436	0.0698827665335324	7.64153898721506	2.1464051103824e-14	3.62123561567583e-14	ENSG00000207624	microRNA 194-1 [Source:HGNC Symbol;Acc:HGNC:31564]	miRNA	41.18	220118157	220118241	85	1	q41	MIR194-1	84
hsa-mir-194-2	2907.08779142108	0.452088296182413	0.0701983324535293	6.44015720005445	1.19349823318698e-10	1.82340007848011e-10	ENSG00000284155	microRNA 194-2 [Source:HGNC Symbol;Acc:HGNC:31565]	miRNA	62.35	64891355	64891439	85	11	q13.1	MIR194-2	84
hsa-mir-195	136.218906941662	0.54132442862873	0.103590072709017	5.22564001040235	1.73553734109032e-07	2.38636384399918e-07	ENSG00000284112	microRNA 195 [Source:HGNC Symbol;Acc:HGNC:31566]	miRNA	56.32	7017615	7017701	87	17	p13.1	MIR195	86
hsa-mir-196a-1	402.40803281072	0.58828811337748	0.0848924405706462	6.92980563902996	4.21419205273893e-12	6.73780706106515e-12	ENSG00000210741	microRNA 196a-1 [Source:HGNC Symbol;Acc:HGNC:31567]	miRNA	42.86	48632490	48632559	70	17	q21.32	MIR196A1	69
hsa-mir-196a-2	539.799720254067	0.36697174044817	0.0835529808194344	4.39208436191198	1.12269117125986e-05	1.42276530920029e-05	ENSG00000207924	microRNA 196a-2 [Source:HGNC Symbol;Acc:HGNC:31568]	miRNA	48.18	53991738	53991847	110	12	q13.13	MIR196A2	109
hsa-mir-196b	2801.60443383248	0.664733227810659	0.147880871690756	4.49505889578965	6.95506940334259e-06	8.89601900427541e-06	ENSG00000283745	microRNA 196b [Source:HGNC Symbol;Acc:HGNC:31790]	miRNA	47.62	27169480	27169563	84	7	p15.2	MIR196B	83
hsa-mir-197	653.114342319578	0.26887204993462	0.0572327117433096	4.6978736765177	2.62883931505466e-06	3.44252767447634e-06	ENSG00000284443	microRNA 197 [Source:HGNC Symbol;Acc:HGNC:31569]	miRNA	62.67	109598893	109598967	75	1	p13.3	MIR197	74
hsa-mir-1976	20.4508558128295	0.199091149857445	0.0788647290774388	2.52446375187511	0.0115874954291491	0.0126954631195857	ENSG00000238705	microRNA 1976 [Source:HGNC Symbol;Acc:HGNC:37064]	miRNA	61.54	26554542	26554593	52	1	p36.11	MIR1976	51
hsa-mir-199a-1	995.606614219199	-1.354557561543	0.0669825505553653	-20.2225437865848	6.20022133528657e-91	4.15868504196051e-90	ENSG00000207752	microRNA 199a-1 [Source:HGNC Symbol;Acc:HGNC:31571]	miRNA	50.7	10817426	10817496	71	19	p13.2	MIR199A1	70
hsa-mir-199a-2	1639.58792568795	-1.29408533051746	0.0664234376339993	-19.4823600917498	1.54968573601812e-84	9.68553585011327e-84	ENSG00000208024	microRNA 199a-2 [Source:HGNC Symbol;Acc:HGNC:31572]	miRNA	53.64	172144535	172144644	110	1	q24.3	MIR199A2	109
hsa-mir-199b	1939.68906718887	-1.21013580947402	0.0677167380709526	-17.8705567330497	1.99988492263386e-71	9.82086345936271e-71	ENSG00000207581	microRNA 199b [Source:HGNC Symbol;Acc:HGNC:31573]	miRNA	52.73	128244721	128244830	110	9	q34.11	MIR199B	109
hsa-mir-19a	46.8643923102478	0.968488173180385	0.0722154529688006	13.4110932406504	5.20656105116365e-41	1.46102478476531e-40	ENSG00000284204	microRNA 19a [Source:HGNC Symbol;Acc:HGNC:31574]	miRNA	42.68	91350891	91350972	82	13	q31.3	MIR19A	81
hsa-mir-19b-1	114.902910661523	0.35828759029204	0.0578899188717233	6.18911888762463	6.05014408173535e-10	9.14170122240232e-10	ENSG00000284375	microRNA 19b-1 [Source:HGNC Symbol;Acc:HGNC:31575]	miRNA	43.68	91351192	91351278	87	13	q31.3	MIR19B1	86
hsa-mir-19b-2	104.210586613676	0.329466125807132	0.0590596234905007	5.57853413779592	2.42553878210373e-08	3.45607857553641e-08	ENSG00000284107	microRNA 19b-2 [Source:HGNC Symbol;Acc:HGNC:31576]	miRNA	34.38	134169671	134169766	96	X	q26.2	MIR19B2	95
hsa-mir-200a	690.186023683276	-1.5717311823067	0.0913302366051273	-17.2093190681438	2.26074372345616e-66	1.05373648127194e-65	ENSG00000207607	microRNA 200a [Source:HGNC Symbol;Acc:HGNC:31578]	miRNA	55.56	1167863	1167952	90	1	p36.33	MIR200A	89
hsa-mir-200b	509.885396966761	-1.81343954620334	0.0866320444885018	-20.932664776762	2.69973922176247e-97	2.06230079440189e-96	ENSG00000207730	microRNA 200b [Source:HGNC Symbol;Acc:HGNC:31579]	miRNA	60	1167104	1167198	95	1	p36.33	MIR200B	94
hsa-mir-200c	524.068801058906	-5.30225729605825	0.119416200566531	-44.4014905088543	0	0	ENSG00000207713	microRNA 200c [Source:HGNC Symbol;Acc:HGNC:31580]	miRNA	55.88	6963699	6963766	68	12	p13.31	MIR200C	67
hsa-mir-203a	1172.74219509503	-1.77707002416799	0.164557256173124	-10.7990985356392	3.47599431201739e-27	7.64718748643826e-27	ENSG00000207568	microRNA 203a [Source:HGNC Symbol;Acc:HGNC:31581]	miRNA	57.27	104117405	104117514	110	14	q32.33	MIR203A	109
hsa-mir-203b	10.6639028086373	-2.95543699728286	0.163797984679221	-18.0431829064975	8.9252057106053e-73	4.81261092238521e-72	ENSG00000283165	microRNA 203b [Source:HGNC Symbol;Acc:HGNC:41811]	miRNA	54.65	104117418	104117503	86	14	q32.33	MIR203B	85
hsa-mir-204	759.579171062912	-2.35342797893002	0.146934267953948	-16.0168761971008	9.74231538536497e-58	3.82733818710767e-57	ENSG00000207935	microRNA 204 [Source:HGNC Symbol;Acc:HGNC:31582]	miRNA	48.18	70809975	70810084	110	9	q21.12	MIR204	109
hsa-mir-205	6.59234232311867	-0.55090461162876	0.168201989508253	-3.27525621569256	0.00105566182844605	0.00121977732278431	ENSG00000284485	microRNA 205 [Source:HGNC Symbol;Acc:HGNC:31583]	miRNA	48.18	209432133	209432242	110	1	q32.2	MIR205	109
hsa-mir-20a	397.855973719554	0.556119276401387	0.0582786489687939	9.54241881446443	1.39539076084104e-21	2.7806699944296e-21	ENSG00000283762	microRNA 20a [Source:HGNC Symbol;Acc:HGNC:31577]	miRNA	38.03	91351065	91351135	71	13	q31.3	MIR20A	70
hsa-mir-20b	65.0941012995686	-1.21706422803834	0.10801046551374	-11.2680213185778	1.88764264330622e-29	4.39916717719669e-29	ENSG00000284043	microRNA 20b [Source:HGNC Symbol;Acc:HGNC:32024]	miRNA	44.93	134169809	134169877	69	X	q26.2	MIR20B	68
hsa-mir-21	410131.041693835	2.72170391474527	0.0690849128811914	39.3965020904914	0	0	ENSG00000284190	microRNA 21 [Source:HGNC Symbol;Acc:HGNC:31586]	miRNA	48.61	59841266	59841337	72	17	q23.1	MIR21	71
hsa-mir-210	6920.52838971927	3.65175890072876	0.0876623817262275	41.6570805951101	0	0	ENSG00000199038	microRNA 210 [Source:HGNC Symbol;Acc:HGNC:31587]	miRNA	72.73	568089	568198	110	11	p15.5	MIR210	109
hsa-mir-214	18.9617930707897	-1.09036713472232	0.0759871491269402	-14.3493623231056	1.07521307919668e-46	3.21395213890311e-46	ENSG00000283844	microRNA 214 [Source:HGNC Symbol;Acc:HGNC:31591]	miRNA	56.36	172138798	172138907	110	1	q24.3	MIR214	109
hsa-mir-215	126.544968139648	2.08860770359815	0.106641800128211	19.5852630121313	2.06537189380497e-85	1.32087737394504e-84	ENSG00000207590	microRNA 215 [Source:HGNC Symbol;Acc:HGNC:31592]	miRNA	34.55	220117853	220117962	110	1	q41	MIR215	109
hsa-mir-217	76.9925163166895	-1.65799662869248	0.172296758427866	-9.62291249017673	6.39930474524597e-22	1.28453197441069e-21	ENSG00000207548	microRNA 217 [Source:HGNC Symbol;Acc:HGNC:31594]	miRNA	36.36	55982967	55983076	110	2	p16.1	MIR217	109
hsa-mir-218-1	33.7984571755913	-0.700797521232607	0.108163436995058	-6.47906113841987	9.22951029601641e-11	1.41794152592431e-10	ENSG00000207732	microRNA 218-1 [Source:HGNC Symbol;Acc:HGNC:31595]	miRNA	44.55	20528275	20528384	110	4	p15.31	MIR218-1	109
hsa-mir-218-2	33.0624604631915	-0.665258244519779	0.109070688739569	-6.09933110542865	1.06513234947849e-09	1.58330484381938e-09	ENSG00000207739	microRNA 218-2 [Source:HGNC Symbol;Acc:HGNC:31596]	miRNA	55.45	168768146	168768255	110	5	q34	MIR218-2	109
hsa-mir-22	164563.073399733	0.204127836841983	0.0562718253453572	3.62753181701835	0.000286143522853104	0.000343622134430583	ENSG00000283824	microRNA 22 [Source:HGNC Symbol;Acc:HGNC:31599]	miRNA	54.12	1713903	1713987	85	17	p13.3	MIR22	84
hsa-mir-221	208.171157656349	0.63554027623041	0.0839435434861953	7.57104417845937	3.70236105946074e-14	6.20822738629088e-14	ENSG00000207870	microRNA 221 [Source:HGNC Symbol;Acc:HGNC:31601]	miRNA	47.27	45746157	45746266	110	X	p11.3	MIR221	109
hsa-mir-222	117.95458083149	0.597963588026126	0.0853807872040091	7.0034911554206	2.49661679607901e-12	4.01502701123817e-12	ENSG00000207725	microRNA 222 [Source:HGNC Symbol;Acc:HGNC:31602]	miRNA	50.91	45747015	45747124	110	X	p11.3	MIR222	109
hsa-mir-223	287.208168765331	1.44721182551955	0.10848804141976	13.3398281191198	1.35772215040549e-40	3.77145041779302e-40	ENSG00000284567	microRNA 223 [Source:HGNC Symbol;Acc:HGNC:31603]	miRNA	53.64	66018870	66018979	110	X	q12	MIR223	109
hsa-mir-224	74.1556892346457	2.47708344313348	0.129895659292223	19.0697938378436	4.5007581983434e-81	2.69067066205312e-80	ENSG00000284363	microRNA 224 [Source:HGNC Symbol;Acc:HGNC:31604]	miRNA	44.44	151958578	151958658	81	X	q28	MIR224	80
hsa-mir-2355	168.153793042223	1.65930414440751	0.0768566347262869	21.589601864782	2.24942146638048e-103	1.93309657267073e-102	ENSG00000253008	microRNA 2355 [Source:HGNC Symbol;Acc:HGNC:38328]	miRNA	41.38	207109987	207110073	87	2	q33.3	MIR2355	86
hsa-mir-23a	6693.73450875827	1.02927997100745	0.0566366860199996	18.1733791882524	8.38703366108906e-74	4.61286851359898e-73	ENSG00000207980	microRNA 23a [Source:HGNC Symbol;Acc:HGNC:31605]	miRNA	57.53	13836587	13836659	73	19	p13.12	MIR23A	72
hsa-mir-23b	3376.02033596771	-0.573851980462848	0.0658307096395371	-8.71708635080851	2.85452435810156e-18	5.23329465651952e-18	ENSG00000207563	microRNA 23b [Source:HGNC Symbol;Acc:HGNC:31606]	miRNA	50.52	95085208	95085304	97	9	q22.32	MIR23B	96
hsa-mir-24-1	1445.13171286939	0.163025413962934	0.0499299784926938	3.2650807968361	0.00109432856125491	0.0012591646625318	ENSG00000284459	microRNA 24-1 [Source:HGNC Symbol;Acc:HGNC:31607]	miRNA	50	95086021	95086088	68	9	q22.32	MIR24-1	67
hsa-mir-24-2	1435.7954546282	0.217128689993054	0.0502476976168486	4.32116694477655	1.55206186474236e-05	1.94893613152579e-05	ENSG00000284387	microRNA 24-2 [Source:HGNC Symbol;Acc:HGNC:31608]	miRNA	54.79	13836287	13836359	73	19	p13.12	MIR24-2	72
hsa-mir-25	11821.6159701881	1.19770280196424	0.0543772509010895	22.0258064193577	1.62982694408813e-107	1.49400803208079e-106	ENSG00000207547	microRNA 25 [Source:HGNC Symbol;Acc:HGNC:31609]	miRNA	63.1	100093560	100093643	84	7	q22.1	MIR25	83
hsa-mir-26a-1	1832.72077388967	-0.278353895509422	0.0461613127284912	-6.0300255572589	1.63933752159558e-09	2.41079047293468e-09	ENSG00000199075	microRNA 26a-1 [Source:HGNC Symbol;Acc:HGNC:31610]	miRNA	55.84	37969404	37969480	77	3	p22.2	MIR26A1	76
hsa-mir-26a-2	1828.03633758006	-0.284834135769971	0.0461790356118087	-6.16803993405905	6.91416848610673e-10	1.03336757265182e-09	ENSG00000207789	microRNA 26a-2 [Source:HGNC Symbol;Acc:HGNC:31611]	miRNA	47.62	57824609	57824692	84	12	q14.1	MIR26A2	83
hsa-mir-26b	2060.55719324519	-0.183608112921609	0.0529773946931383	-3.46578222627075	0.000528691321066164	0.000623991902545902	ENSG00000199121	microRNA 26b [Source:HGNC Symbol;Acc:HGNC:31612]	miRNA	55.84	218402646	218402722	77	2	q35	MIR26B	76
hsa-mir-27a	1852.52612022649	0.71252049711706	0.0556935106465513	12.7935999875989	1.78031928292981e-37	4.66274097910188e-37	ENSG00000207808	microRNA 27a [Source:HGNC Symbol;Acc:HGNC:31613]	miRNA	60.26	13836440	13836517	78	19	p13.12	MIR27A	77
hsa-mir-27b	2401.67829419661	-0.973521936553738	0.0573296786052614	-16.9811162427203	1.13310302994857e-64	4.94608465453741e-64	ENSG00000207864	microRNA 27b [Source:HGNC Symbol;Acc:HGNC:31614]	miRNA	47.42	95085445	95085541	97	9	q22.32	MIR27B	96
hsa-mir-28	8995.68809832949	1.10252792490629	0.054319688493971	20.2970222303219	1.36616754043236e-91	9.63323265689481e-91	ENSG00000207651	microRNA 28 [Source:HGNC Symbol;Acc:HGNC:31615]	miRNA	52.33	188688781	188688866	86	3	q28	MIR28	85
hsa-mir-296	10.9189995398869	0.464184759831668	0.134959622491304	3.43943433793747	0.000582931174063163	0.000685068687467393	ENSG00000284040	microRNA 296 [Source:HGNC Symbol;Acc:HGNC:31617]	miRNA	60	58817615	58817694	80	20	q13.32	MIR296	79
hsa-mir-29a	12411.9890203811	-0.304606342878875	0.0614597939829905	-4.95618880471967	7.18893613938076e-07	9.69096783494956e-07	ENSG00000284032	microRNA 29a [Source:HGNC Symbol;Acc:HGNC:31616]	miRNA	32.81	130876747	130876810	64	7	q32.3	MIR29A	63
hsa-mir-29b-1	770.996634725244	0.198233956130059	0.0738183675468352	2.68542860967883	0.00724368477631866	0.00806483122869486	ENSG00000283797	microRNA 29b-1 [Source:HGNC Symbol;Acc:HGNC:31619]	miRNA	39.51	130877459	130877539	81	7	q32.3	MIR29B1	80
hsa-mir-29b-2	904.299647079919	0.123662203262738	0.070238938729883	1.76059327630653	0.0783072674667386	0.0834670486564074	ENSG00000284203	microRNA 29b-2 [Source:HGNC Symbol;Acc:HGNC:31620]	miRNA	39.51	207802443	207802523	81	1	q32.2	MIR29B2	80
hsa-mir-29c	3966.38261912568	-0.264535004949681	0.0786307784283705	-3.36426791438498	0.000767470023483676	0.000898103218970259	ENSG00000284214	microRNA 29c [Source:HGNC Symbol;Acc:HGNC:31621]	miRNA	44.32	207801852	207801939	88	1	q32.2	MIR29C	87
hsa-mir-301a	34.628392085685	0.528729180125324	0.0721978164012993	7.3233403235698	2.41873357723558e-13	3.98294451341188e-13	ENSG00000207996	microRNA 301a [Source:HGNC Symbol;Acc:HGNC:31622]	miRNA	40.7	59151136	59151221	86	17	q22	MIR301A	85
hsa-mir-3065	57.4671114835684	-1.8203951921868	0.163585791939974	-11.1280764093178	9.15906682153954e-29	2.11659107220451e-28	ENSG00000211563	microRNA 3065 [Source:HGNC Symbol;Acc:HGNC:38234]	miRNA	50.63	81125877	81125955	79	17	q25.3	MIR3065	78
hsa-mir-3074	24.145531474386	-0.0161037721002798	0.0900650187802743	-0.178801629293689	0.858093465909695	0.858093465909695	ENSG00000207617	microRNA 3074 [Source:HGNC Symbol;Acc:HGNC:38268]	miRNA	54.32	95086014	95086094	81	9	q22.32	MIR3074	80
hsa-mir-30a	431987.861839823	-0.868596420124329	0.0708772261434264	-12.2549437581918	1.58058964555783e-34	4.10058634460759e-34	ENSG00000207827	microRNA 30a [Source:HGNC Symbol;Acc:HGNC:31624]	miRNA	53.52	71403551	71403621	71	6	q13	MIR30A	70
hsa-mir-30b	1476.71624703443	-1.00794107033467	0.0688384806549611	-14.6421167455274	1.51283965146484e-48	4.78196441554978e-48	ENSG00000207582	microRNA 30b [Source:HGNC Symbol;Acc:HGNC:31625]	miRNA	43.18	134800520	134800607	88	8	q24.22	MIR30B	87
hsa-mir-30c-1	2711.93969667972	-1.1197412439935	0.0623486934431211	-17.9593377528434	4.05618206821403e-72	2.06564827547937e-71	ENSG00000207962	microRNA 30c-1 [Source:HGNC Symbol;Acc:HGNC:31626]	miRNA	50.56	40757284	40757372	89	1	p34.2	MIR30C1	88
hsa-mir-30c-2	3224.95253407997	-1.21466059805677	0.0602854247583691	-20.1484953108529	2.77418625454291e-90	1.81643147618881e-89	ENSG00000199094	microRNA 30c-2 [Source:HGNC Symbol;Acc:HGNC:31627]	miRNA	41.67	71376960	71377031	72	6	q13	MIR30C2	71
hsa-mir-30d	23193.4257779198	-0.243286088062539	0.0649344619429555	-3.74664054776129	0.000179218608098897	0.000218075739943348	ENSG00000199153	microRNA 30d [Source:HGNC Symbol;Acc:HGNC:31628]	miRNA	45.71	134804876	134804945	70	8	q24.22	MIR30D	69
hsa-mir-30e	44611.9082031773	-0.0448907377364557	0.0479616763394801	-0.935970991061951	0.349288123770042	0.363841795593793	ENSG00000198974	microRNA 30e [Source:HGNC Symbol;Acc:HGNC:31629]	miRNA	51.09	40754355	40754446	92	1	p34.2	MIR30E	91
hsa-mir-31	19.7089056002544	-0.861932536182708	0.139672134203881	-6.17111309350033	6.78108945787865e-10	1.01901617536428e-09	ENSG00000199177	microRNA 31 [Source:HGNC Symbol;Acc:HGNC:31630]	miRNA	50.7	21512115	21512185	71	9	p21.3	MIR31	70
hsa-mir-3170	15.8428228055881	1.05905461859855	0.11785424526121	8.9861389061657	2.56068287209782e-19	4.79039312807415e-19	ENSG00000263399	microRNA 3170 [Source:HGNC Symbol;Acc:HGNC:38282]	miRNA	49.35	98208524	98208600	77	13	q32.2	MIR3170	76
hsa-mir-32	63.6488687329063	0.552583437959526	0.0623830796724428	8.85790571515541	8.1531627531732e-19	1.51494578183961e-18	ENSG00000207698	microRNA 32 [Source:HGNC Symbol;Acc:HGNC:31631]	miRNA	38.57	109046229	109046298	70	9	q31.3	MIR32	69
hsa-mir-324	79.3410611260591	-0.468646360069074	0.057220148587775	-8.19023318945382	2.60720534375154e-16	4.59603506110046e-16	ENSG00000199053	microRNA 324 [Source:HGNC Symbol;Acc:HGNC:31767]	miRNA	61.45	7223297	7223379	83	17	p13.1	MIR324	82
hsa-mir-326	14.0816467453148	0.0319026868378189	0.0843287031573644	0.378313499951325	0.705197717868101	0.723617061245253	ENSG00000199090	microRNA 326 [Source:HGNC Symbol;Acc:HGNC:31769]	miRNA	64.21	75335092	75335186	95	11	q13.4	MIR326	94
hsa-mir-328	167.69841177414	-0.176846783074523	0.0674954130432663	-2.62013039258179	0.00878961519526139	0.0096973249694876	ENSG00000207948	microRNA 328 [Source:HGNC Symbol;Acc:HGNC:31770]	miRNA	68	67202321	67202395	75	16	q22.1	MIR328	74
hsa-mir-330	40.3094602253555	1.2341216891842	0.0757604888077059	16.2897799183506	1.16648234782303e-59	4.78780068136318e-59	ENSG00000284544	microRNA 330 [Source:HGNC Symbol;Acc:HGNC:31771]	miRNA	60.64	45638994	45639087	94	19	q13.32	MIR330	93
hsa-mir-331	70.3795138981601	0.703571751294519	0.0586566424790043	11.9947498110953	3.78559269198902e-33	9.55080725043102e-33	ENSG00000199172	microRNA 331 [Source:HGNC Symbol;Acc:HGNC:31772]	miRNA	51.06	95308420	95308513	94	12	q22	MIR331	93
hsa-mir-335	62.5590759902624	-1.22424544166449	0.14263001074448	-8.5833649964292	9.21374226218069e-18	1.6669599487498e-17	ENSG00000199043	microRNA 335 [Source:HGNC Symbol;Acc:HGNC:31773]	miRNA	38.3	130496111	130496204	94	7	q32.2	MIR335	93
hsa-mir-337	25.8440612714487	-1.23161308625677	0.0655540870580544	-18.7877391254958	9.51474355548532e-79	5.4511551619968e-78	ENSG00000199151	microRNA 337 [Source:HGNC Symbol;Acc:HGNC:31774]	miRNA	48.39	100874493	100874585	93	14	q32.2	MIR337	92
hsa-mir-338	842.046913066196	0.411073151063824	0.0885383800353821	4.64288087154463	3.43584473880189e-06	4.47799669749061e-06	ENSG00000283604	microRNA 338 [Source:HGNC Symbol;Acc:HGNC:31775]	miRNA	46.27	81125883	81125949	67	17	q25.3	MIR338	66
hsa-mir-339	85.8728137595568	0.231757155665575	0.0884867248121192	2.61911779600451	0.00881574997226145	0.0096973249694876	ENSG00000199023	microRNA 339 [Source:HGNC Symbol;Acc:HGNC:31776]	miRNA	73.4	1022933	1023026	94	7	p22.3	MIR339	93
hsa-mir-33a	23.8703957173653	-0.892059960048465	0.0899091999285324	-9.92178732273841	3.34708058091463e-23	6.81812710927054e-23	ENSG00000207932	microRNA 33a [Source:HGNC Symbol;Acc:HGNC:31634]	miRNA	47.83	41900944	41901012	69	22	q13.2	MIR33A	68
hsa-mir-340	53.8096474873752	0.816526029464568	0.0743887630126906	10.9764700526781	4.95925522549676e-28	1.13649598917634e-27	ENSG00000198995	microRNA 340 [Source:HGNC Symbol;Acc:HGNC:31777]	miRNA	38.95	180015303	180015397	95	5	q35.3	MIR340	94
hsa-mir-342	349.453434529525	1.43454762839535	0.0800823974710841	17.9133951242323	9.27044811603721e-72	4.6352240580186e-71	ENSG00000199082	microRNA 342 [Source:HGNC Symbol;Acc:HGNC:31778]	miRNA	49.49	100109655	100109753	99	14	q32.2	MIR342	98
hsa-mir-345	25.2528747964306	-0.707664524964139	0.0870474613087497	-8.12964001849652	4.30567156556836e-16	7.49404861095758e-16	ENSG00000198984	microRNA 345 [Source:HGNC Symbol;Acc:HGNC:31779]	miRNA	60.2	100307859	100307956	98	14	q32.2	MIR345	97
hsa-mir-34a	551.076725120515	1.0147412452828	0.0863705489063579	11.748695106511	7.17177467496764e-32	1.74534339435053e-31	ENSG00000284357	microRNA 34a [Source:HGNC Symbol;Acc:HGNC:31635]	miRNA	50.91	9151668	9151777	110	1	p36.22	MIR34A	109
hsa-mir-34c	7.68337272357752	0.898628435845133	0.137576372058124	6.53185152655047	6.49615390747192e-11	1.009289448901e-10	ENSG00000207562	microRNA 34c [Source:HGNC Symbol;Acc:HGNC:31637]	miRNA	40.26	111513439	111513515	77	11	q23.1	MIR34C	76
hsa-mir-3605	17.1633922106092	0.0198332283794808	0.0803669239987088	0.246783470023059	0.805075803911491	0.810973795148938	ENSG00000284154	microRNA 3605 [Source:HGNC Symbol;Acc:HGNC:38922]	miRNA	55	33332393	33332492	100	1	p35.1	MIR3605	99
hsa-mir-361	638.477735855101	0.149081443729946	0.0400462921770436	3.72272776393033	0.000197081986625823	0.00023875571067005	ENSG00000199051	microRNA 361 [Source:HGNC Symbol;Acc:HGNC:31867]	miRNA	41.67	85903636	85903707	72	X	q21.2	MIR361	71
hsa-mir-3613	41.2300447588354	1.84762435253323	0.0768842564063952	24.0312443521213	1.31138509550855e-127	1.4425236050594e-126	ENSG00000264864	microRNA 3613 [Source:HGNC Symbol;Acc:HGNC:38964]	miRNA	35.63	49996415	49996501	87	13	q14.2	MIR3613	86
hsa-mir-362	50.5002726415062	-2.71458518439843	0.0882382738200499	-30.7642598486736	7.88260580595517e-208	1.44514439775845e-206	ENSG00000208015	microRNA 362 [Source:HGNC Symbol;Acc:HGNC:32022]	miRNA	41.54	50008964	50009028	65	X	p11.23	MIR362	64
hsa-mir-363	33.2958009588348	-1.81631754167053	0.109433877260929	-16.5973973245945	7.27789592789783e-62	3.07910981564908e-61	ENSG00000284499	microRNA 363 [Source:HGNC Symbol;Acc:HGNC:32023]	miRNA	41.33	134169378	134169452	75	X	q26.2	MIR363	74
hsa-mir-365a	147.589396054372	1.31947311699607	0.0843804102350926	15.6371972276489	4.06217709458818e-55	1.46986671185757e-54	ENSG00000199130	microRNA 365a [Source:HGNC Symbol;Acc:HGNC:33692]	miRNA	44.83	14309285	14309371	87	16	p13.12	MIR365A	86
hsa-mir-365b	148.048669734059	1.32831794907868	0.0839970990462215	15.8138550516815	2.49708001554503e-56	9.27968924695787e-56	ENSG00000283978	microRNA 365b [Source:HGNC Symbol;Acc:HGNC:33693]	miRNA	45.05	31575411	31575521	111	17	q11.2	MIR365B	110
hsa-mir-369	8.82357399479916	-0.666624384409625	0.080701824728586	-8.2603384328867	1.45260018276289e-16	2.57719387264384e-16	ENSG00000199025	microRNA 369 [Source:HGNC Symbol;Acc:HGNC:31783]	miRNA	37.14	101065598	101065667	70	14	q32.31	MIR369	69
hsa-mir-374a	2112.24795304586	1.01715619935851	0.0592649668168005	17.1628578229485	5.03728038045e-66	2.23427758810282e-65	ENSG00000199168	microRNA 374a [Source:HGNC Symbol;Acc:HGNC:31788]	miRNA	31.94	74287286	74287357	72	X	q13.2	MIR374A	71
hsa-mir-374b	159.180284027628	0.467956080155012	0.0629853596852638	7.42960082300676	1.08925894021481e-13	1.80449523228358e-13	ENSG00000212027	microRNA 374b [Source:HGNC Symbol;Acc:HGNC:33665]	miRNA	41.67	74218547	74218618	72	X	q13.2	MIR374B	71
hsa-mir-375	107.885365054166	-1.11274089647181	0.153601821410363	-7.24432097389662	4.3461106202832e-13	7.11416917010643e-13	ENSG00000198973	microRNA 375 [Source:HGNC Symbol;Acc:HGNC:31868]	miRNA	67.19	219001645	219001708	64	2	q35	MIR375	63
hsa-mir-378a	1036.30566449634	0.322281588024493	0.0899391721840877	3.58332837848281	0.000339243687191683	0.000403861532371051	ENSG00000199047	microRNA 378a [Source:HGNC Symbol;Acc:HGNC:31871]	miRNA	53.03	149732825	149732890	66	5	q32	MIR378A	65
hsa-mir-378c	26.8282437085423	0.961599792409981	0.104877185426673	9.16881768420739	4.78235275883221e-20	9.26159865266801e-20	ENSG00000264803	microRNA 378c [Source:HGNC Symbol;Acc:HGNC:38374]	miRNA	54.32	130962588	130962668	81	10	q26.3	MIR378C	80
hsa-mir-379	261.603353477749	-0.75439760885498	0.0486846814439751	-15.4955847810798	3.71564572258684e-54	1.3270163294953e-53	ENSG00000199088	microRNA 379 [Source:HGNC Symbol;Acc:HGNC:31872]	miRNA	41.79	101022066	101022132	67	14	q32.31	MIR379	66
hsa-mir-381	17.9650845327352	-0.566753858185373	0.0693527899275593	-8.17204122252848	3.03214885136265e-16	5.31108875238681e-16	ENSG00000199020	microRNA 381 [Source:HGNC Symbol;Acc:HGNC:31874]	miRNA	40	101045920	101045994	75	14	q32.31	MIR381	74
hsa-mir-382	11.2634173110557	-0.194219578568338	0.0725893758698506	-2.67559234724053	0.00745973187930292	0.00827188010809799	ENSG00000283170	microRNA 382 [Source:HGNC Symbol;Acc:HGNC:31875]	miRNA	38.16	101054306	101054381	76	14	q32.31	MIR382	75
hsa-mir-409	27.8795447941514	-0.619769894190255	0.0605356951347771	-10.2380899865839	1.33852695221777e-24	2.74697695417826e-24	ENSG00000199107	microRNA 409 [Source:HGNC Symbol;Acc:HGNC:32055]	miRNA	53.16	101065300	101065378	79	14	q32.31	MIR409	78
hsa-mir-423	388.270378960272	0.274394789013651	0.041854392373136	6.55593770344088	5.52933120007517e-11	8.63958000011746e-11	ENSG00000283935	microRNA 423 [Source:HGNC Symbol;Acc:HGNC:31880]	miRNA	52.13	30117079	30117172	94	17	q11.2	MIR423	93
hsa-mir-424	938.507125233528	-0.0366820710709438	0.0827418457134478	-0.443331554362245	0.657525935369601	0.677227086991163	ENSG00000284231	microRNA 424 [Source:HGNC Symbol;Acc:HGNC:31881]	miRNA	51.02	134546614	134546711	98	X	q26.3	MIR424	97
hsa-mir-425	229.048009496132	0.429880929042277	0.0992307417922978	4.33213459133532	1.47670619211652e-05	1.86281744418368e-05	ENSG00000199032	microRNA 425 [Source:HGNC Symbol;Acc:HGNC:31882]	miRNA	57.47	49020148	49020234	87	3	p21.31	MIR425	86
hsa-mir-429	84.6226393293046	-2.0083723947104	0.0932072263845	-21.5473893239289	5.60177142060326e-103	4.66814285050272e-102	ENSG00000198976	microRNA 429 [Source:HGNC Symbol;Acc:HGNC:13784]	miRNA	57.83	1169005	1169087	83	1	p36.33	MIR429	82
hsa-mir-431	9.37152189231209	-0.720356418499014	0.0838715527759809	-8.58880507939409	8.78784584504888e-18	1.60043550158175e-17	ENSG00000208001	microRNA 431 [Source:HGNC Symbol;Acc:HGNC:32027]	miRNA	58.77	100881007	100881120	114	14	q32.2	MIR431	113
hsa-mir-450a-1	21.6298889253572	0.124665380379277	0.0751336861965364	1.65924749190629	0.0970659312229948	0.102665888793552	ENSG00000199132	microRNA 450a-1 [Source:HGNC Symbol;Acc:HGNC:28008]	miRNA	27.47	134540341	134540431	91	X	q26.3	MIR450A1	90
hsa-mir-450a-2	21.5107123027682	0.12927885969748	0.076781211589596	1.68373039472846	0.0922337844549928	0.0979316244213244	ENSG00000207755	microRNA 450a-2 [Source:HGNC Symbol;Acc:HGNC:32137]	miRNA	29	134540508	134540607	100	X	q26.3	MIR450A2	99
hsa-mir-450b	69.2982368032958	0.46076803278982	0.0823337799755075	5.5963425088328	2.18921004326411e-08	3.13558730155015e-08	ENSG00000216001	microRNA 450b [Source:HGNC Symbol;Acc:HGNC:33642]	miRNA	28.21	134540185	134540262	78	X	q26.3	MIR450B	77
hsa-mir-451a	1654.2387082358	0.408665377026237	0.0696149547591715	5.87036763063323	4.34829838891231e-09	6.29358977342572e-09	ENSG00000284565	microRNA 451a [Source:HGNC Symbol;Acc:HGNC:32053]	miRNA	41.67	28861369	28861440	72	17	q11.2	MIR451A	71
hsa-mir-452	156.458871260522	2.00415553583206	0.124759545547298	16.0641458498441	4.55089994000408e-58	1.84043747573695e-57	ENSG00000283751	microRNA 452 [Source:HGNC Symbol;Acc:HGNC:32054]	miRNA	41.18	151959628	151959712	85	X	q28	MIR452	84
hsa-mir-454	25.466764911026	0.873189229312699	0.0736132078319935	11.8618554336821	1.86789393239575e-32	4.62766514782731e-32	ENSG00000211514	microRNA 454 [Source:HGNC Symbol;Acc:HGNC:33137]	miRNA	39.13	59137758	59137872	115	17	q22	MIR454	114
hsa-mir-455	1609.78241256819	0.432664504453157	0.0826221567194092	5.23666437227627	1.63504628575307e-07	2.25948607327685e-07	ENSG00000207726	microRNA 455 [Source:HGNC Symbol;Acc:HGNC:32344]	miRNA	54.17	114209434	114209529	96	9	q32	MIR455	95
hsa-mir-4662a	45.7493588216166	-1.15607678370341	0.109735809238443	-10.5350914321084	5.95254043572647e-26	1.26895241846882e-25	ENSG00000283609	microRNA 4662a [Source:HGNC Symbol;Acc:HGNC:41826]	miRNA	32.84	124821985	124822051	67	8	q24.13	MIR4662A	66
hsa-mir-4668	13.0855530013385	0.632414764918567	0.0987296407395095	6.40552077554039	1.49856976633996e-10	2.27683251791983e-10	ENSG00000266315	microRNA 4668 [Source:HGNC Symbol;Acc:HGNC:41545]	miRNA	30	111932100	111932169	70	9	q31.3	MIR4668	69
hsa-mir-4677	18.9377420783877	1.29807708316636	0.081925160721826	15.8446693510183	1.53023757519211e-56	5.84465740524765e-56	ENSG00000265201	microRNA 4677 [Source:HGNC Symbol;Acc:HGNC:41844]	miRNA	46.25	243346176	243346255	80	1	q43	MIR4677	79
hsa-mir-4772	12.3965595877786	1.79618182431895	0.11615890751585	15.4631432296645	6.1521752375587e-54	2.14157998775778e-53	ENSG00000264764	microRNA 4772 [Source:HGNC Symbol;Acc:HGNC:41741]	miRNA	48.72	102432289	102432366	78	2	q12.1	MIR4772	77
hsa-mir-483	6.65134611658455	-1.41572247379274	0.13484630206049	-10.4987860412936	8.74980995117597e-26	1.85092133582569e-25	ENSG00000207805	microRNA 483 [Source:HGNC Symbol;Acc:HGNC:32340]	miRNA	60.53	2134134	2134209	76	11	p15.5	MIR483	75
hsa-mir-484	197.057561495073	0.633275632808297	0.0558613505560021	11.3365614419477	8.64758909116508e-30	2.03255299151316e-29	ENSG00000283736	microRNA 484 [Source:HGNC Symbol;Acc:HGNC:32341]	miRNA	59.49	15643294	15643372	79	16	p13.11	MIR484	78
hsa-mir-486-1	190.827761703403	0.052239964079362	0.0605301917586279	0.863039791575017	0.388115589372282	0.402761460669349	ENSG00000274705	microRNA 486-1 [Source:HGNC Symbol;Acc:HGNC:32342]	miRNA	63.24	41660441	41660508	68	8	p11.21	MIR486-1	67
hsa-mir-486-2	190.968991735754	0.126667230154924	0.0578368154180439	2.19007961000921	0.0285184637091825	0.0309983301186767	ENSG00000283450	microRNA 486-2 [Source:HGNC Symbol;Acc:HGNC:50213]	miRNA	64.06	41660444	41660507	64	8	p11.21	MIR486-2	63
hsa-mir-489	9.14188227016593	-0.865602987694738	0.101794680506909	-8.50342064422498	1.84084387097937e-17	3.30870630404789e-17	ENSG00000207656	microRNA 489 [Source:HGNC Symbol;Acc:HGNC:32074]	miRNA	47.62	93483936	93484019	84	7	q21.3	MIR489	83
hsa-mir-493	10.3823964365955	-0.894154213117181	0.0746943514587481	-11.9708411098663	5.05139237624084e-33	1.26284809406021e-32	ENSG00000207989	microRNA 493 [Source:HGNC Symbol;Acc:HGNC:32082]	miRNA	53.93	100869060	100869148	89	14	q32.2	MIR493	88
hsa-mir-495	9.0509273536969	-0.536822571575474	0.081798979541655	-6.56270499440772	5.28403230807284e-11	8.30347934125733e-11	ENSG00000207743	microRNA 495 [Source:HGNC Symbol;Acc:HGNC:32085]	miRNA	37.8	101033755	101033836	82	14	q32.31	MIR495	81
hsa-mir-497	73.2222099637837	0.505224945948771	0.0912271603845542	5.53809790657817	3.05774319910766e-08	4.31220194745953e-08	ENSG00000284027	microRNA 497 [Source:HGNC Symbol;Acc:HGNC:32088]	miRNA	66.96	7017911	7018022	112	17	p13.1	MIR497	111
hsa-mir-500a	712.722296236125	-1.63178535553434	0.0639613633302456	-25.5120477515324	1.44904590763951e-143	1.73255488956898e-142	ENSG00000207785	microRNA 500a [Source:HGNC Symbol;Acc:HGNC:32134]	miRNA	55.95	50008431	50008514	84	X	p11.23	MIR500A	83
hsa-mir-500b	18.4976937616137	-1.08766190284057	0.0764998706486081	-14.217826691977	7.10246038861605e-46	2.10018989985958e-45	ENSG00000239057	microRNA 500b [Source:HGNC Symbol;Acc:HGNC:38223]	miRNA	55.7	50010672	50010750	79	X	p11.23	MIR500B	78
hsa-mir-501	178.121268073393	-1.33354960227942	0.0842308411158264	-15.8320822232518	1.86931334995221e-56	7.04193385255969e-56	ENSG00000211538	microRNA 501 [Source:HGNC Symbol;Acc:HGNC:32135]	miRNA	53.57	50009722	50009805	84	X	p11.23	MIR501	83
hsa-mir-502	34.5883134520616	-1.05261645539827	0.0697163363012531	-15.098562420862	1.65502440473068e-51	5.41823465834448e-51	ENSG00000272080	microRNA 502 [Source:HGNC Symbol;Acc:HGNC:32136]	miRNA	55.81	50014598	50014683	86	X	p11.23	MIR502	85
hsa-mir-503	85.8876800010971	-0.0176168287490896	0.0932718525674049	-0.188876153567964	0.850189883861188	0.853292766649002	ENSG00000208005	microRNA 503 [Source:HGNC Symbol;Acc:HGNC:32138]	miRNA	59.15	134546328	134546398	71	X	q26.3	MIR503	70
hsa-mir-505	139.663029542968	0.170497942141116	0.0568274160245336	3.00027617070444	0.0026973491836702	0.00306516952689796	ENSG00000207633	microRNA 505 [Source:HGNC Symbol;Acc:HGNC:32140]	miRNA	52.38	139924148	139924231	84	X	q27.1	MIR505	83
hsa-mir-508	47.7977753574528	-3.32821044820295	0.0851572470264969	-39.0831146428132	0	0	ENSG00000207589	microRNA 508 [Source:HGNC Symbol;Acc:HGNC:32145]	miRNA	45.22	147236913	147237027	115	X	q27.3	MIR508	114
hsa-mir-509-3	8.23823202563867	-1.93858968343329	0.087761979159048	-22.0891746290276	4.01667349336634e-108	3.80891451957153e-107	ENSG00000212014	microRNA 509-3 [Source:HGNC Symbol;Acc:HGNC:33675]	miRNA	42.67	147259652	147259726	75	X	q27.3	MIR509-3	74
hsa-mir-511	20.1763043218778	0.31995320538484	0.114433956991758	2.79596383622288	0.00517451902105771	0.00583193742127405	ENSG00000207938	microRNA 511 [Source:HGNC Symbol;Acc:HGNC:32077]	miRNA	39.08	17845107	17845193	87	10	p12.33	MIR511	86
hsa-mir-514a-1	13.5148299480284	-3.0413916877799	0.082889172567663	-36.6922674405658	9.70128828238161e-295	2.4253220705954e-293	ENSG00000207868	microRNA 514a-1 [Source:HGNC Symbol;Acc:HGNC:32148]	miRNA	39.8	147279247	147279344	98	X	q27.3	MIR514A1	97
hsa-mir-514a-2	13.6709423916256	-2.99572682620824	0.0874532878463883	-34.2551652428464	3.65361420842853e-257	8.37286589431538e-256	ENSG00000207866	microRNA 514a-2 [Source:HGNC Symbol;Acc:HGNC:32149]	miRNA	40.91	147281943	147282030	88	X	q27.3	MIR514A2	87
hsa-mir-532	2136.1703593696	-1.4325738690152	0.0570933366547593	-25.0917874651102	6.11359401553608e-139	7.00515980946843e-138	ENSG00000207758	microRNA 532 [Source:HGNC Symbol;Acc:HGNC:32795]	miRNA	53.85	50003148	50003238	91	X	p11.23	MIR532	90
hsa-mir-539	9.80171027712055	-0.981399075710698	0.0853811423967359	-11.4943305765398	1.40868840362202e-30	3.36860270431353e-30	ENSG00000202560	microRNA 539 [Source:HGNC Symbol;Acc:HGNC:32529]	miRNA	30.77	101047321	101047398	78	14	q32.31	MIR539	77
hsa-mir-542	915.941494936161	0.372109972988769	0.0760567028500339	4.8925335840877	9.95461227295638e-07	1.32889241507913e-06	ENSG00000207784	microRNA 542 [Source:HGNC Symbol;Acc:HGNC:32534]	miRNA	47.42	134541341	134541437	97	X	q26.3	MIR542	96
hsa-mir-574	145.425719122992	0.218404910373765	0.0662732429414169	3.29552170197596	0.000982391153516885	0.00113990534690778	ENSG00000207944	microRNA 574 [Source:HGNC Symbol;Acc:HGNC:32830]	miRNA	65.62	38868032	38868127	96	4	p14	MIR574	95
hsa-mir-576	34.3370868609681	1.20923186717387	0.0719047986058053	16.8171233439244	1.82822940705044e-63	7.85567323341988e-63	ENSG00000207988	microRNA 576 [Source:HGNC Symbol;Acc:HGNC:32832]	miRNA	36.73	109488698	109488795	98	4	q25	MIR576	97
hsa-mir-577	65.8569529412435	-0.919762891859409	0.185680613821042	-4.95346753186562	7.29025273336217e-07	9.77960732524194e-07	ENSG00000207931	microRNA 577 [Source:HGNC Symbol;Acc:HGNC:32833]	miRNA	39.58	114656759	114656854	96	4	q26	MIR577	95
hsa-mir-582	898.630202553092	0.832834564958693	0.162772607058294	5.11655234876485	3.11170950946428e-07	4.23623819357761e-07	ENSG00000202601	microRNA 582 [Source:HGNC Symbol;Acc:HGNC:32838]	miRNA	35.71	59703606	59703703	98	5	q12.1	MIR582	97
hsa-mir-584	118.272730053177	1.87161755580681	0.0994604581339085	18.8177049545354	5.40767147366744e-79	3.16406309629478e-78	ENSG00000207714	microRNA 584 [Source:HGNC Symbol;Acc:HGNC:32840]	miRNA	53.61	149062313	149062409	97	5	q32	MIR584	96
hsa-mir-589	108.038801433694	0.724243044965029	0.0664081365429958	10.9059383784413	1.07973422069069e-27	2.43382713680278e-27	ENSG00000207973	microRNA 589 [Source:HGNC Symbol;Acc:HGNC:32845]	miRNA	62.63	5495819	5495917	99	7	p22.1	MIR589	98
hsa-mir-590	52.154986953445	1.22363637754242	0.0693000209847535	17.6570852382805	8.97565870114152e-70	4.33036165405951e-69	ENSG00000207741	microRNA 590 [Source:HGNC Symbol;Acc:HGNC:32846]	miRNA	35.05	74191198	74191294	97	7	q11.23	MIR590	96
hsa-mir-592	53.0712968055205	2.51598049293166	0.17454770014749	14.4142861281225	4.20767199828111e-47	1.27338484903238e-46	ENSG00000207692	microRNA 592 [Source:HGNC Symbol;Acc:HGNC:32848]	miRNA	45.36	127058088	127058184	97	7	q31.33	MIR592	96
hsa-mir-598	53.5505383834412	0.119842197138851	0.123378003670403	0.971341678205474	0.331378160695461	0.346498076772821	ENSG00000207600	microRNA 598 [Source:HGNC Symbol;Acc:HGNC:32854]	miRNA	53.61	11035206	11035302	97	8	p23.1	MIR598	96
hsa-mir-599	5.40197770278062	1.09567943711927	0.137118904518445	7.99072484547078	1.3414766195606e-15	2.32016396464883e-15	ENSG00000207804	microRNA 599 [Source:HGNC Symbol;Acc:HGNC:32855]	miRNA	42.11	99536636	99536730	95	8	q22.2	MIR599	94
hsa-mir-615	25.5110969007492	-0.476360180589937	0.0880546173193129	-5.40982625434064	6.30859236127827e-08	8.80641065660672e-08	ENSG00000207571	microRNA 615 [Source:HGNC Symbol;Acc:HGNC:32871]	miRNA	70.83	54033950	54034045	96	12	q13.13	MIR615	95
hsa-mir-616	14.3550284972279	1.24590930604257	0.0937267745506489	13.2929924454969	2.542047860981e-40	6.99063161769776e-40	ENSG00000208028	microRNA 616 [Source:HGNC Symbol;Acc:HGNC:32872]	miRNA	40.21	57519163	57519259	97	12	q13.3	MIR616	96
hsa-mir-625	234.526525772873	1.6732594066202	0.101918913285453	16.4175554142121	1.43221735817569e-60	5.96757232573202e-60	ENSG00000207781	microRNA 625 [Source:HGNC Symbol;Acc:HGNC:32881]	miRNA	48.24	65471102	65471186	85	14	q23.3	MIR625	84
hsa-mir-628	113.482956767523	0.357084645441046	0.0856282211161957	4.17017474830511	3.04366162473886e-05	3.78736175024066e-05	ENSG00000283891	microRNA 628 [Source:HGNC Symbol;Acc:HGNC:32884]	miRNA	41.05	55372940	55373034	95	15	q21.3	MIR628	94
hsa-mir-629	184.856795715727	1.75816424690445	0.0801327680310061	21.940640391009	1.06393132738215e-106	9.43810048484164e-106	ENSG00000207965	microRNA 629 [Source:HGNC Symbol;Acc:HGNC:32885]	miRNA	59.79	70079372	70079468	97	15	q23	MIR629	96
hsa-mir-652	43.2551594780108	-0.246785862525738	0.0630162579049237	-3.91622528424455	8.99462020984361e-05	0.00011092020438148	ENSG00000208013	microRNA 652 [Source:HGNC Symbol;Acc:HGNC:32908]	miRNA	50	110055329	110055426	98	X	q23	MIR652	97
hsa-mir-653	182.576915143826	0.0574007315673997	0.113222359548007	0.506973461748617	0.612173439347649	0.632886074513547	ENSG00000208014	microRNA 653 [Source:HGNC Symbol;Acc:HGNC:32909]	miRNA	36.46	93482760	93482855	96	7	q21.3	MIR653	95
hsa-mir-654	13.9735271372229	-0.494794621619406	0.0740128017999492	-6.68525727423206	2.30519302620932e-11	3.64326484027336e-11	ENSG00000207934	microRNA 654 [Source:HGNC Symbol;Acc:HGNC:32910]	miRNA	53.09	101040219	101040299	81	14	q32.31	MIR654	80
hsa-mir-660	101.3668314359	-1.81561178359268	0.0688621188917888	-26.3659006259417	3.3732108165759e-153	5.45666455622571e-152	ENSG00000207970	microRNA 660 [Source:HGNC Symbol;Acc:HGNC:32916]	miRNA	49.48	50013241	50013337	97	X	p11.23	MIR660	96
hsa-mir-664a	97.6242463691673	-0.348952143419635	0.0764470639613814	-4.56462453019666	5.00389101433925e-06	6.46042267109527e-06	ENSG00000281696	microRNA 664a [Source:HGNC Symbol;Acc:HGNC:35370]	miRNA	31.71	220200538	220200619	82	1	q41	MIR664A	81
hsa-mir-664b	13.7932853782567	0.268704438308774	0.0872033323390875	3.08135516271242	0.00206060699072295	0.00235131503090793	ENSG00000284450	microRNA 664b [Source:HGNC Symbol;Acc:HGNC:43501]	miRNA	42.62	154768596	154768656	61	X	q28	MIR664B	60
hsa-mir-671	12.3051520704007	0.661700038792136	0.0840740074064991	7.87044723100691	3.53375697016607e-15	6.07364479247293e-15	ENSG00000284191	microRNA 671 [Source:HGNC Symbol;Acc:HGNC:33134]	miRNA	63.56	151238421	151238538	118	7	q36.1	MIR671	117
hsa-mir-675	60.924853042779	-2.18175621417691	0.160735855567075	-13.5735502603304	5.74695550423057e-42	1.64626329548272e-41	ENSG00000284010	microRNA 675 [Source:HGNC Symbol;Acc:HGNC:33351]	miRNA	68.49	1996759	1996831	73	11	p15.5	MIR675	72
hsa-mir-7-1	45.0952107059915	0.563032601595636	0.0777919876454503	7.23766828226256	4.56464200200472e-13	7.42767189675324e-13	ENSG00000284179	microRNA 7-1 [Source:HGNC Symbol;Acc:HGNC:31638]	miRNA	41.82	83969748	83969857	110	9	q21.32	MIR7-1	109
hsa-mir-708	209.955209272961	1.3659120170068	0.154791753611787	8.82419111571322	1.10253799732894e-18	2.03488556553998e-18	ENSG00000211997	microRNA 708 [Source:HGNC Symbol;Acc:HGNC:33654]	miRNA	48.86	79402022	79402109	88	11	q14.1	MIR708	87
hsa-mir-744	76.6244899589346	-0.294349869127599	0.0661103563406863	-4.45240179330946	8.49150807672554e-06	1.08109477828682e-05	ENSG00000266297	microRNA 744 [Source:HGNC Symbol;Acc:HGNC:33658]	miRNA	54.08	12081899	12081996	98	17	p12	MIR744	97
hsa-mir-758	10.0320836230942	-0.735136254266721	0.0776892664178849	-9.46252021884821	3.00608933377191e-21	5.94729904163507e-21	ENSG00000211582	microRNA 758 [Source:HGNC Symbol;Acc:HGNC:33133]	miRNA	48.86	101026020	101026107	88	14	q32.31	MIR758	87
hsa-mir-766	14.7889359773038	-0.181481908089228	0.0787402985158723	-2.30481610445819	0.0211768747754586	0.0231096847748061	ENSG00000211578	microRNA 766 [Source:HGNC Symbol;Acc:HGNC:33139]	miRNA	55.86	119646738	119646848	111	X	q24	MIR766	110
hsa-mir-769	37.0292683798319	0.316188469495002	0.0556280469266114	5.68397574540306	1.31598949123348e-08	1.89474926748276e-08	ENSG00000211580	microRNA 769 [Source:HGNC Symbol;Acc:HGNC:33138]	miRNA	61.86	46018932	46019049	118	19	q13.32	MIR769	117
hsa-mir-874	42.8200976763336	-1.89537226036454	0.0936056708260937	-20.248476867239	3.6639452007576e-91	2.51896232552085e-90	ENSG00000216009	microRNA 874 [Source:HGNC Symbol;Acc:HGNC:33643]	miRNA	69.23	137647572	137647649	78	5	q31.2	MIR874	77
hsa-mir-885	30.256817125647	2.5011969904474	0.170976268485991	14.6289131971104	1.8369803399223e-48	5.74056356225719e-48	ENSG00000216135	microRNA 885 [Source:HGNC Symbol;Acc:HGNC:33659]	miRNA	58.11	10394489	10394562	74	3	p25.3	MIR885	73
hsa-mir-887	13.5263601024354	0.27949448709102	0.0960489763549425	2.90991635411258	0.00361525497693085	0.0040913379368559	ENSG00000216077	microRNA 887 [Source:HGNC Symbol;Acc:HGNC:33661]	miRNA	55.7	15935182	15935260	79	5	p15.1	MIR887	78
hsa-mir-889	9.54197127529941	-0.288246722611826	0.0810562439630694	-3.5561322424853	0.000376354687859405	0.000446110082591967	ENSG00000216099	microRNA 889 [Source:HGNC Symbol;Acc:HGNC:33651]	miRNA	35.44	101047901	101047979	79	14	q32.31	MIR889	78
hsa-mir-891a	20.053807071188	-3.85363375012119	0.119718020865963	-32.1892537334522	2.49528098328845e-227	4.90144478860232e-226	ENSG00000216056	microRNA 891a [Source:HGNC Symbol;Acc:HGNC:33635]	miRNA	43.04	146027794	146027872	79	X	q27.3	MIR891A	78
hsa-mir-9-1	450.03754053097	-1.67430271101242	0.0365888198733209	-45.7599539096711	0	0	ENSG00000207933	microRNA 9-1 [Source:HGNC Symbol;Acc:HGNC:31641]	miRNA	40.45	156420341	156420429	89	1	q22	MIR9-1	88
hsa-mir-9-2	449.754431996446	-1.68086060922989	0.0373221013763859	-45.0366015642781	0	0	ENSG00000284447	microRNA 9-2 [Source:HGNC Symbol;Acc:HGNC:31642]	miRNA	36.78	88666853	88666939	87	5	q14.3	MIR9-2	86
hsa-mir-9-3	452.458793913081	-1.68716131091214	0.036334864823937	-46.4336751791261	0	0	ENSG00000284329	microRNA 9-3 [Source:HGNC Symbol;Acc:HGNC:31646]	miRNA	44.44	89368017	89368106	90	15	q26.1	MIR9-3	89
hsa-mir-92a-1	6453.58836915473	0.0209450158778562	0.0660216456781834	0.317244680327279	0.751057949516039	0.764966430062632	ENSG00000283705	microRNA 92a-1 [Source:HGNC Symbol;Acc:HGNC:31643]	miRNA	48.72	91351314	91351391	78	13	q31.3	MIR92A1	77
hsa-mir-92a-2	5939.67626087628	0.0165006026881906	0.0655961967768059	0.251548161310856	0.801390331537104	0.810229195487881	ENSG00000284538	microRNA 92a-2 [Source:HGNC Symbol;Acc:HGNC:31644]	miRNA	45.33	134169538	134169612	75	X	q26.2	MIR92A2	74
hsa-mir-92b	123.886601827738	0.461625574547011	0.0895177549103065	5.15680464740814	2.5119963545942e-07	3.43681093290251e-07	ENSG00000284586	microRNA 92b [Source:HGNC Symbol;Acc:HGNC:32920]	miRNA	75	155195177	155195272	96	1	q22	MIR92B	95
hsa-mir-93	6344.92328341684	1.20621001478871	0.0472298534512335	25.5391437120204	7.24847873472812e-144	9.49205548595349e-143	ENSG00000207757	microRNA 93 [Source:HGNC Symbol;Acc:HGNC:31645]	miRNA	60	100093768	100093847	80	7	q22.1	MIR93	79
hsa-mir-96	9.78157817377796	-0.217745598877779	0.0797932583969936	-2.72887212845018	0.00635513415331855	0.00710431663480732	ENSG00000199158	microRNA 96 [Source:HGNC Symbol;Acc:HGNC:31648]	miRNA	47.44	129774692	129774769	78	7	q32.2	MIR96	77
hsa-mir-98	155.44404168731	-0.0952802243947749	0.0614781256720298	-1.54982318268892	0.121183961157652	0.127684250261894	ENSG00000271886	microRNA 98 [Source:HGNC Symbol;Acc:HGNC:31649]	miRNA	42.86	53556223	53556341	119	X	p11.22	MIR98	118
hsa-mir-99a	1570.92743208087	-0.55760944706537	0.0927332268129231	-6.01304911119152	1.82065848997352e-09	2.66319725926977e-09	ENSG00000207638	microRNA 99a [Source:HGNC Symbol;Acc:HGNC:31650]	miRNA	53.09	16539089	16539169	81	21	q21.1	MIR99A	80
hsa-mir-99b	86515.2574511568	-0.499231006223064	0.0539258992797467	-9.25772240965785	2.08839265456835e-20	4.10219985718784e-20	ENSG00000207550	microRNA 99b [Source:HGNC Symbol;Acc:HGNC:31651]	miRNA	67.14	51692612	51692681	70	19	q13.41	MIR99B	69
