# Supplementary material for: Oncogenic Role of miR-217 During Clear Cell Renal Carcinoma Progression
Source: Front Oncol. 2022 Jul 22;12:934711. doi: 10.3389/fonc.2022.934711 (PMC9354686; doi:10.3389/fonc.2022.934711)
Supplement: Supplementary Material S3 — Differential expression values for all combinations between four stages of ccRC and non-tumor. This zip file contains 20 differential expression analyses, including log2 fold change value, p-value, adjusted p-value, and B-statistic for each gene. BioMart annotation in every gene is included for better use. [file DataSheet_3.zip › DEGS/res-mir-stage4_stage1.tsv]

mirbase_id	baseMean	log2FoldChange	lfcSE	stat	pvalue	padj	ensembl_gene_id	description	gene_biotype	gcContent	start_position	end_position	transcript_length	chr	band	gene_name	geneLength
hsa-let-7a-1	19645.6939959555	-0.0933000383176823	0.028879052978792	-3.230716685419	0.00123480268843526	0.00282087927131724	ENSG00000199165	microRNA let-7a-1 [Source:HGNC Symbol;Acc:HGNC:31476]	miRNA	42.5	94175957	94176036	80	9	q22.32	MIRLET7A1	79
hsa-let-7a-2	19602.2417156118	-0.0884707109114472	0.0288218936035941	-3.06956621685727	0.00214369878734279	0.00450013104213181	ENSG00000198975	microRNA let-7a-2 [Source:HGNC Symbol;Acc:HGNC:31477]	miRNA	40.28	122146522	122146593	72	11	q24.1	MIRLET7A2	71
hsa-let-7a-3	19752.4927420994	-0.0919183046810277	0.0288951275999164	-3.18110049395642	0.00146716725895014	0.00323465262558091	ENSG00000283990	microRNA let-7a-3 [Source:HGNC Symbol;Acc:HGNC:31478]	miRNA	45.95	46112749	46112822	74	22	q13.31	MIRLET7A3	73
hsa-let-7b	34556.243820222	-0.0388522519766951	0.0544367668236026	-0.713713437511678	0.475404395495789	0.53279259914147	ENSG00000284520	microRNA let-7b [Source:HGNC Symbol;Acc:HGNC:31479]	miRNA	53.01	46113686	46113768	83	22	q13.31	MIRLET7B	82
hsa-let-7c	4906.65888253964	-0.161873277919716	0.0714088982561824	-2.26685023677286	0.0233993760437718	0.0392367586099832	ENSG00000199030	microRNA let-7c [Source:HGNC Symbol;Acc:HGNC:31480]	miRNA	47.62	16539828	16539911	84	21	q21.1	MIRLET7C	83
hsa-let-7d	1409.82374179035	0.0252013099761524	0.0388392322737978	0.648862207123337	0.516427444592721	0.565806961207164	ENSG00000199133	microRNA let-7d [Source:HGNC Symbol;Acc:HGNC:31481]	miRNA	48.28	94178834	94178920	87	9	q22.32	MIRLET7D	86
hsa-let-7e	2885.35252670614	-0.218093254489142	0.0464099400937528	-4.69927894861685	2.61081643245693e-06	1.01107239763919e-05	ENSG00000198972	microRNA let-7e [Source:HGNC Symbol;Acc:HGNC:31482]	miRNA	56.96	51692786	51692864	79	19	q13.41	MIRLET7E	78
hsa-let-7f-1	8695.79811408617	-0.0827835917572027	0.0495243405876894	-1.67157383167219	0.0946083885030701	0.133422086350483	ENSG00000199072	microRNA let-7f-1 [Source:HGNC Symbol;Acc:HGNC:31483]	miRNA	40.23	94176347	94176433	87	9	q22.32	MIRLET7F1	86
hsa-let-7f-2	8825.09457771092	-0.0903611999481494	0.0498650467361814	-1.8121150156786	0.0699684266948154	0.101270091268812	ENSG00000208012	microRNA let-7f-2 [Source:HGNC Symbol;Acc:HGNC:31484]	miRNA	42.17	53557192	53557274	83	X	p11.22	MIRLET7F2	82
hsa-let-7g	1552.66631696841	0.127075709699863	0.0406365179182546	3.12713087168273	0.00176521330884162	0.00376305162737554	ENSG00000199150	microRNA let-7g [Source:HGNC Symbol;Acc:HGNC:31485]	miRNA	50	52268278	52268361	84	3	p21.2	MIRLET7G	83
hsa-let-7i	1245.5584854292	0.265040937270834	0.0464930200623263	5.70066080705304	1.19343892317759e-08	6.31145584372765e-08	ENSG00000199179	microRNA let-7i [Source:HGNC Symbol;Acc:HGNC:31486]	miRNA	53.57	62603686	62603769	84	12	q14.1	MIRLET7I	83
hsa-mir-1-1	13.7041219461393	-0.0119375462525092	0.0744944804514353	-0.160247392560736	0.872686197870902	0.895480240352604	ENSG00000199017	microRNA 1-1 [Source:HGNC Symbol;Acc:HGNC:31499]	miRNA	36.62	62554306	62554376	71	20	q13.33	MIR1-1	70
hsa-mir-1-2	14.4158419615376	-0.0492532158792936	0.0734559374165453	-0.670513747581686	0.502530345695067	0.555003393839933	ENSG00000284453	microRNA 1-2 [Source:HGNC Symbol;Acc:HGNC:31500]	miRNA	34.12	21829004	21829088	85	18	q11.2	MIR1-2	84
hsa-mir-100	9449.05485171915	0.442960662696715	0.106461692045116	4.16075166745421	3.17201854561958e-05	0.000102624129417104	ENSG00000207994	microRNA 100 [Source:HGNC Symbol;Acc:HGNC:31487]	miRNA	46.25	122152229	122152308	80	11	q24.1	MIR100	79
hsa-mir-101-1	15747.7919563469	-0.315505908841157	0.0439877020859994	-7.17259356318087	7.35900869674299e-13	6.97837031587698e-12	ENSG00000199135	microRNA 101-1 [Source:HGNC Symbol;Acc:HGNC:31488]	miRNA	45.33	65058434	65058508	75	1	p31.3	MIR101-1	74
hsa-mir-101-2	15797.2275264559	-0.318559396243954	0.0437462663633171	-7.281979074472	3.28958111437541e-13	3.35049928316014e-12	ENSG00000199065	microRNA 101-2 [Source:HGNC Symbol;Acc:HGNC:31489]	miRNA	40.51	4850297	4850375	79	9	p24.1	MIR101-2	78
hsa-mir-103a-1	13997.9096105348	-0.108226981453324	0.034238164771219	-3.16100416527876	0.00157226250129374	0.00343152530044268	ENSG00000199035	microRNA 103a-1 [Source:HGNC Symbol;Acc:HGNC:31490]	miRNA	48.72	168560896	168560973	78	5	q34	MIR103A1	77
hsa-mir-103a-2	14013.2154941737	-0.106627693699741	0.034132494046903	-3.12393502664117	0.00178449856918792	0.00377490081943598	ENSG00000199024	microRNA 103a-2 [Source:HGNC Symbol;Acc:HGNC:31491]	miRNA	44.87	3917494	3917571	78	20	p13	MIR103A2	77
hsa-mir-106a	44.1884852709593	0.102644156625867	0.068619646854429	1.49584209961935	0.134694807610522	0.183371644024225	ENSG00000284157	microRNA 106a [Source:HGNC Symbol;Acc:HGNC:31494]	miRNA	41.98	134170198	134170278	81	X	q26.2	MIR106A	80
hsa-mir-106b	774.346040078483	0.244454765115475	0.0356641108971999	6.85436308282309	7.1630939014565e-12	5.79367889088393e-11	ENSG00000208036	microRNA 106b [Source:HGNC Symbol;Acc:HGNC:31495]	miRNA	60.98	100093993	100094074	82	7	q22.1	MIR106B	81
hsa-mir-107	127.740291719514	-0.108635647114507	0.0482449844567825	-2.25175006972636	0.0243380705956879	0.0405634509928132	ENSG00000198997	microRNA 107 [Source:HGNC Symbol;Acc:HGNC:31496]	miRNA	46.91	89592747	89592827	81	10	q23.31	MIR107	80
hsa-mir-10a	83382.7588411042	-0.48516196295101	0.0736626107074438	-6.58627162805652	4.51008393879795e-11	3.26387653465641e-10	ENSG00000284038	microRNA 10a [Source:HGNC Symbol;Acc:HGNC:31497]	miRNA	39.09	48579838	48579947	110	17	q21.32	MIR10A	109
hsa-mir-10b	484505.71483737	-0.599777091867475	0.069817763464108	-8.59060878075548	8.6509721617796e-18	1.25211439183652e-16	ENSG00000207744	microRNA 10b [Source:HGNC Symbol;Acc:HGNC:31498]	miRNA	40	176150303	176150412	110	2	q31.1	MIR10B	109
hsa-mir-1180	21.3002621446889	-0.15740002747278	0.0851058199525814	-1.84946255803045	0.064391049484929	0.094189035150827	ENSG00000221540	microRNA 1180 [Source:HGNC Symbol;Acc:HGNC:35261]	miRNA	69.57	19344506	19344574	69	17	p11.2	MIR1180	68
hsa-mir-122	46.1988270326284	0.0172010871187579	0.126899747878384	0.135548631154435	0.892178116914296	0.905346797606758	ENSG00000284440	microRNA 122 [Source:HGNC Symbol;Acc:HGNC:31501]	miRNA	43.53	58451074	58451158	85	18	q21.31	MIR122	84
hsa-mir-1247	19.8471619721929	-0.380033300865448	0.156981418142673	-2.42088079826144	0.0154829534144593	0.0276696458994022	ENSG00000283857	microRNA 1247 [Source:HGNC Symbol;Acc:HGNC:35313]	miRNA	74.26	101560287	101560422	136	14	q32.31	MIR1247	135
hsa-mir-1251	11.8568278727769	-0.527047360917031	0.081610320365766	-6.45809694846042	1.06027813274828e-10	6.96858381533999e-10	ENSG00000221479	microRNA 1251 [Source:HGNC Symbol;Acc:HGNC:35317]	miRNA	55.71	97491909	97491978	70	12	q23.1	MIR1251	69
hsa-mir-125a	2372.52737308884	-0.146432442740051	0.0440868776610097	-3.32145188112416	0.000895504222497189	0.0021229625964373	ENSG00000208008	microRNA 125a [Source:HGNC Symbol;Acc:HGNC:31505]	miRNA	59.3	51693254	51693339	86	19	q13.41	MIR125A	85
hsa-mir-125b-1	606.557419669654	0.221707361059466	0.0651072140357259	3.40526567359816	0.000660997137338642	0.00165249284334661	ENSG00000207971	microRNA 125b-1 [Source:HGNC Symbol;Acc:HGNC:31506]	miRNA	53.41	122099757	122099844	88	11	q24.1	MIR125B1	87
hsa-mir-125b-2	647.08988603162	0.213589971100868	0.0636629088251776	3.35501432533344	0.000793608747249924	0.00191440706573447	ENSG00000207863	microRNA 125b-2 [Source:HGNC Symbol;Acc:HGNC:31507]	miRNA	49.44	16590237	16590325	89	21	q21.1	MIR125B2	88
hsa-mir-126	28039.2391320763	-0.416672230469353	0.0594734739840848	-7.0060180204179	2.45196348167022e-12	2.17512889503003e-11	ENSG00000199161	microRNA 126 [Source:HGNC Symbol;Acc:HGNC:31508]	miRNA	52.94	136670602	136670686	85	9	q34.3	MIR126	84
hsa-mir-1266	12.9761508880854	0.223421823436009	0.0869111493202572	2.57069231259072	0.0101495456961034	0.0189872453498533	ENSG00000221052	microRNA 1266 [Source:HGNC Symbol;Acc:HGNC:35334]	miRNA	53.57	52277117	52277200	84	15	q21.2	MIR1266	83
hsa-mir-1269a	27.7121727594852	2.62131564821359	0.0401140419182718	65.3465849578121	0	0	ENSG00000221563	microRNA 1269a [Source:HGNC Symbol;Acc:HGNC:35337]	miRNA	59.05	66276824	66276928	105	4	q13.2	MIR1269A	104
hsa-mir-127	398.352294250043	-0.255444240238624	0.0447012023588143	-5.7144825364693	1.10038347993031e-08	6.17397103610231e-08	ENSG00000207608	microRNA 127 [Source:HGNC Symbol;Acc:HGNC:31509]	miRNA	52.58	100882979	100883075	97	14	q32.2	MIR127	96
hsa-mir-1270	40.4320058885646	0.209489780337215	0.108910180353932	1.92350962652365	0.054416078702365	0.0822220969403867	ENSG00000238517	microRNA 1270 [Source:HGNC Symbol;Acc:HGNC:35338]	miRNA	39.76	20399272	20399354	83	19	p12	MIR1270	82
hsa-mir-1271	24.8256493453103	-0.18096714421164	0.0875216107710259	-2.06768525644582	0.038669629193909	0.0614690637475433	ENSG00000221464	microRNA 1271 [Source:HGNC Symbol;Acc:HGNC:35252]	miRNA	51.16	176367946	176368031	86	5	q35.2	MIR1271	85
hsa-mir-128-1	116.025923229456	-0.285856892232465	0.0711392168897937	-4.01827437424991	5.86259085541444e-05	0.000179134720582108	ENSG00000207654	microRNA 128-1 [Source:HGNC Symbol;Acc:HGNC:31510]	miRNA	50	135665397	135665478	82	2	q21.3	MIR128-1	81
hsa-mir-128-2	77.358692052256	-0.226422824744323	0.0709827407035294	-3.18982928103626	0.00142356861212897	0.00320886367488088	ENSG00000207625	microRNA 128-2 [Source:HGNC Symbol;Acc:HGNC:31511]	miRNA	55.95	35744476	35744559	84	3	p22.3	MIR128-2	83
hsa-mir-1287	51.677636431315	-0.0647778378587948	0.0595161442019587	-1.08840783836704	0.276415102341046	0.333395408525384	ENSG00000284415	microRNA 1287 [Source:HGNC Symbol;Acc:HGNC:35280]	miRNA	51.11	98395218	98395307	90	10	q24.2	MIR1287	89
hsa-mir-129-2	8.06545426719487	-0.176976004085069	0.141902045565648	-1.24717021082825	0.21233509316651	0.271233220926201	ENSG00000199077	microRNA 129-2 [Source:HGNC Symbol;Acc:HGNC:31513]	miRNA	53.33	43581394	43581483	90	11	p11.2	MIR129-2	89
hsa-mir-1296	10.8728679257667	-0.105464188578594	0.0711749799788598	-1.48175930094984	0.138404351905626	0.186574493990427	ENSG00000221063	microRNA 1296 [Source:HGNC Symbol;Acc:HGNC:35249]	miRNA	57.61	63372957	63373048	92	10	q21.3	MIR1296	91
hsa-mir-1301	28.1388599039364	0.221687405997029	0.0566202411990117	3.91533842496062	9.02774864108807e-05	0.000266949556591314	ENSG00000221445	microRNA 1301 [Source:HGNC Symbol;Acc:HGNC:35253]	miRNA	62.2	25328640	25328721	82	2	p23.3	MIR1301	81
hsa-mir-1306	16.3714082275595	0.130242138070342	0.0567604147924377	2.29459454351441	0.0217563712707026	0.0373937631215201	ENSG00000284464	microRNA 1306 [Source:HGNC Symbol;Acc:HGNC:35371]	miRNA	58.82	20086058	20086142	85	22	q11.21	MIR1306	84
hsa-mir-1307	2177.77013427086	0.0805184185315595	0.0543257829020959	1.48214004898313	0.138303034414653	0.186574493990427	ENSG00000283867	microRNA 1307 [Source:HGNC Symbol;Acc:HGNC:35372]	miRNA	56.38	103394253	103394401	149	10	q24.33	MIR1307	148
hsa-mir-130a	235.771013196403	0.33148163723293	0.0612396084955562	5.41286342901724	6.2024796901733e-08	2.99242441192572e-07	ENSG00000208009	microRNA 130a [Source:HGNC Symbol;Acc:HGNC:31514]	miRNA	50.56	57641198	57641286	89	11	q12.1	MIR130A	88
hsa-mir-130b	31.9778424000114	0.449239442176767	0.0588842672856721	7.62919304060149	2.36227687251309e-14	2.70677558308791e-13	ENSG00000283871	microRNA 130b [Source:HGNC Symbol;Acc:HGNC:31515]	miRNA	57.32	21653304	21653385	82	22	q11.21	MIR130B	81
hsa-mir-132	135.1021492406	0.0878251253351459	0.0558273424569695	1.57315611795134	0.115682673409705	0.159063675938344	ENSG00000267200	microRNA 132 [Source:HGNC Symbol;Acc:HGNC:31516]	miRNA	65.35	2049908	2050008	101	17	p13.3	MIR132	100
hsa-mir-133a-1	9.20607479156298	-0.0622739275779953	0.080104023507298	-0.777413229091067	0.436915009943434	0.498554471927154	ENSG00000283927	microRNA 133a-1 [Source:HGNC Symbol;Acc:HGNC:31517]	miRNA	44.32	21825698	21825785	88	18	q11.2	MIR133A1	87
hsa-mir-133a-2	8.75409027923848	-0.217347438314241	0.0800725977347398	-2.714379756159	0.00664000006191932	0.0131366907699843	ENSG00000284508	microRNA 133a-2 [Source:HGNC Symbol;Acc:HGNC:31518]	miRNA	50.98	62564912	62565013	102	20	q13.33	MIR133A2	101
hsa-mir-134	203.052403784801	-0.0354414765695853	0.0429413004741566	-0.825347070960627	0.409174575231031	0.4708075656424	ENSG00000207993	microRNA 134 [Source:HGNC Symbol;Acc:HGNC:31519]	miRNA	60.27	101054687	101054759	73	14	q32.31	MIR134	72
hsa-mir-135a-1	13.1520804101747	-0.339881708270585	0.0739600922446446	-4.59547436942516	4.31765866314471e-06	1.56231070047999e-05	ENSG00000207926	microRNA 135a-1 [Source:HGNC Symbol;Acc:HGNC:31520]	miRNA	52.22	52294219	52294308	90	3	p21.2	MIR135A1	89
hsa-mir-135a-2	14.0437782946896	-0.532759627495763	0.0709730435279978	-7.50650671033428	6.07260259969719e-14	6.67986285966691e-13	ENSG00000207586	microRNA 135a-2 [Source:HGNC Symbol;Acc:HGNC:31521]	miRNA	32	97563812	97563911	100	12	q23.1	MIR135A2	99
hsa-mir-135b	29.0384955074549	0.219827492762661	0.116836253666849	1.8815006974589	0.059903840490291	0.0885675061012367	ENSG00000199059	microRNA 135b [Source:HGNC Symbol;Acc:HGNC:31760]	miRNA	52.58	205448302	205448398	97	1	q32.1	MIR135B	96
hsa-mir-136	28.6849894417284	-0.104435533963191	0.0581884266405959	-1.79478188348764	0.0726884583369857	0.104656157291472	ENSG00000207942	microRNA 136 [Source:HGNC Symbol;Acc:HGNC:31522]	miRNA	45.12	100884702	100884783	82	14	q32.2	MIR136	81
hsa-mir-139	305.994812198861	-1.05239387666761	0.074361441591216	-14.1524135916149	1.80455768601583e-45	5.51392626282616e-44	ENSG00000272036	microRNA 139 [Source:HGNC Symbol;Acc:HGNC:31526]	miRNA	58.82	72615063	72615130	68	11	q13.4	MIR139	67
hsa-mir-140	3553.5800576181	-0.34118469779536	0.0528352125166338	-6.45752485026812	1.06429280088829e-10	6.96858381533999e-10	ENSG00000208017	microRNA 140 [Source:HGNC Symbol;Acc:HGNC:31527]	miRNA	54	69933081	69933180	100	16	q22.1	MIR140	99
hsa-mir-141	88.2685303404685	-0.128452903845951	0.0985373792729053	-1.3035956993558	0.19237146778663	0.248553555911885	ENSG00000207708	microRNA 141 [Source:HGNC Symbol;Acc:HGNC:31528]	miRNA	55.79	6964097	6964191	95	12	p13.31	MIR141	94
hsa-mir-142	6174.91908543727	0.661310717260296	0.0519203455177217	12.7370245838325	3.68169995563501e-37	9.20424988908752e-36	ENSG00000284353	microRNA 142 [Source:HGNC Symbol;Acc:HGNC:31529]	miRNA	44.83	58331232	58331318	87	17	q22	MIR142	86
hsa-mir-143	158565.195166146	-0.341763590622772	0.0598420817230172	-5.71109127193546	1.12254018838224e-08	6.17397103610231e-08	ENSG00000284182	microRNA 143 [Source:HGNC Symbol;Acc:HGNC:31530]	miRNA	57.55	149428918	149429023	106	5	q32	MIR143	105
hsa-mir-144	610.021953493927	-1.2454376255093	0.050315710024905	-24.7524605116938	2.91682313431202e-135	1.60425272387161e-133	ENSG00000283819	microRNA 144 [Source:HGNC Symbol;Acc:HGNC:31531]	miRNA	50	28861533	28861618	86	17	q11.2	MIR144	85
hsa-mir-145	5704.52871873936	-0.355215295300415	0.052596434848665	-6.75360024538682	1.44220775647822e-11	1.13316323723289e-10	ENSG00000276365	microRNA 145 [Source:HGNC Symbol;Acc:HGNC:31532]	miRNA	47.73	149430646	149430733	88	5	q32	MIR145	87
hsa-mir-1468	29.2520423961712	-0.284841288238068	0.0848509301241732	-3.35696129460483	0.000788041434979995	0.00191440706573447	ENSG00000222532	microRNA 1468 [Source:HGNC Symbol;Acc:HGNC:35250]	miRNA	44.19	63786002	63786087	86	X	q11.1	MIR1468	85
hsa-mir-146a	211.145429034033	0.374965302714959	0.0813957444107911	4.60669418812082	4.09120995428877e-06	1.50011031657255e-05	ENSG00000283733	microRNA 146a [Source:HGNC Symbol;Acc:HGNC:31533]	miRNA	45.45	160485352	160485450	99	5	q33.3	MIR146A	98
hsa-mir-146b	1413.78000686299	0.533561082259852	0.105481260950964	5.05834948738329	4.22900847522552e-07	1.78919589336464e-06	ENSG00000202569	microRNA 146b [Source:HGNC Symbol;Acc:HGNC:32079]	miRNA	56.16	102436512	102436584	73	10	q24.32	MIR146B	72
hsa-mir-148a	65475.6129020351	0.469427004084031	0.0926963372253993	5.06413757150488	4.10253318304447e-07	1.76280722708942e-06	ENSG00000199085	microRNA 148a [Source:HGNC Symbol;Acc:HGNC:31535]	miRNA	45.59	25949919	25949986	68	7	p15.2	MIR148A	67
hsa-mir-148b	470.634541448539	0.136480234389558	0.0412083870767582	3.31195283463384	0.000926471642468959	0.00215915001422851	ENSG00000199122	microRNA 148b [Source:HGNC Symbol;Acc:HGNC:31761]	miRNA	43.43	54337216	54337314	99	12	q13.13	MIR148B	98
hsa-mir-149	26.8445291862024	0.33733304900164	0.0946318107881357	3.56468978234888	0.000364286788090511	0.000954084444998956	ENSG00000207611	microRNA 149 [Source:HGNC Symbol;Acc:HGNC:31536]	miRNA	71.91	240456001	240456089	89	2	q37.3	MIR149	88
hsa-mir-150	799.636351616905	0.183467724288968	0.078687432389462	2.33160135891711	0.019721672278376	0.034325695421224	ENSG00000207782	microRNA 150 [Source:HGNC Symbol;Acc:HGNC:31537]	miRNA	66.67	49500785	49500868	84	19	q13.33	MIR150	83
hsa-mir-151a	3988.66393727707	-0.0386293504919212	0.0324632832548672	-1.18993972940582	0.234070081710198	0.295271892065616	ENSG00000254324	microRNA 151a [Source:HGNC Symbol;Acc:HGNC:31762]	miRNA	52.22	140732564	140732653	90	8	q24.3	MIR151A	89
hsa-mir-151b	12.161411696401	-0.168291040545978	0.0706948194446317	-2.38052861395005	0.0172878183431935	0.0304753207972963	ENSG00000265154	microRNA 151b [Source:HGNC Symbol;Acc:HGNC:41588]	miRNA	54.17	100109419	100109514	96	14	q32.2	MIR151B	95
hsa-mir-152	540.631252854432	0.0774479317036818	0.0694201370342369	1.11564072058063	0.264575954365601	0.324814229689912	ENSG00000207947	microRNA 152 [Source:HGNC Symbol;Acc:HGNC:31538]	miRNA	63.22	48037161	48037247	87	17	q21.32	MIR152	86
hsa-mir-153-2	24.2222689973782	0.924227548372917	0.105588341734151	8.75312116085625	2.0753167447127e-18	3.17062280442218e-17	ENSG00000207960	microRNA 153-2 [Source:HGNC Symbol;Acc:HGNC:31540]	miRNA	43.68	157574336	157574422	87	7	q36.3	MIR153-2	86
hsa-mir-155	1192.30709515517	1.06717274295697	0.0819930066007754	13.0154117674089	1.00001779567892e-38	2.75004893811702e-37	ENSG00000283904	microRNA 155 [Source:HGNC Symbol;Acc:HGNC:31542]	miRNA	40	25573980	25574044	65	21	q21.3	MIR155	64
hsa-mir-15a	356.213775467413	-0.109917014220186	0.036073595387682	-3.04702131958045	0.00231121316558412	0.00477882421455364	ENSG00000283785	microRNA 15a [Source:HGNC Symbol;Acc:HGNC:31543]	miRNA	42.17	50049119	50049201	83	13	q14.2	MIR15A	82
hsa-mir-15b	348.045403616249	0.216807522480883	0.0524134219738258	4.13648859998403	3.52660866878977e-05	0.000112769463246185	ENSG00000207779	microRNA 15b [Source:HGNC Symbol;Acc:HGNC:31544]	miRNA	36.73	160404588	160404685	98	3	q25.33	MIR15B	97
hsa-mir-16-1	853.734181228624	0.0906495119252453	0.03714920868694	2.44014650996088	0.0146813063620809	0.0269157283304816	ENSG00000208006	microRNA 16-1 [Source:HGNC Symbol;Acc:HGNC:31545]	miRNA	40.45	50048973	50049061	89	13	q14.2	MIR16-1	88
hsa-mir-16-2	858.404973887304	0.0791690681898563	0.0369760227947113	2.14109204306256	0.0322666162267615	0.0521959968374083	ENSG00000198987	microRNA 16-2 [Source:HGNC Symbol;Acc:HGNC:31546]	miRNA	37.04	160404745	160404825	81	3	q25.33	MIR16-2	80
hsa-mir-17	944.683365203443	0.082252126963118	0.0401715828066633	2.04752019254454	0.040607036318804	0.0634484942481313	ENSG00000284536	microRNA 17 [Source:HGNC Symbol;Acc:HGNC:31547]	miRNA	42.86	91350605	91350688	84	13	q31.3	MIR17	83
hsa-mir-181a-1	2035.31997645968	-0.154072423458754	0.0440415338526469	-3.49834372195679	0.000468157362306029	0.0011811309599464	ENSG00000207759	microRNA 181a-1 [Source:HGNC Symbol;Acc:HGNC:31590]	miRNA	41.82	198859044	198859153	110	1	q32.1	MIR181A1	109
hsa-mir-181a-2	3619.98082990648	-0.112247050283916	0.04643195491431	-2.4174526033002	0.0156295693393442	0.0277298810859333	ENSG00000207595	microRNA 181a-2 [Source:HGNC Symbol;Acc:HGNC:31549]	miRNA	50	124692442	124692551	110	9	q33.3	MIR181A2	109
hsa-mir-181b-1	406.816352256899	-0.0665359505372667	0.0518806175577584	-1.28248185294234	0.199673666841731	0.256589992436804	ENSG00000207975	microRNA 181b-1 [Source:HGNC Symbol;Acc:HGNC:31550]	miRNA	44.55	198858873	198858982	110	1	q32.1	MIR181B1	109
hsa-mir-181b-2	367.221818816236	-0.0431464749027903	0.0540824587262551	-0.797790557585066	0.424992041733524	0.486970047819662	ENSG00000207737	microRNA 181b-2 [Source:HGNC Symbol;Acc:HGNC:31551]	miRNA	46.07	124693710	124693798	89	9	q33.3	MIR181B2	88
hsa-mir-181c	112.269082886375	-0.283991062934616	0.0741336084924153	-3.83080047916016	0.000127727048207068	0.000354797356130744	ENSG00000207613	microRNA 181c [Source:HGNC Symbol;Acc:HGNC:31552]	miRNA	54.55	13874699	13874808	110	19	p13.12	MIR181C	109
hsa-mir-181d	26.5667636183757	-0.285057631316276	0.0762735676858583	-3.73730559569888	0.000186002802424411	0.00051150770666713	ENSG00000207585	microRNA 181d [Source:HGNC Symbol;Acc:HGNC:32089]	miRNA	59.85	13874875	13875011	137	19	p13.12	MIR181D	136
hsa-mir-182	7353.45319016631	0.685689952775419	0.0693544136361898	9.88675293792144	4.75191224809378e-23	8.71183912150527e-22	ENSG00000207990	microRNA 182 [Source:HGNC Symbol;Acc:HGNC:31553]	miRNA	57.27	129770383	129770492	110	7	q32.2	MIR182	109
hsa-mir-183	2021.99881632548	0.847002862240501	0.0756233373602523	11.2002840896266	4.06428067098961e-29	9.31397653768453e-28	ENSG00000207691	microRNA 183 [Source:HGNC Symbol;Acc:HGNC:31554]	miRNA	49.09	129774905	129775014	110	7	q32.2	MIR183	109
hsa-mir-185	115.854792332888	-0.02004456827382	0.0451023925534754	-0.444423613449203	0.656736344269634	0.705478494820896	ENSG00000208023	microRNA 185 [Source:HGNC Symbol;Acc:HGNC:31556]	miRNA	63.41	20033139	20033220	82	22	q11.21	MIR185	81
hsa-mir-186	711.464709877216	0.245651729280728	0.0407336043504355	6.03068972653047	1.63261374322001e-09	9.35351623719795e-09	ENSG00000207721	microRNA 186 [Source:HGNC Symbol;Acc:HGNC:31557]	miRNA	36.05	71067631	71067716	86	1	p31.1	MIR186	85
hsa-mir-187	18.8728098821585	-0.177681515739047	0.129098640511169	-1.37632367804582	0.168721445381528	0.223069218653462	ENSG00000207797	microRNA 187 [Source:HGNC Symbol;Acc:HGNC:31558]	miRNA	65.14	35904818	35904926	109	18	q12.2	MIR187	108
hsa-mir-188	12.1136776401974	-0.0312148783503664	0.0710443417845554	-0.439371772139528	0.660392176628307	0.706645325185932	ENSG00000207768	microRNA 188 [Source:HGNC Symbol;Acc:HGNC:31559]	miRNA	58.14	50003503	50003588	86	X	p11.23	MIR188	85
hsa-mir-18a	18.1056694238194	0.299548816645612	0.069358908713185	4.31882251614302	1.56863864009807e-05	5.26067836618256e-05	ENSG00000283815	microRNA 18a [Source:HGNC Symbol;Acc:HGNC:31548]	miRNA	45.07	91350751	91350821	71	13	q31.3	MIR18A	70
hsa-mir-190a	36.088772437918	-0.258863435855693	0.0721088210154342	-3.58989971282828	0.000330805208650651	0.000874725311335856	ENSG00000211137	microRNA 190a [Source:HGNC Symbol;Acc:HGNC:31560]	miRNA	34.12	62823957	62824041	85	15	q22.2	MIR190A	84
hsa-mir-191	998.151122444654	0.191171830292773	0.0418714310511248	4.56568656703787	4.97862181696602e-06	1.77807922034501e-05	ENSG00000207605	microRNA 191 [Source:HGNC Symbol;Acc:HGNC:31561]	miRNA	59.78	49020618	49020709	92	3	p21.31	MIR191	91
hsa-mir-192	17533.4204997201	-0.0648490468498373	0.0556080265710523	-1.16618141028575	0.243541106946697	0.301683803650187	ENSG00000283926	microRNA 192 [Source:HGNC Symbol;Acc:HGNC:31562]	miRNA	57.27	64891137	64891246	110	11	q13.1	MIR192	109
hsa-mir-193a	534.971521032254	0.263343795117223	0.0494767825450328	5.32257316606091	1.02309612512807e-07	4.46589578428918e-07	ENSG00000207614	microRNA 193a [Source:HGNC Symbol;Acc:HGNC:31563]	miRNA	63.64	31559996	31560083	88	17	q11.2	MIR193A	87
hsa-mir-193b	102.239401446874	0.55117849758373	0.100928636949429	5.46107144853153	4.7326951555518e-08	2.3663475777759e-07	ENSG00000207639	microRNA 193b [Source:HGNC Symbol;Acc:HGNC:32087]	miRNA	49.4	14303967	14304049	83	16	p13.12	MIR193B	82
hsa-mir-194-1	2625.67034343299	-0.164282228923796	0.0549141455049423	-2.99161950738195	0.00277501897944899	0.00569500163692891	ENSG00000207624	microRNA 194-1 [Source:HGNC Symbol;Acc:HGNC:31564]	miRNA	41.18	220118157	220118241	85	1	q41	MIR194-1	84
hsa-mir-194-2	2907.08779142108	-0.156198790312546	0.055167970147488	-2.83133111287145	0.00463547065039995	0.00937319432985283	ENSG00000284155	microRNA 194-2 [Source:HGNC Symbol;Acc:HGNC:31565]	miRNA	62.35	64891355	64891439	85	11	q13.1	MIR194-2	84
hsa-mir-195	136.218906941662	0.153658802466472	0.0813182278970808	1.88959851241407	0.0588116762825335	0.088126857566646	ENSG00000284112	microRNA 195 [Source:HGNC Symbol;Acc:HGNC:31566]	miRNA	56.32	7017615	7017701	87	17	p13.1	MIR195	86
hsa-mir-196a-1	402.40803281072	0.105720419596481	0.0666651653075355	1.5858420077229	0.112775153770229	0.155845061742779	ENSG00000210741	microRNA 196a-1 [Source:HGNC Symbol;Acc:HGNC:31567]	miRNA	42.86	48632490	48632559	70	17	q21.32	MIR196A1	69
hsa-mir-196a-2	539.799720254067	0.0376246883486533	0.0656646068359477	0.572982770499982	0.566656359902166	0.615930825980615	ENSG00000207924	microRNA 196a-2 [Source:HGNC Symbol;Acc:HGNC:31568]	miRNA	48.18	53991738	53991847	110	12	q13.13	MIR196A2	109
hsa-mir-196b	2801.60443383248	0.127566055669612	0.116232242303073	1.09751006383398	0.272418483855313	0.331482668408013	ENSG00000283745	microRNA 196b [Source:HGNC Symbol;Acc:HGNC:31790]	miRNA	47.62	27169480	27169563	84	7	p15.2	MIR196B	83
hsa-mir-197	653.114342319578	0.203808670693707	0.0450100489739898	4.52807040515515	5.95247503912538e-06	2.04616329469935e-05	ENSG00000284443	microRNA 197 [Source:HGNC Symbol;Acc:HGNC:31569]	miRNA	62.67	109598893	109598967	75	1	p13.3	MIR197	74
hsa-mir-1976	20.4508558128295	0.2215398542925	0.0628643079595484	3.5240959692908	0.000424930313431622	0.00109211061863267	ENSG00000238705	microRNA 1976 [Source:HGNC Symbol;Acc:HGNC:37064]	miRNA	61.54	26554542	26554593	52	1	p36.11	MIR1976	51
hsa-mir-199a-1	995.606614219199	0.205370607939043	0.0527956403618096	3.88991603343826	0.000100278913533642	0.000284295888884035	ENSG00000207752	microRNA 199a-1 [Source:HGNC Symbol;Acc:HGNC:31571]	miRNA	50.7	10817426	10817496	71	19	p13.2	MIR199A1	70
hsa-mir-199a-2	1639.58792568795	0.227875639968329	0.0522976184837243	4.35728521824081	1.31685617896962e-05	4.47080801502031e-05	ENSG00000208024	microRNA 199a-2 [Source:HGNC Symbol;Acc:HGNC:31572]	miRNA	53.64	172144535	172144644	110	1	q24.3	MIR199A2	109
hsa-mir-199b	1939.68906718887	0.284771391482049	0.0532972429977298	5.34307921882899	9.13808027308872e-08	4.05318076628935e-07	ENSG00000207581	microRNA 199b [Source:HGNC Symbol;Acc:HGNC:31573]	miRNA	52.73	128244721	128244830	110	9	q34.11	MIR199B	109
hsa-mir-19a	46.8643923102478	0.201693630398758	0.0551276979274945	3.65866230554433	0.000253535153830915	0.000683550659838251	ENSG00000284204	microRNA 19a [Source:HGNC Symbol;Acc:HGNC:31574]	miRNA	42.68	91350891	91350972	82	13	q31.3	MIR19A	81
hsa-mir-19b-1	114.902910661523	0.0962297548647159	0.0454771188838817	2.1160037668706	0.0343444872015391	0.0552323624586155	ENSG00000284375	microRNA 19b-1 [Source:HGNC Symbol;Acc:HGNC:31575]	miRNA	43.68	91351192	91351278	87	13	q31.3	MIR19B1	86
hsa-mir-19b-2	104.210586613676	0.112415181749193	0.046441078342331	2.42059800852484	0.0154950017036652	0.0276696458994022	ENSG00000284107	microRNA 19b-2 [Source:HGNC Symbol;Acc:HGNC:31576]	miRNA	34.38	134169671	134169766	96	X	q26.2	MIR19B2	95
hsa-mir-200a	690.186023683276	-0.281282987937982	0.0719523277449133	-3.90929656834997	9.25652687540511e-05	0.000267952093761727	ENSG00000207607	microRNA 200a [Source:HGNC Symbol;Acc:HGNC:31578]	miRNA	55.56	1167863	1167952	90	1	p36.33	MIR200A	89
hsa-mir-200b	509.885396966761	-0.321046150379452	0.0683592700619526	-4.69645375219037	2.64717136836443e-06	1.01107239763919e-05	ENSG00000207730	microRNA 200b [Source:HGNC Symbol;Acc:HGNC:31579]	miRNA	60	1167104	1167198	95	1	p36.33	MIR200B	94
hsa-mir-200c	524.068801058906	-0.215958480869971	0.0948521078248107	-2.27679158452484	0.022798674304788	0.0385037538538931	ENSG00000207713	microRNA 200c [Source:HGNC Symbol;Acc:HGNC:31580]	miRNA	55.88	6963699	6963766	68	12	p13.31	MIR200C	67
hsa-mir-203a	1172.74219509503	-0.190561375848087	0.129407530012979	-1.47256790875287	0.140867583306776	0.188968709313968	ENSG00000207568	microRNA 203a [Source:HGNC Symbol;Acc:HGNC:31581]	miRNA	57.27	104117405	104117514	110	14	q32.33	MIR203A	109
hsa-mir-203b	10.6639028086373	-0.668087417143833	0.139093375112969	-4.80315771043174	1.56182771337264e-06	6.22467566923879e-06	ENSG00000283165	microRNA 203b [Source:HGNC Symbol;Acc:HGNC:41811]	miRNA	54.65	104117418	104117503	86	14	q32.33	MIR203B	85
hsa-mir-204	759.579171062912	-0.901450420864603	0.115627763265713	-7.79614164803192	6.38287363076632e-15	7.63169673243799e-14	ENSG00000207935	microRNA 204 [Source:HGNC Symbol;Acc:HGNC:31582]	miRNA	48.18	70809975	70810084	110	9	q21.12	MIR204	109
hsa-mir-205	6.59234232311867	0.69041593631599	0.138329679324014	4.99109041306171	6.00393840168056e-07	2.50164100070023e-06	ENSG00000284485	microRNA 205 [Source:HGNC Symbol;Acc:HGNC:31583]	miRNA	48.18	209432133	209432242	110	1	q32.2	MIR205	109
hsa-mir-20a	397.855973719554	0.0297619228282655	0.0457172727288425	0.650999524945175	0.515046793546211	0.565806961207164	ENSG00000283762	microRNA 20a [Source:HGNC Symbol;Acc:HGNC:31577]	miRNA	38.03	91351065	91351135	71	13	q31.3	MIR20A	70
hsa-mir-20b	65.0941012995686	-0.011829988889343	0.0861334104664294	-0.137344949251182	0.890758142688884	0.905346797606758	ENSG00000284043	microRNA 20b [Source:HGNC Symbol;Acc:HGNC:32024]	miRNA	44.93	134169809	134169877	69	X	q26.2	MIR20B	68
hsa-mir-21	410131.041693835	0.425321612021251	0.0543015551281547	7.83258621263181	4.7793525007722e-15	5.97419062596525e-14	ENSG00000284190	microRNA 21 [Source:HGNC Symbol;Acc:HGNC:31586]	miRNA	48.61	59841266	59841337	72	17	q23.1	MIR21	71
hsa-mir-210	6920.52838971927	0.111425790101217	0.0687520797691953	1.6206897373182	0.105084195710315	0.145950271819881	ENSG00000199038	microRNA 210 [Source:HGNC Symbol;Acc:HGNC:31587]	miRNA	72.73	568089	568198	110	11	p15.5	MIR210	109
hsa-mir-214	18.9617930707897	0.303443201266204	0.0653508329962905	4.64329507909148	3.42896074987973e-06	1.2742759543472e-05	ENSG00000283844	microRNA 214 [Source:HGNC Symbol;Acc:HGNC:31591]	miRNA	56.36	172138798	172138907	110	1	q24.3	MIR214	109
hsa-mir-215	126.544968139648	0.372174340667451	0.082167065376067	4.5294831811756	5.91281406104855e-06	2.04616329469935e-05	ENSG00000207590	microRNA 215 [Source:HGNC Symbol;Acc:HGNC:31592]	miRNA	34.55	220117853	220117962	110	1	q41	MIR215	109
hsa-mir-217	76.9925163166895	-0.335951698178739	0.136285777859103	-2.46505323927533	0.0136992894804547	0.025283923537752	ENSG00000207548	microRNA 217 [Source:HGNC Symbol;Acc:HGNC:31594]	miRNA	36.36	55982967	55983076	110	2	p16.1	MIR217	109
hsa-mir-218-1	33.7984571755913	-0.117386908368961	0.0867695221616599	-1.35285876243801	0.176100755676398	0.231711520626839	ENSG00000207732	microRNA 218-1 [Source:HGNC Symbol;Acc:HGNC:31595]	miRNA	44.55	20528275	20528384	110	4	p15.31	MIR218-1	109
hsa-mir-218-2	33.0624604631915	-0.108889908386255	0.0874445009266766	-1.24524592435562	0.213041366254761	0.271233220926201	ENSG00000207739	microRNA 218-2 [Source:HGNC Symbol;Acc:HGNC:31596]	miRNA	55.45	168768146	168768255	110	5	q34	MIR218-2	109
hsa-mir-22	164563.073399733	0.0396094828624523	0.044231476881054	0.895504415757334	0.37051750634894	0.431747094262536	ENSG00000283824	microRNA 22 [Source:HGNC Symbol;Acc:HGNC:31599]	miRNA	54.12	1713903	1713987	85	17	p13.3	MIR22	84
hsa-mir-221	208.171157656349	0.173455380245131	0.0658597449895401	2.63370865272374	0.00844579248048465	0.0164722902988176	ENSG00000207870	microRNA 221 [Source:HGNC Symbol;Acc:HGNC:31601]	miRNA	47.27	45746157	45746266	110	X	p11.3	MIR221	109
hsa-mir-222	117.95458083149	0.101978148423199	0.0668987215088347	1.52436617805516	0.127417264032133	0.174327102531525	ENSG00000207725	microRNA 222 [Source:HGNC Symbol;Acc:HGNC:31602]	miRNA	50.91	45747015	45747124	110	X	p11.3	MIR222	109
hsa-mir-223	287.208168765331	0.360379141774623	0.0849448960798518	4.24250494621656	2.21038668172567e-05	7.23638496993521e-05	ENSG00000284567	microRNA 223 [Source:HGNC Symbol;Acc:HGNC:31603]	miRNA	53.64	66018870	66018979	110	X	q12	MIR223	109
hsa-mir-224	74.1556892346457	0.193051099627342	0.0984155890027599	1.96159065432132	0.0498101612101218	0.0760988574043527	ENSG00000284363	microRNA 224 [Source:HGNC Symbol;Acc:HGNC:31604]	miRNA	44.44	151958578	151958658	81	X	q28	MIR224	80
hsa-mir-2355	168.153793042223	0.0124250937861865	0.0591065002727035	0.21021535243772	0.833499597757692	0.864952412767417	ENSG00000253008	microRNA 2355 [Source:HGNC Symbol;Acc:HGNC:38328]	miRNA	41.38	207109987	207110073	87	2	q33.3	MIR2355	86
hsa-mir-23a	6693.73450875827	0.101300810270709	0.0445004913113933	2.27639756967747	0.0228222250115803	0.0385037538538931	ENSG00000207980	microRNA 23a [Source:HGNC Symbol;Acc:HGNC:31605]	miRNA	57.53	13836587	13836659	73	19	p13.12	MIR23A	72
hsa-mir-23b	3376.02033596771	-0.385658711679949	0.0517676003770284	-7.44980854571507	9.34757819766707e-14	9.88686155522479e-13	ENSG00000207563	microRNA 23b [Source:HGNC Symbol;Acc:HGNC:31606]	miRNA	50.52	95085208	95085304	97	9	q22.32	MIR23B	96
hsa-mir-24-1	1445.13171286939	0.00222813021008617	0.0392603412020525	0.0567526960252114	0.954742196266408	0.961736644590704	ENSG00000284459	microRNA 24-1 [Source:HGNC Symbol;Acc:HGNC:31607]	miRNA	50	95086021	95086088	68	9	q22.32	MIR24-1	67
hsa-mir-24-2	1435.7954546282	0.0113692542846807	0.0395048651655559	0.287793775197935	0.773504602553431	0.82128867066484	ENSG00000284387	microRNA 24-2 [Source:HGNC Symbol;Acc:HGNC:31608]	miRNA	54.79	13836287	13836359	73	19	p13.12	MIR24-2	72
hsa-mir-25	11821.6159701881	0.135899333675872	0.0427291468572465	3.18048319873777	0.00147029664799132	0.00323465262558091	ENSG00000207547	microRNA 25 [Source:HGNC Symbol;Acc:HGNC:31609]	miRNA	63.1	100093560	100093643	84	7	q22.1	MIR25	83
hsa-mir-26a-1	1832.72077388967	-0.0263774978738371	0.0363296712532815	-0.726059360403778	0.467802381190169	0.529405986943606	ENSG00000199075	microRNA 26a-1 [Source:HGNC Symbol;Acc:HGNC:31610]	miRNA	55.84	37969404	37969480	77	3	p22.2	MIR26A1	76
hsa-mir-26a-2	1828.03633758006	-0.0365396789686521	0.036343926709145	-1.00538610648964	0.314710967255089	0.373041017220472	ENSG00000207789	microRNA 26a-2 [Source:HGNC Symbol;Acc:HGNC:31611]	miRNA	47.62	57824609	57824692	84	12	q14.1	MIR26A2	83
hsa-mir-26b	2060.55719324519	0.0853579853099256	0.0416741251776633	2.0482250064286	0.0405379572761056	0.0634484942481313	ENSG00000199121	microRNA 26b [Source:HGNC Symbol;Acc:HGNC:31612]	miRNA	55.84	218402646	218402722	77	2	q35	MIR26B	76
hsa-mir-27a	1852.52612022649	0.211659753098484	0.0437505656955125	4.83787465907426	1.31234852627593e-06	5.30729183420414e-06	ENSG00000207808	microRNA 27a [Source:HGNC Symbol;Acc:HGNC:31613]	miRNA	60.26	13836440	13836517	78	19	p13.12	MIR27A	77
hsa-mir-27b	2401.67829419661	-0.359682131819012	0.0451154097204348	-7.97248953401604	1.55509409655048e-15	2.03643274548277e-14	ENSG00000207864	microRNA 27b [Source:HGNC Symbol;Acc:HGNC:31614]	miRNA	47.42	95085445	95085541	97	9	q22.32	MIR27B	96
hsa-mir-28	8995.68809832949	0.276185856702245	0.0426839509562778	6.4704848195789	9.76889675164514e-11	6.74815687946541e-10	ENSG00000207651	microRNA 28 [Source:HGNC Symbol;Acc:HGNC:31615]	miRNA	52.33	188688781	188688866	86	3	q28	MIR28	85
hsa-mir-296	10.9189995398869	0.22717688660705	0.105720940076676	2.14883528695721	0.0316474591077315	0.05149734470193	ENSG00000284040	microRNA 296 [Source:HGNC Symbol;Acc:HGNC:31617]	miRNA	60	58817615	58817694	80	20	q13.32	MIR296	79
hsa-mir-29a	12411.9890203811	0.161129287130289	0.048315046423638	3.33497117476548	0.000853082417371598	0.00203997969371469	ENSG00000284032	microRNA 29a [Source:HGNC Symbol;Acc:HGNC:31616]	miRNA	32.81	130876747	130876810	64	7	q32.3	MIR29A	63
hsa-mir-29b-1	770.996634725244	0.360629593413328	0.0580571790769963	6.21162790109135	5.24384831980735e-10	3.06820912329153e-09	ENSG00000283797	microRNA 29b-1 [Source:HGNC Symbol;Acc:HGNC:31619]	miRNA	39.51	130877459	130877539	81	7	q32.3	MIR29B1	80
hsa-mir-29b-2	904.299647079919	0.298048453365502	0.0552448085652475	5.39504907530793	6.85048261778987e-08	3.19302155913935e-07	ENSG00000284203	microRNA 29b-2 [Source:HGNC Symbol;Acc:HGNC:31620]	miRNA	39.51	207802443	207802523	81	1	q32.2	MIR29B2	80
hsa-mir-29c	3966.38261912568	-0.0827100416574174	0.0618180943688671	-1.33795844892741	0.180909982064461	0.235783151979748	ENSG00000284214	microRNA 29c [Source:HGNC Symbol;Acc:HGNC:31621]	miRNA	44.32	207801852	207801939	88	1	q32.2	MIR29C	87
hsa-mir-301a	34.628392085685	0.20912749751963	0.0562981124162042	3.71464492403545	0.00020348922321251	0.000554054815677627	ENSG00000207996	microRNA 301a [Source:HGNC Symbol;Acc:HGNC:31622]	miRNA	40.7	59151136	59151221	86	17	q22	MIR301A	85
hsa-mir-3065	57.4671114835684	-0.42303093582566	0.1297932977491	-3.25926641176348	0.00111700721747529	0.00258131920004794	ENSG00000211563	microRNA 3065 [Source:HGNC Symbol;Acc:HGNC:38234]	miRNA	50.63	81125877	81125955	79	17	q25.3	MIR3065	78
hsa-mir-3074	24.145531474386	-0.224699112502956	0.0715266925377293	-3.14147214879859	0.00168100795919583	0.0036115405373348	ENSG00000207617	microRNA 3074 [Source:HGNC Symbol;Acc:HGNC:38268]	miRNA	54.32	95086014	95086094	81	9	q22.32	MIR3074	80
hsa-mir-30a	431987.861839823	-0.353341411366905	0.0557119048549141	-6.34229635994466	2.26365322841952e-10	1.4147832677622e-09	ENSG00000207827	microRNA 30a [Source:HGNC Symbol;Acc:HGNC:31624]	miRNA	53.52	71403551	71403621	71	6	q13	MIR30A	70
hsa-mir-30b	1476.71624703443	-0.111908301230465	0.0541867098351451	-2.06523521304263	0.0389007502286837	0.0614810707637242	ENSG00000207582	microRNA 30b [Source:HGNC Symbol;Acc:HGNC:31625]	miRNA	43.18	134800520	134800607	88	8	q24.22	MIR30B	87
hsa-mir-30c-1	2711.93969667972	-0.341134087792578	0.049056392247157	-6.95391715872355	3.55280286962378e-12	2.96066905801981e-11	ENSG00000207962	microRNA 30c-1 [Source:HGNC Symbol;Acc:HGNC:31626]	miRNA	50.56	40757284	40757372	89	1	p34.2	MIR30C1	88
hsa-mir-30c-2	3224.95253407997	-0.419474220920406	0.0474303760389866	-8.84399947779475	9.23520449976119e-19	1.49393013966725e-17	ENSG00000199094	microRNA 30c-2 [Source:HGNC Symbol;Acc:HGNC:31627]	miRNA	41.67	71376960	71377031	72	6	q13	MIR30C2	71
hsa-mir-30d	23193.4257779198	-0.291112610700762	0.051042588608047	-5.70332772376021	1.17490778535824e-08	6.31145584372765e-08	ENSG00000199153	microRNA 30d [Source:HGNC Symbol;Acc:HGNC:31628]	miRNA	45.71	134804876	134804945	70	8	q24.22	MIR30D	69
hsa-mir-30e	44611.9082031773	-0.150701174330188	0.0377003275835173	-3.99734389565557	6.40572069524363e-05	0.000191475346868696	ENSG00000198974	microRNA 30e [Source:HGNC Symbol;Acc:HGNC:31629]	miRNA	51.09	40754355	40754446	92	1	p34.2	MIR30E	91
hsa-mir-31	19.7089056002544	0.820707615649193	0.112897728273612	7.2694785643532	3.60877780921291e-13	3.54433534833411e-12	ENSG00000199177	microRNA 31 [Source:HGNC Symbol;Acc:HGNC:31630]	miRNA	50.7	21512115	21512185	71	9	p21.3	MIR31	70
hsa-mir-3170	15.8428228055881	0.154492387772584	0.0889989160352125	1.7358906676061	0.0825831682355399	0.117063769406049	ENSG00000263399	microRNA 3170 [Source:HGNC Symbol;Acc:HGNC:38282]	miRNA	49.35	98208524	98208600	77	13	q32.2	MIR3170	76
hsa-mir-32	63.6488687329063	0.0492210316838482	0.0485284155163667	1.01427238371811	0.31045279779987	0.371193562586801	ENSG00000207698	microRNA 32 [Source:HGNC Symbol;Acc:HGNC:31631]	miRNA	38.57	109046229	109046298	70	9	q31.3	MIR32	69
hsa-mir-324	79.3410611260591	-0.00019565950997181	0.0460570773803067	-0.00424819639240659	0.996610439882573	0.996610439882573	ENSG00000199053	microRNA 324 [Source:HGNC Symbol;Acc:HGNC:31767]	miRNA	61.45	7223297	7223379	83	17	p13.1	MIR324	82
hsa-mir-326	14.0816467453148	0.0912249968940176	0.0680597941489227	1.34036545415355	0.180126561178409	0.235783151979748	ENSG00000199090	microRNA 326 [Source:HGNC Symbol;Acc:HGNC:31769]	miRNA	64.21	75335092	75335186	95	11	q13.4	MIR326	94
hsa-mir-328	167.69841177414	-0.20711674407645	0.053301416826778	-3.88576432685739	0.000102008431789089	0.000286248150428565	ENSG00000207948	microRNA 328 [Source:HGNC Symbol;Acc:HGNC:31770]	miRNA	68	67202321	67202395	75	16	q22.1	MIR328	74
hsa-mir-330	40.3094602253555	0.192836877777168	0.056707159159567	3.40057376590756	0.000672445899064691	0.00166596956975486	ENSG00000284544	microRNA 330 [Source:HGNC Symbol;Acc:HGNC:31771]	miRNA	60.64	45638994	45639087	94	19	q13.32	MIR330	93
hsa-mir-331	70.3795138981601	0.214361080265551	0.0454660628589646	4.71474912904814	2.42008736865484e-06	9.50748609114402e-06	ENSG00000199172	microRNA 331 [Source:HGNC Symbol;Acc:HGNC:31772]	miRNA	51.06	95308420	95308513	94	12	q22	MIR331	93
hsa-mir-335	62.5590759902624	-0.0433566078377172	0.113086547850896	-0.383393150305398	0.701428281326478	0.747646423894501	ENSG00000199043	microRNA 335 [Source:HGNC Symbol;Acc:HGNC:31773]	miRNA	38.3	130496111	130496204	94	7	q32.2	MIR335	93
hsa-mir-337	25.8440612714487	-0.181897560367139	0.056328247829317	-3.22924229630426	0.00124118687937959	0.00282087927131724	ENSG00000199151	microRNA 337 [Source:HGNC Symbol;Acc:HGNC:31774]	miRNA	48.39	100874493	100874585	93	14	q32.2	MIR337	92
hsa-mir-338	842.046913066196	-0.284366896214947	0.0695652964318216	-4.08776948853578	4.35540595744299e-05	0.00013457715037043	ENSG00000283604	microRNA 338 [Source:HGNC Symbol;Acc:HGNC:31775]	miRNA	46.27	81125883	81125949	67	17	q25.3	MIR338	66
hsa-mir-339	85.8728137595568	0.187589440060169	0.0696958192945445	2.6915450877676	0.00711218839644304	0.0139703700644417	ENSG00000199023	microRNA 339 [Source:HGNC Symbol;Acc:HGNC:31776]	miRNA	73.4	1022933	1023026	94	7	p22.3	MIR339	93
hsa-mir-33a	23.8703957173653	0.0899203745379161	0.0739938795797597	1.21524070705049	0.224274298886205	0.284218581537817	ENSG00000207932	microRNA 33a [Source:HGNC Symbol;Acc:HGNC:31634]	miRNA	47.83	41900944	41901012	69	22	q13.2	MIR33A	68
hsa-mir-340	53.8096474873752	0.0829565318629388	0.0573504511374628	1.44648438185954	0.148041389488788	0.197628068492315	ENSG00000198995	microRNA 340 [Source:HGNC Symbol;Acc:HGNC:31777]	miRNA	38.95	180015303	180015397	95	5	q35.3	MIR340	94
hsa-mir-342	349.453434529525	0.197431193423846	0.0625401955685655	3.15686882058745	0.00159473070464722	0.00345315703762193	ENSG00000199082	microRNA 342 [Source:HGNC Symbol;Acc:HGNC:31778]	miRNA	49.49	100109655	100109753	99	14	q32.2	MIR342	98
hsa-mir-345	25.2528747964306	-0.00855026340619955	0.0712343462126517	-0.120030067808511	0.90445932947388	0.914434983843077	ENSG00000198984	microRNA 345 [Source:HGNC Symbol;Acc:HGNC:31779]	miRNA	60.2	100307859	100307956	98	14	q32.2	MIR345	97
hsa-mir-34a	551.076725120515	0.0114308753041028	0.0677406476550178	0.16874470055729	0.865997456954272	0.891944946301216	ENSG00000284357	microRNA 34a [Source:HGNC Symbol;Acc:HGNC:31635]	miRNA	50.91	9151668	9151777	110	1	p36.22	MIR34A	109
hsa-mir-34c	7.68337272357752	0.750830696323066	0.106472517808872	7.05187321362001	1.76525016258741e-12	1.61814598237179e-11	ENSG00000207562	microRNA 34c [Source:HGNC Symbol;Acc:HGNC:31637]	miRNA	40.26	111513439	111513515	77	11	q23.1	MIR34C	76
hsa-mir-3605	17.1633922106092	0.152245982553292	0.0649344133251819	2.34461165901148	0.0190469064133452	0.0333624156921651	ENSG00000284154	microRNA 3605 [Source:HGNC Symbol;Acc:HGNC:38922]	miRNA	55	33332393	33332492	100	1	p35.1	MIR3605	99
hsa-mir-361	638.477735855101	-0.00776803571592678	0.0315189288773765	-0.246456208780067	0.805329099396139	0.848526828865663	ENSG00000199051	microRNA 361 [Source:HGNC Symbol;Acc:HGNC:31867]	miRNA	41.67	85903636	85903707	72	X	q21.2	MIR361	71
hsa-mir-3613	41.2300447588354	0.231293781782124	0.05436655750604	4.25433929224648	2.09667179387178e-05	6.94680413632216e-05	ENSG00000264864	microRNA 3613 [Source:HGNC Symbol;Acc:HGNC:38964]	miRNA	35.63	49996415	49996501	87	13	q14.2	MIR3613	86
hsa-mir-362	50.5002726415062	-0.301030843645395	0.0730270585760685	-4.12218223649015	3.75300110420472e-05	0.00011862934524785	ENSG00000208015	microRNA 362 [Source:HGNC Symbol;Acc:HGNC:32022]	miRNA	41.54	50008964	50009028	65	X	p11.23	MIR362	64
hsa-mir-363	33.2958009588348	-0.144769654105935	0.089139226740517	-1.62408469760858	0.104357733378443	0.14567703898006	ENSG00000284499	microRNA 363 [Source:HGNC Symbol;Acc:HGNC:32023]	miRNA	41.33	134169378	134169452	75	X	q26.2	MIR363	74
hsa-mir-365a	147.589396054372	0.411318196674714	0.0656606718410567	6.26430076241655	3.74502042043429e-10	2.2388709035205e-09	ENSG00000199130	microRNA 365a [Source:HGNC Symbol;Acc:HGNC:33692]	miRNA	44.83	14309285	14309371	87	16	p13.12	MIR365A	86
hsa-mir-365b	148.048669734059	0.411384586899318	0.0653493304351446	6.29516146776122	3.070800394464e-10	1.87660024106133e-09	ENSG00000283978	microRNA 365b [Source:HGNC Symbol;Acc:HGNC:33693]	miRNA	45.05	31575411	31575521	111	17	q11.2	MIR365B	110
hsa-mir-369	8.82357399479916	0.0493563887609909	0.0715398436090121	0.689914686293406	0.49024783958796	0.543621596317295	ENSG00000199025	microRNA 369 [Source:HGNC Symbol;Acc:HGNC:31783]	miRNA	37.14	101065598	101065667	70	14	q32.31	MIR369	69
hsa-mir-374a	2112.24795304586	-0.106226302681487	0.046519828411884	-2.28346290835308	0.0224031153269463	0.03826619077584	ENSG00000199168	microRNA 374a [Source:HGNC Symbol;Acc:HGNC:31788]	miRNA	31.94	74287286	74287357	72	X	q13.2	MIR374A	71
hsa-mir-374b	159.180284027628	-0.0111525609276284	0.0493562397566965	-0.225960506363642	0.821232137279332	0.858702805139986	ENSG00000212027	microRNA 374b [Source:HGNC Symbol;Acc:HGNC:33665]	miRNA	41.67	74218547	74218618	72	X	q13.2	MIR374B	71
hsa-mir-375	107.885365054166	-0.337684930903921	0.121198554222145	-2.78621253422691	0.00533278942917916	0.0106269354566976	ENSG00000198973	microRNA 375 [Source:HGNC Symbol;Acc:HGNC:31868]	miRNA	67.19	219001645	219001708	64	2	q35	MIR375	63
hsa-mir-378a	1036.30566449634	0.132786801102067	0.0706974817422454	1.87823947656568	0.0603484119959338	0.0887476646999026	ENSG00000199047	microRNA 378a [Source:HGNC Symbol;Acc:HGNC:31871]	miRNA	53.03	149732825	149732890	66	5	q32	MIR378A	65
hsa-mir-378c	26.8282437085423	0.208115192340886	0.0805589703733604	2.5833894273518	0.00978348220912821	0.0185548800517949	ENSG00000264803	microRNA 378c [Source:HGNC Symbol;Acc:HGNC:38374]	miRNA	54.32	130962588	130962668	81	10	q26.3	MIR378C	80
hsa-mir-379	261.603353477749	-0.0687268401327242	0.0387607966662787	-1.77310184629191	0.0762118321181702	0.109157572044254	ENSG00000199088	microRNA 379 [Source:HGNC Symbol;Acc:HGNC:31872]	miRNA	41.79	101022066	101022132	67	14	q32.31	MIR379	66
hsa-mir-381	17.9650845327352	0.0507518457096578	0.058725723008768	0.86421832051485	0.387467969868741	0.449593635923644	ENSG00000199020	microRNA 381 [Source:HGNC Symbol;Acc:HGNC:31874]	miRNA	40	101045920	101045994	75	14	q32.31	MIR381	74
hsa-mir-382	11.2634173110557	-0.00854871720353811	0.0610317004562726	-0.14007011339399	0.888604593823413	0.905346797606758	ENSG00000283170	microRNA 382 [Source:HGNC Symbol;Acc:HGNC:31875]	miRNA	38.16	101054306	101054381	76	14	q32.31	MIR382	75
hsa-mir-409	27.8795447941514	-0.114227800650335	0.0508027608890385	-2.24845655337172	0.0245470925103199	0.0406653640984215	ENSG00000199107	microRNA 409 [Source:HGNC Symbol;Acc:HGNC:32055]	miRNA	53.16	101065300	101065378	79	14	q32.31	MIR409	78
hsa-mir-423	388.270378960272	0.0296265807327441	0.0329138696785903	0.900124507450896	0.368053995213573	0.430701483760564	ENSG00000283935	microRNA 423 [Source:HGNC Symbol;Acc:HGNC:31880]	miRNA	52.13	30117079	30117172	94	17	q11.2	MIR423	93
hsa-mir-424	938.507125233528	0.129757053315301	0.0650739292415157	1.99399444336179	0.0461526617703226	0.0713032695889816	ENSG00000284231	microRNA 424 [Source:HGNC Symbol;Acc:HGNC:31881]	miRNA	51.02	134546614	134546711	98	X	q26.3	MIR424	97
hsa-mir-425	229.048009496132	0.203661797337144	0.0779837291999472	2.61159346220752	0.00901213505593479	0.0173310289537208	ENSG00000199032	microRNA 425 [Source:HGNC Symbol;Acc:HGNC:31882]	miRNA	57.47	49020148	49020234	87	3	p21.31	MIR425	86
hsa-mir-429	84.6226393293046	-0.291236664418325	0.0748232919901085	-3.89232626194563	9.92875985833366e-05	0.000284295888884035	ENSG00000198976	microRNA 429 [Source:HGNC Symbol;Acc:HGNC:13784]	miRNA	57.83	1169005	1169087	83	1	p36.33	MIR429	82
hsa-mir-431	9.37152189231209	-0.339342805119928	0.0730727321889023	-4.64390470911479	3.41885295890106e-06	1.2742759543472e-05	ENSG00000208001	microRNA 431 [Source:HGNC Symbol;Acc:HGNC:32027]	miRNA	58.77	100881007	100881120	114	14	q32.2	MIR431	113
hsa-mir-450a-1	21.6298889253572	0.39966107786407	0.0605691736552099	6.59842381438356	4.1555192631864e-11	3.08856161453043e-10	ENSG00000199132	microRNA 450a-1 [Source:HGNC Symbol;Acc:HGNC:28008]	miRNA	27.47	134540341	134540431	91	X	q26.3	MIR450A1	90
hsa-mir-450a-2	21.5107123027682	0.33908809333737	0.0617285922812927	5.49320956149738	3.94693971375604e-08	2.03827830299427e-07	ENSG00000207755	microRNA 450a-2 [Source:HGNC Symbol;Acc:HGNC:32137]	miRNA	29	134540508	134540607	100	X	q26.3	MIR450A2	99
hsa-mir-450b	69.2982368032958	0.0756567069080119	0.0645233139080074	1.17254837555116	0.240976961953251	0.301221202441563	ENSG00000216001	microRNA 450b [Source:HGNC Symbol;Acc:HGNC:33642]	miRNA	28.21	134540185	134540262	78	X	q26.3	MIR450B	77
hsa-mir-451a	1654.2387082358	-1.1019085928047	0.0546651154854077	-20.1574364751657	2.31573000917281e-90	7.96032190653155e-89	ENSG00000284565	microRNA 451a [Source:HGNC Symbol;Acc:HGNC:32053]	miRNA	41.67	28861369	28861440	72	17	q11.2	MIR451A	71
hsa-mir-452	156.458871260522	-0.0232777135595779	0.0967771275235224	-0.24052908115009	0.809920121374424	0.850106997625827	ENSG00000283751	microRNA 452 [Source:HGNC Symbol;Acc:HGNC:32054]	miRNA	41.18	151959628	151959712	85	X	q28	MIR452	84
hsa-mir-454	25.466764911026	0.306378310711402	0.0557990503765283	5.49074417295601	4.00243739497056e-08	2.03827830299427e-07	ENSG00000211514	microRNA 454 [Source:HGNC Symbol;Acc:HGNC:33137]	miRNA	39.13	59137758	59137872	115	17	q22	MIR454	114
hsa-mir-455	1609.78241256819	-0.0846179475300537	0.0649322911329514	-1.30317205898056	0.19251602694266	0.248553555911885	ENSG00000207726	microRNA 455 [Source:HGNC Symbol;Acc:HGNC:32344]	miRNA	54.17	114209434	114209529	96	9	q32	MIR455	95
hsa-mir-4662a	45.7493588216166	-0.318228246164155	0.0879198018203793	-3.61952870201297	0.000295140074634834	0.00078799534489883	ENSG00000283609	microRNA 4662a [Source:HGNC Symbol;Acc:HGNC:41826]	miRNA	32.84	124821985	124822051	67	8	q24.13	MIR4662A	66
hsa-mir-4668	13.0855530013385	0.083668385128595	0.0755573653753194	1.10734916064086	0.268142997300268	0.32773033003366	ENSG00000266315	microRNA 4668 [Source:HGNC Symbol;Acc:HGNC:41545]	miRNA	30	111932100	111932169	70	9	q31.3	MIR4668	69
hsa-mir-4677	18.9377420783877	0.203821413949226	0.0581515698453516	3.50500277965443	0.00045660251598738	0.00116264529533824	ENSG00000265201	microRNA 4677 [Source:HGNC Symbol;Acc:HGNC:41844]	miRNA	46.25	243346176	243346255	80	1	q43	MIR4677	79
hsa-mir-4772	12.3965595877786	0.151607323214517	0.0775869608261386	1.95403095572009	0.0506975564013947	0.0770266740905168	ENSG00000264764	microRNA 4772 [Source:HGNC Symbol;Acc:HGNC:41741]	miRNA	48.72	102432289	102432366	78	2	q12.1	MIR4772	77
hsa-mir-483	6.65134611658455	-0.134919722479866	0.115643738170513	-1.16668420283104	0.243337924656929	0.301683803650187	ENSG00000207805	microRNA 483 [Source:HGNC Symbol;Acc:HGNC:32340]	miRNA	60.53	2134134	2134209	76	11	p15.5	MIR483	75
hsa-mir-484	197.057561495073	0.11383285001297	0.0436833696583766	2.60586238889523	0.00916432722679979	0.0175013193567357	ENSG00000283736	microRNA 484 [Source:HGNC Symbol;Acc:HGNC:32341]	miRNA	59.49	15643294	15643372	79	16	p13.11	MIR484	78
hsa-mir-486-1	190.827761703403	-1.14112729372339	0.0474219053546373	-24.0632949095918	6.05940950804122e-128	2.38048230673048e-126	ENSG00000274705	microRNA 486-1 [Source:HGNC Symbol;Acc:HGNC:32342]	miRNA	63.24	41660441	41660508	68	8	p11.21	MIR486-1	67
hsa-mir-486-2	190.968991735754	-1.10939614901814	0.0452309024566447	-24.5273936349497	7.53878291325011e-133	3.4552755019063e-131	ENSG00000283450	microRNA 486-2 [Source:HGNC Symbol;Acc:HGNC:50213]	miRNA	64.06	41660444	41660507	64	8	p11.21	MIR486-2	63
hsa-mir-489	9.14188227016593	-0.827705628152727	0.0867704592196106	-9.53902555774029	1.44180651912903e-21	2.47810495475302e-20	ENSG00000207656	microRNA 489 [Source:HGNC Symbol;Acc:HGNC:32074]	miRNA	47.62	93483936	93484019	84	7	q21.3	MIR489	83
hsa-mir-493	10.3823964365955	0.0726466205476138	0.0674845994432135	1.07649183883419	0.281707348879857	0.338294851274937	ENSG00000207989	microRNA 493 [Source:HGNC Symbol;Acc:HGNC:32082]	miRNA	53.93	100869060	100869148	89	14	q32.2	MIR493	88
hsa-mir-495	9.0509273536969	-0.185390845354792	0.0709245849146964	-2.61391512657801	0.0089511269302647	0.0173310289537208	ENSG00000207743	microRNA 495 [Source:HGNC Symbol;Acc:HGNC:32085]	miRNA	37.8	101033755	101033836	82	14	q32.31	MIR495	81
hsa-mir-497	73.2222099637837	0.201825597258077	0.0715618618907779	2.82029550273741	0.00479794437194087	0.00963091023564773	ENSG00000284027	microRNA 497 [Source:HGNC Symbol;Acc:HGNC:32088]	miRNA	66.96	7017911	7018022	112	17	p13.1	MIR497	111
hsa-mir-500a	712.722296236125	-0.229589272470357	0.0505071819983139	-4.54567575118369	5.47592818882945e-06	1.93061570760013e-05	ENSG00000207785	microRNA 500a [Source:HGNC Symbol;Acc:HGNC:32134]	miRNA	55.95	50008431	50008514	84	X	p11.23	MIR500A	83
hsa-mir-500b	18.4976937616137	-0.0624881637578254	0.0655705447478601	-0.952991377425834	0.340594439518118	0.400271243023429	ENSG00000239057	microRNA 500b [Source:HGNC Symbol;Acc:HGNC:38223]	miRNA	55.7	50010672	50010750	79	X	p11.23	MIR500B	78
hsa-mir-501	178.121268073393	-0.133252400385058	0.0668223179025931	-1.9941301733846	0.0461378305536941	0.0713032695889816	ENSG00000211538	microRNA 501 [Source:HGNC Symbol;Acc:HGNC:32135]	miRNA	53.57	50009722	50009805	84	X	p11.23	MIR501	83
hsa-mir-502	34.5883134520616	-0.192049726569173	0.0579580842854564	-3.31359686809671	0.000921041968483158	0.00215915001422851	ENSG00000272080	microRNA 502 [Source:HGNC Symbol;Acc:HGNC:32136]	miRNA	55.81	50014598	50014683	86	X	p11.23	MIR502	85
hsa-mir-503	85.8876800010971	0.00195797594626139	0.0736043125399357	0.0266013753636927	0.978777676267409	0.982349857567655	ENSG00000208005	microRNA 503 [Source:HGNC Symbol;Acc:HGNC:32138]	miRNA	59.15	134546328	134546398	71	X	q26.3	MIR503	70
hsa-mir-505	139.663029542968	0.0322611408607347	0.0447962335997845	0.720175297525233	0.471417071241789	0.531310223735623	ENSG00000207633	microRNA 505 [Source:HGNC Symbol;Acc:HGNC:32140]	miRNA	52.38	139924148	139924231	84	X	q27.1	MIR505	83
hsa-mir-508	47.7977753574528	0.186129247202502	0.0724984946354063	2.56735326903741	0.0102478150170815	0.0190415481736312	ENSG00000207589	microRNA 508 [Source:HGNC Symbol;Acc:HGNC:32145]	miRNA	45.22	147236913	147237027	115	X	q27.3	MIR508	114
hsa-mir-509-3	8.23823202563867	0.259683918308501	0.0851165155994043	3.05092280246395	0.00228139223304795	0.00475290048551656	ENSG00000212014	microRNA 509-3 [Source:HGNC Symbol;Acc:HGNC:33675]	miRNA	42.67	147259652	147259726	75	X	q27.3	MIR509-3	74
hsa-mir-511	20.1763043218778	0.232199900801271	0.0902029013876994	2.57419547740773	0.0100473489544025	0.0189248011127445	ENSG00000207938	microRNA 511 [Source:HGNC Symbol;Acc:HGNC:32077]	miRNA	39.08	17845107	17845193	87	10	p12.33	MIR511	86
hsa-mir-514a-1	13.5148299480284	0.148653896624364	0.0816461972762533	1.82070814788087	0.068651232969684	0.0998893601410745	ENSG00000207868	microRNA 514a-1 [Source:HGNC Symbol;Acc:HGNC:32148]	miRNA	39.8	147279247	147279344	98	X	q27.3	MIR514A1	97
hsa-mir-514a-2	13.6709423916256	0.195362530782435	0.083884567656905	2.32894483740423	0.0198619881964509	0.0343524953083271	ENSG00000207866	microRNA 514a-2 [Source:HGNC Symbol;Acc:HGNC:32149]	miRNA	40.91	147281943	147282030	88	X	q27.3	MIR514A2	87
hsa-mir-532	2136.1703593696	-0.245118971172794	0.0449558768917129	-5.45243443395004	4.9684893791007e-08	2.43988317723695e-07	ENSG00000207758	microRNA 532 [Source:HGNC Symbol;Acc:HGNC:32795]	miRNA	53.85	50003148	50003238	91	X	p11.23	MIR532	90
hsa-mir-539	9.80171027712055	-0.14281948607834	0.0756276839831129	-1.88845510739468	0.0589648792445922	0.088126857566646	ENSG00000202560	microRNA 539 [Source:HGNC Symbol;Acc:HGNC:32529]	miRNA	30.77	101047321	101047398	78	14	q32.31	MIR539	77
hsa-mir-542	915.941494936161	-0.0425434439973358	0.059771334213655	-0.71177002416012	0.476607197777461	0.53279259914147	ENSG00000207784	microRNA 542 [Source:HGNC Symbol;Acc:HGNC:32534]	miRNA	47.42	134541341	134541437	97	X	q26.3	MIR542	96
hsa-mir-574	145.425719122992	0.258051039703614	0.0522395613122057	4.93976276258125	7.82176758635501e-07	3.21042699439945e-06	ENSG00000207944	microRNA 574 [Source:HGNC Symbol;Acc:HGNC:32830]	miRNA	65.62	38868032	38868127	96	4	p14	MIR574	95
hsa-mir-576	34.3370868609681	0.168736059926408	0.0529525668725359	3.1865510945405	0.00143980053847704	0.00321906624456248	ENSG00000207988	microRNA 576 [Source:HGNC Symbol;Acc:HGNC:32832]	miRNA	36.73	109488698	109488795	98	4	q25	MIR576	97
hsa-mir-577	65.8569529412435	-0.239880094915088	0.146535448769257	-1.63701068191914	0.101628237633707	0.142590639537089	ENSG00000207931	microRNA 577 [Source:HGNC Symbol;Acc:HGNC:32833]	miRNA	39.58	114656759	114656854	96	4	q26	MIR577	95
hsa-mir-582	898.630202553092	0.434394390874742	0.127925836635932	3.39567363636634	0.000684599357523974	0.0016809359224919	ENSG00000202601	microRNA 582 [Source:HGNC Symbol;Acc:HGNC:32838]	miRNA	35.71	59703606	59703703	98	5	q12.1	MIR582	97
hsa-mir-584	118.272730053177	-0.528794040706435	0.0756825225048527	-6.98700338208904	2.80819474907496e-12	2.41329236248629e-11	ENSG00000207714	microRNA 584 [Source:HGNC Symbol;Acc:HGNC:32840]	miRNA	53.61	149062313	149062409	97	5	q32	MIR584	96
hsa-mir-589	108.038801433694	-0.0144606195340215	0.0516502287268438	-0.279972032853864	0.779498961718877	0.824470055664197	ENSG00000207973	microRNA 589 [Source:HGNC Symbol;Acc:HGNC:32845]	miRNA	62.63	5495819	5495917	99	7	p22.1	MIR589	98
hsa-mir-590	52.154986953445	0.279786891216354	0.0522135531744047	5.358510850273	8.39106982033998e-08	3.78285934523524e-07	ENSG00000207741	microRNA 590 [Source:HGNC Symbol;Acc:HGNC:32846]	miRNA	35.05	74191198	74191294	97	7	q11.23	MIR590	96
hsa-mir-592	53.0712968055205	-0.0912458863559089	0.132205581766914	-0.690181799712365	0.490079867350039	0.543621596317295	ENSG00000207692	microRNA 592 [Source:HGNC Symbol;Acc:HGNC:32848]	miRNA	45.36	127058088	127058184	97	7	q31.33	MIR592	96
hsa-mir-598	53.5505383834412	0.0559605922572755	0.0972059175982872	0.575691209341164	0.56482391818521	0.615930825980615	ENSG00000207600	microRNA 598 [Source:HGNC Symbol;Acc:HGNC:32854]	miRNA	53.61	11035206	11035302	97	8	p23.1	MIR598	96
hsa-mir-599	5.40197770278062	-0.131881295836649	0.093729191106139	-1.40704613237627	0.159413709708372	0.211781498404842	ENSG00000207804	microRNA 599 [Source:HGNC Symbol;Acc:HGNC:32855]	miRNA	42.11	99536636	99536730	95	8	q22.2	MIR599	94
hsa-mir-615	25.5110969007492	0.17414401991764	0.0715623111036043	2.43345997679593	0.0149552886961691	0.0272364529234868	ENSG00000207571	microRNA 615 [Source:HGNC Symbol;Acc:HGNC:32871]	miRNA	70.83	54033950	54034045	96	12	q13.13	MIR615	95
hsa-mir-616	14.3550284972279	0.269062695937454	0.0672240659575969	4.00247578162218	6.26830859531556e-05	0.000189426908100195	ENSG00000208028	microRNA 616 [Source:HGNC Symbol;Acc:HGNC:32872]	miRNA	40.21	57519163	57519259	97	12	q13.3	MIR616	96
hsa-mir-625	234.526525772873	0.661292131861978	0.0796660425729327	8.30080308378037	1.03409970563346e-16	1.421887095246e-15	ENSG00000207781	microRNA 625 [Source:HGNC Symbol;Acc:HGNC:32881]	miRNA	48.24	65471102	65471186	85	14	q23.3	MIR625	84
hsa-mir-628	113.482956767523	0.126861390344277	0.0673010303419632	1.88498437096256	0.0594319479294855	0.0883447874627487	ENSG00000283891	microRNA 628 [Source:HGNC Symbol;Acc:HGNC:32884]	miRNA	41.05	55372940	55373034	95	15	q21.3	MIR628	94
hsa-mir-629	184.856795715727	0.0710660666115325	0.0617619861361752	1.15064412687188	0.249878671358489	0.308146343603518	ENSG00000207965	microRNA 629 [Source:HGNC Symbol;Acc:HGNC:32885]	miRNA	59.79	70079372	70079468	97	15	q23	MIR629	96
hsa-mir-652	43.2551594780108	-0.043697336493946	0.0508497112850183	-0.859342863305901	0.390151382581427	0.450805168949128	ENSG00000208013	microRNA 652 [Source:HGNC Symbol;Acc:HGNC:32908]	miRNA	50	110055329	110055426	98	X	q23	MIR652	97
hsa-mir-653	182.576915143826	-0.895264293818293	0.0889461755927735	-10.065236507943	7.86979519037181e-24	1.66476436719404e-22	ENSG00000208014	microRNA 653 [Source:HGNC Symbol;Acc:HGNC:32909]	miRNA	36.46	93482760	93482855	96	7	q21.3	MIR653	95
hsa-mir-654	13.9735271372229	-0.0128002200825174	0.06280623016987	-0.203804941769266	0.83850593092167	0.866876432343832	ENSG00000207934	microRNA 654 [Source:HGNC Symbol;Acc:HGNC:32910]	miRNA	53.09	101040219	101040299	81	14	q32.31	MIR654	80
hsa-mir-660	101.3668314359	-0.372593068519982	0.0557348504783978	-6.68510035142904	2.3076645516326e-11	1.7627993102749e-10	ENSG00000207970	microRNA 660 [Source:HGNC Symbol;Acc:HGNC:32916]	miRNA	49.48	50013241	50013337	97	X	p11.23	MIR660	96
hsa-mir-664a	97.6242463691673	-0.0466120297731112	0.0606613085897729	-0.768398025969549	0.442250752800778	0.502557673637248	ENSG00000281696	microRNA 664a [Source:HGNC Symbol;Acc:HGNC:35370]	miRNA	31.71	220200538	220200619	82	1	q41	MIR664A	81
hsa-mir-664b	13.7932853782567	0.0696289275244815	0.0689080752552034	1.01046107102264	0.312274441337722	0.371755287306812	ENSG00000284450	microRNA 664b [Source:HGNC Symbol;Acc:HGNC:43501]	miRNA	42.62	154768596	154768656	61	X	q28	MIR664B	60
hsa-mir-671	12.3051520704007	0.413322397604599	0.0647760946439709	6.38078599638253	1.76181366585817e-10	1.12674129793255e-09	ENSG00000284191	microRNA 671 [Source:HGNC Symbol;Acc:HGNC:33134]	miRNA	63.56	151238421	151238538	118	7	q36.1	MIR671	117
hsa-mir-675	60.924853042779	-0.49936937324373	0.127678460626663	-3.91114813565857	9.18584075712729e-05	0.000267952093761727	ENSG00000284010	microRNA 675 [Source:HGNC Symbol;Acc:HGNC:33351]	miRNA	68.49	1996759	1996831	73	11	p15.5	MIR675	72
hsa-mir-7-1	45.0952107059915	0.0713424185806001	0.0605704601070861	1.17784178053906	0.238859688698232	0.299937965260337	ENSG00000284179	microRNA 7-1 [Source:HGNC Symbol;Acc:HGNC:31638]	miRNA	41.82	83969748	83969857	110	9	q21.32	MIR7-1	109
hsa-mir-708	209.955209272961	0.49836016541057	0.121438770505568	4.10379785084963	4.0642261894101e-05	0.000127007068419066	ENSG00000211997	microRNA 708 [Source:HGNC Symbol;Acc:HGNC:33654]	miRNA	48.86	79402022	79402109	88	11	q14.1	MIR708	87
hsa-mir-744	76.6244899589346	-0.109406988860391	0.0526970169458953	-2.0761514636155	0.037879944670915	0.0605638650261722	ENSG00000266297	microRNA 744 [Source:HGNC Symbol;Acc:HGNC:33658]	miRNA	54.08	12081899	12081996	98	17	p12	MIR744	97
hsa-mir-758	10.0320836230942	-0.14869590354951	0.0684320731770395	-2.17289783351764	0.0297880075771743	0.0487601314507318	ENSG00000211582	microRNA 758 [Source:HGNC Symbol;Acc:HGNC:33133]	miRNA	48.86	101026020	101026107	88	14	q32.31	MIR758	87
hsa-mir-766	14.7889359773038	0.192297536780378	0.0650733685528292	2.95508809605059	0.00312579781073605	0.00636736591075862	ENSG00000211578	microRNA 766 [Source:HGNC Symbol;Acc:HGNC:33139]	miRNA	55.86	119646738	119646848	111	X	q24	MIR766	110
hsa-mir-769	37.0292683798319	-0.0474626697742714	0.0435509245083536	-1.08982002816421	0.275792429709721	0.333395408525384	ENSG00000211580	microRNA 769 [Source:HGNC Symbol;Acc:HGNC:33138]	miRNA	61.86	46018932	46019049	118	19	q13.32	MIR769	117
hsa-mir-874	42.8200976763336	-0.4127113605917	0.0764649602816306	-5.39739194359913	6.76165710869682e-08	3.19302155913935e-07	ENSG00000216009	microRNA 874 [Source:HGNC Symbol;Acc:HGNC:33643]	miRNA	69.23	137647572	137647649	78	5	q31.2	MIR874	77
hsa-mir-885	30.256817125647	-0.7927096380553	0.122525247074047	-6.46976567675261	9.81550091558605e-11	6.74815687946541e-10	ENSG00000216135	microRNA 885 [Source:HGNC Symbol;Acc:HGNC:33659]	miRNA	58.11	10394489	10394562	74	3	p25.3	MIR885	73
hsa-mir-887	13.5263601024354	0.1331415019262	0.0759347057101331	1.75336824816894	0.0795388175615592	0.113332512069579	ENSG00000216077	microRNA 887 [Source:HGNC Symbol;Acc:HGNC:33661]	miRNA	55.7	15935182	15935260	79	5	p15.1	MIR887	78
hsa-mir-889	9.54197127529941	-0.0149613092347323	0.0685708848898976	-0.218187489613927	0.827283032121089	0.861753158459468	ENSG00000216099	microRNA 889 [Source:HGNC Symbol;Acc:HGNC:33651]	miRNA	35.44	101047901	101047979	79	14	q32.31	MIR889	78
hsa-mir-891a	20.053807071188	-0.0508413188703557	0.105902919067322	-0.480074763926349	0.631174231970836	0.683357928314882	ENSG00000216056	microRNA 891a [Source:HGNC Symbol;Acc:HGNC:33635]	miRNA	43.04	146027794	146027872	79	X	q27.3	MIR891A	78
hsa-mir-9-1	450.03754053097	1.18249263041998	0.0296137769025543	39.9304902684663	0	0	ENSG00000207933	microRNA 9-1 [Source:HGNC Symbol;Acc:HGNC:31641]	miRNA	40.45	156420341	156420429	89	1	q22	MIR9-1	88
hsa-mir-9-2	449.754431996446	1.15239244827328	0.030169456082416	38.1973226539187	0	0	ENSG00000284447	microRNA 9-2 [Source:HGNC Symbol;Acc:HGNC:31642]	miRNA	36.78	88666853	88666939	87	5	q14.3	MIR9-2	86
hsa-mir-9-3	452.458793913081	1.18235030800137	0.0294239163777504	40.18330846316	0	0	ENSG00000284329	microRNA 9-3 [Source:HGNC Symbol;Acc:HGNC:31646]	miRNA	44.44	89368017	89368106	90	15	q26.1	MIR9-3	89
hsa-mir-92a-1	6453.58836915473	0.113170000555464	0.0519003839363797	2.18052337905996	0.0292186877754929	0.0481146056183266	ENSG00000283705	microRNA 92a-1 [Source:HGNC Symbol;Acc:HGNC:31643]	miRNA	48.72	91351314	91351391	78	13	q31.3	MIR92A1	77
hsa-mir-92a-2	5939.67626087628	0.124987154610213	0.0515666269435185	2.42379930622789	0.0153590908617595	0.0276696458994022	ENSG00000284538	microRNA 92a-2 [Source:HGNC Symbol;Acc:HGNC:31644]	miRNA	45.33	134169538	134169612	75	X	q26.2	MIR92A2	74
hsa-mir-92b	123.886601827738	0.249933320018331	0.0703275518547579	3.55384644320478	0.000379640808077256	0.000984917190766465	ENSG00000284586	microRNA 92b [Source:HGNC Symbol;Acc:HGNC:32920]	miRNA	75	155195177	155195272	96	1	q22	MIR92B	95
hsa-mir-93	6344.92328341684	0.0164897359399534	0.0370923064149743	0.444559466199611	0.656638145482546	0.705478494820896	ENSG00000207757	microRNA 93 [Source:HGNC Symbol;Acc:HGNC:31645]	miRNA	60	100093768	100093847	80	7	q22.1	MIR93	79
hsa-mir-96	9.78157817377796	0.689692348086816	0.0691673516557532	9.97135688408924	2.03430388980003e-23	3.99595406925006e-22	ENSG00000199158	microRNA 96 [Source:HGNC Symbol;Acc:HGNC:31648]	miRNA	47.44	129774692	129774769	78	7	q32.2	MIR96	77
hsa-mir-98	155.44404168731	-0.095678175353569	0.0485914313785912	-1.96903389422942	0.0489491990179926	0.0752012834075305	ENSG00000271886	microRNA 98 [Source:HGNC Symbol;Acc:HGNC:31649]	miRNA	42.86	53556223	53556341	119	X	p11.22	MIR98	118
hsa-mir-99a	1570.92743208087	-0.0727403856435332	0.0729274478536695	-0.997434954661904	0.318553431655054	0.37597508027957	ENSG00000207638	microRNA 99a [Source:HGNC Symbol;Acc:HGNC:31650]	miRNA	53.09	16539089	16539169	81	21	q21.1	MIR99A	80
hsa-mir-99b	86515.2574511568	-0.227447520859123	0.0423884405989933	-5.36579118375317	8.05951419796028e-08	3.69394400739846e-07	ENSG00000207550	microRNA 99b [Source:HGNC Symbol;Acc:HGNC:31651]	miRNA	67.14	51692612	51692681	70	19	q13.41	MIR99B	69
