# Supplementary material for: Oncogenic Role of miR-217 During Clear Cell Renal Carcinoma Progression
Source: Front Oncol. 2022 Jul 22;12:934711. doi: 10.3389/fonc.2022.934711 (PMC9354686; doi:10.3389/fonc.2022.934711)
Supplement: Supplementary Material S3 — Differential expression values for all combinations between four stages of ccRC and non-tumor. This zip file contains 20 differential expression analyses, including log2 fold change value, p-value, adjusted p-value, and B-statistic for each gene. BioMart annotation in every gene is included for better use. [file DataSheet_3.zip › DEGS/res-rna-stage3_ctrl.tsv]

ensembl_gene_id	baseMean	log2FoldChange	lfcSE	stat	pvalue	padj	description	gene_biotype	gcContent	start_position	end_position	transcript_length	chr	band	gene_name	mirbase_id	geneLength
ENSG00000000003	3834.6875331223	-1.27969566595494	0.0481550624987477	-26.574478352888	1.33921799405409e-155	1.51968464262348e-154	tetraspanin 6 [Source:HGNC Symbol;Acc:HGNC:11858]	protein_coding	40.4	100627108	100639991	3768	X	q22.1	TSPAN6		12883
ENSG00000000005	59.4849526375561	-1.7412613426672	0.231903361753064	-7.50856447058038	5.97792451755496e-14	1.01926847899931e-13	tenomodulin [Source:HGNC Symbol;Acc:HGNC:17757]	protein_coding	40.78	100584936	100599885	1205	X	q22.1	TNMD		14949
ENSG00000000419	1365.33753215723	-0.0275499357374906	0.0323456343717644	-0.851735829968444	0.394360729345388	0.415026367150114	dolichyl-phosphate mannosyltransferase subunit 1, catalytic [Source:HGNC Symbol;Acc:HGNC:3005]	protein_coding	40.2	50934867	50959140	1097	20	q13.13	DPM1		24273
ENSG00000000457	622.667006790313	-0.371836148300334	0.0387920279780624	-9.58537533821675	9.21220754607964e-22	1.87467383810176e-21	SCY1 like pseudokinase 3 [Source:HGNC Symbol;Acc:HGNC:19285]	protein_coding	40.14	169849631	169894267	6308	1	q24.2	SCYL3		44636
ENSG00000000460	227.081181122874	1.25880378013817	0.0441709334566001	28.4984645247535	1.22389371121068e-178	1.71800374150655e-177	chromosome 1 open reading frame 112 [Source:HGNC Symbol;Acc:HGNC:25565]	protein_coding	39.22	169662007	169854080	3849	1	q24.2	C1orf112		192073
ENSG00000000938	1061.68175106104	1.32673718322178	0.063726035299319	20.8193900183832	2.88838785722133e-96	1.77874268535599e-95	FGR proto-oncogene, Src family tyrosine kinase [Source:HGNC Symbol;Acc:HGNC:3697]	protein_coding	52.92	27612064	27635185	2637	1	p35.3	FGR		23121
ENSG00000000971	4984.2088185224	1.14005313845371	0.121254758341989	9.40213113318227	5.34689202246878e-21	1.07208719694305e-20	complement factor H [Source:HGNC Symbol;Acc:HGNC:4883]	protein_coding	35.19	196652043	196747504	3962	1	q31.3	CFH		95461
ENSG00000001036	5278.28522982578	0.0810164560978574	0.0410748540102968	1.97241008032671	0.0485628120329382	0.0547927096967382	alpha-L-fucosidase 2 [Source:HGNC Symbol;Acc:HGNC:4008]	protein_coding	39.72	143494812	143511720	2385	6	q24.2	FUCA2		16908
ENSG00000001084	1709.19645324353	0.199934823842788	0.0594477767804942	3.36320102568393	0.000770442383572021	0.000954713139230483	glutamate-cysteine ligase catalytic subunit [Source:HGNC Symbol;Acc:HGNC:4311]	protein_coding	40.16	53497341	53616970	3774	6	p12.1	GCLC		119629
ENSG00000001167	1499.05924793297	0.0161825502601514	0.0339978265958913	0.475987787469539	0.634083078451523	0.652375482756331	nuclear transcription factor Y subunit alpha [Source:HGNC Symbol;Acc:HGNC:7804]	protein_coding	40.69	41072974	41102403	6209	6	p21.1	NFYA		29429
ENSG00000001460	485.078034786405	-0.698532761118957	0.0542281004492422	-12.8813798626929	5.73018216975701e-38	1.57840207212098e-37	sperm tail PG-rich repeat containing 1 [Source:HGNC Symbol;Acc:HGNC:28070]	protein_coding	44.09	24356999	24416934	2726	1	p36.11	STPG1		59935
ENSG00000001461	3225.93122356702	-0.766147501586984	0.0536609801222514	-14.2775532582807	3.02020271649329e-46	9.46847555651789e-46	NIPA like domain containing 3 [Source:HGNC Symbol;Acc:HGNC:25233]	protein_coding	44.99	24415802	24472976	5372	1	p36.11	NIPAL3		57174
ENSG00000001497	2175.54704165498	0.550807480960496	0.0401886512543415	13.705547804394	9.4054760108683e-43	2.79733612955205e-42	LAS1 like ribosome biogenesis factor [Source:HGNC Symbol;Acc:HGNC:25726]	protein_coding	42.78	65438549	65534810	2702	X	q12	LAS1L		96261
ENSG00000001561	3665.9549673142	-0.941617585458285	0.0559768009345672	-16.8215683950744	1.69608501496473e-63	6.88575720235992e-63	ectonucleotide pyrophosphatase/phosphodiesterase 4 [Source:HGNC Symbol;Acc:HGNC:3359]	protein_coding	36.05	46129989	46146688	4644	6	p21.1	ENPP4		16699
ENSG00000001617	6294.07585536243	1.07642116698007	0.0584253793500599	18.4238626938237	8.45489931256862e-76	4.06632042516452e-75	semaphorin 3F [Source:HGNC Symbol;Acc:HGNC:10728]	protein_coding	57.74	50155045	50189075	936	3	p21.31	SEMA3F		34030
ENSG00000001626	200.371348560307	-0.440124077013753	0.140048520385763	-3.14265424441067	0.0016742347657375	0.00204453699154293	CF transmembrane conductance regulator [Source:HGNC Symbol;Acc:HGNC:1884]	protein_coding	36.9	117287120	117715971	1706	7	q31.2	CFTR		428851
ENSG00000001629	5814.29362412843	0.338530618366178	0.0572616640587043	5.9119940702233	3.37990709765313e-09	5.06845508489209e-09	ankyrin repeat and IBR domain containing 1 [Source:HGNC Symbol;Acc:HGNC:22215]	protein_coding	36.83	92245974	92401383	6340	7	q21.2	ANKIB1		155409
ENSG00000001630	147.761177092691	-2.03220899092259	0.0733632050225588	-27.7006571659144	6.85604336823191e-169	8.78082207863451e-168	cytochrome P450 family 51 subfamily A member 1 [Source:HGNC Symbol;Acc:HGNC:2649]	protein_coding	38.25	92112153	92134803	3155	7	q21.2	CYP51A1		22650
ENSG00000001631	2248.38611118933	0.275667716067748	0.0378239087368322	7.28818689749292	3.14153975559806e-13	5.26738640360505e-13	KRIT1 ankyrin repeat containing [Source:HGNC Symbol;Acc:HGNC:1573]	protein_coding	36.48	92198969	92246166	4762	7	q21.2	KRIT1		47197
ENSG00000002016	425.340939061179	0.645017946303387	0.0452259308251473	14.2621264954647	3.76795380700218e-46	1.17944804062933e-45	RAD52 homolog, DNA repair protein [Source:HGNC Symbol;Acc:HGNC:9824]	protein_coding	45.19	911736	990053	3023	12	p13.33	RAD52		78317
ENSG00000002330	2236.93069520633	0.0649425007328145	0.0334974561018415	1.93872933321776	0.0525343048946809	0.0591256877185453	BCL2 associated agonist of cell death [Source:HGNC Symbol;Acc:HGNC:936]	protein_coding	53.92	64269830	64284704	1157	11	q13.1	BAD		14874
ENSG00000002549	5916.06867126354	-0.00903652000544952	0.0447315505971712	-0.202016694811849	0.839903672682179	0.850915708098503	leucine aminopeptidase 3 [Source:HGNC Symbol;Acc:HGNC:18449]	protein_coding	44.16	17577198	17607972	2209	4	p15.32	LAP3		30774
ENSG00000002586	8771.8345278738	1.50678331585343	0.0491544009923652	30.6540876388152	2.3311598144344e-206	4.2503067762727e-205	CD99 molecule (Xg blood group) [Source:HGNC Symbol;Acc:HGNC:7082]	protein_coding	47.38	2691187	2741309	1243	X	p22.33	CD99		50122
ENSG00000002587	614.828011831783	-0.763902933082368	0.100808571763372	-7.5777577215902	3.51578149169788e-14	6.02498534858818e-14	heparan sulfate-glucosamine 3-sulfotransferase 1 [Source:HGNC Symbol;Acc:HGNC:5194]	protein_coding	43.92	11393150	11429564	7160	4	p15.33	HS3ST1		36414
ENSG00000002726	10297.052177593	-0.720188964376011	0.201653958311601	-3.57141000556585	0.000355064553712322	0.000446119435779314	amine oxidase copper containing 1 [Source:HGNC Symbol;Acc:HGNC:80]	protein_coding	47.8	150824627	150861504	3135	7	q36.1	AOC1		36877
ENSG00000002746	106.246365893047	-1.93493445369578	0.154239105340912	-12.5450316209954	4.23245364448816e-36	1.12775082576534e-35	HECT, C2 and WW domain containing E3 ubiquitin protein ligase 1 [Source:HGNC Symbol;Acc:HGNC:22195]	protein_coding	42.03	43112629	43566001	9453	7	p14.1	HECW1		453372
ENSG00000002822	1498.76377496764	0.515097658727314	0.0394391371411034	13.0605712007447	5.53112096054047e-39	1.55229159160654e-38	mitotic arrest deficient 1 like 1 [Source:HGNC Symbol;Acc:HGNC:6762]	protein_coding	55.65	1815793	2233243	548	7	p22.3	MAD1L1		417450
ENSG00000002834	16331.832485627	0.200940518805254	0.0340870856591117	5.89491635673292	3.74871221953816e-09	5.61372768424195e-09	LIM and SH3 protein 1 [Source:HGNC Symbol;Acc:HGNC:6513]	protein_coding	53.69	38869859	38921770	3910	17	q12	LASP1		51911
ENSG00000002919	1693.25147458653	-0.289314177546337	0.0312470465263491	-9.25892875355027	2.06493460818161e-20	4.08779966902074e-20	sorting nexin 11 [Source:HGNC Symbol;Acc:HGNC:14975]	protein_coding	48.03	48103357	48123601	563	17	q21.32	SNX11		20244
ENSG00000002933	20919.5130789175	0.751250466239562	0.0677218488772584	11.0931771458448	1.35391991529772e-28	3.16754014785699e-28	transmembrane protein 176A [Source:HGNC Symbol;Acc:HGNC:24930]	protein_coding	57.55	150800403	150805118	1530	7	q36.1	TMEM176A		4715
ENSG00000003056	4723.33086508534	-0.12160617615251	0.0272071835993337	-4.46963485612262	7.83532448296861e-06	1.0489547923862e-05	mannose-6-phosphate receptor, cation dependent [Source:HGNC Symbol;Acc:HGNC:6752]	protein_coding	42.37	8940361	8949761	2450	12	p13.31	M6PR		9400
ENSG00000003096	1255.29624690387	-2.02445146755152	0.0785051792611149	-25.7874892663836	1.22500297262034e-146	1.28328749107232e-145	kelch like family member 13 [Source:HGNC Symbol;Acc:HGNC:22931]	protein_coding	36.56	117897813	118117340	3256	X	q24	KLHL13		219527
ENSG00000003137	635.388636728461	-1.9398236919645	0.151907810142499	-12.7697429786185	2.41952077464985e-37	6.58419648000052e-37	cytochrome P450 family 26 subfamily B member 1 [Source:HGNC Symbol;Acc:HGNC:20581]	protein_coding	59.85	72129238	72147862	4556	2	p13.2	CYP26B1		18624
ENSG00000003147	508.754454700244	-0.987784191673612	0.0691593482360706	-14.2827284650208	2.80404309150075e-46	8.79420317854324e-46	islet cell autoantigen 1 [Source:HGNC Symbol;Acc:HGNC:5343]	protein_coding	40.3	8113184	8262687	2344	7	p21.3	ICA1		149503
ENSG00000003249	1288.70986138652	-0.285217747652465	0.0897804561266044	-3.17683558268253	0.00148891420444542	0.00182261698819673	dysbindin domain containing 1 [Source:HGNC Symbol;Acc:HGNC:28455]	protein_coding	59.3	90004871	90019890	1843	16	q24.3	DBNDD1		15019
ENSG00000003393	1442.24791260127	-0.122959488763643	0.0336920361363681	-3.64951195783972	0.000262739009728338	0.000331787230417256	alsin Rho guanine nucleotide exchange factor ALS2 [Source:HGNC Symbol;Acc:HGNC:443]	protein_coding	38.18	201700267	201782112	6675	2	q33.1	ALS2		81845
ENSG00000003400	1493.24909196054	0.372607837124739	0.0513399216059424	7.2576627596878	3.93835960482283e-13	6.58503465300979e-13	caspase 10 [Source:HGNC Symbol;Acc:HGNC:1500]	protein_coding	42.31	201182898	201229406	5814	2	q33.1	CASP10		46508
ENSG00000003402	12687.7090554336	0.548940183401441	0.037913626537602	14.4787041898251	1.6518187696393e-47	5.26809417746403e-47	CASP8 and FADD like apoptosis regulator [Source:HGNC Symbol;Acc:HGNC:1876]	protein_coding	44.35	201116154	201176687	1679	2	q33.1	CFLAR		60533
ENSG00000003436	19884.4316170699	1.57645215370106	0.129116627263834	12.2095208580671	2.7651275538455e-34	7.13804085527378e-34	tissue factor pathway inhibitor [Source:HGNC Symbol;Acc:HGNC:11760]	protein_coding	36.6	187464230	187565760	3649	2	q32.1	TFPI		101530
ENSG00000003509	691.028511574253	0.183524648812556	0.0397449840702182	4.61755497217761	3.8828784102313e-06	5.25894899948446e-06	NADH:ubiquinone oxidoreductase complex assembly factor 7 [Source:HGNC Symbol;Acc:HGNC:28816]	protein_coding	38.97	37231631	37253403	946	2	p22.2	NDUFAF7		21772
ENSG00000003756	2935.82542075674	0.116634395519873	0.0289570934483794	4.02783503557746	5.62928173610855e-05	7.31531630750648e-05	RNA binding motif protein 5 [Source:HGNC Symbol;Acc:HGNC:9902]	protein_coding	44.45	50088919	50119021	3177	3	p21.31	RBM5		30102
ENSG00000003987	74.3071857538596	0.0678958968071821	0.073873673742552	0.919081092999351	0.358053157818471	0.378658015636101	myotubularin related protein 7 [Source:HGNC Symbol;Acc:HGNC:7454]	protein_coding	40.26	17296794	17413528	5110	8	p22	MTMR7		116734
ENSG00000003989	3254.98810112995	0.699295641777282	0.142515228741732	4.90681345391202	9.25679986565992e-07	1.28165607013706e-06	solute carrier family 7 member 2 [Source:HGNC Symbol;Acc:HGNC:11060]	protein_coding	40.13	17497088	17570573	7615	8	p22	SLC7A2		73485
ENSG00000004059	6670.55042107562	-0.0399245533508532	0.0260430709251813	-1.5330201828176	0.125270882123723	0.137544529685476	ADP ribosylation factor 5 [Source:HGNC Symbol;Acc:HGNC:658]	protein_coding	56.14	127588386	127591700	1032	7	q32.1	ARF5		3314
ENSG00000004139	522.990370223597	-0.000493859204584754	0.046490956917946	-0.0106226939027387	0.991524475939822	0.992074711498057	sterile alpha and TIR motif containing 1 [Source:HGNC Symbol;Acc:HGNC:17074]	protein_coding	51.55	28364356	28404049	1921	17	q11.2	SARM1		39693
ENSG00000004142	7279.86064231566	-0.672828238075531	0.0262655631242571	-25.6163644728466	1.00265159317669e-144	1.03236214482729e-143	DNA polymerase delta interacting protein 2 [Source:HGNC Symbol;Acc:HGNC:23781]	protein_coding	49.87	28346633	28357527	2670	17	q11.2	POLDIP2		10894
ENSG00000004399	17238.5968825357	1.67457274625032	0.0450447573950103	37.1757523648205	1.68244112626213e-302	6.26169086143477e-301	plexin D1 [Source:HGNC Symbol;Acc:HGNC:9107]	protein_coding	58.3	129555214	129606676	1633	3	q22.1	PLXND1		51462
ENSG00000004455	7386.50619271399	-0.00075489242412235	0.0344124461079354	-0.0219366104273615	0.982498520896937	0.983650265214375	adenylate kinase 2 [Source:HGNC Symbol;Acc:HGNC:362]	protein_coding	46.32	33007940	33080996	3576	1	p35.1	AK2		73056
ENSG00000004468	225.312042883296	1.72143075184215	0.0892783334390055	19.2816183449282	7.66407813715357e-83	4.01825511895286e-82	CD38 molecule [Source:HGNC Symbol;Acc:HGNC:1667]	protein_coding	41.09	15778275	15853232	1560	4	p15.32	CD38		74957
ENSG00000004478	6016.62547335183	-1.03191800626923	0.0373423938618327	-27.633954322461	4.35114057130474e-168	5.51609047270016e-167	FKBP prolyl isomerase 4 [Source:HGNC Symbol;Acc:HGNC:3720]	protein_coding	51.53	2794970	2805423	3715	12	p13.33	FKBP4		10453
ENSG00000004487	3017.42250241042	-0.388808899279432	0.03638845854231	-10.6849510766539	1.19712157232164e-26	2.69427070097965e-26	lysine demethylase 1A [Source:HGNC Symbol;Acc:HGNC:29079]	protein_coding	39.17	23019443	23083689	3039	1	p36.12	KDM1A		64246
ENSG00000004534	2284.11961228497	0.387540347380054	0.0434519061726004	8.91883421271921	4.71222164582084e-19	9.04913853807512e-19	RNA binding motif protein 6 [Source:HGNC Symbol;Acc:HGNC:9903]	protein_coding	44.14	49940007	50100045	2260	3	p21.31	RBM6		160038
ENSG00000004660	736.161421231224	1.28328024204042	0.0701361284407563	18.2969928704348	8.74441137744778e-75	4.14535680461131e-74	calcium/calmodulin dependent protein kinase kinase 1 [Source:HGNC Symbol;Acc:HGNC:1469]	protein_coding	57.17	3860315	3894891	3508	17	p13.2	CAMKK1		34576
ENSG00000004700	1343.92776378728	0.325666347549051	0.0421016666036875	7.73523648397631	1.03211071034757e-14	1.79257845411645e-14	RecQ like helicase [Source:HGNC Symbol;Acc:HGNC:9948]	protein_coding	37.57	21468910	21501669	3745	12	p12.1	RECQL		32759
ENSG00000004766	1241.10424568501	-0.364775562841347	0.0346451717882601	-10.5289003925492	6.35727468444996e-26	1.40909023773487e-25	VPS50 subunit of EARP/GARPII complex [Source:HGNC Symbol;Acc:HGNC:25956]	protein_coding	34.82	93232340	93361123	1193	7	q21.2	VPS50		128783
ENSG00000004776	1052.32547968407	-1.0504874651929	0.0824264420526818	-12.7445445785649	3.34337502948107e-37	9.07543435988446e-37	heat shock protein family B (small) member 6 [Source:HGNC Symbol;Acc:HGNC:26511]	protein_coding	62.52	35754566	35758079	1460	19	q13.12	HSPB6		3513
ENSG00000004777	592.20352945124	1.53260260206992	0.0588573961662748	26.0392525306463	1.7806469958339e-149	1.90975272976845e-148	Rho GTPase activating protein 33 [Source:HGNC Symbol;Acc:HGNC:23085]	protein_coding	60.93	35774532	35788822	635	19	q13.12	ARHGAP33		14290
ENSG00000004779	2843.72039307884	-0.393232910573107	0.0295661766805026	-13.3000933743464	2.31179442304281e-40	6.65250720033971e-40	NADH:ubiquinone oxidoreductase subunit AB1 [Source:HGNC Symbol;Acc:HGNC:7694]	protein_coding	48.72	23581014	23596316	503	16	p12.2	NDUFAB1		15302
ENSG00000004799	41247.1495496342	-0.299559556356242	0.162506059517375	-1.84337468550958	0.0652743234903374	0.0729782587348564	pyruvate dehydrogenase kinase 4 [Source:HGNC Symbol;Acc:HGNC:8812]	protein_coding	36.08	95583499	95596516	3601	7	q21.3	PDK4		13017
ENSG00000004809	9.63341243922983	1.08463057750626	0.161411120455879	6.71967689984993	1.82127953174124e-11	2.91458609088414e-11	solute carrier family 22 member 16 [Source:HGNC Symbol;Acc:HGNC:20302]	protein_coding	41.33	110424687	110476641	466	6	q21	SLC22A16		51954
ENSG00000004838	515.213803631673	-0.594219377733387	0.0853480158697745	-6.96231039090654	3.34736965890015e-12	5.46456413027895e-12	zinc finger MYND-type containing 10 [Source:HGNC Symbol;Acc:HGNC:19412]	protein_coding	58.49	50341110	50345732	676	3	p21.31	ZMYND10		4622
ENSG00000004846	7.68287906076354	1.31385050246769	0.188407153984601	6.97346398308778	3.09230631565804e-12	5.05325826628228e-12	ATP binding cassette subfamily B member 5 [Source:HGNC Symbol;Acc:HGNC:46]	protein_coding	37.72	20615667	20777038	5350	7	p21.1	ABCB5		161371
ENSG00000004848	16.6970847697349	1.23967651862686	0.241886858317775	5.1250263335855	2.97496163669279e-07	4.18978497471046e-07	aristaless related homeobox [Source:HGNC Symbol;Acc:HGNC:18060]	protein_coding	54.62	25003694	25016420	2893	X	p21.3	ARX		12726
ENSG00000004864	2752.39393297011	-0.11424016761967	0.0369861172225066	-3.08873102122094	0.0020101334073734	0.00244717794294007	solute carrier family 25 member 13 [Source:HGNC Symbol;Acc:HGNC:10983]	protein_coding	39.76	96120220	96322147	3141	7	q21.3	SLC25A13		201927
ENSG00000004866	2563.7090337011	0.445631207190038	0.0444339847746619	10.0290624271032	1.13590051278301e-23	2.40316266244197e-23	suppression of tumorigenicity 7 [Source:HGNC Symbol;Acc:HGNC:11351]	protein_coding	39.15	116953238	117230176	2114	7	q31.2	ST7		276938
ENSG00000004897	3470.34154011268	0.483306785676067	0.0286421394877692	16.8739763969954	6.99265651109081e-64	2.85458709950869e-63	cell division cycle 27 [Source:HGNC Symbol;Acc:HGNC:1728]	protein_coding	38.66	47117703	47189422	5830	17	q21.32	CDC27		71719
ENSG00000004939	2135.60856054697	-8.12338752358784	0.240477070709172	-33.7802997168578	3.839742098457e-250	9.82768060436306e-249	solute carrier family 4 member 1 (Diego blood group) [Source:HGNC Symbol;Acc:HGNC:11027]	protein_coding	55.79	44248390	44268141	3855	17	q21.31	SLC4A1		19751
ENSG00000004948	223.271947867413	0.719213446541328	0.191450511819914	3.75665460334653	0.000172199905006091	0.00021902240621836	calcitonin receptor [Source:HGNC Symbol;Acc:HGNC:1440]	protein_coding	35.2	93424486	93574730	3572	7	q21.3	CALCR		150244
ENSG00000004961	1441.20768629822	-0.619131374872546	0.0323354243600662	-19.1471547729915	1.02221290049003e-81	5.2944298551713e-81	holocytochrome c synthase [Source:HGNC Symbol;Acc:HGNC:4837]	protein_coding	42.97	11111301	11123086	2277	X	p22.2	HCCS		11785
ENSG00000004975	1971.96838850165	-0.0542577839178039	0.0274090177280003	-1.97955959079758	0.0477530374097682	0.0539090397974334	dishevelled segment polarity protein 2 [Source:HGNC Symbol;Acc:HGNC:3086]	protein_coding	55.13	7225342	7234517	2989	17	p13.1	DVL2		9175
ENSG00000005001	116.279096055509	-5.89723908395729	0.15832898442702	-37.2467435782458	1.19632480234581e-303	4.50412124539803e-302	serine protease 22 [Source:HGNC Symbol;Acc:HGNC:14368]	protein_coding	59.35	2852730	2858170	1037	16	p13.3	PRSS22		5440
ENSG00000005007	5491.45496736256	-0.717864037274692	0.0297938029966511	-24.0944077315468	2.86097832242735e-128	2.52722347512404e-127	UPF1 RNA helicase and ATPase [Source:HGNC Symbol;Acc:HGNC:9962]	protein_coding	55.14	18831959	18868230	5321	19	p13.11	UPF1		36271
ENSG00000005020	10053.5294863154	0.410188371607894	0.0662746765256593	6.1892172562937	6.04637011757114e-10	9.27007255270474e-10	src kinase associated phosphoprotein 2 [Source:HGNC Symbol;Acc:HGNC:15687]	protein_coding	36.94	26667068	26995239	3839	7	p15.2	SKAP2		328171
ENSG00000005022	9899.18655483203	-1.46477346036242	0.035809411789941	-40.9047059738044	0	0	solute carrier family 25 member 5 [Source:HGNC Symbol;Acc:HGNC:10991]	protein_coding	52.54	119468422	119471396	1307	X	q24	SLC25A5		2974
ENSG00000005059	329.023194304065	2.22802424973337	0.0723353874687077	30.8013038666201	2.51718128444779e-208	4.71122268774329e-207	mitochondrial calcium uniporter dominant negative subunit beta [Source:HGNC Symbol;Acc:HGNC:26076]	protein_coding	41.01	109560209	109688719	2230	4	q25	MCUB		128510
ENSG00000005073	376.263000172161	-1.27939773793228	0.105642355944532	-12.1106513243991	9.27546813828799e-34	2.37402242082018e-33	homeobox A11 [Source:HGNC Symbol;Acc:HGNC:5101]	protein_coding	54.37	27181157	27185232	2669	7	p15.2	HOXA11		4075
ENSG00000005075	1872.36879396238	0.202976069679234	0.0307791364516137	6.59459923439768	4.26406125172784e-11	6.74723763352391e-11	RNA polymerase II subunit J [Source:HGNC Symbol;Acc:HGNC:9197]	protein_coding	55.04	102473118	102478907	932	7	q22.1	POLR2J		5789
ENSG00000005100	1201.81461848651	0.0733294330971169	0.02892663961922	2.53501388555323	0.0112442868883435	0.0131940880278509	DEAH-box helicase 33 [Source:HGNC Symbol;Acc:HGNC:16718]	protein_coding	45.78	5440917	5468982	5535	17	p13.2	DHX33		28065
ENSG00000005102	55.6508446887312	0.712542987357804	0.158235682177284	4.5030487280327	6.69855173430711e-06	8.99589497580083e-06	mesenchyme homeobox 1 [Source:HGNC Symbol;Acc:HGNC:7013]	protein_coding	51.6	43640389	43661922	2674	17	q21.31	MEOX1		21533
ENSG00000005108	2810.14724962593	-2.39811654263686	0.0712863849937955	-33.64059690845	4.27941475896085e-248	1.07329309572887e-246	thrombospondin type 1 domain containing 7A [Source:HGNC Symbol;Acc:HGNC:22207]	protein_coding	35.51	11370365	11832198	10655	7	p21.3	THSD7A		461833
ENSG00000005156	1105.90791563621	-0.204546686590559	0.0321928436769359	-6.35379367673269	2.10068554499619e-10	3.26199275967973e-10	DNA ligase 3 [Source:HGNC Symbol;Acc:HGNC:6600]	protein_coding	47.21	34980512	35009743	8382	17	q12	LIG3		29231
ENSG00000005175	1242.51808625544	-0.255296230982599	0.0311832508182396	-8.18696653760268	2.6789261724386e-16	4.84625808251518e-16	RNA polymerase II associated protein 3 [Source:HGNC Symbol;Acc:HGNC:26151]	protein_coding	36.55	47661249	47706030	4339	12	q13.11	RPAP3		44781
ENSG00000005187	1911.77124413173	-1.30903568030191	0.0863384008410666	-15.1616855020469	6.34206524236123e-52	2.16703922273733e-51	acyl-CoA synthetase medium chain family member 3 [Source:HGNC Symbol;Acc:HGNC:10522]	protein_coding	41.08	20610243	20797581	558	16	p12.3	ACSM3		187338
ENSG00000005189	135.539455670858	0.396553597395892	0.0619771873833207	6.39838001913931	1.57034064413018e-10	2.44337114126958e-10	RNA exonuclease 5 [Source:HGNC Symbol;Acc:HGNC:24661]	protein_coding	39.89	20806429	20849665	580	16	p12.3	REXO5		43236
ENSG00000005194	2510.73954398489	-0.290328726594547	0.0291021270982195	-9.97620296326415	1.9373932686028e-23	4.08180739673042e-23	cytokine induced apoptosis inhibitor 1 [Source:HGNC Symbol;Acc:HGNC:28050]	protein_coding	44.27	57428187	57447420	2021	16	q21	CIAPIN1		19233
ENSG00000005206	2537.65073043392	0.807825075398269	0.0360416603102189	22.4136476634298	2.89707725884831e-111	2.13003862463375e-110	signal peptide peptidase like 2B [Source:HGNC Symbol;Acc:HGNC:30627]	protein_coding	61.04	2328615	2355095	583	19	p13.3	SPPL2B		26480
ENSG00000005238	1610.36008601287	0.253705432980683	0.0397759867316053	6.3783567380138	1.78998176036238e-10	2.78272025535546e-10	family with sequence similarity 214 member B [Source:HGNC Symbol;Acc:HGNC:25666]	protein_coding	54.68	35104112	35116341	2566	9	p13.3	FAM214B		12229
ENSG00000005243	1071.05519512989	0.351470412018034	0.0709497789908001	4.95379149896447	7.27811925549337e-07	1.0117539720628e-06	COPI coat complex subunit zeta 2 [Source:HGNC Symbol;Acc:HGNC:19356]	protein_coding	52.71	48026167	48038030	763	17	q21.32	COPZ2		11863
ENSG00000005249	272.612943933911	-2.49455398657806	0.100683336147376	-24.7762348967722	1.6173370470747e-135	1.53297478171035e-134	protein kinase cAMP-dependent type II regulatory subunit beta [Source:HGNC Symbol;Acc:HGNC:9392]	protein_coding	38.61	107044705	107161811	3689	7	q22.3	PRKAR2B		117106
ENSG00000005302	1539.11411085875	0.551974768035336	0.0283497411725516	19.4701872117888	1.96551885466957e-84	1.05331817882177e-83	MSL complex subunit 3 [Source:HGNC Symbol;Acc:HGNC:7370]	protein_coding	42.85	11758159	11775772	2256	X	p22.2	MSL3		17613
ENSG00000005339	5198.05377173514	0.471002699582961	0.0304381441230806	15.4740938763678	5.18988848411439e-54	1.82642204362881e-53	CREB binding protein [Source:HGNC Symbol;Acc:HGNC:2348]	protein_coding	45.01	3725054	3880713	10790	16	p13.3	CREBBP		155659
ENSG00000005379	823.715704269537	-0.574811983866984	0.0753452489534212	-7.62904087319872	2.36506651432088e-14	4.06761360125967e-14	TSPO associated protein 1 [Source:HGNC Symbol;Acc:HGNC:16831]	protein_coding	57.84	58301228	58328795	4161	17	q22	TSPOAP1		27567
ENSG00000005381	23.8630116689536	0.183782177618418	0.204987036060829	0.896555124412268	0.369956353072179	0.390558957862355	myeloperoxidase [Source:HGNC Symbol;Acc:HGNC:7218]	protein_coding	55.12	58269855	58280935	3216	17	q22	MPO		11080
ENSG00000005421	7.63743302939953	-1.83766805838707	0.172347650134122	-10.6625652102421	1.52336742006906e-26	3.42140942912951e-26	paraoxonase 1 [Source:HGNC Symbol;Acc:HGNC:9204]	protein_coding	40.31	95297676	95324532	2393	7	q21.3	PON1		26856
ENSG00000005436	1438.79231330523	-0.180668505973245	0.0378581813720585	-4.77224471502448	1.82183953412365e-06	2.49266358517912e-06	GC-rich sequence DNA-binding factor 2 [Source:HGNC Symbol;Acc:HGNC:1317]	protein_coding	36.39	75652000	75710985	423	2	p12	GCFC2		58985
ENSG00000005448	2322.3271157236	0.471466499169543	0.0324638923614961	14.5227964016024	8.68918783642227e-48	2.78489928938622e-47	WD repeat domain 54 [Source:HGNC Symbol;Acc:HGNC:25770]	protein_coding	54.68	74421678	74425755	901	2	p13.1	WDR54		4077
ENSG00000005469	1232.04617990627	-1.4772242846916	0.0508725257141584	-29.0377618165018	2.19650092732275e-185	3.26696796953861e-184	carnitine O-octanoyltransferase [Source:HGNC Symbol;Acc:HGNC:2366]	protein_coding	37.43	87345664	87399794	3205	7	q21.12	CROT		54130
ENSG00000005471	165.301908185004	1.97310177053414	0.162975172601993	12.1067628831584	9.72572042094635e-34	2.48847785037364e-33	ATP binding cassette subfamily B member 4 [Source:HGNC Symbol;Acc:HGNC:45]	protein_coding	38.6	87401696	87480435	4293	7	q21.12	ABCB4		78739
ENSG00000005483	8256.30995123037	0.621358781057291	0.039428184408927	15.7592542079267	5.93289766483455e-56	2.16004331180772e-55	lysine methyltransferase 2E (inactive) [Source:HGNC Symbol;Acc:HGNC:18541]	protein_coding	37.41	105014190	105115019	6840	7	q22.3	KMT2E		100829
ENSG00000005486	4271.00461925908	-0.61002113695718	0.0472845345674993	-12.9010709851943	4.43884849077719e-38	1.2247780047584e-37	rhomboid domain containing 2 [Source:HGNC Symbol;Acc:HGNC:23082]	protein_coding	47.79	75842602	75888926	566	7	q11.23	RHBDD2		46324
ENSG00000005513	148.514981475513	-0.362489823960208	0.139899995726155	-2.59106386729103	0.00956797327737018	0.0112621139106257	SRY-box transcription factor 8 [Source:HGNC Symbol;Acc:HGNC:11203]	protein_coding	64.99	981770	986979	3087	16	p13.3	SOX8		5209
ENSG00000005700	5156.11681826925	-0.160348131030255	0.0408283968974999	-3.92736779337213	8.58806005427825e-05	0.000110804206488648	inhibitor of Bruton tyrosine kinase [Source:HGNC Symbol;Acc:HGNC:17853]	protein_coding	36.07	82169986	82247754	6040	6	q14.1	IBTK		77768
ENSG00000005801	1029.40428301413	0.707687210429743	0.0475859919345388	14.8717549358489	5.02779071181698e-50	1.66876579833614e-49	zinc finger protein 195 [Source:HGNC Symbol;Acc:HGNC:12986]	protein_coding	41.43	3339261	3379222	881	11	p15.4	ZNF195		39961
ENSG00000005810	5780.95303707601	-0.216517097884451	0.0457713570738601	-4.7304059072372	2.24071363888768e-06	3.05495380761472e-06	MYC binding protein 2 [Source:HGNC Symbol;Acc:HGNC:23386]	protein_coding	35.75	77042474	77327094	17128	13	q22.3	MYCBP2		284620
ENSG00000005812	3861.12811971239	-0.559883735674055	0.0350241145709755	-15.9856642354074	1.60843297036008e-57	5.98899536714846e-57	F-box and leucine rich repeat protein 3 [Source:HGNC Symbol;Acc:HGNC:13599]	protein_coding	38.36	76992598	77027195	527	13	q22.3	FBXL3		34597
ENSG00000005844	1798.68946038979	2.63211413223547	0.042651472414711	61.7121516144335	0	0	integrin subunit alpha L [Source:HGNC Symbol;Acc:HGNC:6148]	protein_coding	50.45	30472658	30523567	5711	16	p11.2	ITGAL		50909
ENSG00000005882	3465.30363989657	-1.06153236626499	0.0416439285701338	-25.4906874234314	2.50041816139323e-143	2.54224846522105e-142	pyruvate dehydrogenase kinase 2 [Source:HGNC Symbol;Acc:HGNC:8810]	protein_coding	56.67	50094737	50112152	2384	17	q21.33	PDK2		17415
ENSG00000005884	15528.2597929526	0.53602383768593	0.0666907372670327	8.03745556957432	9.17231400817992e-16	1.63595448901666e-15	integrin subunit alpha 3 [Source:HGNC Symbol;Acc:HGNC:6139]	protein_coding	52.64	50055968	50090481	1817	17	q21.33	ITGA3		34513
ENSG00000005889	1775.69831479303	0.248346560622999	0.0363860991420916	6.82531424028661	8.77330584684313e-12	1.41726663988774e-11	zinc finger protein X-linked [Source:HGNC Symbol;Acc:HGNC:12869]	protein_coding	40.77	24149173	24216255	475	X	p22.11	ZFX		67082
ENSG00000005893	19626.685372428	0.312381065705518	0.0541683856300989	5.76685204980417	8.0765895087481e-09	1.19601038472765e-08	lysosomal associated membrane protein 2 [Source:HGNC Symbol;Acc:HGNC:6501]	protein_coding	38.61	120426148	120469365	6535	X	q24	LAMP2		43217
ENSG00000005961	75.9699614956702	0.280572189985076	0.109159591539763	2.57029351271321	0.0101612382416787	0.0119500226806581	integrin subunit alpha 2b [Source:HGNC Symbol;Acc:HGNC:6138]	protein_coding	54.81	44372180	44389649	2618	17	q21.31	ITGA2B		17469
ENSG00000005981	17.4900928432697	0.340267904268597	0.231423416774789	1.47032616236814	0.141473438607112	0.154685633601348	ankyrin repeat and SOCS box containing 4 [Source:HGNC Symbol;Acc:HGNC:16009]	protein_coding	38.27	95478444	95540233	582	7	q21.3	ASB4		61789
ENSG00000006007	3714.18300497289	-0.610079754198445	0.0327366270068695	-18.6359991843517	1.6406195503747e-77	8.04057186467236e-77	glycerophosphodiester phosphodiesterase 1 [Source:HGNC Symbol;Acc:HGNC:29644]	protein_coding	40.14	19501693	19522123	2907	16	p12.3	GDE1		20430
ENSG00000006015	1780.08781126569	0.207754058388136	0.0328999070654678	6.31473085850135	2.70632048297569e-10	4.19080661105512e-10	required for excision 1-B domain containing [Source:HGNC Symbol;Acc:HGNC:26098]	protein_coding	60.22	18588685	18592337	1792	19	p13.11	REX1BD		3652
ENSG00000006016	102.339337102767	-0.338663881362614	0.11823086153939	-2.86442877056921	0.00417762099441096	0.00501184798730642	cytokine receptor like factor 1 [Source:HGNC Symbol;Acc:HGNC:2364]	protein_coding	55.32	18572220	18607741	1020	19	p13.11	CRLF1		35521
ENSG00000006025	762.553265783352	0.301719209928048	0.0386445404867945	7.80755072068073	5.83100133683845e-15	1.01894958747445e-14	oxysterol binding protein like 7 [Source:HGNC Symbol;Acc:HGNC:16387]	protein_coding	57.86	47807372	47821834	3664	17	q21.32	OSBPL7		14462
ENSG00000006042	2681.0002233891	-0.0407101655676882	0.0927357811373664	-0.438990916649374	0.660668118029343	0.678694704435436	transmembrane protein 98 [Source:HGNC Symbol;Acc:HGNC:24529]	protein_coding	48.47	32927910	32945106	1683	17	q11.2	TMEM98		17196
ENSG00000006047	230.012364708924	0.483349956538481	0.159750633007634	3.02565284054544	0.0024809697843172	0.00300752253773459	Y-box binding protein 2 [Source:HGNC Symbol;Acc:HGNC:17948]	protein_coding	58.02	7288263	7294639	2195	17	p13.1	YBX2		6376
ENSG00000006062	2108.38032020211	1.32067854125612	0.0652046057312522	20.2543750774207	3.2504826008238e-91	1.8986890267663e-90	mitogen-activated protein kinase kinase kinase 14 [Source:HGNC Symbol;Acc:HGNC:6853]	protein_coding	49.97	45263119	45317029	4442	17	q21.31	MAP3K14		53910
ENSG00000006071	13.6845165614058	-1.13132024204609	0.171820279189681	-6.58432315080326	4.56962276793981e-11	7.22369884611391e-11	ATP binding cassette subfamily C member 8 [Source:HGNC Symbol;Acc:HGNC:59]	protein_coding	50.03	17392498	17476894	5336	11	p15.1	ABCC8		84396
ENSG00000006118	2056.83701154503	0.998743386730804	0.0828484456803912	12.0550648660774	1.82388849238888e-33	4.64619129764433e-33	transmembrane protein 132A [Source:HGNC Symbol;Acc:HGNC:31092]	protein_coding	58.71	60924460	60937159	3498	11	q12.2	TMEM132A		12699
ENSG00000006125	20445.9941776285	-0.692035564400977	0.0425366129738003	-16.2691741542098	1.6334594346379e-59	6.25735274926093e-59	adaptor related protein complex 2 subunit beta 1 [Source:HGNC Symbol;Acc:HGNC:563]	protein_coding	39.93	35578046	35726413	552	17	q12	AP2B1		148367
ENSG00000006128	22.9313168728071	-3.11600450114106	0.232391534049521	-13.4084251988158	5.39727490186728e-41	1.56647433075658e-40	tachykinin precursor 1 [Source:HGNC Symbol;Acc:HGNC:11517]	protein_coding	39.5	97732084	97740472	1061	7	q21.3	TAC1		8388
ENSG00000006194	1559.61890299309	0.269376491461428	0.0285855003738148	9.42353598638367	4.36147274623981e-21	8.75911116995463e-21	zinc finger protein 263 [Source:HGNC Symbol;Acc:HGNC:13056]	protein_coding	47.09	3263800	3301401	1721	16	p13.3	ZNF263		37601
ENSG00000006210	10919.9844056548	0.399363356121023	0.0522971583453959	7.63642554884977	2.23335304058511e-14	3.84393506465578e-14	C-X3-C motif chemokine ligand 1 [Source:HGNC Symbol;Acc:HGNC:10647]	protein_coding	53.75	57372477	57385044	3285	16	q21	CX3CL1		12567
ENSG00000006282	5375.74352961267	0.32854379156105	0.0585970816739168	5.60682856851716	2.06067584328783e-08	3.01547361430532e-08	spermatogenesis associated 20 [Source:HGNC Symbol;Acc:HGNC:26125]	protein_coding	57.05	50543058	50555852	3539	17	q21.33	SPATA20		12794
ENSG00000006283	6.37703645108725	0.658350923612185	0.154208457039839	4.26922709849889	1.96151478759021e-05	2.5886060880145e-05	calcium voltage-gated channel subunit alpha1 G [Source:HGNC Symbol;Acc:HGNC:1394]	protein_coding	56.94	50560715	50627474	7497	17	q21.33	CACNA1G		66759
ENSG00000006327	5592.65335855426	0.461398642243078	0.0621201830976056	7.42751581266447	1.10656158116047e-13	1.87414411621866e-13	TNF receptor superfamily member 12A [Source:HGNC Symbol;Acc:HGNC:18152]	protein_coding	60.12	3018445	3022383	648	16	p13.3	TNFRSF12A		3938
ENSG00000006377	89.9207445682163	2.71813006749194	0.142189888357666	19.1161980566066	1.85119806566298e-81	9.5484396095083e-81	distal-less homeobox 6 [Source:HGNC Symbol;Acc:HGNC:2919]	protein_coding	49.51	97005553	97011040	2300	7	q21.3	DLX6		5487
ENSG00000006432	262.80445420062	-1.83927350354887	0.0775466000347001	-23.7182997413922	2.33467387221114e-124	1.96599651916814e-123	mitogen-activated protein kinase kinase kinase 9 [Source:HGNC Symbol;Acc:HGNC:6861]	protein_coding	44.98	70722526	70809534	11511	14	q24.2	MAP3K9		87008
ENSG00000006451	2959.27617866413	0.53443276314038	0.0347935650569056	15.3601035785297	3.03090010096016e-53	1.05519021536753e-52	RAS like proto-oncogene A [Source:HGNC Symbol;Acc:HGNC:9839]	protein_coding	39.66	39623565	39708120	705	7	p14.1	RALA		84555
ENSG00000006453	591.90381540778	-0.466731380947127	0.0879053964050535	-5.30947359359493	1.09942310691923e-07	1.57045235527978e-07	BAR/IMD domain containing adaptor protein 2 like 1 [Source:HGNC Symbol;Acc:HGNC:21649]	protein_coding	46.78	98291650	98401090	3645	7	q22.1	BAIAP2L1		109440
ENSG00000006459	1440.16724650136	0.13614163570595	0.052384896294029	2.59887191418318	0.00935306653677452	0.0110163468601466	lysine demethylase 7A [Source:HGNC Symbol;Acc:HGNC:22224]	protein_coding	39.15	140084746	140176983	9220	7	q34	KDM7A		92237
ENSG00000006468	617.347243967746	-0.108908610171144	0.107457566285732	-1.01350341288722	0.31081976679056	0.330472569500093	ETS variant transcription factor 1 [Source:HGNC Symbol;Acc:HGNC:3490]	protein_coding	36.3	13891229	13991425	6459	7	p21.2	ETV1		100196
ENSG00000006530	1407.06866271131	0.185198825235647	0.0416718798600253	4.44421576030947	8.8213045062956e-06	1.17949331100576e-05	acylglycerol kinase [Source:HGNC Symbol;Acc:HGNC:21869]	protein_coding	39.57	141551278	141655244	1550	7	q34	AGK		103966
ENSG00000006534	3517.63244404691	0.964831289012392	0.0748148356428755	12.8962562133794	4.72500223822624e-38	1.3032910304215e-37	aldehyde dehydrogenase 3 family member B1 [Source:HGNC Symbol;Acc:HGNC:410]	protein_coding	58.4	68008578	68029282	2280	11	q13.2	ALDH3B1		20704
ENSG00000006555	1015.11650178902	-0.196082038807815	0.0857825568714692	-2.28580315111861	0.0222657772612711	0.0256974941407288	tetratricopeptide repeat domain 22 [Source:HGNC Symbol;Acc:HGNC:26067]	protein_coding	52.34	54779712	54801323	3401	1	p32.3	TTC22		21611
ENSG00000006576	930.719601963838	0.906762523164198	0.0465216609011306	19.4911898156706	1.30413313860986e-84	7.00502099974251e-84	putative homeodomain transcription factor 2 [Source:HGNC Symbol;Acc:HGNC:13411]	protein_coding	37.65	77798792	77957503	5198	7	q11.23	PHTF2		158711
ENSG00000006606	21.1027063552576	-0.460374612171676	0.14917436777644	-3.08615091877993	0.00202765877702119	0.00246814334819015	C-C motif chemokine ligand 26 [Source:HGNC Symbol;Acc:HGNC:10625]	protein_coding	48.09	75769533	75789896	475	7	q11.23	CCL26		20363
ENSG00000006607	1076.43225324974	-0.519785176442004	0.0388503058735132	-13.3791784840586	8.00269843815844e-41	2.3160297406099e-40	FERM, ARH/RhoGEF and pleckstrin domain protein 2 [Source:HGNC Symbol;Acc:HGNC:16460]	protein_coding	45.58	241356285	241494841	4009	2	q37.3	FARP2		138556
ENSG00000006611	6001.69859093199	1.6950720096971	0.0941223003048396	18.0092497124185	1.64847794428385e-72	7.58861038351603e-72	USH1 protein network component harmonin [Source:HGNC Symbol;Acc:HGNC:12597]	protein_coding	51.78	17493895	17544416	2149	11	p15.1	USH1C		50521
ENSG00000006625	1287.07067530713	-0.310878643553867	0.0324713247303717	-9.57394396857145	1.02903518778528e-21	2.09276275124599e-21	gamma-glutamylcyclotransferase [Source:HGNC Symbol;Acc:HGNC:21705]	protein_coding	40.54	30496621	30504841	1158	7	p14.3	GGCT		8220
ENSG00000006634	291.123133057465	0.752963496253981	0.0415215895937764	18.134264695079	1.70970542035477e-73	7.95851688356192e-73	DBF4 zinc finger [Source:HGNC Symbol;Acc:HGNC:17364]	protein_coding	36.72	87876216	87909553	2694	7	q21.12	DBF4		33337
ENSG00000006638	585.816796375833	0.260577638355091	0.0516826965033419	5.04187389561305	4.60995056609588e-07	6.4515453071184e-07	thromboxane A2 receptor [Source:HGNC Symbol;Acc:HGNC:11608]	protein_coding	55.81	3594507	3606875	2642	19	p13.3	TBXA2R		12368
ENSG00000006652	1780.19587465576	0.92293322291024	0.0592878538624265	15.5669865374423	1.22022035356081e-54	4.3441236676681e-54	interferon related developmental regulator 1 [Source:HGNC Symbol;Acc:HGNC:5456]	protein_coding	39.46	112422887	112481017	3650	7	q31.1	IFRD1		58130
ENSG00000006695	446.800828294346	-0.570173180889159	0.0489111850960336	-11.6573168237421	2.10573948658681e-31	5.16550788342316e-31	cytochrome c oxidase assembly factor heme A:farnesyltransferase COX10 [Source:HGNC Symbol;Acc:HGNC:2260]	protein_coding	39.2	14069490	14231736	3180	17	p12	COX10		162246
ENSG00000006704	969.420557099624	-0.382833204367476	0.0541381485090291	-7.07141294836906	1.53364000815277e-12	2.52064989489466e-12	GTF2I repeat domain containing 1 [Source:HGNC Symbol;Acc:HGNC:4661]	protein_coding	52.72	74453790	74602605	3430	7	q11.23	GTF2IRD1		148815
ENSG00000006712	3990.28804028486	-0.215854117401545	0.0225389416896918	-9.57694111699422	9.99616182328565e-22	2.03318774011602e-21	PAF1 homolog, Paf1/RNA polymerase II complex component [Source:HGNC Symbol;Acc:HGNC:25459]	protein_coding	52.37	39385629	39391154	2200	19	q13.2	PAF1		5525
ENSG00000006715	4905.8529081363	-0.137586378959211	0.0352840256523178	-3.89939572981161	9.64330542976099e-05	0.000124044325968079	VPS41 subunit of HOPS complex [Source:HGNC Symbol;Acc:HGNC:12713]	protein_coding	38.35	38722974	38932394	5854	7	p14.1	VPS41		209420
ENSG00000006740	804.813451310937	0.24282220700989	0.0982330738879006	2.47189869358041	0.0134397595851044	0.0157021368556043	Rho GTPase activating protein 44 [Source:HGNC Symbol;Acc:HGNC:29096]	protein_coding	42.69	12789498	12991643	4270	17	p12	ARHGAP44		202145
ENSG00000006744	3361.1725537382	-0.175289930849281	0.0310952591455452	-5.63719150976729	1.72845858460716e-08	2.53664623789639e-08	elaC ribonuclease Z 2 [Source:HGNC Symbol;Acc:HGNC:14198]	protein_coding	48.02	12991612	13018065	3767	17	p12	ELAC2		26453
ENSG00000006747	3657.56739547466	-3.31607623002954	0.186898470030402	-17.7426611865262	1.96408881733645e-70	8.7606567451673e-70	scinderin [Source:HGNC Symbol;Acc:HGNC:21695]	protein_coding	38.46	12570577	12660182	2569	7	p21.3	SCIN		89605
ENSG00000006756	5333.9037078619	-0.914628379597444	0.0498366878569295	-18.3525113511385	3.15201042983222e-75	1.50567186473027e-74	arylsulfatase D [Source:HGNC Symbol;Acc:HGNC:717]	protein_coding	48.88	2903972	2929349	5145	X	p22.33	ARSD		25377
ENSG00000006757	1392.43964162993	-0.933622784074033	0.0480953258105702	-19.4119234736288	6.11929019801187e-84	3.25779927963053e-83	patatin like phospholipase domain containing 4 [Source:HGNC Symbol;Acc:HGNC:24887]	protein_coding	40.45	7898247	7927739	3342	X	p22.31	PNPLA4		29492
ENSG00000006788	8.97163261927282	2.44406757981568	0.228596140226803	10.6916397511821	1.11384073776934e-26	2.50788034574484e-26	myosin heavy chain 13 [Source:HGNC Symbol;Acc:HGNC:7571]	protein_coding	45.88	10300865	10373130	5994	17	p13.1	MYH13		72265
ENSG00000006831	5175.10552819958	0.105174037807169	0.0393812731595409	2.67066118916698	0.00757020151104357	0.00896065795606565	adiponectin receptor 2 [Source:HGNC Symbol;Acc:HGNC:24041]	protein_coding	39.4	1688574	1788674	484	12	p13.33	ADIPOR2		100100
ENSG00000006837	54.2444497859536	0.58262285997011	0.0503232839075803	11.5776001629804	5.35234840069302e-31	1.30213729382377e-30	cyclin dependent kinase like 3 [Source:HGNC Symbol;Acc:HGNC:15483]	protein_coding	40.16	134286350	134371047	1417	5	q31.1	CDKL3		84697
ENSG00000007001	157.582822610513	-2.22862700169268	0.173351501155954	-12.8561159657206	7.94706134695968e-38	2.17869512547921e-37	uridine phosphorylase 2 [Source:HGNC Symbol;Acc:HGNC:23061]	protein_coding	40.24	157876702	158136154	2435	2	q24.1	UPP2		259452
ENSG00000007038	19.7005208092103	1.85884985821003	0.223408344668132	8.3204137292692	8.76567946064049e-17	1.60108825537836e-16	serine protease 21 [Source:HGNC Symbol;Acc:HGNC:9485]	protein_coding	55.65	2817180	2826304	1106	16	p13.3	PRSS21		9124
ENSG00000007047	2378.7378975521	0.584579533137972	0.0274965742630312	21.2600859854724	2.65928728257506e-100	1.73093681244868e-99	microtubule affinity regulating kinase 4 [Source:HGNC Symbol;Acc:HGNC:13538]	protein_coding	53.57	45079288	45305284	553	19	q13.32	MARK4		225996
ENSG00000007062	2387.00435206259	-2.92676768307737	0.269397498016057	-10.8641234778763	1.70855955121388e-27	3.91316807869408e-27	prominin 1 [Source:HGNC Symbol;Acc:HGNC:9454]	protein_coding	43.17	15963076	16084378	622	4	p15.32	PROM1		121302
ENSG00000007080	2768.35809019775	0.220686988138878	0.032547655960935	6.78042647383748	1.19821646033095e-11	1.92814939525886e-11	coiled-coil domain containing 124 [Source:HGNC Symbol;Acc:HGNC:25171]	protein_coding	55.84	17933015	17943991	987	19	p13.11	CCDC124		10976
ENSG00000007129	65.7317405588412	1.45810799193884	0.0945349622777036	15.4240077618642	1.12876650983305e-53	3.94837123411532e-53	CEA cell adhesion molecule 21 [Source:HGNC Symbol;Acc:HGNC:28834]	protein_coding	44.66	41549518	41586844	451	19	q13.2	CEACAM21		37326
ENSG00000007168	8948.60946228856	-0.159825663478465	0.030721180549748	-5.20245838924234	1.96669403271983e-07	2.78647900715487e-07	platelet activating factor acetylhydrolase 1b regulatory subunit 1 [Source:HGNC Symbol;Acc:HGNC:8574]	protein_coding	42.4	2593210	2685615	557	17	p13.3	PAFAH1B1		92405
ENSG00000007171	167.247925107738	-0.0591440731412794	0.115672802731308	-0.511304919953076	0.609137560469495	0.628423624752909	nitric oxide synthase 2 [Source:HGNC Symbol;Acc:HGNC:7873]	protein_coding	51.35	27756766	27800529	4206	17	q11.2	NOS2		43763
ENSG00000007174	110.655374919315	-0.620568427734029	0.144673401635073	-4.28944381427738	1.7912111882231e-05	2.36674407224951e-05	dynein axonemal heavy chain 9 [Source:HGNC Symbol;Acc:HGNC:2953]	protein_coding	42.62	11598470	11969748	1986	17	p12	DNAH9		371278
ENSG00000007202	7253.82413527733	-0.489784765142678	0.039145104041997	-12.512031252164	6.41622230992165e-36	1.70402683180194e-35	KIAA0100 [Source:HGNC Symbol;Acc:HGNC:28960]	protein_coding	46.75	28614446	28645454	7428	17	q11.2	KIAA0100		31008
ENSG00000007216	214.319738622901	-7.05162627213545	0.182655356754111	-38.6061837848439	0	0	solute carrier family 13 member 2 [Source:HGNC Symbol;Acc:HGNC:10917]	protein_coding	52.55	28473293	28497781	2855	17	q11.2	SLC13A2		24488
ENSG00000007237	1136.58184081325	0.674747050483624	0.0522404208359374	12.916187115006	3.64774483280467e-38	1.00924050131153e-37	growth arrest specific 7 [Source:HGNC Symbol;Acc:HGNC:4169]	protein_coding	47.97	9910606	10198606	8003	17	p13.1	GAS7		288000
ENSG00000007255	1202.50201940779	-0.724809008737311	0.039717318718168	-18.2491928491074	2.09988874330624e-74	9.89111600511766e-74	trafficking protein particle complex 6A [Source:HGNC Symbol;Acc:HGNC:23069]	protein_coding	56.86	45162928	45178237	805	19	q13.32	TRAPPC6A		15309
ENSG00000007264	280.327045426556	2.44850214952296	0.0998700189972722	24.5168887931206	9.75801438210778e-133	9.00701361652236e-132	megakaryocyte-associated tyrosine kinase [Source:HGNC Symbol;Acc:HGNC:6906]	protein_coding	54.4	3777970	3802129	1907	19	p13.3	MATK		24159
ENSG00000007312	879.727309733765	0.258770040106358	0.0569670090904205	4.54245438259936	5.56030311974255e-06	7.48772105593878e-06	CD79b molecule [Source:HGNC Symbol;Acc:HGNC:1699]	protein_coding	60.63	63928740	63932336	1246	17	q23.3	CD79B		3596
ENSG00000007314	219.152802691031	0.405415634365795	0.107596909786544	3.76791150573079	0.000164619034955357	0.000209528047707317	sodium voltage-gated channel alpha subunit 4 [Source:HGNC Symbol;Acc:HGNC:10591]	protein_coding	56.1	63938554	63972918	7805	17	q23.3	SCN4A		34364
ENSG00000007341	317.099155322348	-0.0823565341216171	0.0526487000043757	-1.56426529268097	0.11775527929401	0.129529210758128	suppression of tumorigenicity 7 like [Source:HGNC Symbol;Acc:HGNC:18441]	protein_coding	39.05	112523514	112620825	4348	1	p13.2	ST7L		97311
ENSG00000007350	16.9596504616369	-0.352330424549285	0.175610109563764	-2.00632199037125	0.0448219053024039	0.0507140470579397	transketolase like 1 [Source:HGNC Symbol;Acc:HGNC:11835]	protein_coding	48.27	154295795	154330350	2518	X	q28	TKTL1		34555
ENSG00000007372	235.663678066332	-0.433680508562276	0.0859696195539877	-5.04457866409343	4.54521812973745e-07	6.36150203478089e-07	paired box 6 [Source:HGNC Symbol;Acc:HGNC:8620]	protein_coding	49.68	31784779	31817961	6888	11	p13	PAX6		33182
ENSG00000007376	1746.90067561937	0.194145496047932	0.0291055584261212	6.67039241115173	2.55120345321289e-11	4.06224888973462e-11	RNA pseudouridine synthase domain containing 1 [Source:HGNC Symbol;Acc:HGNC:14173]	protein_coding	67.17	784974	788397	2159	16	p13.3	RPUSD1		3423
ENSG00000007384	1509.87612127156	0.509944704424735	0.0475285766675139	10.7292231364733	7.42174802220145e-27	1.67710214672417e-26	rhomboid 5 homolog 1 [Source:HGNC Symbol;Acc:HGNC:20561]	protein_coding	61.15	58059	76355	2992	16	p13.3	RHBDF1		18296
ENSG00000007392	1383.00105970447	0.952330808772773	0.0393423490737811	24.2062518175214	1.91183162199171e-129	1.71399401823533e-128	LUC7 like [Source:HGNC Symbol;Acc:HGNC:6723]	protein_coding	47.33	188969	229463	2737	16	p13.3	LUC7L		40494
ENSG00000007402	125.908710075557	-2.34294375351728	0.07813422409849	-29.9861396276739	1.48786581803848e-197	2.49159944574926e-196	calcium voltage-gated channel auxiliary subunit alpha2delta 2 [Source:HGNC Symbol;Acc:HGNC:1400]	protein_coding	56.51	50362613	50504244	5329	3	p21.31	CACNA2D2		141631
ENSG00000007516	705.670952925822	-1.47174381677781	0.0815455995387429	-18.0481083602625	8.16392525907006e-73	3.76887667649872e-72	BAI1 associated protein 3 [Source:HGNC Symbol;Acc:HGNC:948]	protein_coding	65.69	1333638	1349441	564	16	p13.3	BAIAP3		15803
ENSG00000007520	3370.53320514364	-0.055747911076667	0.0218874942579513	-2.54702116284577	0.01086468441435	0.01276065677415	TSR3 ribosome maturation factor [Source:HGNC Symbol;Acc:HGNC:14175]	protein_coding	62.41	1349240	1351878	1210	16	p13.3	TSR3		2638
ENSG00000007541	4028.25055297229	-0.914915103521633	0.0415017816278235	-22.0452006549101	1.06208668776048e-107	7.50630691737339e-107	phosphatidylinositol glycan anchor biosynthesis class Q [Source:HGNC Symbol;Acc:HGNC:14135]	protein_coding	64.34	566995	584109	603	16	p13.3	PIGQ		17114
ENSG00000007545	721.92116487506	0.305931416559044	0.0382821759506046	7.99148452151169	1.33323459243576e-15	2.36933498318422e-15	cramped chromatin regulator homolog 1 [Source:HGNC Symbol;Acc:HGNC:14122]	protein_coding	53.1	1612337	1677908	246	16	p13.3	CRAMP1		65571
ENSG00000007866	989.010621755446	-0.271012442043314	0.0381312825147177	-7.10735186886804	1.18290585104589e-12	1.95110929507233e-12	TEA domain transcription factor 3 [Source:HGNC Symbol;Acc:HGNC:11716]	protein_coding	56.75	35473597	35497079	2729	6	p21.31	TEAD3		23482
ENSG00000007908	220.497080702225	-2.15797852479279	0.164236122988054	-13.1394877419857	1.95546020081306e-39	5.52809280114869e-39	selectin E [Source:HGNC Symbol;Acc:HGNC:10718]	protein_coding	39.36	169722640	169764705	3389	1	q24.2	SELE		42065
ENSG00000007923	1832.52467507238	-1.1509370985084	0.0398001136329546	-28.9179349868846	7.10450826937736e-184	1.04804414261079e-182	DnaJ heat shock protein family (Hsp40) member C11 [Source:HGNC Symbol;Acc:HGNC:25570]	protein_coding	46.6	6634168	6701924	3014	1	p36.31	DNAJC11		67756
ENSG00000007933	779.868649970207	0.979333079277882	0.131625931298583	7.44027464509515	1.00476184466155e-13	1.70368552281326e-13	flavin containing dimethylaniline monoxygenase 3 [Source:HGNC Symbol;Acc:HGNC:3771]	protein_coding	36.5	171090901	171117819	2059	1	q24.3	FMO3		26918
ENSG00000007944	3223.23435837699	0.0139876547510487	0.0433984098094864	0.32230800189345	0.747219371697879	0.76210740066257	myosin regulatory light chain interacting protein [Source:HGNC Symbol;Acc:HGNC:21155]	protein_coding	40.25	16129086	16148248	3072	6	p22.3	MYLIP		19162
ENSG00000007952	30.3681176284957	-0.285840889052391	0.051734997507328	-5.52509718420113	3.29303278797974e-08	4.78903415043441e-08	NADPH oxidase 1 [Source:HGNC Symbol;Acc:HGNC:7889]	protein_coding	41.15	100843324	100874359	2543	X	q22.1	NOX1		31035
ENSG00000007968	101.369949976778	2.51786438555138	0.078056242251497	32.2570535414557	2.80152179013391e-228	6.1349924545888e-227	E2F transcription factor 2 [Source:HGNC Symbol;Acc:HGNC:3114]	protein_coding	51.65	23506438	23531233	5196	1	p36.12	E2F2		24795
ENSG00000008018	8302.91767231593	0.349254260043321	0.0354597510089503	9.84931507147827	6.90126628860666e-23	1.43831040412561e-22	proteasome 20S subunit beta 1 [Source:HGNC Symbol;Acc:HGNC:9537]	protein_coding	39.78	170535120	170553307	891	6	q27	PSMB1		18187
ENSG00000008056	106.167358395177	0.979521540170581	0.126174507605646	7.7632285535208	8.27942145903473e-15	1.44214439690593e-14	synapsin I [Source:HGNC Symbol;Acc:HGNC:11494]	protein_coding	47.76	47571901	47619857	3210	X	p11.23	SYN1		47956
ENSG00000008083	1317.84458132863	0.803323248575239	0.0319050189116413	25.1785855636063	6.87554634927337e-140	6.80301772010116e-139	jumonji and AT-rich interaction domain containing 2 [Source:HGNC Symbol;Acc:HGNC:6196]	protein_coding	43.92	15246069	15522042	6003	6	p22.3	JARID2		275973
ENSG00000008086	2069.80755116427	-0.134926763248836	0.0541883917358979	-2.48995696175001	0.0127758565050007	0.0149404600393952	cyclin dependent kinase like 5 [Source:HGNC Symbol;Acc:HGNC:11411]	protein_coding	40.21	18425583	18653629	3449	X	p22.13	CDKL5		228046
ENSG00000008118	184.580300833914	-1.13968796368716	0.128184010184069	-8.89103065234571	6.05446720546534e-19	1.15896943898886e-18	calcium/calmodulin dependent protein kinase IG [Source:HGNC Symbol;Acc:HGNC:14585]	protein_coding	47.01	209583714	209613939	3089	1	q32.2	CAMK1G		30225
ENSG00000008128	303.733854768213	0.345987543998737	0.0535419151815819	6.46199417457063	1.03332078046048e-10	1.61616349923202e-10	cyclin dependent kinase 11A [Source:HGNC Symbol;Acc:HGNC:1730]	protein_coding	52.05	1702379	1724357	2984	1	p36.33	CDK11A		21978
ENSG00000008130	2114.84037349295	-0.0311363976896379	0.0320447235110527	-0.971654434119193	0.331222492394364	0.35138254341549	NAD kinase [Source:HGNC Symbol;Acc:HGNC:29831]	protein_coding	53.7	1751232	1780457	3235	1	p36.33	NADK		29225
ENSG00000008196	223.284999280705	-8.32140491732595	0.129382927314079	-64.3160971085898	0	0	transcription factor AP-2 beta [Source:HGNC Symbol;Acc:HGNC:11743]	protein_coding	44.14	50818723	50847619	797	6	p12.3	TFAP2B		28896
ENSG00000008226	33.1754245685042	-0.405148553899682	0.106383727011165	-3.80836961894709	0.000139886071072655	0.000178678469403021	DLEC1 cilia and flagella associated protein [Source:HGNC Symbol;Acc:HGNC:2899]	protein_coding	48.5	38039205	38124025	3457	3	p22.2	DLEC1		84820
ENSG00000008256	1529.55315082277	-0.0333921548194555	0.0421645228800256	-0.791949073264012	0.428390371416684	0.449236820277791	cytohesin 3 [Source:HGNC Symbol;Acc:HGNC:9504]	protein_coding	44.78	6161776	6272644	4482	7	p22.1	CYTH3		110868
ENSG00000008277	1649.60244809225	-0.0452758460319027	0.0854826472113748	-0.529649554721301	0.596354929483322	0.616019570992798	ADAM metallopeptidase domain 22 [Source:HGNC Symbol;Acc:HGNC:201]	protein_coding	37.29	87934143	88202889	9334	7	q21.12	ADAM22		268746
ENSG00000008282	11527.9722109281	-0.558771197787586	0.0401727135326616	-13.9092221722411	5.56816875168535e-44	1.69140161612876e-43	synaptophysin like 1 [Source:HGNC Symbol;Acc:HGNC:11507]	protein_coding	38.18	106090505	106112576	2130	7	q22.3	SYPL1		22071
ENSG00000008283	4006.61259574989	-0.505821652723131	0.0410096730672713	-12.3342034912932	5.92721407839042e-35	1.54980507331681e-34	cytochrome b561 [Source:HGNC Symbol;Acc:HGNC:2571]	protein_coding	57.39	63432304	63446354	3007	17	q23.3	CYB561		14050
ENSG00000008294	9245.98279374643	0.276254778981649	0.0500095527679699	5.52404018215065	3.31291643914912e-08	4.81708737079505e-08	sperm associated antigen 9 [Source:HGNC Symbol;Acc:HGNC:14524]	protein_coding	40	50962174	51120868	8276	17	q21.33	SPAG9		158694
ENSG00000008300	101.902851601482	1.19909868915421	0.105336719920027	11.3834823228271	5.05404866624258e-30	1.21176193420683e-29	cadherin EGF LAG seven-pass G-type receptor 3 [Source:HGNC Symbol;Acc:HGNC:3230]	protein_coding	59.87	48636463	48662886	11933	3	p21.31	CELSR3		26423
ENSG00000008311	540.385207745609	-0.904761349345452	0.0643580136739042	-14.0582547175833	6.85561380505846e-45	2.10853004576732e-44	aminoadipate-semialdehyde synthase [Source:HGNC Symbol;Acc:HGNC:17366]	protein_coding	36.53	122064583	122144308	4519	7	q31.32	AASS		79725
ENSG00000008323	259.497285234622	0.0958412823846013	0.116253431437574	0.824416803869282	0.409702770091956	0.430223700917762	pleckstrin homology and RhoGEF domain containing G6 [Source:HGNC Symbol;Acc:HGNC:25562]	protein_coding	55.71	6310436	6328506	2881	12	p13.31	PLEKHG6		18070
ENSG00000008324	574.510320491825	-0.0862943091919833	0.027244411087498	-3.16741326926983	0.00153801579389185	0.00188059545531482	SS18 like 2 [Source:HGNC Symbol;Acc:HGNC:15593]	protein_coding	46.56	42581840	42596934	1047	3	p22.1	SS18L2		15094
ENSG00000008382	1319.58012310097	-0.0690965940097391	0.0356589008490242	-1.93770958623448	0.0526586637337213	0.059253320602392	MPN domain containing [Source:HGNC Symbol;Acc:HGNC:25934]	protein_coding	55.95	4343527	4360086	1567	19	p13.3	MPND		16559
ENSG00000008394	14673.5272888096	1.67005757161688	0.108046231146456	15.4568794662826	6.7804631239567e-54	2.38152759983648e-53	microsomal glutathione S-transferase 1 [Source:HGNC Symbol;Acc:HGNC:7061]	protein_coding	36.94	16347142	16609259	298	12	p12.3	MGST1		262117
ENSG00000008405	959.525618605218	-0.276073133454384	0.0673247788520869	-4.10061701147091	4.12050021088724e-05	5.38135669392895e-05	cryptochrome circadian regulator 1 [Source:HGNC Symbol;Acc:HGNC:2384]	protein_coding	37.55	106991364	107093549	2987	12	q23.3	CRY1		102185
ENSG00000008441	3551.85012376675	1.13312405979818	0.0794723953889354	14.2580836308344	3.99268748096775e-46	1.2493123747332e-45	nuclear factor I X [Source:HGNC Symbol;Acc:HGNC:7788]	protein_coding	55.31	12995475	13098796	6019	19	p13.13	NFIX		103321
ENSG00000008513	3992.29504142024	-0.130284593907483	0.0628227231149206	-2.0738450587243	0.0380937029319385	0.0432966671903458	ST3 beta-galactoside alpha-2,3-sialyltransferase 1 [Source:HGNC Symbol;Acc:HGNC:10862]	protein_coding	49.4	133454848	133571940	6951	8	q24.22	ST3GAL1		117092
ENSG00000008516	193.479629225682	2.08104005515704	0.0957008965079018	21.7452514144966	7.66117005797523e-105	5.29011942684102e-104	matrix metallopeptidase 25 [Source:HGNC Symbol;Acc:HGNC:14246]	protein_coding	58.87	3046062	3060726	4413	16	p13.3	MMP25		14664
ENSG00000008517	11400.1536789592	2.26903942399117	0.0669053587413038	33.9141657212337	4.11909487522556e-252	1.07288206324695e-250	interleukin 32 [Source:HGNC Symbol;Acc:HGNC:16830]	protein_coding	53.36	3065297	3082192	1105	16	p13.3	IL32		16895
ENSG00000008710	3702.4122828979	0.832925694331191	0.0520379064541051	16.0061338183501	1.15784572896175e-57	4.32015696570759e-57	polycystin 1, transient receptor potential channel interacting [Source:HGNC Symbol;Acc:HGNC:9008]	protein_coding	63.1	2088708	2135898	14140	16	p13.3	PKD1		47190
ENSG00000008735	120.120572845097	-0.448743866209501	0.139167214735612	-3.22449412429514	0.00126195446212038	0.00155028655135343	mitogen-activated protein kinase 8 interacting protein 2 [Source:HGNC Symbol;Acc:HGNC:6883]	protein_coding	62.89	50600793	50613981	5700	22	q13.33	MAPK8IP2		13188
ENSG00000008838	3254.13508599119	-0.0296132626093144	0.0236749257030933	-1.2508281115934	0.210997196232786	0.227589171980153	mediator complex subunit 24 [Source:HGNC Symbol;Acc:HGNC:22963]	protein_coding	50.63	40019097	40061215	3896	17	q21.1	MED24		42118
ENSG00000008853	1333.33284732194	-0.366455148953284	0.0491105773080497	-7.46183753154982	8.53240575501394e-14	1.44949066359518e-13	Rho related BTB domain containing 2 [Source:HGNC Symbol;Acc:HGNC:18756]	protein_coding	53.51	22987417	23020199	3505	8	p21.3	RHOBTB2		32782
ENSG00000008869	1838.10519604853	0.33563895708778	0.0392634971616436	8.54837142259617	1.2483742894788e-17	2.32442565638238e-17	HEAT repeat containing 5B [Source:HGNC Symbol;Acc:HGNC:29273]	protein_coding	38.6	36968383	37084372	433	2	p22.2	HEATR5B		115989
ENSG00000008952	19361.3997162091	0.0128437127820968	0.0472826858591604	0.271636700595944	0.785901377127068	0.798948856449125	SEC62 homolog, preprotein translocation factor [Source:HGNC Symbol;Acc:HGNC:11846]	protein_coding	36.6	169966635	169998373	363	3	q26.2	SEC62		31738
ENSG00000008988	29954.6347861091	1.04106029926376	0.0443113897382414	23.4941920218158	4.67628426695664e-122	3.8460245717134e-121	ribosomal protein S20 [Source:HGNC Symbol;Acc:HGNC:10405]	protein_coding	41.73	56067254	56074510	712	8	q12.1	RPS20		7256
ENSG00000009307	55400.2403910549	0.292453036651533	0.0514858266399464	5.68026301095895	1.34487776320816e-08	1.98033860831023e-08	cold shock domain containing E1 [Source:HGNC Symbol;Acc:HGNC:29905]	protein_coding	38.28	114716913	114758676	4006	1	p13.2	CSDE1		41763
ENSG00000009335	4046.82326015914	-0.134498850710524	0.033471659411857	-4.01829049033878	5.86218997813623e-05	7.61493409984122e-05	ubiquitin protein ligase E3C [Source:HGNC Symbol;Acc:HGNC:16803]	protein_coding	42.12	157138916	157269370	5214	7	q36.3	UBE3C		130454
ENSG00000009413	2235.96860735326	0.164286414452575	0.0449734951020171	3.65296079568445	0.000259233822922336	0.0003274373195735	REV3 like, DNA directed polymerase zeta catalytic subunit [Source:HGNC Symbol;Acc:HGNC:9968]	protein_coding	36.9	111299028	111483715	2518	6	q21	REV3L		184687
ENSG00000009694	1642.36936719986	2.99426297804671	0.116386041574789	25.7269938691283	5.83269688140126e-146	6.09055162770259e-145	teneurin transmembrane protein 1 [Source:HGNC Symbol;Acc:HGNC:8117]	protein_coding	37.17	124375903	124963817	12875	X	q25	TENM1		587914
ENSG00000009724	90.8234298612426	0.0043469606586329	0.0932981734172564	0.0465921303645682	0.962838304279711	0.965336865217601	mannan binding lectin serine peptidase 2 [Source:HGNC Symbol;Acc:HGNC:6902]	protein_coding	50.21	11026523	11047239	2455	1	p36.22	MASP2		20716
ENSG00000009765	149.80738153496	-4.23052697025421	0.177425891398552	-23.8439099102576	1.17121923179049e-125	1.00345166178798e-124	iodotyrosine deiodinase [Source:HGNC Symbol;Acc:HGNC:21071]	protein_coding	41.6	150368892	150405969	7513	6	q25.1	IYD		37077
ENSG00000009780	644.628171306389	-0.167111214849743	0.0444711878329724	-3.7577412026274	0.000171454069777344	0.000218090866996705	family with sequence similarity 76 member A [Source:HGNC Symbol;Acc:HGNC:28530]	protein_coding	43.38	27725961	27763116	3579	1	p35.3	FAM76A		37155
ENSG00000009790	417.486738134108	1.74440300758454	0.048427287161553	36.0210763358522	3.9138886412935e-284	1.31492072427059e-282	TRAF3 interacting protein 3 [Source:HGNC Symbol;Acc:HGNC:30766]	protein_coding	45.61	209756032	209782320	1854	1	q32.2	TRAF3IP3		26288
ENSG00000009830	1144.59876536046	-0.149117196662697	0.0409979606848009	-3.63718570806813	0.000275633206972373	0.000347745300073137	protein O-mannosyltransferase 2 [Source:HGNC Symbol;Acc:HGNC:19743]	protein_coding	47.08	77274956	77320883	2163	14	q24.3	POMT2		45927
ENSG00000009844	2440.45850422596	-0.152971745590139	0.0395356610532348	-3.86920925349299	0.0001091889021479	0.00014011928154638	vesicle trafficking 1 [Source:HGNC Symbol;Acc:HGNC:20954]	protein_coding	35.53	142147162	142224685	6991	6	q24.1	VTA1		77523
ENSG00000009950	1048.79638338143	0.779816139407302	0.123034154664666	6.33820861802741	2.32451947488082e-10	3.60611639759952e-10	MLX interacting protein like [Source:HGNC Symbol;Acc:HGNC:12744]	protein_coding	56.25	73593194	73624543	3079	7	q11.23	MLXIPL		31349
ENSG00000009954	5707.18928809892	0.409655827820536	0.0331694930943337	12.3503795085285	4.84821808614392e-35	1.26992792387179e-34	bromodomain adjacent to zinc finger domain 1B [Source:HGNC Symbol;Acc:HGNC:961]	protein_coding	43.19	73440406	73522293	6115	7	q11.23	BAZ1B		81887
ENSG00000010017	2520.05394917007	-0.124753801389397	0.0301940253183618	-4.13173798703583	3.60030673299239e-05	4.71070612451762e-05	RAN binding protein 9 [Source:HGNC Symbol;Acc:HGNC:13727]	protein_coding	37.08	13621498	13711835	3384	6	p23	RANBP9		90337
ENSG00000010030	392.811178663732	2.30769859747933	0.0899755052708127	25.6480760017241	4.44225818662158e-145	4.57970289671591e-144	ETS variant transcription factor 7 [Source:HGNC Symbol;Acc:HGNC:18160]	protein_coding	49.34	36354091	36387800	1530	6	p21.31	ETV7		33709
ENSG00000010072	493.762091130728	-0.197590953903187	0.0372962994444403	-5.29787021357267	1.17161192001748e-07	1.67180325590254e-07	SprT-like N-terminal domain [Source:HGNC Symbol;Acc:HGNC:25356]	protein_coding	41.57	231337104	231355023	3559	1	q42.2	SPRTN		17919
ENSG00000010165	1503.04142292799	-0.364598346260247	0.0319282063365225	-11.4193181545305	3.348506631861e-30	8.05630338409425e-30	eEF1A lysine and N-terminal methyltransferase [Source:HGNC Symbol;Acc:HGNC:24248]	protein_coding	43.61	171781660	171814023	759	1	q24.3	EEF1AKNMT		32363
ENSG00000010219	768.63486774094	0.601186332356932	0.034453464704841	17.4492271679272	3.48921728241083e-68	1.51186992901684e-67	dual specificity tyrosine phosphorylation regulated kinase 4 [Source:HGNC Symbol;Acc:HGNC:3095]	protein_coding	42.77	4562204	4615302	2068	12	p13.32	DYRK4		53098
ENSG00000010244	7156.5856514838	0.564710532462787	0.0244216313226551	23.123374724723	2.69477500781546e-118	2.14353500254027e-117	zinc finger protein 207 [Source:HGNC Symbol;Acc:HGNC:12998]	protein_coding	38.46	32350132	32381885	2283	17	q11.2	ZNF207		31753
ENSG00000010256	7598.47398730896	-1.4035185489885	0.0304558208500335	-46.0837537723748	0	0	ubiquinol-cytochrome c reductase core protein 1 [Source:HGNC Symbol;Acc:HGNC:12585]	protein_coding	53.04	48599002	48610976	955	3	p21.31	UQCRC1		11974
ENSG00000010270	2890.03011949457	0.565118788673219	0.0350007765088133	16.1458928927168	1.21379257276293e-58	4.58371237566302e-58	STARD3 N-terminal like [Source:HGNC Symbol;Acc:HGNC:19169]	protein_coding	38.39	38178245	38230670	1703	7	p14.1	STARD3NL		52425
ENSG00000010278	10479.6674529182	-0.992043973405719	0.0689992978204557	-14.3775952037531	7.15373482147179e-47	2.26195742299343e-46	CD9 molecule [Source:HGNC Symbol;Acc:HGNC:1709]	protein_coding	51.04	6199715	6238271	1566	12	p13.31	CD9		38556
ENSG00000010282	19.2570390553025	0.450603824076948	0.260339773486678	1.7308297462278	0.0834821347798316	0.0927217386086467	hedgehog acyltransferase like [Source:HGNC Symbol;Acc:HGNC:13242]	protein_coding	56.48	42692663	42702824	587	3	p22.1	HHATL		10161
ENSG00000010292	2314.40985158579	0.26054780972961	0.0297157209107121	8.76801241041695	1.81847794521616e-18	3.44684518362604e-18	non-SMC condensin I complex subunit D2 [Source:HGNC Symbol;Acc:HGNC:24305]	protein_coding	46.34	6493356	6531955	584	12	p13.31	NCAPD2		38599
ENSG00000010295	1371.37281191315	1.61837588636749	0.0343760631826074	47.0785696945747	0	0	intermediate filament family orphan 1 [Source:HGNC Symbol;Acc:HGNC:24970]	protein_coding	54.33	6538961	6556073	2571	12	p13.31	IFFO1		17112
ENSG00000010310	76.2572124935911	-0.0649431089563517	0.127579374065421	-0.50904081817371	0.610723613288713	0.629903950767033	gastric inhibitory polypeptide receptor [Source:HGNC Symbol;Acc:HGNC:4271]	protein_coding	54.94	45668221	45683722	3404	19	q13.32	GIPR		15501
ENSG00000010318	307.289602033782	-0.444304634555503	0.0382775013250373	-11.6074618032835	3.77660127503878e-31	9.2154750210608e-31	PHD finger protein 7 [Source:HGNC Symbol;Acc:HGNC:18458]	protein_coding	45.17	52410660	52423641	2127	3	p21.1	PHF7		12981
ENSG00000010319	2322.9336139704	-2.68663825214562	0.0941223611925835	-28.5441017214655	3.32475114348928e-179	4.68322368102436e-178	semaphorin 3G [Source:HGNC Symbol;Acc:HGNC:30400]	protein_coding	59.62	52433035	52445103	4993	3	p21.1	SEMA3G		12068
ENSG00000010322	3366.43539975794	-0.744706359321254	0.0285727746711436	-26.0634946340494	9.46020404602423e-150	1.01662735797904e-148	nischarin [Source:HGNC Symbol;Acc:HGNC:18006]	protein_coding	53.28	52455118	52493068	5173	3	p21.1	NISCH		37950
ENSG00000010327	8103.46790914221	1.79451644309813	0.0658205441582284	27.263774039671	1.14109881037944e-163	1.39118034530632e-162	stabilin 1 [Source:HGNC Symbol;Acc:HGNC:18628]	protein_coding	60.65	52495338	52524495	7928	3	p21.1	STAB1		29157
ENSG00000010361	1579.52986682562	-0.174438839864355	0.0425129753896581	-4.10319057336056	4.074913237371e-05	5.32310554683781e-05	fuzzy planar cell polarity protein [Source:HGNC Symbol;Acc:HGNC:26219]	protein_coding	52.28	49806866	49817376	1728	19	q13.33	FUZ		10510
ENSG00000010379	4998.73480697342	0.905972943292256	0.131632897082982	6.88257239161978	5.87812759762268e-12	9.54034572180669e-12	solute carrier family 6 member 13 [Source:HGNC Symbol;Acc:HGNC:11046]	protein_coding	47.19	220621	262873	2188	12	p13.33	SLC6A13		42252
ENSG00000010404	7769.49568695087	0.456648290354554	0.0427820657331193	10.6738251771944	1.34953768507839e-26	3.03477660972381e-26	iduronate 2-sulfatase [Source:HGNC Symbol;Acc:HGNC:5389]	protein_coding	45.34	149476988	149521096	7580	X	q28	IDS		44108
ENSG00000010438	15.5966977470787	-2.08556960959834	0.186459544902084	-11.1851051159303	4.82333551349341e-29	1.13563936995731e-28	serine protease 3 [Source:HGNC Symbol;Acc:HGNC:9486]	protein_coding	42.71	33750679	33799231	412	9	p13.3	PRSS3		48552
ENSG00000010539	578.863087261371	0.165310433054233	0.0296606401194784	5.57339397896782	2.49823714803354e-08	3.64853696347226e-08	zinc finger protein 200 [Source:HGNC Symbol;Acc:HGNC:12993]	protein_coding	43.67	3222325	3236221	3082	16	p13.3	ZNF200		13896
ENSG00000010610	4383.81055101361	1.88517120754787	0.0440628714572213	42.783666728985	0	0	CD4 molecule [Source:HGNC Symbol;Acc:HGNC:1678]	protein_coding	48.56	6786858	6820799	577	12	p13.31	CD4		33941
ENSG00000010626	963.994494659343	0.703716204235599	0.0472636368509578	14.8891674683164	3.87565363578475e-50	1.28767877862161e-49	leucine rich repeat containing 23 [Source:HGNC Symbol;Acc:HGNC:19138]	protein_coding	47.35	6873569	6914241	1387	12	p13.31	LRRC23		40672
ENSG00000010671	382.607564113515	2.64136313812961	0.0539872479997909	48.9256858978965	0	0	Bruton tyrosine kinase [Source:HGNC Symbol;Acc:HGNC:1133]	protein_coding	43.18	101349447	101390796	2417	X	q22.1	BTK		41349
ENSG00000010704	1548.57583387571	0.587530296305802	0.0479611971315205	12.2501174166829	1.67752868978308e-34	4.34566699379152e-34	homeostatic iron regulator [Source:HGNC Symbol;Acc:HGNC:4886]	protein_coding	44.85	26087281	26098343	809	6	p22.2	HFE		11062
ENSG00000010803	4198.33678169696	0.943363358117235	0.0428268782484902	22.0273668476056	1.57464898070759e-107	1.11143231883175e-106	Scm polycomb group protein homolog 1 [Source:HGNC Symbol;Acc:HGNC:19003]	protein_coding	39.5	41027200	41242154	3275	1	p34.2	SCMH1		214954
ENSG00000010810	4293.9609553102	1.31926682604101	0.047493904138598	27.7776032518002	8.08921220785441e-170	1.04675954144221e-168	FYN proto-oncogene, Src family tyrosine kinase [Source:HGNC Symbol;Acc:HGNC:4037]	protein_coding	42.42	111660332	111873452	3234	6	q21	FYN		213120
ENSG00000010818	3538.27115374643	0.279974394198848	0.049306079525216	5.67829356734121	1.36045085554668e-08	2.00290655352531e-08	HIVEP zinc finger 2 [Source:HGNC Symbol;Acc:HGNC:4921]	protein_coding	38.72	142751469	142956698	9697	6	q24.2	HIVEP2		205229
ENSG00000010932	1905.92893849149	-0.0411793807287061	0.123584987209449	-0.333206982972102	0.738978047385819	0.754365675322703	flavin containing dimethylaniline monoxygenase 1 [Source:HGNC Symbol;Acc:HGNC:3769]	protein_coding	40.91	171248471	171285978	2152	1	q24.3	FMO1		37507
ENSG00000011007	2725.35392912506	-0.280522609648679	0.0295150763328632	-9.50438367446587	2.01236104232903e-21	4.06454849811715e-21	elongin A [Source:HGNC Symbol;Acc:HGNC:11620]	protein_coding	45.7	23743155	23762059	5154	1	p36.11	ELOA		18904
ENSG00000011009	4420.74239528191	-0.661184170198802	0.0277720534901523	-23.8075362498222	2.79042906014186e-125	2.37567116258772e-124	lysophospholipase 2 [Source:HGNC Symbol;Acc:HGNC:6738]	protein_coding	62.28	23791145	23795539	1635	1	p36.11	LYPLA2		4394
ENSG00000011021	1376.69932058566	0.0527937496029296	0.0375592367458928	1.40561295108593	0.159839088170564	0.174074421727768	chloride voltage-gated channel 6 [Source:HGNC Symbol;Acc:HGNC:2024]	protein_coding	48.13	11806096	11848079	5589	1	p36.22	CLCN6		41983
ENSG00000011028	2630.43533619143	-0.307356270409969	0.0783194867987703	-3.92439076113551	8.69495027094843e-05	0.000112129824403306	mannose receptor C type 2 [Source:HGNC Symbol;Acc:HGNC:16875]	protein_coding	52.16	62627670	62693597	5719	17	q23.2	MRC2		65927
ENSG00000011052	38.2074528067727	0.604473855521289	0.106548027457949	5.67325242843986	1.40111533255479e-08	2.0618389862489e-08	NME1-NME2 readthrough [Source:HGNC Symbol;Acc:HGNC:33531]	protein_coding	48.86	51153590	51171744	1021	17	q21.33	NME1-NME2		18154
ENSG00000011105	12907.8672883812	0.388999782686377	0.0528061659855206	7.36655985956338	1.75087345573082e-13	2.95030358942306e-13	tetraspanin 9 [Source:HGNC Symbol;Acc:HGNC:21640]	protein_coding	52.13	3077355	3286564	570	12	p13.33	TSPAN9		209209
ENSG00000011114	2824.81758419221	-0.094780664348658	0.0434503642427554	-2.18135488621274	0.0291571777051819	0.0333850919151839	BTB domain containing 7 [Source:HGNC Symbol;Acc:HGNC:18269]	protein_coding	40.08	93237550	93333092	6822	14	q32.12	BTBD7		95542
ENSG00000011132	1066.08669538175	0.512043090698932	0.0301068165902561	17.0075467515437	7.21983075503782e-65	2.98715435140231e-64	amyloid beta precursor protein binding family A member 3 [Source:HGNC Symbol;Acc:HGNC:580]	protein_coding	56.61	3750772	3761692	1779	19	p13.3	APBA3		10920
ENSG00000011143	947.431514478521	-0.0410832421054238	0.0301944510517982	-1.36062225588887	0.173633094588647	0.18861589408823	MKS transition zone complex subunit 1 [Source:HGNC Symbol;Acc:HGNC:7121]	protein_coding	47.45	58205441	58219605	2633	17	q22	MKS1		14164
ENSG00000011198	491.831387728971	-1.25148272859989	0.0461175002493177	-27.1368292260899	3.62189839813152e-162	4.34066065779026e-161	abhydrolase domain containing 5, lysophosphatidic acid acyltransferase [Source:HGNC Symbol;Acc:HGNC:21396]	protein_coding	40.26	43690108	43734371	2225	3	p21.33	ABHD5		44263
ENSG00000011201	611.225647031309	1.51799000740949	0.0773233986860559	19.631703122269	8.28891497204188e-86	4.52115036138903e-85	anosmin 1 [Source:HGNC Symbol;Acc:HGNC:6211]	protein_coding	39.59	8528874	8732137	6265	X	p22.31	ANOS1		203263
ENSG00000011243	1798.06010005344	0.348793340194683	0.0334865183832547	10.4159332482024	2.09730378523949e-25	4.60277908075212e-25	A-kinase anchoring protein 8 like [Source:HGNC Symbol;Acc:HGNC:29857]	protein_coding	48.86	15380050	15419141	2078	19	p13.12	AKAP8L		39091
ENSG00000011258	1040.07719567881	0.354114657969686	0.0368185695184604	9.6178277049068	6.72360562063684e-22	1.3722041052204e-21	mbt domain containing 1 [Source:HGNC Symbol;Acc:HGNC:19866]	protein_coding	39.5	51177425	51260163	5365	17	q21.33	MBTD1		82738
ENSG00000011260	1415.829376061	-0.0739189511677701	0.0344616290297973	-2.14496392796336	0.0319557312046472	0.0364864656809604	UTP18 small subunit processome component [Source:HGNC Symbol;Acc:HGNC:24274]	protein_coding	40.36	51260546	51297936	1876	17	q21.33	UTP18		37390
ENSG00000011275	2498.6192458105	0.255687969767289	0.0309413880819052	8.26362311511222	1.41316307757956e-16	2.5719377815033e-16	ring finger protein 216 [Source:HGNC Symbol;Acc:HGNC:21698]	protein_coding	45.52	5620047	5781696	5639	7	p22.1	RNF216		161649
ENSG00000011295	2729.17419067107	-0.574919679770289	0.0332797826422438	-17.2753435907515	7.21425089353882e-67	3.07017176106621e-66	tetratricopeptide repeat domain 19 [Source:HGNC Symbol;Acc:HGNC:26006]	protein_coding	40.8	15999784	16045015	3050	17	p12	TTC19		45231
ENSG00000011304	15919.1154255226	0.126036920069758	0.0234423448016152	5.37646387920518	7.59629297902422e-08	1.09151727769969e-07	polypyrimidine tract binding protein 1 [Source:HGNC Symbol;Acc:HGNC:9583]	protein_coding	61.17	797075	812327	3691	19	p13.3	PTBP1		15252
ENSG00000011332	15.6241698073549	0.768657174327751	0.117599996775402	6.53620064119362	6.31012512781273e-11	9.93734476407387e-11	double PHD fingers 1 [Source:HGNC Symbol;Acc:HGNC:20225]	protein_coding	57.15	38211006	38229714	2227	19	q13.2	DPF1		18708
ENSG00000011347	256.124227256575	-4.6519115163249	0.140615663899268	-33.0824560175413	5.31359246391507e-240	1.26799507223456e-238	synaptotagmin 7 [Source:HGNC Symbol;Acc:HGNC:11514]	protein_coding	57.18	61513714	61581148	4854	11	q12.2	SYT7		67434
ENSG00000011376	705.248069521904	-1.88298279970125	0.0451641228759558	-41.6920041793549	0	0	leucyl-tRNA synthetase 2, mitochondrial [Source:HGNC Symbol;Acc:HGNC:17095]	protein_coding	42.34	45388561	45554726	10049	3	p21.31	LARS2		166165
ENSG00000011405	4719.08335628241	-0.608168080477612	0.0352503542411896	-17.2528218104253	1.06565227953081e-66	4.52442164833766e-66	phosphatidylinositol-4-phosphate 3-kinase catalytic subunit type 2 alpha [Source:HGNC Symbol;Acc:HGNC:8971]	protein_coding	39.84	17077730	17207983	1593	11	p15.1	PIK3C2A		130253
ENSG00000011422	1027.26277158056	1.44089838527501	0.0670992558870761	21.4741335984403	2.71739905987963e-102	1.817610657241e-101	plasminogen activator, urokinase receptor [Source:HGNC Symbol;Acc:HGNC:9053]	protein_coding	49.94	43646095	43670547	1254	19	q13.31	PLAUR		24452
ENSG00000011426	327.913122851555	2.51375493696478	0.0843522797814907	29.8006757313081	3.82864448096743e-195	6.26284415248573e-194	anillin actin binding protein [Source:HGNC Symbol;Acc:HGNC:14082]	protein_coding	37.87	36389821	36453791	4731	7	p14.2	ANLN		63970
ENSG00000011451	2832.40200947363	0.0403996645316679	0.0320599574699782	1.26012845056015	0.207623028438436	0.224128451468235	WIZ zinc finger [Source:HGNC Symbol;Acc:HGNC:30917]	protein_coding	58.15	15419978	15449956	6356	19	p13.12	WIZ		29978
ENSG00000011454	2990.1704309662	-0.1013467320045	0.0334368560506785	-3.03098867461983	0.002437543906502	0.0029564261133723	RAB GTPase activating protein 1 [Source:HGNC Symbol;Acc:HGNC:17155]	protein_coding	38.49	122940833	123104866	3897	9	q33.2	RABGAP1		164033
ENSG00000011465	6806.08723989259	-3.81732400326419	0.149636276213852	-25.5106856428897	1.50036412341074e-143	1.5292970245343e-142	decorin [Source:HGNC Symbol;Acc:HGNC:2705]	protein_coding	34.9	91140484	91183217	6850	12	q21.33	DCN		42733
ENSG00000011478	733.119165724726	0.457302517256874	0.0406969913166928	11.2367647450464	2.69063050974391e-29	6.35899523472392e-29	glutaminyl-peptide cyclotransferase like [Source:HGNC Symbol;Acc:HGNC:25952]	protein_coding	52.54	45692403	45703989	1533	19	q13.32	QPCTL		11586
ENSG00000011485	2722.59614222791	-0.17980405819032	0.023900781503601	-7.52293635935001	5.35594982046869e-14	9.13986725594126e-14	protein phosphatase 5 catalytic subunit [Source:HGNC Symbol;Acc:HGNC:9322]	protein_coding	50.7	46347087	46392981	2139	19	q13.32	PPP5C		45894
ENSG00000011523	2171.09223564249	-0.305992687653151	0.0296128569730829	-10.3331025416186	4.99193416773992e-25	1.08672009310324e-24	centrosomal protein 68 [Source:HGNC Symbol;Acc:HGNC:29076]	protein_coding	47.81	65056366	65087004	550	2	p14	CEP68		30638
ENSG00000011566	3004.59417519589	-0.678656962345377	0.0426502977932245	-15.9121271704975	5.22090424622974e-57	1.92939223875131e-56	mitogen-activated protein kinase kinase kinase kinase 3 [Source:HGNC Symbol;Acc:HGNC:6865]	protein_coding	36.89	39249266	39437301	4335	2	p22.1	MAP4K3		188035
ENSG00000011590	56.1488528627432	1.20889700926577	0.104165545478326	11.6055362040734	3.86258816343345e-31	9.41963001623604e-31	zinc finger and BTB domain containing 32 [Source:HGNC Symbol;Acc:HGNC:16763]	protein_coding	52.47	35704558	35717038	2037	19	q13.12	ZBTB32		12480
ENSG00000011600	4198.03044366488	1.78478928223031	0.031752204328036	56.2099331369699	0	0	transmembrane immune signaling adaptor TYROBP [Source:HGNC Symbol;Acc:HGNC:12449]	protein_coding	51.45	35904401	35908295	541	19	q13.12	TYROBP		3894
ENSG00000011638	3054.86975186657	0.677355428754755	0.0552772885318421	12.2537745020646	1.60355115288293e-34	4.15469017369172e-34	transmembrane protein 159 [Source:HGNC Symbol;Acc:HGNC:30136]	protein_coding	43.7	21158377	21180616	1593	16	p12.3	TMEM159		22239
ENSG00000011677	11.8431374794839	0.609683262439699	0.204491286378912	2.98146328499292	0.00286874442982721	0.00346804794252869	gamma-aminobutyric acid type A receptor subunit alpha3 [Source:HGNC Symbol;Acc:HGNC:4077]	protein_coding	37.36	152166234	152451315	3669	X	q28	GABRA3		285081
ENSG00000012048	221.685558402754	1.13291767612988	0.0534466526307318	21.1971680239233	1.01418548362275e-99	6.54621632567479e-99	BRCA1 DNA repair associated [Source:HGNC Symbol;Acc:HGNC:1100]	protein_coding	44.09	43044295	43170245	3668	17	q21.31	BRCA1		125950
ENSG00000012061	2507.2763172742	0.607513189133698	0.0299161925964612	20.3071693423167	1.1112709435525e-91	6.53591649185442e-91	ERCC excision repair 1, endonuclease non-catalytic subunit [Source:HGNC Symbol;Acc:HGNC:3433]	protein_coding	52.1	45407334	45478828	3379	19	q13.32	ERCC1		71494
ENSG00000012124	237.191590125413	0.64052984073093	0.124483850915896	5.14548542656897	2.66829917049241e-07	3.76246877299099e-07	CD22 molecule [Source:HGNC Symbol;Acc:HGNC:1643]	protein_coding	50.24	35319261	35347361	554	19	q13.12	CD22		28100
ENSG00000012171	2010.35838010274	-1.85474490258163	0.0844723328065129	-21.9568329766623	7.45149308893713e-107	5.22990390805289e-106	semaphorin 3B [Source:HGNC Symbol;Acc:HGNC:10724]	protein_coding	60.71	50267558	50277546	934	3	p21.31	SEMA3B		9988
ENSG00000012174	1565.34422518123	0.00407378597702809	0.0465073478603503	0.087594459036035	0.930199006300791	0.935728729426746	membrane bound transcription factor peptidase, site 2 [Source:HGNC Symbol;Acc:HGNC:15455]	protein_coding	38.5	21839617	21885423	1862	X	p22.12	MBTPS2		45806
ENSG00000012211	538.678105503957	0.281460722311339	0.0411653901105661	6.83731458770009	8.0691420096595e-12	1.3050729332278e-11	prickle planar cell polarity protein 3 [Source:HGNC Symbol;Acc:HGNC:6645]	protein_coding	55.64	49174802	49186528	2795	X	p11.23	PRICKLE3		11726
ENSG00000012223	1554.24319938176	-0.694079762580992	0.255879467714643	-2.71252620923469	0.00667725007710203	0.00792566286307765	lactotransferrin [Source:HGNC Symbol;Acc:HGNC:6720]	protein_coding	46.95	46435645	46485234	2721	3	p21.31	LTF		49589
ENSG00000012232	2322.30008897007	-0.0445210438662247	0.0500661359859809	-0.889244655882594	0.373871608047268	0.394461286331796	exostosin like glycosyltransferase 3 [Source:HGNC Symbol;Acc:HGNC:3518]	protein_coding	44.36	28600469	28755599	548	8	p21.1	EXTL3		155130
ENSG00000012504	2104.76521189625	1.16538127487408	0.109590861164485	10.6339275236186	2.0719877059584e-26	4.6458676944296e-26	nuclear receptor subfamily 1 group H member 4 [Source:HGNC Symbol;Acc:HGNC:7967]	protein_coding	39.74	100473708	100564414	2884	12	q23.1	NR1H4		90706
ENSG00000012660	4771.26438267335	1.2204080629282	0.0495792053518243	24.615321166766	8.65883625514846e-134	8.08440367734718e-133	ELOVL fatty acid elongase 5 [Source:HGNC Symbol;Acc:HGNC:21308]	protein_coding	41.88	53267398	53349179	2765	6	p12.1	ELOVL5		81781
ENSG00000012779	1763.41368127681	2.54579005741362	0.0865119326522497	29.4270394772809	2.4768427651956e-190	3.86087680603545e-189	arachidonate 5-lipoxygenase [Source:HGNC Symbol;Acc:HGNC:435]	protein_coding	47.73	45374176	45446119	2519	10	q11.21	ALOX5		71943
ENSG00000012817	181.016516551342	-0.871857677413527	0.123850973712599	-7.03957063298274	1.92833113440629e-12	3.16454584526809e-12	lysine demethylase 5D [Source:HGNC Symbol;Acc:HGNC:11115]	protein_coding	38.66	19703865	19744939	5501	Y	q11.223	KDM5D		41074
ENSG00000012822	6526.05456104408	-0.345960830012816	0.0329600207973288	-10.4963777826516	8.97585592112332e-26	1.98434896501455e-25	calcium binding and coiled-coil domain 1 [Source:HGNC Symbol;Acc:HGNC:29306]	protein_coding	49.2	53708517	53727745	5866	12	q13.13	CALCOCO1		19228
ENSG00000012963	3147.96615581561	0.0333543057807964	0.0301937218265327	1.10467685873314	0.269299634192874	0.28806362320684	ubiquitin protein ligase E3 component n-recognin 7 [Source:HGNC Symbol;Acc:HGNC:20344]	protein_coding	43.11	93207241	93229215	587	14	q32.12	UBR7		21974
ENSG00000012983	2114.71809265978	0.43714492317651	0.0375834911358865	11.631301669022	2.85707268368525e-31	6.99271771314638e-31	mitogen-activated protein kinase kinase kinase kinase 5 [Source:HGNC Symbol;Acc:HGNC:6867]	protein_coding	37.27	50418501	50561126	4812	14	q22.1	MAP4K5		142625
ENSG00000013016	1871.83697827473	-1.08218911681867	0.0687494865802259	-15.7410501612376	7.9119629361933e-56	2.87477435211842e-55	EH domain containing 3 [Source:HGNC Symbol;Acc:HGNC:3244]	protein_coding	50.24	31234152	31269451	4825	2	p23.1	EHD3		35299
ENSG00000013275	4350.42337169048	-0.197614795433129	0.0256114146552348	-7.71588754831775	1.20143205795173e-14	2.08264480337386e-14	proteasome 26S subunit, ATPase 4 [Source:HGNC Symbol;Acc:HGNC:9551]	protein_coding	49.94	39971165	39981764	1754	19	q13.2	PSMC4		10599
ENSG00000013288	3685.91181768788	-0.206047985540971	0.0463814215273866	-4.44246809941577	8.89328218834925e-06	1.18892148682109e-05	mannosidase alpha class 2B member 2 [Source:HGNC Symbol;Acc:HGNC:29623]	protein_coding	54.58	6575189	6623362	5129	4	p16.1	MAN2B2		48173
ENSG00000013293	5.46791813075394	-2.55537576773524	0.134213560213786	-19.0396243394844	8.01000665202109e-81	4.09638758091227e-80	solute carrier family 7 member 14 [Source:HGNC Symbol;Acc:HGNC:29326]	protein_coding	42.15	170459548	170586075	10140	3	q26.2	SLC7A14		126527
ENSG00000013297	123.013897819622	-3.04973258791163	0.148292599104531	-20.5656425629297	5.5756448252581e-94	3.35593429449048e-93	claudin 11 [Source:HGNC Symbol;Acc:HGNC:8514]	protein_coding	43.14	170418868	170454733	2758	3	q26.2	CLDN11		35865
ENSG00000013306	8035.62849302816	-0.829362912874735	0.0275039791318911	-30.154288181272	9.4239609460449e-200	1.62856884208169e-198	solute carrier family 25 member 39 [Source:HGNC Symbol;Acc:HGNC:24279]	protein_coding	61.11	44319625	44324870	1607	17	q21.31	SLC25A39		5245
ENSG00000013364	15715.578808436	0.873477598101446	0.0470773559841207	18.5540920861416	7.55734429566537e-77	3.67715220047262e-76	major vault protein [Source:HGNC Symbol;Acc:HGNC:7531]	protein_coding	52.54	29820394	29848039	854	16	p11.2	MVP		27645
ENSG00000013374	4169.7408460623	0.179886519698746	0.0298552573108256	6.02528786893149	1.68808893183889e-09	2.55623545137641e-09	negative regulator of ubiquitin like proteins 1 [Source:HGNC Symbol;Acc:HGNC:17623]	protein_coding	44.89	151341772	151378449	3107	7	q36.1	NUB1		36677
ENSG00000013375	1976.84286549634	0.780209251751283	0.0402763422162672	19.3714028836552	1.34541332240772e-83	7.14866469636873e-83	phosphoglucomutase 3 [Source:HGNC Symbol;Acc:HGNC:8907]	protein_coding	38.66	83161150	83193936	605	6	q14.1	PGM3		32786
ENSG00000013392	891.250313285418	-0.0484487823628981	0.0341998956309917	-1.41663538642481	0.156589557010489	0.170672940731409	RWD domain containing 2A [Source:HGNC Symbol;Acc:HGNC:21385]	protein_coding	44.9	83193357	83198935	3769	6	q14.1	RWDD2A		5578
ENSG00000013441	4758.38551586643	0.933889374817165	0.0526383725231238	17.7416080713155	2.00124988706402e-70	8.9215060212604e-70	CDC like kinase 1 [Source:HGNC Symbol;Acc:HGNC:2068]	protein_coding	41.85	200853009	200864744	1847	2	q33.1	CLK1		11735
ENSG00000013503	411.425212173281	-1.30057943159464	0.0401816399883059	-32.3675049593086	7.86941840238614e-230	1.74927469062356e-228	RNA polymerase III subunit B [Source:HGNC Symbol;Acc:HGNC:30348]	protein_coding	39.73	106357748	106510198	4183	12	q23.3	POLR3B		152450
ENSG00000013523	1246.11555889397	-0.307943494724046	0.0434723245907287	-7.08366754304464	1.40388476900697e-12	2.31089857442444e-12	angel homolog 1 [Source:HGNC Symbol;Acc:HGNC:19961]	protein_coding	44.47	76786009	76826246	5287	14	q24.3	ANGEL1		40237
ENSG00000013561	4087.1319898345	-0.0475823070345598	0.0341444351861866	-1.39355964669199	0.163450621378241	0.17790014307497	ring finger protein 14 [Source:HGNC Symbol;Acc:HGNC:10058]	protein_coding	42.05	141958328	141990292	938	5	q31.3	RNF14		31964
ENSG00000013563	1789.25231346758	0.081596588166479	0.0373923194017168	2.18217509563562	0.0290966125811518	0.0333180955722497	deoxyribonuclease 1 like 1 [Source:HGNC Symbol;Acc:HGNC:2957]	protein_coding	54.46	154401236	154412112	2610	X	q28	DNASE1L1		10876
ENSG00000013573	844.660964711058	1.09630028898486	0.0813820143210561	13.4710390020565	2.31584072176564e-41	6.74549405709767e-41	DEAD/H-box helicase 11 [Source:HGNC Symbol;Acc:HGNC:2736]	protein_coding	52.26	31073860	31104799	3920	12	p11.21	DDX11		30939
ENSG00000013583	2633.12236784939	-0.458160440683949	0.0389131788415608	-11.7739145020611	5.31974733460344e-32	1.32033557660768e-31	heme binding protein 1 [Source:HGNC Symbol;Acc:HGNC:17176]	protein_coding	43.51	12974870	13000265	1159	12	p13.1	HEBP1		25395
ENSG00000013588	743.960066492426	-2.63601074292759	0.126471657161141	-20.8426994798446	1.77539724623689e-96	1.09583001577352e-95	G protein-coupled receptor class C group 5 member A [Source:HGNC Symbol;Acc:HGNC:9836]	protein_coding	46.32	12891559	12917937	1740	12	p13.1	GPRC5A		26378
ENSG00000013619	236.610682471418	0.755614876292124	0.0929357379595445	8.13050924092353	4.27490713369814e-16	7.68886256467742e-16	mastermind like domain containing 1 [Source:HGNC Symbol;Acc:HGNC:2568]	protein_coding	44.08	150361422	150514178	699	X	q28	MAMLD1		152756
ENSG00000013725	482.759797097202	2.50996604965189	0.0608672275163084	41.236740230683	0	0	CD6 molecule [Source:HGNC Symbol;Acc:HGNC:1691]	protein_coding	49.93	60971680	61020377	3252	11	q12.2	CD6		48697
ENSG00000013810	863.937198005396	1.24786039373311	0.0387656681667983	32.1898332401727	2.44912132229481e-227	5.30599355098503e-226	transforming acidic coiled-coil containing protein 3 [Source:HGNC Symbol;Acc:HGNC:11524]	protein_coding	56.92	1712858	1745171	914	4	p16.3	TACC3		32313
ENSG00000014123	3650.08373548722	0.0812228129294681	0.0369054299328797	2.20083638307937	0.0277476088967396	0.0318137814998511	UFM1 specific ligase 1 [Source:HGNC Symbol;Acc:HGNC:23039]	protein_coding	33.38	96521595	96555276	458	6	q16.1	UFL1		33681
ENSG00000014138	624.823489681761	0.0950109482404521	0.038467211153381	2.46992036572689	0.0135143132929628	0.0157858308238488	DNA polymerase alpha 2, accessory subunit [Source:HGNC Symbol;Acc:HGNC:30073]	protein_coding	47.81	65261920	65305589	3544	11	q13.1	POLA2		43669
ENSG00000014164	1034.10272309894	0.907268137596815	0.0437535167026476	20.7358906430924	1.64383794631888e-95	1.00393520342177e-94	zinc finger CCCH-type containing 3 [Source:HGNC Symbol;Acc:HGNC:28972]	protein_coding	58.38	143437659	143541447	3270	8	q24.3	ZC3H3		103788
ENSG00000014216	7776.73431509626	-0.214779045538518	0.0274819266711545	-7.81528340820274	5.48394998117477e-15	9.59233117867016e-15	calpain 1 [Source:HGNC Symbol;Acc:HGNC:1476]	protein_coding	51.18	65180566	65212006	571	11	q13.1	CAPN1		31440
ENSG00000014257	339.790745280397	-6.31550004291805	0.109329772752292	-57.7656011160568	0	0	acid phosphatase 3 [Source:HGNC Symbol;Acc:HGNC:125]	protein_coding	40.39	132317369	132368298	3174	3	q22.1	ACP3		50929
ENSG00000014641	9774.67296091241	-0.847262754039702	0.0387945944477018	-21.8397115913115	9.73679186195937e-106	6.77234983043355e-105	malate dehydrogenase 1 [Source:HGNC Symbol;Acc:HGNC:6970]	protein_coding	38.05	63588609	63607197	893	2	p15	MDH1		18588
ENSG00000014824	7158.69719650571	-1.13107169011705	0.041177637334605	-27.4681055866824	4.223124536676e-166	5.25526394606146e-165	solute carrier family 30 member 9 [Source:HGNC Symbol;Acc:HGNC:1329]	protein_coding	36.97	41990502	42090461	6164	4	p13	SLC30A9		99959
ENSG00000014914	3067.00674241517	1.02507228155514	0.0514250795267045	19.9333144642554	2.09235562913588e-88	1.18219550118343e-87	myotubularin related protein 11 [Source:HGNC Symbol;Acc:HGNC:24307]	protein_coding	49.97	149928651	149936879	1928	1	q21.2	MTMR11		8228
ENSG00000014919	3468.72061640241	-0.36120473579302	0.0339496474951773	-10.6394252206692	1.95330549224944e-26	4.38217727398476e-26	cytochrome c oxidase assembly homolog COX15 [Source:HGNC Symbol;Acc:HGNC:2263]	protein_coding	42.22	99710868	99732127	2788	10	q24.2	COX15		21259
ENSG00000015133	927.853227922644	-0.294808577523336	0.0578940799374518	-5.09220593611375	3.53921378890828e-07	4.97408818228085e-07	coiled-coil domain containing 88C [Source:HGNC Symbol;Acc:HGNC:19967]	protein_coding	51.25	91271323	91417844	3617	14	q32.12	CCDC88C		146521
ENSG00000015153	809.643991282128	0.803663720530866	0.0439163550914142	18.2998729939677	8.29420085496711e-75	3.93653106971487e-74	YY1 associated factor 2 [Source:HGNC Symbol;Acc:HGNC:17363]	protein_coding	39.02	42157104	42238349	4156	12	q12	YAF2		81245
ENSG00000015171	5105.48988155985	-0.730208561753842	0.0361005911541346	-20.2270527547915	5.65856401646844e-91	3.29581903428692e-90	zinc finger MYND-type containing 11 [Source:HGNC Symbol;Acc:HGNC:16966]	protein_coding	37.8	134465	254637	762	10	p15.3	ZMYND11		120172
ENSG00000015285	1040.86349117079	1.7677569534054	0.032140509159329	55.0009007213346	0	0	WASP actin nucleation promoting factor [Source:HGNC Symbol;Acc:HGNC:12731]	protein_coding	50.82	48676596	48691427	933	X	p11.23	WAS		14831
ENSG00000015413	931.036795764743	-4.21025738294004	0.233488795789984	-18.0319461098555	1.09373442874039e-72	5.03776002701402e-72	dipeptidase 1 [Source:HGNC Symbol;Acc:HGNC:3002]	protein_coding	59.08	89613308	89638456	525	16	q24.3	DPEP1		25148
ENSG00000015475	1220.01861597309	1.10615943291218	0.0404736452717021	27.3303633879891	1.84863922439781e-164	2.26912773784442e-163	BH3 interacting domain death agonist [Source:HGNC Symbol;Acc:HGNC:1050]	protein_coding	52.51	17734138	17774770	2495	22	q11.21	BID		40632
ENSG00000015479	208.464904989226	0.457767301110355	0.0640748966022374	7.14425345002227	9.04863098934091e-13	1.49691237704185e-12	matrin 3 [Source:HGNC Symbol;Acc:HGNC:6912]	protein_coding	38.77	139293674	139331677	575	5	q31.2	MATR3		38003
ENSG00000015520	73.6994017305441	-0.114408020012191	0.254474473091034	-0.449585448090363	0.653009382731524	0.671124406459208	NPC1 like intracellular cholesterol transporter 1 [Source:HGNC Symbol;Acc:HGNC:7898]	protein_coding	51.49	44512535	44541330	5048	7	p13	NPC1L1		28795
ENSG00000015532	2766.41230977559	0.378534056670513	0.0344924062748312	10.9744171993801	5.0731940311127e-28	1.17352415599239e-27	xylosyltransferase 2 [Source:HGNC Symbol;Acc:HGNC:15517]	protein_coding	56.47	50346126	50363138	3507	17	q21.33	XYLT2		17012
ENSG00000015676	6116.10824799413	0.581685886928552	0.0364111585993489	15.9754841456474	1.89378260913066e-57	7.04825926567965e-57	NudC domain containing 3 [Source:HGNC Symbol;Acc:HGNC:22208]	protein_coding	44.47	44379119	44490658	8036	7	p13	NUDCD3		111539
ENSG00000016391	2745.75149508693	-1.61819022784418	0.0844002793785491	-19.1728065328591	6.24471829979747e-82	3.24369538574947e-81	choline dehydrogenase [Source:HGNC Symbol;Acc:HGNC:24288]	protein_coding	49.35	53812335	53846419	7694	3	p21.1	CHDH		34084
ENSG00000016402	12.4901913447995	-2.36218743680859	0.140455881555732	-16.8180029959891	1.8012888115863e-63	7.30920568782468e-63	interleukin 20 receptor subunit alpha [Source:HGNC Symbol;Acc:HGNC:6003]	protein_coding	41.2	136999971	137045180	3382	6	q23.3	IL20RA		45209
ENSG00000016864	2373.45411653037	-0.580012929206945	0.0271028154294034	-21.400467811831	1.32274254447664e-101	8.75372890261929e-101	glycosyltransferase 8 domain containing 1 [Source:HGNC Symbol;Acc:HGNC:24870]	protein_coding	44.5	52694486	52706032	1856	3	p21.1	GLT8D1		11546
ENSG00000017260	7433.18435338165	-0.274540049788362	0.044625883190403	-6.15203622115435	7.64944012561785e-10	1.16902867694859e-09	ATPase secretory pathway Ca2+ transporting 1 [Source:HGNC Symbol;Acc:HGNC:13211]	protein_coding	37.56	130850595	131016712	4888	3	q22.1	ATP2C1		166117
ENSG00000017427	53.967800284922	0.217629782925338	0.107196067794923	2.03020304197804	0.0423359047673148	0.0479838462428733	insulin like growth factor 1 [Source:HGNC Symbol;Acc:HGNC:5464]	protein_coding	39.7	102395874	102481744	7277	12	q23.2	IGF1		85870
ENSG00000017483	437.541530911298	0.653050868386714	0.167395420182907	3.90124692583076	9.56984735451828e-05	0.000123138460884758	solute carrier family 38 member 5 [Source:HGNC Symbol;Acc:HGNC:18070]	protein_coding	54.9	48458537	48470260	2659	X	p11.23	SLC38A5		11723
ENSG00000017797	4715.10526110138	-1.63840792050278	0.0487408435150638	-33.6146812887309	1.02375944588123e-247	2.55577608127918e-246	ralA binding protein 1 [Source:HGNC Symbol;Acc:HGNC:9841]	protein_coding	41.37	9475009	9538114	4368	18	p11.22	RALBP1		63105
ENSG00000018189	2118.57395734393	1.07492435126725	0.0634164846091825	16.9502355403599	1.91684317884266e-64	7.89189541280052e-64	RUN and FYVE domain containing 3 [Source:HGNC Symbol;Acc:HGNC:30285]	protein_coding	39.9	70704204	70808619	482	4	q13.3	RUFY3		104415
ENSG00000018236	431.392092416616	-4.06239398724929	0.177731543277283	-22.8569105536402	1.24751775747761e-115	9.60772218822454e-115	contactin 1 [Source:HGNC Symbol;Acc:HGNC:2171]	protein_coding	35.21	40692439	41072415	3033	12	q12	CNTN1		379976
ENSG00000018280	690.435438673106	1.53404057882235	0.0780697014167558	19.6496278451643	5.82382713287483e-86	3.18729318331062e-85	solute carrier family 11 member 1 [Source:HGNC Symbol;Acc:HGNC:10907]	protein_coding	55.34	218382029	218396894	5772	2	q35	SLC11A1		14865
ENSG00000018408	19100.666920571	0.730202108932679	0.0556995958532624	13.1096482433438	2.89940049580263e-39	8.17809348955141e-39	WW domain containing transcription regulator 1 [Source:HGNC Symbol;Acc:HGNC:24042]	protein_coding	41.07	149517235	149736714	5030	3	q25.1	WWTR1		219479
ENSG00000018510	5280.46752622664	0.463883936401882	0.0488314127512287	9.49970337260436	2.10489023034906e-21	4.25038001093507e-21	alkylglycerone phosphate synthase [Source:HGNC Symbol;Acc:HGNC:327]	protein_coding	36.6	177392746	177567024	1849	2	q31.2	AGPS		174278
ENSG00000018610	1022.91014591251	-0.299099640641586	0.0400257909199594	-7.47267283836322	7.85820510819314e-14	1.33607600891293e-13	STING1 ER exit protein 1 [Source:HGNC Symbol;Acc:HGNC:26239]	protein_coding	44.29	119538149	119565409	2372	X	q24	STEEP1		27260
ENSG00000018625	378.848162518984	-0.558681274168231	0.146723529358908	-3.80771425421217	0.000140257205524353	0.000179124325046724	ATPase Na+/K+ transporting subunit alpha 2 [Source:HGNC Symbol;Acc:HGNC:800]	protein_coding	50.38	160115759	160143591	3114	1	q23.2	ATP1A2		27832
ENSG00000018699	1415.00841563596	0.60356207494651	0.0298869397150534	20.194843657496	1.08670197043113e-90	6.31361005162403e-90	tetratricopeptide repeat domain 27 [Source:HGNC Symbol;Acc:HGNC:25986]	protein_coding	39.46	32628032	32821051	509	2	p22.3	TTC27		193019
ENSG00000018869	142.757275403655	-1.33268855657879	0.0524100315132786	-25.4281197339318	1.2327642072425e-142	1.24791421028847e-141	zinc finger protein 582 [Source:HGNC Symbol;Acc:HGNC:26421]	protein_coding	40.84	56375846	56393545	625	19	q13.43	ZNF582		17699
ENSG00000019102	359.819351033527	-1.02007243254124	0.113612518513925	-8.97852143306035	2.74429676063414e-19	5.29887000652192e-19	V-set and immunoglobulin domain containing 2 [Source:HGNC Symbol;Acc:HGNC:17149]	protein_coding	53.76	124747474	124752255	1163	11	q24.2	VSIG2		4781
ENSG00000019144	5205.10407081937	0.133133533410979	0.0527409703710796	2.52429055579119	0.0115932064228254	0.0135917174064871	pleckstrin homology like domain family B member 1 [Source:HGNC Symbol;Acc:HGNC:23697]	protein_coding	54.3	118606440	118658031	5753	11	q23.3	PHLDB1		51591
ENSG00000019169	130.2539066381	2.13233909145487	0.202104950427221	10.5506524553081	5.04455618145418e-26	1.12072854814426e-25	macrophage receptor with collagenous structure [Source:HGNC Symbol;Acc:HGNC:6895]	protein_coding	44.33	118942194	118994660	1810	2	q14.2	MARCO		52466
ENSG00000019186	362.704164016923	-2.10759768891549	0.283706999279404	-7.42878284380941	1.0960150844269e-13	1.85647565500995e-13	cytochrome P450 family 24 subfamily A member 1 [Source:HGNC Symbol;Acc:HGNC:2602]	protein_coding	43.37	54153446	54173986	3278	20	q13.2	CYP24A1		20540
ENSG00000019485	622.477867560879	-0.607524591795324	0.0456386556477362	-13.3116232976827	1.9812966346085e-40	5.7065141089443e-40	PR/SET domain 11 [Source:HGNC Symbol;Acc:HGNC:13996]	protein_coding	47.84	45095806	45235110	1536	11	p11.2	PRDM11		139304
ENSG00000019505	2714.12420673724	0.0911890384667998	0.210042036973471	0.434146610748768	0.664181979923215	0.682045373257436	synaptotagmin 13 [Source:HGNC Symbol;Acc:HGNC:14962]	protein_coding	46.29	45240302	45286341	5165	11	p11.2	SYT13		46039
ENSG00000019549	1297.27251108842	-0.0731815327005038	0.0562458578135008	-1.30110083738358	0.193223941186973	0.209029659576067	snail family transcriptional repressor 2 [Source:HGNC Symbol;Acc:HGNC:11094]	protein_coding	40.53	48917598	48921740	2180	8	q11.21	SNAI2		4142
ENSG00000019582	145560.529672313	0.693021241779353	0.0678499240412751	10.2140312103779	1.71584544856295e-24	3.69515913654028e-24	CD74 molecule [Source:HGNC Symbol;Acc:HGNC:1697]	protein_coding	53.1	150400041	150412969	3092	5	q33.1	CD74		12928
ENSG00000019991	1093.8299406117	-0.0490409934354352	0.15454728285589	-0.317320321193638	0.751000559448329	0.765723284836194	hepatocyte growth factor [Source:HGNC Symbol;Acc:HGNC:4893]	protein_coding	34.42	81699010	81770438	5834	7	q21.11	HGF		71428
ENSG00000019995	786.865173902247	-0.64435772346602	0.0384946089846545	-16.7389081344582	6.82282224459549e-63	2.74520050986985e-62	zinc finger RANBP2-type containing 1 [Source:HGNC Symbol;Acc:HGNC:18224]	protein_coding	39.68	124942123	124988189	5695	10	q26.13	ZRANB1		46066
ENSG00000020129	2344.21761389552	-0.500541633419817	0.0339168362122532	-14.7579105046061	2.73627586338626e-49	8.98089571908754e-49	neurochondrin [Source:HGNC Symbol;Acc:HGNC:17597]	protein_coding	57.71	35557473	35567274	3677	1	p34.3	NCDN		9801
ENSG00000020181	3292.38370330574	1.37299511780906	0.0534073209558812	25.7079945826764	9.51462483895859e-146	9.90338789363574e-145	adhesion G protein-coupled receptor A2 [Source:HGNC Symbol;Acc:HGNC:17849]	protein_coding	55.25	37784191	37844896	571	8	p11.23	ADGRA2		60705
ENSG00000020256	587.879962368898	0.564617986257983	0.0406189869547064	13.9003463303401	6.30356148159548e-44	1.91263822292165e-43	ZFP64 zinc finger protein [Source:HGNC Symbol;Acc:HGNC:15940]	protein_coding	44.05	52051663	52204308	1841	20	q13.2	ZFP64		152645
ENSG00000020426	948.754290511817	0.0843732155640866	0.0319137056803603	2.64379249495962	0.00819828983790775	0.0096843305816211	MNAT1 component of CDK activating kinase [Source:HGNC Symbol;Acc:HGNC:7181]	protein_coding	36.62	60734742	60969965	612	14	q23.1	MNAT1		235223
ENSG00000020577	2017.92258460097	0.738290642445391	0.0529130041943088	13.9529148587787	3.02005664509385e-44	9.20481953041659e-44	sterile alpha motif domain containing 4A [Source:HGNC Symbol;Acc:HGNC:23023]	protein_coding	43.24	54566117	54793315	609	14	q22.2	SAMD4A		227198
ENSG00000020633	1054.24803139465	3.13393867238837	0.0766654102031736	40.8781308817498	0	0	RUNX family transcription factor 3 [Source:HGNC Symbol;Acc:HGNC:10473]	protein_coding	54.8	24899511	24965121	4267	1	p36.11	RUNX3		65610
ENSG00000020922	1319.41096150228	0.485603665570749	0.0338382456043673	14.3507341145392	1.0541543628416e-46	3.32602816368474e-46	MRE11 homolog, double strand break repair nuclease [Source:HGNC Symbol;Acc:HGNC:7230]	protein_coding	37.3	94415570	94493885	6841	11	q21	MRE11		78315
ENSG00000021300	489.582601004876	-2.84043169303768	0.0908419395645631	-31.2678450796279	1.27728930433658e-214	2.49717753511683e-213	pleckstrin homology domain containing B1 [Source:HGNC Symbol;Acc:HGNC:19079]	protein_coding	52.94	73646178	73662819	1977	11	q13.4	PLEKHB1		16641
ENSG00000021355	5062.68838181665	0.453092572817697	0.029279931063855	15.4745095481807	5.15647567265044e-54	1.81506825442557e-53	serpin family B member 1 [Source:HGNC Symbol;Acc:HGNC:3311]	protein_coding	43.07	2832332	2841959	2476	6	p25.2	SERPINB1		9627
ENSG00000021488	575.861049460896	0.00511444142848877	0.100924250425646	0.05067604076244	0.959583668814302	0.962371087382551	solute carrier family 7 member 9 [Source:HGNC Symbol;Acc:HGNC:11067]	protein_coding	46.63	32830509	32869767	1752	19	q13.11	SLC7A9		39258
ENSG00000021574	917.680247344633	0.356938726169494	0.0334396720644496	10.6741096468157	1.34541088428988e-26	3.02591578924073e-26	spastin [Source:HGNC Symbol;Acc:HGNC:11233]	protein_coding	40	32063556	32157637	5268	2	p22.3	SPAST		94081
ENSG00000021645	684.335575117154	1.70875520829929	0.119303812420503	14.322720905821	1.57821113960976e-46	4.97274410921313e-46	neurexin 3 [Source:HGNC Symbol;Acc:HGNC:8010]	protein_coding	39.46	78170373	79868291	5412	14	q24.3	NRXN3		1697918
ENSG00000021762	1312.40244370793	0.441277766601868	0.0512443410342433	8.61124872904484	7.22689964390435e-18	1.3513586139852e-17	oxysterol binding protein like 5 [Source:HGNC Symbol;Acc:HGNC:16392]	protein_coding	57	3087107	3166739	3854	11	p15.4	OSBPL5		79632
ENSG00000021776	2594.16318988604	-0.12898012220638	0.0311655199771927	-4.13855190931419	3.49504801512578e-05	4.57482811498314e-05	aquarius intron-binding spliceosomal factor [Source:HGNC Symbol;Acc:HGNC:29513]	protein_coding	37.52	34851782	34969742	9597	15	q14	AQR		117960
ENSG00000021826	429.207525612045	-0.101535270094162	0.151146794025828	-0.671765952751943	0.501732707045783	0.522753497149477	carbamoyl-phosphate synthase 1 [Source:HGNC Symbol;Acc:HGNC:2323]	protein_coding	36.31	210477682	210679107	4880	2	q34	CPS1		201425
ENSG00000022267	16807.2022085941	2.26325319413739	0.124630361540919	18.1597258176477	1.07560528801284e-73	5.01980069271909e-73	four and a half LIM domains 1 [Source:HGNC Symbol;Acc:HGNC:3702]	protein_coding	42.07	136146702	136211359	1501	X	q26.3	FHL1		64657
ENSG00000022277	5881.14551707139	0.148237595051577	0.025049027044489	5.91789831949543	3.26081442965614e-09	4.89167382361377e-09	replication termination factor 2 [Source:HGNC Symbol;Acc:HGNC:15890]	protein_coding	43.71	56468585	56519449	1745	20	q13.31	RTF2		50864
ENSG00000022556	157.394112425853	-1.38491621968888	0.225374205466492	-6.14496329259289	7.99820091818199e-10	1.22186788080718e-09	NLR family pyrin domain containing 2 [Source:HGNC Symbol;Acc:HGNC:22948]	protein_coding	49.09	54953130	55001142	593	19	q13.42	NLRP2		48012
ENSG00000022567	1936.29545386128	-0.852580341926531	0.0718467614460147	-11.8666495854118	1.76391186628336e-32	4.42190604884598e-32	solute carrier family 45 member 4 [Source:HGNC Symbol;Acc:HGNC:29196]	protein_coding	52.64	141207166	141308305	7483	8	q24.3	SLC45A4		101139
ENSG00000022840	7978.46895402633	-0.502043504272331	0.0252574706945892	-19.8770300614417	6.43308877835577e-88	3.60710890139527e-87	ring finger protein 10 [Source:HGNC Symbol;Acc:HGNC:10055]	protein_coding	45.25	120533480	120577588	321	12	q24.31	RNF10		44108
ENSG00000022976	383.42492243492	-0.67899408875754	0.0407605655795969	-16.6581125433995	2.64232319073445e-62	1.05426551305749e-61	zinc finger protein 839 [Source:HGNC Symbol;Acc:HGNC:20345]	protein_coding	49.04	102317377	102342702	2971	14	q32.31	ZNF839		25325
ENSG00000023041	2909.43605290597	-0.711463559434778	0.0360672725274732	-19.7260150152147	1.28943031781226e-86	7.12171060828442e-86	zinc finger DHHC-type palmitoyltransferase 6 [Source:HGNC Symbol;Acc:HGNC:19160]	protein_coding	39.22	112424428	112447572	2906	10	q25.2	ZDHHC6		23144
ENSG00000023171	945.712564406372	-0.423263767286784	0.0906399415678559	-4.66972683306416	3.01600512496988e-06	4.09648574226888e-06	GRAM domain containing 1B [Source:HGNC Symbol;Acc:HGNC:29214]	protein_coding	45.8	123358428	123627774	3849	11	q24.1	GRAMD1B		269346
ENSG00000023191	10738.2127112927	-0.351491731149615	0.0308754540199198	-11.3841801621069	5.0137551444285e-30	1.20227877536045e-29	ribonuclease/angiogenin inhibitor 1 [Source:HGNC Symbol;Acc:HGNC:10074]	protein_coding	60.36	494512	507300	2973	11	p15.5	RNH1		12788
ENSG00000023228	6603.68496552587	-1.46064805909831	0.0382803097639142	-38.1566415764803	0	0	NADH:ubiquinone oxidoreductase core subunit S1 [Source:HGNC Symbol;Acc:HGNC:7707]	protein_coding	40.76	206114817	206159509	11660	2	q33.3	NDUFS1		44692
ENSG00000023287	2860.34851850071	0.173981694850297	0.0447948280301319	3.88396836200077	0.00010276528569528	0.00013201173931106	RB1 inducible coiled-coil 1 [Source:HGNC Symbol;Acc:HGNC:15574]	protein_coding	37.73	52622458	52745843	6636	8	q11.23	RB1CC1		123385
ENSG00000023318	3979.52966837665	0.443253078490285	0.0344286122084178	12.874555494918	6.25984252967652e-38	1.72079391375675e-37	endoplasmic reticulum protein 44 [Source:HGNC Symbol;Acc:HGNC:18311]	protein_coding	37.85	99979185	100099000	4808	9	q31.1	ERP44		119815
ENSG00000023330	2342.42391716993	-1.16322458603165	0.037832917965658	-30.7463618610529	1.36767516574097e-207	2.5277067100773e-206	5'-aminolevulinate synthase 1 [Source:HGNC Symbol;Acc:HGNC:396]	protein_coding	45.47	52198086	52214327	2125	3	p21.2	ALAS1		16241
ENSG00000023445	10309.1437750387	2.66119477739337	0.101100299246293	26.3223234474349	1.06495383955718e-152	1.17398138277815e-151	baculoviral IAP repeat containing 3 [Source:HGNC Symbol;Acc:HGNC:591]	protein_coding	37.6	102317450	102339403	1009	11	q22.2	BIRC3		21953
ENSG00000023516	5776.98626717787	-0.628006460281892	0.0435766247160082	-14.4115443629389	4.37809980276991e-47	1.38810913441867e-46	A-kinase anchoring protein 11 [Source:HGNC Symbol;Acc:HGNC:369]	protein_coding	36.45	42272152	42323261	9915	13	q14.11	AKAP11		51109
ENSG00000023572	348.491709208441	-0.00444674749515369	0.0420805708695356	-0.10567222362406	0.915842419266963	0.922493788792366	glutaredoxin 2 [Source:HGNC Symbol;Acc:HGNC:16065]	protein_coding	39.59	193090866	193106114	5612	1	q31.2	GLRX2		15248
ENSG00000023608	542.14489976982	-0.0857627372071356	0.0651913913004765	-1.31555310442514	0.188324082326299	0.203932925185776	small nuclear RNA activating complex polypeptide 1 [Source:HGNC Symbol;Acc:HGNC:11134]	protein_coding	39.55	61762420	61796428	2593	14	q23.2	SNAPC1		34008
ENSG00000023697	3229.56812659698	0.699928101746184	0.0595539268728899	11.7528455048832	6.82801838602034e-32	1.69106004807619e-31	deoxyribose-phosphate aldolase [Source:HGNC Symbol;Acc:HGNC:24269]	protein_coding	39.11	15911302	16037381	1644	12	p12.3	DERA		126079
ENSG00000023734	9350.86840489404	-0.511310334987511	0.0350046548311266	-14.6069240635062	2.5371691915587e-48	8.19805744154183e-48	serine/threonine kinase receptor associated protein [Source:HGNC Symbol;Acc:HGNC:30796]	protein_coding	36.48	15882387	15903478	1698	12	p12.3	STRAP		21091
ENSG00000023839	1220.51006010874	1.8619866117751	0.101500755351903	18.3445591643096	3.64874152488053e-75	1.7409035202657e-74	ATP binding cassette subfamily C member 2 [Source:HGNC Symbol;Acc:HGNC:53]	protein_coding	45.05	99782640	99852594	1130	10	q24.2	ABCC2		69954
ENSG00000023892	657.449372033305	2.17681805575461	0.0389499552050884	55.8875624963552	0	0	DEF6 guanine nucleotide exchange factor [Source:HGNC Symbol;Acc:HGNC:2760]	protein_coding	48.5	35297818	35321771	2296	6	p21.31	DEF6		23953
ENSG00000023902	2703.64657929061	1.62600653065394	0.0378864786747509	42.9178584954524	0	0	pleckstrin homology domain containing O1 [Source:HGNC Symbol;Acc:HGNC:24310]	protein_coding	51.63	150149183	150164720	1809	1	q21.2	PLEKHO1		15537
ENSG00000023909	2128.80245989628	0.184757386598887	0.0582394917957202	3.17237291916865	0.00151198715991132	0.00185030283890505	glutamate-cysteine ligase modifier subunit [Source:HGNC Symbol;Acc:HGNC:4312]	protein_coding	36.37	93885199	93909456	4883	1	p22.1	GCLM		24257
ENSG00000024048	3179.63877825219	-0.0244215279895312	0.0330588705118596	-0.738728444481192	0.46007190986826	0.48109207896844	ubiquitin protein ligase E3 component n-recognin 2 [Source:HGNC Symbol;Acc:HGNC:21289]	protein_coding	39.11	42564029	42693505	7891	6	p21.1	UBR2		129476
ENSG00000024422	14102.5755533177	2.30997352490838	0.0567319195869045	40.7173517435782	0	0	EH domain containing 2 [Source:HGNC Symbol;Acc:HGNC:3243]	protein_coding	52.89	47713422	47743134	1766	19	q13.33	EHD2		29712
ENSG00000024526	166.991038623779	2.26719708834183	0.0695118471351975	32.6159810417961	2.43436379169484e-233	5.53255199549471e-232	DEP domain containing 1 [Source:HGNC Symbol;Acc:HGNC:22949]	protein_coding	34.94	68474152	68497221	5299	1	p31.3	DEPDC1		23069
ENSG00000024862	2114.35891683437	-0.388440563533034	0.0399809643011086	-9.71563768716463	2.58625046793771e-22	5.33525125136349e-22	coiled-coil domain containing 28A [Source:HGNC Symbol;Acc:HGNC:21098]	protein_coding	38.91	138773769	138793319	1247	6	q24.1	CCDC28A		19550
ENSG00000025039	3626.35833983448	-0.782514249362148	0.0788035902920136	-9.92993144680938	3.084675422066e-23	6.46288290172563e-23	Ras related GTP binding D [Source:HGNC Symbol;Acc:HGNC:19903]	protein_coding	42.23	89364616	89412273	4923	6	q15	RRAGD		47657
ENSG00000025156	534.778151820077	-0.286001659103882	0.0406355777911921	-7.03820825616201	1.94727503569234e-12	3.19498806917893e-12	heat shock transcription factor 2 [Source:HGNC Symbol;Acc:HGNC:5225]	protein_coding	35.55	122399551	122433119	2596	6	q22.31	HSF2		33568
ENSG00000025293	1999.8001796561	0.231411090282272	0.0299625727724443	7.72333844759467	1.13321751421892e-14	1.96544683660009e-14	PHD finger protein 20 [Source:HGNC Symbol;Acc:HGNC:16098]	protein_coding	44.08	35771974	35950370	919	20	q11.22	PHF20		178396
ENSG00000025423	29.2099387728683	-1.01676195328069	0.126068976662606	-8.06512418992512	7.31614562584687e-16	1.30834356480733e-15	hydroxysteroid 17-beta dehydrogenase 6 [Source:HGNC Symbol;Acc:HGNC:23316]	protein_coding	44.92	56752161	56787790	1525	12	q13.3	HSD17B6		35629
ENSG00000025434	2182.75858856799	1.00491051914045	0.0448084963078956	22.4267851399285	2.15668789700195e-111	1.58858713139585e-110	nuclear receptor subfamily 1 group H member 3 [Source:HGNC Symbol;Acc:HGNC:7966]	protein_coding	50.86	47248300	47269033	569	11	p11.2	NR1H3		20733
ENSG00000025708	6276.58717611551	2.2301042697238	0.0537147142426011	41.5175674146118	0	0	thymidine phosphorylase [Source:HGNC Symbol;Acc:HGNC:3148]	protein_coding	64.42	50525752	50530032	259	22	q13.33	TYMP		4280
ENSG00000025770	2466.34625453327	0.464406109439454	0.0305153951112769	15.2187480367191	2.65564491945417e-52	9.11445645261905e-52	non-SMC condensin II complex subunit H2 [Source:HGNC Symbol;Acc:HGNC:25071]	protein_coding	55.48	50508224	50524780	3337	22	q13.33	NCAPH2		16556
ENSG00000025772	2143.68659345613	-0.544050035314236	0.0332086801010768	-16.3827660014887	2.53928260064188e-60	9.84351140960723e-60	translocase of outer mitochondrial membrane 34 [Source:HGNC Symbol;Acc:HGNC:15746]	protein_coding	44.95	44942130	44960397	1973	20	q13.12	TOMM34		18267
ENSG00000025796	5606.4239510686	0.193604323132618	0.0360296661719675	5.37346980148403	7.72357455757023e-08	1.10931531550444e-07	SEC63 homolog, protein translocation regulator [Source:HGNC Symbol;Acc:HGNC:21082]	protein_coding	39.82	107867756	107958208	6430	6	q21	SEC63		90452
ENSG00000025800	4310.63195042527	-0.285435233185025	0.0291361770017685	-9.7965918166855	1.16448551745196e-22	2.41854684393869e-22	karyopherin subunit alpha 6 [Source:HGNC Symbol;Acc:HGNC:6399]	protein_coding	44.21	32108056	32176563	7355	1	p35.2	KPNA6		68507
ENSG00000026025	101612.945094052	2.80560898953743	0.0791009306625032	35.4687228840329	1.49259038812906e-275	4.71211366306813e-274	vimentin [Source:HGNC Symbol;Acc:HGNC:12692]	protein_coding	46.3	17228241	17237593	2154	10	p13	VIM		9352
ENSG00000026036	109.429066705438	2.17747698075886	0.0939379731381659	23.1799442548774	7.25569667317199e-119	5.80563066644782e-118	RTEL1-TNFRSF6B readthrough (NMD candidate) [Source:HGNC Symbol;Acc:HGNC:44095]	protein_coding	59.83	63659300	63698684	4824	20	q13.33	RTEL1-TNFRSF6B		39384
ENSG00000026103	1694.10431342649	1.38315064382132	0.065846840408304	21.0055734678332	5.83251284966785e-98	3.66411869963454e-97	Fas cell surface death receptor [Source:HGNC Symbol;Acc:HGNC:11920]	protein_coding	37.94	88990531	89017059	1464	10	q23.31	FAS		26528
ENSG00000026297	10171.9598220638	3.54676780771834	0.115663389190101	30.6645675226494	1.68998327590598e-206	3.08821606059981e-205	ribonuclease T2 [Source:HGNC Symbol;Acc:HGNC:21686]	protein_coding	48.85	166922113	166957191	8614	6	q27	RNASET2		35078
ENSG00000026508	9070.94278458242	1.94721221707511	0.0854830663145152	22.7789233707503	7.41915856432171e-115	5.67078125403902e-114	CD44 molecule (Indian blood group) [Source:HGNC Symbol;Acc:HGNC:1681]	protein_coding	41.56	35138882	35232402	1025	11	p13	CD44		93520
ENSG00000026559	35.8461297013136	-0.193625404930544	0.169029787974323	-1.14551054728861	0.251997728830262	0.270125983995816	potassium voltage-gated channel modifier subfamily G member 1 [Source:HGNC Symbol;Acc:HGNC:6248]	protein_coding	52.17	51003656	51023107	2189	20	q13.13	KCNG1		19451
ENSG00000026652	514.437844258412	-0.554625116547446	0.0581729373884933	-9.5340744587732	1.51228475870913e-21	3.06403355969198e-21	1-acylglycerol-3-phosphate O-acyltransferase 4 [Source:HGNC Symbol;Acc:HGNC:20885]	protein_coding	45.36	161129967	161274061	7923	6	q26	AGPAT4		144094
ENSG00000026751	848.241056440914	2.92947766763526	0.0696977618739715	42.0311583739573	0	0	SLAM family member 7 [Source:HGNC Symbol;Acc:HGNC:21394]	protein_coding	43.99	160739057	160754821	524	1	q23.3	SLAMF7		15764
ENSG00000026950	4228.14015966284	1.66851820331785	0.0453504780763497	36.7916342691873	2.51233396381898e-296	8.90123214648267e-295	butyrophilin subfamily 3 member A1 [Source:HGNC Symbol;Acc:HGNC:1138]	protein_coding	44.46	26402237	26415208	1758	6	p22.2	BTN3A1		12971
ENSG00000027001	1071.61473381949	-0.912399977374799	0.0521083781752632	-17.5096598536612	1.20914394949383e-68	5.2857701692986e-68	mitochondrial intermediate peptidase [Source:HGNC Symbol;Acc:HGNC:7104]	protein_coding	39.76	23730189	23889400	543	13	q12.12	MIPEP		159211
ENSG00000027075	2902.87795135044	1.16002217982545	0.0456763012507162	25.3965874657431	2.75056166061627e-142	2.7757067205734e-141	protein kinase C eta [Source:HGNC Symbol;Acc:HGNC:9403]	protein_coding	42.48	61187559	61550976	582	14	q23.1	PRKCH		363417
ENSG00000027644	39.7858175778906	-4.08615492219035	0.167435568592825	-24.4043422585268	1.53796812838122e-131	1.40679869330564e-130	insulin receptor related receptor [Source:HGNC Symbol;Acc:HGNC:6093]	protein_coding	55.62	156840063	156859117	5200	1	q23.1	INSRR		19054
ENSG00000027697	6787.00734633938	0.859383368066354	0.0434765024540343	19.7666168978275	5.77190530843841e-87	3.19879465300649e-86	interferon gamma receptor 1 [Source:HGNC Symbol;Acc:HGNC:5439]	protein_coding	38.8	137197485	137219449	2074	6	q23.3	IFNGR1		21964
ENSG00000027847	2523.78875549324	0.382683299312966	0.0348566463441634	10.9787756267334	4.83431370293518e-28	1.11874512917184e-27	beta-1,4-galactosyltransferase 7 [Source:HGNC Symbol;Acc:HGNC:930]	protein_coding	57.85	177600132	177610330	1698	5	q35.3	B4GALT7		10198
ENSG00000027869	333.37502919203	2.30022055787867	0.0717355507329824	32.0652805251425	1.34447407607481e-225	2.88200539398494e-224	SH2 domain containing 2A [Source:HGNC Symbol;Acc:HGNC:10821]	protein_coding	55.53	156806243	156816848	1599	1	q23.1	SH2D2A		10605
ENSG00000028116	1144.27003896481	0.611111836123673	0.0326259436465471	18.7308555039556	2.77421971253482e-78	1.37373400290822e-77	VRK serine/threonine kinase 2 [Source:HGNC Symbol;Acc:HGNC:12719]	protein_coding	35.24	57907629	58159920	2657	2	p16.1	VRK2		252291
ENSG00000028137	3749.62237381559	1.44413349543121	0.0497419832437512	29.0324872724617	2.56047780103534e-185	3.80484187521982e-184	TNF receptor superfamily member 1B [Source:HGNC Symbol;Acc:HGNC:11917]	protein_coding	55.4	12166991	12209228	3687	1	p36.22	TNFRSF1B		42237
ENSG00000028203	3299.49071878374	0.630586204527234	0.0352032929817609	17.9127050658001	9.38611112125532e-72	4.27472425384817e-71	vezatin, adherens junctions transmembrane protein [Source:HGNC Symbol;Acc:HGNC:18258]	protein_coding	38.6	95217746	95302799	571	12	q22	VEZT		85053
ENSG00000028277	409.580966365207	2.65052325684045	0.0783605887848607	33.8246980777221	8.54976311173558e-251	2.20217469863704e-249	POU class 2 homeobox 2 [Source:HGNC Symbol;Acc:HGNC:9213]	protein_coding	51.31	42086110	42196585	6901	19	q13.2	POU2F2		110475
ENSG00000028310	1569.15493289391	0.569774255907553	0.0339190958738339	16.7980378376504	2.52251589707557e-63	1.02127907838935e-62	bromodomain containing 9 [Source:HGNC Symbol;Acc:HGNC:25818]	protein_coding	55.12	850291	892801	750	5	p15.33	BRD9		42510
ENSG00000028528	6937.68265767756	-0.194476581913265	0.0241262574004751	-8.0607853379462	7.58058456604062e-16	1.35488650460559e-15	sorting nexin 1 [Source:HGNC Symbol;Acc:HGNC:11172]	protein_coding	43.68	64094123	64146090	1869	15	q22.31	SNX1		51967
ENSG00000028839	391.994529670675	-0.41481919314541	0.0463132719908263	-8.95681033349526	3.3420587438526e-19	6.43927656572028e-19	TATA-box binding protein like 1 [Source:HGNC Symbol;Acc:HGNC:11589]	protein_coding	37.6	133952170	133990432	991	6	q23.2	TBPL1		38262
ENSG00000029153	201.583922136527	1.19127183568096	0.0752697635359499	15.8266982612745	2.03629803037193e-56	7.47410272310458e-56	aryl hydrocarbon receptor nuclear translocator like 2 [Source:HGNC Symbol;Acc:HGNC:18984]	protein_coding	39.26	27332854	27425289	6785	12	p11.23	ARNTL2		92435
ENSG00000029363	7466.76383567497	-0.309290327315028	0.0275404651932402	-11.2303958972684	2.89179905248929e-29	6.82846670907215e-29	BCL2 associated transcription factor 1 [Source:HGNC Symbol;Acc:HGNC:16863]	protein_coding	35.59	136256627	136289851	7719	6	q23.3	BCLAF1		33224
ENSG00000029364	5878.66959421663	-0.713218432048415	0.0343696256104822	-20.7514169671634	1.19031262322127e-95	7.28325902602244e-95	solute carrier family 39 member 9 [Source:HGNC Symbol;Acc:HGNC:20182]	protein_coding	40.2	69398015	69462390	944	14	q24.1	SLC39A9		64375
ENSG00000029534	655.303118273203	2.19462976997314	0.14612287663342	15.0190703915501	5.50746722909781e-51	1.85145371300125e-50	ankyrin 1 [Source:HGNC Symbol;Acc:HGNC:492]	protein_coding	49.32	41653220	41896762	8237	8	p11.21	ANK1		243542
ENSG00000029559	56.4980611252887	4.08320683538457	0.242430903408105	16.8427654147333	1.18563715128523e-63	4.82793828203399e-63	integrin binding sialoprotein [Source:HGNC Symbol;Acc:HGNC:5341]	protein_coding	36.14	87799554	87812435	1573	4	q22.1	IBSP		12881
ENSG00000029639	299.868183542205	0.0302052584937394	0.0444294675596285	0.679847411027403	0.496601083092501	0.517755446886534	transcription factor B1, mitochondrial [Source:HGNC Symbol;Acc:HGNC:17037]	protein_coding	38.43	155256134	155314493	2799	6	q25.3	TFB1M		58359
ENSG00000029725	2747.91827658426	-0.223589709039862	0.032588034159026	-6.86109840037509	6.83330714265359e-12	1.10729054327781e-11	rabaptin, RAB GTPase binding effector protein 1 [Source:HGNC Symbol;Acc:HGNC:17677]	protein_coding	41.34	5282265	5386340	551	17	p13.2	RABEP1		104075
ENSG00000029993	1123.62201747131	-0.903792219824099	0.0529407509886304	-17.071768022675	2.40795934912784e-65	1.00344007083455e-64	high mobility group box 3 [Source:HGNC Symbol;Acc:HGNC:5004]	protein_coding	51.17	150980509	150990771	707	X	q28	HMGB3		10262
ENSG00000030066	2956.87865066679	0.188289520499839	0.032220401696274	5.8437980468013	5.10238808340178e-09	7.60926858095402e-09	nucleoporin 160 [Source:HGNC Symbol;Acc:HGNC:18017]	protein_coding	41.86	47778087	47848555	5376	11	p11.2	NUP160		70468
ENSG00000030110	1604.74960679754	-0.239989585207915	0.0334175107355944	-7.18155182493266	6.89245471771541e-13	1.14429980258203e-12	BCL2 antagonist/killer 1 [Source:HGNC Symbol;Acc:HGNC:949]	protein_coding	57.18	33572547	33580293	2170	6	p21.31	BAK1		7746
ENSG00000030419	447.588146047321	0.278465240054154	0.0619264925100403	4.49670615543107	6.90142620839922e-06	9.26451382227781e-06	IKAROS family zinc finger 2 [Source:HGNC Symbol;Acc:HGNC:13177]	protein_coding	34.84	212999691	213152427	3747	2	q34	IKZF2		152736
ENSG00000030582	18056.6566867496	-0.00347673692181054	0.0315733372963281	-0.110116231590598	0.912317195492728	0.919114120026107	granulin precursor [Source:HGNC Symbol;Acc:HGNC:4601]	protein_coding	57.73	44345246	44353106	588	17	q21.31	GRN		7860
ENSG00000031003	1676.11367564148	-0.0693520014779556	0.0488005681618613	-1.42113102552268	0.155278671905067	0.169278267316326	family with sequence similarity 13 member B [Source:HGNC Symbol;Acc:HGNC:1335]	protein_coding	40.05	137937960	138051961	5465	5	q31.2	FAM13B		114001
ENSG00000031081	2944.48759308531	0.654014185965284	0.0444459992959816	14.7148043991535	5.17957815428603e-49	1.69146739202253e-48	Rho GTPase activating protein 31 [Source:HGNC Symbol;Acc:HGNC:29216]	protein_coding	43.44	119294383	119420714	9307	3	q13.32	ARHGAP31		126331
ENSG00000031691	153.961757747518	-0.103083096679694	0.0513356622864328	-2.00802117063439	0.0446410420289514	0.050525925158945	centromere protein Q [Source:HGNC Symbol;Acc:HGNC:21347]	protein_coding	37.99	49463370	49493107	1741	6	p12.3	CENPQ		29737
ENSG00000031698	7176.06518597053	0.202886275635957	0.0341447059494384	5.9419541037018	2.81644284500785e-09	4.2356272517092e-09	seryl-tRNA synthetase 1 [Source:HGNC Symbol;Acc:HGNC:10537]	protein_coding	43.12	109213918	109238182	1914	1	p13.3	SARS1		24264
ENSG00000031823	2512.39179867289	0.0182266052366277	0.0220625948202411	0.826131530997703	0.408729482977115	0.429229440866531	RAN binding protein 3 [Source:HGNC Symbol;Acc:HGNC:9850]	protein_coding	52.74	5916139	5978142	3186	19	p13.3	RANBP3		62003
ENSG00000032219	1773.72102469371	0.169957135914473	0.0425963546113051	3.98994555908233	6.60884625099189e-05	8.56153186291277e-05	AT-rich interaction domain 4A [Source:HGNC Symbol;Acc:HGNC:9885]	protein_coding	37.46	58298504	58373887	5562	14	q23.1	ARID4A		75383
ENSG00000032389	1592.0471700814	-0.104988796000726	0.0320130514986492	-3.2795622749414	0.00103968261160833	0.0012819855424444	EARP complex and GARP complex interacting protein 1 [Source:HGNC Symbol;Acc:HGNC:12383]	protein_coding	48.26	3188925	3377830	2932	2	p25.3	EIPR1		188905
ENSG00000032444	3205.89996834331	-0.366086767630326	0.0320300726578302	-11.4294704086733	2.9792023202753e-30	7.17262849422957e-30	patatin like phospholipase domain containing 6 [Source:HGNC Symbol;Acc:HGNC:16268]	protein_coding	55.88	7534004	7561764	4617	19	p13.2	PNPLA6		27760
ENSG00000032742	960.273121775743	-0.417267892026464	0.0499169605273921	-8.35924077944384	6.31231615969146e-17	1.15726984886808e-16	intraflagellar transport 88 [Source:HGNC Symbol;Acc:HGNC:20606]	protein_coding	38.71	20567138	20691444	2850	13	q12.11	IFT88		124306
ENSG00000033011	1086.36694580961	0.0194982241283406	0.0335993617063849	0.580315313687502	0.561702002340132	0.581890857505957	ALG1 chitobiosyldiphosphodolichol beta-mannosyltransferase [Source:HGNC Symbol;Acc:HGNC:18294]	protein_coding	49.38	5033702	5087379	2265	16	p13.3	ALG1		53677
ENSG00000033030	1521.77100864113	0.548026210200636	0.0297077402552274	18.4472533249716	5.48636167251234e-76	2.64332514429506e-75	zinc finger CCHC-type containing 8 [Source:HGNC Symbol;Acc:HGNC:25265]	protein_coding	42.68	122471599	122501073	4255	12	q24.31	ZCCHC8		29474
ENSG00000033050	3307.60664592397	-0.378975641789682	0.030740617104725	-12.3281728697447	6.38787622657823e-35	1.6683738536727e-34	ATP binding cassette subfamily F member 2 [Source:HGNC Symbol;Acc:HGNC:71]	protein_coding	48.3	151211484	151227205	4527	7	q36.1	ABCF2		15721
ENSG00000033100	3697.83869942591	0.363197223910708	0.0306489109907194	11.850248905114	2.14552582300384e-32	5.36695661012538e-32	chondroitin polymerizing factor 2 [Source:HGNC Symbol;Acc:HGNC:29270]	protein_coding	56.82	151232489	151238827	548	7	q36.1	CHPF2		6338
ENSG00000033122	274.074065382491	2.04833165822273	0.113585246270098	18.0334306213672	1.06475674422696e-72	4.90707403821952e-72	leucine rich repeat containing 7 [Source:HGNC Symbol;Acc:HGNC:18531]	protein_coding	35.38	69567922	70151945	27923	1	p31.1	LRRC7		584023
ENSG00000033170	1946.93671697182	0.524806724319044	0.0604509313643948	8.68153248385106	3.90471503094504e-18	7.34800078941727e-18	fucosyltransferase 8 [Source:HGNC Symbol;Acc:HGNC:4019]	protein_coding	37.41	65410592	65744121	5166	14	q23.3	FUT8		333529
ENSG00000033178	2856.75764905971	0.876920042164376	0.0446151765834341	19.6551960412946	5.21869441774258e-86	2.85900588510158e-85	ubiquitin like modifier activating enzyme 6 [Source:HGNC Symbol;Acc:HGNC:25581]	protein_coding	35.51	67612652	67701155	9540	4	q13.2	UBA6		88503
ENSG00000033327	2434.50169145501	0.572819751309584	0.0496321516593698	11.5413040168176	8.16775108957673e-31	1.98054538150869e-30	GRB2 associated binding protein 2 [Source:HGNC Symbol;Acc:HGNC:14458]	protein_coding	41.71	78215293	78418348	6052	11	q14.1	GAB2		203055
ENSG00000033627	5381.41670777566	0.112042381239947	0.0349569466085335	3.2051535420029	0.00134990449740402	0.00165607471681977	ATPase H+ transporting V0 subunit a1 [Source:HGNC Symbol;Acc:HGNC:865]	protein_coding	45.46	42458844	42522582	3028	17	q21.2	ATP6V0A1		63738
ENSG00000033800	1929.73328598199	0.101149893313732	0.0317166530238579	3.18917299494511	0.00142680464082141	0.00174856573571551	protein inhibitor of activated STAT 1 [Source:HGNC Symbol;Acc:HGNC:2752]	protein_coding	38.06	68054309	68198603	7980	15	q23	PIAS1		144294
ENSG00000033867	2143.8695926967	0.770795733425777	0.118964414144328	6.47921261975571	9.220249921401e-11	1.44376141536789e-10	solute carrier family 4 member 7 [Source:HGNC Symbol;Acc:HGNC:11033]	protein_coding	36.85	27372721	27484420	6447	3	p24.1	SLC4A7		111699
ENSG00000034053	258.32169296065	1.57930023904068	0.101285459591934	15.5925662518931	8.17811533870870e-55	2.91790408094164e-54	amyloid beta precursor protein binding family A member 2 [Source:HGNC Symbol;Acc:HGNC:579]	protein_coding	48.63	28884483	29118315	3138	15	q13.1	APBA2		233832
ENSG00000034152	3096.86330375454	-0.238517891675448	0.0499138464763887	-4.77859168373803	1.76527265465506e-06	2.41649058267991e-06	mitogen-activated protein kinase kinase 3 [Source:HGNC Symbol;Acc:HGNC:6843]	protein_coding	56.98	21284672	21315232	2401	17	p11.2	MAP2K3		30560
ENSG00000034239	10.45094844209	-1.0988798092087	0.121420451393706	-9.05020362381603	1.42701981681514e-19	2.77819442920928e-19	EF-hand calcium binding domain 1 [Source:HGNC Symbol;Acc:HGNC:25678]	protein_coding	40.09	48710789	48735311	1661	8	q11.21	EFCAB1		24522
ENSG00000034510	41896.7593776725	1.47090245448915	0.0529312896747986	27.7889026231202	5.9073208642512e-170	7.66864765313634e-169	thymosin beta 10 [Source:HGNC Symbol;Acc:HGNC:11879]	protein_coding	63.48	84905656	84906671	461	2	p11.2	TMSB10		1015
ENSG00000034533	553.681325748706	0.0476270727210115	0.0336803146161574	1.41409227508117	0.157334810995559	0.171427649098565	asteroid homolog 1 [Source:HGNC Symbol;Acc:HGNC:25021]	protein_coding	39.7	131013875	131027649	2504	3	q22.1	ASTE1		13774
ENSG00000034677	5269.87052004637	0.447208445854671	0.0647057335556488	6.91141914757923	4.79828989661504e-12	7.80178859242208e-12	ring finger protein 19A, RBR E3 ubiquitin protein ligase [Source:HGNC Symbol;Acc:HGNC:13432]	protein_coding	38.61	100257060	100336218	4330	8	q22.2	RNF19A		79158
ENSG00000034693	1001.75983284874	-0.814025000466346	0.0454182321688414	-17.9228684515994	7.81904116081875e-72	3.56804220800354e-71	peroxisomal biogenesis factor 3 [Source:HGNC Symbol;Acc:HGNC:8858]	protein_coding	35.1	143450805	143490616	784	6	q24.2	PEX3		39811
ENSG00000034713	4934.3906074101	-0.553923771941613	0.0215819417521035	-25.6660766813359	2.79719901562491e-145	2.89662721292568e-144	GABA type A receptor associated protein like 2 [Source:HGNC Symbol;Acc:HGNC:13291]	protein_coding	47.12	75566375	75577881	571	16	q23.1	GABARAPL2		11506
ENSG00000034971	101.044440056995	0.740546739390467	0.155610598839286	4.75897364905908	1.9457983349222e-06	2.65912662799246e-06	myocilin [Source:HGNC Symbol;Acc:HGNC:7610]	protein_coding	45.72	171635417	171652688	1571	1	q24.3	MYOC		17271
ENSG00000035115	3771.96661411787	-0.712732266229997	0.0812078957907268	-8.77663753370377	1.68434756789769e-18	3.19559312338078e-18	SH3 and SYLF domain containing 1 [Source:HGNC Symbol;Acc:HGNC:29546]	protein_coding	40.78	217730	266398	500	2	p25.3	SH3YL1		48668
ENSG00000035141	2258.05834891271	0.0425580230611896	0.0294587963283885	1.4446626598989	0.148552663085329	0.162076518784753	family with sequence similarity 136 member A [Source:HGNC Symbol;Acc:HGNC:25911]	protein_coding	48.46	70295975	70302090	1810	2	p13.3	FAM136A		6115
ENSG00000035403	9907.52895886311	-0.598219763477437	0.0575432490134138	-10.3960025499774	2.58553457062955e-25	5.66124267677852e-25	vinculin [Source:HGNC Symbol;Acc:HGNC:12665]	protein_coding	41.45	73995193	74121363	7995	10	q22.2	VCL		126170
ENSG00000035499	50.0757945554068	-0.234801937264076	0.0747554003860236	-3.14093612035519	0.00168408760401434	0.00205625955984505	DEP domain containing 1B [Source:HGNC Symbol;Acc:HGNC:24902]	protein_coding	38.63	60596912	60700190	2504	5	q12.1	DEPDC1B		103278
ENSG00000035664	261.238859469594	0.978608517015309	0.115669018623298	8.46042033262482	2.66415500611816e-17	4.9271989154638e-17	death associated protein kinase 2 [Source:HGNC Symbol;Acc:HGNC:2675]	protein_coding	46.89	63907036	64072033	2603	15	q22.31	DAPK2		164997
ENSG00000035681	1469.20030782272	0.890378404735089	0.0442232106032623	20.1337350361759	3.73734373773475e-90	2.15898457928878e-89	neutral sphingomyelinase activation associated factor [Source:HGNC Symbol;Acc:HGNC:8017]	protein_coding	38.41	58583508	58659853	3574	8	q12.1	NSMAF		76345
ENSG00000035687	2276.90399882956	-0.609113430330393	0.0374814733308503	-16.2510535526106	2.19558671936954e-59	8.39485996588348e-59	adenylosuccinate synthase 2 [Source:HGNC Symbol;Acc:HGNC:292]	protein_coding	38.09	244408494	244451909	2555	1	q44	ADSS2		43415
ENSG00000035720	86.7991007088118	-4.76926327864614	0.110739635741297	-43.0673556646673	0	0	signal transducing adaptor family member 1 [Source:HGNC Symbol;Acc:HGNC:24133]	protein_coding	37.8	67558727	67607337	1951	4	q13.2	STAP1		48610
ENSG00000035862	15509.5824779167	0.109325142919823	0.056502217391905	1.93488234561722	0.053004735093952	0.0596344613720834	TIMP metallopeptidase inhibitor 2 [Source:HGNC Symbol;Acc:HGNC:11821]	protein_coding	52.6	78852977	78925387	3345	17	q25.3	TIMP2		72410
ENSG00000035928	3354.895114697	-0.198689615749988	0.0407296516403172	-4.87825472961596	1.07028645955021e-06	1.47821417815314e-06	replication factor C subunit 1 [Source:HGNC Symbol;Acc:HGNC:9969]	protein_coding	39.26	39287456	39366375	4870	4	p14	RFC1		78919
ENSG00000036054	2426.22692739863	-0.0636360830335478	0.0436852016960019	-1.45669656000173	0.145200159781161	0.158568072734969	TBC1 domain family member 23 [Source:HGNC Symbol;Acc:HGNC:25622]	protein_coding	36.47	100260992	100325251	587	3	q12.1	TBC1D23		64259
ENSG00000036257	4006.01668666064	-0.603504292821685	0.0392849024023946	-15.3622449316534	2.93241905035004e-53	1.02112368948562e-52	cullin 3 [Source:HGNC Symbol;Acc:HGNC:2553]	protein_coding	37.23	224470150	224585397	6756	2	q36.2	CUL3		115247
ENSG00000036448	393.297485240643	-0.749356359562759	0.112040624214661	-6.68825584305076	2.25846054163591e-11	3.60318938247232e-11	myomesin 2 [Source:HGNC Symbol;Acc:HGNC:7614]	protein_coding	46.64	2045046	2165552	5008	8	p23.3	MYOM2		120506
ENSG00000036473	3.52557712318009	-0.241953442413784	0.108480214532691	-2.23039236653493	0.0257214059031739	0.0295742403167862	ornithine transcarbamylase [Source:HGNC Symbol;Acc:HGNC:8512]	protein_coding	39.3	38352586	38421446	1522	X	p11.4	OTC		68860
ENSG00000036530	106.207829724653	0.438514241522127	0.0800885171598488	5.47536971682089	4.36599084493984e-08	6.32279638026227e-08	cytochrome P450 family 46 subfamily A member 1 [Source:HGNC Symbol;Acc:HGNC:2641]	protein_coding	47.29	99684298	99727301	6609	14	q32.2	CYP46A1		43003
ENSG00000036549	2203.24553063924	-0.11778981140313	0.038167531650694	-3.08612599004654	0.0020278287874424	0.00246816514655174	zinc finger ZZ-type containing 3 [Source:HGNC Symbol;Acc:HGNC:24523]	protein_coding	37.17	77562416	77683419	4500	1	p31.1	ZZZ3		121003
ENSG00000036672	1516.27209602093	-2.344390453135	0.126026881875329	-18.6023046690481	3.07786637662482e-77	1.50254325191008e-76	ubiquitin specific peptidase 2 [Source:HGNC Symbol;Acc:HGNC:12618]	protein_coding	54.63	119355215	119381711	2903	11	q23.3	USP2		26496
ENSG00000036828	647.719120628671	-6.73457654216948	0.254135919498018	-26.499900350458	9.71799018412386e-155	1.09055205199016e-153	calcium sensing receptor [Source:HGNC Symbol;Acc:HGNC:1514]	protein_coding	41.14	122183668	122291629	10062	3	q13.33	CASR		107961
ENSG00000037042	1500.53418501357	-0.0262744927355364	0.0357609613033443	-0.734725571627163	0.462506643396923	0.483544572025119	tubulin gamma 2 [Source:HGNC Symbol;Acc:HGNC:12419]	protein_coding	51.91	42659284	42667006	1782	17	q21.2	TUBG2		7722
ENSG00000037241	1070.39533471105	0.235348752295445	0.0349818197136328	6.72774470345027	1.72312899716644e-11	2.75914882938819e-11	ribosomal protein L26 like 1 [Source:HGNC Symbol;Acc:HGNC:17050]	protein_coding	46.12	172958729	172969771	695	5	q35.1	RPL26L1		11042
ENSG00000037280	4330.54091381973	0.964499055171518	0.051497311042165	18.7291148926554	2.86641911682515e-78	1.4176587323597e-77	fms related receptor tyrosine kinase 4 [Source:HGNC Symbol;Acc:HGNC:3767]	protein_coding	60.24	180601506	180649624	5833	5	q35.3	FLT4		48118
ENSG00000037474	2751.47242400288	0.441229007946582	0.0332550078901906	13.2680470082442	3.54704903711719e-40	1.01674553480482e-39	NOP2/Sun RNA methyltransferase 2 [Source:HGNC Symbol;Acc:HGNC:25994]	protein_coding	43.29	6599239	6633291	3056	5	p15.31	NSUN2		34052
ENSG00000037637	1335.01159504738	0.499779500274577	0.0325777216643273	15.3411434177068	4.05980442316052e-53	1.41097550598899e-52	F-box protein 42 [Source:HGNC Symbol;Acc:HGNC:29249]	protein_coding	43.86	16246840	16352480	6227	1	p36.13	FBXO42		105640
ENSG00000037749	1688.76850605906	0.22274713494743	0.0367511282366043	6.06096045578193	1.35311099591823e-09	2.05281714012389e-09	microfibril associated protein 3 [Source:HGNC Symbol;Acc:HGNC:7034]	protein_coding	43.54	154038959	154220478	1186	5	q33.2	MFAP3		181519
ENSG00000037757	1762.45375789235	0.078490457954824	0.0463833566823706	1.69221168041632	0.0906056202419692	0.100434278274912	methylthioribose-1-phosphate isomerase 1 [Source:HGNC Symbol;Acc:HGNC:28469]	protein_coding	52.2	13764522	13774282	3178	19	p13.13	MRI1		9760
ENSG00000037897	1717.86451620096	0.117200549583922	0.0302991662257177	3.86811137675607	0.000109681568249151	0.000140729248673912	methyltransferase like 1 [Source:HGNC Symbol;Acc:HGNC:7030]	protein_coding	52.12	57768471	57772119	1378	12	q14.1	METTL1		3648
ENSG00000037965	763.897147832114	0.029139532679248	0.0715869304964812	0.407051014440133	0.683970520372099	0.701256690091493	homeobox C8 [Source:HGNC Symbol;Acc:HGNC:5129]	protein_coding	51.76	54008985	54012769	2417	12	q13.13	HOXC8		3784
ENSG00000038002	1636.44666891481	-0.171726935072514	0.0464143559340889	-3.69986681095772	0.00021571264699451	0.000273188880260666	aspartylglucosaminidase [Source:HGNC Symbol;Acc:HGNC:318]	protein_coding	39.69	177430774	177442437	2037	4	q34.3	AGA		11663
ENSG00000038210	479.133366474825	0.109371211436815	0.0466528075989384	2.3443650460879	0.0190595066530444	0.0220771371588944	phosphatidylinositol 4-kinase type 2 beta [Source:HGNC Symbol;Acc:HGNC:18215]	protein_coding	41.15	25160663	25279204	1388	4	p15.2	PI4K2B		118541
ENSG00000038219	3332.7096962891	-0.192028404308133	0.0438898965264383	-4.37523028090212	1.21304349851663e-05	1.61331504388406e-05	biorientation of chromosomes in cell division 1 like 1 [Source:HGNC Symbol;Acc:HGNC:31792]	protein_coding	38.88	13568738	13627725	10567	4	p15.33	BOD1L1		58987
ENSG00000038274	8306.911842695	-0.373194835647563	0.0367751084808332	-10.1480281381649	3.38126089521014e-24	7.23848556023417e-24	methionine adenosyltransferase 2B [Source:HGNC Symbol;Acc:HGNC:6905]	protein_coding	38.26	163503114	163519354	2226	5	q34	MAT2B		16240
ENSG00000038295	1124.86604037841	1.39649754861502	0.0873599014161975	15.9855669017055	1.61094727559659e-57	5.99698128954021e-57	tolloid like 1 [Source:HGNC Symbol;Acc:HGNC:11843]	protein_coding	35.7	165873237	166104457	7291	4	q32.3	TLL1		231220
ENSG00000038358	2100.89770257371	-0.106484065482942	0.0298028871053595	-3.5729446313875	0.000352989418591615	0.000443546484085964	enhancer of mRNA decapping 4 [Source:HGNC Symbol;Acc:HGNC:17157]	protein_coding	57.3	67873052	67884499	4767	16	q22.1	EDC4		11447
ENSG00000038382	5655.88246516339	0.933157884016754	0.0565372744743371	16.505179860418	3.36728320216617e-61	1.32270405522998e-60	trio Rho guanine nucleotide exchange factor [Source:HGNC Symbol;Acc:HGNC:12303]	protein_coding	43.38	14143342	14532128	605	5	p15.2	TRIO		388786
ENSG00000038427	33075.6577775955	3.6607628875772	0.168646598186619	21.7067105233057	1.77302089674531e-104	1.21601057022342e-103	versican [Source:HGNC Symbol;Acc:HGNC:2464]	protein_coding	37.18	83471618	83582303	12345	5	q14.2	VCAN		110685
ENSG00000038532	2085.58427241865	-0.267117469554165	0.0324056957820834	-8.242917274495	1.68061776004735e-16	3.05493272009503e-16	C-type lectin domain containing 16A [Source:HGNC Symbol;Acc:HGNC:29013]	protein_coding	48.05	10944564	11182186	6812	16	p13.13	CLEC16A		237622
ENSG00000038945	4474.79913405079	2.80168464791906	0.074065680506739	37.8270290470652	0	0	macrophage scavenger receptor 1 [Source:HGNC Symbol;Acc:HGNC:7376]	protein_coding	35.52	16107878	16567490	3618	8	p22	MSR1		459612
ENSG00000039068	6864.77164502732	-1.81412889955595	0.119924213625893	-15.127294519647	1.07004931344788e-51	3.6356135279143e-51	cadherin 1 [Source:HGNC Symbol;Acc:HGNC:1748]	protein_coding	46.88	68737292	68835537	4811	16	q22.1	CDH1		98245
ENSG00000039123	4326.27482791577	0.103557937628081	0.0426546830169651	2.42782105746496	0.0151898357459097	0.0177009310340306	Mtr4 exosome RNA helicase [Source:HGNC Symbol;Acc:HGNC:18734]	protein_coding	36.82	55307989	55425579	3961	5	q11.2	MTREX		117590
ENSG00000039139	587.774517307605	-0.397550641560992	0.126366980911928	-3.14600094654526	0.00165519469997366	0.00202204655548239	dynein axonemal heavy chain 5 [Source:HGNC Symbol;Acc:HGNC:2950]	protein_coding	39.64	13690328	14011818	15781	5	p15.2	DNAH5		321490
ENSG00000039319	2753.77756182834	-0.230661716917942	0.041917537254732	-5.50274973255742	3.73913026563755e-08	5.43097626391877e-08	zinc finger FYVE-type containing 16 [Source:HGNC Symbol;Acc:HGNC:20756]	protein_coding	37.74	80408013	80483379	6773	5	q14.1	ZFYVE16		75366
ENSG00000039523	6420.8907160888	-0.0183200301950684	0.0452882657656479	-0.404520462096487	0.685830034046827	0.703118774480532	RHO family interacting cell polarization regulator 1 [Source:HGNC Symbol;Acc:HGNC:25836]	protein_coding	57.05	67518418	67546788	244	16	q22.1	RIPOR1		28370
ENSG00000039537	430.272386796868	1.21478532370534	0.232553659511639	5.22367752137884	1.75404144398959e-07	2.48909755239345e-07	complement C6 [Source:HGNC Symbol;Acc:HGNC:1339]	protein_coding	36.68	41142116	41261438	3691	5	p13.1	C6		119322
ENSG00000039560	3686.11285054576	0.362948290520199	0.0554260976508171	6.54832842114853	5.81846537414315e-11	9.17464168945884e-11	retinoic acid induced 14 [Source:HGNC Symbol;Acc:HGNC:14873]	protein_coding	42.11	34656328	34832612	4986	5	p13.2	RAI14		176284
ENSG00000039600	14.4866380086725	-1.9922649786892	0.101393873084271	-19.6487708585051	5.92298249333032e-86	3.2393743484756e-85	SRY-box transcription factor 30 [Source:HGNC Symbol;Acc:HGNC:30635]	protein_coding	40.71	157625679	157671480	2716	5	q33.3	SOX30		45801
ENSG00000039650	1629.07552296707	0.260953909745997	0.0350954143757018	7.43555573820688	1.04129248027475e-13	1.7647052822369e-13	polynucleotide kinase 3'-phosphatase [Source:HGNC Symbol;Acc:HGNC:9154]	protein_coding	59.53	49859882	49878351	548	19	q13.33	PNKP		18469
ENSG00000040199	575.810939793673	-0.0966973481436464	0.0573394785145661	-1.68640089949688	0.0917186083149046	0.101633287156921	PH domain and leucine rich repeat protein phosphatase 2 [Source:HGNC Symbol;Acc:HGNC:29149]	protein_coding	41.82	71637835	71724701	3099	16	q22.2	PHLPP2		86866
ENSG00000040275	665.416873020639	0.615687853980925	0.0486504035311798	12.655349376215	1.04509608222657e-36	2.815201548189e-36	spindle apparatus coiled-coil protein 1 [Source:HGNC Symbol;Acc:HGNC:26010]	protein_coding	37.27	169583636	169604778	2529	5	q35.1	SPDL1		21142
ENSG00000040341	2744.46735713716	-0.22253854933098	0.0417928575227311	-5.32479860248708	1.01064952770494e-07	1.4460638291216e-07	staufen double-stranded RNA binding protein 2 [Source:HGNC Symbol;Acc:HGNC:11371]	protein_coding	38.25	73420369	73747708	2646	8	q21.11	STAU2		327339
ENSG00000040487	857.892952473899	0.311967937016932	0.0370012363687982	8.43128413081904	3.41892506454996e-17	6.305853264657e-17	solute carrier family 66 member 1 [Source:HGNC Symbol;Acc:HGNC:26001]	protein_coding	54.93	19312326	19329300	1805	1	p36.13	SLC66A1		16974
ENSG00000040531	1196.95521650071	-0.613951635373692	0.0378711532404348	-16.2115906921519	4.17617966241895e-59	1.5870460745216e-58	cystinosin, lysosomal cystine transporter [Source:HGNC Symbol;Acc:HGNC:2518]	protein_coding	54.27	3636459	3663103	2657	17	p13.2	CTNS		26644
ENSG00000040608	115.383132923645	1.08613727627421	0.0862921559739078	12.5867439979437	2.49764955202545e-36	6.68249946920313e-36	reticulon 4 receptor [Source:HGNC Symbol;Acc:HGNC:18601]	protein_coding	60.45	20241415	20283246	1777	22	q11.21	RTN4R		41831
ENSG00000040633	3080.69852393682	-0.468213533912418	0.030049308004484	-15.5815080281566	9.72335181547743e-55	3.46542565143317e-54	PHD finger protein 23 [Source:HGNC Symbol;Acc:HGNC:28428]	protein_coding	59.52	7235029	7239722	1768	17	p13.1	PHF23		4693
ENSG00000040933	1237.41453153432	0.42603129963535	0.0328105578375515	12.9845795900416	1.49657685613363e-38	4.16980642934073e-38	inositol polyphosphate-4-phosphatase type I A [Source:HGNC Symbol;Acc:HGNC:6074]	protein_coding	47.33	98444854	98594392	9996	2	q11.2	INPP4A		149538
ENSG00000041353	87.6827067440191	0.422296035142401	0.130095086841928	3.24605675274666	0.00117015509643513	0.00143903802575619	RAB27B, member RAS oncogene family [Source:HGNC Symbol;Acc:HGNC:9767]	protein_coding	37.74	54717860	54895516	432	18	q21.2	RAB27B		177656
ENSG00000041357	5132.48698956892	0.302893561499667	0.0229188373596961	13.2159217653999	7.10110461129682e-40	2.02619350320931e-39	proteasome 20S subunit alpha 4 [Source:HGNC Symbol;Acc:HGNC:9533]	protein_coding	42.32	78540405	78552417	944	15	q25.1	PSMA4		12012
ENSG00000041515	21.0474572420457	-0.276388295787729	0.135927809698845	-2.03334620340078	0.0420175583121924	0.0476296834601429	myosin XVI [Source:HGNC Symbol;Acc:HGNC:29822]	protein_coding	38.48	108596152	109208005	6864	13	q33.3	MYO16		611853
ENSG00000041802	1878.92057423419	-0.146704951595767	0.0337296366094524	-4.34943765610135	1.36487078240574e-05	1.81123308685787e-05	large 60S subunit nuclear export GTPase 1 [Source:HGNC Symbol;Acc:HGNC:25652]	protein_coding	41.68	194640791	194672463	3283	3	q29	LSG1		31672
ENSG00000041880	1693.24928365734	-0.893407906331373	0.039401410501225	-22.6745158350003	7.9956510746324e-114	6.04591938434575e-113	poly(ADP-ribose) polymerase family member 3 [Source:HGNC Symbol;Acc:HGNC:273]	protein_coding	59.21	51942345	51948867	2096	3	p21.2	PARP3		6522
ENSG00000041982	7396.47686535595	-0.645383362971698	0.140508380683941	-4.59320191315437	4.36496353824171e-06	5.90252194458736e-06	tenascin C [Source:HGNC Symbol;Acc:HGNC:5318]	protein_coding	41.85	115019575	115118257	8500	9	q33.1	TNC		98682
ENSG00000041988	837.659206830807	-0.051852889583675	0.0328627065583281	-1.57786424230278	0.114596801297313	0.12618323231672	THAP domain containing 3 [Source:HGNC Symbol;Acc:HGNC:20855]	protein_coding	56.77	6624866	6635586	1366	1	p36.31	THAP3		10720
ENSG00000042062	861.112103283295	-0.411996940093895	0.152469377540822	-2.70216188154627	0.0068890212347624	0.00816925954227488	RIPOR family member 3 [Source:HGNC Symbol;Acc:HGNC:16168]	protein_coding	51.6	50586108	50691542	4391	20	q13.13	RIPOR3		105434
ENSG00000042088	555.429389549203	0.288636144229187	0.0399507444926644	7.22480013563165	5.01839347114379e-13	8.3693186902621e-13	tyrosyl-DNA phosphodiesterase 1 [Source:HGNC Symbol;Acc:HGNC:18884]	protein_coding	42.14	89954939	90044764	3040	14	q32.11	TDP1		89825
ENSG00000042286	1142.62317881376	0.204026776468177	0.0619683487981961	3.29243525807995	0.000993237630314693	0.00122574089490581	apoptosis inducing factor mitochondria associated 2 [Source:HGNC Symbol;Acc:HGNC:21411]	protein_coding	50.25	70098223	70132934	2570	10	q22.1	AIFM2		34711
ENSG00000042317	452.38983940253	0.113542296756385	0.0485738266035154	2.33752011516769	0.0194121562624358	0.0224727873061672	spermatogenesis associated 7 [Source:HGNC Symbol;Acc:HGNC:20423]	protein_coding	37.9	88384924	88470350	2301	14	q31.3	SPATA7		85426
ENSG00000042429	1558.93907280201	0.24995960055489	0.032524828948886	7.68519339325999	1.52766047384137e-14	2.63941082932537e-14	mediator complex subunit 17 [Source:HGNC Symbol;Acc:HGNC:2375]	protein_coding	39.79	93784227	93814963	2627	11	q21	MED17		30736
ENSG00000042445	5440.95733872534	-0.609047573811286	0.0414816586412899	-14.6823341631054	8.36602375949462e-49	2.72164129000239e-48	retinol saturase [Source:HGNC Symbol;Acc:HGNC:25991]	protein_coding	51.29	85341955	85354531	2335	2	p11.2	RETSAT		12576
ENSG00000042493	6621.16466671053	-0.0198767562023425	0.0711972869308848	-0.279178562262323	0.780107794668453	0.793407031280789	capping actin protein, gelsolin like [Source:HGNC Symbol;Acc:HGNC:1474]	protein_coding	51.32	85394753	85418432	1250	2	p11.2	CAPG		23679
ENSG00000042753	3209.00685038715	0.310393219791843	0.0251436479043835	12.3447966250645	5.19653873376917e-35	1.36072670700133e-34	adaptor related protein complex 2 subunit sigma 1 [Source:HGNC Symbol;Acc:HGNC:565]	protein_coding	52.84	46838136	46850846	793	19	q13.32	AP2S1		12710
ENSG00000042781	74.5947806388122	1.07371140733861	0.114804211579917	9.35254371387927	8.55646800357324e-21	1.70803058548386e-20	usherin [Source:HGNC Symbol;Acc:HGNC:12601]	protein_coding	36.36	215622891	216423448	19010	1	q41	USH2A		800557
ENSG00000042832	196.33400622546	0.135198042500214	0.104166533027514	1.2979028731282	0.194320712662677	0.210188121875567	thyroglobulin [Source:HGNC Symbol;Acc:HGNC:11764]	protein_coding	45.9	132866958	133134903	745	8	q24.22	TG		267945
ENSG00000042980	1116.56682566755	1.59180954609529	0.078647885669953	20.2396991671886	4.37833504585482e-91	2.55473724520267e-90	ADAM metallopeptidase domain 28 [Source:HGNC Symbol;Acc:HGNC:206]	protein_coding	35.71	24294069	24359014	7019	8	p21.2	ADAM28		64945
ENSG00000043039	2020.96140856339	2.93343458023582	0.138787827912783	21.1361084350944	3.70389146083302e-99	2.36626168247785e-98	BARX homeobox 2 [Source:HGNC Symbol;Acc:HGNC:956]	protein_coding	42.77	129375848	129452279	1905	11	q24.3	BARX2		76431
ENSG00000043093	1818.58749800445	-0.76970262657933	0.0356325654504711	-21.6011004778539	1.75387262465179e-103	1.18880915122075e-102	defective in cullin neddylation 1 domain containing 1 [Source:HGNC Symbol;Acc:HGNC:18184]	protein_coding	39.56	182938074	182985953	7849	3	q26.33	DCUN1D1		47879
ENSG00000043143	4059.35984794659	-0.192793782127246	0.0424020059510741	-4.54680805313085	5.44656284430058e-06	7.33759861141266e-06	jade family PHD finger 2 [Source:HGNC Symbol;Acc:HGNC:22984]	protein_coding	53.79	134524312	134583230	1552	5	q31.1	JADE2		58918
ENSG00000043355	15.6425875115113	0.684254839327139	0.214244049147972	3.19381024606451	0.00140408375607705	0.0017215011038808	Zic family member 2 [Source:HGNC Symbol;Acc:HGNC:12873]	protein_coding	56.62	99981784	99986765	2963	13	q32.3	ZIC2		4981
ENSG00000043462	2343.16624807527	2.69484303939332	0.0395351822201908	68.1631622281242	0	0	lymphocyte cytosolic protein 2 [Source:HGNC Symbol;Acc:HGNC:6529]	protein_coding	44.62	170246233	170297815	4232	5	q35.1	LCP2		51582
ENSG00000043514	763.254200368606	0.461482147393249	0.0491419314131285	9.39080199175815	5.95451145570259e-21	1.19259266096872e-20	tRNA isopentenyltransferase 1 [Source:HGNC Symbol;Acc:HGNC:20286]	protein_coding	42.31	39838110	39883511	5930	1	p34.2	TRIT1		45401
ENSG00000043591	97.6627229100051	-3.31468133455217	0.164775093649308	-20.116397819241	5.30232308491684e-90	3.06086078615957e-89	adrenoceptor beta 1 [Source:HGNC Symbol;Acc:HGNC:285]	protein_coding	58.77	114043866	114046904	3039	10	q25.3	ADRB1		3038
ENSG00000044012	110.830626152804	4.80053075015346	0.243992654924856	19.6748986219766	3.53883750428036e-86	1.94133590878829e-85	guanylate cyclase activator 2B [Source:HGNC Symbol;Acc:HGNC:4683]	protein_coding	59.98	42153410	42155820	604	1	p34.2	GUCA2B		2410
ENSG00000044090	3888.55249769146	0.116508864932532	0.0378943863249081	3.07456793028867	0.00210807707998607	0.00256314751812783	cullin 7 [Source:HGNC Symbol;Acc:HGNC:21024]	protein_coding	54.7	43037617	43053943	5406	6	p21.1	CUL7		16326
ENSG00000044115	38288.1104607859	-0.121560474084853	0.0358152283036931	-3.39410021497246	0.000688544909542067	0.000855448912574774	catenin alpha 1 [Source:HGNC Symbol;Acc:HGNC:2509]	protein_coding	44.15	138610967	138935034	696	5	q31.2	CTNNA1		324067
ENSG00000044446	6824.49693446923	2.63916792506915	0.0524358720594428	50.3313442003465	0	0	phosphorylase kinase regulatory subunit alpha 2 [Source:HGNC Symbol;Acc:HGNC:8926]	protein_coding	45.6	18892298	18984114	5077	X	p22.13	PHKA2		91816
ENSG00000044459	1137.71885525242	0.856504544888446	0.0399301441490489	21.4500739514322	4.5592678420134e-102	3.04332535056978e-101	centlein [Source:HGNC Symbol;Acc:HGNC:23432]	protein_coding	36.43	17134982	17503923	2272	9	p22.2	CNTLN		368941
ENSG00000044524	1222.57326990906	2.15946806959039	0.0865575382569539	24.9483535816351	2.22506273426859e-137	2.14661670564663e-136	EPH receptor A3 [Source:HGNC Symbol;Acc:HGNC:3387]	protein_coding	34.59	89107621	89482134	5712	3	p11.1	EPHA3		374513
ENSG00000044574	21884.0889886729	-0.110839654039125	0.0397277708697768	-2.7899791911921	0.00527114292509768	0.00629071385199383	heat shock protein family A (Hsp70) member 5 [Source:HGNC Symbol;Acc:HGNC:5238]	protein_coding	44.15	125234853	125241382	3921	9	q33.3	HSPA5		6529
ENSG00000046604	10442.0275824568	-0.627022748591605	0.105745387731742	-5.92955174728049	3.03762773743941e-09	4.56319064019897e-09	desmoglein 2 [Source:HGNC Symbol;Acc:HGNC:3049]	protein_coding	39.17	31498177	31549008	5697	18	q12.1	DSG2		50831
ENSG00000046647	1110.42291337296	0.421893089442696	0.0432416542380189	9.75663620823644	1.72791492932868e-22	3.57729976501869e-22	gem nuclear organelle associated protein 8 [Source:HGNC Symbol;Acc:HGNC:26044]	protein_coding	41.07	14006726	14029893	3147	X	p22.2	GEMIN8		23167
ENSG00000046651	1880.62994961001	0.815448685156776	0.04564219803092	17.8661133849066	2.1656748272709e-71	9.79715790970862e-71	OFD1 centriole and centriolar satellite protein [Source:HGNC Symbol;Acc:HGNC:2567]	protein_coding	39.29	13734743	13777955	669	X	p22.2	OFD1		43212
ENSG00000046653	176.024533363036	-2.47254824141538	0.120239976903178	-20.5634457448904	5.83392993808294e-94	3.51009199500452e-93	glycoprotein M6B [Source:HGNC Symbol;Acc:HGNC:4461]	protein_coding	41.49	13770939	13938638	3118	X	p22.2	GPM6B		167699
ENSG00000046889	4165.88009328426	2.66033174867937	0.130393476869905	20.4023376977179	1.59409764869089e-92	9.48567016696263e-92	phosphatidylinositol-3,4,5-trisphosphate dependent Rac exchange factor 2 [Source:HGNC Symbol;Acc:HGNC:22950]	protein_coding	37.16	67952046	68237032	10824	8	q13.2	PREX2		284986
ENSG00000047056	1236.32291124631	-0.0618181689589071	0.0411957671325261	-1.50059516454783	0.133460302780564	0.146249347192072	WD repeat domain 37 [Source:HGNC Symbol;Acc:HGNC:31406]	protein_coding	45.48	1049538	1132384	4582	10	p15.3	WDR37		82846
ENSG00000047188	2973.62984240409	0.84928659178112	0.0478628982749219	17.7441530369277	1.91262064916432e-70	8.53577977832494e-70	YTH domain containing 2 [Source:HGNC Symbol;Acc:HGNC:24721]	protein_coding	34.67	113513694	113595285	6305	5	q22.2	YTHDC2		81591
ENSG00000047230	818.708550852014	0.123942626454131	0.0428537318960671	2.89222480680863	0.0038252412905658	0.0045958974101889	CTP synthase 2 [Source:HGNC Symbol;Acc:HGNC:2520]	protein_coding	43.51	16587999	16712936	3953	X	p22.2	CTPS2		124937
ENSG00000047249	2541.82499378033	-1.42303302890705	0.0468032752150525	-30.404560842558	4.78100634450025e-203	8.46958405591764e-202	ATPase H+ transporting V1 subunit H [Source:HGNC Symbol;Acc:HGNC:18303]	protein_coding	39.2	53715543	53843558	2365	8	q11.23	ATP6V1H		128015
ENSG00000047315	4517.85260386935	-0.321729069906154	0.0272399478127345	-11.8109282777608	3.42755983518796e-32	8.53445042896963e-32	RNA polymerase II subunit B [Source:HGNC Symbol;Acc:HGNC:9188]	protein_coding	40.19	56977722	57031158	608	4	q12	POLR2B		53436
ENSG00000047346	2025.41550086725	0.613872824290484	0.0482213806062643	12.7303037899902	4.01274843226628e-37	1.08724108883595e-36	family with sequence similarity 214 member A [Source:HGNC Symbol;Acc:HGNC:25609]	protein_coding	37.21	52581317	52709817	1570	15	q21.3	FAM214A		128500
ENSG00000047365	1827.8022516018	0.534819995169961	0.0443349120108501	12.0631793526302	1.65277093076111e-33	4.21425422587374e-33	ArfGAP with RhoGAP domain, ankyrin repeat and PH domain 2 [Source:HGNC Symbol;Acc:HGNC:16924]	protein_coding	35.53	35948221	36244514	1969	4	p14	ARAP2		296293
ENSG00000047410	11041.0883378156	0.10815140188497	0.0492588228413731	2.19557422704248	0.0281224326416011	0.0322366992423891	translocated promoter region, nuclear basket protein [Source:HGNC Symbol;Acc:HGNC:12017]	protein_coding	34.16	186311652	186375693	9636	1	q31.1	TPR		64041
ENSG00000047457	23569.6299578874	5.66018433921073	0.204803449059539	27.6371534034333	3.98251758387265e-168	5.05667549557915e-167	ceruloplasmin [Source:HGNC Symbol;Acc:HGNC:2295]	protein_coding	37.36	149162410	149221829	3411	3	q25.1	CP		59419
ENSG00000047578	1535.02175907671	0.0176164982424203	0.0269311412036668	0.654131145397646	0.513027317203684	0.533818164556857	katanin interacting protein [Source:HGNC Symbol;Acc:HGNC:29068]	protein_coding	47.84	27550133	27780369	440	16	p12.1	KATNIP		230236
ENSG00000047579	976.222919420949	0.71915989560453	0.0457957662427559	15.703632772348	1.42823696528751e-55	5.16975267359369e-55	dystrobrevin binding protein 1 [Source:HGNC Symbol;Acc:HGNC:17328]	protein_coding	39.93	15522807	15663058	1383	6	p22.3	DTNBP1		140251
ENSG00000047597	58.3296203331806	-2.5651279533377	0.146955632311621	-17.4551183441429	3.14724740609568e-68	1.36478844625106e-67	X-linked Kx blood group [Source:HGNC Symbol;Acc:HGNC:12811]	protein_coding	39.51	37685791	37732130	5174	X	p21.1	XK		46339
ENSG00000047617	208.651209677683	1.5051932717606	0.0769786044920369	19.5533977485433	3.85940145097786e-85	2.08615947185269e-84	anoctamin 2 [Source:HGNC Symbol;Acc:HGNC:1183]	protein_coding	44.4	5531869	5946232	463	12	p13.31	ANO2		414363
ENSG00000047621	1137.86019065467	0.432455276108784	0.0348904114655811	12.3946740076538	2.79279140751905e-35	7.35095315000999e-35	chromosome 12 open reading frame 4 [Source:HGNC Symbol;Acc:HGNC:1184]	protein_coding	36.55	4487735	4538508	3817	12	p13.32	C12orf4		50773
ENSG00000047634	589.973018437723	0.480111679343013	0.0700494705379716	6.85389447851372	7.18661018166928e-12	1.16407589756386e-11	Scm polycomb group protein like 1 [Source:HGNC Symbol;Acc:HGNC:10580]	protein_coding	38.89	17737449	17754988	2704	X	p22.13	SCML1		17539
ENSG00000047644	3787.3725801114	1.17671308681607	0.0473098216985559	24.8724904167624	1.47700911111847e-136	1.40984863800703e-135	WWC family member 3 [Source:HGNC Symbol;Acc:HGNC:29237]	protein_coding	46.3	10015254	10144474	6951	X	p22.2	WWC3		129220
ENSG00000047648	1247.34423388638	-0.464273615902701	0.0535855681298513	-8.66415402702552	4.54878047192801e-18	8.54812515552702e-18	Rho GTPase activating protein 6 [Source:HGNC Symbol;Acc:HGNC:676]	protein_coding	39.23	11117651	11665920	2564	X	p22.2	ARHGAP6		548269
ENSG00000047662	20.4868372856484	-1.75313293085826	0.0776718169875299	-22.5710302507758	8.34781871440047e-113	6.25104080657944e-112	family with sequence similarity 184 member B [Source:HGNC Symbol;Acc:HGNC:29235]	protein_coding	44.07	17629306	17781621	6731	4	p15.31	FAM184B		152315
ENSG00000047849	23358.9300587649	-0.21911957665199	0.0363721824399355	-6.02437252737971	1.6976694172082e-09	2.57002347542097e-09	microtubule associated protein 4 [Source:HGNC Symbol;Acc:HGNC:6862]	protein_coding	43.43	47850690	48089272	3724	3	p21.31	MAP4		238582
ENSG00000047932	2615.51820119381	-0.0132029593454489	0.0315983117662931	-0.417837492176808	0.67606593686994	0.693546716246587	golgi associated PDZ and coiled-coil motif containing [Source:HGNC Symbol;Acc:HGNC:17643]	protein_coding	36.66	117560269	117602542	4597	6	q22.1	GOPC		42273
ENSG00000047936	17.4213604710995	-3.42955485659764	0.199274791166658	-17.2101791527129	2.22741641606332e-66	9.41747946416351e-66	ROS proto-oncogene 1, receptor tyrosine kinase [Source:HGNC Symbol;Acc:HGNC:10261]	protein_coding	37.25	117287353	117425942	7435	6	q22.1	ROS1		138589
ENSG00000048028	916.092121043702	-0.0768295935336922	0.0393913830184752	-1.95041624960611	0.05112652662833	0.0576092040551289	ubiquitin specific peptidase 28 [Source:HGNC Symbol;Acc:HGNC:12625]	protein_coding	41.45	113797874	113875570	4669	11	q23.2	USP28		77696
ENSG00000048052	815.80620841602	0.539065382531847	0.0627402677886158	8.59201596569628	8.5456511022884e-18	1.59537828390283e-17	histone deacetylase 9 [Source:HGNC Symbol;Acc:HGNC:14065]	protein_coding	36.13	18086949	19002416	2524	7	p21.1	HDAC9		915467
ENSG00000048140	2847.25121818973	-0.0500230545573273	0.0419010644841867	-1.19383732067728	0.232541609738362	0.250029996105512	tetraspanin 17 [Source:HGNC Symbol;Acc:HGNC:13594]	protein_coding	58.7	176647387	176659054	2550	5	q35.2	TSPAN17		11667
ENSG00000048162	1706.64119457634	0.541814822067775	0.0305135612421369	17.7565252960238	1.53444678356847e-70	6.85935756390234e-70	NOP16 nucleolar protein [Source:HGNC Symbol;Acc:HGNC:26934]	protein_coding	49.26	176383938	176388927	954	5	q35.2	NOP16		4989
ENSG00000048342	1344.41232909082	-0.604031544386488	0.0607096628220642	-9.94951242204824	2.53421776896602e-23	5.32540167534467e-23	coiled-coil and C2 domain containing 2A [Source:HGNC Symbol;Acc:HGNC:29253]	protein_coding	40.21	15469865	15601552	1521	4	p15.32	CC2D2A		131687
ENSG00000048392	4262.4730757952	-0.183987976866651	0.0593701100111582	-3.09900010008525	0.00194174954511889	0.00236534568490685	ribonucleotide reductase regulatory TP53 inducible subunit M2B [Source:HGNC Symbol;Acc:HGNC:17296]	protein_coding	37.81	102204502	102238961	4774	8	q22.3	RRM2B		34459
ENSG00000048405	1151.78641087669	0.378743907155353	0.0414887190237345	9.12884070820996	6.92367102492259e-20	1.35688900629733e-19	zinc finger protein 800 [Source:HGNC Symbol;Acc:HGNC:27267]	protein_coding	37.8	127346790	127431924	1478	7	q31.33	ZNF800		85134
ENSG00000048462	61.148228560633	1.62671068386912	0.194542683647453	8.36171606852621	6.1812463252461e-17	1.13375250502734e-16	TNF receptor superfamily member 17 [Source:HGNC Symbol;Acc:HGNC:11913]	protein_coding	40.26	11965210	11968068	891	16	p13.13	TNFRSF17		2858
ENSG00000048471	5963.19631435904	-0.280111973689605	0.0457494160337834	-6.12274424405238	9.19772691018466e-10	1.4031354194939e-09	sorting nexin 29 [Source:HGNC Symbol;Acc:HGNC:30542]	protein_coding	47.13	11976734	12574287	540	16	p13.13	SNX29		597553
ENSG00000048540	150.422736342723	-2.95255023825309	0.142365953794531	-20.7391596063364	1.53585403534032e-95	9.38339737630546e-95	LIM domain only 3 [Source:HGNC Symbol;Acc:HGNC:6643]	protein_coding	35.63	16548372	16610594	3515	12	p12.3	LMO3		62222
ENSG00000048544	2023.12739968379	-0.614681200363564	0.0328304735693213	-18.7228855857248	3.22213551787381e-78	1.59164666814424e-77	mitochondrial ribosomal protein S10 [Source:HGNC Symbol;Acc:HGNC:14502]	protein_coding	41.02	42206807	42217861	2100	6	p21.1	MRPS10		11054
ENSG00000048649	2717.13691869033	-0.164414573475752	0.0282891266858039	-5.81193528177237	6.1754716390531e-09	9.1800456473905e-09	remodeling and spacing factor 1 [Source:HGNC Symbol;Acc:HGNC:18118]	protein_coding	39.02	77660009	77820869	11242	11	q14.1	RSF1		160860
ENSG00000048707	4555.60194604458	-1.09541419884879	0.0402349637006181	-27.2254302750113	3.24805353011127e-163	3.94802731334199e-162	vacuolar protein sorting 13 homolog D [Source:HGNC Symbol;Acc:HGNC:23595]	protein_coding	42.34	12230030	12512047	16357	1	p36.22	VPS13D		282017
ENSG00000048740	2049.46959103747	1.31907747266631	0.070373785722961	18.7438754234296	2.17215458800922e-78	1.07658987475949e-77	CUGBP Elav-like family member 2 [Source:HGNC Symbol;Acc:HGNC:2550]	protein_coding	41.91	10798397	11336675	2724	10	p14	CELF2		538278
ENSG00000048828	12081.3489315381	-0.00847994337190554	0.0461744348744566	-0.183650182075029	0.854287892989314	0.864463060584784	family with sequence similarity 120A [Source:HGNC Symbol;Acc:HGNC:13247]	protein_coding	42.42	93451685	93566112	5160	9	q22.31	FAM120A		114427
ENSG00000048991	1602.83272489715	0.355990141060517	0.032890839850889	10.8233825184885	2.66747224268706e-27	6.0853468412882e-27	R3H domain containing 1 [Source:HGNC Symbol;Acc:HGNC:9757]	protein_coding	37.98	135531455	135725270	539	2	q21.3	R3HDM1		193815
ENSG00000049089	496.669355438054	-2.49951170404621	0.125524889413202	-19.9124788377095	3.172237483462e-88	1.78611719792289e-87	collagen type IX alpha 2 chain [Source:HGNC Symbol;Acc:HGNC:2218]	protein_coding	57.43	40300489	40317813	2852	1	p34.2	COL9A2		17324
ENSG00000049130	3076.255902955	-2.35601119923765	0.0990236125364164	-23.792418180777	4.00137502439516e-125	3.39593684732533e-124	KIT ligand [Source:HGNC Symbol;Acc:HGNC:6343]	protein_coding	36.84	88492793	88580851	5191	12	q21.32	KITLG		88058
ENSG00000049167	400.709685268291	-0.0936069750001308	0.0337624616806524	-2.77251629000063	0.00556247352564804	0.00663100897497475	ERCC excision repair 8, CSA ubiquitin ligase complex subunit [Source:HGNC Symbol;Acc:HGNC:3439]	protein_coding	37.18	60866454	60945073	9414	5	q12.1	ERCC8		78619
ENSG00000049192	145.289006915065	0.361849505318831	0.0821930845074992	4.40243248549477	1.07043905950246e-05	1.42692964910428e-05	ADAM metallopeptidase with thrombospondin type 1 motif 6 [Source:HGNC Symbol;Acc:HGNC:222]	protein_coding	35.91	65148738	65481920	7309	5	q12.3	ADAMTS6		333182
ENSG00000049239	6542.87992656976	0.634558895429384	0.0516743863767386	12.2799502794877	1.16069571761857e-34	3.01595026578007e-34	hexose-6-phosphate dehydrogenase/glucose 1-dehydrogenase [Source:HGNC Symbol;Acc:HGNC:4795]	protein_coding	52.29	9234774	9271337	9147	1	p36.22	H6PD		36563
ENSG00000049245	6490.46399958372	0.0199139971500284	0.0233420380359716	0.853138749895775	0.393582364813589	0.414234079246991	vesicle associated membrane protein 3 [Source:HGNC Symbol;Acc:HGNC:12644]	protein_coding	42.69	7771296	7781432	2178	1	p36.23	VAMP3		10136
ENSG00000049246	1897.61636341234	-0.0642670769208101	0.0908039561436839	-0.707756353909481	0.479096574879096	0.500244522267749	period circadian regulator 3 [Source:HGNC Symbol;Acc:HGNC:8847]	protein_coding	40.55	7784291	7845177	1524	1	p36.23	PER3		60886
ENSG00000049247	19.6022719757755	2.20246546515637	0.218334304568543	10.0875832110246	6.26940497547315e-24	1.33473674281032e-23	urotensin 2 [Source:HGNC Symbol;Acc:HGNC:12636]	protein_coding	40.81	7843083	7853512	1601	1	p36.23	UTS2		10429
ENSG00000049249	239.18421158753	3.80144994528726	0.125416694626172	30.310557590584	8.3216878914972e-202	1.45356328757077e-200	TNF receptor superfamily member 9 [Source:HGNC Symbol;Acc:HGNC:11924]	protein_coding	43.92	7915871	7943165	5872	1	p36.23	TNFRSF9		27294
ENSG00000049283	239.72735187925	-5.89370921795227	0.156663159679067	-37.6202626707253	0	0	epsin 3 [Source:HGNC Symbol;Acc:HGNC:18235]	protein_coding	58.65	50532682	50543750	3879	17	q21.33	EPN3		11068
ENSG00000049323	5126.77803605562	-0.318372871379569	0.0953362407025112	-3.33947373038365	0.00083937289313688	0.00103894004095592	latent transforming growth factor beta binding protein 1 [Source:HGNC Symbol;Acc:HGNC:6714]	protein_coding	40.26	32946953	33399509	6502	2	p22.3	LTBP1		452556
ENSG00000049449	6650.21955793937	0.808895587605837	0.0411127611743267	19.675048926438	3.52836096712015e-86	1.93624326727963e-85	reticulocalbin 1 [Source:HGNC Symbol;Acc:HGNC:9934]	protein_coding	46.64	32091074	32105722	2369	11	p13	RCN1		14648
ENSG00000049540	1712.98156711156	0.470617780059758	0.0978123600006897	4.81143466997872	1.49850717838452e-06	2.05675343080431e-06	elastin [Source:HGNC Symbol;Acc:HGNC:3327]	protein_coding	54.95	74027789	74069907	2583	7	q11.23	ELN		42118
ENSG00000049541	1707.04466531957	0.918713019941679	0.0290095304554722	31.6693516067709	4.10690430744789e-220	8.51120513371098e-219	replication factor C subunit 2 [Source:HGNC Symbol;Acc:HGNC:9970]	protein_coding	48.96	74231499	74254458	1576	7	q11.23	RFC2		22959
ENSG00000049618	4212.05661074006	-0.253349456453373	0.0319389618861126	-7.93230091061703	2.15122415777508e-15	3.80177678155262e-15	AT-rich interaction domain 1B [Source:HGNC Symbol;Acc:HGNC:18040]	protein_coding	40.89	156776020	157210779	10813	6	q25.3	ARID1B		434759
ENSG00000049656	10780.338654524	0.875323778175807	0.059868754361947	14.6207113794933	2.07223728303478e-48	6.70646078815423e-48	CLPTM1 like [Source:HGNC Symbol;Acc:HGNC:24308]	protein_coding	56.18	1317752	1345099	2492	5	p15.33	CLPTM1L		27347
ENSG00000049759	6507.05136940442	-1.55400337777024	0.0650912217234304	-23.8742389008019	5.67313565634415e-126	4.87595192243096e-125	NEDD4 like E3 ubiquitin protein ligase [Source:HGNC Symbol;Acc:HGNC:7728]	protein_coding	43.38	58044226	58401540	8633	18	q21.31	NEDD4L		357314
ENSG00000049768	156.544855302816	1.32750005633224	0.101442927393614	13.0861765372892	3.94996236669484e-39	1.11162052244809e-38	forkhead box P3 [Source:HGNC Symbol;Acc:HGNC:6106]	protein_coding	53.75	49250438	49270477	2264	X	p11.23	FOXP3		20039
ENSG00000049769	324.97613601558	-0.350539512846917	0.0539306362652546	-6.4998215693731	8.04153330748888e-11	1.26162584337834e-10	protein phosphatase 1 regulatory subunit 3F [Source:HGNC Symbol;Acc:HGNC:14944]	protein_coding	47.9	49269793	49301461	3477	X	p11.23	PPP1R3F		31668
ENSG00000049860	7457.17699395354	0.832126179734786	0.0534113522148369	15.5795752256509	1.00218484694267e-54	3.57102624315737e-54	hexosaminidase subunit beta [Source:HGNC Symbol;Acc:HGNC:4879]	protein_coding	42.11	74640023	74722647	2021	5	q13.3	HEXB		82624
ENSG00000049883	616.6022597201	-0.277761824359068	0.0414716251125934	-6.69763539781618	2.11818944415404e-11	3.38205845816074e-11	pentatricopeptide repeat domain 2 [Source:HGNC Symbol;Acc:HGNC:25734]	protein_coding	40.38	72320367	72368395	11145	5	q13.2	PTCD2		48028
ENSG00000050030	127.520682653974	-2.66770769564088	0.242867627940228	-10.984204516122	4.55231270849794e-28	1.05423688198653e-27	neurite extension and migration factor [Source:HGNC Symbol;Acc:HGNC:29433]	protein_coding	39.49	74732856	74925472	11717	X	q13.3	NEXMIF		192616
ENSG00000050130	3451.96975373121	-0.215053550777135	0.0335163853827097	-6.41637062951533	1.39561440802543e-10	2.17508406912818e-10	JNK1/MAPK8 associated membrane protein [Source:HGNC Symbol;Acc:HGNC:20184]	protein_coding	36.78	59484443	59505410	2347	14	q23.1	JKAMP		20967
ENSG00000050165	4356.39863358138	0.370065160681777	0.0809973097555258	4.56885743241034	4.90390200298588e-06	6.61696472662995e-06	dickkopf WNT signaling pathway inhibitor 3 [Source:HGNC Symbol;Acc:HGNC:2893]	protein_coding	48.21	11956207	12009769	9549	11	p15.3	DKK3		53562
ENSG00000050327	770.483714910474	-0.885206413789823	0.0612084384316095	-14.4621630035358	2.10090360314666e-47	6.68589189414805e-47	Rho guanine nucleotide exchange factor 5 [Source:HGNC Symbol;Acc:HGNC:13209]	protein_coding	48.06	144355288	144380632	771	7	q35	ARHGEF5		25344
ENSG00000050344	1678.43158814473	1.63647808081591	0.0755184420879958	21.6699131439847	3.94499370307223e-104	2.69765751452815e-103	nuclear factor, erythroid 2 like 3 [Source:HGNC Symbol;Acc:HGNC:7783]	protein_coding	44.68	26152198	26187137	3740	7	p15.2	NFE2L3		34939
ENSG00000050393	1944.10740836517	-0.903045725366916	0.0361814385876274	-24.9588120488864	1.71324819913246e-137	1.6548141980549e-136	mitochondrial calcium uniporter regulator 1 [Source:HGNC Symbol;Acc:HGNC:21097]	protein_coding	41.24	13786557	13814568	5471	6	p23	MCUR1		28011
ENSG00000050405	5672.67924636078	-0.19521625684061	0.0573125293145328	-3.40617067812969	0.000658809787234107	0.000819258672499643	LIM domain and actin binding 1 [Source:HGNC Symbol;Acc:HGNC:24636]	protein_coding	42.32	50175788	50283546	2652	12	q13.12	LIMA1		107758
ENSG00000050426	4018.79718430774	0.121304904716658	0.0383465903177471	3.16338176905699	0.00155947680550012	0.00190640576486744	LETM1 domain containing 1 [Source:HGNC Symbol;Acc:HGNC:24241]	protein_coding	45.34	51047962	51060424	1186	12	q13.12	LETMD1		12462
ENSG00000050438	93.3110216649057	-2.3365875308441	0.0809377663176134	-28.8689401394516	2.93135769517397e-183	4.28532804680973e-182	solute carrier family 4 member 8 [Source:HGNC Symbol;Acc:HGNC:11034]	protein_coding	42.72	51391317	51515763	2262	12	q13.13	SLC4A8		124446
ENSG00000050555	1064.90255313507	-1.14107003133288	0.139598697344614	-8.17393036638466	2.98502141890222e-16	5.39097858258502e-16	laminin subunit gamma 3 [Source:HGNC Symbol;Acc:HGNC:6494]	protein_coding	53.66	131009174	131094473	7455	9	q34.12	LAMC3		85299
ENSG00000050628	7403.55685753398	-3.28494986230099	0.200752334547354	-16.363196322014	3.50251779858212e-60	1.35483566907252e-59	prostaglandin E receptor 3 [Source:HGNC Symbol;Acc:HGNC:9595]	protein_coding	38.05	70852353	71047808	1914	1	p31.1	PTGER3		195455
ENSG00000050730	60.4417280961118	3.1854231402659	0.147105665294453	21.65398004142	5.57516440751991e-104	3.80598202948362e-103	TNFAIP3 interacting protein 3 [Source:HGNC Symbol;Acc:HGNC:19315]	protein_coding	37.14	121131408	121227466	2397	4	q27	TNIP3		96058
ENSG00000050748	2893.08774079303	0.198245104712936	0.0324991504872322	6.10000882302506	1.06062610661362e-09	1.61391408777374e-09	mitogen-activated protein kinase 9 [Source:HGNC Symbol;Acc:HGNC:6886]	protein_coding	43.58	180233143	180292099	4799	5	q35.3	MAPK9		58956
ENSG00000050767	11103.3169482112	5.93432374609468	0.112030328659432	52.9706894294205	0	0	collagen type XXIII alpha 1 chain [Source:HGNC Symbol;Acc:HGNC:22990]	protein_coding	50.61	178237476	178590393	2764	5	q35.3	COL23A1		352917
ENSG00000050820	5629.99473334063	-0.0594091374961907	0.0471536774650687	-1.25990464985898	0.207703761140569	0.224200687289829	BCAR1 scaffold protein, Cas family member [Source:HGNC Symbol;Acc:HGNC:971]	protein_coding	59.7	75228181	75268053	4064	16	q23.1	BCAR1		39872
ENSG00000051009	2059.71029192936	0.603664779620507	0.0334263402023278	18.0595535127853	6.63571302968841e-73	3.06599417234493e-72	family with sequence similarity 160 member A2 [Source:HGNC Symbol;Acc:HGNC:25378]	protein_coding	44.55	6211345	6234711	3364	11	p15.4	FAM160A2		23366
ENSG00000051108	13389.3460593682	-0.0141718035702711	0.0467648910006501	-0.303043656619966	0.761856591718385	0.776206875985072	homocysteine inducible ER protein with ubiquitin like domain 1 [Source:HGNC Symbol;Acc:HGNC:13744]	protein_coding	42.95	56932142	56944864	570	16	q13	HERPUD1		12722
ENSG00000051128	1905.88855429072	0.38764843771469	0.0472293273059969	8.20779079073329	2.25295325906127e-16	4.08385528762145e-16	homer scaffold protein 3 [Source:HGNC Symbol;Acc:HGNC:17514]	protein_coding	56.77	18929201	18941261	1418	19	p13.11	HOMER3		12060
ENSG00000051180	72.1379705334486	1.28822503939294	0.0617381670960276	20.8659424143454	1.09220557171291e-96	6.75942784598986e-96	RAD51 recombinase [Source:HGNC Symbol;Acc:HGNC:9817]	protein_coding	43.47	40694774	40732340	566	15	q15.1	RAD51		37566
ENSG00000051341	41.1854681751718	2.43657471616098	0.0817929245650098	29.7895536700655	5.33487982121702e-195	8.7004115436069e-194	DNA polymerase theta [Source:HGNC Symbol;Acc:HGNC:9186]	protein_coding	39.03	121431431	121545988	8757	3	q13.33	POLQ		114557
ENSG00000051382	4758.7197609876	-0.0368364055149593	0.0526458346642066	-0.699702184416197	0.484113312006226	0.505320128259683	phosphatidylinositol-4,5-bisphosphate 3-kinase catalytic subunit beta [Source:HGNC Symbol;Acc:HGNC:8976]	protein_coding	40.59	138652698	138834928	6259	3	q22.3	PIK3CB		182230
ENSG00000051523	7502.32047504721	0.928377964593142	0.0455251413098452	20.3926432270595	1.94356464200891e-92	1.15524628006881e-91	cytochrome b-245 alpha chain [Source:HGNC Symbol;Acc:HGNC:2577]	protein_coding	61.63	88643289	88651054	692	16	q24.2	CYBA		7765
ENSG00000051596	223.946290907397	0.885868311769015	0.0715765762345737	12.376511400403	3.50238499161842e-35	9.19779920035476e-35	THO complex 3 [Source:HGNC Symbol;Acc:HGNC:19072]	protein_coding	43.01	175917873	176034680	453	5	q35.2	THOC3		116807
ENSG00000051620	3437.13677205978	0.176546656435739	0.0443432478276713	3.98136503491676	6.85206243796037e-05	8.87236013252337e-05	heme binding protein 2 [Source:HGNC Symbol;Acc:HGNC:15716]	protein_coding	47.12	138403531	138422197	661	6	q24.1	HEBP2		18666
ENSG00000051825	636.108869677586	0.242084606606718	0.0405878894972247	5.96445416614409	2.45453153031139e-09	3.6985498321444e-09	M-phase phosphoprotein 9 [Source:HGNC Symbol;Acc:HGNC:7215]	protein_coding	42.99	123152320	123244014	484	12	q24.31	MPHOSPH9		91694
ENSG00000052126	4711.31193728099	0.581882148884159	0.0781173775227053	7.44881826985335	9.41799946607924e-14	1.59776139399966e-13	pleckstrin homology domain containing A5 [Source:HGNC Symbol;Acc:HGNC:30036]	protein_coding	38.1	19129733	19376400	1954	12	p12.3	PLEKHA5		246667
ENSG00000052344	3780.4250067399	-1.83928735776628	0.101896929302238	-18.0504689430901	7.82237529517713e-73	3.61325601807114e-72	serine protease 8 [Source:HGNC Symbol;Acc:HGNC:9491]	protein_coding	58.95	31131433	31135727	1837	16	p11.2	PRSS8		4294
ENSG00000052723	2671.41832523389	-0.282889320310897	0.0296755443464023	-9.53274241606937	1.53182112486351e-21	3.10245399315529e-21	suppressor of IKBKE 1 [Source:HGNC Symbol;Acc:HGNC:26119]	protein_coding	36.9	114769479	114780685	5494	1	p13.2	SIKE1		11206
ENSG00000052749	1340.23537601862	0.313902294046398	0.0504078614111229	6.22724879133898	4.74697002202128e-10	7.30271924036209e-10	ribosomal RNA processing 12 homolog [Source:HGNC Symbol;Acc:HGNC:29100]	protein_coding	50.49	97356358	97426076	1919	10	q24.1	RRP12		69718
ENSG00000052795	4518.10728510699	-0.491324280786146	0.0740505983900389	-6.6349805601603	3.24545305138018e-11	5.15202178289436e-11	folliculin interacting protein 2 [Source:HGNC Symbol;Acc:HGNC:29280]	protein_coding	40.58	158769026	158908050	7038	4	q32.1	FNIP2		139024
ENSG00000052802	3860.11697550051	-0.80392283569239	0.0582011673938132	-13.8128300804126	2.13284777807257e-43	6.42229001573272e-43	methylsterol monooxygenase 1 [Source:HGNC Symbol;Acc:HGNC:10545]	protein_coding	37	165327667	165343164	2227	4	q32.3	MSMO1		15497
ENSG00000052841	4288.72408982724	0.949261723693171	0.0349108329550532	27.1910362297949	8.29056250269516e-163	1.00097438788121e-161	tetratricopeptide repeat domain 17 [Source:HGNC Symbol;Acc:HGNC:25596]	protein_coding	37.9	43358920	43494933	3648	11	p12	TTC17		136013
ENSG00000052850	19.3290038796551	-0.358841867756852	0.163722640944536	-2.19176691559977	0.0283963411728407	0.0325437833329815	ALX homeobox 4 [Source:HGNC Symbol;Acc:HGNC:450]	protein_coding	52.82	44260440	44310139	5727	11	p11.2	ALX4		49699
ENSG00000053108	130.873317754263	-2.64714943666969	0.174865166732673	-15.1382318510384	9.06174043180698e-52	3.08658400476347e-51	follistatin like 4 [Source:HGNC Symbol;Acc:HGNC:21389]	protein_coding	46.68	133196455	133612541	5396	5	q31.1	FSTL4		416086
ENSG00000053254	4929.03457058642	0.31074946283889	0.0431434137160873	7.20270919876278	5.90277772295864e-13	9.82202359623153e-13	forkhead box N3 [Source:HGNC Symbol;Acc:HGNC:1928]	protein_coding	44.31	89124871	89619149	513	14	q32.11	FOXN3		494278
ENSG00000053328	65.9370181442853	0.0345092509957468	0.105712012816521	0.326445879482427	0.744087030204303	0.759198958697512	methyltransferase like 24 [Source:HGNC Symbol;Acc:HGNC:21566]	protein_coding	40.62	110243940	110358349	3184	6	q21	METTL24		114409
ENSG00000053371	3622.10795396067	-0.56237034270456	0.039322971115908	-14.3013187138612	2.14702197468583e-46	6.74796156948032e-46	aldo-keto reductase family 7 member A2 [Source:HGNC Symbol;Acc:HGNC:389]	protein_coding	52.86	19303965	19312144	1360	1	p36.13	AKR7A2		8179
ENSG00000053372	2096.93806555725	0.22674337100537	0.0290256121164989	7.81183770028	5.63601069264857e-15	9.85512343853539e-15	MRT4 homolog, ribosome maturation factor [Source:HGNC Symbol;Acc:HGNC:18477]	protein_coding	52.85	19251805	19260128	2049	1	p36.13	MRTO4		8323
ENSG00000053438	104.947443352131	-0.450035607283715	0.128147947875163	-3.51184404234178	0.000445009059039563	0.000557403473642223	neuronatin [Source:HGNC Symbol;Acc:HGNC:7860]	protein_coding	54.16	37521206	37523690	1222	20	q11.23	NNAT		2484
ENSG00000053501	2134.09787829266	0.284615775387751	0.0225067675851366	12.6457863978526	1.18037560945759e-36	3.17539042020364e-36	unconventional SNARE in the ER 1 [Source:HGNC Symbol;Acc:HGNC:30882]	protein_coding	55.26	17215346	17219829	559	19	p13.11	USE1		4483
ENSG00000053524	65.4289617834517	0.803123964735978	0.0811278250833977	9.8994884173264	4.18409833246343e-23	8.7539148582883e-23	MCF.2 cell line derived transforming sequence-like 2 [Source:HGNC Symbol;Acc:HGNC:30319]	protein_coding	42.39	183178041	183428778	5326	3	q27.1	MCF2L2		250737
ENSG00000053702	1888.79026587692	0.193765128390973	0.0518858753296118	3.73444848256012	0.000188126994288028	0.000238849599899213	nuclear receptor interacting protein 2 [Source:HGNC Symbol;Acc:HGNC:23078]	protein_coding	51.39	2825348	2835544	2757	12	p13.33	NRIP2		10196
ENSG00000053747	1412.65832097927	1.29629895960936	0.116057584018538	11.1694463620947	5.75383897428106e-29	1.35217299110295e-28	laminin subunit alpha 3 [Source:HGNC Symbol;Acc:HGNC:6483]	protein_coding	42.46	23689453	23956222	10651	18	q11.2	LAMA3		266769
ENSG00000053770	2947.83495539612	-1.26952041968182	0.033862056302873	-37.4909429104607	1.29385025092171e-307	5.04694904367947e-306	adaptor related protein complex 5 subunit mu 1 [Source:HGNC Symbol;Acc:HGNC:20192]	protein_coding	35.15	57268924	57298742	11675	14	q22.3	AP5M1		29818
ENSG00000053900	1096.07069801817	0.612315884035827	0.0359173432302074	17.0479169383791	3.62213642332013e-65	1.50515768863549e-64	anaphase promoting complex subunit 4 [Source:HGNC Symbol;Acc:HGNC:19990]	protein_coding	37.91	25377263	25418498	2635	4	p15.2	ANAPC4		41235
ENSG00000053918	1795.22227535543	-1.94765628423189	0.0485407959746592	-40.1241109694341	0	0	potassium voltage-gated channel subfamily Q member 1 [Source:HGNC Symbol;Acc:HGNC:6294]	protein_coding	51.55	2444684	2849105	582	11	p15.5	KCNQ1		404421
ENSG00000054116	3013.02947771543	-0.0147401033962096	0.0235611307733594	-0.625611034461736	0.531570099368041	0.552227144842842	trafficking protein particle complex 3 [Source:HGNC Symbol;Acc:HGNC:19942]	protein_coding	49.8	36136570	36156053	1114	1	p34.3	TRAPPC3		19483
ENSG00000054118	7825.26767760536	-0.0107931653988187	0.0289405002222268	-0.372943291095202	0.709190650955267	0.725875911003603	thyroid hormone receptor associated protein 3 [Source:HGNC Symbol;Acc:HGNC:22964]	protein_coding	43.71	36224432	36305357	4405	1	p34.3	THRAP3		80925
ENSG00000054148	5691.32544292774	0.406337626362997	0.0350652791693311	11.5880334048043	4.73888222768918e-31	1.1541023849424e-30	phosphohistidine phosphatase 1 [Source:HGNC Symbol;Acc:HGNC:30033]	protein_coding	66.23	136848724	136851027	985	9	q34.3	PHPT1		2303
ENSG00000054179	929.940247207541	0.885117597719442	0.103049353116574	8.58925913603898	8.75318982835769e-18	1.63374754249782e-17	ectonucleoside triphosphate diphosphohydrolase 2 [Source:HGNC Symbol;Acc:HGNC:3364]	protein_coding	65.81	137048107	137054061	1427	9	q34.3	ENTPD2		5954
ENSG00000054219	443.388551825272	0.493543541626389	0.12333760469069	4.00156580682846	6.29246890117303e-05	8.1621017473489e-05	lymphocyte antigen 75 [Source:HGNC Symbol;Acc:HGNC:6729]	protein_coding	37.97	159803355	159904756	6932	2	q24.2	LY75		101401
ENSG00000054267	3073.08349402532	0.321121624730072	0.0304637330860332	10.541112076553	5.58347008193226e-26	1.23909968571547e-25	AT-rich interaction domain 4B [Source:HGNC Symbol;Acc:HGNC:15550]	protein_coding	39.95	235131634	235328219	3463	1	q42.3	ARID4B		196585
ENSG00000054277	401.773561544672	0.245746646639388	0.0887433229693674	2.7691846374089	0.00561967784011473	0.00669730554579478	opsin 3 [Source:HGNC Symbol;Acc:HGNC:14007]	protein_coding	39.62	241590102	241677376	795	1	q43	OPN3		87274
ENSG00000054282	1590.31016318225	0.225983116592918	0.0358270775170136	6.30760676713313	2.83383089063378e-10	4.38574858009674e-10	SHH signaling and ciliogenesis regulator SDCCAG8 [Source:HGNC Symbol;Acc:HGNC:10671]	protein_coding	39.81	243256034	243500091	699	1	q43	SDCCAG8		244057
ENSG00000054356	182.468454282858	4.44403539111885	0.161872724115904	27.4538864740229	6.24363591089602e-166	7.75175821928918e-165	protein tyrosine phosphatase receptor type N [Source:HGNC Symbol;Acc:HGNC:9676]	protein_coding	53.59	219289623	219309648	3612	2	q35	PTPRN		20025
ENSG00000054392	865.614379871664	-0.270847786361684	0.0552774409274931	-4.89978880746222	9.59397267013679e-07	1.32720711439309e-06	hedgehog acyltransferase [Source:HGNC Symbol;Acc:HGNC:18270]	protein_coding	42.26	210328252	210676296	3639	1	q32.2	HHAT		348044
ENSG00000054523	3960.15540855547	-0.405892706217964	0.0405186676846643	-10.0174247923652	1.27789170139888e-23	2.70074871562903e-23	kinesin family member 1B [Source:HGNC Symbol;Acc:HGNC:16636]	protein_coding	42.04	10210570	10381603	7800	1	p36.22	KIF1B		171033
ENSG00000054598	2166.556177658	-1.86677994931869	0.0586940359589583	-31.8052749111346	5.47244185931524e-222	1.15176801622709e-220	forkhead box C1 [Source:HGNC Symbol;Acc:HGNC:3800]	protein_coding	56.26	1609915	1613897	3983	6	p25.3	FOXC1		3982
ENSG00000054611	2699.64785234366	0.533055834259548	0.0303439244565068	17.5671355570239	4.39826352718296e-69	1.93259199175732e-68	TBC1 domain family member 22A [Source:HGNC Symbol;Acc:HGNC:1309]	protein_coding	49.42	46762617	47175699	3758	22	q13.31	TBC1D22A		413082
ENSG00000054654	18092.89808866	-1.4338158328563	0.0695582475731962	-20.6131678539988	2.09089670921744e-94	1.26223887278539e-93	spectrin repeat containing nuclear envelope protein 2 [Source:HGNC Symbol;Acc:HGNC:17084]	protein_coding	41.08	63761899	64226433	3229	14	q23.2	SYNE2		464534
ENSG00000054690	847.411771515021	-0.587111633510894	0.0647824077604754	-9.06282513736852	1.27114713154504e-19	2.4774086600506e-19	pleckstrin homology, MyTH4 and FERM domain containing H1 [Source:HGNC Symbol;Acc:HGNC:17733]	protein_coding	48.02	67533290	67589612	6615	14	q24.1	PLEKHH1		56322
ENSG00000054793	2898.23344713471	-0.959253580419286	0.0945987260893589	-10.1402378242722	3.66206933620712e-24	7.82827020400909e-24	ATPase phospholipid transporting 9A (putative) [Source:HGNC Symbol;Acc:HGNC:13540]	protein_coding	46.63	51596514	51768390	7437	20	q13.2	ATP9A		171876
ENSG00000054803	303.492817202752	1.40537968699217	0.194314882875456	7.2324860875064	4.74231238261568e-13	7.91621263580955e-13	cerebellin 4 precursor [Source:HGNC Symbol;Acc:HGNC:16231]	protein_coding	44	55997357	56005519	3154	20	q13.2	CBLN4		8162
ENSG00000054938	68.2085896067415	0.405393656717347	0.201870932951153	2.00818241036931	0.044623911459677	0.0505100593789187	chordin like 2 [Source:HGNC Symbol;Acc:HGNC:24168]	protein_coding	51.61	74696429	74731426	344	11	q13.4	CHRDL2		34997
ENSG00000054965	5805.62475031276	0.232391690432323	0.0325980211477147	7.12901219921487	1.01091775471047e-12	1.67099545743983e-12	family with sequence similarity 168 member A [Source:HGNC Symbol;Acc:HGNC:28999]	protein_coding	41.55	73400487	73598189	7296	11	q13.4	FAM168A		197702
ENSG00000054967	482.678673700112	2.04923021557818	0.0525816607956636	38.9723372097668	0	0	RELT TNF receptor [Source:HGNC Symbol;Acc:HGNC:13764]	protein_coding	59.72	73376399	73397474	3402	11	q13.4	RELT		21075
ENSG00000054983	2614.36833678438	0.125152456516096	0.0562226442542638	2.22601512568674	0.0260131682841321	0.0298885280568301	galactosylceramidase [Source:HGNC Symbol;Acc:HGNC:4115]	protein_coding	39.12	87837820	87993665	2067	14	q31.3	GALC		155845
ENSG00000055044	1991.74126119471	0.444988916432846	0.0376625135735311	11.8151677679203	3.2589771067319e-32	8.12091853669203e-32	NOP58 ribonucleoprotein [Source:HGNC Symbol;Acc:HGNC:29926]	protein_coding	41.15	202265736	202303661	1994	2	q33.1	NOP58		37925
ENSG00000055070	6778.23218645484	0.00513870910310423	0.0300089242752726	0.171239363862787	0.86403555669728	0.873400920608407	SUZ RNA binding domain containing 1 [Source:HGNC Symbol;Acc:HGNC:30232]	protein_coding	48.1	16352575	16398145	490	1	p36.13	SZRD1		45570
ENSG00000055118	91.2579840329865	-0.0635893009189023	0.180563079595308	-0.352172221815355	0.724709107944205	0.740504137886828	potassium voltage-gated channel subfamily H member 2 [Source:HGNC Symbol;Acc:HGNC:6251]	protein_coding	59.57	150944961	150978321	3165	7	q36.1	KCNH2		33360
ENSG00000055130	3076.95486080692	0.590259053805125	0.0376132777228653	15.6928374643166	1.69314929236079e-55	6.11909433566561e-55	cullin 1 [Source:HGNC Symbol;Acc:HGNC:2551]	protein_coding	41.21	148697914	148801110	2857	7	q36.1	CUL1		103196
ENSG00000055147	1926.12741721434	0.188882579643557	0.0313515025063274	6.0246739244933	1.69450898751116e-09	2.56571776993035e-09	family with sequence similarity 114 member A2 [Source:HGNC Symbol;Acc:HGNC:1333]	protein_coding	37.35	153990148	154038936	4414	5	q33.2	FAM114A2		48788
ENSG00000055163	13334.7564089115	-1.99009854062384	0.0705870007996439	-28.1935557266783	7.01436443539637e-175	9.54883319573631e-174	cytoplasmic FMR1 interacting protein 2 [Source:HGNC Symbol;Acc:HGNC:13760]	protein_coding	44.29	157266079	157395595	4210	5	q33.3	CYFIP2		129516
ENSG00000055208	5565.79328900302	-0.345628811241146	0.0422255731714878	-8.18529590675933	2.71635371719743e-16	4.91287023728964e-16	TGF-beta activated kinase 1 (MAP3K7) binding protein 2 [Source:HGNC Symbol;Acc:HGNC:17075]	protein_coding	38.87	149218641	149411613	648	6	q25.1	TAB2		192972
ENSG00000055211	4162.67915031474	-0.513124827516645	0.0379285808739074	-13.5287114807305	1.05862943127963e-41	3.10359164975149e-41	glycoprotein integral membrane 1 [Source:HGNC Symbol;Acc:HGNC:21074]	protein_coding	42.05	149566294	149591748	2026	6	q25.1	GINM1		25454
ENSG00000055332	3797.84375257872	-0.0507685825680781	0.0409841661513703	-1.23873650083718	0.215443096512209	0.232184042445614	eukaryotic translation initiation factor 2 alpha kinase 2 [Source:HGNC Symbol;Acc:HGNC:9437]	protein_coding	41.3	37099210	37157522	9837	2	p22.2	EIF2AK2		58312
ENSG00000055483	2804.12152700862	0.172354796046878	0.0389677109153763	4.42301567113268	9.73326784366811e-06	1.29961110260185e-05	ubiquitin specific peptidase 36 [Source:HGNC Symbol;Acc:HGNC:20062]	protein_coding	50.03	78787381	78841441	607	17	q25.3	USP36		54060
ENSG00000055609	5865.756261878	0.113281149755216	0.0401293605015451	2.82289945165846	0.00475914947018267	0.00569518572659692	lysine methyltransferase 2C [Source:HGNC Symbol;Acc:HGNC:13726]	protein_coding	38.74	152134922	152436644	14292	7	q36.1	KMT2C		301722
ENSG00000055732	114.840331052495	-2.92154593528409	0.191795707875435	-15.2325928856632	2.14897029814172e-52	7.3864310586625e-52	mucolipin TRP cation channel 3 [Source:HGNC Symbol;Acc:HGNC:13358]	protein_coding	40.77	85018082	85048500	2810	1	p22.3	MCOLN3		30418
ENSG00000055813	145.614163144552	1.04260232576571	0.101126604227035	10.3098718060879	6.35860810329047e-25	1.38182849460418e-24	coiled-coil domain containing 85A [Source:HGNC Symbol;Acc:HGNC:29400]	protein_coding	38.51	56183990	56386172	4114	2	p16.1	CCDC85A		202182
ENSG00000055917	11352.2902334736	0.0819699569375977	0.0316442685563275	2.59035713818727	0.00958764074224353	0.0112844452255303	pumilio RNA binding family member 2 [Source:HGNC Symbol;Acc:HGNC:14958]	protein_coding	37.42	20248691	20352234	6112	2	p24.1	PUM2		103543
ENSG00000055950	3199.70562838978	-0.103501191056222	0.0299367221663262	-3.4573321180982	0.00054555204374516	0.000680608365791705	mitochondrial ribosomal protein L43 [Source:HGNC Symbol;Acc:HGNC:14517]	protein_coding	53.18	100969458	100987515	844	10	q24.31	MRPL43		18057
ENSG00000055955	37.2409381728203	1.81122388804733	0.158106624396113	11.4557115804938	2.20147824252011e-30	5.30808134344335e-30	inter-alpha-trypsin inhibitor heavy chain 4 [Source:HGNC Symbol;Acc:HGNC:6169]	protein_coding	55.63	52812962	52830688	3282	3	p21.1	ITIH4		17726
ENSG00000055957	20.3940102806548	2.10204790951604	0.217569673441739	9.66149314959067	4.39412030916138e-22	9.00522736256146e-22	inter-alpha-trypsin inhibitor heavy chain 1 [Source:HGNC Symbol;Acc:HGNC:6166]	protein_coding	54.93	52777595	52792068	2904	3	p21.1	ITIH1		14473
ENSG00000056050	723.289466757753	0.00438199658135322	0.0356999652304257	0.122745121824898	0.902308931951082	0.90958477284268	histone PARylation factor 1 [Source:HGNC Symbol;Acc:HGNC:26051]	protein_coding	38.61	169729470	169757944	1216	4	q33	HPF1		28474
ENSG00000056097	6704.40278346329	-0.267700840259817	0.0292848861536459	-9.14126279526236	6.17272678344472e-20	1.21074383554886e-19	zinc finger RNA binding protein [Source:HGNC Symbol;Acc:HGNC:17277]	protein_coding	38.32	32354350	32444740	4717	5	p13.3	ZFR		90390
ENSG00000056277	114.170306079652	0.183931321840034	0.0421004204790423	4.36887137342478	1.24890294372356e-05	1.6596468813203e-05	zinc finger protein 280C [Source:HGNC Symbol;Acc:HGNC:25955]	protein_coding	38.03	130202707	130268899	4638	X	q26.1	ZNF280C		66192
ENSG00000056487	11.0808792298361	-2.72142065565952	0.130087010909134	-20.9200029783176	3.52092077244194e-97	2.1949282126168e-96	PHD finger protein 21B [Source:HGNC Symbol;Acc:HGNC:25161]	protein_coding	52.73	44881162	45010005	3586	22	q13.31	PHF21B		128843
ENSG00000056558	1185.47741515389	0.748630045819696	0.0505683819016537	14.8043108691048	1.37387859295538e-49	4.53497313423248e-49	TNF receptor associated factor 1 [Source:HGNC Symbol;Acc:HGNC:12031]	protein_coding	49.95	120902393	120929173	3715	9	q33.2	TRAF1		26780
ENSG00000056586	3138.67576439337	-0.412506285625864	0.0282052133323495	-14.6251787130696	1.94060650269853e-48	6.28171189293617e-48	ring finger and CCCH-type domains 2 [Source:HGNC Symbol;Acc:HGNC:21461]	protein_coding	40.51	122844556	122905359	9248	9	q33.2	RC3H2		60803
ENSG00000056736	1627.47278881202	-0.607581227438119	0.113099383995263	-5.37210023587369	7.78248248998554e-08	1.11757825986722e-07	interleukin 17 receptor B [Source:HGNC Symbol;Acc:HGNC:18015]	protein_coding	45.39	53846568	53865794	2016	3	p21.1	IL17RB		19226
ENSG00000056972	2150.81948575609	1.31004020293958	0.057346597043982	22.8442535471607	1.66683655156239e-115	1.28249202096742e-114	TRAF3 interacting protein 2 [Source:HGNC Symbol;Acc:HGNC:1343]	protein_coding	44.49	111555381	111606906	5833	6	q21	TRAF3IP2		51525
ENSG00000056998	48.7485406161112	-2.08165302460835	0.160871205053097	-12.939873384558	2.68070935744265e-38	7.43333402994222e-38	glycogenin 2 [Source:HGNC Symbol;Acc:HGNC:4700]	protein_coding	43.65	2828822	2882820	3393	X	p22.33	GYG2		53998
ENSG00000057019	2786.46062273758	0.0729528166264067	0.107864579358395	0.676337098427938	0.498826643851172	0.519875398187088	discoidin, CUB and LCCL domain containing 2 [Source:HGNC Symbol;Acc:HGNC:24627]	protein_coding	38.59	98795941	98901695	6128	3	q12.1	DCBLD2		105754
ENSG00000057252	4145.3578419841	0.419329365391787	0.0475875035135415	8.81175380995692	1.23202963345302e-18	2.34374500141174e-18	sterol O-acyltransferase 1 [Source:HGNC Symbol;Acc:HGNC:11177]	protein_coding	39.63	179293714	179358680	6840	1	q25.2	SOAT1		64966
ENSG00000057294	718.234653724176	0.153153325214532	0.101835208470655	1.50393294730344	0.132598632576297	0.145314919350008	plakophilin 2 [Source:HGNC Symbol;Acc:HGNC:9024]	protein_coding	40.77	32790755	32896777	4361	12	p11.21	PKP2		106022
ENSG00000057468	23.8138751780661	2.70468860465007	0.135452300048017	19.9678307691436	1.0491171219384e-88	5.95870617350173e-88	mutS homolog 4 [Source:HGNC Symbol;Acc:HGNC:7327]	protein_coding	37.01	75796882	75913242	3270	1	p31.1	MSH4		116360
ENSG00000057593	16.5382563355491	-2.44545503793401	0.161464510393979	-15.1454646718775	8.11788241949211e-52	2.76857667131354e-51	coagulation factor VII [Source:HGNC Symbol;Acc:HGNC:3544]	protein_coding	61.36	113105788	113120685	3063	13	q34	F7		14897
ENSG00000057608	17040.4711303334	0.519992333300129	0.0427950756452113	12.1507515867264	5.68406449586126e-34	1.46011262584044e-33	GDP dissociation inhibitor 2 [Source:HGNC Symbol;Acc:HGNC:4227]	protein_coding	43.74	5765223	5842132	2297	10	p15.1	GDI2		76909
ENSG00000057657	1475.30034265989	2.9724359972364	0.0655992686486041	45.3120295160433	0	0	PR/SET domain 1 [Source:HGNC Symbol;Acc:HGNC:9346]	protein_coding	40.37	105993463	106109939	5066	6	q21	PRDM1		116476
ENSG00000057663	2018.32921747864	-0.159674395710928	0.0288612738134447	-5.53247915331255	3.15735977996161e-08	4.59419630106143e-08	autophagy related 5 [Source:HGNC Symbol;Acc:HGNC:589]	protein_coding	39.61	106045423	106325791	2261	6	q21	ATG5		280368
ENSG00000057704	2610.77370418922	0.401036936173539	0.0681115073647987	5.88794686374541	3.91022785921253e-09	5.85343795862009e-09	transmembrane and coiled-coil domain family 3 [Source:HGNC Symbol;Acc:HGNC:29199]	protein_coding	43.11	94567122	94650557	5874	12	q22	TMCC3		83435
ENSG00000057757	2443.92826001763	-0.130470711908575	0.0275147389678344	-4.74184807135912	2.11777420578226e-06	2.88928216220184e-06	PITH domain containing 1 [Source:HGNC Symbol;Acc:HGNC:25022]	protein_coding	44.53	23778418	23788232	1590	1	p36.11	PITHD1		9814
ENSG00000057935	2177.10007284985	0.21547024612112	0.03304090362196	6.52131819960007	6.96921578454403e-11	1.0957219701172e-10	metastasis associated 1 family member 3 [Source:HGNC Symbol;Acc:HGNC:23784]	protein_coding	43.08	42494569	42756947	5832	2	p21	MTA3		262378
ENSG00000058056	632.939920728514	-0.53327032859496	0.0658290310247247	-8.10083819089893	5.4581807727178e-16	9.79538812197431e-16	ubiquitin specific peptidase 13 [Source:HGNC Symbol;Acc:HGNC:12611]	protein_coding	42.29	179653032	179804366	8015	3	q26.33	USP13		151334
ENSG00000058063	3900.55348385763	0.00273435728182123	0.0432048410576846	0.0632882152759334	0.949536999798698	0.953000579362486	ATPase phospholipid transporting 11B (putative) [Source:HGNC Symbol;Acc:HGNC:13553]	protein_coding	36.02	182793503	182921629	7315	3	q26.33	ATP11B		128126
ENSG00000058085	794.488024889792	-2.51802535382469	0.194720205898483	-12.9315051933411	2.98909050806627e-38	8.28136788021023e-38	laminin subunit gamma 2 [Source:HGNC Symbol;Acc:HGNC:6493]	protein_coding	43.26	183186238	183245127	4313	1	q25.3	LAMC2		58889
ENSG00000058091	3353.24428289754	0.174640852662477	0.071213549307124	2.45235428316177	0.0141924849216017	0.0165636833157962	cyclin dependent kinase 14 [Source:HGNC Symbol;Acc:HGNC:8883]	protein_coding	37.97	90466424	91210590	759	7	q21.13	CDK14		744166
ENSG00000058262	17944.4463829539	0.388773702319987	0.0364411373808395	10.6685391912164	1.4285455207189e-26	3.21200057706881e-26	SEC61 translocon subunit alpha 1 [Source:HGNC Symbol;Acc:HGNC:18276]	protein_coding	47.3	128051641	128071683	1871	3	q21.3	SEC61A1		20042
ENSG00000058272	4282.77363198838	0.553775137204233	0.0381984210945482	14.4973305528398	1.25953703775756e-47	4.02808583202441e-47	protein phosphatase 1 regulatory subunit 12A [Source:HGNC Symbol;Acc:HGNC:7618]	protein_coding	36.07	79773563	79935460	5620	12	q21.31	PPP1R12A		161897
ENSG00000058335	45.856071386668	0.147897967368477	0.123686284748735	1.19575074689103	0.231793841517921	0.249242506547698	Ras protein specific guanine nucleotide releasing factor 1 [Source:HGNC Symbol;Acc:HGNC:9875]	protein_coding	49.94	78959906	79090780	6294	15	q25.1	RASGRF1		130874
ENSG00000058404	62.215861744477	-0.673507381000444	0.179619224207675	-3.74963973912801	0.000177088794939334	0.000225134744240095	calcium/calmodulin dependent protein kinase II beta [Source:HGNC Symbol;Acc:HGNC:1461]	protein_coding	55.17	44217150	44334577	2292	7	p13	CAMK2B		117427
ENSG00000058453	1242.2343019385	0.728878515562181	0.0394779610243771	18.4629220114005	4.10519905173131e-76	1.97964531983489e-75	ciliary rootlet coiled-coil, rootletin [Source:HGNC Symbol;Acc:HGNC:21299]	protein_coding	49.14	16740273	16972964	1868	1	p36.13	CROCC		232691
ENSG00000058600	1432.90320457243	0.0572048468732052	0.0293505910157275	1.94901856806059	0.0512932073259899	0.0577889936318015	RNA polymerase III subunit E [Source:HGNC Symbol;Acc:HGNC:30347]	protein_coding	51.68	22297375	22335101	3690	16	p12.2	POLR3E		37726
ENSG00000058668	9120.3553973631	1.05748228044622	0.0582422496316789	18.1566180416053	1.13824228919571e-73	5.31059736250111e-73	ATPase plasma membrane Ca2+ transporting 4 [Source:HGNC Symbol;Acc:HGNC:817]	protein_coding	46.48	203626787	203744081	8697	1	q32.1	ATP2B4		117294
ENSG00000058673	6893.67313179358	0.0834261640677194	0.0361841293775677	2.30560097763301	0.0211329386144928	0.0244213213856555	zinc finger CCCH-type containing 11A [Source:HGNC Symbol;Acc:HGNC:29093]	protein_coding	40.74	203795623	203854999	944	1	q32.1	ZC3H11A		59376
ENSG00000058729	1793.11293472326	0.433097926023431	0.0396015196282959	10.9363966354962	7.72078684296374e-28	1.77987225601325e-27	RIO kinase 2 [Source:HGNC Symbol;Acc:HGNC:18999]	protein_coding	36.71	97160867	97183247	3909	5	q15	RIOK2		22380
ENSG00000058799	1420.18857497199	-0.130667673112738	0.0311334608888991	-4.19701727279954	2.70453313798403e-05	3.55327173751654e-05	Yip1 domain family member 1 [Source:HGNC Symbol;Acc:HGNC:25231]	protein_coding	43.43	53851719	53889798	1602	1	p32.3	YIPF1		38079
ENSG00000058804	1012.71850406416	-0.271040104354408	0.0341435235137433	-7.93825816615879	2.05040222762387e-15	3.62794427517746e-15	NDC1 transmembrane nucleoporin [Source:HGNC Symbol;Acc:HGNC:25525]	protein_coding	40.2	53765478	53838463	4552	1	p32.3	NDC1		72985
ENSG00000058866	317.734455925705	1.2080572742311	0.0977559314235366	12.3578923205905	4.41583316981545e-35	1.15741761987717e-34	diacylglycerol kinase gamma [Source:HGNC Symbol;Acc:HGNC:2853]	protein_coding	44.7	186105668	186362234	295	3	q27.3	DGKG		256566
ENSG00000059122	2037.97251362372	0.4052688956817	0.0415931423541825	9.74364697503908	1.96377345313959e-22	4.06145192761868e-22	FLYWCH-type zinc finger 1 [Source:HGNC Symbol;Acc:HGNC:25404]	protein_coding	52.32	2911931	2951208	5043	16	p13.3	FLYWCH1		39277
ENSG00000059145	480.341708859431	0.523525698893072	0.0428674623453203	12.2126589784063	2.66049778701525e-34	6.87122355401822e-34	unk like zinc finger [Source:HGNC Symbol;Acc:HGNC:14184]	protein_coding	57.82	1363205	1414751	5250	16	p13.3	UNKL		51546
ENSG00000059377	1786.25068134725	2.3565387282573	0.0502181122148613	46.926071577018	0	0	thromboxane A synthase 1 [Source:HGNC Symbol;Acc:HGNC:11609]	protein_coding	44.8	139777051	140020325	703	7	q34	TBXAS1		243274
ENSG00000059378	2152.88332444672	0.791908680028011	0.0383240207638142	20.6635072271889	7.38041107949676e-95	4.47540846737645e-94	poly(ADP-ribose) polymerase family member 12 [Source:HGNC Symbol;Acc:HGNC:21919]	protein_coding	45.56	140023749	140062951	3021	7	q34	PARP12		39202
ENSG00000059573	4571.84890497371	0.482047102887655	0.0429189245987697	11.2315745884619	2.85347516139285e-29	6.73895232774294e-29	aldehyde dehydrogenase 18 family member A1 [Source:HGNC Symbol;Acc:HGNC:9722]	protein_coding	43.15	95605941	95656711	3352	10	q24.1	ALDH18A1		50770
ENSG00000059588	1280.04607445444	0.714650318801879	0.0536240957832498	13.3270371903429	1.61172366482795e-40	4.6470220165535e-40	TAR (HIV-1) RNA binding protein 1 [Source:HGNC Symbol;Acc:HGNC:11568]	protein_coding	40.31	234391313	234479179	5206	1	q42.2	TARBP1		87866
ENSG00000059691	1293.31917416842	-0.3696286976808	0.044213832268032	-8.36002397258953	6.270551341368e-17	1.14974278662575e-16	glutamyl-tRNA amidotransferase subunit B [Source:HGNC Symbol;Acc:HGNC:8849]	protein_coding	43.81	151670504	151761007	2369	4	q31.3	GATB		90503
ENSG00000059728	1151.2728506232	0.668540408241095	0.0734922005078158	9.09675317410039	9.30725640694338e-20	1.81896723732952e-19	MAX dimerization protein 1 [Source:HGNC Symbol;Acc:HGNC:6761]	protein_coding	40.74	69897688	69942945	860	2	p13.3	MXD1		45257
ENSG00000059758	1796.44698110387	1.03180454363423	0.0409971136270152	25.1677362709339	9.03866725991284e-140	8.93242713925735e-139	cyclin dependent kinase 17 [Source:HGNC Symbol;Acc:HGNC:8750]	protein_coding	37.8	96278261	96400480	4036	12	q23.1	CDK17		122219
ENSG00000059769	698.19555804926	-0.402944687280609	0.0456743490132479	-8.82212217548486	1.12310615097817e-18	2.13803889159112e-18	DnaJ heat shock protein family (Hsp40) member C25 [Source:HGNC Symbol;Acc:HGNC:34187]	protein_coding	42.76	111631334	111654351	2280	9	q31.3	DNAJC25		23017
ENSG00000059804	6292.78251297971	2.14103277204015	0.0863642958081126	24.7907164877159	1.12895723337861e-135	1.07132099567454e-134	solute carrier family 2 member 3 [Source:HGNC Symbol;Acc:HGNC:11007]	protein_coding	44.55	7919230	7936187	3827	12	p13.31	SLC2A3		16957
ENSG00000059915	162.308870133649	-0.166708377659019	0.064973634712202	-2.56578500490926	0.0102942612465645	0.0121029544448632	pleckstrin and Sec7 domain containing [Source:HGNC Symbol;Acc:HGNC:9507]	protein_coding	59.67	102402617	102421539	3382	10	q24.32	PSD		18922
ENSG00000060069	1033.84543468924	0.143025632404785	0.0386324931825726	3.70221077187182	0.000213728944665047	0.000270782291152383	CTD phosphatase subunit 1 [Source:HGNC Symbol;Acc:HGNC:2498]	protein_coding	53.38	79679803	79754503	3744	18	q23	CTDP1		74700
ENSG00000060138	20515.0860182113	2.3322182629729	0.0658915005407502	35.3948270085389	2.05088690552586e-274	6.38766637542575e-273	Y-box binding protein 3 [Source:HGNC Symbol;Acc:HGNC:2428]	protein_coding	39.08	10699089	10723323	1708	12	p13.2	YBX3		24234
ENSG00000060140	24.3082179373852	-1.25747644724506	0.105030434713774	-11.9724958834256	4.95163172447349e-33	1.25214474042436e-32	serine/threonine/tyrosine kinase 1 [Source:HGNC Symbol;Acc:HGNC:18889]	protein_coding	39.44	10618923	10674318	2771	12	p13.2	STYK1		55395
ENSG00000060237	14811.687175319	-1.52979233132235	0.0552257026790098	-27.7007309479431	6.8420270277273e-169	8.76979246279075e-168	WNK lysine deficient protein kinase 1 [Source:HGNC Symbol;Acc:HGNC:14540]	protein_coding	38.73	752579	911452	10796	12	p13.33	WNK1		158873
ENSG00000060339	2684.75254594333	0.211846679564992	0.0380132874569427	5.57296392228505	2.50441449914302e-08	3.65722948862435e-08	cell division cycle and apoptosis regulator 1 [Source:HGNC Symbol;Acc:HGNC:24236]	protein_coding	41.75	68721012	68792377	552	10	q21.3	CCAR1		71365
ENSG00000060491	3875.18105124465	0.68775101433917	0.0301851533592681	22.7844134549677	6.54533318207835e-115	5.00759648965513e-114	opioid growth factor receptor [Source:HGNC Symbol;Acc:HGNC:15768]	protein_coding	63.45	62804835	62814000	2410	20	q13.33	OGFR		9165
ENSG00000060558	342.946512727313	1.76896309277395	0.0543291009699415	32.5601392475216	1.50468933920467e-232	3.39119359823252e-231	G protein subunit alpha 15 [Source:HGNC Symbol;Acc:HGNC:4383]	protein_coding	52.65	3136033	3163749	2273	19	p13.3	GNA15		27716
ENSG00000060566	625.064643909694	3.85496707874633	0.15530977132095	24.8211496672672	5.30013974220785e-136	5.04134628351739e-135	cAMP responsive element binding protein 3 like 3 [Source:HGNC Symbol;Acc:HGNC:18855]	protein_coding	52.71	4153631	4173054	2588	19	p13.3	CREB3L3		19423
ENSG00000060642	1383.07223692336	-0.767126136757797	0.0369604648200088	-20.7553162681684	1.09757734004808e-95	6.71836570990577e-95	phosphatidylinositol glycan anchor biosynthesis class V [Source:HGNC Symbol;Acc:HGNC:26031]	protein_coding	47.96	26787054	26800659	2117	1	p36.11	PIGV		13605
ENSG00000060656	1935.99198647336	0.895098628695201	0.0930525541855092	9.6192805939613	6.6293179150934e-22	1.35330157011222e-21	protein tyrosine phosphatase receptor type U [Source:HGNC Symbol;Acc:HGNC:9683]	protein_coding	51.58	29236516	29326813	4470	1	p35.3	PTPRU		90297
ENSG00000060688	1114.86718843856	-0.36282093100192	0.0380944876495858	-9.52423705863556	1.66258642979253e-21	3.36393890227473e-21	small nuclear ribonucleoprotein U5 subunit 40 [Source:HGNC Symbol;Acc:HGNC:30857]	protein_coding	42.02	31259568	31296788	1615	1	p35.2	SNRNP40		37220
ENSG00000060709	93.3747621280937	-3.60737126023626	0.173203740045705	-20.8273288976575	2.44734769477731e-96	1.50828374641669e-95	RIMS binding protein 2 [Source:HGNC Symbol;Acc:HGNC:30339]	protein_coding	48.94	130396137	130716281	6321	12	q24.33	RIMBP2		320144
ENSG00000060718	259.419851313189	2.93146698728564	0.197203836965593	14.8651620191198	5.54805084260463e-50	1.84031522941426e-49	collagen type XI alpha 1 chain [Source:HGNC Symbol;Acc:HGNC:2186]	protein_coding	33.18	102876467	103108872	7311	1	p21.1	COL11A1		232405
ENSG00000060749	1993.14791456586	0.0872969300402431	0.0382471925861231	2.28244020377894	0.0224633640192511	0.0259218466747537	glutamine and serine rich 1 [Source:HGNC Symbol;Acc:HGNC:26154]	protein_coding	38.69	32892811	32993316	9706	11	p13	QSER1		100505
ENSG00000060762	3071.00816783672	-1.94460173095138	0.0513456977431721	-37.8727296818159	0	0	mitochondrial pyruvate carrier 1 [Source:HGNC Symbol;Acc:HGNC:21606]	protein_coding	38.93	166364919	166383013	904	6	q27	MPC1		18094
ENSG00000060971	2863.53384574088	-1.5244087155314	0.0495345447573547	-30.7746588365498	5.72218111304262e-208	1.0624008343403e-206	acetyl-CoA acyltransferase 1 [Source:HGNC Symbol;Acc:HGNC:82]	protein_coding	51.46	38103129	38137242	964	3	p22.2	ACAA1		34113
ENSG00000060982	868.381846206316	1.81884392289148	0.101398625877082	17.9375598747889	6.00340748413927e-72	2.74492232305235e-71	branched chain amino acid transaminase 1 [Source:HGNC Symbol;Acc:HGNC:976]	protein_coding	40.01	24810024	24949101	9314	12	p12.1	BCAT1		139077
ENSG00000061273	5588.24814925381	0.657901787857453	0.0397978627791734	16.5310833777169	2.19168716507007e-61	8.64055092993004e-61	histone deacetylase 7 [Source:HGNC Symbol;Acc:HGNC:14067]	protein_coding	54.88	47782722	47833132	4065	12	q13.11	HDAC7		50410
ENSG00000061337	1987.19782605317	2.31831524407979	0.0734827854042086	31.5490931832181	1.84517028114549e-218	3.75207746267517e-217	leucine zipper tumor suppressor 1 [Source:HGNC Symbol;Acc:HGNC:13861]	protein_coding	50.43	20246165	20303963	5706	8	p21.3	LZTS1		57798
ENSG00000061455	59.0415398590614	0.238112756187299	0.0871640874193148	2.73177593246431	0.00629939665471571	0.0074908624883535	PR/SET domain 6 [Source:HGNC Symbol;Acc:HGNC:9350]	protein_coding	40.18	123089241	123194266	9147	5	q23.2	PRDM6		105025
ENSG00000061656	3217.24312853567	2.83668314976483	0.0503710285734205	56.3157678154239	0	0	sperm associated antigen 4 [Source:HGNC Symbol;Acc:HGNC:11214]	protein_coding	59.57	35615829	35621094	1542	20	q11.22	SPAG4		5265
ENSG00000061676	20674.092210657	-0.347959466442152	0.0402796043976247	-8.63860188415036	5.69050978308341e-18	1.06788368509419e-17	NCK associated protein 1 [Source:HGNC Symbol;Acc:HGNC:7666]	protein_coding	35.82	182909115	183038858	20332	2	q32.1	NCKAP1		129743
ENSG00000061794	3574.4137509001	-0.696415683811352	0.0294531917939437	-23.6448290115217	1.33413136635954e-123	1.113056538916e-122	mitochondrial ribosomal protein S35 [Source:HGNC Symbol;Acc:HGNC:16635]	protein_coding	38.61	27710822	27756295	557	12	p11.22	MRPS35		45473
ENSG00000061918	4996.70141210427	1.65617695767222	0.0680538812360314	24.3362601455176	8.10456977092198e-131	7.36354163901181e-130	guanylate cyclase 1 soluble subunit beta 1 [Source:HGNC Symbol;Acc:HGNC:4687]	protein_coding	36.48	155758992	155807811	2316	4	q32.1	GUCY1B1		48819
ENSG00000061936	2046.29934318476	1.11069055744363	0.0323394059652973	34.34480394091	1.68385709282722e-258	4.65484651538456e-257	splicing factor SWAP [Source:HGNC Symbol;Acc:HGNC:10790]	protein_coding	46.45	131711081	131799738	3536	12	q24.33	SFSWAP		88657
ENSG00000061938	1942.25414964041	1.52434268762958	0.0602822085373814	25.2867757272748	4.46537863473037e-141	4.47006163514928e-140	tyrosine kinase non receptor 2 [Source:HGNC Symbol;Acc:HGNC:19297]	protein_coding	58.27	195863364	195911945	2850	3	q29	TNK2		48581
ENSG00000061987	3615.91854632904	0.438806912168103	0.0392520439429493	11.1792117833631	5.15457567764351e-29	1.21274901437032e-28	MON2 homolog, regulator of endosome-to-Golgi trafficking [Source:HGNC Symbol;Acc:HGNC:29177]	protein_coding	36.21	62466817	62600476	10382	12	q14.1	MON2		133659
ENSG00000062038	248.761545123094	-2.97708230561604	0.148069134475145	-20.1060289584915	6.53510537181815e-90	3.76714582126086e-89	cadherin 3 [Source:HGNC Symbol;Acc:HGNC:1762]	protein_coding	49.21	68636189	68727468	532	16	q22.1	CDH3		91279
ENSG00000062096	82.393044114711	-0.36195386292002	0.178888548971952	-2.02334842000854	0.0430372380714577	0.0487515017232492	arylsulfatase F [Source:HGNC Symbol;Acc:HGNC:721]	protein_coding	40.73	3041471	3112727	2165	X	p22.33	ARSF		71256
ENSG00000062194	6022.22803373107	0.297893422255913	0.0323729874379985	9.20191325642855	3.51632136663039e-20	6.93393447761712e-20	GC-rich promoter binding protein 1 [Source:HGNC Symbol;Acc:HGNC:29520]	protein_coding	40.02	57173948	57264679	4683	5	q11.2	GPBP1		90731
ENSG00000062282	115.683844022162	-1.20267601318307	0.128969254402553	-9.32529244085688	1.10677951845854e-20	2.20418645631157e-20	diacylglycerol O-acyltransferase 2 [Source:HGNC Symbol;Acc:HGNC:16940]	protein_coding	52.02	75759512	75801535	747	11	q13.5	DGAT2		42023
ENSG00000062370	141.105650268041	-0.791392804812062	0.0494766605980442	-15.9952752519305	1.3784770338822e-57	5.13747056242685e-57	zinc finger protein 112 [Source:HGNC Symbol;Acc:HGNC:12892]	protein_coding	38.31	44326555	44367217	3660	19	q13.31	ZNF112		40662
ENSG00000062485	7286.81604169324	-0.248257500225088	0.0294115331766138	-8.44082145375837	3.1511517926887e-17	5.81593950636483e-17	citrate synthase [Source:HGNC Symbol;Acc:HGNC:2422]	protein_coding	46.15	56271699	56300391	2811	12	q13.3	CS		28692
ENSG00000062524	96.5755712900436	-1.86078152570718	0.146337476561816	-12.7156868454073	4.83839379013912e-37	1.30810756468823e-36	leukocyte receptor tyrosine kinase [Source:HGNC Symbol;Acc:HGNC:6721]	protein_coding	57.9	41503637	41513887	3072	15	q15.1	LTK		10250
ENSG00000062582	969.639950623454	-0.217017190725098	0.0430887948148504	-5.03651103860309	4.7409378208977e-07	6.63142815444418e-07	mitochondrial ribosomal protein S24 [Source:HGNC Symbol;Acc:HGNC:14510]	protein_coding	50.93	43866558	43869893	667	7	p13	MRPS24		3335
ENSG00000062598	2102.90779879505	-0.205424104857322	0.0352112093013797	-5.83405423821307	5.40965235942677e-09	8.06082909425328e-09	engulfment and cell motility 2 [Source:HGNC Symbol;Acc:HGNC:17233]	protein_coding	44.15	46366050	46432985	3666	20	q13.12	ELMO2		66935
ENSG00000062650	3730.32301722052	-0.0756390105507247	0.0273452563240619	-2.76607429289912	0.0056735607672798	0.00675953528418864	WAPL cohesin release factor [Source:HGNC Symbol;Acc:HGNC:23293]	protein_coding	39.86	86435256	86521792	3207	10	q23.2	WAPL		86536
ENSG00000062716	12528.8821796925	1.93860700154001	0.0717093289816922	27.0342370939623	5.85299367182574e-161	6.93259330749754e-160	vacuole membrane protein 1 [Source:HGNC Symbol;Acc:HGNC:29559]	protein_coding	39.75	59707192	59842255	231	17	q23.1	VMP1		135063
ENSG00000062725	2757.06837865773	-0.129614888993553	0.03333249145145	-3.88854488067122	0.000100847023702793	0.000129609112436656	amyloid beta precursor protein binding protein 2 [Source:HGNC Symbol;Acc:HGNC:622]	protein_coding	39.71	60443158	60526242	6492	17	q23.2	APPBP2		83084
ENSG00000062822	723.439639343295	0.556389974054193	0.032413130897561	17.1655732922752	4.80713022608135e-66	2.02453418579346e-65	DNA polymerase delta 1, catalytic subunit [Source:HGNC Symbol;Acc:HGNC:9175]	protein_coding	55.06	50384204	50418018	3474	19	q13.33	POLD1		33814
ENSG00000063046	34519.7527759114	0.575704044691299	0.0576724856575706	9.98229984588374	1.82193989342367e-23	3.84155647746698e-23	eukaryotic translation initiation factor 4B [Source:HGNC Symbol;Acc:HGNC:3285]	protein_coding	42.71	53006282	53042215	3856	12	q13.13	EIF4B		35933
ENSG00000063127	95.5257394856877	-0.974645349247681	0.145104416401113	-6.71685516830488	1.85688363102439e-11	2.97039143145038e-11	solute carrier family 6 member 16 [Source:HGNC Symbol;Acc:HGNC:13622]	protein_coding	43.07	49289638	49325215	2904	19	q13.33	SLC6A16		35577
ENSG00000063169	536.389918793101	0.532342018773715	0.0377449986075807	14.1036438842734	3.606556979647e-45	1.1128275358192e-44	BRD4 interacting chromatin remodeling complex associated protein [Source:HGNC Symbol;Acc:HGNC:4332]	protein_coding	51.9	47608196	47703277	5739	19	q13.33	BICRA		95081
ENSG00000063176	897.614166707088	-1.34676749151767	0.0354666427443196	-37.9727932307145	0	0	sphingosine kinase 2 [Source:HGNC Symbol;Acc:HGNC:18859]	protein_coding	56.78	48619291	48630717	2492	19	q13.33	SPHK2		11426
ENSG00000063177	24749.0427865966	0.636961353279645	0.0320042698451253	19.902386661593	3.88006115638121e-88	2.18087122911666e-87	ribosomal protein L18 [Source:HGNC Symbol;Acc:HGNC:10310]	protein_coding	55.98	48615328	48619184	1645	19	q13.33	RPL18		3856
ENSG00000063180	831.015396835247	-0.748837979114928	0.0523321471952577	-14.309330292161	1.9134709211701e-46	6.01858744675852e-46	carbonic anhydrase 11 [Source:HGNC Symbol;Acc:HGNC:1370]	protein_coding	53.77	48637946	48646187	1715	19	q13.33	CA11		8241
ENSG00000063241	4492.79316573733	0.115562100252986	0.0439726865914269	2.62804275132728	0.00858777221968846	0.0101355574811902	isochorismatase domain containing 2 [Source:HGNC Symbol;Acc:HGNC:26278]	protein_coding	56.69	55452985	55462343	1075	19	q13.42	ISOC2		9358
ENSG00000063244	7756.02594382784	-0.0463326927232846	0.0255000229862807	-1.81696670423443	0.069222211734826	0.0772749607746988	U2 small nuclear RNA auxiliary factor 2 [Source:HGNC Symbol;Acc:HGNC:23156]	protein_coding	56.03	55654146	55674716	3022	19	q13.42	U2AF2		20570
ENSG00000063245	8639.74726950716	-0.108041729100269	0.0404250682426776	-2.67264184816409	0.00752565500927305	0.00890922914098444	epsin 1 [Source:HGNC Symbol;Acc:HGNC:21604]	protein_coding	54.85	55675226	55709858	16219	19	q13.42	EPN1		34632
ENSG00000063322	5064.59546129017	-0.154923711645091	0.0197396392761939	-7.84835576159335	4.21527046008666e-15	7.39312513573564e-15	mediator complex subunit 29 [Source:HGNC Symbol;Acc:HGNC:23074]	protein_coding	52.37	39391303	39400641	2941	19	q13.2	MED29		9338
ENSG00000063438	159.585839036319	1.93535732554588	0.158366039304656	12.2207850498979	2.40748529291671e-34	6.22272441034716e-34	aryl-hydrocarbon receptor repressor [Source:HGNC Symbol;Acc:HGNC:346]	protein_coding	51.64	321714	438291	563	5	p15.33	AHRR		116577
ENSG00000063587	1545.04740699589	-0.364001217037312	0.0426242782166422	-8.53976260166186	1.34497869732251e-17	2.502863454295e-17	zinc finger protein 275 [Source:HGNC Symbol;Acc:HGNC:13069]	protein_coding	49.09	153334147	153360110	6305	X	q28	ZNF275		25963
ENSG00000063601	1352.04440851646	0.238298626337506	0.0364219705324394	6.54271646629509	6.04112998812956e-11	9.51926746138846e-11	myotubularin related protein 1 [Source:HGNC Symbol;Acc:HGNC:7449]	protein_coding	42.48	150692971	150765108	700	X	q28	MTMR1		72137
ENSG00000063660	3230.09880194486	0.0657843892829849	0.0777315936246154	0.846301821633473	0.397384391907408	0.418045804050665	glypican 1 [Source:HGNC Symbol;Acc:HGNC:4449]	protein_coding	64.64	240435663	240468076	3719	2	q37.3	GPC1		32413
ENSG00000063761	252.944790212678	-0.464196786788414	0.0402041242462556	-11.5459992100598	7.73374394614235e-31	1.8758664127661e-30	aarF domain containing kinase 1 [Source:HGNC Symbol;Acc:HGNC:19038]	protein_coding	47.62	77800109	77935014	3268	14	q24.3	ADCK1		134905
ENSG00000063854	2412.66914621513	-0.648493641333754	0.0380343701387857	-17.0502006203187	3.48335655009788e-65	1.44823025207374e-64	hydroxyacylglutathione hydrolase [Source:HGNC Symbol;Acc:HGNC:4805]	protein_coding	53.32	1795620	1827157	864	16	p13.3	HAGH		31537
ENSG00000063978	3253.60821136935	0.259338986209533	0.0309616335179348	8.37614029826006	5.46917107129306e-17	1.00439383175501e-16	ring finger protein 4 [Source:HGNC Symbol;Acc:HGNC:10067]	protein_coding	47.38	2462220	2625320	558	4	p16.3	RNF4		163100
ENSG00000064012	1797.76014942472	0.981786847551116	0.0429474902003219	22.8601681488656	1.15783275570415e-115	8.92548794622866e-115	caspase 8 [Source:HGNC Symbol;Acc:HGNC:1509]	protein_coding	43.9	201233443	201287711	1630	2	q33.1	CASP8		54268
ENSG00000064042	6428.20881563528	-0.673608350980764	0.0741584166616058	-9.08337018648232	1.0526386986899e-19	2.05524824493334e-19	LIM and calponin homology domains 1 [Source:HGNC Symbol;Acc:HGNC:29191]	protein_coding	40.5	41359607	41700044	5129	4	p13	LIMCH1		340437
ENSG00000064102	1712.40546174385	0.766810871565309	0.0392139353380263	19.5545503136922	3.77317280193974e-85	2.04022909220514e-84	integrator complex subunit 13 [Source:HGNC Symbol;Acc:HGNC:20174]	protein_coding	36.38	26905181	26938326	1378	12	p11.23	INTS13		33145
ENSG00000064115	7331.17953929093	-0.129625319926795	0.0617040143800986	-2.10075991374401	0.0356620469637381	0.0405982907310634	transmembrane 7 superfamily member 3 [Source:HGNC Symbol;Acc:HGNC:23049]	protein_coding	40.31	26971579	27014434	4315	12	p11.23	TM7SF3		42855
ENSG00000064195	61.0562858058364	-2.12546173204285	0.17974918343731	-11.8245974273598	2.91295829289303e-32	7.2676159622963e-32	distal-less homeobox 3 [Source:HGNC Symbol;Acc:HGNC:2916]	protein_coding	57.41	49990005	49995224	2602	17	q21.33	DLX3		5219
ENSG00000064199	413.884262661118	-0.868028679368731	0.057986148403448	-14.9695867593978	1.16040029885005e-50	3.88885081566289e-50	sperm autoantigenic protein 17 [Source:HGNC Symbol;Acc:HGNC:11210]	protein_coding	37.93	124673844	124697518	3604	11	q24.2	SPA17		23674
ENSG00000064201	117.685025590734	1.82622726315215	0.0778891129378337	23.4465022680349	1.43510558175973e-121	1.17258098062514e-120	tetraspanin 32 [Source:HGNC Symbol;Acc:HGNC:13410]	protein_coding	63.03	2301997	2318204	734	11	p15.5	TSPAN32		16207
ENSG00000064205	193.679270450431	2.85767378256516	0.186344678649788	15.3354193061547	4.43400357910634e-53	1.5397084544866e-52	cellular communication network factor 5 [Source:HGNC Symbol;Acc:HGNC:12770]	protein_coding	51.46	44714844	44728509	1600	20	q13.12	CCN5		13665
ENSG00000064225	468.812830359106	-1.44560184329576	0.117600329923059	-12.2924981948737	9.93863788025565e-35	2.5861814766342e-34	ST3 beta-galactoside alpha-2,3-sialyltransferase 6 [Source:HGNC Symbol;Acc:HGNC:18080]	protein_coding	38.88	98732236	98821201	804	3	q12.1	ST3GAL6		88965
ENSG00000064270	57.3561372795228	-2.8150526434131	0.149991486537654	-18.7680828318639	1.37768218425426e-78	6.85125614584552e-78	ATPase secretory pathway Ca2+ transporting 2 [Source:HGNC Symbol;Acc:HGNC:29103]	protein_coding	48.83	84368527	84464187	3374	16	q24.1	ATP2C2		95660
ENSG00000064300	1615.81181631931	1.36688139073016	0.115581267003372	11.8261499131195	2.85959774294054e-32	7.13558243498326e-32	nerve growth factor receptor [Source:HGNC Symbol;Acc:HGNC:7809]	protein_coding	56.75	49495293	49515008	3408	17	q21.33	NGFR		19715
ENSG00000064309	1072.48744443143	2.77351184389434	0.116447908662117	23.8176183304582	2.1939270946336e-125	1.87372920866418e-124	cell adhesion associated, oncogene regulated [Source:HGNC Symbol;Acc:HGNC:17104]	protein_coding	39.95	125955796	126063335	9138	11	q24.2	CDON		107539
ENSG00000064313	1375.86675877452	-0.042913480842791	0.0423919219999202	-1.01230326010865	0.311393076575496	0.331038748269823	TATA-box binding protein associated factor 2 [Source:HGNC Symbol;Acc:HGNC:11536]	protein_coding	37.49	119730774	119832841	5027	8	q24.12	TAF2		102067
ENSG00000064393	30745.1539190962	-0.13765132047732	0.070298291485197	-1.95810335598705	0.0502178860538623	0.0566207363115636	homeodomain interacting protein kinase 2 [Source:HGNC Symbol;Acc:HGNC:14402]	protein_coding	45.66	139561570	139777998	15329	7	q34	HIPK2		216428
ENSG00000064419	3318.99617871794	0.0379421121821847	0.0329682317142698	1.15086888829897	0.24978617882763	0.267808412542845	transportin 3 [Source:HGNC Symbol;Acc:HGNC:17103]	protein_coding	39.8	128954180	129055173	4345	7	q32.1	TNPO3		100993
ENSG00000064489	22.0868696607798	0.9123157216339	0.0853918097691157	10.6838785136495	1.21103866602134e-26	2.72521487082627e-26	BORCS8-MEF2B readthrough [Source:HGNC Symbol;Acc:HGNC:39979]	protein_coding	54.55	19145569	19192158	1695	19	p13.11	BORCS8-MEF2B		46589
ENSG00000064490	2526.54854059401	0.220787994057376	0.0222805586562333	9.90944605402018	3.78740200853157e-23	7.92804081429848e-23	regulatory factor X associated ankyrin containing protein [Source:HGNC Symbol;Acc:HGNC:9987]	protein_coding	54.66	19192229	19201869	856	19	p13.11	RFXANK		9640
ENSG00000064545	1719.30000936314	0.176311012177635	0.0329086006277196	5.35759676238329	8.43362031615601e-08	1.20969112410734e-07	transmembrane protein 161A [Source:HGNC Symbol;Acc:HGNC:26020]	protein_coding	51.6	19119169	19138513	1930	19	p13.11	TMEM161A		19344
ENSG00000064547	1216.10850738481	0.315196587641595	0.0415766268654162	7.58110052222102	3.42635988918356e-14	5.87298425285536e-14	lysophosphatidic acid receptor 2 [Source:HGNC Symbol;Acc:HGNC:3168]	protein_coding	58.93	19623655	19628930	1823	19	p13.11	LPAR2		5275
ENSG00000064601	11684.5396613309	-0.293981072642369	0.0360922477310779	-8.14526916785043	3.78439125773621e-16	6.81492808115476e-16	cathepsin A [Source:HGNC Symbol;Acc:HGNC:9251]	protein_coding	56.09	45890144	45898949	3056	20	q13.12	CTSA		8805
ENSG00000064607	2214.27753443317	-0.394250972420892	0.0328067700829627	-12.017366276043	2.88005500354066e-33	7.31257276520955e-33	SURP and G-patch domain containing 2 [Source:HGNC Symbol;Acc:HGNC:18641]	protein_coding	50	18990888	19034023	747	19	p13.11	SUGP2		43135
ENSG00000064651	1775.86913702879	-0.304925215151126	0.0722824373437935	-4.21852425508046	2.45906521386382e-05	3.23496159103107e-05	solute carrier family 12 member 2 [Source:HGNC Symbol;Acc:HGNC:10911]	protein_coding	35.24	128083766	128189677	6874	5	q23.3	SLC12A2		105911
ENSG00000064652	1264.26314908658	0.187264870202851	0.0390728220635166	4.79271422725581	1.64539922197208e-06	2.25467768746335e-06	sorting nexin 24 [Source:HGNC Symbol;Acc:HGNC:21533]	protein_coding	40.32	122843439	123029354	551	5	q23.2	SNX24		185915
ENSG00000064655	321.798335358676	-0.89651869002629	0.12742974181279	-7.03539595444982	1.98695939268519e-12	3.25977050501491e-12	EYA transcriptional coactivator and phosphatase 2 [Source:HGNC Symbol;Acc:HGNC:3520]	protein_coding	45.44	46894624	47188844	2483	20	q13.12	EYA2		294220
ENSG00000064666	4899.8264987726	-0.527247790594988	0.0648107638852686	-8.13518864749611	4.11297377320584e-16	7.40253165681136e-16	calponin 2 [Source:HGNC Symbol;Acc:HGNC:2156]	protein_coding	59.72	1026586	1039068	2149	19	p13.3	CNN2		12482
ENSG00000064687	640.132143023022	-0.0143296613200809	0.06086693228582	-0.235426047969552	0.813878070792267	0.825786247404872	ATP binding cassette subfamily A member 7 [Source:HGNC Symbol;Acc:HGNC:37]	protein_coding	60.53	1039997	1065572	6883	19	p13.3	ABCA7		25575
ENSG00000064692	55.1652425190996	-0.735642143041803	0.11214110001389	-6.55996902964826	5.38189547160789e-11	8.49781237888306e-11	synuclein alpha interacting protein [Source:HGNC Symbol;Acc:HGNC:11139]	protein_coding	39.26	122311354	122464219	723	5	q23.2	SNCAIP		152865
ENSG00000064703	1112.67226285177	0.120045888758737	0.0331783498926343	3.61819949295875	0.000296659694489615	0.000373633721086851	DEAD-box helicase 20 [Source:HGNC Symbol;Acc:HGNC:2743]	protein_coding	40.27	111754832	111775602	4658	1	p13.2	DDX20		20770
ENSG00000064726	3646.08617041348	-0.490648319096753	0.0300631354863474	-16.3205970089039	7.04433144734991e-60	2.71516309729565e-59	BTB domain containing 1 [Source:HGNC Symbol;Acc:HGNC:1120]	protein_coding	39.45	83016423	83067252	3194	15	q25.2	BTBD1		50829
ENSG00000064763	765.356544129868	1.36023803783751	0.0633237569979088	21.4806906968964	2.35971699938059e-102	1.58097141820598e-101	fatty acyl-CoA reductase 2 [Source:HGNC Symbol;Acc:HGNC:25531]	protein_coding	38.9	29149103	29340980	539	12	p11.22	FAR2		191877
ENSG00000064787	55.8242334118753	-1.54815799224409	0.214147413064319	-7.22940319516772	4.85121163779656e-13	8.09632945042938e-13	brain enriched myelin associated protein 1 [Source:HGNC Symbol;Acc:HGNC:974]	protein_coding	40.73	53936777	54070594	6112	20	q13.2	BCAS1		133817
ENSG00000064886	147.603972706172	2.45094210940427	0.14893126482661	16.4568676178083	7.48762498555929e-61	2.92563666363281e-60	chitinase 3 like 2 [Source:HGNC Symbol;Acc:HGNC:1933]	protein_coding	44.64	111200771	111243440	2169	1	p13.2	CHI3L2		42669
ENSG00000064932	3777.25450605882	1.39199953815208	0.0524215112612836	26.5539757374404	2.3105639518114e-155	2.61643553705817e-154	strawberry notch homolog 2 [Source:HGNC Symbol;Acc:HGNC:29158]	protein_coding	63.17	1107637	1174268	4906	19	p13.3	SBNO2		66631
ENSG00000064933	670.277026604383	0.539987188207649	0.0358903894454319	15.0454535754941	3.69790340990065e-51	1.24648688476232e-50	PMS1 homolog 1, mismatch repair system component [Source:HGNC Symbol;Acc:HGNC:9121]	protein_coding	36.81	189784085	189877629	3156	2	q32.2	PMS1		93544
ENSG00000064961	3993.79305892188	-0.0581041485072952	0.0227708017388895	-2.55169533218767	0.010720021448791	0.0125934835335938	high mobility group 20B [Source:HGNC Symbol;Acc:HGNC:5002]	protein_coding	65.34	3572777	3579088	711	19	p13.3	HMG20B		6311
ENSG00000064989	7426.39365506477	1.15862245536962	0.0669994889317912	17.2930043772297	5.31105869900017e-67	2.26260303251971e-66	calcitonin receptor like receptor [Source:HGNC Symbol;Acc:HGNC:16709]	protein_coding	33.03	187341964	187448460	6112	2	q32.1	CALCRL		106496
ENSG00000064995	1606.20175493096	0.479314165881953	0.0300378170444678	15.9570239465931	2.54584785611171e-57	9.46425501973075e-57	TATA-box binding protein associated factor 11 [Source:HGNC Symbol;Acc:HGNC:11544]	protein_coding	41.17	34877462	34888071	1945	6	p21.31	TAF11		10609
ENSG00000064999	2998.00996830599	-0.33437775924752	0.0514760066955346	-6.49579834786459	8.25942285987139e-11	1.29530931426629e-10	ankyrin repeat and sterile alpha motif domain containing 1A [Source:HGNC Symbol;Acc:HGNC:20961]	protein_coding	44.93	34889255	35091406	5615	6	p21.31	ANKS1A		202151
ENSG00000065000	9299.80045592512	-0.238758788051065	0.0326535490801915	-7.31187864034976	2.63432989992313e-13	4.42335174731505e-13	adaptor related protein complex 3 subunit delta 1 [Source:HGNC Symbol;Acc:HGNC:568]	protein_coding	56.41	2100988	2164468	4870	19	p13.3	AP3D1		63480
ENSG00000065029	1685.05385786267	-0.122638165691737	0.0303037925593016	-4.04695766880487	5.18876202543899e-05	6.75258973348292e-05	zinc finger protein 76 [Source:HGNC Symbol;Acc:HGNC:13149]	protein_coding	48.23	35258909	35295985	1476	6	p21.31	ZNF76		37076
ENSG00000065054	7230.32021355576	-0.541980695947698	0.0571617002603403	-9.48153559952332	2.50568138101065e-21	5.0527764097999e-21	SLC9A3 regulator 2 [Source:HGNC Symbol;Acc:HGNC:11076]	protein_coding	64.6	2025356	2039026	578	16	p13.3	SLC9A3R2		13670
ENSG00000065057	768.901879442803	-0.137417417044837	0.0337013686793697	-4.07750255938291	4.55220289857133e-05	5.93799006713159e-05	nth like DNA glycosylase 1 [Source:HGNC Symbol;Acc:HGNC:8028]	protein_coding	61.44	2039815	2047866	733	16	p13.3	NTHL1		8051
ENSG00000065060	1199.53822296823	-0.188857668227571	0.0468327747360714	-4.03259617419401	5.51640273672462e-05	7.17264961609218e-05	UHRF1 binding protein 1 [Source:HGNC Symbol;Acc:HGNC:21216]	protein_coding	42.65	34792015	34883138	9567	6	p21.31	UHRF1BP1		91123
ENSG00000065135	5975.60841555848	0.148150258610637	0.03574682161442	4.14443164230506	3.40657552433411e-05	4.46226194973923e-05	G protein subunit alpha i3 [Source:HGNC Symbol;Acc:HGNC:4387]	protein_coding	38.65	109548615	109600195	9044	1	p13.3	GNAI3		51580
ENSG00000065150	9768.55222034508	-0.173759379113132	0.041470511489103	-4.18995022906313	2.79015647641872e-05	3.66487527463546e-05	importin 5 [Source:HGNC Symbol;Acc:HGNC:6402]	protein_coding	40.27	97953658	98024296	724	13	q32.2	IPO5		70638
ENSG00000065154	3408.13406321455	-1.28298618290534	0.0540376788186106	-23.7424369616609	1.31531150046444e-124	1.10933262567757e-123	ornithine aminotransferase [Source:HGNC Symbol;Acc:HGNC:8091]	protein_coding	42.49	124397303	124418976	2039	10	q26.13	OAT		21673
ENSG00000065183	1992.45455571093	0.0651622068797166	0.039580118968028	1.64633681198264	0.099694434519863	0.110230416254689	WD repeat domain 3 [Source:HGNC Symbol;Acc:HGNC:12755]	protein_coding	36.95	117929720	117966543	680	1	p12	WDR3		36823
ENSG00000065243	3626.53315760269	0.0946667360192103	0.0359067873195737	2.63645798151385	0.00837765751260501	0.00989045096086151	protein kinase N2 [Source:HGNC Symbol;Acc:HGNC:9406]	protein_coding	36.25	88684222	88836255	2632	1	p22.2	PKN2		152033
ENSG00000065268	1997.48568794782	-0.0764099398491926	0.0446577043895488	-1.71101360658106	0.0870786010510594	0.0966302714392082	WD repeat domain 18 [Source:HGNC Symbol;Acc:HGNC:17956]	protein_coding	62.24	984332	998438	1521	19	p13.3	WDR18		14106
ENSG00000065308	2135.04869585616	0.178402180871604	0.0466877865027305	3.82117453482551	0.000132817610862583	0.000169863758785241	translocation associated membrane protein 2 [Source:HGNC Symbol;Acc:HGNC:16855]	protein_coding	46.66	52497408	52577060	7047	6	p12.2	TRAM2		79652
ENSG00000065320	333.215126002559	-1.31086222064765	0.100951895711362	-12.9850183734599	1.48802462767472e-38	4.14882742839822e-38	netrin 1 [Source:HGNC Symbol;Acc:HGNC:8029]	protein_coding	49.77	9021510	9244000	5986	17	p13.1	NTN1		222490
ENSG00000065325	19.0133055713909	0.553824174268359	0.183330981041005	3.02089789256343	0.00252026333419617	0.00305424295175513	glucagon like peptide 2 receptor [Source:HGNC Symbol;Acc:HGNC:4325]	protein_coding	44.97	9822206	9892099	1882	17	p13.1	GLP2R		69893
ENSG00000065328	66.8453177785757	2.70537482680233	0.082082897972644	32.9590559498028	3.13801903087267e-238	7.35847323901312e-237	minichromosome maintenance 10 replication initiation factor [Source:HGNC Symbol;Acc:HGNC:18043]	protein_coding	43.59	13161558	13211110	4549	10	p13	MCM10		49552
ENSG00000065357	867.9132868491	0.923909241956216	0.040017296657645	23.0877475272861	6.14744969991962e-118	4.86608128198028e-117	diacylglycerol kinase alpha [Source:HGNC Symbol;Acc:HGNC:2849]	protein_coding	48.71	55927319	55954027	556	12	q13.2	DGKA		26708
ENSG00000065361	9349.13003936778	0.75968808582163	0.080638789274689	9.42087663585597	4.47337407744985e-21	8.98161855416713e-21	erb-b2 receptor tyrosine kinase 3 [Source:HGNC Symbol;Acc:HGNC:3431]	protein_coding	50.12	56076799	56103505	237	12	q13.2	ERBB3		26706
ENSG00000065413	1432.92239223326	1.03888965189375	0.0410431034453676	25.3121612325593	2.34694370546776e-141	2.35667422701889e-140	ankyrin repeat domain 44 [Source:HGNC Symbol;Acc:HGNC:25259]	protein_coding	40.24	196967017	197311173	2798	2	q33.1	ANKRD44		344156
ENSG00000065427	7603.04201209597	0.126402654949936	0.0260274089978128	4.85652086846441	1.19466196185851e-06	1.64607112635459e-06	lysyl-tRNA synthetase 1 [Source:HGNC Symbol;Acc:HGNC:6215]	protein_coding	45.57	75627474	75648643	2421	16	q23.1	KARS1		21169
ENSG00000065457	1076.39577466982	-0.669616025715493	0.0391525646078413	-17.1027372644035	1.41594928269391e-65	5.92333307818356e-65	adenosine deaminase tRNA specific 1 [Source:HGNC Symbol;Acc:HGNC:228]	protein_coding	44.58	75596868	75623300	5757	16	q23.1	ADAT1		26432
ENSG00000065485	3082.24978004078	2.30091635269082	0.0758878584336097	30.3199536814413	6.25706317984654e-202	1.09410952822597e-200	protein disulfide isomerase family A member 5 [Source:HGNC Symbol;Acc:HGNC:24811]	protein_coding	45.22	123067025	123225227	1651	3	q21.1	PDIA5		158202
ENSG00000065491	1107.62692857357	0.293915715620185	0.0387936893875557	7.57637956740634	3.55331240123533e-14	6.08737334616193e-14	TBC1 domain family member 22B [Source:HGNC Symbol;Acc:HGNC:21602]	protein_coding	43.34	37257772	37332970	3462	6	p21.2	TBC1D22B		75198
ENSG00000065518	5494.94639395332	0.0779419775328378	0.0324265682720722	2.40364558095919	0.0162325022932678	0.0188847730651603	NADH:ubiquinone oxidoreductase subunit B4 [Source:HGNC Symbol;Acc:HGNC:7699]	protein_coding	39.34	120596328	120602507	651	3	q13.33	NDUFB4		6179
ENSG00000065526	4153.93176493475	0.119866696840708	0.0401306499091684	2.98691142834752	0.00281811355851398	0.00340908966110081	spen family transcriptional repressor [Source:HGNC Symbol;Acc:HGNC:17575]	protein_coding	43.57	15836095	15940456	3123	1	p36.21	SPEN		104361
ENSG00000065534	17244.9015890815	-0.115682989941769	0.0728179463073176	-1.58866043067934	0.112137076935945	0.123516721927748	myosin light chain kinase [Source:HGNC Symbol;Acc:HGNC:7590]	protein_coding	45.34	123610049	123884332	10027	3	q21.1	MYLK		274283
ENSG00000065548	4784.79811068769	-0.28016220266515	0.0313255280692217	-8.94357477537364	3.76780195516184e-19	7.24924381389746e-19	zinc finger CCCH-type containing 15 [Source:HGNC Symbol;Acc:HGNC:29528]	protein_coding	37.09	186486253	186509361	2032	2	q32.1	ZC3H15		23108
ENSG00000065559	1956.115281872	-0.00302616366078247	0.0412715050226151	-0.0733233173620456	0.941548837067406	0.945803700575263	mitogen-activated protein kinase kinase 4 [Source:HGNC Symbol;Acc:HGNC:6844]	protein_coding	37.09	12020829	12143830	551	17	p12	MAP2K4		123001
ENSG00000065600	369.292310987106	-0.666114173471233	0.0611144909857502	-10.8994472951848	1.15959516768959e-27	2.665639720371e-27	proton activated chloride channel 1 [Source:HGNC Symbol;Acc:HGNC:25593]	protein_coding	44.57	212363928	212414901	2469	1	q32.3	PACC1		50973
ENSG00000065609	8.10400714746254	0.316562964386773	0.213276648407826	1.48428328534798	0.137733782688176	0.150779605456455	synaptosome associated protein 91 [Source:HGNC Symbol;Acc:HGNC:14986]	protein_coding	36.62	83552880	83709691	4521	6	q14.2	SNAP91		156811
ENSG00000065613	8221.52656108321	-0.585412664330565	0.045513573263814	-12.8623753827741	7.32893190452133e-38	2.01161329524133e-37	STE20 like kinase [Source:HGNC Symbol;Acc:HGNC:11088]	protein_coding	36.59	103967140	104029233	7827	10	q24.33	SLK		62093
ENSG00000065615	946.906990213128	0.324877009170396	0.0401735440758352	8.08683965141658	6.12327954465862e-16	1.09744264602579e-15	cytochrome b5 reductase 4 [Source:HGNC Symbol;Acc:HGNC:20147]	protein_coding	37.45	83859656	83967423	9205	6	q14.2	CYB5R4		107767
ENSG00000065618	63.5569159438795	0.231789858079696	0.200478396677735	1.15618371815041	0.247606018173252	0.2655586818835	collagen type XVII alpha 1 chain [Source:HGNC Symbol;Acc:HGNC:2194]	protein_coding	48.32	104031286	104085880	5197	10	q25.1	COL17A1		54594
ENSG00000065621	400.619442652976	-2.70680790156293	0.178870859324556	-15.1327494695573	9.84928497081234e-52	3.34991295789922e-51	glutathione S-transferase omega 2 [Source:HGNC Symbol;Acc:HGNC:23064]	protein_coding	43.48	104268873	104304950	6715	10	q25.1	GSTO2		36077
ENSG00000065665	193.819096642895	0.339599893627299	0.0471280890060605	7.20589145007827	5.76653286964068e-13	9.59925409065031e-13	SEC61 translocon subunit alpha 2 [Source:HGNC Symbol;Acc:HGNC:17702]	protein_coding	43.14	12129637	12169961	707	10	p14	SEC61A2		40324
ENSG00000065675	342.425058079125	-1.752352245979	0.113290143595271	-15.4678261529907	5.72064590619701e-54	2.0123329963117e-53	protein kinase C theta [Source:HGNC Symbol;Acc:HGNC:9410]	protein_coding	43.1	6427143	6580301	3255	10	p15.1	PRKCQ		153158
ENSG00000065717	864.113879098935	-1.17386883028261	0.0597736564880683	-19.6385648670653	7.24158514640528e-86	3.95387625069712e-85	TLE family member 2, transcriptional corepressor [Source:HGNC Symbol;Acc:HGNC:11838]	protein_coding	54.68	2997639	3047635	2812	19	p13.3	TLE2		49996
ENSG00000065802	1347.56037684421	-0.710737380470649	0.0464230813850858	-15.3100000961803	6.55638365197965e-53	2.27135861487348e-52	ankyrin repeat and SOCS box containing 1 [Source:HGNC Symbol;Acc:HGNC:16011]	protein_coding	47.31	238426742	238452250	569	2	q37.3	ASB1		25508
ENSG00000065809	13276.908530373	-0.655208084159951	0.0611439083281324	-10.7158358383592	8.57789033132685e-27	1.9372780293172e-26	family with sequence similarity 107 member B [Source:HGNC Symbol;Acc:HGNC:23726]	protein_coding	43.19	14518557	14774897	3316	10	p13	FAM107B		256340
ENSG00000065833	1009.2954638279	0.59659992876735	0.0894884814773908	6.66677899678161	2.61478376173127e-11	4.16185346754422e-11	malic enzyme 1 [Source:HGNC Symbol;Acc:HGNC:6983]	protein_coding	36.91	83210402	83431051	3338	6	q14.2	ME1		220649
ENSG00000065882	8144.31563515455	-0.997334223287408	0.0409677483523726	-24.3443748655435	6.64976117210168e-131	6.05531282489865e-130	TBC1 domain family member 1 [Source:HGNC Symbol;Acc:HGNC:11578]	protein_coding	42.84	37891084	38139175	4119	4	p14	TBC1D1		248091
ENSG00000065883	2665.04050391441	0.633794442113619	0.0327886992512489	19.3296610291571	3.02398086457416e-83	1.59785533993634e-82	cyclin dependent kinase 13 [Source:HGNC Symbol;Acc:HGNC:1733]	protein_coding	38.73	39950121	40099580	5455	7	p14.1	CDK13		149459
ENSG00000065911	1351.5489163875	1.22569113098687	0.0777279789398204	15.768982388386	5.08626775667775e-56	1.85346658180126e-55	methylenetetrahydrofolate dehydrogenase (NADP+ dependent) 2, methenyltetrahydrofolate cyclohydrolase [Source:HGNC Symbol;Acc:HGNC:7434]	protein_coding	43.85	74186172	74217565	3340	2	p13.1	MTHFD2		31393
ENSG00000065923	858.816982281842	-0.155043563035726	0.0723643083916807	-2.14254190334459	0.0321499004802475	0.0366939420988043	solute carrier family 9 member A7 [Source:HGNC Symbol;Acc:HGNC:17123]	protein_coding	41.06	46599251	46759118	3838	X	p11.3	SLC9A7		159867
ENSG00000065970	2331.95484334441	0.27522340734541	0.0305772004303536	9.00093545098392	2.23802509892549e-19	4.33318616874644e-19	forkhead box J2 [Source:HGNC Symbol;Acc:HGNC:24818]	protein_coding	47.53	8032716	8055517	5524	12	p13.31	FOXJ2		22801
ENSG00000065978	22479.7267057265	0.280842306276799	0.0407673639486859	6.88890031325784	5.62253200239682e-12	9.12824680369116e-12	Y-box binding protein 1 [Source:HGNC Symbol;Acc:HGNC:8014]	protein_coding	40.63	42682418	42703805	2979	1	p34.2	YBX1		21387
ENSG00000065989	1648.86149348192	0.525851654084061	0.0572478648589984	9.18552430521617	4.09527360294757e-20	8.06676435482281e-20	phosphodiesterase 4A [Source:HGNC Symbol;Acc:HGNC:8780]	protein_coding	54.53	10416773	10469630	2707	19	p13.2	PDE4A		52857
ENSG00000066027	3575.24572899241	-0.551714106827765	0.0407265626369278	-13.5467879218344	8.27736571245412e-42	2.43327560536219e-41	protein phosphatase 2 regulatory subunit B'alpha [Source:HGNC Symbol;Acc:HGNC:9309]	protein_coding	39.33	212285410	212361853	3245	1	q32.3	PPP2R5A		76443
ENSG00000066032	6.96037407478129	-0.206163618662439	0.152752397440402	-1.3496588080909	0.177125451069055	0.192165186501141	catenin alpha 2 [Source:HGNC Symbol;Acc:HGNC:2510]	protein_coding	38.65	79185231	80648861	4349	2	p12	CTNNA2		1463630
ENSG00000066044	3800.24251506409	-0.0317347601192899	0.0245160216309308	-1.29444983354279	0.195510086876602	0.211432334538262	ELAV like RNA binding protein 1 [Source:HGNC Symbol;Acc:HGNC:3312]	protein_coding	52.21	7958573	8005659	6054	19	p13.2	ELAVL1		47086
ENSG00000066056	4462.8853797477	0.158378401076122	0.0445853882067014	3.552249009067	0.000381953216915406	0.000479309786627971	tyrosine kinase with immunoglobulin like and EGF like domains 1 [Source:HGNC Symbol;Acc:HGNC:11809]	protein_coding	54.59	43300982	43323108	3893	1	p34.2	TIE1		22126
ENSG00000066084	3243.53321000015	0.56929728432873	0.0372445930504539	15.2853672896231	9.57217848634868e-53	3.30695636146434e-52	disco interacting protein 2 homolog B [Source:HGNC Symbol;Acc:HGNC:29284]	protein_coding	41.84	50504985	50748657	2676	12	q13.12	DIP2B		243672
ENSG00000066117	3898.03249808605	0.0242333348007519	0.0271985632173945	0.89097849055695	0.372940709663204	0.3935302962482	SWI/SNF related, matrix associated, actin dependent regulator of chromatin, subfamily d, member 1 [Source:HGNC Symbol;Acc:HGNC:11106]	protein_coding	48.48	50085200	50100707	3283	12	q13.12	SMARCD1		15507
ENSG00000066135	2181.69269277866	-0.133747411638378	0.0327035360085213	-4.08969267431903	4.31945129818669e-05	5.63664947452155e-05	lysine demethylase 4A [Source:HGNC Symbol;Acc:HGNC:22978]	protein_coding	46.76	43650149	43705518	4486	1	p34.2	KDM4A		55369
ENSG00000066136	2526.90129472315	0.106662705389474	0.0302092444826255	3.53079685428148	0.000414309816076779	0.000519311400083261	nuclear transcription factor Y subunit gamma [Source:HGNC Symbol;Acc:HGNC:7806]	protein_coding	42.65	40691648	40771603	943	1	p34.2	NFYC		79955
ENSG00000066185	180.405830245916	-1.78938414961941	0.0879561276416238	-20.3440533092843	5.24142965466653e-92	3.09620236644608e-91	zinc finger MYND-type containing 12 [Source:HGNC Symbol;Acc:HGNC:21192]	protein_coding	42.82	42430329	42456253	1530	1	p34.2	ZMYND12		25924
ENSG00000066230	1529.94692280214	-4.39911375088338	0.238924982407588	-18.4121129006879	1.05043332795921e-75	5.04450476850966e-75	solute carrier family 9 member A3 [Source:HGNC Symbol;Acc:HGNC:11073]	protein_coding	61.24	470456	524449	5555	5	p15.33	SLC9A3		53993
ENSG00000066248	414.372754742624	1.14882901895035	0.135961584711033	8.44965893411748	2.92155036056967e-17	5.39708534847041e-17	neuronal guanine nucleotide exchange factor [Source:HGNC Symbol;Acc:HGNC:7807]	protein_coding	48.38	232878701	233013256	3184	2	q37.1	NGEF		134555
ENSG00000066279	310.343065005905	2.88620595091219	0.0768316493315517	37.5653259564602	0	0	assembly factor for spindle microtubules [Source:HGNC Symbol;Acc:HGNC:19048]	protein_coding	34.66	197084121	197146694	3924	1	q31.3	ASPM		62573
ENSG00000066294	1023.81028379806	3.31419273091544	0.055450089174809	59.7689341935465	0	0	CD84 molecule [Source:HGNC Symbol;Acc:HGNC:1704]	protein_coding	41.6	160541095	160579516	8204	1	q23.3	CD84		38421
ENSG00000066322	5381.44294778686	-0.184869995093359	0.0276140624437636	-6.69477717991871	2.16000500666256e-11	3.44746741842365e-11	ELOVL fatty acid elongase 1 [Source:HGNC Symbol;Acc:HGNC:14418]	protein_coding	58.76	43363398	43368074	1625	1	p34.2	ELOVL1		4676
ENSG00000066336	1439.60908569646	2.28464944677651	0.0435573125765906	52.4515703938164	0	0	Spi-1 proto-oncogene [Source:HGNC Symbol;Acc:HGNC:11241]	protein_coding	52.6	47354860	47378547	1374	11	p11.2	SPI1		23687
ENSG00000066379	1078.89940237153	0.309590832813015	0.0305125930710954	10.1463298150917	3.44060091083369e-24	7.36163383176402e-24	RNA polymerase I subunit H [Source:HGNC Symbol;Acc:HGNC:13182]	protein_coding	41.39	30058899	30064909	3672	6	p22.1	POLR1H		6010
ENSG00000066382	399.415649559366	-2.5741351896301	0.0838989095369117	-30.6813903045736	1.00819993822449e-206	1.84859439520551e-205	metallophosphoesterase domain containing 2 [Source:HGNC Symbol;Acc:HGNC:1180]	protein_coding	40.01	30384493	30586872	5591	11	p14.1	MPPED2		202379
ENSG00000066405	20.9575281344594	0.178681407668537	0.0821058418421326	2.17623257565635	0.0295378742470459	0.0338114478983362	claudin 18 [Source:HGNC Symbol;Acc:HGNC:2039]	protein_coding	42.94	137998735	138033655	3434	3	q22.3	CLDN18		34920
ENSG00000066422	1388.2854604013	0.00415551840723255	0.0338088157933593	0.122912273314488	0.902176566624384	0.909519082170345	zinc finger and BTB domain containing 11 [Source:HGNC Symbol;Acc:HGNC:16740]	protein_coding	40.31	101648889	101677132	5657	3	q12.3	ZBTB11		28243
ENSG00000066427	1064.34568556084	0.17676658502572	0.0295725313415946	5.97739107903466	2.26739427703129e-09	3.42101412676772e-09	ataxin 3 [Source:HGNC Symbol;Acc:HGNC:7106]	protein_coding	42.4	92044496	92106621	1098	14	q32.12	ATXN3		62125
ENSG00000066455	2883.935456906	0.252934133052611	0.0392841376975452	6.43858177567726	1.20594982838702e-10	1.88325934609144e-10	golgin A5 [Source:HGNC Symbol;Acc:HGNC:4428]	protein_coding	39.58	92794305	92839947	2879	14	q32.12	GOLGA5		45642
ENSG00000066468	1779.36640615178	-1.3913096504881	0.117272669236556	-11.8638866118211	1.8231159219664e-32	4.56750070491722e-32	fibroblast growth factor receptor 2 [Source:HGNC Symbol;Acc:HGNC:3689]	protein_coding	45.41	121478332	121598458	4624	10	q26.13	FGFR2		120126
ENSG00000066557	1249.71305449596	0.114054706403192	0.0376640369376823	3.02821247206993	0.00246005055468554	0.0029828319772011	leucine rich repeat containing 40 [Source:HGNC Symbol;Acc:HGNC:26004]	protein_coding	35.12	70144805	70205579	2843	1	p31.1	LRRC40		60774
ENSG00000066583	1515.17567533682	-0.911931324333404	0.0512363524182895	-17.7985215826542	7.25591813201992e-71	3.25883707523629e-70	isochorismatase domain containing 1 [Source:HGNC Symbol;Acc:HGNC:24254]	protein_coding	38.93	129094749	129114028	1942	5	q23.3	ISOC1		19279
ENSG00000066629	2188.57121223599	0.38314181455487	0.0431735824382515	8.87445036795021	7.02796191824974e-19	1.34341781184402e-18	EMAP like 1 [Source:HGNC Symbol;Acc:HGNC:3330]	protein_coding	45.19	99737693	99942060	1277	14	q32.2	EML1		204367
ENSG00000066651	660.692036008494	0.540615008538565	0.0422983551837725	12.7809936388725	2.09377359909019e-37	5.70540120779791e-37	tRNA methyltransferase 11 homolog [Source:HGNC Symbol;Acc:HGNC:21080]	protein_coding	37.69	125986479	126203817	1843	6	q22.32	TRMT11		217338
ENSG00000066654	3420.3754431662	-0.210824296260089	0.0258402103295258	-8.15876858475858	3.38457395360018e-16	6.1064578102146e-16	THUMP domain containing 1 [Source:HGNC Symbol;Acc:HGNC:23807]	protein_coding	40.19	20702816	20742084	2567	16	p12.3	THUMPD1		39268
ENSG00000066697	1061.02767104127	0.542413048897102	0.0445096516540678	12.1864141537834	3.67227460940477e-34	9.47376789933406e-34	Myb/SANT DNA binding domain containing 3 [Source:HGNC Symbol;Acc:HGNC:23370]	protein_coding	43.76	100427143	100451734	1880	9	q31.1	MSANTD3		24591
ENSG00000066735	547.336973580715	-0.831714474753186	0.126036810628051	-6.59898065183249	4.13994331838083e-11	6.55339578844657e-11	kinesin family member 26A [Source:HGNC Symbol;Acc:HGNC:20226]	protein_coding	63.82	104138587	104180894	6889	14	q32.33	KIF26A		42307
ENSG00000066739	2988.25129181463	-0.310060003525138	0.0457307441938244	-6.78012153510962	1.20074829104092e-11	1.93203198004174e-11	autophagy related 2B [Source:HGNC Symbol;Acc:HGNC:20187]	protein_coding	37.06	96279195	96363341	13162	14	q32.2	ATG2B		84146
ENSG00000066777	3592.57238736088	-0.879682902897189	0.0453792572018591	-19.3851322639355	1.03039775179501e-83	5.47846144114599e-83	ADP ribosylation factor guanine nucleotide exchange factor 1 [Source:HGNC Symbol;Acc:HGNC:15772]	protein_coding	38.38	67173511	67343781	5882	8	q13.2	ARFGEF1		170270
ENSG00000066813	5440.28103952607	0.764827157775195	0.133947872366286	5.70988657202216	1.13051493551022e-08	1.66817003351135e-08	acyl-CoA synthetase medium chain family member 2B [Source:HGNC Symbol;Acc:HGNC:30931]	protein_coding	39.17	20536226	20576427	2935	16	p12.3	ACSM2B		40201
ENSG00000066827	1383.80473539735	-0.0259253881608266	0.0742356235897135	-0.349231095627504	0.726915823132382	0.742566135471776	zinc finger and AT-hook domain containing [Source:HGNC Symbol;Acc:HGNC:19899]	protein_coding	44.79	134477788	134713049	4273	8	q24.22	ZFAT		235261
ENSG00000066855	1543.73927029189	-0.140855986242114	0.0568308845520391	-2.47851124177268	0.0131931953530628	0.0154173974502484	mitochondrial fission regulator 1 [Source:HGNC Symbol;Acc:HGNC:29510]	protein_coding	40.22	65644734	65771261	537	8	q13.1	MTFR1		126527
ENSG00000066923	216.097230299473	1.01434281397731	0.0781402777496977	12.9810495072272	1.56718275588097e-38	4.36278513976334e-38	stromal antigen 3 [Source:HGNC Symbol;Acc:HGNC:11356]	protein_coding	47.11	100177563	100221488	4450	7	q22.1	STAG3		43925
ENSG00000066926	1836.2644274921	-2.06625400175084	0.0551680639732101	-37.4538066580372	5.20799870486793e-307	2.02662338090868e-305	ferrochelatase [Source:HGNC Symbol;Acc:HGNC:3647]	protein_coding	42.66	57544377	57586732	7689	18	q21.31	FECH		42355
ENSG00000066933	7313.90365010647	-0.0336897951365744	0.0483532198764766	-0.69674357204419	0.485963285352884	0.507153272327561	myosin IXA [Source:HGNC Symbol;Acc:HGNC:7608]	protein_coding	37.93	71822291	72118577	12478	15	q23	MYO9A		296286
ENSG00000067048	432.098859184165	-1.06491850749922	0.130921861444071	-8.13400066079986	4.15350281897086e-16	7.47464680530554e-16	DEAD-box helicase 3 Y-linked [Source:HGNC Symbol;Acc:HGNC:2699]	protein_coding	37.7	12904108	12920478	2709	Y	q11.221	DDX3Y		16370
ENSG00000067057	29522.1795874508	2.41095753758008	0.0698247786580668	34.5286814210551	2.97835234539397e-261	8.37603527014002e-260	phosphofructokinase, platelet [Source:HGNC Symbol;Acc:HGNC:8878]	protein_coding	51.45	3066333	3137718	432	10	p15.2	PFKP		71385
ENSG00000067064	2327.40329160139	-1.09038596998688	0.0308781645873656	-35.3125253575802	3.77227173895938e-273	1.16153042709855e-271	isopentenyl-diphosphate delta isomerase 1 [Source:HGNC Symbol;Acc:HGNC:5387]	protein_coding	42.88	1039152	1049119	3370	10	p15.3	IDI1		9967
ENSG00000067066	4100.42654330314	0.963357891693509	0.0448339545857164	21.4872388705239	2.04942133523296e-102	1.37421322342253e-101	SP100 nuclear antigen [Source:HGNC Symbol;Acc:HGNC:11206]	protein_coding	39.21	230415942	230545606	3882	2	q37.1	SP100		129664
ENSG00000067082	15188.6339525915	0.0958406718602308	0.0601545257654645	1.59324125060685	0.111106080546572	0.1224475936586	Kruppel like factor 6 [Source:HGNC Symbol;Acc:HGNC:2235]	protein_coding	48.08	3775996	3785281	764	10	p15.2	KLF6		9285
ENSG00000067113	8676.06758822282	0.939903630398858	0.0682044354720672	13.7806819145038	3.33110718044986e-43	9.98962783536498e-43	phospholipid phosphatase 1 [Source:HGNC Symbol;Acc:HGNC:9228]	protein_coding	39.6	55424854	55534969	1550	5	q11.2	PLPP1		110115
ENSG00000067141	7412.27884172631	0.120572629187641	0.0675489892071447	1.78496570567317	0.0742668797097788	0.0827641409965374	neogenin 1 [Source:HGNC Symbol;Acc:HGNC:7754]	protein_coding	38.73	73051710	73305205	7342	15	q24.1	NEO1		253495
ENSG00000067167	26932.1305382519	0.619004427380001	0.0632580078039852	9.78539237748496	1.30089714591059e-22	2.70013532702623e-22	translocation associated membrane protein 1 [Source:HGNC Symbol;Acc:HGNC:20568]	protein_coding	38.27	70573218	70608416	3394	8	q13.3	TRAM1		35198
ENSG00000067177	519.276218494089	0.961541902436165	0.122211637090161	7.86784241934991	3.60809647455838e-15	6.33917079825236e-15	phosphorylase kinase regulatory subunit alpha 1 [Source:HGNC Symbol;Acc:HGNC:8925]	protein_coding	37.87	72578814	72714319	6286	X	q13.1	PHKA1		135505
ENSG00000067182	10592.3117797225	0.919868381071464	0.0387979850106689	23.7091792478015	2.89949467921875e-124	2.43530539128792e-123	TNF receptor superfamily member 1A [Source:HGNC Symbol;Acc:HGNC:11916]	protein_coding	54.08	6328757	6342114	2069	12	p13.31	TNFRSF1A		13357
ENSG00000067191	215.802468466896	0.962933437007268	0.0591780290027866	16.2718065003808	1.56472481070121e-59	5.9954638732582e-59	calcium voltage-gated channel auxiliary subunit beta 1 [Source:HGNC Symbol;Acc:HGNC:1401]	protein_coding	54.39	39173453	39197703	3711	17	q12	CACNB1		24250
ENSG00000067208	1200.76764904661	-0.0462077574739801	0.0359174581330209	-1.28649854070544	0.19826912778583	0.214358927082462	ecotropic viral integration site 5 [Source:HGNC Symbol;Acc:HGNC:3501]	protein_coding	38.19	92508696	92792404	7794	1	p22.1	EVI5		283708
ENSG00000067221	1226.86485470721	0.463989108243354	0.037974845807403	12.2183276423706	2.48136715976957e-34	6.41062647692736e-34	stomatin like 1 [Source:HGNC Symbol;Acc:HGNC:14560]	protein_coding	52.84	73978926	73994622	6280	15	q24.1	STOML1		15696
ENSG00000067225	89213.403066029	0.786794076381107	0.0505152723637032	15.5753703695052	1.07031312668225e-54	3.81210954931362e-54	pyruvate kinase M1/2 [Source:HGNC Symbol;Acc:HGNC:9021]	protein_coding	48.38	72199029	72231822	3016	15	q23	PKM		32793
ENSG00000067248	2658.86237842205	-0.652512127576486	0.0445530376107181	-14.6457382609421	1.4343477109219e-48	4.65131101221617e-48	DExH-box helicase 29 [Source:HGNC Symbol;Acc:HGNC:15815]	protein_coding	37.07	55256055	55307694	4664	5	q11.2	DHX29		51639
ENSG00000067334	3555.10850748629	-0.0424790102087147	0.0296416603588997	-1.4330847089664	0.151833630732966	0.165578247708591	deoxynucleotidyltransferase terminal interacting protein 2 [Source:HGNC Symbol;Acc:HGNC:24013]	protein_coding	39.28	93866284	93879918	5896	1	p22.1	DNTTIP2		13634
ENSG00000067365	613.862782499628	0.642372862393013	0.0360303104532222	17.8286796397993	4.23300173359399e-71	1.90696610580315e-70	methyltransferase like 22 [Source:HGNC Symbol;Acc:HGNC:28368]	protein_coding	49.56	8621683	8649654	614	16	p13.2	METTL22		27971
ENSG00000067369	1928.6974790269	-0.362613128537608	0.0417506242176635	-8.68521454067737	3.78028219633481e-18	7.11714110684825e-18	tumor protein p53 binding protein 1 [Source:HGNC Symbol;Acc:HGNC:11999]	protein_coding	41.72	43403061	43510728	10369	15	q15.3	TP53BP1		107667
ENSG00000067445	682.99348779193	-0.311300246394144	0.0827284204375727	-3.76291780681408	0.000167942409691184	0.000213707769923059	trophinin [Source:HGNC Symbol;Acc:HGNC:12326]	protein_coding	51.41	54920462	54931431	1196	X	p11.21	TRO		10969
ENSG00000067533	932.789657278411	-0.0893273893310308	0.0513854435087718	-1.73837926135214	0.0821440084623574	0.0912792457247602	ribosomal RNA processing 15 homolog [Source:HGNC Symbol;Acc:HGNC:24255]	protein_coding	37.63	218285293	218337983	7765	1	q41	RRP15		52690
ENSG00000067560	26311.5893365362	-0.385900144137646	0.0352061344732067	-10.9611620222416	5.87402359038702e-28	1.35664362085411e-27	ras homolog family member A [Source:HGNC Symbol;Acc:HGNC:667]	protein_coding	46.57	49359139	49412998	1944	3	p21.31	RHOA		53859
ENSG00000067596	2093.05425125862	-0.318670671227159	0.0237213745428646	-13.4339041209994	3.82691681744515e-41	1.11229409272224e-40	DEAH-box helicase 8 [Source:HGNC Symbol;Acc:HGNC:2749]	protein_coding	47.76	43483865	43610338	590	17	q21.31	DHX8		126473
ENSG00000067606	656.521329579354	-0.903311616381302	0.0593703182205493	-15.2148690365053	2.81782777635678e-52	9.66699605220752e-52	protein kinase C zeta [Source:HGNC Symbol;Acc:HGNC:9412]	protein_coding	56.45	2050411	2185395	2385	1	p36.33	PRKCZ		134984
ENSG00000067646	106.919433318458	-0.75905224770114	0.109928705988615	-6.90495026640043	5.02210189896569e-12	8.16242463086101e-12	zinc finger protein Y-linked [Source:HGNC Symbol;Acc:HGNC:12870]	protein_coding	37.27	2935281	2982506	5113	Y	p11.2	ZFY		47225
ENSG00000067704	7576.20195998072	-0.277519563220958	0.045002376895788	-6.16677567639616	6.96965209534274e-10	1.06644549317423e-09	isoleucyl-tRNA synthetase 2, mitochondrial [Source:HGNC Symbol;Acc:HGNC:29685]	protein_coding	39.19	220094132	220148041	3530	1	q41	IARS2		53909
ENSG00000067715	137.71685404653	-1.42449309326854	0.145897800363311	-9.76363652996345	1.61266555093044e-22	3.34083031979423e-22	synaptotagmin 1 [Source:HGNC Symbol;Acc:HGNC:11509]	protein_coding	35.61	78863993	79452008	3095	12	q21.2	SYT1		588015
ENSG00000067798	196.717043667814	0.963338250350368	0.107841007859749	8.9329492506526	4.14799977906922e-19	7.97318081200619e-19	neuron navigator 3 [Source:HGNC Symbol;Acc:HGNC:15998]	protein_coding	35.89	77324641	78213010	2232	12	q21.2	NAV3		888369
ENSG00000067829	4114.09612026449	-0.465905331707886	0.0300038264052182	-15.5281971511093	2.23577441155119e-54	7.92137802974699e-54	isocitrate dehydrogenase (NAD(+)) 3 non-catalytic subunit gamma [Source:HGNC Symbol;Acc:HGNC:5386]	protein_coding	58.77	153785766	153794523	1712	X	q28	IDH3G		8757
ENSG00000067836	1883.62174526277	-0.666936863272719	0.0423145317858867	-15.7614142263808	5.73354580671303e-56	2.08793195254785e-55	rogdi atypical leucine zipper [Source:HGNC Symbol;Acc:HGNC:29478]	protein_coding	63.01	4796968	4802880	1418	16	p13.3	ROGDI		5912
ENSG00000067840	177.732249729403	0.171344842762149	0.0845947404340225	2.02547867495125	0.0428182360258328	0.0485203572619546	PDZ domain containing 4 [Source:HGNC Symbol;Acc:HGNC:21167]	protein_coding	56.35	153802166	153830565	3689	X	q28	PDZD4		28399
ENSG00000067842	15.3570719159091	-1.96924136958238	0.235994558314434	-8.3444354973584	7.15548476789839e-17	1.31007617430539e-16	ATPase plasma membrane Ca2+ transporting 3 [Source:HGNC Symbol;Acc:HGNC:816]	protein_coding	58.22	153517642	153582939	6774	X	q28	ATP2B3		65297
ENSG00000067900	4533.13168192349	0.157029654786382	0.0372574914326746	4.21471357163536	2.5009538798897e-05	3.28846759654568e-05	Rho associated coiled-coil containing protein kinase 1 [Source:HGNC Symbol;Acc:HGNC:10251]	protein_coding	36.91	20946906	21111813	9446	18	q11.1	ROCK1		164907
ENSG00000067955	2635.72381107511	1.08222101302578	0.0368576490669176	29.3621823535443	1.67037950136186e-189	2.57899601984766e-188	core-binding factor subunit beta [Source:HGNC Symbol;Acc:HGNC:1539]	protein_coding	40.51	67028984	67101058	2818	16	q22.1	CBFB		72074
ENSG00000067992	443.058389004588	-0.11322635773015	0.0565541005349599	-2.00208926778275	0.0452751315757978	0.0512114568576935	pyruvate dehydrogenase kinase 3 [Source:HGNC Symbol;Acc:HGNC:8811]	protein_coding	40.79	24465270	24550466	1741	X	p22.11	PDK3		85196
ENSG00000068001	6611.20013808275	-0.238460400937823	0.0389892156506389	-6.11606047873692	9.59169356997338e-10	1.46199898140107e-09	hyaluronidase 2 [Source:HGNC Symbol;Acc:HGNC:5321]	protein_coding	60.99	50317790	50322782	4054	3	p21.31	HYAL2		4992
ENSG00000068024	1041.7196941581	-0.133862882196981	0.0429485777441869	-3.11681758111534	0.00182814655403274	0.0022294704743942	histone deacetylase 4 [Source:HGNC Symbol;Acc:HGNC:14063]	protein_coding	51.33	239048168	239401654	8976	2	q37.3	HDAC4		353486
ENSG00000068028	1405.11610238545	0.3292734628493	0.0354191160152478	9.29649014129964	1.45158400690668e-20	2.88415007714885e-20	Ras association domain family member 1 [Source:HGNC Symbol;Acc:HGNC:9882]	protein_coding	54.57	50329782	50340980	1757	3	p21.31	RASSF1		11198
ENSG00000068078	2148.38831100267	-1.35700538498618	0.105636285444781	-12.8460157347688	9.05554841632834e-38	2.48091143258079e-37	fibroblast growth factor receptor 3 [Source:HGNC Symbol;Acc:HGNC:3690]	protein_coding	65.83	1793293	1808872	4301	4	p16.3	FGFR3		15579
ENSG00000068079	2511.35115974057	0.529580017822478	0.0347632588334406	15.2339002611875	2.10641641694915e-52	7.24169898259191e-52	interferon induced protein 35 [Source:HGNC Symbol;Acc:HGNC:5399]	protein_coding	50.91	43006740	43014456	1182	17	q21.31	IFI35		7716
ENSG00000068097	793.747627394236	0.212848921267472	0.0390614486416208	5.44907904518107	5.063130871048e-08	7.31736949095973e-08	HEAT repeat containing 6 [Source:HGNC Symbol;Acc:HGNC:24076]	protein_coding	40.88	60041008	60078922	6108	17	q23.1	HEATR6		37914
ENSG00000068120	4507.15102115608	-0.589394434722276	0.0253474640005654	-23.2525997357814	1.33894166350037e-119	1.07772849075498e-118	Coenzyme A synthase [Source:HGNC Symbol;Acc:HGNC:29932]	protein_coding	57.56	42561467	42566277	574	17	q21.2	COASY		4810
ENSG00000068137	1746.28684352519	0.473071433394405	0.0387167273535135	12.21878670361	2.46739646705703e-34	6.37656354052149e-34	pleckstrin homology, MyTH4 and FERM domain containing H3 [Source:HGNC Symbol;Acc:HGNC:26105]	protein_coding	62	42667914	42676994	659	17	q21.2	PLEKHH3		9080
ENSG00000068305	7579.69360907085	0.245579650570008	0.0469521961106221	5.23041882836337	1.69126426287851e-07	2.4012726567267e-07	myocyte enhancer factor 2A [Source:HGNC Symbol;Acc:HGNC:6993]	protein_coding	36.86	99565417	99716466	732	15	q26.3	MEF2A		151049
ENSG00000068308	3630.33710110878	0.0464718552704854	0.0255705043502602	1.8174008081312	0.0691557641019087	0.0772060945360628	OTU deubiquitinase 5 [Source:HGNC Symbol;Acc:HGNC:25402]	protein_coding	49.92	48922024	48958386	2077	X	p11.23	OTUD5		36362
ENSG00000068323	4166.2285324771	-0.0401657157970121	0.0277779891607384	-1.44595476528526	0.14818988970773	0.161702463875149	transcription factor binding to IGHM enhancer 3 [Source:HGNC Symbol;Acc:HGNC:11752]	protein_coding	52.48	49028726	49043410	3279	X	p11.23	TFE3		14684
ENSG00000068354	1444.44895141824	0.188979881508148	0.0292959502647671	6.4507169011488	1.11322280882516e-10	1.73962504996204e-10	TBC1 domain family member 25 [Source:HGNC Symbol;Acc:HGNC:8092]	protein_coding	47.97	48539714	48562609	3785	X	p11.23	TBC1D25		22895
ENSG00000068366	5446.00715210897	-1.61847880123292	0.0567630814194191	-28.5128777501362	8.11130999620474e-179	1.14057389348713e-177	acyl-CoA synthetase long chain family member 4 [Source:HGNC Symbol;Acc:HGNC:3571]	protein_coding	39.16	109624244	109733403	464	X	q23	ACSL4		109159
ENSG00000068383	1664.99018075822	-0.16958362059651	0.0317140202750478	-5.34727603519684	8.92877916511089e-08	1.27969704568322e-07	inositol polyphosphate-5-phosphatase A [Source:HGNC Symbol;Acc:HGNC:6076]	protein_coding	54.13	132537787	132783480	3000	10	q26.3	INPP5A		245693
ENSG00000068394	1361.23079037237	-0.306871903097697	0.0277829778336911	-11.0453208052295	2.30941279235392e-28	5.37659130294506e-28	G-patch domain and KOW motifs [Source:HGNC Symbol;Acc:HGNC:30677]	protein_coding	50.86	49113407	49123735	1658	X	p11.23	GPKOW		10328
ENSG00000068400	2639.68934814167	0.32646355137123	0.0288198172089139	11.3277453845285	9.56348096185338e-30	2.28148493925308e-29	GRIP1 associated protein 1 [Source:HGNC Symbol;Acc:HGNC:18706]	protein_coding	50.22	48973720	49002264	2828	X	p11.23	GRIPAP1		28544
ENSG00000068438	1618.70727590699	0.0431272702342725	0.0281891186995306	1.52992616384955	0.126035006296205	0.138336718558477	FtsJ RNA 2'-O-methyltransferase 1 [Source:HGNC Symbol;Acc:HGNC:13254]	protein_coding	50.6	48476021	48486364	1669	X	p11.23	FTSJ1		10343
ENSG00000068489	213.322979972159	2.28178298713369	0.0774454578802748	29.4630963466078	8.55615630056509e-191	1.33886931812218e-189	proline rich 11 [Source:HGNC Symbol;Acc:HGNC:25619]	protein_coding	44.35	59155732	59206709	860	17	q22	PRR11		50977
ENSG00000068615	161.434146101479	0.259692419803319	0.120279786838645	2.15906950476805	0.030844775084703	0.035265142344781	receptor accessory protein 1 [Source:HGNC Symbol;Acc:HGNC:25786]	protein_coding	46.05	86213993	86338083	4017	2	p11.2	REEP1		124090
ENSG00000068650	17541.9801244399	1.37790199872647	0.0649881214841262	21.2023669442889	9.08124089576333e-100	5.87096796874707e-99	ATPase phospholipid transporting 11A [Source:HGNC Symbol;Acc:HGNC:13552]	protein_coding	50.37	112690038	112887168	8768	13	q34	ATP11A		197130
ENSG00000068654	2192.15751517883	-0.159377461366565	0.0352660892518439	-4.51928367300414	6.20492112748264e-06	8.34263444657061e-06	RNA polymerase I subunit A [Source:HGNC Symbol;Acc:HGNC:17264]	protein_coding	46.69	86020216	86106155	12480	2	p11.2	POLR1A		85939
ENSG00000068697	29593.9495999354	-0.0865790246119588	0.0466366430585767	-1.85645919032409	0.063388134702544	0.0709378801253919	lysosomal protein transmembrane 4 alpha [Source:HGNC Symbol;Acc:HGNC:6924]	protein_coding	41.26	20032650	20051628	1365	2	p24.1	LAPTM4A		18978
ENSG00000068724	2023.53089820311	0.544518442034917	0.0498579055121068	10.921406273328	9.10746163202278e-28	2.09775415050154e-27	tetratricopeptide repeat domain 7A [Source:HGNC Symbol;Acc:HGNC:19750]	protein_coding	50.88	46916157	47076137	3033	2	p21	TTC7A		159980
ENSG00000068745	2337.93678895088	-0.0706475609152593	0.0374415149188578	-1.88687773634066	0.0591767722600708	0.0663989409116422	inositol hexakisphosphate kinase 2 [Source:HGNC Symbol;Acc:HGNC:17313]	protein_coding	47.61	48688003	48740353	1746	3	p21.31	IP6K2		52350
ENSG00000068781	18.7192549058901	1.74979804502345	0.207470304339002	8.43396866167567	3.34136223619801e-17	6.16349721573094e-17	STON1-GTF2A1L readthrough [Source:HGNC Symbol;Acc:HGNC:30651]	protein_coding	40.98	48529925	48776517	3821	2	p16.3	STON1-GTF2A1L		246592
ENSG00000068784	1594.53540003568	0.299349649934086	0.0305162917896185	9.8095028058397	1.02472202563389e-22	2.13154266247419e-22	S1 RNA binding domain 1 [Source:HGNC Symbol;Acc:HGNC:25521]	protein_coding	36.55	45388680	45612165	3667	2	p21	SRBD1		223485
ENSG00000068796	1025.61165488992	0.709317117363777	0.0786965956078263	9.01331387825926	1.99922070336272e-19	3.87405712365259e-19	kinesin family member 2A [Source:HGNC Symbol;Acc:HGNC:6318]	protein_coding	38.5	62306162	62391025	2539	5	q12.1	KIF2A		84863
ENSG00000068831	612.388796640936	0.679612054880524	0.04295992620047	15.8196746360586	2.27666124734815e-56	8.34878690637704e-56	RAS guanyl releasing protein 2 [Source:HGNC Symbol;Acc:HGNC:9879]	protein_coding	55.63	64726911	64745456	2409	11	q13.1	RASGRP2		18545
ENSG00000068878	2322.8606759638	0.165595498086318	0.0377260980224291	4.38941493466585	1.13656025591147e-05	1.51333086671662e-05	proteasome activator subunit 4 [Source:HGNC Symbol;Acc:HGNC:20635]	protein_coding	38.04	53864069	53970993	7250	2	p16.2	PSME4		106924
ENSG00000068885	855.286127238937	0.154676039352832	0.0521149977667739	2.9679755536984	0.00299768171015296	0.00362118522375136	intraflagellar transport 80 [Source:HGNC Symbol;Acc:HGNC:29262]	protein_coding	36.52	160256986	160399880	3999	3	q25.33	IFT80		142894
ENSG00000068903	3872.16521088198	0.38237203861076	0.0250995035088182	15.2342471027931	2.09526856202441e-52	7.20489996947871e-52	sirtuin 2 [Source:HGNC Symbol;Acc:HGNC:10886]	protein_coding	53.55	38878555	38899862	4734	19	q13.2	SIRT2		21307
ENSG00000068912	4044.93560577405	0.190980317893235	0.0332057999276783	5.7514144610034	8.84998559848031e-09	1.30946217111826e-08	endoplasmic reticulum lectin 1 [Source:HGNC Symbol;Acc:HGNC:25222]	protein_coding	38.1	53787044	53818819	485	2	p16.2	ERLEC1		31775
ENSG00000068971	1591.90467250341	0.00203503328510956	0.0395904441687708	0.0514021332126101	0.959005084964392	0.961850269714889	protein phosphatase 2 regulatory subunit B'beta [Source:HGNC Symbol;Acc:HGNC:9310]	protein_coding	54.41	64917553	64934475	563	11	q13.1	PPP2R5B		16922
ENSG00000068976	346.576715702699	0.491648706893907	0.0819509326873307	5.99930581351289	1.98162847297576e-09	2.99486683719639e-09	glycogen phosphorylase, muscle associated [Source:HGNC Symbol;Acc:HGNC:9726]	protein_coding	56.89	64746389	64759974	2152	11	q13.1	PYGM		13585
ENSG00000069011	46.9782907339588	2.19779627316659	0.25328708383689	8.67709572818923	4.06003355673614e-18	7.63762630711308e-18	paired like homeodomain 1 [Source:HGNC Symbol;Acc:HGNC:9004]	protein_coding	59.39	135027734	135034813	2337	5	q31.1	PITX1		7079
ENSG00000069018	10.968013835634	-0.466276213585777	0.142199390453208	-3.27903102889326	0.001041641820525	0.00128430376275809	transient receptor potential cation channel subfamily C member 7 [Source:HGNC Symbol;Acc:HGNC:20754]	protein_coding	42.52	136212745	136365545	3570	5	q31.1	TRPC7		152800
ENSG00000069020	4530.59802528484	0.704109221724053	0.0684654151499385	10.2841590923251	8.30639577687105e-25	1.80053278481548e-24	microtubule associated serine/threonine kinase family member 4 [Source:HGNC Symbol;Acc:HGNC:19037]	protein_coding	39.2	66596361	67169595	10711	5	q12.3	MAST4		573234
ENSG00000069122	12860.0369914312	-0.556920756654354	0.0637007622276099	-8.74276440624705	2.27474714377238e-18	4.29912903587171e-18	adhesion G protein-coupled receptor F5 [Source:HGNC Symbol;Acc:HGNC:19030]	protein_coding	41.65	46852522	46954943	5761	6	p12.3	ADGRF5		102421
ENSG00000069188	194.887098899897	0.179663932996653	0.124116748760857	1.44753979451091	0.147745799354112	0.1612395646055	sidekick cell adhesion molecule 2 [Source:HGNC Symbol;Acc:HGNC:19308]	protein_coding	52.32	73334384	73644445	11079	17	q25.1	SDK2		310061
ENSG00000069206	10.0578572664075	-0.182945407325802	0.202758975728649	-0.902280190893432	0.366908045669007	0.387492148198567	ADAM metallopeptidase domain 7 [Source:HGNC Symbol;Acc:HGNC:214]	protein_coding	36.76	24440930	24526970	1417	8	p21.2	ADAM7		86040
ENSG00000069248	2392.43393142942	-0.262533571291015	0.034648757921723	-7.57699805240116	3.53642087923622e-14	6.05971505885599e-14	nucleoporin 133 [Source:HGNC Symbol;Acc:HGNC:18016]	protein_coding	40.26	229440259	229508341	5208	1	q42.13	NUP133		68082
ENSG00000069275	23302.5535857838	-0.235719777817146	0.0489954624214674	-4.81105323161243	1.50137020454926e-06	2.06028238324234e-06	nuclear casein kinase and cyclin dependent kinase substrate 1 [Source:HGNC Symbol;Acc:HGNC:29923]	protein_coding	39.53	205712822	205750182	6399	1	q32.1	NUCKS1		37360
ENSG00000069329	8727.44439901797	0.0256939766134708	0.0375552819137947	0.684164125633494	0.493871532703035	0.515075092304914	VPS35 retromer complex component [Source:HGNC Symbol;Acc:HGNC:13487]	protein_coding	38.86	46656132	46689518	6776	16	q11.2	VPS35		33386
ENSG00000069345	5449.85553062142	-0.120756115415487	0.0267677595225538	-4.51125225156559	6.44460250666955e-06	8.65915085499104e-06	DnaJ heat shock protein family (Hsp40) member A2 [Source:HGNC Symbol;Acc:HGNC:14884]	protein_coding	42.53	46955362	46973674	3008	16	q11.2	DNAJA2		18312
ENSG00000069399	2662.46846426709	0.716136726159298	0.0727879391643203	9.83867292275722	7.67160616498744e-23	1.59783279732064e-22	BCL3 transcription coactivator [Source:HGNC Symbol;Acc:HGNC:998]	protein_coding	58.73	44747705	44760044	1714	19	q13.32	BCL3		12339
ENSG00000069424	1354.23998376879	0.961603078483022	0.0823018545214051	11.6838567499464	1.54139574665885e-31	3.78915751871431e-31	potassium voltage-gated channel subfamily A regulatory beta subunit 2 [Source:HGNC Symbol;Acc:HGNC:6229]	protein_coding	56.04	5990927	6101193	615	1	p36.31	KCNAB2		110266
ENSG00000069431	1514.67152532239	0.378596676904611	0.0994910859751809	3.80533264054486	0.000141613742357899	0.000180842543262897	ATP binding cassette subfamily C member 9 [Source:HGNC Symbol;Acc:HGNC:60]	protein_coding	36.12	21797389	21942543	8668	12	p12.1	ABCC9		145154
ENSG00000069482	11.1883979822643	-1.91819308719811	0.226326986797876	-8.47531756745906	2.34439130844498e-17	4.34076195368973e-17	galanin and GMAP prepropeptide [Source:HGNC Symbol;Acc:HGNC:4114]	protein_coding	57.14	68683779	68691175	646	11	q13.2	GAL		7396
ENSG00000069493	723.376340711188	2.60799517840395	0.0571820219663661	45.6086561601117	0	0	C-type lectin domain family 2 member D [Source:HGNC Symbol;Acc:HGNC:14351]	protein_coding	37.39	9664969	9699553	571	12	p13.31	CLEC2D		34584
ENSG00000069509	965.804532937921	-0.0230662417592427	0.0410400613650848	-0.562042087463021	0.574087344136524	0.594190287874944	FUN14 domain containing 1 [Source:HGNC Symbol;Acc:HGNC:28746]	protein_coding	41.03	44523639	44542859	1054	X	p11.3	FUNDC1		19220
ENSG00000069535	14513.563677675	1.09739559974813	0.105546481623611	10.3972731527097	2.55129797053179e-25	5.58703268121718e-25	monoamine oxidase B [Source:HGNC Symbol;Acc:HGNC:6834]	protein_coding	39.31	43766610	43882450	2570	X	p11.3	MAOB		115840
ENSG00000069667	3282.58756716442	0.625727811073954	0.0467486565193524	13.3849367588761	7.40603792076807e-41	2.14373487942033e-40	RAR related orphan receptor A [Source:HGNC Symbol;Acc:HGNC:10258]	protein_coding	41.64	60488284	61229302	10827	15	q22.2	RORA		741018
ENSG00000069696	159.877637794201	2.06712929329394	0.129890348932965	15.9144178938249	5.03329517569789e-57	1.86090865381749e-56	dopamine receptor D4 [Source:HGNC Symbol;Acc:HGNC:3025]	protein_coding	67.07	637269	640706	1399	11	p15.5	DRD4		3437
ENSG00000069702	3409.23277476224	-1.62442734440392	0.0663335009369101	-24.4887925627341	1.94465418219053e-132	1.79091392817286e-131	transforming growth factor beta receptor 3 [Source:HGNC Symbol;Acc:HGNC:11774]	protein_coding	42.29	91680343	91906335	6455	1	p22.1	TGFBR3		225992
ENSG00000069812	155.64745795774	-0.319859323849309	0.141059331769919	-2.26755167372428	0.023356546006357	0.0269372190508284	hes family bHLH transcription factor 2 [Source:HGNC Symbol;Acc:HGNC:16005]	protein_coding	57.51	6412418	6424670	1222	1	p36.31	HES2		12252
ENSG00000069849	4943.87924636172	-0.63657025995977	0.0505243845907587	-12.5992679597369	2.13113229380254e-36	5.71035068222157e-36	ATPase Na+/K+ transporting subunit beta 3 [Source:HGNC Symbol;Acc:HGNC:806]	protein_coding	40.6	141876124	141926549	734	3	q23	ATP1B3		50425
ENSG00000069869	1422.37238769929	0.991650307312095	0.0724808656237472	13.6815461401884	1.30879838693125e-42	3.88473960576796e-42	NEDD4 E3 ubiquitin protein ligase [Source:HGNC Symbol;Acc:HGNC:7727]	protein_coding	38.49	55826922	55993660	5707	15	q21.3	NEDD4		166738
ENSG00000069943	630.487298214823	0.275887151248651	0.04509069861614	6.11849360767939	9.44640710566854e-10	1.44012446546114e-09	phosphatidylinositol glycan anchor biosynthesis class B [Source:HGNC Symbol;Acc:HGNC:8959]	protein_coding	39.99	55318960	55355648	1812	15	q21.3	PIGB		36688
ENSG00000069956	1877.51143104477	0.305989141505871	0.0462870131942677	6.61069099925776	3.82530212912668e-11	6.06124183667011e-11	mitogen-activated protein kinase 6 [Source:HGNC Symbol;Acc:HGNC:6879]	protein_coding	43.13	51952106	52067375	552	15	q21.2	MAPK6		115269
ENSG00000069966	1905.48269705413	-0.925734890792748	0.0432811662478098	-21.3888619704094	1.69647144593944e-101	1.12132961927737e-100	G protein subunit beta 5 [Source:HGNC Symbol;Acc:HGNC:4401]	protein_coding	45.39	52115100	52191392	8934	15	q21.2	GNB5		76292
ENSG00000069974	1102.75206902191	0.250266177424752	0.0552406521931721	4.53047108404135	5.88523097699905e-06	7.91871003845469e-06	RAB27A, member RAS oncogene family [Source:HGNC Symbol;Acc:HGNC:9766]	protein_coding	41.6	55202966	55319113	3459	15	q21.3	RAB27A		116147
ENSG00000069998	1850.82102303641	0.138037071116186	0.0355786012936083	3.87977790293247	0.00010455188682129	0.000134253657311789	haloacid dehalogenase like hydrolase domain containing 5 [Source:HGNC Symbol;Acc:HGNC:1843]	protein_coding	50.12	17137511	17165287	1735	22	q11.1	HDHD5		27776
ENSG00000070010	2481.84857995443	0.390815794487251	0.0253343715011658	15.4263070812421	1.089272730047e-53	3.81268951476976e-53	ubiquitin recognition factor in ER associated degradation 1 [Source:HGNC Symbol;Acc:HGNC:12520]	protein_coding	46.94	19449911	19479202	1791	22	q11.21	UFD1		29291
ENSG00000070018	2184.30282574122	-0.897015711206092	0.0655774914072818	-13.6787134115119	1.36079142839164e-42	4.03611085880298e-42	LDL receptor related protein 6 [Source:HGNC Symbol;Acc:HGNC:6698]	protein_coding	38.54	12116025	12267044	10252	12	p13.2	LRP6		151019
ENSG00000070019	59.2664242640894	-0.562336378289414	0.0818478218737024	-6.87051121723365	6.39722330653041e-12	1.03766236100629e-11	guanylate cyclase 2C [Source:HGNC Symbol;Acc:HGNC:4688]	protein_coding	39.57	14612632	14696599	3858	12	p12.3	GUCY2C		83967
ENSG00000070047	2500.33365155551	0.400522387978606	0.0342279736399031	11.7016096889731	1.25058457955574e-31	3.08126874771501e-31	PHD and ring finger domains 1 [Source:HGNC Symbol;Acc:HGNC:24351]	protein_coding	56.31	576470	612222	5278	11	p15.5	PHRF1		35752
ENSG00000070061	2177.59073563594	-0.353353886512779	0.0396405938588421	-8.91394028482652	4.92503557226097e-19	9.44998843929039e-19	elongator acetyltransferase complex subunit 1 [Source:HGNC Symbol;Acc:HGNC:5959]	protein_coding	39.99	108866898	108934328	3099	9	q31.3	ELP1		67430
ENSG00000070081	3718.63783965559	1.21727379123663	0.0572017228792836	21.2803693658933	1.72577563649227e-100	1.12647470850202e-99	nucleobindin 2 [Source:HGNC Symbol;Acc:HGNC:8044]	protein_coding	41.44	17208153	17349980	530	11	p15.1	NUCB2		141827
ENSG00000070087	4487.29647355748	-1.46233416555835	0.105451919825354	-13.8673071858741	9.99595148411592e-44	3.02281596594762e-43	profilin 2 [Source:HGNC Symbol;Acc:HGNC:8882]	protein_coding	39.59	149964904	150050788	1780	3	q25.1	PFN2		85884
ENSG00000070159	2658.78379200164	-1.64962082777293	0.0555803731242518	-29.6799163993583	1.39488260148721e-193	2.24106534399336e-192	protein tyrosine phosphatase non-receptor type 3 [Source:HGNC Symbol;Acc:HGNC:9655]	protein_coding	45.34	109375466	109498313	587	9	q31.3	PTPN3		122847
ENSG00000070182	137.651256039746	-2.47455246075271	0.108158822884671	-22.8788775132224	7.54168633233021e-116	5.83312412367599e-115	spectrin beta, erythrocytic [Source:HGNC Symbol;Acc:HGNC:11274]	protein_coding	48.21	64746283	64879907	10177	14	q23.3	SPTB		133624
ENSG00000070190	127.17256868487	0.860130031327111	0.066498604861969	12.9345575461693	2.87272115267003e-38	7.96032208749599e-38	dual adaptor of phosphotyrosine and 3-phosphoinositides 1 [Source:HGNC Symbol;Acc:HGNC:16500]	protein_coding	38.7	99816827	99870190	2955	4	q23	DAPP1		53363
ENSG00000070193	10.6384341274056	-3.14744728877464	0.140578620071701	-22.389231642545	5.0115338964224e-111	3.67807148517622e-110	fibroblast growth factor 10 [Source:HGNC Symbol;Acc:HGNC:3666]	protein_coding	35.66	44300247	44389706	6113	5	p12	FGF10		89459
ENSG00000070214	6983.44692095052	-0.421683033763251	0.0494397599636419	-8.52922898641413	1.47326309949407e-17	2.74001608200462e-17	solute carrier family 44 member 1 [Source:HGNC Symbol;Acc:HGNC:18798]	protein_coding	38.86	105244622	105439171	9640	9	q31.1	SLC44A1		194549
ENSG00000070269	758.25420601995	-0.36083860116347	0.0437441630705605	-8.24883997852303	1.59939431017874e-16	2.90794078109472e-16	transmembrane protein 260 [Source:HGNC Symbol;Acc:HGNC:20185]	protein_coding	39.13	56488354	56650606	662	14	q22.3	TMEM260		162252
ENSG00000070366	1745.87007119862	-0.444082705031489	0.0282375180965219	-15.7266904093171	9.92657813576752e-56	3.60274174477968e-55	SMG6 nonsense mediated mRNA decay factor [Source:HGNC Symbol;Acc:HGNC:17809]	protein_coding	45.76	2059839	2303785	2419	17	p13.3	SMG6		243946
ENSG00000070367	4299.97090923291	0.0725350367409623	0.0380287319656464	1.90737458210512	0.0564720984424092	0.0634341796958864	exocyst complex component 5 [Source:HGNC Symbol;Acc:HGNC:10696]	protein_coding	35.94	57200507	57268905	10486	14	q22.3	EXOC5		68398
ENSG00000070371	373.751993897184	0.86501930203985	0.0705287811315332	12.2647703272601	1.40008708999975e-34	3.63100738523669e-34	clathrin heavy chain like 1 [Source:HGNC Symbol;Acc:HGNC:2093]	protein_coding	46.42	19179473	19291719	5313	22	q11.21	CLTCL1		112246
ENSG00000070404	5393.4701737274	1.23236537841374	0.0936659437166514	13.1570272984359	1.55067757192708e-39	4.39142145892858e-39	follistatin like 3 [Source:HGNC Symbol;Acc:HGNC:3973]	protein_coding	64.93	676392	683392	2501	19	p13.3	FSTL3		7000
ENSG00000070413	8474.94449197042	0.181484247325793	0.0382035726946335	4.75045223587915	2.02962232044556e-06	2.77157968474882e-06	DiGeorge syndrome critical region gene 2 [Source:HGNC Symbol;Acc:HGNC:2845]	protein_coding	48.62	19036282	19122454	4361	22	q11.21	DGCR2		86172
ENSG00000070423	1693.93024377932	0.627161888438059	0.0344257154524444	18.217831646939	3.7263120181171e-74	1.7481024896787e-73	ring finger protein 126 [Source:HGNC Symbol;Acc:HGNC:21151]	protein_coding	63.49	647526	663233	1671	19	p13.3	RNF126		15707
ENSG00000070444	1547.12665050475	0.46404570543185	0.0366903280918888	12.647630303814	1.15300240535162e-36	3.10278109977458e-36	MAX network transcriptional repressor [Source:HGNC Symbol;Acc:HGNC:7188]	protein_coding	61.64	2384073	2401104	4925	17	p13.3	MNT		17031
ENSG00000070476	1618.51232149199	0.0130761414749676	0.0395871901918536	0.330312442272258	0.741163892489163	0.756406697070543	ZXD family zinc finger C [Source:HGNC Symbol;Acc:HGNC:28160]	protein_coding	48.66	126437601	126475891	4639	3	q21.3	ZXDC		38290
ENSG00000070495	1701.67423924737	0.446861232261618	0.0395136975148878	11.3090209311151	1.18403333389184e-29	2.81761385966607e-29	jumonji domain containing 6, arginine demethylase and lysine hydroxylase [Source:HGNC Symbol;Acc:HGNC:19355]	protein_coding	48.83	76712832	76726799	5303	17	q25.1	JMJD6		13967
ENSG00000070501	527.876820460704	-0.151546401725502	0.0393315579623113	-3.85304853346308	0.000116656256098364	0.000149489146940548	DNA polymerase beta [Source:HGNC Symbol;Acc:HGNC:9174]	protein_coding	40.44	42338454	42371808	675	8	p11.21	POLB		33354
ENSG00000070526	26.1721405050502	-0.694336686412707	0.139109445176379	-4.99129793474731	5.99749036776839e-07	8.36452739130019e-07	ST6 N-acetylgalactosaminide alpha-2,6-sialyltransferase 1 [Source:HGNC Symbol;Acc:HGNC:23614]	protein_coding	48.61	76624761	76643786	2657	17	q25.1	ST6GALNAC1		19025
ENSG00000070540	1314.30257656765	-0.034815843870293	0.0466080923907442	-0.746991393220096	0.455068756151746	0.476075089038384	WD repeat domain, phosphoinositide interacting 1 [Source:HGNC Symbol;Acc:HGNC:25471]	protein_coding	46.58	68420948	68457513	624	17	q24.2	WIPI1		36565
ENSG00000070601	36.8911153004215	-0.860003501021348	0.145594553290506	-5.90683841932862	3.48735490858221e-09	5.22716682999848e-09	FERM and PDZ domain containing 1 [Source:HGNC Symbol;Acc:HGNC:29159]	protein_coding	44.17	37650954	37746904	5017	9	p13.2	FRMPD1		95950
ENSG00000070610	4869.48078673047	-0.725401671860073	0.03320812596857	-21.8441014270613	8.8447950437273e-106	6.15720674279549e-105	glucosylceramidase beta 2 [Source:HGNC Symbol;Acc:HGNC:18986]	protein_coding	50.7	35736866	35749228	3611	9	p13.3	GBA2		12362
ENSG00000070614	8548.95013629671	0.210114918894864	0.0516293715447415	4.06967802644625	4.70781540762056e-05	6.13850708071184e-05	N-deacetylase and N-sulfotransferase 1 [Source:HGNC Symbol;Acc:HGNC:7680]	protein_coding	52.04	150485818	150558211	777	5	q33.1	NDST1		72393
ENSG00000070669	1311.86210397583	1.02337880739366	0.0796305683792924	12.8515823536403	8.4268677507501e-38	2.30945419678132e-37	asparagine synthetase (glutamine-hydrolyzing) [Source:HGNC Symbol;Acc:HGNC:753]	protein_coding	38.47	97851677	97872542	2289	7	q21.3	ASNS		20865
ENSG00000070718	1606.60952135319	-0.0390504176677862	0.0424185378860421	-0.920597918124751	0.357260389539592	0.377844250867429	adaptor related protein complex 3 subunit mu 2 [Source:HGNC Symbol;Acc:HGNC:570]	protein_coding	41.4	42152946	42171673	3669	8	p11.21	AP3M2		18727
ENSG00000070729	6.11790019111957	-0.954918428181205	0.14391606637907	-6.63524547471986	3.23962935895858e-11	5.14328007120838e-11	cyclic nucleotide gated channel subunit beta 1 [Source:HGNC Symbol;Acc:HGNC:2151]	protein_coding	50.27	57882340	57971128	5657	16	q21	CNGB1		88788
ENSG00000070731	458.396776596268	-2.16003180641203	0.121853672174722	-17.7264399821683	2.62114997081077e-70	1.16657708657011e-69	ST6 N-acetylgalactosaminide alpha-2,6-sialyltransferase 2 [Source:HGNC Symbol;Acc:HGNC:10867]	protein_coding	54.09	76565377	76586956	1904	17	q25.1	ST6GALNAC2		21579
ENSG00000070756	56515.5282389481	1.10175115418139	0.0541726588503791	20.3377714434203	5.95767636311689e-92	3.51674115475801e-91	poly(A) binding protein cytoplasmic 1 [Source:HGNC Symbol;Acc:HGNC:8554]	protein_coding	40.75	100685816	100722809	608	8	q22.3	PABPC1		36993
ENSG00000070759	132.029060467284	0.0101730435502516	0.0497973673362775	0.204288782608804	0.83812783531712	0.849328694416469	testis associated actin remodelling kinase 2 [Source:HGNC Symbol;Acc:HGNC:11732]	protein_coding	42.23	45343883	45491163	2600	1	p34.1	TESK2		147280
ENSG00000070761	1597.22541566291	0.115185682381849	0.0331929911029355	3.47018085910499	0.000520108019831761	0.000649564599231123	cilia and flagella associated protein 20 [Source:HGNC Symbol;Acc:HGNC:29523]	protein_coding	44.82	58113592	58129381	1281	16	q21	CFAP20		15789
ENSG00000070770	3902.9732012545	0.633308689288712	0.0328937088230772	19.2531858506756	1.32743336384985e-82	6.94623063372834e-82	casein kinase 2 alpha 2 [Source:HGNC Symbol;Acc:HGNC:2459]	protein_coding	41.51	58157907	58198106	1569	16	q21	CSNK2A2		40199
ENSG00000070778	962.409822029226	-1.11888634854359	0.0433089889751268	-25.834968098336	3.59019813176988e-147	3.77075372713461e-146	protein tyrosine phosphatase non-receptor type 21 [Source:HGNC Symbol;Acc:HGNC:9651]	protein_coding	41.39	88465778	88555007	6443	14	q31.3	PTPN21		89229
ENSG00000070785	601.341945751116	0.142622076804875	0.0409660472928118	3.48147029625434	0.000498669086742539	0.000623365169907648	eukaryotic translation initiation factor 2B subunit gamma [Source:HGNC Symbol;Acc:HGNC:3259]	protein_coding	42.55	44850522	44986722	1900	1	p34.1	EIF2B3		136200
ENSG00000070808	18.693203786286	-2.05583598560444	0.159625445608729	-12.8791244889844	5.9001050618124e-38	1.62382979711719e-37	calcium/calmodulin dependent protein kinase II alpha [Source:HGNC Symbol;Acc:HGNC:1460]	protein_coding	52.1	150219491	150290093	4837	5	q32	CAMK2A		70602
ENSG00000070814	2211.80804712842	0.628030692944689	0.0410684544145277	15.2922894688369	8.60703454742371e-53	2.9766911679677e-52	treacle ribosome biogenesis factor 1 [Source:HGNC Symbol;Acc:HGNC:11654]	protein_coding	52.46	150357629	150400308	4194	5	q32	TCOF1		42679
ENSG00000070831	14761.1813476044	0.0734691236188797	0.0318083665618707	2.30974210750414	0.0209024361143206	0.024160113314843	cell division cycle 42 [Source:HGNC Symbol;Acc:HGNC:1736]	protein_coding	43.81	22025511	22101360	10598	1	p36.12	CDC42		75849
ENSG00000070882	2856.92230609442	-0.11891714259096	0.0566325298955055	-2.09980276018709	0.0357461953518489	0.0406912319869836	oxysterol binding protein like 3 [Source:HGNC Symbol;Acc:HGNC:16370]	protein_coding	40.72	24796540	24981634	6749	7	p15.3	OSBPL3		185094
ENSG00000070915	1423.22279215179	-8.04880903001651	0.167682096368021	-48.0004079406983	0	0	solute carrier family 12 member 3 [Source:HGNC Symbol;Acc:HGNC:10912]	protein_coding	52.83	56865207	56915850	3119	16	q13	SLC12A3		50643
ENSG00000070950	585.829356939458	0.57540063623689	0.0318055731589971	18.0911890303137	3.73931617981788e-73	1.73464504430831e-72	RAD18 E3 ubiquitin protein ligase [Source:HGNC Symbol;Acc:HGNC:18278]	protein_coding	40.44	8775402	8963773	557	3	p25.3	RAD18		188371
ENSG00000070961	2712.96923444145	-0.317057216078116	0.0591188296408103	-5.3630496071128	8.18285215083838e-08	1.17403308445318e-07	ATPase plasma membrane Ca2+ transporting 1 [Source:HGNC Symbol;Acc:HGNC:814]	protein_coding	36.37	89588049	89709300	6977	12	q21.33	ATP2B1		121251
ENSG00000071051	3433.2101408476	1.27410908551564	0.0585053227205913	21.7776610104436	3.77878160281342e-105	2.61262416143389e-104	NCK adaptor protein 2 [Source:HGNC Symbol;Acc:HGNC:7665]	protein_coding	44.54	105744912	105894274	2666	2	q12.2	NCK2		149362
ENSG00000071054	11303.0373922031	1.857928623014	0.0493494807502312	37.6483925417046	0	0	mitogen-activated protein kinase kinase kinase kinase 4 [Source:HGNC Symbol;Acc:HGNC:6866]	protein_coding	41.04	101696850	101894689	526	2	q11.2	MAP4K4		197839
ENSG00000071073	4746.37766212086	-0.70296772250752	0.0533190564734798	-13.1841740833724	1.08232819345924e-39	3.07313028788506e-39	alpha-1,3-mannosyl-glycoprotein 4-beta-N-acetylglucosaminyltransferase A [Source:HGNC Symbol;Acc:HGNC:7047]	protein_coding	40.02	98619106	98731132	8432	2	q11.2	MGAT4A		112026
ENSG00000071082	40764.2049803819	0.872950701383796	0.0485925650649492	17.9646968670414	3.68284339400128e-72	1.68865498034639e-71	ribosomal protein L31 [Source:HGNC Symbol;Acc:HGNC:10334]	protein_coding	42.39	101002229	101024032	1291	2	q11.2	RPL31		21803
ENSG00000071127	20441.9583405416	-0.378574049002351	0.0368432363143928	-10.2752658797909	9.1092914903023e-25	1.97325421189608e-24	WD repeat domain 1 [Source:HGNC Symbol;Acc:HGNC:12754]	protein_coding	54.98	10074339	10116949	2993	4	p16.1	WDR1		42610
ENSG00000071189	3503.79436645778	-0.215619864176027	0.0377853935301597	-5.70643426021016	1.15367435308505e-08	1.70203416015193e-08	sorting nexin 13 [Source:HGNC Symbol;Acc:HGNC:21335]	protein_coding	35.09	17790761	17940501	6357	7	p21.1	SNX13		149740
ENSG00000071205	1334.07964115584	0.853662489675548	0.0471968881397155	18.0872621760248	4.01546149589504e-73	1.86061946584491e-72	Rho GTPase activating protein 10 [Source:HGNC Symbol;Acc:HGNC:26099]	protein_coding	40.94	147732063	148072776	1559	4	q31.23	ARHGAP10		340713
ENSG00000071242	4257.53366456936	-0.0153844701446823	0.0489631005555472	-0.314205390796874	0.753365048612131	0.768085866036004	ribosomal protein S6 kinase A2 [Source:HGNC Symbol;Acc:HGNC:10431]	protein_coding	46.48	166409364	166906451	5832	6	q27	RPS6KA2		497087
ENSG00000071243	1099.26851680476	0.24863765069169	0.0354850964752308	7.00681907023256	2.43797200283554e-12	3.99202539757945e-12	inhibitor of growth family member 3 [Source:HGNC Symbol;Acc:HGNC:14587]	protein_coding	35.56	120950763	120977216	3749	7	q31.31	ING3		26453
ENSG00000071246	2995.04271095353	1.868948335491	0.0537234040935107	34.7883453594623	3.64977254419448e-265	1.06711457792151e-263	vasohibin 1 [Source:HGNC Symbol;Acc:HGNC:19964]	protein_coding	55.57	76761468	76783015	6449	14	q24.3	VASH1		21547
ENSG00000071282	1460.90125789945	-0.0673577595681909	0.0762970486904522	-0.882835715460906	0.377325040432167	0.397897935475226	LIM and cysteine rich domains 1 [Source:HGNC Symbol;Acc:HGNC:6633]	protein_coding	43.85	8501807	8574668	8284	3	p25.3	LMCD1		72861
ENSG00000071462	3696.44035522368	-0.0300612224949948	0.0350666530805852	-0.857259528758343	0.391301469920014	0.412006360690303	BUD23 rRNA methyltransferase and ribosome maturation factor [Source:HGNC Symbol;Acc:HGNC:16405]	protein_coding	54.07	73683025	73705161	458	7	q11.23	BUD23		22136
ENSG00000071537	12264.4206675014	-0.161151088823004	0.0487361430370738	-3.30660324721257	0.00094434541929267	0.00116682350710897	SEL1L adaptor subunit of ERAD E3 ubiquitin ligase [Source:HGNC Symbol;Acc:HGNC:10717]	protein_coding	38.48	81471547	81533853	7919	14	q31.1	SEL1L		62306
ENSG00000071539	277.731230468838	1.60305430154057	0.0675386458397364	23.7353633850535	1.55626601948839e-124	1.31187162068769e-123	thyroid hormone receptor interactor 13 [Source:HGNC Symbol;Acc:HGNC:12307]	protein_coding	50.22	892884	919357	2431	5	p15.33	TRIP13		26473
ENSG00000071553	10460.2196449638	-0.550754293553855	0.0274435179948137	-20.0686476733025	1.38728101474672e-89	7.97711163228033e-89	ATPase H+ transporting accessory protein 1 [Source:HGNC Symbol;Acc:HGNC:868]	protein_coding	56.77	154428633	154436516	2318	X	q28	ATP6AP1		7883
ENSG00000071564	2265.76216456463	0.462754511158949	0.0337432465922911	13.7139889575613	8.37253326996869e-43	2.49377932033374e-42	transcription factor 3 [Source:HGNC Symbol;Acc:HGNC:11633]	protein_coding	59.56	1609290	1652615	996	19	p13.3	TCF3		43325
ENSG00000071575	4427.721655333	0.146696491425352	0.0528318878306267	2.77666571173161	0.00549196313364074	0.0065489481018216	tribbles pseudokinase 2 [Source:HGNC Symbol;Acc:HGNC:30809]	protein_coding	47.65	12716910	12742734	4344	2	p24.3	TRIB2		25824
ENSG00000071626	4344.72133521113	0.558259513391971	0.0254540886208433	21.9320173551543	1.28597871462942e-106	9.00629115334122e-106	DAZ associated protein 1 [Source:HGNC Symbol;Acc:HGNC:2683]	protein_coding	58.75	1407569	1435687	2290	19	p13.3	DAZAP1		28118
ENSG00000071655	3868.95675078925	0.192275658883906	0.0368043296181528	5.22426738589666	1.74845971723919e-07	2.48139372324999e-07	methyl-CpG binding domain protein 3 [Source:HGNC Symbol;Acc:HGNC:6918]	protein_coding	58.14	1573596	1592865	5518	19	p13.3	MBD3		19269
ENSG00000071794	2681.32129711275	-0.574486835212668	0.0636395490426818	-9.02719839870912	1.76122918465978e-19	3.41941445076264e-19	helicase like transcription factor [Source:HGNC Symbol;Acc:HGNC:11099]	protein_coding	35.95	149030127	149086554	5306	3	q24	HLTF		56427
ENSG00000071859	4409.79553933491	0.262176077449529	0.0327033827383146	8.01678772949592	1.08546469606257e-15	1.93303727205962e-15	family with sequence similarity 50 member A [Source:HGNC Symbol;Acc:HGNC:18786]	protein_coding	60.42	154444141	154450654	1337	X	q28	FAM50A		6513
ENSG00000071889	2986.6853226497	-0.02676423299906	0.0298554285078311	-0.896461191037327	0.370006498681648	0.390586485435019	FAM3 metabolism regulating signaling molecule A [Source:HGNC Symbol;Acc:HGNC:13749]	protein_coding	55.32	154506159	154516242	1712	X	q28	FAM3A		10083
ENSG00000071894	4003.03378447608	0.412647955189889	0.0414838948909211	9.94718447423793	2.59418849818071e-23	5.44930702394542e-23	cleavage and polyadenylation specific factor 1 [Source:HGNC Symbol;Acc:HGNC:2324]	protein_coding	59.96	144393229	144409335	789	8	q24.3	CPSF1		16106
ENSG00000071909	332.28214785927	-4.22929345450237	0.158357505847325	-26.7072497250613	3.87731210026017e-157	4.45588834638257e-156	myosin IIIB [Source:HGNC Symbol;Acc:HGNC:15576]	protein_coding	40.21	170178145	170655171	4156	2	q31.1	MYO3B		477026
ENSG00000071967	4070.56282361173	-0.479681965691537	0.0724395618691009	-6.62182312143643	3.54795452663066e-11	5.62617591162276e-11	cytochrome b reductase 1 [Source:HGNC Symbol;Acc:HGNC:20797]	protein_coding	41.27	171522247	171558129	1493	2	q31.1	CYBRD1		35882
ENSG00000071991	12.3351444773685	-1.82307105784756	0.220654774375472	-8.26209658507264	1.43135808843961e-16	2.60476031188848e-16	cadherin 19 [Source:HGNC Symbol;Acc:HGNC:1758]	protein_coding	32.3	66501083	66604138	6297	18	q22.1	CDH19		103055
ENSG00000071994	2511.28229451549	-0.232952240730726	0.0281789927322605	-8.26687607126684	1.37514778312446e-16	2.50387377432233e-16	programmed cell death 2 [Source:HGNC Symbol;Acc:HGNC:8762]	protein_coding	41.64	170575295	170584692	3355	6	q27	PDCD2		9397
ENSG00000072041	13.675594303976	-0.678534066133734	0.238464329183357	-2.84543213845625	0.00443512085980803	0.00531330425929162	solute carrier family 6 member 15 [Source:HGNC Symbol;Acc:HGNC:13621]	protein_coding	34.54	84859491	84913629	4799	12	q21.31	SLC6A15		54138
ENSG00000072042	5888.56895963655	-1.01252198279882	0.0461800519495308	-21.9255271498045	1.48310380638151e-106	1.0382366465122e-105	retinol dehydrogenase 11 [Source:HGNC Symbol;Acc:HGNC:17964]	protein_coding	42.62	67676800	67695793	2539	14	q24.1	RDH11		18993
ENSG00000072062	4350.08706530892	0.0486892474656145	0.0271275401876232	1.79482721724356	0.0726812329638389	0.0810638784317969	protein kinase cAMP-activated catalytic subunit alpha [Source:HGNC Symbol;Acc:HGNC:9380]	protein_coding	53.35	14091688	14118084	3996	19	p13.12	PRKACA		26396
ENSG00000072071	1064.02441474703	-1.22433141958131	0.0620008833105974	-19.746999626569	8.512748096231e-87	4.71133572160779e-86	adhesion G protein-coupled receptor L1 [Source:HGNC Symbol;Acc:HGNC:20973]	protein_coding	56.42	14147743	14206187	7853	19	p13.12	ADGRL1		58444
ENSG00000072110	10494.2772917216	1.35512250228074	0.0605991238887229	22.3620807582817	9.2116547176397e-111	6.72111156039296e-110	actinin alpha 1 [Source:HGNC Symbol;Acc:HGNC:163]	protein_coding	50.81	68874128	68979440	3722	14	q24.1	ACTN1		105312
ENSG00000072121	1968.49809553611	0.0775969503171888	0.0349072117082791	2.22294897013458	0.0262192411442108	0.0301146394427455	zinc finger FYVE-type containing 26 [Source:HGNC Symbol;Acc:HGNC:20761]	protein_coding	43	67727374	67816590	4134	14	q24.1	ZFYVE26		89216
ENSG00000072133	416.54517813895	-3.5976234170017	0.191064568523265	-18.8293593354731	4.33979139803954e-79	2.17619885710716e-78	ribosomal protein S6 kinase A6 [Source:HGNC Symbol;Acc:HGNC:10435]	protein_coding	35.25	84058346	84188199	8465	X	q21.1	RPS6KA6		129853
ENSG00000072134	1293.54906839031	0.0452305458199762	0.0335354759674828	1.34873725555091	0.17742137451818	0.192473368385246	epsin 2 [Source:HGNC Symbol;Acc:HGNC:18639]	protein_coding	48.72	19215615	19336715	562	17	p11.2	EPN2		121100
ENSG00000072135	5182.86332065988	0.663198278198452	0.0341225660929084	19.4357680015244	3.84614946869057e-84	2.05368435105107e-83	protein tyrosine phosphatase non-receptor type 18 [Source:HGNC Symbol;Acc:HGNC:9649]	protein_coding	47.6	130356045	130375405	3616	2	q21.1	PTPN18		19360
ENSG00000072163	2027.46067388657	-0.161410323307097	0.0580626970077552	-2.77993155029533	0.00543703575992792	0.0064848790353804	LIM zinc finger domain containing 2 [Source:HGNC Symbol;Acc:HGNC:16084]	protein_coding	56.36	127638381	127681786	1409	2	q14.3	LIMS2		43405
ENSG00000072195	150.142624372803	0.0194501892732007	0.108867465091685	0.178659338277238	0.858205198756512	0.867885813300631	striated muscle enriched protein kinase [Source:HGNC Symbol;Acc:HGNC:16901]	protein_coding	57.57	219434843	219493629	10782	2	q35	SPEG		58786
ENSG00000072201	945.336355784285	-1.43265591414165	0.0794121254047929	-18.0407703085502	9.32352078553887e-73	4.30053359257929e-72	ligand of numb-protein X 1 [Source:HGNC Symbol;Acc:HGNC:6657]	protein_coding	41.42	53459301	53701405	3757	4	q12	LNX1		242104
ENSG00000072210	7533.59496476537	-0.972300194031755	0.0579561910167442	-16.7764681731904	3.62780619826354e-63	1.46548198106105e-62	aldehyde dehydrogenase 3 family member A2 [Source:HGNC Symbol;Acc:HGNC:403]	protein_coding	45.09	19648136	19685760	3183	17	p11.2	ALDH3A2		37624
ENSG00000072274	4388.34748183212	0.102425926277142	0.0937005197355961	1.09312015094652	0.274341049560892	0.293166428134646	transferrin receptor [Source:HGNC Symbol;Acc:HGNC:11763]	protein_coding	42.42	196027183	196082096	354	3	q29	TFRC		54913
ENSG00000072310	5882.1904850728	1.00201126614481	0.0838358929492546	11.9520557471884	6.3338821345619e-33	1.59844331877972e-32	sterol regulatory element binding transcription factor 1 [Source:HGNC Symbol;Acc:HGNC:11289]	protein_coding	58.04	17810399	17837002	1230	17	p11.2	SREBF1		26603
ENSG00000072364	10506.3326253397	0.0485147041183714	0.0427070315947721	1.13598867228014	0.255961305169155	0.274247877119833	AF4/FMR2 family member 4 [Source:HGNC Symbol;Acc:HGNC:17869]	protein_coding	40.42	132875395	132963634	9536	5	q31.1	AFF4		88239
ENSG00000072401	1039.97545823892	0.136784479249958	0.0390201756252039	3.50548087132664	0.000455783251965274	0.000570634582951971	ubiquitin conjugating enzyme E2 D1 [Source:HGNC Symbol;Acc:HGNC:12474]	protein_coding	36.06	58334979	58370751	2623	10	q21.1	UBE2D1		35772
ENSG00000072415	2354.93960418755	-1.78025639933504	0.0404949782525996	-43.9623991950349	0	0	membrane palmitoylated protein 5 [Source:HGNC Symbol;Acc:HGNC:18669]	protein_coding	37.7	67240713	67336061	5280	14	q23.3	MPP5		95348
ENSG00000072422	3833.30031451943	1.78719711558817	0.0920021926558407	19.4255926298807	4.68941499826725e-84	2.5006617540875e-83	Rho related BTB domain containing 1 [Source:HGNC Symbol;Acc:HGNC:18738]	protein_coding	38.94	60869438	61001440	4411	10	q21.2	RHOBTB1		132002
ENSG00000072501	4970.74708158575	-0.238534714347512	0.0336666526120627	-7.08519249288378	1.38851163091153e-12	2.28628901418584e-12	structural maintenance of chromosomes 1A [Source:HGNC Symbol;Acc:HGNC:11111]	protein_coding	45.54	53374149	53422728	9826	X	p11.22	SMC1A		48579
ENSG00000072506	3573.34573131664	-0.588828280976306	0.0265605504678647	-22.169280026358	6.79891714642179e-109	4.8623194594529e-108	hydroxysteroid 17-beta dehydrogenase 10 [Source:HGNC Symbol;Acc:HGNC:4800]	protein_coding	51.98	53431258	53434370	556	X	p11.22	HSD17B10		3112
ENSG00000072518	2341.94451873318	0.073942316666028	0.0268787417489347	2.75095900532467	0.00594210790184521	0.0070742908967896	microtubule affinity regulating kinase 2 [Source:HGNC Symbol;Acc:HGNC:3332]	protein_coding	49.65	63838928	63911020	4547	11	q13.1	MARK2		72092
ENSG00000072571	210.568921604298	1.24112546132921	0.0661304967253921	18.767823058747	1.38443440434818e-78	6.88272582088174e-78	hyaluronan mediated motility receptor [Source:HGNC Symbol;Acc:HGNC:5012]	protein_coding	36.97	163460203	163491941	720	5	q34	HMMR		31738
ENSG00000072609	995.517286199524	1.3212509767127	0.0337303620990997	39.1709692540765	0	0	checkpoint with forkhead and ring finger domains [Source:HGNC Symbol;Acc:HGNC:20455]	protein_coding	48.69	132822187	132956304	581	12	q24.33	CHFR		134117
ENSG00000072657	1447.83663570535	-0.921391560949311	0.150507992870639	-6.1218779373481	9.24788590724594e-10	1.41052208494106e-09	thyrotropin releasing hormone degrading enzyme [Source:HGNC Symbol;Acc:HGNC:30748]	protein_coding	36.14	72087266	72670758	590	12	q21.1	TRHDE		583492
ENSG00000072682	5776.21523760687	1.87462489195797	0.0829521952037469	22.5988581417709	4.44723052543175e-113	3.33789129214528e-112	prolyl 4-hydroxylase subunit alpha 2 [Source:HGNC Symbol;Acc:HGNC:8547]	protein_coding	49.23	132190147	132295315	4547	5	q31.1	P4HA2		105168
ENSG00000072694	568.195637732208	1.88998928512071	0.0861075596707377	21.9491679052077	8.8201022951377e-107	6.18512532165944e-106	Fc fragment of IgG receptor IIb [Source:HGNC Symbol;Acc:HGNC:3618]	protein_coding	47.24	161663147	161678654	1440	1	q23.3	FCGR2B		15507
ENSG00000072736	1063.54756464288	0.124454186485348	0.0463746539271247	2.68366825294094	0.00728193238607247	0.00862825241539233	nuclear factor of activated T cells 3 [Source:HGNC Symbol;Acc:HGNC:7777]	protein_coding	41.53	68084751	68229259	3870	16	q22.1	NFATC3		144508
ENSG00000072756	541.738512273974	-1.12974644454313	0.0407818880518033	-27.7021613886064	6.57587242671872e-169	8.43531081963358e-168	tRNA nucleotidyl transferase 1 [Source:HGNC Symbol;Acc:HGNC:17341]	protein_coding	38.87	3126933	3150879	2106	3	p26.2	TRNT1		23946
ENSG00000072778	20140.3681564388	-0.0531605691675566	0.0393482185516345	-1.35102861385699	0.176686266886625	0.191727166829562	acyl-CoA dehydrogenase very long chain [Source:HGNC Symbol;Acc:HGNC:92]	protein_coding	58.51	7217125	7225266	2227	17	p13.1	ACADVL		8141
ENSG00000072786	2588.08206407645	1.38997911791376	0.0330231806073185	42.0910128083096	0	0	serine/threonine kinase 10 [Source:HGNC Symbol;Acc:HGNC:11388]	protein_coding	48.99	172042079	172188224	5892	5	q35.1	STK10		146145
ENSG00000072803	3460.76315800336	-0.297886779140579	0.0327218460045346	-9.1036055575623	8.73816852969338e-20	1.70877634045956e-19	F-box and WD repeat domain containing 11 [Source:HGNC Symbol;Acc:HGNC:13607]	protein_coding	39.72	171861549	172006873	4406	5	q35.1	FBXW11		145324
ENSG00000072818	880.819865361008	1.22183791039799	0.0384026619999092	31.8164899714733	3.82903226662821e-222	8.07980579851444e-221	ArfGAP with coiled-coil, ankyrin repeat and PH domains 1 [Source:HGNC Symbol;Acc:HGNC:16467]	protein_coding	54.55	7336529	7351477	2511	17	p13.1	ACAP1		14948
ENSG00000072832	1500.63328190111	0.14689084316984	0.0808125226759874	1.81767427009783	0.0691139325932187	0.0771700119858364	collapsin response mediator protein 1 [Source:HGNC Symbol;Acc:HGNC:2365]	protein_coding	48.99	5748084	5893086	1876	4	p16.2	CRMP1		145002
ENSG00000072840	3335.70113531473	-1.45990815731321	0.0765033744687235	-19.0829250010411	3.50106240607923e-81	1.80125997664704e-80	EvC ciliary complex subunit 1 [Source:HGNC Symbol;Acc:HGNC:3497]	protein_coding	47.4	5711201	5814305	6427	4	p16.2	EVC		103104
ENSG00000072849	2819.5243189557	0.192804141845693	0.0285566196242347	6.75164443070389	1.46178767317471e-11	2.347395207581e-11	derlin 2 [Source:HGNC Symbol;Acc:HGNC:17943]	protein_coding	41.38	5471254	5486811	4167	17	p13.2	DERL2		15557
ENSG00000072858	153.453660042888	-0.310750847815557	0.0620956985252029	-5.00438605565298	5.60403479878979e-07	7.82250947784618e-07	SID1 transmembrane family member 1 [Source:HGNC Symbol;Acc:HGNC:25967]	protein_coding	40.77	113532555	113629575	4818	3	q13.2	SIDT1		97020
ENSG00000072864	885.46892361997	0.437034326965073	0.0350833759043504	12.4570203322674	1.28066721165878e-35	3.38238718157342e-35	nudE neurodevelopment protein 1 [Source:HGNC Symbol;Acc:HGNC:17619]	protein_coding	48.63	15643267	15734691	3936	16	p13.11	NDE1		91424
ENSG00000072952	1818.24971557313	0.572059247886324	0.0609335347835368	9.38824983514471	6.10054838770862e-21	1.22153996405908e-20	inositol 1,4,5-triphosphate receptor associated 1 [Source:HGNC Symbol;Acc:HGNC:7237]	protein_coding	45.65	10573091	10693988	5815	11	p15.4	IRAG1		120897
ENSG00000072954	381.210092286231	-2.07954252785782	0.0717690124784102	-28.9754931278091	1.33994263501535e-184	1.98025948437105e-183	transmembrane protein 38A [Source:HGNC Symbol;Acc:HGNC:28462]	protein_coding	49.91	16661139	16690023	2631	19	p13.11	TMEM38A		28884
ENSG00000072958	3754.26262674447	0.426146298101936	0.0271765141680337	15.6806827934979	2.05038247716452e-55	7.39532261768141e-55	adaptor related protein complex 1 subunit mu 1 [Source:HGNC Symbol;Acc:HGNC:13667]	protein_coding	51.53	16197854	16245906	12859	19	p13.11	AP1M1		48052
ENSG00000073008	2699.59684271051	0.0438739151120887	0.0479985292621347	0.914067905549351	0.360681165448356	0.381288161024787	PVR cell adhesion molecule [Source:HGNC Symbol;Acc:HGNC:9705]	protein_coding	50.03	44643798	44666162	5792	19	q13.31	PVR		22364
ENSG00000073050	1769.53356399131	0.324807030131957	0.0298889680998771	10.8671209071715	1.65336124958867e-27	3.78995521925064e-27	X-ray repair cross complementing 1 [Source:HGNC Symbol;Acc:HGNC:12828]	protein_coding	50.91	43543311	43580473	2052	19	q13.31	XRCC1		37162
ENSG00000073060	11654.1408426282	4.80882311326467	0.096630820751413	49.7648998101297	0	0	scavenger receptor class B member 1 [Source:HGNC Symbol;Acc:HGNC:1664]	protein_coding	51.45	124776856	124882668	3405	12	q24.31	SCARB1		105812
ENSG00000073067	15.1254431818174	0.110019749751655	0.165589820080395	0.664411312834571	0.506427094254772	0.527322411349601	cytochrome P450 family 2 subfamily W member 1 [Source:HGNC Symbol;Acc:HGNC:20243]	protein_coding	66.81	983181	989640	2322	7	p22.3	CYP2W1		6459
ENSG00000073111	1203.88373883855	0.346524068820303	0.0507432450161218	6.82896942657506	8.5526797483927e-12	1.38245178082646e-11	minichromosome maintenance complex component 2 [Source:HGNC Symbol;Acc:HGNC:6944]	protein_coding	50.56	127598410	127622436	3434	3	q21.3	MCM2		24026
ENSG00000073146	31.2248942236338	1.16481761321409	0.133330322793282	8.73632935712642	2.40807217680854e-18	4.54845619986873e-18	Mov10 like RISC complex RNA helicase 1 [Source:HGNC Symbol;Acc:HGNC:7201]	protein_coding	47.64	50089879	50161690	3889	22	q13.33	MOV10L1		71811
ENSG00000073150	109.657661264076	-1.66509845824611	0.19870324331601	-8.37982526333501	5.30063367096101e-17	9.73993687902665e-17	pannexin 2 [Source:HGNC Symbol;Acc:HGNC:8600]	protein_coding	64.17	50170731	50180295	2964	22	q13.33	PANX2		9564
ENSG00000073169	1272.0005503949	-0.0850400241020897	0.0353209375436431	-2.40763779265522	0.0160561018723399	0.0186822289604517	selenoprotein O [Source:HGNC Symbol;Acc:HGNC:30395]	protein_coding	55.78	50200979	50217616	2311	22	q13.33	SELENOO		16637
ENSG00000073282	102.133923769741	0.374447944192076	0.113452387697089	3.3004853559524	0.000965177505037127	0.00119210955809388	tumor protein p63 [Source:HGNC Symbol;Acc:HGNC:15979]	protein_coding	37.13	189631389	189897276	546	3	q28	TP63		265887
ENSG00000073331	1072.20353250441	0.941704261410634	0.0437930340673681	21.5035172023473	1.44324569191258e-102	9.69352145805688e-102	alpha kinase 1 [Source:HGNC Symbol;Acc:HGNC:20917]	protein_coding	40.45	112285509	112442621	304	4	q25	ALPK1		157112
ENSG00000073350	2708.85091141876	-1.7674177796747	0.053685310577429	-32.9218134470061	1.07134983826705e-237	2.50501351953306e-236	LLGL scribble cell polarity complex component 2 [Source:HGNC Symbol;Acc:HGNC:6629]	protein_coding	56.06	75525080	75575209	577	17	q25.1	LLGL2		50129
ENSG00000073417	2707.3183269277	0.611758646429879	0.0473852080329238	12.9103294429946	3.93613424977107e-38	1.08736211220693e-37	phosphodiesterase 8A [Source:HGNC Symbol;Acc:HGNC:8793]	protein_coding	41.8	84980440	85139145	3984	15	q25.3	PDE8A		158705
ENSG00000073464	1026.55809563162	0.121728149867868	0.0650774472058162	1.87051206054358	0.0614127437775733	0.0688506697028246	chloride voltage-gated channel 4 [Source:HGNC Symbol;Acc:HGNC:2022]	protein_coding	45.22	10156975	10237660	6759	X	p22.2	CLCN4		80685
ENSG00000073536	1195.33789283402	0.303910823853081	0.0378381099494982	8.0318711547354	9.59971587049633e-16	1.71180867506092e-15	notchless homolog 1 [Source:HGNC Symbol;Acc:HGNC:19889]	protein_coding	52.09	35128730	35142304	5193	17	q12	NLE1		13574
ENSG00000073578	10397.1178602286	-0.157348184067918	0.06187314233006	-2.54307730531206	0.0109880915565111	0.0129018640873738	succinate dehydrogenase complex flavoprotein subunit A [Source:HGNC Symbol;Acc:HGNC:10680]	protein_coding	46.02	218241	257082	1952	5	p15.33	SDHA		38841
ENSG00000073584	3899.63040754876	-0.0130338827660867	0.0247324476750484	-0.526995262957176	0.598196878051101	0.617764955141298	SWI/SNF related, matrix associated, actin dependent regulator of chromatin, subfamily e, member 1 [Source:HGNC Symbol;Acc:HGNC:11109]	protein_coding	37.88	40624962	40648654	5150	17	q21.2	SMARCE1		23692
ENSG00000073605	404.68495645953	1.32849354470708	0.0658987482169092	20.1596173015954	2.21589208708031e-90	1.28373012842029e-89	gasdermin B [Source:HGNC Symbol;Acc:HGNC:23690]	protein_coding	48.85	39904595	39919854	2209	17	q21.1	GSDMB		15259
ENSG00000073614	3079.35780436709	0.0878632001436341	0.0314270406918172	2.79578344665814	0.00517740791210555	0.00618157590977387	lysine demethylase 5A [Source:HGNC Symbol;Acc:HGNC:9886]	protein_coding	39.44	280057	389320	10701	12	p13.33	KDM5A		109263
ENSG00000073670	51.3778000290989	1.83827344208627	0.0982674041948793	18.7068484931249	4.35371059678993e-78	2.1453890632891e-77	ADAM metallopeptidase domain 11 [Source:HGNC Symbol;Acc:HGNC:189]	protein_coding	59.33	44758988	44781846	4614	17	q21.31	ADAM11		22858
ENSG00000073711	5663.04647138301	-0.507877330945364	0.0825710849113022	-6.15078912298325	7.70983730609306e-10	1.17814794204701e-09	protein phosphatase 2 regulatory subunit B''alpha [Source:HGNC Symbol;Acc:HGNC:9307]	protein_coding	39.06	135965728	136147894	6743	3	q22.2	PPP2R3A		182166
ENSG00000073712	4188.64385594204	-0.468321127842011	0.0430937132351741	-10.8675046238475	1.64642394935802e-27	3.77458624275681e-27	fermitin family member 2 [Source:HGNC Symbol;Acc:HGNC:15767]	protein_coding	39.3	52857268	52952435	3369	14	q22.1	FERMT2		95167
ENSG00000073737	75.6381780489616	1.85185327330772	0.149806619760214	12.3616251155781	4.21547341890016e-35	1.10561640808943e-34	dehydrogenase/reductase 9 [Source:HGNC Symbol;Acc:HGNC:16888]	protein_coding	39.63	169064789	169096167	2863	2	q31.1	DHRS9		31378
ENSG00000073754	54.0968397863397	3.08935819399366	0.264726813881715	11.6699859326455	1.81453247184829e-31	4.45654887553839e-31	CD5 molecule like [Source:HGNC Symbol;Acc:HGNC:1690]	protein_coding	39.69	157830911	157898256	2204	1	q23.1	CD5L		67345
ENSG00000073756	935.067496789878	-1.26751862935667	0.133724492557112	-9.47858245799906	2.577607382014e-21	5.19588012272562e-21	prostaglandin-endoperoxide synthase 2 [Source:HGNC Symbol;Acc:HGNC:9605]	protein_coding	36.06	186671791	186680922	4510	1	q31.1	PTGS2		9131
ENSG00000073792	282.550776276038	-1.58594656415347	0.135252011292851	-11.7258630684577	9.393867965935e-32	2.31945063121161e-31	insulin like growth factor 2 mRNA binding protein 2 [Source:HGNC Symbol;Acc:HGNC:28867]	protein_coding	42.56	185643130	185825042	4283	3	q27.2	IGF2BP2		181912
ENSG00000073803	3428.67063799189	0.338867677414317	0.0393908542900579	8.60269937074825	7.78627344936428e-18	1.45478249007293e-17	mitogen-activated protein kinase kinase kinase 13 [Source:HGNC Symbol;Acc:HGNC:6852]	protein_coding	40.07	185282941	185489094	1681	3	q27.2	MAP3K13		206153
ENSG00000073849	8265.8284039408	-2.14773687782654	0.105265946769896	-20.402959776929	1.57394535114512e-92	9.37262796808511e-92	ST6 beta-galactoside alpha-2,6-sialyltransferase 1 [Source:HGNC Symbol;Acc:HGNC:10860]	protein_coding	44.4	186930325	187078553	2476	3	q27.3	ST6GAL1		148228
ENSG00000073861	182.126752378489	2.25856879479802	0.0777420068157316	29.0521030689548	1.44749185102986e-185	2.15886491421522e-184	T-box transcription factor 21 [Source:HGNC Symbol;Acc:HGNC:11599]	protein_coding	53.22	47733236	47746122	2583	17	q21.32	TBX21		12886
ENSG00000073910	2983.26928037768	-1.11646583196425	0.0557731324351013	-20.0179868552907	3.83922956986642e-89	2.19440571434387e-88	FRY microtubule binding protein [Source:HGNC Symbol;Acc:HGNC:20367]	protein_coding	39.24	31846713	32299125	13017	13	q13.1	FRY		452412
ENSG00000073921	36622.7702073164	0.153472785412787	0.0410628417394821	3.73751009212844	0.000185851632312901	0.000236071580238077	phosphatidylinositol binding clathrin assembly protein [Source:HGNC Symbol;Acc:HGNC:15514]	protein_coding	37.29	85957175	86069882	3474	11	q14.2	PICALM		112707
ENSG00000073969	1631.36226220327	-0.0911760285625601	0.0436490975877911	-2.08884108953635	0.0367220302579012	0.0417610473750763	N-ethylmaleimide sensitive factor, vesicle fusing ATPase [Source:HGNC Symbol;Acc:HGNC:8016]	protein_coding	38.62	46590669	46757464	3983	17	q21.31	NSF		166795
ENSG00000074047	322.439721175545	1.64944467969634	0.074987785308666	21.996178082962	3.13291378331889e-107	2.2055441198228e-106	GLI family zinc finger 2 [Source:HGNC Symbol;Acc:HGNC:4318]	protein_coding	52.42	120735623	120992653	546	2	q14.2	GLI2		257030
ENSG00000074054	5676.81399462573	0.27763075874374	0.0333626315645482	8.32160851000604	8.6777522829867e-17	1.58538489412323e-16	cytoplasmic linker associated protein 1 [Source:HGNC Symbol;Acc:HGNC:17088]	protein_coding	41.05	121337776	121649476	7877	2	q14.3	CLASP1		311700
ENSG00000074071	4052.86445022624	0.0208021737928199	0.0239307515269557	0.86926537887405	0.384701994752892	0.405360991484102	mitochondrial ribosomal protein S34 [Source:HGNC Symbol;Acc:HGNC:16618]	protein_coding	65.5	1771890	1773150	1040	16	p13.3	MRPS34		1260
ENSG00000074181	17903.3099050748	1.50654424638396	0.0626473944207992	24.0479952967331	8.76080890490157e-128	7.69272976730724e-127	notch receptor 3 [Source:HGNC Symbol;Acc:HGNC:7883]	protein_coding	54.88	15159038	15200995	8680	19	p13.12	NOTCH3		41957
ENSG00000074201	2576.84794492266	0.542654782242438	0.034435195433774	15.7587252056134	5.98276349369708e-56	2.17770980736255e-55	chloride nucleotide-sensitive channel 1A [Source:HGNC Symbol;Acc:HGNC:2080]	protein_coding	41.76	77514936	77637794	415	11	q14.1	CLNS1A		122858
ENSG00000074211	105.444291301539	2.06081130034366	0.192583986252449	10.700844553307	1.00854755930003e-26	2.27269840921561e-26	protein phosphatase 2 regulatory subunit Bgamma [Source:HGNC Symbol;Acc:HGNC:9306]	protein_coding	51.48	6320578	6563600	4092	4	p16.1	PPP2R2C		243022
ENSG00000074219	1362.39704894494	-0.515630373214499	0.0524002001276806	-9.84023671585398	7.55329071993005e-23	1.57359415216722e-22	TEA domain transcription factor 2 [Source:HGNC Symbol;Acc:HGNC:11715]	protein_coding	53.57	49340595	49362457	2191	19	q13.33	TEAD2		21862
ENSG00000074266	794.040972346473	0.404680179076778	0.0342436683800802	11.8176643514099	3.16358016021586e-32	7.88562446387447e-32	embryonic ectoderm development [Source:HGNC Symbol;Acc:HGNC:3188]	protein_coding	37.04	86244753	86278813	1745	11	q14.2	EED		34060
ENSG00000074276	727.2747607389	-0.0662506074666961	0.160683750170378	-0.412304339402389	0.680116368431855	0.697526125966829	cadherin related family member 2 [Source:HGNC Symbol;Acc:HGNC:18231]	protein_coding	53.78	176542511	176595974	4509	5	q35.2	CDHR2		53463
ENSG00000074317	4.90029864263923	0.794333775939964	0.173128935582555	4.58810523652295	4.47287159049617e-06	6.0454178992988e-06	synuclein beta [Source:HGNC Symbol;Acc:HGNC:11140]	protein_coding	56.95	176620082	176630556	1398	5	q35.2	SNCB		10474
ENSG00000074319	3857.87879431735	-0.335085829801494	0.0262832225099358	-12.7490390371585	3.15611699746247e-37	8.57430278215694e-37	tumor susceptibility 101 [Source:HGNC Symbol;Acc:HGNC:15971]	protein_coding	39.61	18468336	18526951	2101	11	p15.1	TSG101		58615
ENSG00000074356	2571.62328079955	0.199288027478213	0.0339476552323413	5.87045043654015	4.34612699894058e-09	6.49996339279344e-09	nuclear cap binding subunit 3 [Source:HGNC Symbol;Acc:HGNC:24612]	protein_coding	44.57	3802158	3846246	518	17	p13.2	NCBP3		44088
ENSG00000074370	2070.16956970398	0.241968556908728	0.0688063027511257	3.51666267818421	0.000437008771889829	0.000547467099626052	ATPase sarcoplasmic/endoplasmic reticulum Ca2+ transporting 3 [Source:HGNC Symbol;Acc:HGNC:813]	protein_coding	56.9	3923870	3964464	4695	17	p13.2	ATP2A3		40594
ENSG00000074410	42803.0846425665	-0.703100452283872	0.0901657854510793	-7.79786311144984	6.29642554027045e-15	1.09945224622801e-14	carbonic anhydrase 12 [Source:HGNC Symbol;Acc:HGNC:1371]	protein_coding	48.38	63321378	63381846	6098	15	q22.2	CA12		60468
ENSG00000074416	23144.6179528427	1.00412095321287	0.0571152522231874	17.5806096292651	3.46827154939271e-69	1.52602067331875e-68	monoglyceride lipase [Source:HGNC Symbol;Acc:HGNC:17038]	protein_coding	44.86	127689062	128052190	4941	3	q21.3	MGLL		363128
ENSG00000074527	8201.85927451849	-2.2687776368388	0.105084878998606	-21.5899533639745	2.23237949789593e-103	1.51125665883843e-102	netrin 4 [Source:HGNC Symbol;Acc:HGNC:13658]	protein_coding	40.1	95657807	95791189	3621	12	q22	NTN4		133382
ENSG00000074582	1927.61530320681	-0.0218989294824213	0.0257817869560501	-0.849395331663864	0.395661349949035	0.416260161152943	BCS1 homolog, ubiquinol-cytochrome c reductase complex chaperone [Source:HGNC Symbol;Acc:HGNC:1020]	protein_coding	54.42	218658764	218663443	804	2	q35	BCS1L		4679
ENSG00000074590	1353.39866217378	0.224724328388592	0.0611435166039866	3.67535825333835	0.000237515884401543	0.000300473240522635	NUAK family kinase 1 [Source:HGNC Symbol;Acc:HGNC:14311]	protein_coding	45.55	106063345	106138954	5744	12	q23.3	NUAK1		75609
ENSG00000074603	2572.49192622335	-0.337897450841131	0.0278502602055623	-12.1326496897018	7.09170425288942e-34	1.81825067011592e-33	dipeptidyl peptidase 8 [Source:HGNC Symbol;Acc:HGNC:16490]	protein_coding	40.97	65442463	65517704	8699	15	q22.31	DPP8		75241
ENSG00000074621	792.652305757266	-0.609101097402092	0.0426678977100027	-14.2753950884086	3.11517313469578e-46	9.76432575945692e-46	solute carrier family 24 member 1 [Source:HGNC Symbol;Acc:HGNC:10975]	protein_coding	44.73	65611366	65660995	5474	15	q22.31	SLC24A1		49629
ENSG00000074657	3114.79167938846	1.37336789261588	0.0498961652111239	27.5245179024239	8.93506566394647e-167	1.12220828582708e-165	zinc finger protein 532 [Source:HGNC Symbol;Acc:HGNC:30940]	protein_coding	43.34	58862600	58986480	6696	18	q21.32	ZNF532		123880
ENSG00000074660	1930.93803044101	1.15479172972903	0.038583841725642	29.9294128858501	8.15506458909991e-197	1.35170820313916e-195	scavenger receptor class F member 1 [Source:HGNC Symbol;Acc:HGNC:16820]	protein_coding	58.07	1633858	1645744	3428	17	p13.3	SCARF1		11886
ENSG00000074695	22776.5795233674	0.494215844807135	0.0544645606563692	9.07408117959986	1.14640633454947e-19	2.23698119176699e-19	lectin, mannose binding 1 [Source:HGNC Symbol;Acc:HGNC:6631]	protein_coding	36.9	59327823	59359265	4824	18	q21.32	LMAN1		31442
ENSG00000074696	5504.93788478834	-1.87640970453226	0.0426577626125395	-43.987532153894	0	0	3-hydroxyacyl-CoA dehydratase 3 [Source:HGNC Symbol;Acc:HGNC:24175]	protein_coding	42.55	65530418	65578349	1797	15	q22.31	HACD3		47931
ENSG00000074706	516.900463635385	-0.736860201775994	0.0747722878422099	-9.85472322755419	6.53966203595029e-23	1.36364810919256e-22	interaction protein for cytohesin exchange factors 1 [Source:HGNC Symbol;Acc:HGNC:21204]	protein_coding	40.14	154154496	154356792	498	6	q25.2	IPCEF1		202296
ENSG00000074755	2767.76302497777	0.135227142559166	0.0339780677892463	3.97983615189454	6.89627824869323e-05	8.9267634924653e-05	zinc finger ZZ-type and EF-hand domain containing 1 [Source:HGNC Symbol;Acc:HGNC:29027]	protein_coding	44.49	4004445	4143030	11466	17	p13.2	ZZEF1		138585
ENSG00000074800	123853.002595226	-0.503983131314108	0.0647392273210972	-7.78481845040294	6.98133843672677e-15	1.21813095497597e-14	enolase 1 [Source:HGNC Symbol;Acc:HGNC:3350]	protein_coding	50.15	8861000	8879190	1781	1	p36.23	ENO1		18190
ENSG00000074803	21448.1702940013	-10.9116555458761	0.272794136232005	-39.9995971196241	0	0	solute carrier family 12 member 1 [Source:HGNC Symbol;Acc:HGNC:10910]	protein_coding	37.89	48178438	48304078	4710	15	q21.1	SLC12A1		125640
ENSG00000074842	4496.98500296326	1.1774176600541	0.0364025885091489	32.344338913102	1.6664114181652e-229	3.68404061070391e-228	myeloid derived growth factor [Source:HGNC Symbol;Acc:HGNC:16948]	protein_coding	54.73	4641374	4670362	463	19	p13.3	MYDGF		28988
ENSG00000074855	761.615498048363	0.0910384839725687	0.0444732215794885	2.04704046028805	0.0406541120901451	0.0461324669151597	anoctamin 8 [Source:HGNC Symbol;Acc:HGNC:29329]	protein_coding	62.68	17323223	17334855	4618	19	p13.11	ANO8		11632
ENSG00000074935	1033.05010123743	0.327318210534739	0.0444316506985196	7.36678033313862	1.74798152781541e-13	2.94604240256135e-13	tubulin epsilon 1 [Source:HGNC Symbol;Acc:HGNC:20775]	protein_coding	34.63	112070663	112087529	2225	6	q21	TUBE1		16866
ENSG00000074964	3114.47434478269	-0.433875888328094	0.0600760511719963	-7.22211063916165	5.11867990240592e-13	8.53306130843856e-13	Rho guanine nucleotide exchange factor 10 like [Source:HGNC Symbol;Acc:HGNC:25540]	protein_coding	54.39	17539698	17697874	4625	1	p36.13	ARHGEF10L		158176
ENSG00000074966	102.644412181929	-0.101781242538167	0.0858437037381755	-1.18565763248755	0.235757532415769	0.253319923090364	TXK tyrosine kinase [Source:HGNC Symbol;Acc:HGNC:12434]	protein_coding	39.46	48066393	48134250	2908	4	p12	TXK		67857
ENSG00000075035	42.9474723419042	-3.23075767166947	0.186354168240603	-17.3366536534789	2.48806938471069e-67	1.06583690352958e-66	WSC domain containing 2 [Source:HGNC Symbol;Acc:HGNC:29117]	protein_coding	47.04	108129288	108250537	5082	12	q23.3	WSCD2		121249
ENSG00000075073	66.5975568987248	0.115526209670441	0.0946973948027615	1.21995129761555	0.222483337851674	0.239548611460362	tachykinin receptor 2 [Source:HGNC Symbol;Acc:HGNC:11527]	protein_coding	52.05	69403903	69416918	1740	10	q22.1	TACR2		13015
ENSG00000075089	994.261815579283	-0.210369578547501	0.0347010120156841	-6.06234707081218	1.34149341297009e-09	2.03557262130781e-09	actin related protein 6 [Source:HGNC Symbol;Acc:HGNC:24025]	protein_coding	41	100199122	100241865	582	12	q23.1	ACTR6		42743
ENSG00000075131	202.27564820086	0.230452380293931	0.0486731980280734	4.7346874590203	2.19392913639614e-06	2.99192269067149e-06	TIMELESS interacting protein [Source:HGNC Symbol;Acc:HGNC:30750]	protein_coding	44.04	66336191	66386746	1728	15	q22.31	TIPIN		50555
ENSG00000075142	5681.47850943411	-0.220707945663944	0.0340166063063852	-6.4882411747969	8.68441874096428e-11	1.3603828835759e-10	sorcin [Source:HGNC Symbol;Acc:HGNC:11292]	protein_coding	39.54	88205115	88226993	1972	7	q21.12	SRI		21878
ENSG00000075151	5086.14258386677	0.0191798590056217	0.0350898562210024	0.54659269290884	0.584658590294254	0.604591826708186	eukaryotic translation initiation factor 4 gamma 3 [Source:HGNC Symbol;Acc:HGNC:3298]	protein_coding	39.36	20806292	21176888	5567	1	p36.12	EIF4G3		370596
ENSG00000075188	798.302881928428	0.123134930155471	0.0302948612665595	4.06454840878877	4.81255501231476e-05	6.27255664135193e-05	nucleoporin 37 [Source:HGNC Symbol;Acc:HGNC:29929]	protein_coding	36.52	102073103	102120120	2362	12	q23.2	NUP37		47017
ENSG00000075213	262.919932849488	2.06367978881051	0.130399137280212	15.8258699547675	2.06327476022855e-56	7.57140649801643e-56	semaphorin 3A [Source:HGNC Symbol;Acc:HGNC:10723]	protein_coding	34.35	83955777	84492724	8113	7	q21.11	SEMA3A		536947
ENSG00000075218	144.076692576049	2.19668534090451	0.066470202890309	33.0476701647735	1.68022817672512e-239	3.9803011129516e-238	G2 and S-phase expressed 1 [Source:HGNC Symbol;Acc:HGNC:13698]	protein_coding	50.08	46296870	46330810	2983	22	q13.31	GTSE1		33940
ENSG00000075223	2504.79651925382	-0.355574974452608	0.11207834870101	-3.17255722067401	0.00151102779677769	0.00184926827500653	semaphorin 3C [Source:HGNC Symbol;Acc:HGNC:10725]	protein_coding	35.82	80742538	80922359	4874	7	q21.11	SEMA3C		179821
ENSG00000075234	3774.52731302944	-0.459203767648736	0.0542588879063029	-8.46319903278727	2.60141184162454e-17	4.81225603671243e-17	tetratricopeptide repeat domain 38 [Source:HGNC Symbol;Acc:HGNC:26082]	protein_coding	54.16	46267961	46294008	630	22	q13.31	TTC38		26047
ENSG00000075239	7423.79057533466	-1.51521244338013	0.0510649022723713	-29.6722871474081	1.74975051673739e-193	2.80565233548396e-192	acetyl-CoA acetyltransferase 1 [Source:HGNC Symbol;Acc:HGNC:93]	protein_coding	43.08	108116695	108147603	1624	11	q22.3	ACAT1		30908
ENSG00000075240	4798.5793141497	2.34242738532842	0.131423769751819	17.8234682337287	4.64643759178549e-71	2.09147691544808e-70	GRAM domain containing 4 [Source:HGNC Symbol;Acc:HGNC:29113]	protein_coding	57.68	46576012	46679790	375	22	q13.31	GRAMD4		103778
ENSG00000075275	6169.18702801323	0.229477490620267	0.0976089413384849	2.35098841841234	0.0187236166252481	0.0217035593240875	cadherin EGF LAG seven-pass G-type receptor 1 [Source:HGNC Symbol;Acc:HGNC:1850]	protein_coding	53.99	46360834	46537620	11839	22	q13.31	CELSR1		176786
ENSG00000075290	11.0233255592405	-3.46508129484159	0.102997066847949	-33.642524014368	4.01054935713848e-248	1.00741771545335e-246	Wnt family member 8B [Source:HGNC Symbol;Acc:HGNC:12789]	protein_coding	42.74	100463009	100483744	2144	10	q24.31	WNT8B		20735
ENSG00000075292	5787.72513904033	0.430797762024283	0.0436991385480668	9.8582666921552	6.31297404301873e-23	1.31688687229804e-22	zinc finger protein 638 [Source:HGNC Symbol;Acc:HGNC:17894]	protein_coding	38.16	71276561	71435069	871	2	p13.3	ZNF638		158508
ENSG00000075303	1374.62949286951	-0.38599699426942	0.0410670573036545	-9.39918805029818	5.49857374356156e-21	1.10222799427762e-20	solute carrier family 25 member 40 [Source:HGNC Symbol;Acc:HGNC:29680]	protein_coding	35.47	87833568	87876360	4056	7	q21.12	SLC25A40		42792
ENSG00000075336	1223.51157420447	-0.483689040035874	0.0417405788938498	-11.587981117031	4.74177552760565e-31	1.15463372578717e-30	translocase of inner mitochondrial membrane 21 [Source:HGNC Symbol;Acc:HGNC:25010]	protein_coding	42.28	74148523	74160531	2524	18	q22.3	TIMM21		12008
ENSG00000075340	86.185156518076	3.29947235065437	0.15573345233687	21.186664144048	1.26766499794213e-99	8.17258638125025e-99	adducin 2 [Source:HGNC Symbol;Acc:HGNC:244]	protein_coding	44.81	70607618	70768225	3745	2	p13.3	ADD2		160607
ENSG00000075391	4060.64528300956	0.327132486647508	0.0441041309918547	7.4172754182125	1.1955417032037e-13	2.02379044626398e-13	RAS protein activator like 2 [Source:HGNC Symbol;Acc:HGNC:9874]	protein_coding	37	178094104	178484147	9843	1	q25.2	RASAL2		390043
ENSG00000075399	1167.88889585185	-0.164873602419405	0.0367134633686587	-4.49082127621208	7.09490675091185e-06	9.5163706271323e-06	VPS9 domain containing 1 [Source:HGNC Symbol;Acc:HGNC:13526]	protein_coding	59.41	89707134	89720898	2791	16	q24.3	VPS9D1		13764
ENSG00000075407	1413.6496332421	0.162831264916757	0.0521306778933125	3.12352095727582	0.00178701138493256	0.00217996043777632	zinc finger protein 37A [Source:HGNC Symbol;Acc:HGNC:13102]	protein_coding	39.11	38094334	38150293	4448	10	p11.1	ZNF37A		55959
ENSG00000075413	2184.38868681231	0.271716826683127	0.0302891669555464	8.97075931741238	2.94477287229272e-19	5.68258168613319e-19	microtubule affinity regulating kinase 3 [Source:HGNC Symbol;Acc:HGNC:6897]	protein_coding	42.16	103385377	103503831	3637	14	q32.32	MARK3		118454
ENSG00000075415	20859.571390227	-0.477070324321862	0.0337731713946452	-14.1257188656409	2.63695169973318e-45	8.15044099648959e-45	solute carrier family 25 member 3 [Source:HGNC Symbol;Acc:HGNC:10989]	protein_coding	42.39	98593591	98606379	6087	12	q23.1	SLC25A3		12788
ENSG00000075420	13683.3705928574	1.20430518091305	0.047866654571383	25.159585345934	1.10999627216776e-139	1.09428368824218e-138	fibronectin type III domain containing 3B [Source:HGNC Symbol;Acc:HGNC:24670]	protein_coding	39.76	172039578	172401669	946	3	q26.31	FNDC3B		362091
ENSG00000075426	13083.119296926	-0.429586689643642	0.058728798614097	-7.31475357543795	2.57854145430774e-13	4.33102082383311e-13	FOS like 2, AP-1 transcription factor subunit [Source:HGNC Symbol;Acc:HGNC:3798]	protein_coding	51.81	28392448	28417317	393	2	p23.2	FOSL2		24869
ENSG00000075461	18.7168620649563	-0.996451688649598	0.22321910213265	-4.46400724279165	8.04408432352396e-06	1.07663606332748e-05	calcium voltage-gated channel auxiliary subunit gamma 4 [Source:HGNC Symbol;Acc:HGNC:1408]	protein_coding	52.47	66964707	67033398	3583	17	q24.2	CACNG4		68691
ENSG00000075539	6729.98816712973	0.742291416757659	0.0399028646976952	18.6024593066506	3.06899985656e-77	1.49866568379173e-76	FRY like transcription coactivator [Source:HGNC Symbol;Acc:HGNC:29127]	protein_coding	36.94	48497357	48780322	11692	4	p11	FRYL		282965
ENSG00000075568	5083.45432454709	0.146047651597971	0.0335693885174115	4.3506199561014	1.35753164333324e-05	1.80178848162673e-05	transmembrane protein 131 [Source:HGNC Symbol;Acc:HGNC:30366]	protein_coding	39.3	97756333	97995948	7476	2	q11.2	TMEM131		239615
ENSG00000075618	5802.92998089764	1.25748992383308	0.0594046584133116	21.1682039324933	1.87570461667919e-99	1.20542807187537e-98	fascin actin-bundling protein 1 [Source:HGNC Symbol;Acc:HGNC:11148]	protein_coding	59.62	5592816	5606655	2784	7	p22.1	FSCN1		13839
ENSG00000075624	150961.957631104	1.03504813354766	0.0434541855431723	23.8192965904131	2.10780970594751e-125	1.80207734975818e-124	actin beta [Source:HGNC Symbol;Acc:HGNC:132]	protein_coding	56.77	5526409	5563902	2554	7	p22.1	ACTB		37493
ENSG00000075643	210.012533328093	-0.436911263744696	0.114530783174598	-3.81479329516713	0.000136296972212031	0.000174203762451531	molybdenum cofactor sulfurase [Source:HGNC Symbol;Acc:HGNC:18234]	protein_coding	42.78	36187497	36272157	6182	18	q12.2	MOCOS		84660
ENSG00000075651	2486.19269976382	0.825231971909373	0.0636156537882703	12.9721526506033	1.76016620649473e-38	4.8941427403684e-38	phospholipase D1 [Source:HGNC Symbol;Acc:HGNC:9067]	protein_coding	38.86	171600404	171810950	694	3	q26.31	PLD1		210546
ENSG00000075673	128.648725516856	-8.30569079852725	0.1237153889711	-67.1354701108965	0	0	ATPase H+/K+ transporting non-gastric alpha2 subunit [Source:HGNC Symbol;Acc:HGNC:13816]	protein_coding	49.27	24680408	24712472	4406	13	q12.12	ATP12A		32064
ENSG00000075702	132.595653217335	1.44061105368587	0.0596560290898877	24.148624634657	7.71923160797761e-129	6.87486121309839e-128	WD repeat domain 62 [Source:HGNC Symbol;Acc:HGNC:24502]	protein_coding	51.49	36054649	36105108	2987	19	q13.12	WDR62		50459
ENSG00000075711	6187.73030053226	-0.109116855367345	0.055106187114374	-1.9801198573378	0.0476900623573738	0.053845438482682	discs large MAGUK scaffold protein 1 [Source:HGNC Symbol;Acc:HGNC:2900]	protein_coding	36.59	197042560	197299330	5034	3	q29	DLG1		256770
ENSG00000075785	15375.0449338987	-0.00731408709541767	0.046297788282019	-0.157979190082786	0.874473196692154	0.883401392188481	RAB7A, member RAS oncogene family [Source:HGNC Symbol;Acc:HGNC:9788]	protein_coding	45.18	128693669	128825942	2131	3	q21.3	RAB7A		132273
ENSG00000075790	4298.03669980362	0.709196815725201	0.0458073995041548	15.4821453171747	4.57943266904538e-54	1.61404113641615e-53	B cell receptor associated protein 29 [Source:HGNC Symbol;Acc:HGNC:24131]	protein_coding	37.26	107580246	107629170	2911	7	q22.3	BCAP29		48924
ENSG00000075826	254.737006896561	1.25876768684246	0.0628752832347841	20.0200718323934	3.68189976496474e-89	2.10670618780264e-88	SEC31 homolog B, COPII coat complex component [Source:HGNC Symbol;Acc:HGNC:23197]	protein_coding	46.28	100486646	100519864	2217	10	q24.31	SEC31B		33218
ENSG00000075856	2643.87344540393	0.207339361778028	0.0248146822131939	8.35551146682773	6.51498052199626e-17	1.19388581513759e-16	spliceosome associated factor 3, U4/U6 recycling protein [Source:HGNC Symbol;Acc:HGNC:16860]	protein_coding	42.57	108522214	108561400	4154	12	q23.3	SART3		39186
ENSG00000075884	1184.86723471571	2.35809940682263	0.0423635027013771	55.6634663437774	0	0	Rho GTPase activating protein 15 [Source:HGNC Symbol;Acc:HGNC:21030]	protein_coding	36.48	143091362	143768352	2968	2	q22.2	ARHGAP15		676990
ENSG00000075886	265.631725632414	4.10141925095386	0.190022275310533	21.5838866482961	2.54545548190801e-103	1.72176348915887e-102	tubulin alpha 3d [Source:HGNC Symbol;Acc:HGNC:24071]	protein_coding	52.01	131476119	131482934	1520	2	q21.1	TUBA3D		6815
ENSG00000075891	3274.57343807388	-0.263946065378379	0.118397175778381	-2.22932737747428	0.0257921303373693	0.0296492560912788	paired box 2 [Source:HGNC Symbol;Acc:HGNC:8616]	protein_coding	51.28	100735396	100829944	3805	10	q24.31	PAX2		94548
ENSG00000075914	929.126262550948	-1.11410574658615	0.0357705651905862	-31.145880436895	5.76721421301032e-213	1.11543009576303e-211	exosome component 7 [Source:HGNC Symbol;Acc:HGNC:28112]	protein_coding	46.87	44975241	45036066	1593	3	p21.31	EXOSC7		60825
ENSG00000075945	3077.92888465903	0.175430192976937	0.0521873355418607	3.36154722511596	0.000775071014992756	0.000960302157767996	kinesin associated protein 3 [Source:HGNC Symbol;Acc:HGNC:17060]	protein_coding	34.27	169921326	170085208	2954	1	q24.2	KIFAP3		163882
ENSG00000075975	1233.46387622308	-0.795606386459164	0.030229575795206	-26.3188075098737	1.16836591458331e-152	1.2871061572263e-151	makorin ring finger protein 2 [Source:HGNC Symbol;Acc:HGNC:7113]	protein_coding	45.49	12557057	12586208	2510	3	p25.2	MKRN2		29151
ENSG00000076003	1579.93406595082	0.526157189236492	0.0417457539083229	12.6038492535546	2.010860782501e-36	5.39253642664746e-36	minichromosome maintenance complex component 6 [Source:HGNC Symbol;Acc:HGNC:6949]	protein_coding	40.29	135839626	135876443	3753	2	q21.3	MCM6		36817
ENSG00000076043	3165.45948939454	-0.20702649476904	0.0375970564528218	-5.50645487443478	3.66131758228646e-08	5.31890782522492e-08	RNA exonuclease 2 [Source:HGNC Symbol;Acc:HGNC:17851]	protein_coding	39.48	114439435	114450279	848	11	q23.2	REXO2		10844
ENSG00000076053	1630.14296678128	-0.0160762204120955	0.0401596157889864	-0.400308122880607	0.688929585854808	0.706073415629759	RNA binding motif protein 7 [Source:HGNC Symbol;Acc:HGNC:9904]	protein_coding	38.27	114400030	114414203	4243	11	q23.2	RBM7		14173
ENSG00000076067	4856.92580200901	0.434975786532446	0.0418877606037818	10.3843170478102	2.92253461068478e-25	6.39223198916053e-25	RNA binding motif single stranded interacting protein 2 [Source:HGNC Symbol;Acc:HGNC:9909]	protein_coding	44.05	56521820	56596193	8488	12	q13.3	RBMS2		74373
ENSG00000076108	6740.74019491395	0.176500394954774	0.0294464603925677	5.99394265394706	2.0481362277805e-09	3.09451644024154e-09	bromodomain adjacent to zinc finger domain 2A [Source:HGNC Symbol;Acc:HGNC:962]	protein_coding	48.64	56595596	56636816	8831	12	q13.3	BAZ2A		41220
ENSG00000076201	2470.07160490416	-0.572757901579752	0.0318827062945831	-17.9645321287253	3.69379243257025e-72	1.69319688709936e-71	protein tyrosine phosphatase non-receptor type 23 [Source:HGNC Symbol;Acc:HGNC:14406]	protein_coding	51.52	47381011	47413435	5119	3	p21.31	PTPN23		32424
ENSG00000076242	1276.38179350266	-0.473770918047323	0.0325863163499254	-14.5389528831604	6.86344900082976e-48	2.20192144991033e-47	mutL homolog 1 [Source:HGNC Symbol;Acc:HGNC:7127]	protein_coding	41.9	36993350	37050846	1712	3	p22.2	MLH1		57496
ENSG00000076248	2556.60666294202	-0.510875163097889	0.0332990051573192	-15.3420548357012	4.00319694219747e-53	1.39159975966235e-52	uracil DNA glycosylase [Source:HGNC Symbol;Acc:HGNC:12572]	protein_coding	47.26	109097597	109110992	2048	12	q24.11	UNG		13395
ENSG00000076258	766.837289160594	-1.16762908088294	0.0738210496339403	-15.8170208453133	2.37466183260844e-56	8.70619917707571e-56	flavin containing dimethylaniline monoxygenase 4 [Source:HGNC Symbol;Acc:HGNC:3772]	protein_coding	40.13	171314183	171342084	537	1	q24.3	FMO4		27901
ENSG00000076321	937.134947030643	0.428260956862854	0.038091822560521	11.2428581274216	2.51118115917814e-29	5.94181053805535e-29	kelch like family member 20 [Source:HGNC Symbol;Acc:HGNC:25056]	protein_coding	38.33	173714941	173786692	450	1	q25.1	KLHL20		71751
ENSG00000076344	116.763727802946	0.129330933432835	0.138621881755621	0.932976322315656	0.350832193659357	0.371287680591559	regulator of G protein signaling 11 [Source:HGNC Symbol;Acc:HGNC:9993]	protein_coding	64.56	268301	275980	2399	16	p13.3	RGS11		7679
ENSG00000076351	885.799834600415	-0.369995955686346	0.0486195515540091	-7.61002403066872	2.74044964528222e-14	4.70823466320748e-14	solute carrier family 46 member 1 [Source:HGNC Symbol;Acc:HGNC:30521]	protein_coding	52.44	28394642	28407197	6492	17	q11.2	SLC46A1		12555
ENSG00000076356	4186.45548073466	0.957986616469829	0.0546249532867647	17.5375274270842	7.40812665245237e-69	3.24633192517809e-68	plexin A2 [Source:HGNC Symbol;Acc:HGNC:9100]	protein_coding	47.99	208022242	208244384	11508	1	q32.2	PLXNA2		222142
ENSG00000076382	958.175755839036	0.115220411038345	0.0944254188187504	1.2202266347318	0.222378972647099	0.239452129339381	sperm associated antigen 5 [Source:HGNC Symbol;Acc:HGNC:13452]	protein_coding	46.2	28577565	28599025	547	17	q11.2	SPAG5		21460
ENSG00000076513	5167.99886008736	0.842975906604396	0.0710580912362185	11.8631937888972	1.83826834631016e-32	4.60404081734449e-32	ankyrin repeat domain 13A [Source:HGNC Symbol;Acc:HGNC:21268]	protein_coding	44	109999186	110039763	1455	12	q24.11	ANKRD13A		40577
ENSG00000076554	3855.66904244295	-0.299345041051489	0.0673976757607833	-4.44147424480874	8.93446420515046e-06	1.19432861567655e-05	tumor protein D52 [Source:HGNC Symbol;Acc:HGNC:12005]	protein_coding	41.15	80034745	80231232	4041	8	q21.13	TPD52		196487
ENSG00000076555	2051.76825393729	-0.808281994208637	0.0504192793137568	-16.0312087996882	7.73631106178688e-58	2.89256035943815e-57	acetyl-CoA carboxylase beta [Source:HGNC Symbol;Acc:HGNC:85]	protein_coding	46.78	109116595	109268226	9360	12	q24.11	ACACB		151631
ENSG00000076604	2743.14810664521	-0.541388538480437	0.0413085144903326	-13.1059793643061	3.04308470415255e-39	8.58038844383726e-39	TNF receptor associated factor 4 [Source:HGNC Symbol;Acc:HGNC:12034]	protein_coding	59.58	28744005	28750956	543	17	q11.2	TRAF4		6951
ENSG00000076641	2246.2313926952	2.38886611299033	0.0796845337691218	29.9790436110455	1.84104965303083e-197	3.07986729069395e-196	phosphoprotein membrane anchor with glycosphingolipid microdomains 1 [Source:HGNC Symbol;Acc:HGNC:30043]	protein_coding	40.56	80967810	81112068	10744	8	q21.13	PAG1		144258
ENSG00000076650	658.830316307791	0.274972917920359	0.0341886731817867	8.0428075245355	8.78031851147432e-16	1.56672782588183e-15	G-patch domain containing 1 [Source:HGNC Symbol;Acc:HGNC:24658]	protein_coding	45.71	33080899	33130542	3191	19	q13.11	GPATCH1		49643
ENSG00000076662	272.845408983072	1.95571047522582	0.0621323193094892	31.4765406629064	1.81960322415936e-217	3.63629329044754e-216	intercellular adhesion molecule 3 [Source:HGNC Symbol;Acc:HGNC:5346]	protein_coding	55.88	10333776	10339661	1735	19	p13.2	ICAM3		5885
ENSG00000076685	1360.52045130307	-0.714031800589908	0.0369208002793715	-19.3395537254607	2.49626040883167e-83	1.32030044504927e-82	5'-nucleotidase, cytosolic II [Source:HGNC Symbol;Acc:HGNC:8022]	protein_coding	42.4	103087185	103277605	4688	10	q24.33	NT5C2		190420
ENSG00000076706	23065.6288505701	1.76160046961732	0.0510000888073866	34.5411255315731	1.9372207740023e-261	5.47652987800268e-260	melanoma cell adhesion molecule [Source:HGNC Symbol;Acc:HGNC:6934]	protein_coding	59.59	119308529	119321521	3327	11	q23.3	MCAM		12992
ENSG00000076716	2747.03352118619	-1.21476303139218	0.119340226374139	-10.1789905072228	2.46101101802117e-24	5.28238436368114e-24	glypican 4 [Source:HGNC Symbol;Acc:HGNC:4452]	protein_coding	41.25	133300103	133415489	4959	X	q26.2	GPC4		115386
ENSG00000076770	1491.65357002406	-0.915901665976045	0.114855119836908	-7.97440869224298	1.53112091111818e-15	2.71624565701483e-15	muscleblind like splicing regulator 3 [Source:HGNC Symbol;Acc:HGNC:20564]	protein_coding	36.96	132369317	132489968	8760	X	q26.2	MBNL3		120651
ENSG00000076826	1133.9951653286	-0.665274398699782	0.0589844884855598	-11.2788025425134	1.67003693395554e-29	3.96426116549102e-29	calmodulin regulated spectrin associated protein family member 3 [Source:HGNC Symbol;Acc:HGNC:29307]	protein_coding	58.7	7595863	7618304	4137	19	p13.2	CAMSAP3		22441
ENSG00000076864	3508.25547704869	-3.36417039590649	0.105761086705706	-31.8091511792775	4.83707409312635e-222	1.01936625076833e-220	RAP1 GTPase activating protein [Source:HGNC Symbol;Acc:HGNC:9858]	protein_coding	56.63	21596215	21669363	3334	1	p36.12	RAP1GAP		73148
ENSG00000076924	3977.72838839687	-0.231811486731224	0.0242762452567955	-9.54890199366124	1.31078112533711e-21	2.66041842662229e-21	XPA binding protein 2 [Source:HGNC Symbol;Acc:HGNC:14089]	protein_coding	60.81	7619525	7629545	2647	19	p13.2	XAB2		10020
ENSG00000076928	5231.82810067871	1.35782909682261	0.0310629355767281	43.7121949877744	0	0	Rho guanine nucleotide exchange factor 1 [Source:HGNC Symbol;Acc:HGNC:681]	protein_coding	58.24	41883173	41930150	3229	19	q13.2	ARHGEF1		46977
ENSG00000076944	3035.8902377578	0.149865831945436	0.0382581268716027	3.91722868316053	8.95727693886218e-05	0.000115384403339618	syntaxin binding protein 2 [Source:HGNC Symbol;Acc:HGNC:11445]	protein_coding	61.17	7636881	7647873	549	19	p13.2	STXBP2		10992
ENSG00000076984	2632.80470795537	0.0866627068051797	0.0265184135783845	3.26802003253391	0.0010830269965874	0.00133451887566434	mitogen-activated protein kinase kinase 7 [Source:HGNC Symbol;Acc:HGNC:6847]	protein_coding	63.14	7903843	7914478	3430	19	p13.2	MAP2K7		10635
ENSG00000077009	15.4233645440006	-2.45415598163622	0.216522026680161	-11.3344402842738	8.85966779321674e-30	2.11575907697613e-29	nicotinamide riboside kinase 2 [Source:HGNC Symbol;Acc:HGNC:17871]	protein_coding	57.79	3933103	3942416	1126	19	p13.3	NMRK2		9313
ENSG00000077044	2062.86466035974	2.39486838404738	0.0643878036824942	37.1944412929012	8.39284380879816e-303	3.13082014908891e-301	diacylglycerol kinase delta [Source:HGNC Symbol;Acc:HGNC:2851]	protein_coding	47.77	233354494	233472104	6308	2	q37.1	DGKD		117610
ENSG00000077063	1057.12087041542	0.286437303536688	0.136741440757337	2.0947366208098	0.0361944119290745	0.0411841190921458	cortactin binding protein 2 [Source:HGNC Symbol;Acc:HGNC:15679]	protein_coding	38.77	117710651	117874139	5904	7	q31.31	CTTNBP2		163488
ENSG00000077092	1240.29569506783	-0.50684555214341	0.060577880363209	-8.36684197440548	5.91829834556218e-17	1.08625978117224e-16	retinoic acid receptor beta [Source:HGNC Symbol;Acc:HGNC:9865]	protein_coding	40.14	25174332	25597932	1273	3	p24.2	RARB		423600
ENSG00000077097	8135.11847991314	-1.16927913205471	0.0370938534002986	-31.5221802231338	4.31518675883083e-218	8.7309894682728e-217	DNA topoisomerase II beta [Source:HGNC Symbol;Acc:HGNC:11990]	protein_coding	35.14	25597984	25664907	5814	3	p24.2	TOP2B		66923
ENSG00000077147	24160.594674232	-0.136029765563556	0.0358299767609611	-3.79653513232999	0.000146732576005895	0.000187217291307411	transmembrane 9 superfamily member 3 [Source:HGNC Symbol;Acc:HGNC:21529]	protein_coding	37.03	96518110	96587452	6100	10	q24.1	TM9SF3		69342
ENSG00000077150	4791.44742633944	0.778278067274161	0.0400662162248616	19.4247957657461	4.76276265215064e-84	2.53810671778156e-83	nuclear factor kappa B subunit 2 [Source:HGNC Symbol;Acc:HGNC:7795]	protein_coding	61.37	102394110	102402524	585	10	q24.32	NFKB2		8414
ENSG00000077152	207.999602143656	0.566368502971066	0.0475504758623192	11.9108903265441	1.03862285615694e-32	2.61217189814921e-32	ubiquitin conjugating enzyme E2 T [Source:HGNC Symbol;Acc:HGNC:25009]	protein_coding	40.71	202331657	202341980	878	1	q32.1	UBE2T		10323
ENSG00000077157	4652.19052030547	0.0330503716063313	0.0725053707285712	0.455833426878922	0.648509764956072	0.666668860053354	protein phosphatase 1 regulatory subunit 12B [Source:HGNC Symbol;Acc:HGNC:7619]	protein_coding	39.63	202348699	202592706	15431	1	q32.1	PPP1R12B		244007
ENSG00000077232	9793.12562067264	0.146393649289409	0.0444096164281706	3.29644029973081	0.000979184230412652	0.00120867355141534	DnaJ heat shock protein family (Hsp40) member C10 [Source:HGNC Symbol;Acc:HGNC:24637]	protein_coding	36.29	182716255	182794464	19989	2	q32.1	DNAJC10		78209
ENSG00000077235	4818.91627333518	-0.165140669856487	0.0336213598469783	-4.91177842324331	9.02540124818509e-07	1.25004426471748e-06	general transcription factor IIIC subunit 1 [Source:HGNC Symbol;Acc:HGNC:4664]	protein_coding	49.42	27459555	27549913	584	16	p12.1	GTF3C1		90358
ENSG00000077238	3993.21748431672	1.59367746403272	0.0435232261516502	36.6167126140831	1.55048897905296e-293	5.43407876092709e-292	interleukin 4 receptor [Source:HGNC Symbol;Acc:HGNC:6015]	protein_coding	49.92	27313668	27364778	529	16	p12.1	IL4R		51110
ENSG00000077254	3915.47607396507	-0.303580591274473	0.029578815623176	-10.2634464862281	1.02964850241455e-24	2.22715359219952e-24	ubiquitin specific peptidase 33 [Source:HGNC Symbol;Acc:HGNC:20059]	protein_coding	38.35	77695987	77759852	4327	1	p31.1	USP33		63865
ENSG00000077264	139.34063742046	0.97024534486065	0.13228129264526	7.33471321196239	2.2219677037707e-13	3.73674680579201e-13	p21 (RAC1) activated kinase 3 [Source:HGNC Symbol;Acc:HGNC:8592]	protein_coding	39.22	110944285	111227361	2477	X	q23	PAK3		283076
ENSG00000077274	810.930178439164	-1.84224455280159	0.281807180219372	-6.53725200105795	6.2659423297758e-11	9.869680274245e-11	calpain 6 [Source:HGNC Symbol;Acc:HGNC:1483]	protein_coding	41.36	111245099	111270483	3532	X	q23	CAPN6		25384
ENSG00000077279	11.4575803674893	0.869925224055469	0.145020938019777	5.99861810255863	1.99003758794432e-09	3.00729558014272e-09	doublecortin [Source:HGNC Symbol;Acc:HGNC:2714]	protein_coding	39.48	111293779	111412429	8918	X	q23	DCX		118650
ENSG00000077312	2611.56591543482	0.515756278849755	0.0236602170405742	21.7984593279639	2.39958556836783e-105	1.66188967212568e-104	small nuclear ribonucleoprotein polypeptide A [Source:HGNC Symbol;Acc:HGNC:11151]	protein_coding	50.77	40750637	40765389	695	19	q13.2	SNRPA		14752
ENSG00000077327	10.7648655132887	-1.0879738468635	0.204476544383529	-5.32077578943638	1.03325681685549e-07	1.47762918543351e-07	sperm associated antigen 6 [Source:HGNC Symbol;Acc:HGNC:11215]	protein_coding	38.39	22345445	22454224	2568	10	p12.2	SPAG6		108779
ENSG00000077348	1189.65182217379	0.961352203977174	0.0423785002730676	22.6849038494204	6.3144733647875e-114	4.77914922063465e-113	exosome component 5 [Source:HGNC Symbol;Acc:HGNC:24662]	protein_coding	52.36	41386374	41397359	998	19	q13.2	EXOSC5		10985
ENSG00000077380	8247.02451175978	-0.261455333964686	0.0397255200035656	-6.58154591661025	4.65581674263085e-11	7.35565556252272e-11	dynein cytoplasmic 1 intermediate chain 2 [Source:HGNC Symbol;Acc:HGNC:2964]	protein_coding	36.36	171687409	171750158	980	2	q31.1	DYNC1I2		62749
ENSG00000077420	2279.14296088754	3.85563036422191	0.101563639629596	37.9627037617344	0	0	amyloid beta precursor protein binding family B member 1 interacting protein [Source:HGNC Symbol;Acc:HGNC:17379]	protein_coding	41.53	26438341	26567803	2633	10	p12.1	APBB1IP		129462
ENSG00000077454	752.942676822131	-0.272107033562991	0.0325414368673022	-8.36186289722215	6.17355644733771e-17	1.13247004828113e-16	leucine rich repeats and calponin homology domain containing 4 [Source:HGNC Symbol;Acc:HGNC:6691]	protein_coding	60.34	100574011	100586129	774	7	q22.1	LRCH4		12118
ENSG00000077458	1103.61754014544	0.635257492989573	0.0341669661630661	18.5927392545691	3.67900021278764e-77	1.79338788361082e-76	family with sequence similarity 76 member B [Source:HGNC Symbol;Acc:HGNC:28492]	protein_coding	34.6	95768953	95790409	3823	11	q21	FAM76B		21456
ENSG00000077463	1264.28224713781	0.252357405747879	0.0234103135896133	10.7797533246135	4.2903474176788e-27	9.74107563266739e-27	sirtuin 6 [Source:HGNC Symbol;Acc:HGNC:14934]	protein_coding	57.86	4174109	4182566	1372	19	p13.3	SIRT6		8457
ENSG00000077498	6.82177536084533	1.46041786877008	0.182014078273336	8.0236533493685	1.02645705245213e-15	1.82895778962783e-15	tyrosinase [Source:HGNC Symbol;Acc:HGNC:12442]	protein_coding	35.29	89177875	89295759	2062	11	q14.3	TYR		117884
ENSG00000077514	774.250081252115	-0.19372223438421	0.0460990610817398	-4.20230325387136	2.64212856526871e-05	3.4729704518927e-05	DNA polymerase delta 3, accessory subunit [Source:HGNC Symbol;Acc:HGNC:20932]	protein_coding	41.72	74493851	74669117	513	11	q13.4	POLD3		175266
ENSG00000077522	56.9113216528991	1.34357101145832	0.199546614954746	6.73311853354673	1.66064665569489e-11	2.66172592670496e-11	actinin alpha 2 [Source:HGNC Symbol;Acc:HGNC:164]	protein_coding	42.49	236664141	236764631	583	1	q43	ACTN2		100490
ENSG00000077549	11903.42253908	0.46166995297439	0.0309093360423493	14.9362623752852	1.91414519602509e-50	6.38323758649799e-50	capping actin protein of muscle Z-line subunit beta [Source:HGNC Symbol;Acc:HGNC:1491]	protein_coding	49.21	19338775	19485539	1675	1	p36.13	CAPZB		146764
ENSG00000077585	2330.29590738224	0.389465276219067	0.0799110236002828	4.87373654687722	1.09507004877848e-06	1.51141461950569e-06	G protein-coupled receptor 137B [Source:HGNC Symbol;Acc:HGNC:11862]	protein_coding	43.63	236142505	236221865	1107	1	q42.3	GPR137B		79360
ENSG00000077616	97.2981689120083	-0.88878611769308	0.069619889794119	-12.7662672308361	2.52999377067719e-37	6.88136254052611e-37	N-acetylated alpha-linked acidic dipeptidase 2 [Source:HGNC Symbol;Acc:HGNC:14526]	protein_coding	34.98	90131515	90192894	730	11	q14.3	NAALAD2		61379
ENSG00000077684	4566.36813219552	-0.661251707472023	0.0517538334178166	-12.7768643171538	2.20793036504163e-37	6.01445123947129e-37	jade family PHD finger 1 [Source:HGNC Symbol;Acc:HGNC:30027]	protein_coding	44.2	128809700	128875224	3560	4	q28.2	JADE1		65524
ENSG00000077713	1478.37868694357	1.06023323568441	0.0498480301635585	21.26931058671	2.1846767669123e-100	1.42315334791995e-99	solute carrier family 25 member 43 [Source:HGNC Symbol;Acc:HGNC:30557]	protein_coding	45.23	119399336	119454478	2507	X	q24	SLC25A43		55142
ENSG00000077721	3742.46119953156	-0.0417532032580073	0.0262129570728193	-1.592845978499	0.111194747662486	0.122528668363382	ubiquitin conjugating enzyme E2 A [Source:HGNC Symbol;Acc:HGNC:12472]	protein_coding	40.03	119574536	119591083	718	X	q24	UBE2A		16547
ENSG00000077782	5262.78360294205	0.127232433595181	0.072685822702925	1.75044360597244	0.0800417971664554	0.089010296232187	fibroblast growth factor receptor 1 [Source:HGNC Symbol;Acc:HGNC:3688]	protein_coding	49.49	38400215	38468834	6216	8	p11.23	FGFR1		68619
ENSG00000077935	12.7156037180227	1.81052203274179	0.1574799884645	11.4968387437362	1.36835763123924e-30	3.30914147274504e-30	structural maintenance of chromosomes 1B [Source:HGNC Symbol;Acc:HGNC:11112]	protein_coding	39.89	45344063	45413619	4233	22	q13.31	SMC1B		69556
ENSG00000077942	1733.69924178653	-1.77573550644563	0.108565784823996	-16.3563088437523	3.92190471998691e-60	1.51525590217209e-59	fibulin 1 [Source:HGNC Symbol;Acc:HGNC:3600]	protein_coding	53.13	45502238	45601135	568	22	q13.31	FBLN1		98897
ENSG00000077943	2219.95653349624	-0.124385593171352	0.0869563615923999	-1.43043695588826	0.15259164793373	0.166393701432742	integrin subunit alpha 8 [Source:HGNC Symbol;Acc:HGNC:6144]	protein_coding	39.98	15513954	15719922	6547	10	p13	ITGA8		205968
ENSG00000077984	748.30622567384	2.62542547886976	0.0665787714638223	39.4333722468335	0	0	cystatin F [Source:HGNC Symbol;Acc:HGNC:2479]	protein_coding	56.39	24949269	24959928	891	20	p11.21	CST7		10659
ENSG00000078018	2438.39722964951	1.17616058226407	0.0991104154912494	11.8671743674398	1.75288470968295e-32	4.39494131397177e-32	microtubule associated protein 2 [Source:HGNC Symbol;Acc:HGNC:6839]	protein_coding	35.9	209424047	209734118	2241	2	q34	MAP2		310071
ENSG00000078043	1487.06622256526	0.428521446437146	0.0553520502984518	7.74174477958104	9.80616836125283e-15	1.70460304229298e-14	protein inhibitor of activated STAT 2 [Source:HGNC Symbol;Acc:HGNC:17311]	protein_coding	38.59	46803218	46920160	11243	18	q21.1	PIAS2		116942
ENSG00000078053	86.7765287602892	-2.61487304876107	0.120021236198109	-21.7867531746208	3.09856331147754e-105	2.14415295758406e-104	amphiphysin [Source:HGNC Symbol;Acc:HGNC:471]	protein_coding	39.13	38383704	38631420	3145	7	p14.1	AMPH		247716
ENSG00000078061	4047.29083820732	-0.49225282304352	0.0297421766082262	-16.5506657272478	1.58342002228005e-61	6.25770986398889e-61	A-Raf proto-oncogene, serine/threonine kinase [Source:HGNC Symbol;Acc:HGNC:646]	protein_coding	51.19	47561205	47571908	2378	X	p11.3	ARAF		10703
ENSG00000078070	1779.69365046604	-1.0522958002191	0.0653496059710764	-16.1025576907815	2.44773638196133e-58	9.20496367788795e-58	methylcrotonoyl-CoA carboxylase 1 [Source:HGNC Symbol;Acc:HGNC:6936]	protein_coding	41.62	183015218	183116075	2454	3	q27.1	MCCC1		100857
ENSG00000078081	213.008694336971	1.57254582923912	0.113871816753449	13.8097895868644	2.22480476453255e-43	6.69545751373696e-43	lysosomal associated membrane protein 3 [Source:HGNC Symbol;Acc:HGNC:14582]	protein_coding	44.17	183122215	183163839	3196	3	q27.1	LAMP3		41624
ENSG00000078098	260.599750234667	2.03311464775156	0.0753684676468025	26.9756664986118	2.85258972430859e-160	3.36402423374676e-159	fibroblast activation protein alpha [Source:HGNC Symbol;Acc:HGNC:3590]	protein_coding	36.7	162170684	162245151	697	2	q24.2	FAP		74467
ENSG00000078114	4945.23898271484	-1.87327414591013	0.108987411133876	-17.1879864511056	3.26682390682689e-66	1.37941065667655e-65	nebulette [Source:HGNC Symbol;Acc:HGNC:16932]	protein_coding	39.95	20779973	21293011	6618	10	p12.31	NEBL		513038
ENSG00000078124	1486.79011526766	0.584380499309745	0.0535197737068387	10.9189643160818	9.35565224820259e-28	2.15461494509769e-27	alkaline ceramidase 3 [Source:HGNC Symbol;Acc:HGNC:16066]	protein_coding	38.74	76860859	77026797	4495	11	q13.5	ACER3		165938
ENSG00000078140	4159.19360944992	-0.153608376603319	0.0290255313469837	-5.29218138221205	1.20865925795164e-07	1.72360609708949e-07	ubiquitin conjugating enzyme E2 K [Source:HGNC Symbol;Acc:HGNC:4914]	protein_coding	41.99	39698109	39782792	5153	4	p14	UBE2K		84683
ENSG00000078142	2666.87930033277	0.0747309657549659	0.0391806108156465	1.90734560281849	0.0564758485281612	0.0634341796958864	phosphatidylinositol 3-kinase catalytic subunit type 3 [Source:HGNC Symbol;Acc:HGNC:8974]	protein_coding	35.33	41955234	42087830	9415	18	q12.3	PIK3C3		132596
ENSG00000078177	530.145966670064	0.00738719135950689	0.0478987089696893	0.154225270751693	0.877432117383311	0.886114698081839	NEDD4 binding protein 2 [Source:HGNC Symbol;Acc:HGNC:29851]	protein_coding	40.51	40056850	40158252	9720	4	p14	N4BP2		101402
ENSG00000078237	409.183386309217	0.165287384019906	0.0519432574713683	3.18207582785917	0.00146223529501497	0.00179076921752513	TP53 induced glycolysis regulatory phosphatase [Source:HGNC Symbol;Acc:HGNC:1185]	protein_coding	41.85	4307763	4360028	3633	12	p13.32	TIGAR		52265
ENSG00000078246	2064.77192945819	0.560175499300302	0.0363961342155621	15.3910713699035	1.87895214882392e-53	6.55975828721294e-53	TUB like protein 3 [Source:HGNC Symbol;Acc:HGNC:12425]	protein_coding	44.99	2877223	2941138	978	12	p13.33	TULP3		63915
ENSG00000078269	843.50039149563	-0.266667505612769	0.0488184932659148	-5.46242802210689	4.69665987019776e-08	6.79439241452252e-08	synaptojanin 2 [Source:HGNC Symbol;Acc:HGNC:11504]	protein_coding	49.67	157981863	158099176	7402	6	q25.3	SYNJ2		117313
ENSG00000078295	226.44621741075	2.61594745673269	0.204923901908797	12.7654579693536	2.55642653592027e-37	6.95092717801244e-37	adenylate cyclase 2 [Source:HGNC Symbol;Acc:HGNC:233]	protein_coding	40.93	7396138	7830081	6645	5	p15.31	ADCY2		433943
ENSG00000078304	4423.5748906683	-0.208403156303743	0.0261051943197774	-7.98320647419414	1.42580110092315e-15	2.53217406858706e-15	protein phosphatase 2 regulatory subunit B'gamma [Source:HGNC Symbol;Acc:HGNC:9311]	protein_coding	44.63	101761798	101927989	3363	14	q32.31	PPP2R5C		166191
ENSG00000078328	11.2796824201283	-1.63732969145728	0.188522568445958	-8.68505932713645	3.78544760999648e-18	7.1260392537602e-18	RNA binding fox-1 homolog 1 [Source:HGNC Symbol;Acc:HGNC:18222]	protein_coding	42.38	5239802	7713340	829	16	p13.3	RBFOX1		2473538
ENSG00000078369	29689.5188328638	0.358453118587641	0.0409175297059779	8.76038023711075	1.94592848360024e-18	3.6862691458535e-18	G protein subunit beta 1 [Source:HGNC Symbol;Acc:HGNC:4396]	protein_coding	46.7	1785285	1891117	3145	1	p36.33	GNB1		105832
ENSG00000078399	1003.91163979233	-0.860563128121604	0.128832041191372	-6.67972905003727	2.39384421754173e-11	3.81468232525284e-11	homeobox A9 [Source:HGNC Symbol;Acc:HGNC:5109]	protein_coding	55.25	27162438	27175180	2064	7	p15.2	HOXA9		12742
ENSG00000078401	2957.85429028031	1.11412089281859	0.0837059726173376	13.3099330666858	2.02663214571689e-40	5.83605320826052e-40	endothelin 1 [Source:HGNC Symbol;Acc:HGNC:3176]	protein_coding	42.83	12290361	12297194	2035	6	p24.1	EDN1		6833
ENSG00000078403	1942.31154683128	0.278554897900155	0.0325847575556821	8.54862576234148	1.24562688400016e-17	2.31957625047862e-17	MLLT10 histone lysine methyltransferase DOT1L cofactor [Source:HGNC Symbol;Acc:HGNC:16063]	protein_coding	39.77	21524646	21743630	573	10	p12.31	MLLT10		218984
ENSG00000078487	248.024666438804	-0.0705143289606451	0.0642124060086523	-1.09814182871677	0.272142562729002	0.290970373947652	zinc finger CW-type and PWWP domain containing 1 [Source:HGNC Symbol;Acc:HGNC:23486]	protein_coding	44.82	100400826	100428992	666	7	q22.1	ZCWPW1		28166
ENSG00000078549	21.2127445757854	1.74236501150619	0.182782052863171	9.53247315156542	1.53580051746622e-21	3.11012542080673e-21	ADCYAP receptor type I [Source:HGNC Symbol;Acc:HGNC:242]	protein_coding	51.96	31052308	31111479	6639	7	p14.3	ADCYAP1R1		59171
ENSG00000078579	17.4054339155356	1.54147649571489	0.155457082314396	9.91576885894087	3.55508626179165e-23	7.44366255097975e-23	fibroblast growth factor 20 [Source:HGNC Symbol;Acc:HGNC:3677]	protein_coding	39.47	16992181	17002345	1840	8	p22	FGF20		10164
ENSG00000078589	78.3261623890032	1.90992351599909	0.0788672727489844	24.2169337093463	1.47549929198386e-129	1.3250097958507e-128	P2Y receptor family member 10 [Source:HGNC Symbol;Acc:HGNC:19906]	protein_coding	38.13	78945332	78963727	439	X	q21.1	P2RY10		18395
ENSG00000078596	2838.54161163107	-0.23012868340356	0.0899048649067444	-2.55969110951077	0.0104765235508772	0.0123127795799294	integral membrane protein 2A [Source:HGNC Symbol;Acc:HGNC:6173]	protein_coding	36.96	79360384	79367667	1616	X	q21.1	ITM2A		7283
ENSG00000078618	7490.43586320255	0.656620423487664	0.035726303618142	18.3791872371098	1.92836249430724e-75	9.22509970375104e-75	nardilysin convertase [Source:HGNC Symbol;Acc:HGNC:7995]	protein_coding	39.35	51789191	51878937	1660	1	p32.3	NRDC		89746
ENSG00000078668	5324.57879469438	-0.319359527716592	0.036343328917621	-8.78729431859366	1.53205027147151e-18	2.91005264604568e-18	voltage dependent anion channel 3 [Source:HGNC Symbol;Acc:HGNC:12674]	protein_coding	40.44	42391624	42405937	719	8	p11.21	VDAC3		14313
ENSG00000078674	9539.12158236503	-0.14473261390853	0.0519578263950208	-2.7855786885342	0.00534322695036235	0.00637533409731837	pericentriolar material 1 [Source:HGNC Symbol;Acc:HGNC:8727]	protein_coding	36.57	17922840	18027975	6820	8	p22	PCM1		105135
ENSG00000078687	659.19252536456	0.140017821408636	0.0469092361138256	2.98486679827575	0.0028370183476945	0.00343093581219545	trinucleotide repeat containing adaptor 6C [Source:HGNC Symbol;Acc:HGNC:29318]	protein_coding	42.22	77959240	78108835	7093	17	q25.3	TNRC6C		149595
ENSG00000078699	1182.08721664091	0.156086819963429	0.0388136091932133	4.02144565290057	5.78420542553524e-05	7.51483598400003e-05	CBFA2/RUNX1 partner transcriptional co-repressor 2 [Source:HGNC Symbol;Acc:HGNC:1536]	protein_coding	42.36	33490075	33650036	712	20	q11.21	CBFA2T2		159961
ENSG00000078725	271.92278373773	0.46537778536106	0.216805556754815	2.14652148370604	0.0318313966229083	0.0363496180858503	BMP/retinoic acid inducible neural specific 1 [Source:HGNC Symbol;Acc:HGNC:2687]	protein_coding	40.76	119153458	119369435	572	9	q33.1	BRINP1		215977
ENSG00000078747	3129.68637080261	-0.250143182644309	0.0277145892068057	-9.0256861026424	1.78572818466565e-19	3.46614967135999e-19	itchy E3 ubiquitin protein ligase [Source:HGNC Symbol;Acc:HGNC:13890]	protein_coding	41.77	34363241	34540748	703	20	q11.22	ITCH		177507
ENSG00000078795	9.2811105164097	-0.325312526375415	0.0641793025753194	-5.06880743980718	4.00315965516391e-07	5.61494266784897e-07	polycystin 2 like 2, transient receptor potential cation channel [Source:HGNC Symbol;Acc:HGNC:9012]	protein_coding	39.33	137887968	137942747	1927	5	q31.2	PKD2L2		54779
ENSG00000078804	6336.44589507307	-0.41214149402834	0.0428020141112984	-9.62902103056752	6.03012153805461e-22	1.23253284038307e-21	tumor protein p53 inducible nuclear protein 2 [Source:HGNC Symbol;Acc:HGNC:16104]	protein_coding	55.18	34704339	34713439	4127	20	q11.22	TP53INP2		9100
ENSG00000078808	11919.4843100657	0.122764406446694	0.0314479881043772	3.90372846870948	9.47220482566422e-05	0.000121920732692991	stromal cell derived factor 4 [Source:HGNC Symbol;Acc:HGNC:24188]	protein_coding	61.39	1216909	1232067	1933	1	p36.33	SDF4		15158
ENSG00000078814	118.011451823546	0.974128963996658	0.0732879607272848	13.2918006495164	2.58286822901336e-40	7.42597497381287e-40	myosin heavy chain 7B [Source:HGNC Symbol;Acc:HGNC:15906]	protein_coding	53.87	34955810	35002437	1725	20	q11.22	MYH7B		46627
ENSG00000078900	48.696084028524	2.80605232527667	0.138255450294195	20.2961425340241	1.39083928428438e-91	8.16244089189246e-91	tumor protein p73 [Source:HGNC Symbol;Acc:HGNC:12003]	protein_coding	59.52	3652516	3736201	5192	1	p36.32	TP73		83685
ENSG00000078902	4809.56225575833	-0.536331318968363	0.0325121333559922	-16.4963434757047	3.89792740168319e-61	1.52966548844288e-60	toll interacting protein [Source:HGNC Symbol;Acc:HGNC:16476]	protein_coding	57.49	1274371	1309654	3627	11	p15.5	TOLLIP		35283
ENSG00000078967	1331.53548041624	-0.233350773042134	0.0359848291520189	-6.48469865054347	8.89093098890657e-11	1.39246344133758e-10	ubiquitin conjugating enzyme E2 D4 (putative) [Source:HGNC Symbol;Acc:HGNC:21647]	protein_coding	45.79	43926436	43956136	849	7	p13	UBE2D4		29700
ENSG00000079101	52.3556551595753	-3.71359276743245	0.103325425172639	-35.940745089872	7.0608602021129e-283	2.3624036804059e-281	clusterin like 1 [Source:HGNC Symbol;Acc:HGNC:2096]	protein_coding	41.51	596988	650334	574	18	p11.32	CLUL1		53346
ENSG00000079102	150.401893657284	0.00336652248174367	0.0772216240945554	0.0435955928305972	0.965226764771218	0.967671735570404	RUNX1 partner transcriptional co-repressor 1 [Source:HGNC Symbol;Acc:HGNC:1535]	protein_coding	38.11	91954967	92103286	7537	8	q21.3	RUNX1T1		148319
ENSG00000079112	26.6737111190888	-0.26858555889563	0.176643579176687	-1.52049432052652	0.128386785086281	0.140813272159181	cadherin 17 [Source:HGNC Symbol;Acc:HGNC:1756]	protein_coding	40.61	94127162	94217303	3670	8	q22.1	CDH17		90141
ENSG00000079134	1133.2636911805	0.934450787583625	0.0374854599223348	24.9283532740345	3.66694643388283e-137	3.52509121934933e-136	THO complex 1 [Source:HGNC Symbol;Acc:HGNC:19070]	protein_coding	37.31	214520	268050	2277	18	p11.32	THOC1		53530
ENSG00000079150	658.695202844277	0.379458106109938	0.0456158386165078	8.31856034260471	8.90381664982731e-17	1.62613655348056e-16	FKBP prolyl isomerase 7 [Source:HGNC Symbol;Acc:HGNC:3723]	protein_coding	37.58	178463664	178478600	2876	2	q31.2	FKBP7		14936
ENSG00000079156	131.2564831786	-0.518791061587277	0.0995596557454857	-5.210856322299	1.87970985637123e-07	2.66463281552686e-07	oxysterol binding protein like 6 [Source:HGNC Symbol;Acc:HGNC:16388]	protein_coding	39.34	178194481	178402893	3637	2	q31.2	OSBPL6		208412
ENSG00000079215	809.047058550394	3.06235225792221	0.0888921742087859	34.4501896278236	4.47360604144961e-260	1.24945275791055e-258	solute carrier family 1 member 3 [Source:HGNC Symbol;Acc:HGNC:10941]	protein_coding	40.39	36596588	36688334	3877	5	p13.2	SLC1A3		91746
ENSG00000079246	20344.1218001179	0.156911768431085	0.0395435649059889	3.96807340977296	7.2456016617602e-05	9.36996957008151e-05	X-ray repair cross complementing 5 [Source:HGNC Symbol;Acc:HGNC:12833]	protein_coding	39.46	216107464	216206303	3761	2	q35	XRCC5		98839
ENSG00000079257	1472.22952652843	0.856102212043172	0.0542240399824973	15.7882410148618	3.74888695273966e-56	1.36919173040978e-55	latexin [Source:HGNC Symbol;Acc:HGNC:13347]	protein_coding	36.91	158645822	158672648	749	3	q25.32	LXN		26826
ENSG00000079263	102.621775202073	2.08538998773224	0.0635139151245281	32.8335921922547	1.95330901052145e-236	4.53452722657104e-235	SP140 nuclear body protein [Source:HGNC Symbol;Acc:HGNC:17133]	protein_coding	41.29	230203110	230313215	580	2	q37.1	SP140		110105
ENSG00000079277	1423.19865013319	0.700608140749949	0.0298278539689086	23.4883857712404	5.36097800754999e-122	4.40691945939786e-121	MAPK interacting serine/threonine kinase 1 [Source:HGNC Symbol;Acc:HGNC:7110]	protein_coding	48.24	46557407	46616843	2661	1	p33	MKNK1		59436
ENSG00000079308	66465.0996729983	-0.352474779086142	0.0709575638357816	-4.96740248723703	6.78556595302291e-07	9.44496300563585e-07	tensin 1 [Source:HGNC Symbol;Acc:HGNC:11973]	protein_coding	52.84	217799588	218033982	10680	2	q35	TNS1		234394
ENSG00000079313	1557.61081161059	0.723137354958624	0.0325291035193113	22.230472921866	1.74288756085671e-109	1.25307206247328e-108	RNA exonuclease 1 homolog [Source:HGNC Symbol;Acc:HGNC:24616]	protein_coding	60.94	1815248	1848483	4609	19	p13.3	REXO1		33235
ENSG00000079332	7455.84289783229	-0.112545022364948	0.0299377123888519	-3.75930601854727	0.000170385326347313	0.000216748407858094	secretion associated Ras related GTPase 1A [Source:HGNC Symbol;Acc:HGNC:10534]	protein_coding	40.56	70147289	70170523	5902	10	q22.1	SAR1A		23234
ENSG00000079335	298.670654755352	-0.735927859699742	0.0535494172517182	-13.7429667299718	5.61278393118071e-43	1.67763206578135e-42	cell division cycle 14A [Source:HGNC Symbol;Acc:HGNC:1718]	protein_coding	38.39	100345001	100520277	2163	1	p21.2	CDC14A		175276
ENSG00000079337	1646.27451439633	-2.2224992343103	0.0761066355690718	-29.2024370502258	1.80585618563162e-187	2.73865685273311e-186	Rap guanine nucleotide exchange factor 3 [Source:HGNC Symbol;Acc:HGNC:16629]	protein_coding	54.34	47734363	47771040	6300	12	q13.11	RAPGEF3		36677
ENSG00000079385	1286.33690268165	-1.29448500425033	0.100502827156121	-12.8800854750033	5.82709911792531e-38	1.60455349374807e-37	CEA cell adhesion molecule 1 [Source:HGNC Symbol;Acc:HGNC:1814]	protein_coding	47.52	42507304	42561234	3170	19	q13.2	CEACAM1		53930
ENSG00000079387	853.509624633574	0.36265775472684	0.0315643075520658	11.4894886931586	1.4899115049752e-30	3.59987998678269e-30	SUMO specific peptidase 1 [Source:HGNC Symbol;Acc:HGNC:17927]	protein_coding	38.55	48042897	48106079	4456	12	q13.11	SENP1		63182
ENSG00000079432	5671.53679519658	0.285129714995191	0.0343279248375032	8.30605742540218	9.89343683437623e-17	1.80545208627332e-16	capicua transcriptional repressor [Source:HGNC Symbol;Acc:HGNC:14214]	protein_coding	61.52	42268537	42295797	8218	19	q13.2	CIC		27260
ENSG00000079435	312.387095185333	-0.806484944916198	0.0753982228044311	-10.6963389178027	1.05879267893061e-26	2.38526014174746e-26	lipase E, hormone sensitive type [Source:HGNC Symbol;Acc:HGNC:6621]	protein_coding	54.96	42401514	42427388	3768	19	q13.2	LIPE		25874
ENSG00000079459	3268.88699466867	-1.13914127011682	0.0422943790791126	-26.9336326698646	8.87101788880254e-160	1.03935023308014e-158	farnesyl-diphosphate farnesyltransferase 1 [Source:HGNC Symbol;Acc:HGNC:3629]	protein_coding	44.37	11795573	11839304	2289	8	p23.1	FDFT1		43731
ENSG00000079462	938.212706276924	-0.190227186519167	0.0352501050694687	-5.39649984430624	6.79534707290966e-08	9.78161065839662e-08	platelet activating factor acetylhydrolase 1b catalytic subunit 3 [Source:HGNC Symbol;Acc:HGNC:8576]	protein_coding	53.73	42297033	42303546	1054	19	q13.2	PAFAH1B3		6513
ENSG00000079482	711.093881761423	-1.30813722825431	0.0379284865406445	-34.4895709680504	1.14979555679693e-260	3.2224063039972e-259	oligophrenin 1 [Source:HGNC Symbol;Acc:HGNC:8148]	protein_coding	39.48	67949349	68433913	2140	X	q12	OPHN1		484564
ENSG00000079557	111.915648083104	-3.48351525896687	0.191116296651791	-18.2272015521196	3.13981730249445e-74	1.47338968674313e-73	afamin [Source:HGNC Symbol;Acc:HGNC:316]	protein_coding	36.25	73481745	73504001	1997	4	q13.3	AFM		22256
ENSG00000079616	1589.99622979003	0.0333959220680611	0.0317938793288498	1.05038840094475	0.293539576282968	0.31271446325786	kinesin family member 22 [Source:HGNC Symbol;Acc:HGNC:6391]	protein_coding	50.18	29790719	29805384	2505	16	p11.2	KIF22		14665
ENSG00000079689	729.737739371965	3.18395141233903	0.172901661321676	18.4148109856239	9.99376206688904e-76	4.80215508023123e-75	secretagogin, EF-hand calcium binding protein [Source:HGNC Symbol;Acc:HGNC:16941]	protein_coding	39.57	25652201	25701783	1468	6	p22.2	SCGN		49582
ENSG00000079691	1809.65140555568	-1.25522414781567	0.0527056811298221	-23.8157276579704	2.29515818530547e-125	1.95915475396906e-124	capping protein regulator and myosin 1 linker 1 [Source:HGNC Symbol;Acc:HGNC:21581]	protein_coding	39.54	25279078	25620530	1290	6	p22.2	CARMIL1		341452
ENSG00000079739	6882.18871995389	0.544139126492212	0.0601253995990426	9.05007085393037	1.42875601126488e-19	2.78124085830077e-19	phosphoglucomutase 1 [Source:HGNC Symbol;Acc:HGNC:8905]	protein_coding	42.35	63593411	63660245	2337	1	p31.3	PGM1		66834
ENSG00000079785	5789.50473640127	-0.39211430589656	0.0238790975961255	-16.4208175923776	1.35725502783156e-60	5.2790453826996e-60	DEAD-box helicase 1 [Source:HGNC Symbol;Acc:HGNC:2734]	protein_coding	39.55	15591178	15634346	2807	2	p24.3	DDX1		43168
ENSG00000079805	13759.3805225683	0.325689021952241	0.0485914459436424	6.7025999253034	2.04743470430214e-11	3.27101732270462e-11	dynamin 2 [Source:HGNC Symbol;Acc:HGNC:2974]	protein_coding	53.08	10718055	10833488	2195	19	p13.2	DNM2		115433
ENSG00000079819	6027.08631798128	0.973922029485392	0.0516275934472629	18.8643700869041	2.23923895940839e-79	1.12565460329368e-78	erythrocyte membrane protein band 4.1 like 2 [Source:HGNC Symbol;Acc:HGNC:3379]	protein_coding	38.6	130839347	131063322	2994	6	q23.2	EPB41L2		223975
ENSG00000079841	20.3470130309449	0.409515621241697	0.20918357509143	1.95768535394189	0.050266944866712	0.0566721124402234	regulating synaptic membrane exocytosis 1 [Source:HGNC Symbol;Acc:HGNC:17282]	protein_coding	35.57	71886703	72403143	6674	6	q13	RIMS1		516440
ENSG00000079931	783.309584987347	-2.60872863038844	0.124952648445165	-20.8777377898738	8.53376327102198e-97	5.289433789109e-96	monooxygenase DBH like 1 [Source:HGNC Symbol;Acc:HGNC:21063]	protein_coding	37.05	132296055	132401475	2989	6	q23.2	MOXD1		105420
ENSG00000079950	8998.02372284572	0.16492796930564	0.04520876318353	3.64814159228592	0.000264144061295174	0.000333509623610084	syntaxin 7 [Source:HGNC Symbol;Acc:HGNC:11442]	protein_coding	37.41	132445867	132513198	15845	6	q23.2	STX7		67331
ENSG00000079974	1074.92237378856	0.104183825649954	0.0338737229946316	3.07565323322935	0.00210041969184121	0.00255402850052509	RAB, member of RAS oncogene family like 2B [Source:HGNC Symbol;Acc:HGNC:9800]	protein_coding	50.06	50767501	50783662	1126	22	q13.33	RABL2B		16161
ENSG00000079999	4408.36051829705	0.114360908540183	0.0297835153227241	3.83973843587658	0.000123165460880759	0.000157718271284097	kelch like ECH associated protein 1 [Source:HGNC Symbol;Acc:HGNC:23177]	protein_coding	54.06	10486125	10503558	1044	19	p13.2	KEAP1		17433
ENSG00000080007	86.3165975560731	0.453015049837591	0.253665804910412	1.78587354333228	0.0741197355657753	0.0826058344111151	DEAD-box helicase 43 [Source:HGNC Symbol;Acc:HGNC:18677]	protein_coding	40.78	73394828	73417566	2430	6	q13	DDX43		22738
ENSG00000080031	47.5477473237438	1.52929557064085	0.153143686853894	9.98601772007661	1.75490847970938e-23	3.70118272683183e-23	protein tyrosine phosphatase receptor type H [Source:HGNC Symbol;Acc:HGNC:9672]	protein_coding	52.64	55181247	55209506	3923	19	q13.42	PTPRH		28259
ENSG00000080166	41.6836526821098	0.250884010262745	0.131642845072053	1.90579298195376	0.0566770698369561	0.0636513815658029	dopachrome tautomerase [Source:HGNC Symbol;Acc:HGNC:2709]	protein_coding	39.87	94436811	94479682	5074	13	q32.1	DCT		42871
ENSG00000080189	3199.14285384534	0.306858551051474	0.0291738858323682	10.5182611879223	7.11749479692661e-26	1.57608608173756e-25	solute carrier family 35 member C2 [Source:HGNC Symbol;Acc:HGNC:17117]	protein_coding	53.97	46345980	46364458	5740	20	q13.12	SLC35C2		18478
ENSG00000080200	787.295694815077	-1.2742422526658	0.055952726843537	-22.773550540781	8.38692121030048e-115	6.39842832531951e-114	crystallin beta-gamma domain containing 3 [Source:HGNC Symbol;Acc:HGNC:34427]	protein_coding	37.12	97822011	97944984	10779	3	q11.2	CRYBG3		122973
ENSG00000080224	180.867480676015	2.02310567674409	0.218406285003056	9.26303781375056	1.9869697030558e-20	3.93585905413653e-20	EPH receptor A6 [Source:HGNC Symbol;Acc:HGNC:19296]	protein_coding	35.41	96814581	97752460	2058	3	q11.2	EPHA6		937879
ENSG00000080293	293.46614331531	-0.937311466839469	0.113369838782247	-8.2677322020347	1.3653114676252e-16	2.48624275447807e-16	secretin receptor [Source:HGNC Symbol;Acc:HGNC:10608]	protein_coding	46.84	119439843	119525301	1854	2	q14.2	SCTR		85458
ENSG00000080298	1108.05940404651	0.302233208969006	0.0406543023121376	7.43422446776986	1.05183226527826e-13	1.78238117885029e-13	regulatory factor X3 [Source:HGNC Symbol;Acc:HGNC:9984]	protein_coding	35	3218297	3526004	9307	9	p24.2	RFX3		307707
ENSG00000080345	3509.08052306115	0.39568763922977	0.0338246598414884	11.6982001026491	1.30185510515289e-31	3.20661851720034e-31	replication timing regulatory factor 1 [Source:HGNC Symbol;Acc:HGNC:23207]	protein_coding	38.04	151409883	151508013	8053	2	q23.3	RIF1		98130
ENSG00000080371	9594.18566969156	0.132782563966026	0.03920967359554	3.38647460664221	0.000707968281648194	0.000879243938948817	RAB21, member RAS oncogene family [Source:HGNC Symbol;Acc:HGNC:18263]	protein_coding	37.14	71754863	71800286	15558	12	q21.1	RAB21		45423
ENSG00000080493	15383.4263045461	-0.229257469628615	0.110411813085316	-2.07638533615481	0.0378583263816021	0.043038185665844	solute carrier family 4 member 4 [Source:HGNC Symbol;Acc:HGNC:11030]	protein_coding	37.95	71062667	71572087	4270	4	q13.3	SLC4A4		509420
ENSG00000080503	8781.18170017008	-1.03034726736968	0.0456815026212693	-22.5550213597822	1.19881187116332e-112	8.95631686619115e-112	SWI/SNF related, matrix associated, actin dependent regulator of chromatin, subfamily a, member 2 [Source:HGNC Symbol;Acc:HGNC:11098]	protein_coding	40.37	1980290	2193624	162	9	p24.3	SMARCA2		213334
ENSG00000080511	14.2396677670288	-4.32437909027634	0.182744730402092	-23.6634954165925	8.57234218071341e-124	7.18509279785312e-123	retinol dehydrogenase 8 [Source:HGNC Symbol;Acc:HGNC:14423]	protein_coding	50.99	10013249	10022279	1714	19	p13.2	RDH8		9030
ENSG00000080546	1332.29081712918	0.40933747034159	0.0673416527360995	6.07851832721888	1.21298120879711e-09	1.8421194267806e-09	sestrin 1 [Source:HGNC Symbol;Acc:HGNC:21595]	protein_coding	37.66	108986437	109094819	3509	6	q21	SESN1		108382
ENSG00000080561	334.625160029784	-0.308229475883147	0.0534954617904451	-5.76178736601169	8.32278103296768e-09	1.23201758640728e-08	midline 2 [Source:HGNC Symbol;Acc:HGNC:7096]	protein_coding	39.96	107825755	107931637	758	X	q22.3	MID2		105882
ENSG00000080573	1626.35723481787	3.35259652926483	0.0888057949434156	37.7520017854804	0	0	collagen type V alpha 3 chain [Source:HGNC Symbol;Acc:HGNC:14864]	protein_coding	52.35	9959561	10010504	6207	19	p13.2	COL5A3		50943
ENSG00000080603	7099.47882540978	-0.0374388935413549	0.0366814208645221	-1.02065003642118	0.307420274137179	0.326943818876917	Snf2 related CREBBP activator protein [Source:HGNC Symbol;Acc:HGNC:16974]	protein_coding	49.63	30698209	30741409	836	16	p11.2	SRCAP		43200
ENSG00000080608	1026.79379550598	0.543834734672603	0.0587238824386232	9.26087840396122	2.02757213292201e-20	4.01530546752813e-20	pumilio RNA binding family member 3 [Source:HGNC Symbol;Acc:HGNC:29676]	protein_coding	39.59	2720469	2844095	340	9	p24.2	PUM3		123626
ENSG00000080618	4.40154155789775	0.716439937723424	0.152301491708338	4.70409008925158	2.55000638087445e-06	3.47051526817492e-06	carboxypeptidase B2 [Source:HGNC Symbol;Acc:HGNC:2300]	protein_coding	39	46053186	46105033	1724	13	q14.13	CPB2		51847
ENSG00000080709	81.6647876802597	-0.0904942478484597	0.093902466359821	-0.963704696548636	0.335193999028128	0.355433119141962	potassium calcium-activated channel subfamily N member 2 [Source:HGNC Symbol;Acc:HGNC:6291]	protein_coding	37.71	114055926	114496500	2244	5	q22.3	KCNN2		440574
ENSG00000080802	1534.71439618451	0.240539332233189	0.035990403137614	6.68342978303009	2.3341372494842e-11	3.72099863909815e-11	CCR4-NOT transcription complex subunit 4 [Source:HGNC Symbol;Acc:HGNC:7880]	protein_coding	37.19	135361795	135510127	3507	7	q33	CNOT4		148332
ENSG00000080815	4253.49559824215	-0.301580157674541	0.0336485279285432	-8.96265531481745	3.16952108571816e-19	6.11337437988216e-19	presenilin 1 [Source:HGNC Symbol;Acc:HGNC:9508]	protein_coding	42.73	73136418	73223691	571	14	q24.2	PSEN1		87273
ENSG00000080819	1086.24744463074	0.686604383852252	0.0490862704787016	13.9877072989313	1.85289412694847e-44	5.66872417005897e-44	coproporphyrinogen oxidase [Source:HGNC Symbol;Acc:HGNC:2321]	protein_coding	40.35	98579446	98593648	2709	3	q11.2	CPOX		14202
ENSG00000080822	3535.83624145754	0.843487658880681	0.0376762215116225	22.3877985912276	5.17526052929124e-111	3.79651684488286e-110	claudin domain containing 1 [Source:HGNC Symbol;Acc:HGNC:1322]	protein_coding	38.91	98497912	98523066	560	3	q11.2	CLDND1		25154
ENSG00000080823	477.287591938668	0.354384864515952	0.0487668432899144	7.26692237201344	3.67770003645336e-13	6.15427848731863e-13	MOK protein kinase [Source:HGNC Symbol;Acc:HGNC:9833]	protein_coding	46.51	102224500	102305190	748	14	q32.31	MOK		80690
ENSG00000080824	43915.1831749916	-1.4865069056452	0.0530470161519411	-28.0224414769616	8.65849968451049e-173	1.14508129079504e-171	heat shock protein 90 alpha family class A member 1 [Source:HGNC Symbol;Acc:HGNC:5253]	protein_coding	47.25	102080742	102139699	3228	14	q32.31	HSP90AA1		58957
ENSG00000080839	404.974311618385	0.643934214245409	0.0437198020035982	14.7286626364962	4.2197398777314e-49	1.37996209181676e-48	RB transcriptional corepressor like 1 [Source:HGNC Symbol;Acc:HGNC:9893]	protein_coding	43.07	36996349	37095997	5686	20	q11.23	RBL1		99648
ENSG00000080845	5913.7139202908	1.0778524712237	0.0379772360258463	28.3815407337739	3.41735315146675e-177	4.73960594776504e-176	DLG associated protein 4 [Source:HGNC Symbol;Acc:HGNC:24476]	protein_coding	51.09	36306336	36528637	5056	20	q11.23	DLGAP4		222301
ENSG00000080854	63.5569310982381	0.253877087405807	0.118436179745175	2.14357713962106	0.0320667841066293	0.0366081121217302	immunoglobulin superfamily member 9B [Source:HGNC Symbol;Acc:HGNC:32326]	protein_coding	55.74	133896438	133956968	17159	11	q25	IGSF9B		60530
ENSG00000080986	213.128497417452	1.95160310762831	0.0549426818055214	35.5207107388083	2.35453130679873e-276	7.55078646549863e-275	NDC80 kinetochore complex component [Source:HGNC Symbol;Acc:HGNC:16909]	protein_coding	36.33	2571557	2616635	2126	18	p11.32	NDC80		45078
ENSG00000081014	553.305195000303	0.052238311095141	0.0412089612801446	1.26764445092458	0.204924950342151	0.221318946369523	adaptor related protein complex 4 subunit epsilon 1 [Source:HGNC Symbol;Acc:HGNC:573]	protein_coding	37.92	50908672	51005895	1603	15	q21.2	AP4E1		97223
ENSG00000081019	1959.95512255778	-0.0906330790041629	0.0326451272331197	-2.77631262874088	0.00549793145528645	0.0065555833437382	round spermatid basic protein 1 [Source:HGNC Symbol;Acc:HGNC:25642]	protein_coding	37.22	113761832	113812476	6621	1	p13.2	RSBN1		50644
ENSG00000081026	1156.47570084707	-1.74457626746679	0.0566136588278161	-30.8154658008012	1.62640930566147e-208	3.0475454737839e-207	membrane associated guanylate kinase, WW and PDZ domain containing 3 [Source:HGNC Symbol;Acc:HGNC:29647]	protein_coding	37.14	113390515	113685923	3911	1	p13.2	MAGI3		295408
ENSG00000081041	875.957957717773	0.750510049285323	0.104114391956662	7.20851397372352	5.65657678369432e-13	9.41814810886597e-13	C-X-C motif chemokine ligand 2 [Source:HGNC Symbol;Acc:HGNC:4603]	protein_coding	47.61	74097040	74099196	1115	4	q13.3	CXCL2		2156
ENSG00000081051	32.4639419181144	-1.54909084081853	0.191484935573428	-8.08988360457473	5.97217753863855e-16	1.0708345294971e-15	alpha fetoprotein [Source:HGNC Symbol;Acc:HGNC:317]	protein_coding	34.51	73431138	73456174	197	4	q13.3	AFP		25036
ENSG00000081052	1293.92658846652	-2.96006768781944	0.101637181440719	-29.1238663435973	1.79052172553063e-186	2.69025889260977e-185	collagen type IV alpha 4 chain [Source:HGNC Symbol;Acc:HGNC:2206]	protein_coding	41	227002714	227164453	9984	2	q36.3	COL4A4		161739
ENSG00000081059	409.551917941094	0.828578432803026	0.0916093872209452	9.04468917366127	1.50091566461003e-19	2.9199566586293e-19	transcription factor 7 [Source:HGNC Symbol;Acc:HGNC:11639]	protein_coding	54.55	134114681	134151865	3288	5	q31.1	TCF7		37184
ENSG00000081087	2399.63925180713	0.840762049744024	0.050387413715913	16.6859536487482	1.6583656563874e-62	6.63141929674677e-62	osteoclastogenesis associated transmembrane protein 1 [Source:HGNC Symbol;Acc:HGNC:21652]	protein_coding	42.48	108041409	108165854	4471	6	q21	OSTM1		124445
ENSG00000081138	7.90078590146796	0.730024835257056	0.216809357590446	3.36712789231209	0.000759554544836647	0.000941436877410958	cadherin 7 [Source:HGNC Symbol;Acc:HGNC:1766]	protein_coding	35.27	65750252	65890337	2728	18	q22.1	CDH7		140085
ENSG00000081148	24.0434680153286	-0.910403162318094	0.0749130250759129	-12.1528020180141	5.54326484985978e-34	1.42416970738877e-33	interphotoreceptor matrix proteoglycan 2 [Source:HGNC Symbol;Acc:HGNC:18362]	protein_coding	37.6	101222546	101320575	8352	3	q12.3	IMPG2		98029
ENSG00000081154	8844.89251237881	-0.0515119606279522	0.0410931260857993	-1.25354202842585	0.210008513689118	0.226598055165458	PEST proteolytic signal containing nuclear protein [Source:HGNC Symbol;Acc:HGNC:30023]	protein_coding	39.69	101574180	101594465	2285	3	q12.3	PCNP		20285
ENSG00000081177	1498.33164543167	-0.620155978853519	0.0341314523527792	-18.1696334642795	8.97961717048346e-74	4.19799043000389e-73	exonuclease 3'-5' domain containing 2 [Source:HGNC Symbol;Acc:HGNC:20217]	protein_coding	41.37	69191511	69244020	3252	14	q24.1	EXD2		52509
ENSG00000081181	1055.36626373933	-2.10710213655085	0.207010150563216	-10.1787382445645	2.46739841432184e-24	5.29539400465553e-24	arginase 2 [Source:HGNC Symbol;Acc:HGNC:664]	protein_coding	42.07	67619920	67651708	1911	14	q24.1	ARG2		31788
ENSG00000081189	8497.90504864462	1.92960329296502	0.0537069479935945	35.9283736099686	1.10173831458873e-282	3.67858181704349e-281	myocyte enhancer factor 2C [Source:HGNC Symbol;Acc:HGNC:6996]	protein_coding	36.05	88717117	88904257	7281	5	q14.3	MEF2C		187140
ENSG00000081237	4533.17767470111	2.96661843760501	0.055273571126893	53.6715536398845	0	0	protein tyrosine phosphatase receptor type C [Source:HGNC Symbol;Acc:HGNC:9666]	protein_coding	34.25	198638457	198757476	731	1	q31.3	PTPRC		119019
ENSG00000081248	11.6737537998928	-1.57194240839051	0.134504682187334	-11.6868973096502	1.48720976732159e-31	3.65983513714399e-31	calcium voltage-gated channel subunit alpha1 S [Source:HGNC Symbol;Acc:HGNC:1397]	protein_coding	51.58	201039512	201112451	6028	1	q32.1	CACNA1S		72939
ENSG00000081277	280.023432477575	1.50987262201176	0.235817863300204	6.40270673680746	1.52646224307572e-10	2.37646577937155e-10	plakophilin 1 [Source:HGNC Symbol;Acc:HGNC:9023]	protein_coding	52.25	201283452	201332993	5326	1	q32.1	PKP1		49541
ENSG00000081307	5416.50205857251	0.960223886470455	0.0651428207197308	14.740287200668	3.5527068502897e-49	1.16346668132494e-48	ubiquitin like modifier activating enzyme 5 [Source:HGNC Symbol;Acc:HGNC:23230]	protein_coding	36.81	132654446	132679794	2850	3	q22.1	UBA5		25348
ENSG00000081320	1877.52788288099	0.968806320913509	0.053057000854551	18.2597264321323	1.73156542384591e-74	8.1728074848015e-74	serine/threonine kinase 17b [Source:HGNC Symbol;Acc:HGNC:11396]	protein_coding	37.67	196133583	196176503	5273	2	q32.3	STK17B		42920
ENSG00000081377	1427.06652878705	-0.853020436037127	0.0525188409963607	-16.2421793751358	2.53746822289606e-59	9.69291357178304e-59	cell division cycle 14B [Source:HGNC Symbol;Acc:HGNC:1719]	protein_coding	42.85	96490241	96619843	4960	9	q22.33	CDC14B		129602
ENSG00000081386	603.246501337482	-0.532675618999884	0.0373908465943621	-14.2461502618184	4.73683686880541e-46	1.47873512639679e-45	zinc finger protein 510 [Source:HGNC Symbol;Acc:HGNC:29161]	protein_coding	38.93	96754553	96778129	6507	9	q22.33	ZNF510		23576
ENSG00000081479	29653.3782813522	0.707307360051281	0.127567604701208	5.54456879321323	2.94679463488751e-08	4.29127133988329e-08	LDL receptor related protein 2 [Source:HGNC Symbol;Acc:HGNC:6694]	protein_coding	39.58	169127109	169362534	15657	2	q31.1	LRP2		235425
ENSG00000081665	920.548537723217	-0.093497665839132	0.034237650000528	-2.73084355490783	0.00631724516878857	0.00751098603120839	zinc finger protein 506 [Source:HGNC Symbol;Acc:HGNC:23780]	protein_coding	40.49	19785839	19821751	4140	19	p13.11	ZNF506		35912
ENSG00000081692	1535.78231616466	-0.0269227336414185	0.0264170402730621	-1.01914269589361	0.308135226910556	0.327682700509705	jumonji domain containing 4 [Source:HGNC Symbol;Acc:HGNC:25724]	protein_coding	61.26	227730425	227735411	3749	1	q42.13	JMJD4		4986
ENSG00000081721	883.288921120079	0.268378415069481	0.0274592761227376	9.77368863876389	1.46036188724141e-22	3.02724736130128e-22	dual specificity phosphatase 12 [Source:HGNC Symbol;Acc:HGNC:3067]	protein_coding	39.87	161749758	161757238	1252	1	q23.3	DUSP12		7480
ENSG00000081760	1281.49477728398	-0.760961944986968	0.0461959096185655	-16.4724961857045	5.78338942428607e-61	2.26355668567029e-60	acetoacetyl-CoA synthetase [Source:HGNC Symbol;Acc:HGNC:21298]	protein_coding	51.2	125065434	125143333	1235	12	q24.31	AACS		77899
ENSG00000081791	4706.18306279803	-0.12549701649885	0.0310170127966039	-4.04607037182479	5.20845813672721e-05	6.77604827905656e-05	DAP3 binding cell death enhancer 1 [Source:HGNC Symbol;Acc:HGNC:28969]	protein_coding	48.18	141923855	141942047	4907	5	q31.3	DELE1		18192
ENSG00000081800	861.279320428495	-1.74663034403395	0.171480533826438	-10.1855896121817	2.2996158558298e-24	4.93922786135673e-24	solute carrier family 13 member 1 [Source:HGNC Symbol;Acc:HGNC:10916]	protein_coding	35.73	123113531	123199972	3798	7	q31.32	SLC13A1		86441
ENSG00000081803	3887.43845317952	-1.76227648356726	0.0629125844080179	-28.0115099411282	1.17658259352596e-172	1.55349111026409e-171	calcium dependent secretion activator 2 [Source:HGNC Symbol;Acc:HGNC:16018]	protein_coding	36.56	122318411	122886759	2238	7	q31.32	CADPS2		568348
ENSG00000081818	891.707225696309	-0.000390806124545595	0.0940584664026017	-0.00415492766884816	0.99668485690023	0.996920287036753	protocadherin beta 4 [Source:HGNC Symbol;Acc:HGNC:8689]	protein_coding	45.69	141121818	141125623	3806	5	q31.3	PCDHB4		3805
ENSG00000081842	63.9506368377017	-0.0308597677457273	0.170129757318475	-0.181389594813559	0.85606178554588	0.866042056985847	protocadherin alpha 6 [Source:HGNC Symbol;Acc:HGNC:8672]	protein_coding	40.2	140827958	141012347	3267	5	q31.3	PCDHA6		184389
ENSG00000081853	131.014966241034	-0.302109826913639	0.141859781042583	-2.12963691818297	0.0332016006544315	0.0378636849967995	protocadherin gamma subfamily A, 2 [Source:HGNC Symbol;Acc:HGNC:8700]	protein_coding	45.18	141338760	141512975	4543	5	q31.3	PCDHGA2		174215
ENSG00000081870	787.562079076957	0.675259562677614	0.0354150762615138	19.0670085726014	4.74694712385817e-81	2.43916120895651e-80	heat shock protein family B (small) member 11 [Source:HGNC Symbol;Acc:HGNC:25019]	protein_coding	39.89	53916574	53945699	894	1	p32.3	HSPB11		29125
ENSG00000081913	1026.05726335256	-0.426754031523665	0.0487763473608067	-8.7492002705101	2.14870035056475e-18	4.06422200589977e-18	PH domain and leucine rich repeat protein phosphatase 1 [Source:HGNC Symbol;Acc:HGNC:20610]	protein_coding	39.46	62715541	62980433	6299	18	q21.33	PHLPP1		264892
ENSG00000081923	1235.11276903376	-1.406966428536	0.0633455031465335	-22.2109914460912	2.68937579627465e-109	1.930995621511e-108	ATPase phospholipid transporting 8B1 [Source:HGNC Symbol;Acc:HGNC:3706]	protein_coding	43.04	57646426	57803315	6161	18	q21.31	ATP8B1		156889
ENSG00000081985	83.8394418303345	1.66482626945597	0.236069692111966	7.05226602602741	1.76027248218817e-12	2.89108720328617e-12	interleukin 12 receptor subunit beta 2 [Source:HGNC Symbol;Acc:HGNC:5972]	protein_coding	41.73	67307364	67398724	4040	1	p31.3	IL12RB2		91360
ENSG00000082014	701.016391203659	-0.405472049132958	0.0665010464357431	-6.0972281018878	1.07923468849464e-09	1.64176819070052e-09	SWI/SNF related, matrix associated, actin dependent regulator of chromatin, subfamily d, member 3 [Source:HGNC Symbol;Acc:HGNC:11108]	protein_coding	56.14	151238764	151277896	468	7	q36.1	SMARCD3		39132
ENSG00000082068	1438.31181718265	0.728515199068217	0.0334714158382379	21.7652937834783	4.94917109991722e-105	3.41891015063247e-104	WD repeat domain 70 [Source:HGNC Symbol;Acc:HGNC:25495]	protein_coding	38.99	37379285	37753435	2877	5	p13.2	WDR70		374150
ENSG00000082074	1637.06470188009	2.4713166340217	0.0601033446575008	41.1177888369525	0	0	FYN binding protein 1 [Source:HGNC Symbol;Acc:HGNC:4036]	protein_coding	37.96	39105252	39274528	4829	5	p13.1	FYB1		169276
ENSG00000082126	7.28682357080234	0.70586120581846	0.116037595610077	6.08303888155678	1.17925735123839e-09	1.79174241933945e-09	membrane palmitoylated protein 4 [Source:HGNC Symbol;Acc:HGNC:13680]	protein_coding	41.38	201644870	201698694	2330	2	q33.1	MPP4		53824
ENSG00000082146	1501.93338626733	0.10046974633688	0.0682025818100694	1.47310766939393	0.140722005766273	0.153884762286496	STE20 related adaptor beta [Source:HGNC Symbol;Acc:HGNC:13205]	protein_coding	38.23	201387858	201480846	772	2	q33.1	STRADB		92988
ENSG00000082153	5509.64262742165	-0.20200252243439	0.0318413000237769	-6.34404130118897	2.23814783254496e-10	3.47312086436904e-10	basic leucine zipper and W2 domains 1 [Source:HGNC Symbol;Acc:HGNC:18380]	protein_coding	41.12	200810594	200827338	578	2	q33.1	BZW1		16744
ENSG00000082175	149.28439255661	-1.10379139595025	0.126283822802703	-8.74056052036638	2.31956678145366e-18	4.38332481223345e-18	progesterone receptor [Source:HGNC Symbol;Acc:HGNC:8910]	protein_coding	37.72	101029624	101129813	13037	11	q22.1	PGR		100189
ENSG00000082196	733.42324031878	0.867294030939107	0.177949489108746	4.87382141574511	1.09459946887689e-06	1.51089363571497e-06	C1q and TNF related 3 [Source:HGNC Symbol;Acc:HGNC:14326]	protein_coding	39.58	34017858	34043213	3773	5	p13.2	C1QTNF3		25355
ENSG00000082212	2028.40150864311	0.386878903349958	0.0428508176270642	9.02850691711445	1.74029957555768e-19	3.37918406277066e-19	malic enzyme 2 [Source:HGNC Symbol;Acc:HGNC:6984]	protein_coding	38.58	50879080	50954257	9031	18	q21.2	ME2		75177
ENSG00000082213	1395.57514013593	-0.28320635528879	0.0305935148092526	-9.25707154129079	2.1011583912894e-20	4.15900185599573e-20	chromosome 5 open reading frame 22 [Source:HGNC Symbol;Acc:HGNC:25639]	protein_coding	39.87	31532287	31555053	3117	5	p13.3	C5orf22		22766
ENSG00000082258	2510.99783547897	0.599859287054391	0.0356513108375919	16.825728787001	1.5810419855044e-63	6.42352736574359e-63	cyclin T2 [Source:HGNC Symbol;Acc:HGNC:1600]	protein_coding	37.48	134918235	134959342	5414	2	q21.3	CCNT2		41107
ENSG00000082269	1145.08346204639	0.0945697272874163	0.0695814948422562	1.35912181107648	0.174107992395784	0.189106451981686	family with sequence similarity 135 member A [Source:HGNC Symbol;Acc:HGNC:21084]	protein_coding	36.09	70412941	70561174	529	6	q13	FAM135A		148233
ENSG00000082293	84.4738756478182	-0.145848176664106	0.156200930733491	-0.933721559655442	0.350447540799016	0.370904790278218	collagen type XIX alpha 1 chain [Source:HGNC Symbol;Acc:HGNC:2196]	protein_coding	36.54	69866556	70212468	8740	6	q13	COL19A1		345912
ENSG00000082397	3882.05840591137	-0.356956228482041	0.0741359390004687	-4.81488780333361	1.47282617087931e-06	2.02212964505106e-06	erythrocyte membrane protein band 4.1 like 3 [Source:HGNC Symbol;Acc:HGNC:3380]	protein_coding	39.83	5392381	5630700	4459	18	p11.31	EPB41L3		238319
ENSG00000082438	10744.9296561813	-2.99198000904728	0.084752551202356	-35.3025362257662	5.36905249145833e-273	1.64694923967664e-271	cordon-bleu WH2 repeat protein like 1 [Source:HGNC Symbol;Acc:HGNC:23571]	protein_coding	36.27	164653624	164843679	472	2	q24.3	COBLL1		190055
ENSG00000082458	2201.88810673556	-0.550031996535184	0.0417890458841256	-13.162109469078	1.44980772947488e-39	4.11006813874719e-39	discs large MAGUK scaffold protein 3 [Source:HGNC Symbol;Acc:HGNC:2902]	protein_coding	46.89	70444835	70505490	6112	X	q13.1	DLG3		60655
ENSG00000082482	162.989317113211	1.13276170761491	0.222511398687841	5.09080305231485	3.56550217660414e-07	5.01060048668531e-07	potassium two pore domain channel subfamily K member 2 [Source:HGNC Symbol;Acc:HGNC:6277]	protein_coding	36.37	215005775	215237090	1662	1	q41	KCNK2		231315
ENSG00000082497	687.096957286552	-0.129490788096635	0.09462115366637	-1.36851838176919	0.171149872233259	0.18600555734573	SERTA domain containing 4 [Source:HGNC Symbol;Acc:HGNC:25236]	protein_coding	43.14	210232796	210246631	5222	1	q32.2	SERTAD4		13835
ENSG00000082512	861.174242732015	1.20950765757555	0.0479779801659686	25.2096410351487	3.14032797900748e-140	3.12052064392862e-139	TNF receptor associated factor 5 [Source:HGNC Symbol;Acc:HGNC:12035]	protein_coding	44.65	211326615	211374946	4958	1	q32.3	TRAF5		48331
ENSG00000082515	1318.01565651436	0.528479522338849	0.0403663631745813	13.0920766890299	3.65476781435059e-39	1.02925923851904e-38	mitochondrial ribosomal protein L22 [Source:HGNC Symbol;Acc:HGNC:14480]	protein_coding	38.82	154941073	154969411	3173	5	q33.2	MRPL22		28338
ENSG00000082516	1604.45818207145	0.375583773112735	0.0360149989104862	10.4285376780445	1.83693459289822e-25	4.03518852564768e-25	gem nuclear organelle associated protein 5 [Source:HGNC Symbol;Acc:HGNC:20043]	protein_coding	41.33	154887411	154938211	5404	5	q33.2	GEMIN5		50800
ENSG00000082641	35744.4461259885	-0.274421271278649	0.0378001999202816	-7.25978359525577	3.87710104408472e-13	6.48528178974979e-13	nuclear factor, erythroid 2 like 1 [Source:HGNC Symbol;Acc:HGNC:7781]	protein_coding	54.26	48048329	48061545	568	17	q21.32	NFE2L1		13216
ENSG00000082684	7455.56074940045	4.65617892392011	0.102798221568191	45.2943528875299	0	0	semaphorin 5B [Source:HGNC Symbol;Acc:HGNC:10737]	protein_coding	50.17	122909082	123028605	4805	3	q21.1	SEMA5B		119523
ENSG00000082701	5132.52710658154	0.114420556350424	0.0353307109679216	3.23855799149673	0.00120135595168924	0.00147684871424707	glycogen synthase kinase 3 beta [Source:HGNC Symbol;Acc:HGNC:4617]	protein_coding	37.2	119821321	120094994	7743	3	q13.33	GSK3B		273673
ENSG00000082781	9301.49037784967	0.000931619950686976	0.0558553960449337	0.0166791396472692	0.986692588997146	0.987422796278549	integrin subunit beta 5 [Source:HGNC Symbol;Acc:HGNC:6160]	protein_coding	46.61	124761948	124901418	4440	3	q21.2	ITGB5		139470
ENSG00000082805	4816.1043123096	-0.396815947538476	0.0373294808457814	-10.6300955316747	2.15891219592365e-26	4.8380980808249e-26	ELKS/RAB6-interacting/CAST family member 1 [Source:HGNC Symbol;Acc:HGNC:17072]	protein_coding	39.35	990509	1495933	546	12	p13.33	ERC1		505424
ENSG00000082898	7903.78304626809	0.46105328003399	0.0373156760912891	12.3554851024558	4.55003130777349e-35	1.19239919301099e-34	exportin 1 [Source:HGNC Symbol;Acc:HGNC:12825]	protein_coding	41.09	61476032	61538741	8930	2	p15	XPO1		62709
ENSG00000082996	6600.91385800181	0.242396558758875	0.0446746196564433	5.42582255031946	5.76882500444111e-08	8.31873485711062e-08	ring finger protein 13 [Source:HGNC Symbol;Acc:HGNC:10057]	protein_coding	36.38	149812770	149962139	2336	3	q25.1	RNF13		149369
ENSG00000083067	867.049681891953	-1.48870728168453	0.0953236340909433	-15.6173995660324	5.54202368969147e-55	1.98259299851463e-54	transient receptor potential cation channel subfamily M member 3 [Source:HGNC Symbol;Acc:HGNC:17992]	protein_coding	38.04	70529060	71446904	12320	9	q21.13	TRPM3		917844
[truncated: 14,713 more rows]
