# Supplementary material for: Oncogenic Role of miR-217 During Clear Cell Renal Carcinoma Progression
Source: Front Oncol. 2022 Jul 22;12:934711. doi: 10.3389/fonc.2022.934711 (PMC9354686; doi:10.3389/fonc.2022.934711)
Supplement: Supplementary Material S3 — Differential expression values for all combinations between four stages of ccRC and non-tumor. This zip file contains 20 differential expression analyses, including log2 fold change value, p-value, adjusted p-value, and B-statistic for each gene. BioMart annotation in every gene is included for better use. [file DataSheet_3.zip › DEGS/res-rna-stage2_ctrl.tsv]

ensembl_gene_id	baseMean	log2FoldChange	lfcSE	stat	pvalue	padj	description	gene_biotype	gcContent	start_position	end_position	transcript_length	chr	band	gene_name	mirbase_id	geneLength
ENSG00000000003	3834.6875331223	-1.35577374762326	0.0579757430776409	-23.3851896612626	6.04682861431493e-121	1.07471947343361e-119	tetraspanin 6 [Source:HGNC Symbol;Acc:HGNC:11858]	protein_coding	40.4	100627108	100639991	3768	X	q22.1	TSPAN6		12883
ENSG00000000005	59.4849526375561	-0.359486230587527	0.278479035088706	-1.29089154044583	0.196741289225777	0.21862089298546	tenomodulin [Source:HGNC Symbol;Acc:HGNC:17757]	protein_coding	40.78	100584936	100599885	1205	X	q22.1	TNMD		14949
ENSG00000000419	1365.33753215723	0.00770601148682214	0.0389198965719788	0.197996710309098	0.843047637574683	0.856239219811253	dolichyl-phosphate mannosyltransferase subunit 1, catalytic [Source:HGNC Symbol;Acc:HGNC:3005]	protein_coding	40.2	50934867	50959140	1097	20	q13.13	DPM1		24273
ENSG00000000457	622.667006790313	-0.323760433504727	0.0467150422135621	-6.9305392473933	4.19239432322121e-12	8.26007560501586e-12	SCY1 like pseudokinase 3 [Source:HGNC Symbol;Acc:HGNC:19285]	protein_coding	40.14	169849631	169894267	6308	1	q24.2	SCYL3		44636
ENSG00000000460	227.081181122874	1.23002217556139	0.0525082198535152	23.4253261487981	2.35943091266206e-121	4.22588139291028e-120	chromosome 1 open reading frame 112 [Source:HGNC Symbol;Acc:HGNC:25565]	protein_coding	39.22	169662007	169854080	3849	1	q24.2	C1orf112		192073
ENSG00000000938	1061.68175106104	1.21299208318987	0.0765999875048906	15.8354083688647	1.77304322233925e-56	1.09771737386108e-55	FGR proto-oncogene, Src family tyrosine kinase [Source:HGNC Symbol;Acc:HGNC:3697]	protein_coding	52.92	27612064	27635185	2637	1	p35.3	FGR		23121
ENSG00000000971	4984.2088185224	0.511869312306551	0.145919119516201	3.50789748460426	0.000451663062010784	0.000613933364654799	complement factor H [Source:HGNC Symbol;Acc:HGNC:4883]	protein_coding	35.19	196652043	196747504	3962	1	q31.3	CFH		95461
ENSG00000001036	5278.28522982578	-0.0749464188549313	0.0494358392414978	-1.51603411623726	0.129510725998067	0.146634841666944	alpha-L-fucosidase 2 [Source:HGNC Symbol;Acc:HGNC:4008]	protein_coding	39.72	143494812	143511720	2385	6	q24.2	FUCA2		16908
ENSG00000001084	1709.19645324353	0.328235769944183	0.0715166937317895	4.58963848601799	4.44014335989388e-06	6.76464240925715e-06	glutamate-cysteine ligase catalytic subunit [Source:HGNC Symbol;Acc:HGNC:4311]	protein_coding	40.16	53497341	53616970	3774	6	p12.1	GCLC		119629
ENSG00000001167	1499.05924793297	0.03034766882746	0.0409099454054117	0.741816409841639	0.458198576771054	0.486978537153779	nuclear transcription factor Y subunit alpha [Source:HGNC Symbol;Acc:HGNC:7804]	protein_coding	40.69	41072974	41102403	6209	6	p21.1	NFYA		29429
ENSG00000001460	485.078034786405	-0.566726162409356	0.0652911900381896	-8.67997906115468	3.95841691545489e-18	9.55567261039667e-18	sperm tail PG-rich repeat containing 1 [Source:HGNC Symbol;Acc:HGNC:28070]	protein_coding	44.09	24356999	24416934	2726	1	p36.11	STPG1		59935
ENSG00000001461	3225.93122356702	-0.662691034273532	0.0645830345697693	-10.2610699340494	1.05530904270699e-24	3.10902320915149e-24	NIPA like domain containing 3 [Source:HGNC Symbol;Acc:HGNC:25233]	protein_coding	44.99	24415802	24472976	5372	1	p36.11	NIPAL3		57174
ENSG00000001497	2175.54704165498	0.494204341724017	0.0483427644405726	10.2229226533278	1.56548348717291e-24	4.57878524627881e-24	LAS1 like ribosome biogenesis factor [Source:HGNC Symbol;Acc:HGNC:25726]	protein_coding	42.78	65438549	65534810	2702	X	q12	LAS1L		96261
ENSG00000001561	3665.9549673142	-0.618592779406877	0.067358792059613	-9.18354917735783	4.17111919689298e-20	1.07113073600225e-19	ectonucleotide pyrophosphatase/phosphodiesterase 4 [Source:HGNC Symbol;Acc:HGNC:3359]	protein_coding	36.05	46129989	46146688	4644	6	p21.1	ENPP4		16699
ENSG00000001617	6294.07585536243	1.10868636167749	0.0702921273198976	15.7725538257206	4.80662573511965e-56	2.95667611083346e-55	semaphorin 3F [Source:HGNC Symbol;Acc:HGNC:10728]	protein_coding	57.74	50155045	50189075	936	3	p21.31	SEMA3F		34030
ENSG00000001626	200.371348560307	-0.0399990613617399	0.168432078813926	-0.237478879578091	0.812285302271207	0.827741371511861	CF transmembrane conductance regulator [Source:HGNC Symbol;Acc:HGNC:1884]	protein_coding	36.9	117287120	117715971	1706	7	q31.2	CFTR		428851
ENSG00000001629	5814.29362412843	0.298790412556536	0.0689052533516433	4.33625011189963	1.44934022066783e-05	2.15311212677624e-05	ankyrin repeat and IBR domain containing 1 [Source:HGNC Symbol;Acc:HGNC:22215]	protein_coding	36.83	92245974	92401383	6340	7	q21.2	ANKIB1		155409
ENSG00000001630	147.761177092691	-1.60450582367897	0.0883053945794291	-18.1699638093543	8.92571890568453e-74	7.60701894341086e-73	cytochrome P450 family 51 subfamily A member 1 [Source:HGNC Symbol;Acc:HGNC:2649]	protein_coding	38.25	92112153	92134803	3155	7	q21.2	CYP51A1		22650
ENSG00000001631	2248.38611118933	0.394989217513345	0.0454898297624062	8.68302254759751	3.85387954391237e-18	9.30608680938482e-18	KRIT1 ankyrin repeat containing [Source:HGNC Symbol;Acc:HGNC:1573]	protein_coding	36.48	92198969	92246166	4762	7	q21.2	KRIT1		47197
ENSG00000002016	425.340939061179	0.535995429607215	0.0543436146861815	9.86308019263041	6.01745215992684e-23	1.68353786550229e-22	RAD52 homolog, DNA repair protein [Source:HGNC Symbol;Acc:HGNC:9824]	protein_coding	45.19	911736	990053	3023	12	p13.33	RAD52		78317
ENSG00000002330	2236.93069520633	0.0339403473933475	0.0403126605993394	0.841927744007641	0.399828399637279	0.428591322560056	BCL2 associated agonist of cell death [Source:HGNC Symbol;Acc:HGNC:936]	protein_coding	53.92	64269830	64284704	1157	11	q13.1	BAD		14874
ENSG00000002549	5916.06867126354	0.0983821298560718	0.0538253468616984	1.8278029885968	0.0675791245440407	0.0788301670603226	leucine aminopeptidase 3 [Source:HGNC Symbol;Acc:HGNC:18449]	protein_coding	44.16	17577198	17607972	2209	4	p15.32	LAP3		30774
ENSG00000002586	8771.8345278738	1.25835391359151	0.0591380601530078	21.2782412939447	1.80590175854736e-100	2.35755171648817e-99	CD99 molecule (Xg blood group) [Source:HGNC Symbol;Acc:HGNC:7082]	protein_coding	47.38	2691187	2741309	1243	X	p22.33	CD99		50122
ENSG00000002587	614.828011831783	-0.451167507578204	0.121297497321039	-3.71951208839945	0.00019960799455531	0.000277125164925481	heparan sulfate-glucosamine 3-sulfotransferase 1 [Source:HGNC Symbol;Acc:HGNC:5194]	protein_coding	43.92	11393150	11429564	7160	4	p15.33	HS3ST1		36414
ENSG00000002726	10297.052177593	-1.24719061026136	0.242672035026911	-5.13940804972871	2.75605316568953e-07	4.44911208910107e-07	amine oxidase copper containing 1 [Source:HGNC Symbol;Acc:HGNC:80]	protein_coding	47.8	150824627	150861504	3135	7	q36.1	AOC1		36877
ENSG00000002746	106.246365893047	-2.21053555064977	0.186233299416978	-11.8697115798843	1.70052874637445e-32	6.1185099706027e-32	HECT, C2 and WW domain containing E3 ubiquitin protein ligase 1 [Source:HGNC Symbol;Acc:HGNC:22195]	protein_coding	42.03	43112629	43566001	9453	7	p14.1	HECW1		453372
ENSG00000002822	1498.76377496764	0.484885345941029	0.0474292302232386	10.2233442048033	1.55868833319965e-24	4.55973239279445e-24	mitotic arrest deficient 1 like 1 [Source:HGNC Symbol;Acc:HGNC:6762]	protein_coding	55.65	1815793	2233243	548	7	p22.3	MAD1L1		417450
ENSG00000002834	16331.832485627	0.0104523874732121	0.0410225456550131	0.25479616894362	0.798880534380809	0.815246013282658	LIM and SH3 protein 1 [Source:HGNC Symbol;Acc:HGNC:6513]	protein_coding	53.69	38869859	38921770	3910	17	q12	LASP1		51911
ENSG00000002919	1693.25147458653	-0.203941552407091	0.0376055099927119	-5.42318273164266	5.85470865034722e-08	9.7640654952913e-08	sorting nexin 11 [Source:HGNC Symbol;Acc:HGNC:14975]	protein_coding	48.03	48103357	48123601	563	17	q21.32	SNX11		20244
ENSG00000002933	20919.5130789175	0.570137289440826	0.0814945463480821	6.99601770903341	2.63340265891835e-12	5.22334982841561e-12	transmembrane protein 176A [Source:HGNC Symbol;Acc:HGNC:24930]	protein_coding	57.55	150800403	150805118	1530	7	q36.1	TMEM176A		4715
ENSG00000003056	4723.33086508534	-0.0645849092321118	0.0327400196297558	-1.97265945355188	0.0485343744213138	0.0572776213625207	mannose-6-phosphate receptor, cation dependent [Source:HGNC Symbol;Acc:HGNC:6752]	protein_coding	42.37	8940361	8949761	2450	12	p13.31	M6PR		9400
ENSG00000003096	1255.29624690387	-1.98629857458336	0.0945246963834973	-21.0135409113056	4.93167130845516e-98	6.1748634507949e-97	kelch like family member 13 [Source:HGNC Symbol;Acc:HGNC:22931]	protein_coding	36.56	117897813	118117340	3256	X	q24	KLHL13		219527
ENSG00000003137	635.388636728461	-2.19435683064613	0.182897699318201	-11.9977279037744	3.65184177795654e-33	1.33374829013956e-32	cytochrome P450 family 26 subfamily B member 1 [Source:HGNC Symbol;Acc:HGNC:20581]	protein_coding	59.85	72129238	72147862	4556	2	p13.2	CYP26B1		18624
ENSG00000003147	508.754454700244	-0.675010976438113	0.0832152707683938	-8.11162386669167	4.99477087640902e-16	1.13214341404511e-15	islet cell autoantigen 1 [Source:HGNC Symbol;Acc:HGNC:5343]	protein_coding	40.3	8113184	8262687	2344	7	p21.3	ICA1		149503
ENSG00000003249	1288.70986138652	-0.293166504943345	0.108050998471039	-2.71322346939647	0.00666321552312777	0.00841628382453447	dysbindin domain containing 1 [Source:HGNC Symbol;Acc:HGNC:28455]	protein_coding	59.3	90004871	90019890	1843	16	q24.3	DBNDD1		15019
ENSG00000003393	1442.24791260127	-0.157784620688537	0.0405636609064721	-3.8898022802316	0.0001003259297726	0.000141860305195188	alsin Rho guanine nucleotide exchange factor ALS2 [Source:HGNC Symbol;Acc:HGNC:443]	protein_coding	38.18	201700267	201782112	6675	2	q33.1	ALS2		81845
ENSG00000003400	1493.24909196054	0.177770047212721	0.0617910468806229	2.87695477236636	0.00401533141494154	0.00515032668328641	caspase 10 [Source:HGNC Symbol;Acc:HGNC:1500]	protein_coding	42.31	201182898	201229406	5814	2	q33.1	CASP10		46508
ENSG00000003402	12687.7090554336	0.522035922900905	0.0456205469876325	11.4430000815735	2.54915376642155e-30	8.7011186722176e-30	CASP8 and FADD like apoptosis regulator [Source:HGNC Symbol;Acc:HGNC:1876]	protein_coding	44.35	201116154	201176687	1679	2	q33.1	CFLAR		60533
ENSG00000003436	19884.4316170699	1.02559804733905	0.155376051015173	6.60074728787449	4.0909038627348e-11	7.7722862639735e-11	tissue factor pathway inhibitor [Source:HGNC Symbol;Acc:HGNC:11760]	protein_coding	36.6	187464230	187565760	3649	2	q32.1	TFPI		101530
ENSG00000003509	691.028511574253	0.20206332815007	0.0477986144263899	4.22738881816854	2.36418929456759e-05	3.46274029090606e-05	NADH:ubiquinone oxidoreductase complex assembly factor 7 [Source:HGNC Symbol;Acc:HGNC:28816]	protein_coding	38.97	37231631	37253403	946	2	p22.2	NDUFAF7		21772
ENSG00000003756	2935.82542075674	0.199732875244878	0.034831661810478	5.73423330565282	9.79544209677928e-09	1.68898776861585e-08	RNA binding motif protein 5 [Source:HGNC Symbol;Acc:HGNC:9902]	protein_coding	44.45	50088919	50119021	3177	3	p21.31	RBM5		30102
ENSG00000003987	74.3071857538596	0.00530813233993107	0.0889854199921761	0.0596517085652658	0.952433034179555	0.95727041471859	myotubularin related protein 7 [Source:HGNC Symbol;Acc:HGNC:7454]	protein_coding	40.26	17296794	17413528	5110	8	p22	MTMR7		116734
ENSG00000003989	3254.98810112995	0.127385463722996	0.171509479752777	0.742731328359323	0.457644358614894	0.486453229873175	solute carrier family 7 member 2 [Source:HGNC Symbol;Acc:HGNC:11060]	protein_coding	40.13	17497088	17570573	7615	8	p22	SLC7A2		73485
ENSG00000004059	6670.55042107562	-0.0394517333510436	0.0313411823955074	-1.25878254538025	0.208108886573342	0.23066099572921	ADP ribosylation factor 5 [Source:HGNC Symbol;Acc:HGNC:658]	protein_coding	56.14	127588386	127591700	1032	7	q32.1	ARF5		3314
ENSG00000004139	522.990370223597	0.0375758912458345	0.0559327434333428	0.671804902447082	0.501707907340675	0.530268625833201	sterile alpha and TIR motif containing 1 [Source:HGNC Symbol;Acc:HGNC:17074]	protein_coding	51.55	28364356	28404049	1921	17	q11.2	SARM1		39693
ENSG00000004142	7279.86064231566	-0.695635389117266	0.0316208910384104	-21.999234249037	2.9288108477397e-107	4.29320809632088e-106	DNA polymerase delta interacting protein 2 [Source:HGNC Symbol;Acc:HGNC:23781]	protein_coding	49.87	28346633	28357527	2670	17	q11.2	POLDIP2		10894
ENSG00000004399	17238.5968825357	1.36394775452416	0.0541969687801293	25.1664951974996	9.32589681492832e-140	2.1314271495189e-138	plexin D1 [Source:HGNC Symbol;Acc:HGNC:9107]	protein_coding	58.3	129555214	129606676	1633	3	q22.1	PLXND1		51462
ENSG00000004455	7386.50619271399	-0.0134619885619707	0.041412337075869	-0.325071935382634	0.745126628779079	0.76497341548767	adenylate kinase 2 [Source:HGNC Symbol;Acc:HGNC:362]	protein_coding	46.32	33007940	33080996	3576	1	p35.1	AK2		73056
ENSG00000004468	225.312042883296	1.63306450928921	0.106973520406658	15.2660630694508	1.28712957860101e-52	7.32337015145814e-52	CD38 molecule [Source:HGNC Symbol;Acc:HGNC:1667]	protein_coding	41.09	15778275	15853232	1560	4	p15.32	CD38		74957
ENSG00000004478	6016.62547335183	-0.85091773751974	0.0449425642357936	-18.9334487693082	6.04707330540383e-80	5.68845556677031e-79	FKBP prolyl isomerase 4 [Source:HGNC Symbol;Acc:HGNC:3720]	protein_coding	51.53	2794970	2805423	3715	12	p13.33	FKBP4		10453
ENSG00000004487	3017.42250241042	-0.414556340214581	0.0438052256456511	-9.46362754909672	2.97441304558537e-21	7.89818368363833e-21	lysine demethylase 1A [Source:HGNC Symbol;Acc:HGNC:29079]	protein_coding	39.17	23019443	23083689	3039	1	p36.12	KDM1A		64246
ENSG00000004534	2284.11961228497	0.344778288098479	0.0522793132092287	6.59492764793276	4.25463299936805e-11	8.07484557669536e-11	RNA binding motif protein 6 [Source:HGNC Symbol;Acc:HGNC:9903]	protein_coding	44.14	49940007	50100045	2260	3	p21.31	RBM6		160038
ENSG00000004660	736.161421231224	1.35421430662254	0.0842468870335263	16.0743542498327	3.85994611173625e-58	2.47277321575776e-57	calcium/calmodulin dependent protein kinase kinase 1 [Source:HGNC Symbol;Acc:HGNC:1469]	protein_coding	57.17	3860315	3894891	3508	17	p13.2	CAMKK1		34576
ENSG00000004700	1343.92776378728	0.405588956709993	0.0506248616011308	8.01165561509275	1.1317441295959e-15	2.53797843987738e-15	RecQ like helicase [Source:HGNC Symbol;Acc:HGNC:9948]	protein_coding	37.57	21468910	21501669	3745	12	p12.1	RECQL		32759
ENSG00000004766	1241.10424568501	-0.166838063223252	0.0416736742150206	-4.00344021413687	6.24279827955804e-05	8.92370398893483e-05	VPS50 subunit of EARP/GARPII complex [Source:HGNC Symbol;Acc:HGNC:25956]	protein_coding	34.82	93232340	93361123	1193	7	q21.2	VPS50		128783
ENSG00000004776	1052.32547968407	-1.67513291265824	0.0993248888310682	-16.8651878937142	8.11436765941143e-64	5.81589417002073e-63	heat shock protein family B (small) member 6 [Source:HGNC Symbol;Acc:HGNC:26511]	protein_coding	62.52	35754566	35758079	1460	19	q13.12	HSPB6		3513
ENSG00000004777	592.20352945124	1.54726155008516	0.0705663418085015	21.9263392494402	1.45687558170925e-106	2.11834409179175e-105	Rho GTPase activating protein 33 [Source:HGNC Symbol;Acc:HGNC:23085]	protein_coding	60.93	35774532	35788822	635	19	q13.12	ARHGAP33		14290
ENSG00000004779	2843.72039307884	-0.174061179163984	0.0355686747431609	-4.89366501341051	9.89752524731231e-07	1.5588386119396e-06	NADH:ubiquinone oxidoreductase subunit AB1 [Source:HGNC Symbol;Acc:HGNC:7694]	protein_coding	48.72	23581014	23596316	503	16	p12.2	NDUFAB1		15302
ENSG00000004799	41247.1495496342	-0.514900061608416	0.195558236834801	-2.63297557772205	0.0084640433267659	0.0106091480815256	pyruvate dehydrogenase kinase 4 [Source:HGNC Symbol;Acc:HGNC:8812]	protein_coding	36.08	95583499	95596516	3601	7	q21.3	PDK4		13017
ENSG00000004809	9.63341243922983	1.4570473432638	0.187482442261401	7.77164691097996	7.74721552473888e-15	1.68766366384666e-14	solute carrier family 22 member 16 [Source:HGNC Symbol;Acc:HGNC:20302]	protein_coding	41.33	110424687	110476641	466	6	q21	SLC22A16		51954
ENSG00000004838	515.213803631673	-0.416502824257459	0.102708978583939	-4.05517443557355	5.00969034405074e-05	7.20420464488757e-05	zinc finger MYND-type containing 10 [Source:HGNC Symbol;Acc:HGNC:19412]	protein_coding	58.49	50341110	50345732	676	3	p21.31	ZMYND10		4622
ENSG00000004846	7.68287906076354	1.08941302245445	0.223518373457606	4.87393052124674	1.09399478787012e-06	1.72067979284371e-06	ATP binding cassette subfamily B member 5 [Source:HGNC Symbol;Acc:HGNC:46]	protein_coding	37.72	20615667	20777038	5350	7	p21.1	ABCB5		161371
ENSG00000004848	16.6970847697349	0.781560525300686	0.290770517462546	2.68789467419563	0.00719040729887767	0.00905609587386587	aristaless related homeobox [Source:HGNC Symbol;Acc:HGNC:18060]	protein_coding	54.62	25003694	25016420	2893	X	p21.3	ARX		12726
ENSG00000004864	2752.39393297011	-0.0977662288328102	0.044511804372881	-2.19641127135198	0.0280625196308596	0.0337912218796348	solute carrier family 25 member 13 [Source:HGNC Symbol;Acc:HGNC:10983]	protein_coding	39.76	96120220	96322147	3141	7	q21.3	SLC25A13		201927
ENSG00000004866	2563.7090337011	0.462532437964096	0.0534542364255582	8.65286774058087	5.02212140650866e-18	1.20892989264821e-17	suppression of tumorigenicity 7 [Source:HGNC Symbol;Acc:HGNC:11351]	protein_coding	39.15	116953238	117230176	2114	7	q31.2	ST7		276938
ENSG00000004897	3470.34154011268	0.34844582921264	0.0344624550891839	10.1108823591039	4.94370017984958e-24	1.42489205716553e-23	cell division cycle 27 [Source:HGNC Symbol;Acc:HGNC:1728]	protein_coding	38.66	47117703	47189422	5830	17	q21.32	CDC27		71719
ENSG00000004939	2135.60856054697	-6.46685280123766	0.289021777176849	-22.3749672581962	6.9008438217161e-111	1.06953192640866e-109	solute carrier family 4 member 1 (Diego blood group) [Source:HGNC Symbol;Acc:HGNC:11027]	protein_coding	55.79	44248390	44268141	3855	17	q21.31	SLC4A1		19751
ENSG00000004948	223.271947867413	1.73393111152055	0.230060105913388	7.53686131124938	4.81417848860503e-14	1.0193068154305e-13	calcitonin receptor [Source:HGNC Symbol;Acc:HGNC:1440]	protein_coding	35.2	93424486	93574730	3572	7	q21.3	CALCR		150244
ENSG00000004961	1441.20768629822	-0.41719970954776	0.0389100485192773	-10.7221585534921	8.01115401174023e-27	2.4870288147792e-26	holocytochrome c synthase [Source:HGNC Symbol;Acc:HGNC:4837]	protein_coding	42.97	11111301	11123086	2277	X	p22.2	HCCS		11785
ENSG00000004975	1971.96838850165	0.0320860126523796	0.0329713377047663	0.973148646248017	0.330479429561639	0.358061674801142	dishevelled segment polarity protein 2 [Source:HGNC Symbol;Acc:HGNC:3086]	protein_coding	55.13	7225342	7234517	2989	17	p13.1	DVL2		9175
ENSG00000005001	116.279096055509	-6.009954654386	0.193508938680145	-31.0577624753551	8.96260172185355e-212	4.46123123130422e-210	serine protease 22 [Source:HGNC Symbol;Acc:HGNC:14368]	protein_coding	59.35	2852730	2858170	1037	16	p13.3	PRSS22		5440
ENSG00000005007	5491.45496736256	-0.650381057737094	0.0358635054629258	-18.1348992336912	1.69008565909831e-73	1.43286415831705e-72	UPF1 RNA helicase and ATPase [Source:HGNC Symbol;Acc:HGNC:9962]	protein_coding	55.14	18831959	18868230	5321	19	p13.11	UPF1		36271
ENSG00000005020	10053.5294863154	0.44796428044361	0.0797508818306955	5.61704485468387	1.94251009294386e-08	3.30965049120118e-08	src kinase associated phosphoprotein 2 [Source:HGNC Symbol;Acc:HGNC:15687]	protein_coding	36.94	26667068	26995239	3839	7	p15.2	SKAP2		328171
ENSG00000005022	9899.18655483203	-1.1189606981717	0.0430932610428135	-25.9660251068026	1.19878174198756e-148	3.03473187632326e-147	solute carrier family 25 member 5 [Source:HGNC Symbol;Acc:HGNC:10991]	protein_coding	52.54	119468422	119471396	1307	X	q24	SLC25A5		2974
ENSG00000005059	329.023194304065	2.10578799479863	0.0864070542594029	24.3705564649484	3.51061850641399e-131	7.13869755683957e-130	mitochondrial calcium uniporter dominant negative subunit beta [Source:HGNC Symbol;Acc:HGNC:26076]	protein_coding	41.01	109560209	109688719	2230	4	q25	MCUB		128510
ENSG00000005073	376.263000172161	-1.48940558892542	0.12728713265765	-11.7011480880106	1.25740662477314e-31	4.4366030224383e-31	homeobox A11 [Source:HGNC Symbol;Acc:HGNC:5101]	protein_coding	54.37	27181157	27185232	2669	7	p15.2	HOXA11		4075
ENSG00000005075	1872.36879396238	0.262333585390402	0.0370157998490021	7.08707056069393	1.36980551590402e-12	2.74282256991294e-12	RNA polymerase II subunit J [Source:HGNC Symbol;Acc:HGNC:9197]	protein_coding	55.04	102473118	102478907	932	7	q22.1	POLR2J		5789
ENSG00000005100	1201.81461848651	0.00584998046832753	0.0348255814284352	0.167979405608746	0.866599480794574	0.878016344583763	DEAH-box helicase 33 [Source:HGNC Symbol;Acc:HGNC:16718]	protein_coding	45.78	5440917	5468982	5535	17	p13.2	DHX33		28065
ENSG00000005102	55.6508446887312	0.973249684903725	0.189786169303706	5.12813809601836	2.92621768312786e-07	4.71911492189582e-07	mesenchyme homeobox 1 [Source:HGNC Symbol;Acc:HGNC:7013]	protein_coding	51.6	43640389	43661922	2674	17	q21.31	MEOX1		21533
ENSG00000005108	2810.14724962593	-1.95473414149977	0.0857877595066117	-22.7856998800524	6.35590811559511e-115	1.03137320991762e-113	thrombospondin type 1 domain containing 7A [Source:HGNC Symbol;Acc:HGNC:22207]	protein_coding	35.51	11370365	11832198	10655	7	p21.3	THSD7A		461833
ENSG00000005156	1105.90791563621	-0.177412253342796	0.0387550127441279	-4.5777885434879	4.69917352059334e-06	7.1505522054265e-06	DNA ligase 3 [Source:HGNC Symbol;Acc:HGNC:6600]	protein_coding	47.21	34980512	35009743	8382	17	q12	LIG3		29231
ENSG00000005175	1242.51808625544	-0.240579023075522	0.0375467225951822	-6.40745733440903	1.47966474723885e-10	2.75129137772943e-10	RNA polymerase II associated protein 3 [Source:HGNC Symbol;Acc:HGNC:26151]	protein_coding	36.55	47661249	47706030	4339	12	q13.11	RPAP3		44781
ENSG00000005187	1911.77124413173	-1.12257257395683	0.103908893362042	-10.803431136982	3.3157653625722e-27	1.0389056678598e-26	acyl-CoA synthetase medium chain family member 3 [Source:HGNC Symbol;Acc:HGNC:10522]	protein_coding	41.08	20610243	20797581	558	16	p12.3	ACSM3		187338
ENSG00000005189	135.539455670858	0.350560326856469	0.0744516970052543	4.70856059643245	2.49472204749012e-06	3.84735360811844e-06	RNA exonuclease 5 [Source:HGNC Symbol;Acc:HGNC:24661]	protein_coding	39.89	20806429	20849665	580	16	p12.3	REXO5		43236
ENSG00000005194	2510.73954398489	-0.225635906812984	0.0350266218775509	-6.44184036935623	1.18033391252788e-10	2.20405965461333e-10	cytokine induced apoptosis inhibitor 1 [Source:HGNC Symbol;Acc:HGNC:28050]	protein_coding	44.27	57428187	57447420	2021	16	q21	CIAPIN1		19233
ENSG00000005206	2537.65073043392	0.756160302188981	0.0433383116095636	17.4478486610474	3.57444121243152e-68	2.76070716583181e-67	signal peptide peptidase like 2B [Source:HGNC Symbol;Acc:HGNC:30627]	protein_coding	61.04	2328615	2355095	583	19	p13.3	SPPL2B		26480
ENSG00000005238	1610.36008601287	0.253685099436348	0.0478512424353633	5.30153631390077	1.14832200018793e-07	1.8881164350035e-07	family with sequence similarity 214 member B [Source:HGNC Symbol;Acc:HGNC:25666]	protein_coding	54.68	35104112	35116341	2566	9	p13.3	FAM214B		12229
ENSG00000005243	1071.05519512989	0.0638888382948342	0.0854057674135334	0.748062340866108	0.454422555796089	0.483281872650618	COPI coat complex subunit zeta 2 [Source:HGNC Symbol;Acc:HGNC:19356]	protein_coding	52.71	48026167	48038030	763	17	q21.32	COPZ2		11863
ENSG00000005249	272.612943933911	-2.64925508459068	0.121519998364862	-21.8009802521255	2.27101176508063e-105	3.22412142711841e-104	protein kinase cAMP-dependent type II regulatory subunit beta [Source:HGNC Symbol;Acc:HGNC:9392]	protein_coding	38.61	107044705	107161811	3689	7	q22.3	PRKAR2B		117106
ENSG00000005302	1539.11411085875	0.502309871688873	0.0340744810915388	14.741526667404	3.48809455863653e-49	1.85395710458549e-48	MSL complex subunit 3 [Source:HGNC Symbol;Acc:HGNC:7370]	protein_coding	42.85	11758159	11775772	2256	X	p22.2	MSL3		17613
ENSG00000005339	5198.05377173514	0.389761448765051	0.0366222142851161	10.6427603129245	1.88461946538015e-26	5.8040842787481e-26	CREB binding protein [Source:HGNC Symbol;Acc:HGNC:2348]	protein_coding	45.01	3725054	3880713	10790	16	p13.3	CREBBP		155659
ENSG00000005379	823.715704269537	-0.526129626370151	0.0906932519129892	-5.80119926535348	6.5842299110279e-09	1.1449024728488e-08	TSPO associated protein 1 [Source:HGNC Symbol;Acc:HGNC:16831]	protein_coding	57.84	58301228	58328795	4161	17	q22	TSPOAP1		27567
ENSG00000005381	23.8630116689536	0.674110884499992	0.245740277191337	2.74318435791102	0.00608465138669436	0.007706496881977	myeloperoxidase [Source:HGNC Symbol;Acc:HGNC:7218]	protein_coding	55.12	58269855	58280935	3216	17	q22	MPO		11080
ENSG00000005421	7.63743302939953	-1.92829193040851	0.212087003226043	-9.09198536957649	9.72467836567428e-20	2.46913402972612e-19	paraoxonase 1 [Source:HGNC Symbol;Acc:HGNC:9204]	protein_coding	40.31	95297676	95324532	2393	7	q21.3	PON1		26856
ENSG00000005436	1438.79231330523	-0.0954675575390156	0.0455546322984606	-2.09567178401398	0.0361113165153952	0.043102488642539	GC-rich sequence DNA-binding factor 2 [Source:HGNC Symbol;Acc:HGNC:1317]	protein_coding	36.39	75652000	75710985	423	2	p12	GCFC2		58985
ENSG00000005448	2322.3271157236	0.44172447775727	0.0390444081251975	11.3133864480891	1.12655837767392e-29	3.77465678185313e-29	WD repeat domain 54 [Source:HGNC Symbol;Acc:HGNC:25770]	protein_coding	54.68	74421678	74425755	901	2	p13.1	WDR54		4077
ENSG00000005469	1232.04617990627	-1.2086432520627	0.0612376558355676	-19.7369287829713	1.03904860931629e-86	1.09984616982228e-85	carnitine O-octanoyltransferase [Source:HGNC Symbol;Acc:HGNC:2366]	protein_coding	37.43	87345664	87399794	3205	7	q21.12	CROT		54130
ENSG00000005471	165.301908185004	1.6477971531801	0.195721300979419	8.41909973484887	3.7938833032497e-17	8.8938665648415e-17	ATP binding cassette subfamily B member 4 [Source:HGNC Symbol;Acc:HGNC:45]	protein_coding	38.6	87401696	87480435	4293	7	q21.12	ABCB4		78739
ENSG00000005483	8256.30995123037	0.53024150419533	0.0474420972550924	11.1766033728286	5.30829734532407e-29	1.74579937216404e-28	lysine methyltransferase 2E (inactive) [Source:HGNC Symbol;Acc:HGNC:18541]	protein_coding	37.41	105014190	105115019	6840	7	q22.3	KMT2E		100829
ENSG00000005486	4271.00461925908	-0.620278238612728	0.0569124323360651	-10.8988179410435	1.16764298594631e-27	3.70644419658662e-27	rhomboid domain containing 2 [Source:HGNC Symbol;Acc:HGNC:23082]	protein_coding	47.79	75842602	75888926	566	7	q11.23	RHBDD2		46324
ENSG00000005513	148.514981475513	-0.0787826637158583	0.168255227711066	-0.468233081299244	0.639617917439319	0.664516290818096	SRY-box transcription factor 8 [Source:HGNC Symbol;Acc:HGNC:11203]	protein_coding	64.99	981770	986979	3087	16	p13.3	SOX8		5209
ENSG00000005700	5156.11681826925	-0.231643434356005	0.0491392708890292	-4.71401854698096	2.42878541533598e-06	3.74851635292533e-06	inhibitor of Bruton tyrosine kinase [Source:HGNC Symbol;Acc:HGNC:17853]	protein_coding	36.07	82169986	82247754	6040	6	q14.1	IBTK		77768
ENSG00000005801	1029.40428301413	0.620189140821488	0.0572206449112724	10.8385555909614	2.26011172502054e-27	7.11579995380447e-27	zinc finger protein 195 [Source:HGNC Symbol;Acc:HGNC:12986]	protein_coding	41.43	3339261	3379222	881	11	p15.4	ZNF195		39961
ENSG00000005810	5780.95303707601	-0.0137532310464534	0.0550756075762389	-0.249715466641295	0.802807396413413	0.818751531745362	MYC binding protein 2 [Source:HGNC Symbol;Acc:HGNC:23386]	protein_coding	35.75	77042474	77327094	17128	13	q22.3	MYCBP2		284620
ENSG00000005812	3861.12811971239	-0.371835589849479	0.0421467445156619	-8.82240358353902	1.12028645264776e-18	2.74896238728492e-18	F-box and leucine rich repeat protein 3 [Source:HGNC Symbol;Acc:HGNC:13599]	protein_coding	38.36	76992598	77027195	527	13	q22.3	FBXL3		34597
ENSG00000005844	1798.68946038979	2.50711485090433	0.0510469061031795	49.1139432786931	0	0	integrin subunit alpha L [Source:HGNC Symbol;Acc:HGNC:6148]	protein_coding	50.45	30472658	30523567	5711	16	p11.2	ITGAL		50909
ENSG00000005882	3465.30363989657	-1.00167645320003	0.0501329236272855	-19.9804116880759	8.1548637218634e-89	8.87518267033383e-88	pyruvate dehydrogenase kinase 2 [Source:HGNC Symbol;Acc:HGNC:8810]	protein_coding	56.67	50094737	50112152	2384	17	q21.33	PDK2		17415
ENSG00000005884	15528.2597929526	0.126263304079346	0.0802572019973807	1.57323331659964	0.115664803473016	0.131656338801671	integrin subunit alpha 3 [Source:HGNC Symbol;Acc:HGNC:6139]	protein_coding	52.64	50055968	50090481	1817	17	q21.33	ITGA3		34513
ENSG00000005889	1775.69831479303	0.137209517164746	0.0437913724633722	3.13325455326868	0.00172879440607988	0.00226948845784793	zinc finger protein X-linked [Source:HGNC Symbol;Acc:HGNC:12869]	protein_coding	40.77	24149173	24216255	475	X	p22.11	ZFX		67082
ENSG00000005893	19626.685372428	0.352887970651511	0.0651839639616173	5.41372370141994	6.17273916915762e-08	1.02838848560494e-07	lysosomal associated membrane protein 2 [Source:HGNC Symbol;Acc:HGNC:6501]	protein_coding	38.61	120426148	120469365	6535	X	q24	LAMP2		43217
ENSG00000005961	75.9699614956702	0.362469263883149	0.131136435258819	2.76406220107903	0.00570866559733949	0.00724612927472058	integrin subunit alpha 2b [Source:HGNC Symbol;Acc:HGNC:6138]	protein_coding	54.81	44372180	44389649	2618	17	q21.31	ITGA2B		17469
ENSG00000005981	17.4900928432697	-1.17772248970758	0.283805397824807	-4.14975366477909	3.3283326403467e-05	4.83387216995488e-05	ankyrin repeat and SOCS box containing 4 [Source:HGNC Symbol;Acc:HGNC:16009]	protein_coding	38.27	95478444	95540233	582	7	q21.3	ASB4		61789
ENSG00000006007	3714.18300497289	-0.480093478535087	0.0394001536617563	-12.1850661461021	3.73350289012969e-34	1.39980479200865e-33	glycerophosphodiester phosphodiesterase 1 [Source:HGNC Symbol;Acc:HGNC:29644]	protein_coding	40.14	19501693	19522123	2907	16	p12.3	GDE1		20430
ENSG00000006015	1780.08781126569	0.406159461494933	0.0395439003096522	10.2711027064721	9.51112237098878e-25	2.80408762198465e-24	required for excision 1-B domain containing [Source:HGNC Symbol;Acc:HGNC:26098]	protein_coding	60.22	18588685	18592337	1792	19	p13.11	REX1BD		3652
ENSG00000006016	102.339337102767	-0.59507833973979	0.142635089947768	-4.17203326304702	3.01893551395251e-05	4.39396058703985e-05	cytokine receptor like factor 1 [Source:HGNC Symbol;Acc:HGNC:2364]	protein_coding	55.32	18572220	18607741	1020	19	p13.11	CRLF1		35521
ENSG00000006025	762.553265783352	0.289162640826659	0.0464704124164874	6.222510750175	4.89261246542985e-10	8.90349024072336e-10	oxysterol binding protein like 7 [Source:HGNC Symbol;Acc:HGNC:16387]	protein_coding	57.86	47807372	47821834	3664	17	q21.32	OSBPL7		14462
ENSG00000006042	2681.0002233891	0.12479652577249	0.111590579679849	1.11834283978566	0.263420596934677	0.288449019937851	transmembrane protein 98 [Source:HGNC Symbol;Acc:HGNC:24529]	protein_coding	48.47	32927910	32945106	1683	17	q11.2	TMEM98		17196
ENSG00000006047	230.012364708924	0.36538320934209	0.192222271318656	1.90083701974564	0.0573233634774376	0.067312122378492	Y-box binding protein 2 [Source:HGNC Symbol;Acc:HGNC:17948]	protein_coding	58.02	7288263	7294639	2195	17	p13.1	YBX2		6376
ENSG00000006062	2108.38032020211	1.19090601850391	0.0784248369362055	15.1853171141771	4.42418456936946e-52	2.49102161718106e-51	mitogen-activated protein kinase kinase kinase 14 [Source:HGNC Symbol;Acc:HGNC:6853]	protein_coding	49.97	45263119	45317029	4442	17	q21.31	MAP3K14		53910
ENSG00000006071	13.6845165614058	-1.07372488209475	0.207918714903821	-5.16415697640026	2.4152494773791e-07	3.90633442334602e-07	ATP binding cassette subfamily C member 8 [Source:HGNC Symbol;Acc:HGNC:59]	protein_coding	50.03	17392498	17476894	5336	11	p15.1	ABCC8		84396
ENSG00000006118	2056.83701154503	0.558301770643197	0.0997002035764072	5.59980572371983	2.14592163191914e-08	3.64856143348197e-08	transmembrane protein 132A [Source:HGNC Symbol;Acc:HGNC:31092]	protein_coding	58.71	60924460	60937159	3498	11	q12.2	TMEM132A		12699
ENSG00000006125	20445.9941776285	-0.690656136266279	0.0511907648201096	-13.4918112416043	1.74754001709428e-41	7.86174989115301e-41	adaptor related protein complex 2 subunit beta 1 [Source:HGNC Symbol;Acc:HGNC:563]	protein_coding	39.93	35578046	35726413	552	17	q12	AP2B1		148367
ENSG00000006128	22.9313168728071	-4.52685758251099	0.289410961331121	-15.6416244971859	3.78936461562497e-55	2.28248031246275e-54	tachykinin precursor 1 [Source:HGNC Symbol;Acc:HGNC:11517]	protein_coding	39.5	97732084	97740472	1061	7	q21.3	TAC1		8388
ENSG00000006194	1559.61890299309	0.273474522291631	0.0343753893510861	7.9555323577154	1.78362896498052e-15	3.97895892421485e-15	zinc finger protein 263 [Source:HGNC Symbol;Acc:HGNC:13056]	protein_coding	47.09	3263800	3301401	1721	16	p13.3	ZNF263		37601
ENSG00000006210	10919.9844056548	0.572918649736567	0.0629271377708172	9.10447654274626	8.66834290478769e-20	2.20541235992458e-19	C-X3-C motif chemokine ligand 1 [Source:HGNC Symbol;Acc:HGNC:10647]	protein_coding	53.75	57372477	57385044	3285	16	q21	CX3CL1		12567
ENSG00000006282	5375.74352961267	0.288170099125905	0.0705124015607159	4.08680023297422	4.37363395968139e-05	6.30684779736513e-05	spermatogenesis associated 20 [Source:HGNC Symbol;Acc:HGNC:26125]	protein_coding	57.05	50543058	50555852	3539	17	q21.33	SPATA20		12794
ENSG00000006283	6.37703645108725	0.323860175196145	0.186426652334958	1.73719889908368	0.0823520691903238	0.0952138957428846	calcium voltage-gated channel subunit alpha1 G [Source:HGNC Symbol;Acc:HGNC:1394]	protein_coding	56.94	50560715	50627474	7497	17	q21.33	CACNA1G		66759
ENSG00000006327	5592.65335855426	0.383692967600256	0.0747517275566635	5.13289766192237	2.85315061112313e-07	4.60356716383564e-07	TNF receptor superfamily member 12A [Source:HGNC Symbol;Acc:HGNC:18152]	protein_coding	60.12	3018445	3022383	648	16	p13.3	TNFRSF12A		3938
ENSG00000006377	89.9207445682163	2.10649806849546	0.169883094340565	12.3996921334183	2.62329536604415e-35	1.01377027637053e-34	distal-less homeobox 6 [Source:HGNC Symbol;Acc:HGNC:2919]	protein_coding	49.51	97005553	97011040	2300	7	q21.3	DLX6		5487
ENSG00000006432	262.80445420062	-1.86020150837325	0.093598176507238	-19.8743349260591	6.78800693887296e-88	7.28498601832616e-87	mitogen-activated protein kinase kinase kinase 9 [Source:HGNC Symbol;Acc:HGNC:6861]	protein_coding	44.98	70722526	70809534	11511	14	q24.2	MAP3K9		87008
ENSG00000006451	2959.27617866413	0.667376594292479	0.041834185140921	15.9529005296597	2.71966619709284e-57	1.7105435418692e-56	RAS like proto-oncogene A [Source:HGNC Symbol;Acc:HGNC:9839]	protein_coding	39.66	39623565	39708120	705	7	p14.1	RALA		84555
ENSG00000006453	591.90381540778	-0.656064840434999	0.105856594160028	-6.19767569173065	5.73030585690588e-10	1.04010820067127e-09	BAR/IMD domain containing adaptor protein 2 like 1 [Source:HGNC Symbol;Acc:HGNC:21649]	protein_coding	46.78	98291650	98401090	3645	7	q22.1	BAIAP2L1		109440
ENSG00000006459	1440.16724650136	0.0519745535022247	0.0630454857138065	0.824397701338395	0.409713620534013	0.438463557370272	lysine demethylase 7A [Source:HGNC Symbol;Acc:HGNC:22224]	protein_coding	39.15	140084746	140176983	9220	7	q34	KDM7A		92237
ENSG00000006468	617.347243967746	-0.232766776684783	0.129341817333284	-1.79962506700363	0.0719198602449083	0.0836350560551904	ETS variant transcription factor 1 [Source:HGNC Symbol;Acc:HGNC:3490]	protein_coding	36.3	13891229	13991425	6459	7	p21.2	ETV1		100196
ENSG00000006530	1407.06866271131	0.0996253655234573	0.0501521506817515	1.98646247806292	0.046981995187394	0.0555546772502982	acylglycerol kinase [Source:HGNC Symbol;Acc:HGNC:21869]	protein_coding	39.57	141551278	141655244	1550	7	q34	AGK		103966
ENSG00000006534	3517.63244404691	0.675329491879226	0.090025626211434	7.50152506901922	6.30795626060529e-14	1.32934034079016e-13	aldehyde dehydrogenase 3 family member B1 [Source:HGNC Symbol;Acc:HGNC:410]	protein_coding	58.4	68008578	68029282	2280	11	q13.2	ALDH3B1		20704
ENSG00000006555	1015.11650178902	-0.340320073848794	0.103258085807677	-3.29582009182948	0.000981348377693599	0.00130806145267242	tetratricopeptide repeat domain 22 [Source:HGNC Symbol;Acc:HGNC:26067]	protein_coding	52.34	54779712	54801323	3401	1	p32.3	TTC22		21611
ENSG00000006576	930.719601963838	0.816365751557089	0.0559087348608363	14.6017568379811	2.73700282058643e-48	1.42808182539087e-47	putative homeodomain transcription factor 2 [Source:HGNC Symbol;Acc:HGNC:13411]	protein_coding	37.65	77798792	77957503	5198	7	q11.23	PHTF2		158711
ENSG00000006606	21.1027063552576	-1.08571165783284	0.182560786413972	-5.94712412867733	2.72894469996695e-09	4.81803782465061e-09	C-C motif chemokine ligand 26 [Source:HGNC Symbol;Acc:HGNC:10625]	protein_coding	48.09	75769533	75789896	475	7	q11.23	CCL26		20363
ENSG00000006607	1076.43225324974	-0.472842258459782	0.0467833439807896	-10.1070641434683	5.14015361888399e-24	1.47967487623968e-23	FERM, ARH/RhoGEF and pleckstrin domain protein 2 [Source:HGNC Symbol;Acc:HGNC:16460]	protein_coding	45.58	241356285	241494841	4009	2	q37.3	FARP2		138556
ENSG00000006611	6001.69859093199	1.11659843569578	0.113259461564477	9.85876517751337	6.28171472520885e-23	1.75626093807657e-22	USH1 protein network component harmonin [Source:HGNC Symbol;Acc:HGNC:12597]	protein_coding	51.78	17493895	17544416	2149	11	p15.1	USH1C		50521
ENSG00000006625	1287.07067530713	-0.295593351629256	0.0390993281240445	-7.56006217527502	4.02876737063449e-14	8.55579218993402e-14	gamma-glutamylcyclotransferase [Source:HGNC Symbol;Acc:HGNC:21705]	protein_coding	40.54	30496621	30504841	1158	7	p14.3	GGCT		8220
ENSG00000006634	291.123133057465	0.734635600550613	0.0497074742130013	14.7791778234925	1.99587660270638e-49	1.06747164245604e-48	DBF4 zinc finger [Source:HGNC Symbol;Acc:HGNC:17364]	protein_coding	36.72	87876216	87909553	2694	7	q21.12	DBF4		33337
ENSG00000006638	585.816796375833	0.169187215405046	0.0621955193217581	2.72024765208221	0.00652330405460463	0.0082453384401051	thromboxane A2 receptor [Source:HGNC Symbol;Acc:HGNC:11608]	protein_coding	55.81	3594507	3606875	2642	19	p13.3	TBXA2R		12368
ENSG00000006652	1780.19587465576	0.877085386395393	0.0713092875829707	12.2997356462841	9.08710496864033e-35	3.46630118303071e-34	interferon related developmental regulator 1 [Source:HGNC Symbol;Acc:HGNC:5456]	protein_coding	39.46	112422887	112481017	3650	7	q31.1	IFRD1		58130
ENSG00000006695	446.800828294346	-0.63348563905651	0.0589825282925531	-10.7402252394883	6.58834530319509e-27	2.05003028254931e-26	cytochrome c oxidase assembly factor heme A:farnesyltransferase COX10 [Source:HGNC Symbol;Acc:HGNC:2260]	protein_coding	39.2	14069490	14231736	3180	17	p12	COX10		162246
ENSG00000006704	969.420557099624	-0.380614468974505	0.0651758320638234	-5.83980989459081	5.22604212020897e-09	9.12546922249338e-09	GTF2I repeat domain containing 1 [Source:HGNC Symbol;Acc:HGNC:4661]	protein_coding	52.72	74453790	74602605	3430	7	q11.23	GTF2IRD1		148815
ENSG00000006712	3990.28804028486	-0.145112712579065	0.027124022218188	-5.34997027401636	8.79686800861455e-08	1.45407738795751e-07	PAF1 homolog, Paf1/RNA polymerase II complex component [Source:HGNC Symbol;Acc:HGNC:25459]	protein_coding	52.37	39385629	39391154	2200	19	q13.2	PAF1		5525
ENSG00000006715	4905.8529081363	-0.18026270351207	0.0424664752440435	-4.24482376924735	2.18765285282646e-05	3.21374640981487e-05	VPS41 subunit of HOPS complex [Source:HGNC Symbol;Acc:HGNC:12713]	protein_coding	38.35	38722974	38932394	5854	7	p14.1	VPS41		209420
ENSG00000006740	804.813451310937	-0.203519789484338	0.118264492783788	-1.72088667269232	0.0852713904379221	0.0984138586512206	Rho GTPase activating protein 44 [Source:HGNC Symbol;Acc:HGNC:29096]	protein_coding	42.69	12789498	12991643	4270	17	p12	ARHGAP44		202145
ENSG00000006744	3361.1725537382	-0.175733986952907	0.0374264124458294	-4.69545370417915	2.66015614163398e-06	4.09431411460634e-06	elaC ribonuclease Z 2 [Source:HGNC Symbol;Acc:HGNC:14198]	protein_coding	48.02	12991612	13018065	3767	17	p12	ELAC2		26453
ENSG00000006747	3657.56739547466	-2.97197975395987	0.224916370497619	-13.2137102665514	7.31290347730892e-40	3.16106778706158e-39	scinderin [Source:HGNC Symbol;Acc:HGNC:21695]	protein_coding	38.46	12570577	12660182	2569	7	p21.3	SCIN		89605
ENSG00000006756	5333.9037078619	-0.860378998311196	0.0599817328282481	-14.344017048904	1.16134043911879e-46	5.8361942724003e-46	arylsulfatase D [Source:HGNC Symbol;Acc:HGNC:717]	protein_coding	48.88	2903972	2929349	5145	X	p22.33	ARSD		25377
ENSG00000006757	1392.43964162993	-0.770462782532123	0.0578950874418402	-13.3079129262238	2.0821716022963e-40	9.13666808828073e-40	patatin like phospholipase domain containing 4 [Source:HGNC Symbol;Acc:HGNC:24887]	protein_coding	40.45	7898247	7927739	3342	X	p22.31	PNPLA4		29492
ENSG00000006788	8.97163261927282	1.73055847257828	0.270552796008078	6.39637992329827	1.5910384165972e-10	2.95120934928061e-10	myosin heavy chain 13 [Source:HGNC Symbol;Acc:HGNC:7571]	protein_coding	45.88	10300865	10373130	5994	17	p13.1	MYH13		72265
ENSG00000006831	5175.10552819958	0.300882737289088	0.0473789218640862	6.35056108182911	2.1453100510806e-10	3.95860202398054e-10	adiponectin receptor 2 [Source:HGNC Symbol;Acc:HGNC:24041]	protein_coding	39.4	1688574	1788674	484	12	p13.33	ADIPOR2		100100
ENSG00000006837	54.2444497859536	0.619352626201688	0.0595121333370149	10.4071655891466	2.29966800572156e-25	6.87738900273566e-25	cyclin dependent kinase like 3 [Source:HGNC Symbol;Acc:HGNC:15483]	protein_coding	40.16	134286350	134371047	1417	5	q31.1	CDKL3		84697
ENSG00000007001	157.582822610513	-2.98461060806102	0.20930084579047	-14.2599070576566	3.88972193367444e-46	1.93318584434105e-45	uridine phosphorylase 2 [Source:HGNC Symbol;Acc:HGNC:23061]	protein_coding	40.24	157876702	158136154	2435	2	q24.1	UPP2		259452
ENSG00000007038	19.7005208092103	1.5875461644397	0.266834158831923	5.94956122330532	2.68862261627519e-09	4.7489146831716e-09	serine protease 21 [Source:HGNC Symbol;Acc:HGNC:9485]	protein_coding	55.65	2817180	2826304	1106	16	p13.3	PRSS21		9124
ENSG00000007047	2378.7378975521	0.527001064298385	0.0330600165177276	15.9407380820816	3.30427904665381e-57	2.07181360471605e-56	microtubule affinity regulating kinase 4 [Source:HGNC Symbol;Acc:HGNC:13538]	protein_coding	53.57	45079288	45305284	553	19	q13.32	MARK4		225996
ENSG00000007062	2387.00435206259	-1.65324509961063	0.324175188989338	-5.09985080833873	3.39921305807884e-07	5.46183090340086e-07	prominin 1 [Source:HGNC Symbol;Acc:HGNC:9454]	protein_coding	43.17	15963076	16084378	622	4	p15.32	PROM1		121302
ENSG00000007080	2768.35809019775	0.221378843081948	0.0391583102170139	5.65343197536039	1.57275372664038e-08	2.68982659382309e-08	coiled-coil domain containing 124 [Source:HGNC Symbol;Acc:HGNC:25171]	protein_coding	55.84	17933015	17943991	987	19	p13.11	CCDC124		10976
ENSG00000007129	65.7317405588412	1.33023943813545	0.112648974175156	11.8087132872341	3.51905394524811e-32	1.25862218138728e-31	CEA cell adhesion molecule 21 [Source:HGNC Symbol;Acc:HGNC:28834]	protein_coding	44.66	41549518	41586844	451	19	q13.2	CEACAM21		37326
ENSG00000007168	8948.60946228856	-0.177992971291472	0.0369726892534917	-4.81417432394811	1.47809739839084e-06	2.30892245703583e-06	platelet activating factor acetylhydrolase 1b regulatory subunit 1 [Source:HGNC Symbol;Acc:HGNC:8574]	protein_coding	42.4	2593210	2685615	557	17	p13.3	PAFAH1B1		92405
ENSG00000007171	167.247925107738	0.0483784943295583	0.139142987456341	0.347689058672383	0.728073714527537	0.749030125254444	nitric oxide synthase 2 [Source:HGNC Symbol;Acc:HGNC:7873]	protein_coding	51.35	27756766	27800529	4206	17	q11.2	NOS2		43763
ENSG00000007174	110.655374919315	-0.389789762952447	0.174075368415479	-2.23920113741829	0.0251428318800972	0.0304177091566642	dynein axonemal heavy chain 9 [Source:HGNC Symbol;Acc:HGNC:2953]	protein_coding	42.62	11598470	11969748	1986	17	p12	DNAH9		371278
ENSG00000007202	7253.82413527733	-0.38215680637918	0.0471087285265432	-8.11222926901657	4.96994136897905e-16	1.12667279399865e-15	KIAA0100 [Source:HGNC Symbol;Acc:HGNC:28960]	protein_coding	46.75	28614446	28645454	7428	17	q11.2	KIAA0100		31008
ENSG00000007216	214.319738622901	-6.67645347106644	0.220648045722462	-30.25838479197	4.04719743757872e-201	1.81419538175662e-199	solute carrier family 13 member 2 [Source:HGNC Symbol;Acc:HGNC:10917]	protein_coding	52.55	28473293	28497781	2855	17	q11.2	SLC13A2		24488
ENSG00000007237	1136.58184081325	0.578202985554965	0.0628327227449815	9.20225895512617	3.50502446071527e-20	9.02650879606834e-20	growth arrest specific 7 [Source:HGNC Symbol;Acc:HGNC:4169]	protein_coding	47.97	9910606	10198606	8003	17	p13.1	GAS7		288000
ENSG00000007255	1202.50201940779	-0.545423159742394	0.047804503370789	-11.4094514383278	3.75087289202816e-30	1.27333502968496e-29	trafficking protein particle complex 6A [Source:HGNC Symbol;Acc:HGNC:23069]	protein_coding	56.86	45162928	45178237	805	19	q13.32	TRAPPC6A		15309
ENSG00000007264	280.327045426556	2.71463831906365	0.119357473476735	22.743764927236	1.65412594461231e-114	2.66020829566144e-113	megakaryocyte-associated tyrosine kinase [Source:HGNC Symbol;Acc:HGNC:6906]	protein_coding	54.4	3777970	3802129	1907	19	p13.3	MATK		24159
ENSG00000007312	879.727309733765	0.384162784451757	0.0685048331145851	5.60782016371289	2.04890757193829e-08	3.48704745028628e-08	CD79b molecule [Source:HGNC Symbol;Acc:HGNC:1699]	protein_coding	60.63	63928740	63932336	1246	17	q23.3	CD79B		3596
ENSG00000007314	219.152802691031	0.995701702646754	0.129071163721099	7.71436216999092	1.21588751927387e-14	2.62439568705202e-14	sodium voltage-gated channel alpha subunit 4 [Source:HGNC Symbol;Acc:HGNC:10591]	protein_coding	56.1	63938554	63972918	7805	17	q23.3	SCN4A		34364
ENSG00000007341	317.099155322348	-0.0771178654155163	0.0633757463963873	-1.21683561615477	0.223666765993243	0.246867134524035	suppression of tumorigenicity 7 like [Source:HGNC Symbol;Acc:HGNC:18441]	protein_coding	39.05	112523514	112620825	4348	1	p13.2	ST7L		97311
ENSG00000007350	16.9596504616369	-0.32351722072722	0.211667162691406	-1.52842423271333	0.12640724203606	0.143280966507344	transketolase like 1 [Source:HGNC Symbol;Acc:HGNC:11835]	protein_coding	48.27	154295795	154330350	2518	X	q28	TKTL1		34555
ENSG00000007372	235.663678066332	-0.306196925522243	0.103463218561561	-2.9594761286114	0.00308162575538411	0.00398196696389696	paired box 6 [Source:HGNC Symbol;Acc:HGNC:8620]	protein_coding	49.68	31784779	31817961	6888	11	p13	PAX6		33182
ENSG00000007376	1746.90067561937	0.0893062494932427	0.0350345903987951	2.54908787220512	0.0108005082639464	0.0134360508738929	RNA pseudouridine synthase domain containing 1 [Source:HGNC Symbol;Acc:HGNC:14173]	protein_coding	67.17	784974	788397	2159	16	p13.3	RPUSD1		3423
ENSG00000007384	1509.87612127156	0.357842660539929	0.0571892104291102	6.25717085189519	3.92023874120457e-10	7.16532034844859e-10	rhomboid 5 homolog 1 [Source:HGNC Symbol;Acc:HGNC:20561]	protein_coding	61.15	58059	76355	2992	16	p13.3	RHBDF1		18296
ENSG00000007392	1383.00105970447	0.85850465426119	0.0472808819721054	18.1575431432875	1.11922606128575e-73	9.52369234215198e-73	LUC7 like [Source:HGNC Symbol;Acc:HGNC:6723]	protein_coding	47.33	188969	229463	2737	16	p13.3	LUC7L		40494
ENSG00000007402	125.908710075557	-2.32180367860116	0.0946914023623511	-24.5196883843417	9.10964682564026e-133	1.89515691076493e-131	calcium voltage-gated channel auxiliary subunit alpha2delta 2 [Source:HGNC Symbol;Acc:HGNC:1400]	protein_coding	56.51	50362613	50504244	5329	3	p21.31	CACNA2D2		141631
ENSG00000007516	705.670952925822	-1.52377017246182	0.0982232198853729	-15.5133396587902	2.81830836979313e-54	1.67212760207068e-53	BAI1 associated protein 3 [Source:HGNC Symbol;Acc:HGNC:948]	protein_coding	65.69	1333638	1349441	564	16	p13.3	BAIAP3		15803
ENSG00000007520	3370.53320514364	-0.0165091240271167	0.0263372068635859	-0.626836555319857	0.53076637875579	0.558978843981711	TSR3 ribosome maturation factor [Source:HGNC Symbol;Acc:HGNC:14175]	protein_coding	62.41	1349240	1351878	1210	16	p13.3	TSR3		2638
ENSG00000007541	4028.25055297229	-0.862555314141673	0.0499567729863518	-17.2660334641175	8.47725058155073e-67	6.40709572365271e-66	phosphatidylinositol glycan anchor biosynthesis class Q [Source:HGNC Symbol;Acc:HGNC:14135]	protein_coding	64.34	566995	584109	603	16	p13.3	PIGQ		17114
ENSG00000007545	721.92116487506	0.242459370743473	0.0460509357600274	5.26502592709375	1.40169574398561e-07	2.29518837917806e-07	cramped chromatin regulator homolog 1 [Source:HGNC Symbol;Acc:HGNC:14122]	protein_coding	53.1	1612337	1677908	246	16	p13.3	CRAMP1		65571
ENSG00000007866	989.010621755446	-0.600258636637678	0.0460127500774944	-13.045484906395	6.74266271467741e-39	2.84930176747579e-38	TEA domain transcription factor 3 [Source:HGNC Symbol;Acc:HGNC:11716]	protein_coding	56.75	35473597	35497079	2729	6	p21.31	TEAD3		23482
ENSG00000007908	220.497080702225	-2.62902309309333	0.198046473807647	-13.2747786039694	3.24227937204043e-40	1.41355366389307e-39	selectin E [Source:HGNC Symbol;Acc:HGNC:10718]	protein_coding	39.36	169722640	169764705	3389	1	q24.2	SELE		42065
ENSG00000007923	1832.52467507238	-1.14910891181444	0.0479441305831734	-23.9676660695926	6.04703508977856e-127	1.16815760002186e-125	DnaJ heat shock protein family (Hsp40) member C11 [Source:HGNC Symbol;Acc:HGNC:25570]	protein_coding	46.6	6634168	6701924	3014	1	p36.31	DNAJC11		67756
ENSG00000007933	779.868649970207	0.209497525149096	0.158442578283167	1.32222996759548	0.186091584922088	0.207312106860547	flavin containing dimethylaniline monoxygenase 3 [Source:HGNC Symbol;Acc:HGNC:3771]	protein_coding	36.5	171090901	171117819	2059	1	q24.3	FMO3		26918
ENSG00000007944	3223.23435837699	0.0590083790689434	0.0522216001970505	1.12996114340204	0.25849259788705	0.283397026276141	myosin regulatory light chain interacting protein [Source:HGNC Symbol;Acc:HGNC:21155]	protein_coding	40.25	16129086	16148248	3072	6	p22.3	MYLIP		19162
ENSG00000007952	30.3681176284957	-0.261506949969222	0.0627504046070511	-4.16741456261203	3.08073921791137e-05	4.48029712215879e-05	NADPH oxidase 1 [Source:HGNC Symbol;Acc:HGNC:7889]	protein_coding	41.15	100843324	100874359	2543	X	q22.1	NOX1		31035
ENSG00000007968	101.369949976778	2.54502302339825	0.0910490475029456	27.9522201845759	6.19514290932054e-172	2.04326390222651e-170	E2F transcription factor 2 [Source:HGNC Symbol;Acc:HGNC:3114]	protein_coding	51.65	23506438	23531233	5196	1	p36.12	E2F2		24795
ENSG00000008018	8302.91767231593	0.175442300566855	0.0426737051194377	4.11125071225517	3.93521604715553e-05	5.6923471917626e-05	proteasome 20S subunit beta 1 [Source:HGNC Symbol;Acc:HGNC:9537]	protein_coding	39.78	170535120	170553307	891	6	q27	PSMB1		18187
ENSG00000008056	106.167358395177	0.274638897657545	0.152102037389401	1.80562274096588	0.0709772880183032	0.0826218402204452	synapsin I [Source:HGNC Symbol;Acc:HGNC:11494]	protein_coding	47.76	47571901	47619857	3210	X	p11.23	SYN1		47956
ENSG00000008083	1317.84458132863	0.722883020026875	0.0383274852411269	18.8606952811815	2.40042532704221e-79	2.23603339735442e-78	jumonji and AT-rich interaction domain containing 2 [Source:HGNC Symbol;Acc:HGNC:6196]	protein_coding	43.92	15246069	15522042	6003	6	p22.3	JARID2		275973
ENSG00000008086	2069.80755116427	-0.268193437953446	0.0652292787480852	-4.11154995273221	3.93011819111645e-05	5.68547988653353e-05	cyclin dependent kinase like 5 [Source:HGNC Symbol;Acc:HGNC:11411]	protein_coding	40.21	18425583	18653629	3449	X	p22.13	CDKL5		228046
ENSG00000008118	184.580300833914	-1.23969038307867	0.154465480715369	-8.02567911832043	1.00965819025644e-15	2.26795728866157e-15	calcium/calmodulin dependent protein kinase IG [Source:HGNC Symbol;Acc:HGNC:14585]	protein_coding	47.01	209583714	209613939	3089	1	q32.2	CAMK1G		30225
ENSG00000008128	303.733854768213	0.293957048534657	0.0643846864157981	4.56563609918475	4.97981983527914e-06	7.5683746808162e-06	cyclin dependent kinase 11A [Source:HGNC Symbol;Acc:HGNC:1730]	protein_coding	52.05	1702379	1724357	2984	1	p36.33	CDK11A		21978
ENSG00000008130	2114.84037349295	-0.0377488399467972	0.0385661416904047	-0.978807790777504	0.327674959541207	0.35516542438549	NAD kinase [Source:HGNC Symbol;Acc:HGNC:29831]	protein_coding	53.7	1751232	1780457	3235	1	p36.33	NADK		29225
ENSG00000008196	223.284999280705	-8.52810635146157	0.166375013038312	-51.2583361871638	0	0	transcription factor AP-2 beta [Source:HGNC Symbol;Acc:HGNC:11743]	protein_coding	44.14	50818723	50847619	797	6	p12.3	TFAP2B		28896
ENSG00000008226	33.1754245685042	-0.109817148379976	0.127574372300146	-0.860808847419666	0.389343331374439	0.418014704129484	DLEC1 cilia and flagella associated protein [Source:HGNC Symbol;Acc:HGNC:2899]	protein_coding	48.5	38039205	38124025	3457	3	p22.2	DLEC1		84820
ENSG00000008256	1529.55315082277	-0.189703010728638	0.0507713380184945	-3.73641936833602	0.000186659266046784	0.000259703327629355	cytohesin 3 [Source:HGNC Symbol;Acc:HGNC:9504]	protein_coding	44.78	6161776	6272644	4482	7	p22.1	CYTH3		110868
ENSG00000008277	1649.60244809225	-0.257356960248572	0.102888014037562	-2.50133081735465	0.0123727542561312	0.0153191426304166	ADAM metallopeptidase domain 22 [Source:HGNC Symbol;Acc:HGNC:201]	protein_coding	37.29	87934143	88202889	9334	7	q21.12	ADAM22		268746
ENSG00000008282	11527.9722109281	-0.364172189633689	0.0483429002098638	-7.53310595873982	4.95473725844679e-14	1.04838338105119e-13	synaptophysin like 1 [Source:HGNC Symbol;Acc:HGNC:11507]	protein_coding	38.18	106090505	106112576	2130	7	q22.3	SYPL1		22071
ENSG00000008283	4006.61259574989	-0.52106570353513	0.0493622945431979	-10.5559457548947	4.76813362195577e-26	1.45109722962259e-25	cytochrome b561 [Source:HGNC Symbol;Acc:HGNC:2571]	protein_coding	57.39	63432304	63446354	3007	17	q23.3	CYB561		14050
ENSG00000008294	9245.98279374643	0.379089756479307	0.0601759649078582	6.29968720999773	2.98246883014778e-10	5.47410040796381e-10	sperm associated antigen 9 [Source:HGNC Symbol;Acc:HGNC:14524]	protein_coding	40	50962174	51120868	8276	17	q21.33	SPAG9		158694
ENSG00000008300	101.902851601482	1.41938604764738	0.125978749671362	11.2668688278785	1.91250735262448e-29	6.36861416192026e-29	cadherin EGF LAG seven-pass G-type receptor 3 [Source:HGNC Symbol;Acc:HGNC:3230]	protein_coding	59.87	48636463	48662886	11933	3	p21.31	CELSR3		26423
ENSG00000008311	540.385207745609	-0.964192161809333	0.0775549999342543	-12.4323662256039	1.74394588570127e-35	6.77009805915657e-35	aminoadipate-semialdehyde synthase [Source:HGNC Symbol;Acc:HGNC:17366]	protein_coding	36.53	122064583	122144308	4519	7	q31.32	AASS		79725
ENSG00000008323	259.497285234622	-0.0975562417680278	0.139960738835772	-0.697025770080417	0.485786666576535	0.514513428531912	pleckstrin homology and RhoGEF domain containing G6 [Source:HGNC Symbol;Acc:HGNC:25562]	protein_coding	55.71	6310436	6328506	2881	12	p13.31	PLEKHG6		18070
ENSG00000008324	574.510320491825	0.000854929438705516	0.0327514740210578	0.0261035408102803	0.979174752868043	0.980988375303435	SS18 like 2 [Source:HGNC Symbol;Acc:HGNC:15593]	protein_coding	46.56	42581840	42596934	1047	3	p22.1	SS18L2		15094
ENSG00000008382	1319.58012310097	0.0548739301227978	0.0428899830082562	1.27941132810043	0.200752246797813	0.222925252089791	MPN domain containing [Source:HGNC Symbol;Acc:HGNC:25934]	protein_coding	55.95	4343527	4360086	1567	19	p13.3	MPND		16559
ENSG00000008394	14673.5272888096	1.03499378821877	0.130019858249134	7.96027470077375	1.71657749808751e-15	3.83201307765389e-15	microsomal glutathione S-transferase 1 [Source:HGNC Symbol;Acc:HGNC:7061]	protein_coding	36.94	16347142	16609259	298	12	p12.3	MGST1		262117
ENSG00000008405	959.525618605218	-0.323177255418549	0.0810423419888341	-3.98775809641675	6.67006233130736e-05	9.51768391225154e-05	cryptochrome circadian regulator 1 [Source:HGNC Symbol;Acc:HGNC:2384]	protein_coding	37.55	106991364	107093549	2987	12	q23.3	CRY1		102185
ENSG00000008441	3551.85012376675	0.854611507527504	0.095626765044329	8.93694884618692	4.00063456586441e-19	9.96902596748799e-19	nuclear factor I X [Source:HGNC Symbol;Acc:HGNC:7788]	protein_coding	55.31	12995475	13098796	6019	19	p13.13	NFIX		103321
ENSG00000008513	3992.29504142024	-0.0528291566579648	0.0755989094170897	-0.698808449292555	0.484671747481845	0.513486332411632	ST3 beta-galactoside alpha-2,3-sialyltransferase 1 [Source:HGNC Symbol;Acc:HGNC:10862]	protein_coding	49.4	133454848	133571940	6951	8	q24.22	ST3GAL1		117092
ENSG00000008516	193.479629225682	1.72527748440732	0.114626516205846	15.0512947746668	3.38542907357977e-51	1.87620756751977e-50	matrix metallopeptidase 25 [Source:HGNC Symbol;Acc:HGNC:14246]	protein_coding	58.87	3046062	3060726	4413	16	p13.3	MMP25		14664
ENSG00000008517	11400.1536789592	1.86914308348328	0.0804967675205455	23.2201011426478	2.8531443712081e-119	4.97827674318213e-118	interleukin 32 [Source:HGNC Symbol;Acc:HGNC:16830]	protein_coding	53.36	3065297	3082192	1105	16	p13.3	IL32		16895
ENSG00000008710	3702.4122828979	0.819545342802372	0.0626024971617772	13.0912564188055	3.6944556216828e-39	1.56854870154492e-38	polycystin 1, transient receptor potential channel interacting [Source:HGNC Symbol;Acc:HGNC:9008]	protein_coding	63.1	2088708	2135898	14140	16	p13.3	PKD1		47190
ENSG00000008735	120.120572845097	-0.495652865816258	0.167595228593388	-2.95744019669431	0.00310204916092824	0.00400740002662069	mitogen-activated protein kinase 8 interacting protein 2 [Source:HGNC Symbol;Acc:HGNC:6883]	protein_coding	62.89	50600793	50613981	5700	22	q13.33	MAPK8IP2		13188
ENSG00000008838	3254.13508599119	-0.104166209350348	0.0285034779729252	-3.6545087392245	0.000257674886847099	0.000354948250328343	mediator complex subunit 24 [Source:HGNC Symbol;Acc:HGNC:22963]	protein_coding	50.63	40019097	40061215	3896	17	q21.1	MED24		42118
ENSG00000008853	1333.33284732194	-0.168753754144314	0.059086600030209	-2.85604103228203	0.0042895969361791	0.0054912661315382	Rho related BTB domain containing 2 [Source:HGNC Symbol;Acc:HGNC:18756]	protein_coding	53.51	22987417	23020199	3505	8	p21.3	RHOBTB2		32782
ENSG00000008869	1838.10519604853	0.308067131991125	0.047235360175176	6.52196004960338	6.93945009700827e-11	1.30679420592031e-10	HEAT repeat containing 5B [Source:HGNC Symbol;Acc:HGNC:29273]	protein_coding	38.6	36968383	37084372	433	2	p22.2	HEATR5B		115989
ENSG00000008952	19361.3997162091	-0.0548723155743183	0.0569001988979495	-0.964360698856814	0.334865118867016	0.362547123288969	SEC62 homolog, preprotein translocation factor [Source:HGNC Symbol;Acc:HGNC:11846]	protein_coding	36.6	169966635	169998373	363	3	q26.2	SEC62		31738
ENSG00000008988	29954.6347861091	0.831972837274116	0.0533216632165604	15.6029048436682	6.95558976204098e-55	4.16181250253094e-54	ribosomal protein S20 [Source:HGNC Symbol;Acc:HGNC:10405]	protein_coding	41.73	56067254	56074510	712	8	q12.1	RPS20		7256
ENSG00000009307	55400.2403910549	0.327237970738285	0.0619568124213988	5.28171088778065	1.27983050760004e-07	2.09924286332011e-07	cold shock domain containing E1 [Source:HGNC Symbol;Acc:HGNC:29905]	protein_coding	38.28	114716913	114758676	4006	1	p13.2	CSDE1		41763
ENSG00000009335	4046.82326015914	0.0197051767172527	0.040271328734581	0.489310319188249	0.624622016475344	0.650132597316291	ubiquitin protein ligase E3C [Source:HGNC Symbol;Acc:HGNC:16803]	protein_coding	42.12	157138916	157269370	5214	7	q36.3	UBE3C		130454
ENSG00000009413	2235.96860735326	0.158296282587504	0.0541155655652993	2.92515251266281	0.00344287444047178	0.00443533848408507	REV3 like, DNA directed polymerase zeta catalytic subunit [Source:HGNC Symbol;Acc:HGNC:9968]	protein_coding	36.9	111299028	111483715	2518	6	q21	REV3L		184687
ENSG00000009694	1642.36936719986	2.66106271393274	0.139921488388175	19.0182561991502	1.20422520283205e-80	1.14542569556598e-79	teneurin transmembrane protein 1 [Source:HGNC Symbol;Acc:HGNC:8117]	protein_coding	37.17	124375903	124963817	12875	X	q25	TENM1		587914
ENSG00000009724	90.8234298612426	0.173472304605182	0.112060040284512	1.54803000395814	0.121615072844277	0.138080589633647	mannan binding lectin serine peptidase 2 [Source:HGNC Symbol;Acc:HGNC:6902]	protein_coding	50.21	11026523	11047239	2455	1	p36.22	MASP2		20716
ENSG00000009765	149.80738153496	-3.02440657835014	0.213046859001122	-14.1959688705582	9.70359802750852e-46	4.78311923427645e-45	iodotyrosine deiodinase [Source:HGNC Symbol;Acc:HGNC:21071]	protein_coding	41.6	150368892	150405969	7513	6	q25.1	IYD		37077
ENSG00000009780	644.628171306389	-0.0824580811243801	0.0535080414202154	-1.5410409152675	0.123306828347143	0.13995243083088	family with sequence similarity 76 member A [Source:HGNC Symbol;Acc:HGNC:28530]	protein_coding	43.38	27725961	27763116	3579	1	p35.3	FAM76A		37155
ENSG00000009790	417.486738134108	1.83913575248146	0.0577060759009322	31.8707471226916	6.79204888662334e-223	3.76158966836986e-221	TRAF3 interacting protein 3 [Source:HGNC Symbol;Acc:HGNC:30766]	protein_coding	45.61	209756032	209782320	1854	1	q32.2	TRAF3IP3		26288
ENSG00000009830	1144.59876536046	-0.122140632264551	0.04934356576848	-2.47531021243246	0.0133120492724192	0.0164407202636081	protein O-mannosyltransferase 2 [Source:HGNC Symbol;Acc:HGNC:19743]	protein_coding	47.08	77274956	77320883	2163	14	q24.3	POMT2		45927
ENSG00000009844	2440.45850422596	-0.261707791220895	0.0475959781813931	-5.49852742228557	3.82975989373137e-08	6.42795963959236e-08	vesicle trafficking 1 [Source:HGNC Symbol;Acc:HGNC:20954]	protein_coding	35.53	142147162	142224685	6991	6	q24.1	VTA1		77523
ENSG00000009950	1048.79638338143	0.48170143588807	0.148056192368013	3.25350414720066	0.00113991061400985	0.00151332156864419	MLX interacting protein like [Source:HGNC Symbol;Acc:HGNC:12744]	protein_coding	56.25	73593194	73624543	3079	7	q11.23	MLXIPL		31349
ENSG00000009954	5707.18928809892	0.433101022450366	0.0399054512204497	10.8531794329999	1.92606616845827e-27	6.07705147104265e-27	bromodomain adjacent to zinc finger domain 1B [Source:HGNC Symbol;Acc:HGNC:961]	protein_coding	43.19	73440406	73522293	6115	7	q11.23	BAZ1B		81887
ENSG00000010017	2520.05394917007	-0.125292626382929	0.0363422670519836	-3.44757321285742	0.000565647078922802	0.000764004923396063	RAN binding protein 9 [Source:HGNC Symbol;Acc:HGNC:13727]	protein_coding	37.08	13621498	13711835	3384	6	p23	RANBP9		90337
ENSG00000010030	392.811178663732	2.12883777624808	0.107838876462168	19.7409120540578	9.60289238056209e-87	1.01780623552829e-85	ETS variant transcription factor 7 [Source:HGNC Symbol;Acc:HGNC:18160]	protein_coding	49.34	36354091	36387800	1530	6	p21.31	ETV7		33709
ENSG00000010072	493.762091130728	-0.17239355702884	0.0449092813773323	-3.83870664908601	0.000123684094136405	0.000173994087173943	SprT-like N-terminal domain [Source:HGNC Symbol;Acc:HGNC:25356]	protein_coding	41.57	231337104	231355023	3559	1	q42.2	SPRTN		17919
ENSG00000010165	1503.04142292799	-0.304701976970413	0.0384365964692811	-7.92739225008992	2.23795546129817e-15	4.96925332108448e-15	eEF1A lysine and N-terminal methyltransferase [Source:HGNC Symbol;Acc:HGNC:24248]	protein_coding	43.61	171781660	171814023	759	1	q24.3	EEF1AKNMT		32363
ENSG00000010219	768.63486774094	0.461830092958654	0.0414223727074379	11.1492911384028	7.21790737005073e-29	2.36186696700571e-28	dual specificity tyrosine phosphorylation regulated kinase 4 [Source:HGNC Symbol;Acc:HGNC:3095]	protein_coding	42.77	4562204	4615302	2068	12	p13.32	DYRK4		53098
ENSG00000010244	7156.5856514838	0.544987271467935	0.0293765294206758	18.5517922714302	7.88775394917679e-77	7.03266941391713e-76	zinc finger protein 207 [Source:HGNC Symbol;Acc:HGNC:12998]	protein_coding	38.46	32350132	32381885	2283	17	q11.2	ZNF207		31753
ENSG00000010256	7598.47398730896	-1.10398266434358	0.036652984297646	-30.1198575095146	2.66299124656927e-199	1.18066554530272e-197	ubiquinol-cytochrome c reductase core protein 1 [Source:HGNC Symbol;Acc:HGNC:12585]	protein_coding	53.04	48599002	48610976	955	3	p21.31	UQCRC1		11974
ENSG00000010270	2890.03011949457	0.583411457150384	0.0420930825696535	13.8600316616153	1.10625451238429e-43	5.2198871684966e-43	STARD3 N-terminal like [Source:HGNC Symbol;Acc:HGNC:19169]	protein_coding	38.39	38178245	38230670	1703	7	p14.1	STARD3NL		52425
ENSG00000010278	10479.6674529182	-0.554647372147993	0.0830305484655935	-6.68003984554949	2.3887729204177e-11	4.58512162048948e-11	CD9 molecule [Source:HGNC Symbol;Acc:HGNC:1709]	protein_coding	51.04	6199715	6238271	1566	12	p13.31	CD9		38556
ENSG00000010282	19.2570390553025	1.30916250481113	0.311050523284115	4.20884199450563	2.56682798252152e-05	3.75141112063196e-05	hedgehog acyltransferase like [Source:HGNC Symbol;Acc:HGNC:13242]	protein_coding	56.48	42692663	42702824	587	3	p22.1	HHATL		10161
ENSG00000010292	2314.40985158579	0.179916852977121	0.0357582628867482	5.03147632050652	4.86717232990939e-07	7.76212338058375e-07	non-SMC condensin I complex subunit D2 [Source:HGNC Symbol;Acc:HGNC:24305]	protein_coding	46.34	6493356	6531955	584	12	p13.31	NCAPD2		38599
ENSG00000010295	1371.37281191315	1.40394929658952	0.0412140027880608	34.0648614940219	2.44562729898913e-254	1.84582298514868e-252	intermediate filament family orphan 1 [Source:HGNC Symbol;Acc:HGNC:24970]	protein_coding	54.33	6538961	6556073	2571	12	p13.31	IFFO1		17112
ENSG00000010310	76.2572124935911	0.159843010994315	0.153338900107532	1.04241657454319	0.29721858535386	0.323841132380117	gastric inhibitory polypeptide receptor [Source:HGNC Symbol;Acc:HGNC:4271]	protein_coding	54.94	45668221	45683722	3404	19	q13.32	GIPR		15501
ENSG00000010318	307.289602033782	-0.150615747685247	0.0459303013394686	-3.2792240262491	0.00104092966112773	0.00138543025025589	PHD finger protein 7 [Source:HGNC Symbol;Acc:HGNC:18458]	protein_coding	45.17	52410660	52423641	2127	3	p21.1	PHF7		12981
ENSG00000010319	2322.9336139704	-2.3983731994649	0.11328269122608	-21.1715768181957	1.74616532774336e-99	2.24169499788699e-98	semaphorin 3G [Source:HGNC Symbol;Acc:HGNC:30400]	protein_coding	59.62	52433035	52445103	4993	3	p21.1	SEMA3G		12068
ENSG00000010322	3366.43539975794	-0.675944419008148	0.0344019996698946	-19.6484049036158	5.96583571072158e-86	6.22156915667604e-85	nischarin [Source:HGNC Symbol;Acc:HGNC:18006]	protein_coding	53.28	52455118	52493068	5173	3	p21.1	NISCH		37950
ENSG00000010327	8103.46790914221	1.57678846002543	0.0791897807464545	19.9115144045404	3.23390101520267e-88	3.48681141353446e-87	stabilin 1 [Source:HGNC Symbol;Acc:HGNC:18628]	protein_coding	60.65	52495338	52524495	7928	3	p21.1	STAB1		29157
ENSG00000010361	1579.52986682562	-0.0593592536638024	0.0511516831043745	-1.16045553266899	0.245863388266788	0.270153385793958	fuzzy planar cell polarity protein [Source:HGNC Symbol;Acc:HGNC:26219]	protein_coding	52.28	49806866	49817376	1728	19	q13.33	FUZ		10510
ENSG00000010379	4998.73480697342	0.871709832485291	0.158398996068073	5.50325351879544	3.72845666969221e-08	6.26311246160409e-08	solute carrier family 6 member 13 [Source:HGNC Symbol;Acc:HGNC:11046]	protein_coding	47.19	220621	262873	2188	12	p13.33	SLC6A13		42252
ENSG00000010404	7769.49568695087	0.500162554796055	0.051476429295322	9.71634127780321	2.56844869177656e-22	7.0629074599997e-22	iduronate 2-sulfatase [Source:HGNC Symbol;Acc:HGNC:5389]	protein_coding	45.34	149476988	149521096	7580	X	q28	IDS		44108
ENSG00000010438	15.5966977470787	-3.32867500895993	0.234371609724761	-14.2025521472888	8.83357621495582e-46	4.35823779994187e-45	serine protease 3 [Source:HGNC Symbol;Acc:HGNC:9486]	protein_coding	42.71	33750679	33799231	412	9	p13.3	PRSS3		48552
ENSG00000010539	578.863087261371	0.274743583585218	0.0355919911178689	7.71925298237342	1.17013452950364e-14	2.52866866563532e-14	zinc finger protein 200 [Source:HGNC Symbol;Acc:HGNC:12993]	protein_coding	43.67	3222325	3236221	3082	16	p13.3	ZNF200		13896
ENSG00000010610	4383.81055101361	1.67849580960256	0.0529720949510451	31.6864154826002	2.39069582403255e-220	1.30618926385778e-218	CD4 molecule [Source:HGNC Symbol;Acc:HGNC:1678]	protein_coding	48.56	6786858	6820799	577	12	p13.31	CD4		33941
ENSG00000010626	963.994494659343	0.612210315706872	0.0568292488991559	10.7728032230946	4.62695150001767e-27	1.44498733623531e-26	leucine rich repeat containing 23 [Source:HGNC Symbol;Acc:HGNC:19138]	protein_coding	47.35	6873569	6914241	1387	12	p13.31	LRRC23		40672
ENSG00000010671	382.607564113515	2.63413356676265	0.0638018250292629	41.2861789698727	0	0	Bruton tyrosine kinase [Source:HGNC Symbol;Acc:HGNC:1133]	protein_coding	43.18	101349447	101390796	2417	X	q22.1	BTK		41349
ENSG00000010704	1548.57583387571	0.585662902272423	0.0576811619588097	10.15345187898	3.19845948969059e-24	9.27307524373935e-24	homeostatic iron regulator [Source:HGNC Symbol;Acc:HGNC:4886]	protein_coding	44.85	26087281	26098343	809	6	p22.2	HFE		11062
ENSG00000010803	4198.33678169696	0.763976030621871	0.0515232606654101	14.8277888618715	9.68716000333278e-50	5.22064249000601e-49	Scm polycomb group protein homolog 1 [Source:HGNC Symbol;Acc:HGNC:19003]	protein_coding	39.5	41027200	41242154	3275	1	p34.2	SCMH1		214954
ENSG00000010810	4293.9609553102	1.13407230141543	0.0571271159291144	19.8517338565216	1.06463311599873e-87	1.1403169355321e-86	FYN proto-oncogene, Src family tyrosine kinase [Source:HGNC Symbol;Acc:HGNC:4037]	protein_coding	42.42	111660332	111873452	3234	6	q21	FYN		213120
ENSG00000010818	3538.27115374643	0.023449936313885	0.0593449181616605	0.395146493420134	0.692734778134981	0.714894889646168	HIVEP zinc finger 2 [Source:HGNC Symbol;Acc:HGNC:4921]	protein_coding	38.72	142751469	142956698	9697	6	q24.2	HIVEP2		205229
ENSG00000010932	1905.92893849149	-0.187017037650888	0.148729272971083	-1.25743260835578	0.208597027708743	0.23114613279362	flavin containing dimethylaniline monoxygenase 1 [Source:HGNC Symbol;Acc:HGNC:3769]	protein_coding	40.91	171248471	171285978	2152	1	q24.3	FMO1		37507
ENSG00000011007	2725.35392912506	-0.181591838887388	0.0355180112196149	-5.11266911214622	3.1763840504021e-07	5.11036922326739e-07	elongin A [Source:HGNC Symbol;Acc:HGNC:11620]	protein_coding	45.7	23743155	23762059	5154	1	p36.11	ELOA		18904
ENSG00000011009	4420.74239528191	-0.611117797806269	0.0334344966709061	-18.2780618419792	1.23745950575183e-74	1.06866713144411e-73	lysophospholipase 2 [Source:HGNC Symbol;Acc:HGNC:6738]	protein_coding	62.28	23791145	23795539	1635	1	p36.11	LYPLA2		4394
ENSG00000011021	1376.69932058566	0.1502767764236	0.0451748723135102	3.32655674997131	0.00087926113793081	0.00117507581001509	chloride voltage-gated channel 6 [Source:HGNC Symbol;Acc:HGNC:2024]	protein_coding	48.13	11806096	11848079	5589	1	p36.22	CLCN6		41983
ENSG00000011028	2630.43533619143	-0.564827331509546	0.094268056694588	-5.99171502325001	2.07639549683338e-09	3.68035715206065e-09	mannose receptor C type 2 [Source:HGNC Symbol;Acc:HGNC:16875]	protein_coding	52.16	62627670	62693597	5719	17	q23.2	MRC2		65927
ENSG00000011052	38.2074528067727	0.63997001708925	0.127449190341429	5.02137373626938	5.13032239463221e-07	8.17536497080398e-07	NME1-NME2 readthrough [Source:HGNC Symbol;Acc:HGNC:33531]	protein_coding	48.86	51153590	51171744	1021	17	q21.33	NME1-NME2		18154
ENSG00000011105	12907.8672883812	0.181884076382181	0.0635473964265156	2.86217983127769	0.00420738108823265	0.00538942002831948	tetraspanin 9 [Source:HGNC Symbol;Acc:HGNC:21640]	protein_coding	52.13	3077355	3286564	570	12	p13.33	TSPAN9		209209
ENSG00000011114	2824.81758419221	-0.262156553715489	0.0523074037163377	-5.01184411937477	5.39108689143496e-07	8.5824749325336e-07	BTB domain containing 7 [Source:HGNC Symbol;Acc:HGNC:18269]	protein_coding	40.08	93237550	93333092	6822	14	q32.12	BTBD7		95542
ENSG00000011132	1066.08669538175	0.646899931691922	0.036120002736978	17.9097420452202	9.8993271769495e-72	8.1088532105179e-71	amyloid beta precursor protein binding family A member 3 [Source:HGNC Symbol;Acc:HGNC:580]	protein_coding	56.61	3750772	3761692	1779	19	p13.3	APBA3		10920
ENSG00000011143	947.431514478521	-0.0672013875882799	0.0363538771785253	-1.84853426384949	0.0645250923798755	0.0754249152894568	MKS transition zone complex subunit 1 [Source:HGNC Symbol;Acc:HGNC:7121]	protein_coding	47.45	58205441	58219605	2633	17	q22	MKS1		14164
ENSG00000011198	491.831387728971	-1.12740910448401	0.0556010804236858	-20.2767481475727	2.06329034524195e-91	2.33805952739113e-90	abhydrolase domain containing 5, lysophosphatidic acid acyltransferase [Source:HGNC Symbol;Acc:HGNC:21396]	protein_coding	40.26	43690108	43734371	2225	3	p21.33	ABHD5		44263
ENSG00000011201	611.225647031309	1.61771968533707	0.0928408860714224	17.4246471979227	5.36382508403999e-68	4.13093448688737e-67	anosmin 1 [Source:HGNC Symbol;Acc:HGNC:6211]	protein_coding	39.59	8528874	8732137	6265	X	p22.31	ANOS1		203263
ENSG00000011243	1798.06010005344	0.334787918008863	0.0402776092179044	8.3120106806151	9.40939544437208e-17	2.17874229274866e-16	A-kinase anchoring protein 8 like [Source:HGNC Symbol;Acc:HGNC:29857]	protein_coding	48.86	15380050	15419141	2078	19	p13.12	AKAP8L		39091
ENSG00000011258	1040.07719567881	0.242421156942874	0.0443029348109324	5.47189837371797	4.45240147331615e-08	7.45681893977719e-08	mbt domain containing 1 [Source:HGNC Symbol;Acc:HGNC:19866]	protein_coding	39.5	51177425	51260163	5365	17	q21.33	MBTD1		82738
ENSG00000011260	1415.829376061	-0.014761355971737	0.0414645978332067	-0.355999014656196	0.721841303097956	0.743089438899355	UTP18 small subunit processome component [Source:HGNC Symbol;Acc:HGNC:24274]	protein_coding	40.36	51260546	51297936	1876	17	q21.33	UTP18		37390
ENSG00000011275	2498.6192458105	0.18662679967037	0.0372319722361509	5.01254133105423	5.37158326116338e-07	8.55226467610854e-07	ring finger protein 216 [Source:HGNC Symbol;Acc:HGNC:21698]	protein_coding	45.52	5620047	5781696	5639	7	p22.1	RNF216		161649
ENSG00000011295	2729.17419067107	-0.473109218090051	0.0400579557836077	-11.8106181115626	3.44022814327511e-32	1.23097204147575e-31	tetratricopeptide repeat domain 19 [Source:HGNC Symbol;Acc:HGNC:26006]	protein_coding	40.8	15999784	16045015	3050	17	p12	TTC19		45231
ENSG00000011304	15919.1154255226	0.0974417753724509	0.0282099447045768	3.45416399758635	0.000552001589459163	0.000746257584949915	polypyrimidine tract binding protein 1 [Source:HGNC Symbol;Acc:HGNC:9583]	protein_coding	61.17	797075	812327	3691	19	p13.3	PTBP1		15252
ENSG00000011332	15.6241698073549	0.66888522993238	0.140240077934669	4.76957257713433	1.84617220395706e-06	2.8695245549436e-06	double PHD fingers 1 [Source:HGNC Symbol;Acc:HGNC:20225]	protein_coding	57.15	38211006	38229714	2227	19	q13.2	DPF1		18708
ENSG00000011347	256.124227256575	-3.87774181651526	0.169070944057895	-22.9355897793261	2.05208897859137e-116	3.41180818192645e-115	synaptotagmin 7 [Source:HGNC Symbol;Acc:HGNC:11514]	protein_coding	57.18	61513714	61581148	4854	11	q12.2	SYT7		67434
ENSG00000011376	705.248069521904	-1.63660642672164	0.0544216502895099	-30.0727085271265	1.10234222303259e-198	4.84761714177504e-197	leucyl-tRNA synthetase 2, mitochondrial [Source:HGNC Symbol;Acc:HGNC:17095]	protein_coding	42.34	45388561	45554726	10049	3	p21.31	LARS2		166165
ENSG00000011405	4719.08335628241	-0.424263530116285	0.0424202381116129	-10.0014415053493	1.50194612572489e-23	4.27280501089372e-23	phosphatidylinositol-4-phosphate 3-kinase catalytic subunit type 2 alpha [Source:HGNC Symbol;Acc:HGNC:8971]	protein_coding	39.84	17077730	17207983	1593	11	p15.1	PIK3C2A		130253
ENSG00000011422	1027.26277158056	1.31086332165373	0.0806516349181908	16.2534004795242	2.11311505199534e-59	1.39162004662047e-58	plasminogen activator, urokinase receptor [Source:HGNC Symbol;Acc:HGNC:9053]	protein_coding	49.94	43646095	43670547	1254	19	q13.31	PLAUR		24452
ENSG00000011426	327.913122851555	2.03943421159814	0.100933811863604	20.2056592725747	8.72961716274385e-91	9.78959901173769e-90	anillin actin binding protein [Source:HGNC Symbol;Acc:HGNC:14082]	protein_coding	37.87	36389821	36453791	4731	7	p14.2	ANLN		63970
ENSG00000011451	2832.40200947363	-0.0425048217706084	0.0385900072927946	-1.10144632645728	0.270702452399566	0.296162937910448	WIZ zinc finger [Source:HGNC Symbol;Acc:HGNC:30917]	protein_coding	58.15	15419978	15449956	6356	19	p13.12	WIZ		29978
ENSG00000011454	2990.1704309662	-0.0345058725368518	0.0402346518310376	-0.857615785561078	0.391104655588481	0.419822401682495	RAB GTPase activating protein 1 [Source:HGNC Symbol;Acc:HGNC:17155]	protein_coding	38.49	122940833	123104866	3897	9	q33.2	RABGAP1		164033
ENSG00000011465	6806.08723989259	-5.14539701294761	0.180140484759814	-28.563246178715	1.92337489158252e-179	7.09331917402489e-178	decorin [Source:HGNC Symbol;Acc:HGNC:2705]	protein_coding	34.9	91140484	91183217	6850	12	q21.33	DCN		42733
ENSG00000011478	733.119165724726	0.419932038219991	0.0489243169432185	8.58329894942353	9.21903617625251e-18	2.20352482003313e-17	glutaminyl-peptide cyclotransferase like [Source:HGNC Symbol;Acc:HGNC:25952]	protein_coding	52.54	45692403	45703989	1533	19	q13.32	QPCTL		11586
ENSG00000011485	2722.59614222791	-0.0913841168653638	0.0287583566652162	-3.17765433989121	0.00148471643323276	0.0019571481366424	protein phosphatase 5 catalytic subunit [Source:HGNC Symbol;Acc:HGNC:9322]	protein_coding	50.7	46347087	46392981	2139	19	q13.32	PPP5C		45894
ENSG00000011523	2171.09223564249	-0.167401961358039	0.0356300411714714	-4.69833757846108	2.62287652159404e-06	4.03961819627055e-06	centrosomal protein 68 [Source:HGNC Symbol;Acc:HGNC:29076]	protein_coding	47.81	65056366	65087004	550	2	p14	CEP68		30638
ENSG00000011566	3004.59417519589	-0.683365913649446	0.0513427055623553	-13.3098929276234	2.02772120587806e-40	8.90255195015782e-40	mitogen-activated protein kinase kinase kinase kinase 3 [Source:HGNC Symbol;Acc:HGNC:6865]	protein_coding	36.89	39249266	39437301	4335	2	p22.1	MAP4K3		188035
ENSG00000011590	56.1488528627432	1.33116603583461	0.124071522585757	10.7290215199424	7.43795733007029e-27	2.31217880450289e-26	zinc finger and BTB domain containing 32 [Source:HGNC Symbol;Acc:HGNC:16763]	protein_coding	52.47	35704558	35717038	2037	19	q13.12	ZBTB32		12480
ENSG00000011600	4198.03044366488	1.81718145966662	0.0381203326571319	47.6696118056212	0	0	transmembrane immune signaling adaptor TYROBP [Source:HGNC Symbol;Acc:HGNC:12449]	protein_coding	51.45	35904401	35908295	541	19	q13.12	TYROBP		3894
ENSG00000011638	3054.86975186657	0.733099391996553	0.0664977312423377	11.0244271240611	2.91367729170807e-28	9.36984570205052e-28	transmembrane protein 159 [Source:HGNC Symbol;Acc:HGNC:30136]	protein_coding	43.7	21158377	21180616	1593	16	p12.3	TMEM159		22239
ENSG00000011677	11.8431374794839	0.111236306843602	0.247341927698757	0.449726853342386	0.652907406147805	0.677065981567001	gamma-aminobutyric acid type A receptor subunit alpha3 [Source:HGNC Symbol;Acc:HGNC:4077]	protein_coding	37.36	152166234	152451315	3669	X	q28	GABRA3		285081
ENSG00000012048	221.685558402754	0.991032044656312	0.0639367868409372	15.5001853177548	3.45893058585635e-54	2.04697544189245e-53	BRCA1 DNA repair associated [Source:HGNC Symbol;Acc:HGNC:1100]	protein_coding	44.09	43044295	43170245	3668	17	q21.31	BRCA1		125950
ENSG00000012061	2507.2763172742	0.564595212265343	0.0359722217575789	15.6953111228497	1.62842312382177e-55	9.88567977188771e-55	ERCC excision repair 1, endonuclease non-catalytic subunit [Source:HGNC Symbol;Acc:HGNC:3433]	protein_coding	52.1	45407334	45478828	3379	19	q13.32	ERCC1		71494
ENSG00000012124	237.191590125413	1.06794759245135	0.149546849944784	7.1412242574528	9.25032886626107e-13	1.863502005125e-12	CD22 molecule [Source:HGNC Symbol;Acc:HGNC:1643]	protein_coding	50.24	35319261	35347361	554	19	q13.12	CD22		28100
ENSG00000012171	2010.35838010274	-1.8260479756508	0.101682283892302	-17.9583690073768	4.12758844478743e-72	3.41378071832649e-71	semaphorin 3B [Source:HGNC Symbol;Acc:HGNC:10724]	protein_coding	60.71	50267558	50277546	934	3	p21.31	SEMA3B		9988
ENSG00000012174	1565.34422518123	0.0124678542442686	0.0559659695066373	0.22277563230259	0.823710134044268	0.83817871406819	membrane bound transcription factor peptidase, site 2 [Source:HGNC Symbol;Acc:HGNC:15455]	protein_coding	38.5	21839617	21885423	1862	X	p22.12	MBTPS2		45806
ENSG00000012211	538.678105503957	0.220860448756033	0.0495204129499546	4.4599880251248	8.19642324172618e-06	1.23288246147099e-05	prickle planar cell polarity protein 3 [Source:HGNC Symbol;Acc:HGNC:6645]	protein_coding	55.64	49174802	49186528	2795	X	p11.23	PRICKLE3		11726
ENSG00000012223	1554.24319938176	-1.19277445475209	0.307940100090427	-3.87339763285726	0.000107328499674423	0.000151484697244226	lactotransferrin [Source:HGNC Symbol;Acc:HGNC:6720]	protein_coding	46.95	46435645	46485234	2721	3	p21.31	LTF		49589
ENSG00000012232	2322.30008897007	-0.135828703854029	0.0602601739672451	-2.25403769872719	0.0241937964471956	0.0293110896631807	exostosin like glycosyltransferase 3 [Source:HGNC Symbol;Acc:HGNC:3518]	protein_coding	44.36	28600469	28755599	548	8	p21.1	EXTL3		155130
ENSG00000012504	2104.76521189625	0.426057745155858	0.131894137655366	3.23030085134737	0.00123660019700546	0.00163766517561476	nuclear receptor subfamily 1 group H member 4 [Source:HGNC Symbol;Acc:HGNC:7967]	protein_coding	39.74	100473708	100564414	2884	12	q23.1	NR1H4		90706
ENSG00000012660	4771.26438267335	1.20856858486641	0.0596359431243192	20.26577465786	2.57870457762022e-91	2.91803620509368e-90	ELOVL fatty acid elongase 5 [Source:HGNC Symbol;Acc:HGNC:21308]	protein_coding	41.88	53267398	53349179	2765	6	p12.1	ELOVL5		81781
ENSG00000012779	1763.41368127681	2.04563593019397	0.104008935490721	19.6678864228591	4.06369498154237e-86	4.2597918905354e-85	arachidonate 5-lipoxygenase [Source:HGNC Symbol;Acc:HGNC:435]	protein_coding	47.73	45374176	45446119	2519	10	q11.21	ALOX5		71943
ENSG00000012817	181.016516551342	-0.0362947030470388	0.14883203856741	-0.243863508128996	0.807336532334793	0.823060244405145	lysine demethylase 5D [Source:HGNC Symbol;Acc:HGNC:11115]	protein_coding	38.66	19703865	19744939	5501	Y	q11.223	KDM5D		41074
ENSG00000012822	6526.05456104408	-0.286008427862244	0.0396666263129835	-7.21030383591329	5.58271674670935e-13	1.13508012340374e-12	calcium binding and coiled-coil domain 1 [Source:HGNC Symbol;Acc:HGNC:29306]	protein_coding	49.2	53708517	53727745	5866	12	q13.13	CALCOCO1		19228
ENSG00000012963	3147.96615581561	0.0426290974245149	0.0363331164794564	1.17328491346506	0.240681570144189	0.264707322932045	ubiquitin protein ligase E3 component n-recognin 7 [Source:HGNC Symbol;Acc:HGNC:20344]	protein_coding	43.11	93207241	93229215	587	14	q32.12	UBR7		21974
ENSG00000012983	2114.71809265978	0.237453599629278	0.0452333463822154	5.24952537499279	1.52491594093837e-07	2.49317994696292e-07	mitogen-activated protein kinase kinase kinase kinase 5 [Source:HGNC Symbol;Acc:HGNC:6867]	protein_coding	37.27	50418501	50561126	4812	14	q22.1	MAP4K5		142625
ENSG00000013016	1871.83697827473	-1.34613488005614	0.0827865293235914	-16.2603130129353	1.8877111673522e-59	1.24368205897784e-58	EH domain containing 3 [Source:HGNC Symbol;Acc:HGNC:3244]	protein_coding	50.24	31234152	31269451	4825	2	p23.1	EHD3		35299
ENSG00000013275	4350.42337169048	-0.197922577122528	0.0308274756999076	-6.4203303264017	1.35978955445992e-10	2.5318766609548e-10	proteasome 26S subunit, ATPase 4 [Source:HGNC Symbol;Acc:HGNC:9551]	protein_coding	49.94	39971165	39981764	1754	19	q13.2	PSMC4		10599
ENSG00000013288	3685.91181768788	-0.274099222407779	0.0558238342888849	-4.9100751659109	9.10414891089992e-07	1.43667241444299e-06	mannosidase alpha class 2B member 2 [Source:HGNC Symbol;Acc:HGNC:29623]	protein_coding	54.58	6575189	6623362	5129	4	p16.1	MAN2B2		48173
ENSG00000013293	5.46791813075394	-2.01516907215223	0.160767995807239	-12.5346407538003	4.82543103701323e-36	1.90609224531679e-35	solute carrier family 7 member 14 [Source:HGNC Symbol;Acc:HGNC:29326]	protein_coding	42.15	170459548	170586075	10140	3	q26.2	SLC7A14		126527
ENSG00000013297	123.013897819622	-3.39901158521473	0.179388941388672	-18.9477208511437	4.61127066939235e-80	4.34788432029225e-79	claudin 11 [Source:HGNC Symbol;Acc:HGNC:8514]	protein_coding	43.14	170418868	170454733	2758	3	q26.2	CLDN11		35865
ENSG00000013306	8035.62849302816	-0.72953631629818	0.0331049764004358	-22.037058944666	1.2713202412474e-107	1.87542850497468e-106	solute carrier family 25 member 39 [Source:HGNC Symbol;Acc:HGNC:24279]	protein_coding	61.11	44319625	44324870	1607	17	q21.31	SLC25A39		5245
ENSG00000013364	15715.578808436	0.823336750657575	0.0566473368961204	14.5344299621252	7.33213434891029e-48	3.78430483714273e-47	major vault protein [Source:HGNC Symbol;Acc:HGNC:7531]	protein_coding	52.54	29820394	29848039	854	16	p11.2	MVP		27645
ENSG00000013374	4169.7408460623	0.20277260486518	0.0359203764744593	5.64505789657741	1.65125670921686e-08	2.81992660707872e-08	negative regulator of ubiquitin like proteins 1 [Source:HGNC Symbol;Acc:HGNC:17623]	protein_coding	44.89	151341772	151378449	3107	7	q36.1	NUB1		36677
ENSG00000013375	1976.84286549634	0.651243333307376	0.0484416135431269	13.4438819369133	3.3442224487352e-41	1.49453863055979e-40	phosphoglucomutase 3 [Source:HGNC Symbol;Acc:HGNC:8907]	protein_coding	38.66	83161150	83193936	605	6	q14.1	PGM3		32786
ENSG00000013392	891.250313285418	-0.0857283078142986	0.0411775545633269	-2.08191838304669	0.0373499253460497	0.0445350311257512	RWD domain containing 2A [Source:HGNC Symbol;Acc:HGNC:21385]	protein_coding	44.9	83193357	83198935	3769	6	q14.1	RWDD2A		5578
ENSG00000013441	4758.38551586643	1.04578654682282	0.0633217331874567	16.5154441323786	2.84062104641253e-61	1.94083190400573e-60	CDC like kinase 1 [Source:HGNC Symbol;Acc:HGNC:2068]	protein_coding	41.85	200853009	200864744	1847	2	q33.1	CLK1		11735
ENSG00000013503	411.425212173281	-1.16787868764355	0.0484972747662808	-24.0813260801111	3.92283238589674e-128	7.68789868670851e-127	RNA polymerase III subunit B [Source:HGNC Symbol;Acc:HGNC:30348]	protein_coding	39.73	106357748	106510198	4183	12	q23.3	POLR3B		152450
ENSG00000013523	1246.11555889397	-0.262748774147976	0.0523265709247872	-5.02132605871774	5.13159622996493e-07	8.17659191119805e-07	angel homolog 1 [Source:HGNC Symbol;Acc:HGNC:19961]	protein_coding	44.47	76786009	76826246	5287	14	q24.3	ANGEL1		40237
ENSG00000013561	4087.1319898345	0.167963608520126	0.0410745302054276	4.08923991778075	4.32789031839074e-05	6.24421411901187e-05	ring finger protein 14 [Source:HGNC Symbol;Acc:HGNC:10058]	protein_coding	42.05	141958328	141990292	938	5	q31.3	RNF14		31964
ENSG00000013563	1789.25231346758	0.265347263541308	0.0449640093739136	5.90132568772331	3.60592273411073e-09	6.33535168973742e-09	deoxyribonuclease 1 like 1 [Source:HGNC Symbol;Acc:HGNC:2957]	protein_coding	54.46	154401236	154412112	2610	X	q28	DNASE1L1		10876
ENSG00000013573	844.660964711058	0.777923608940056	0.0979068774541346	7.94554610634459	1.93337125832544e-15	4.3076775242135e-15	DEAD/H-box helicase 11 [Source:HGNC Symbol;Acc:HGNC:2736]	protein_coding	52.26	31073860	31104799	3920	12	p11.21	DDX11		30939
ENSG00000013583	2633.12236784939	-0.411277161894981	0.0468385721753269	-8.78073653388668	1.62407580967079e-18	3.96537438512306e-18	heme binding protein 1 [Source:HGNC Symbol;Acc:HGNC:17176]	protein_coding	43.51	12974870	13000265	1159	12	p13.1	HEBP1		25395
ENSG00000013588	743.960066492426	-3.01035614445515	0.152349754367309	-19.7595076996141	6.6449665964209e-87	7.05218266580261e-86	G protein-coupled receptor class C group 5 member A [Source:HGNC Symbol;Acc:HGNC:9836]	protein_coding	46.32	12891559	12917937	1740	12	p13.1	GPRC5A		26378
ENSG00000013619	236.610682471418	0.476689357138696	0.111825052033221	4.26281364033776	2.01868867684095e-05	2.97118015048508e-05	mastermind like domain containing 1 [Source:HGNC Symbol;Acc:HGNC:2568]	protein_coding	44.08	150361422	150514178	699	X	q28	MAMLD1		152756
ENSG00000013725	482.759797097202	2.21289348294985	0.0726452859098602	30.4616253516526	8.40406550866516e-204	3.89636488597456e-202	CD6 molecule [Source:HGNC Symbol;Acc:HGNC:1691]	protein_coding	49.93	60971680	61020377	3252	11	q12.2	CD6		48697
ENSG00000013810	863.937198005396	1.16461583766792	0.0464769982573782	25.0578970530448	1.43200243294732e-138	3.22289923431846e-137	transforming acidic coiled-coil containing protein 3 [Source:HGNC Symbol;Acc:HGNC:11524]	protein_coding	56.92	1712858	1745171	914	4	p16.3	TACC3		32313
ENSG00000014123	3650.08373548722	0.0351635660491911	0.0444135397283198	0.791730770938068	0.42851767623231	0.457117962383335	UFM1 specific ligase 1 [Source:HGNC Symbol;Acc:HGNC:23039]	protein_coding	33.38	96521595	96555276	458	6	q16.1	UFL1		33681
ENSG00000014138	624.823489681761	0.0298073059766888	0.0463087793264306	0.643664255681998	0.519793173331798	0.548205110077674	DNA polymerase alpha 2, accessory subunit [Source:HGNC Symbol;Acc:HGNC:30073]	protein_coding	47.81	65261920	65305589	3544	11	q13.1	POLA2		43669
ENSG00000014164	1034.10272309894	0.660541123593301	0.0526194322540768	12.5531784608361	3.81868121570584e-36	1.51172822852546e-35	zinc finger CCCH-type containing 3 [Source:HGNC Symbol;Acc:HGNC:28972]	protein_coding	58.38	143437659	143541447	3270	8	q24.3	ZC3H3		103788
ENSG00000014216	7776.73431509626	-0.0960786428917826	0.0330693743934413	-2.90536620828358	0.00366823636745074	0.0047148096265048	calpain 1 [Source:HGNC Symbol;Acc:HGNC:1476]	protein_coding	51.18	65180566	65212006	571	11	q13.1	CAPN1		31440
ENSG00000014257	339.790745280397	-6.27467113009267	0.13301128994023	-47.1739739755343	0	0	acid phosphatase 3 [Source:HGNC Symbol;Acc:HGNC:125]	protein_coding	40.39	132317369	132368298	3174	3	q22.1	ACP3		50929
ENSG00000014641	9774.67296091241	-0.723865502601778	0.0466884659921034	-15.5041611931351	3.25135025226378e-54	1.92623806292385e-53	malate dehydrogenase 1 [Source:HGNC Symbol;Acc:HGNC:6970]	protein_coding	38.05	63588609	63607197	893	2	p15	MDH1		18588
ENSG00000014824	7158.69719650571	-0.787001385958036	0.0495512755009326	-15.8825656454237	8.36842347072867e-57	5.21083682500054e-56	solute carrier family 30 member 9 [Source:HGNC Symbol;Acc:HGNC:1329]	protein_coding	36.97	41990502	42090461	6164	4	p13	SLC30A9		99959
ENSG00000014914	3067.00674241517	0.962412767627663	0.0618551114629363	15.5591469300697	1.3792494138813e-54	8.22229251985743e-54	myotubularin related protein 11 [Source:HGNC Symbol;Acc:HGNC:24307]	protein_coding	49.97	149928651	149936879	1928	1	q21.2	MTMR11		8228
ENSG00000014919	3468.72061640241	-0.249639463936933	0.0408555967011921	-6.11028804113999	9.94514806807011e-10	1.78715301993991e-09	cytochrome c oxidase assembly homolog COX15 [Source:HGNC Symbol;Acc:HGNC:2263]	protein_coding	42.22	99710868	99732127	2788	10	q24.2	COX15		21259
ENSG00000015133	927.853227922644	-0.404136144901879	0.0697107417796401	-5.79732957338738	6.73791964410939e-09	1.17087408508206e-08	coiled-coil domain containing 88C [Source:HGNC Symbol;Acc:HGNC:19967]	protein_coding	51.25	91271323	91417844	3617	14	q32.12	CCDC88C		146521
ENSG00000015153	809.643991282128	0.810747643639528	0.052746561098393	15.3706256248093	2.57668954493392e-53	1.48922635177284e-52	YY1 associated factor 2 [Source:HGNC Symbol;Acc:HGNC:17363]	protein_coding	39.02	42157104	42238349	4156	12	q12	YAF2		81245
ENSG00000015171	5105.48988155985	-0.57962012416092	0.0434471928424403	-13.3407957163744	1.34021308269602e-40	5.90807869951327e-40	zinc finger MYND-type containing 11 [Source:HGNC Symbol;Acc:HGNC:16966]	protein_coding	37.8	134465	254637	762	10	p15.3	ZMYND11		120172
ENSG00000015285	1040.86349117079	1.61431973763714	0.0383993533939757	42.0402844046431	0	0	WASP actin nucleation promoting factor [Source:HGNC Symbol;Acc:HGNC:12731]	protein_coding	50.82	48676596	48691427	933	X	p11.23	WAS		14831
ENSG00000015413	931.036795764743	-4.53370343892149	0.281124674177312	-16.1270206970946	1.64779974016496e-58	1.06275224100385e-57	dipeptidase 1 [Source:HGNC Symbol;Acc:HGNC:3002]	protein_coding	59.08	89613308	89638456	525	16	q24.3	DPEP1		25148
ENSG00000015475	1220.01861597309	0.900897739503261	0.0486379306255981	18.5225343248695	1.35887200668897e-76	1.20625908383708e-75	BH3 interacting domain death agonist [Source:HGNC Symbol;Acc:HGNC:1050]	protein_coding	52.51	17734138	17774770	2495	22	q11.21	BID		40632
ENSG00000015479	208.464904989226	0.579456043322267	0.0768839773968596	7.5367594515985	4.81793873778202e-14	1.01996988777546e-13	matrin 3 [Source:HGNC Symbol;Acc:HGNC:6912]	protein_coding	38.77	139293674	139331677	575	5	q31.2	MATR3		38003
ENSG00000015520	73.6994017305441	-1.8468953992168	0.307694011575304	-6.00237680857432	1.94449786453053e-09	3.44958640513139e-09	NPC1 like intracellular cholesterol transporter 1 [Source:HGNC Symbol;Acc:HGNC:7898]	protein_coding	51.49	44512535	44541330	5048	7	p13	NPC1L1		28795
ENSG00000015532	2766.41230977559	0.27645289576115	0.0415038210332161	6.66090227065844	2.72151575545826e-11	5.21578317749158e-11	xylosyltransferase 2 [Source:HGNC Symbol;Acc:HGNC:15517]	protein_coding	56.47	50346126	50363138	3507	17	q21.33	XYLT2		17012
ENSG00000015676	6116.10824799413	0.492154312680767	0.0438099149070173	11.2338568501062	2.78069676226043e-29	9.2199359136085e-29	NudC domain containing 3 [Source:HGNC Symbol;Acc:HGNC:22208]	protein_coding	44.47	44379119	44490658	8036	7	p13	NUDCD3		111539
ENSG00000016391	2745.75149508693	-1.47928456155263	0.101579656051623	-14.5628034101715	4.84302724863728e-48	2.50838822737431e-47	choline dehydrogenase [Source:HGNC Symbol;Acc:HGNC:24288]	protein_coding	49.35	53812335	53846419	7694	3	p21.1	CHDH		34084
ENSG00000016402	12.4901913447995	-2.35657422136277	0.172839575332426	-13.6344596822245	2.49834362978416e-42	1.14748434985869e-41	interleukin 20 receptor subunit alpha [Source:HGNC Symbol;Acc:HGNC:6003]	protein_coding	41.2	136999971	137045180	3382	6	q23.3	IL20RA		45209
ENSG00000016864	2373.45411653037	-0.478032245250506	0.0326290631917027	-14.6505047491546	1.33718633443523e-48	7.0153645809507e-48	glycosyltransferase 8 domain containing 1 [Source:HGNC Symbol;Acc:HGNC:24870]	protein_coding	44.5	52694486	52706032	1856	3	p21.1	GLT8D1		11546
ENSG00000017260	7433.18435338165	-0.20093417586468	0.0537029386212868	-3.7415862338869	0.00018286240904513	0.00025455162662566	ATPase secretory pathway Ca2+ transporting 1 [Source:HGNC Symbol;Acc:HGNC:13211]	protein_coding	37.56	130850595	131016712	4888	3	q22.1	ATP2C1		166117
ENSG00000017427	53.967800284922	0.364003171762063	0.128605149765894	2.83039343622455	0.00464907954316759	0.00593599919324734	insulin like growth factor 1 [Source:HGNC Symbol;Acc:HGNC:5464]	protein_coding	39.7	102395874	102481744	7277	12	q23.2	IGF1		85870
ENSG00000017483	437.541530911298	0.200140683312113	0.201472306155328	0.993390541515973	0.320519669178903	0.34785130228505	solute carrier family 38 member 5 [Source:HGNC Symbol;Acc:HGNC:18070]	protein_coding	54.9	48458537	48470260	2659	X	p11.23	SLC38A5		11723
ENSG00000017797	4715.10526110138	-1.59824544118772	0.058673221916736	-27.2397763234447	2.1964672441689e-163	6.62492081247745e-162	ralA binding protein 1 [Source:HGNC Symbol;Acc:HGNC:9841]	protein_coding	41.37	9475009	9538114	4368	18	p11.22	RALBP1		63105
ENSG00000018189	2118.57395734393	1.04162087787532	0.0762798395312293	13.6552578541919	1.87823319627061e-42	8.65608920076207e-42	RUN and FYVE domain containing 3 [Source:HGNC Symbol;Acc:HGNC:30285]	protein_coding	39.9	70704204	70808619	482	4	q13.3	RUFY3		104415
ENSG00000018236	431.392092416616	-5.51433589925295	0.215053481060699	-25.6416956008098	5.23326594999832e-145	1.26936033737852e-143	contactin 1 [Source:HGNC Symbol;Acc:HGNC:2171]	protein_coding	35.21	40692439	41072415	3033	12	q12	CNTN1		379976
ENSG00000018280	690.435438673106	1.3867798863009	0.0938136054458683	14.782289623237	1.90575837048135e-49	1.01994528620715e-48	solute carrier family 11 member 1 [Source:HGNC Symbol;Acc:HGNC:10907]	protein_coding	55.34	218382029	218396894	5772	2	q35	SLC11A1		14865
ENSG00000018408	19100.666920571	0.551711802859926	0.0670268856745325	8.23120151425376	1.85344865894293e-16	4.25401858396987e-16	WW domain containing transcription regulator 1 [Source:HGNC Symbol;Acc:HGNC:24042]	protein_coding	41.07	149517235	149736714	5030	3	q25.1	WWTR1		219479
ENSG00000018510	5280.46752622664	0.422101835446221	0.0587572478375986	7.18382584243707	6.77872048792701e-13	1.37291933796295e-12	alkylglycerone phosphate synthase [Source:HGNC Symbol;Acc:HGNC:327]	protein_coding	36.6	177392746	177567024	1849	2	q31.2	AGPS		174278
ENSG00000018610	1022.91014591251	-0.208602496981172	0.0481702553886985	-4.33052503662071	1.48754230798087e-05	2.20723747545771e-05	STING1 ER exit protein 1 [Source:HGNC Symbol;Acc:HGNC:26239]	protein_coding	44.29	119538149	119565409	2372	X	q24	STEEP1		27260
ENSG00000018625	378.848162518984	-1.34638002517901	0.176795205195686	-7.61547816689241	2.62717049185477e-14	5.61304747482914e-14	ATPase Na+/K+ transporting subunit alpha 2 [Source:HGNC Symbol;Acc:HGNC:800]	protein_coding	50.38	160115759	160143591	3114	1	q23.2	ATP1A2		27832
ENSG00000018699	1415.00841563596	0.565248300138342	0.035913824740137	15.7390170561986	8.17029647877604e-56	4.99357442414685e-55	tetratricopeptide repeat domain 27 [Source:HGNC Symbol;Acc:HGNC:25986]	protein_coding	39.46	32628032	32821051	509	2	p22.3	TTC27		193019
ENSG00000018869	142.757275403655	-1.34857524720787	0.0636544489663981	-21.1858757574	1.28906434907104e-99	1.65881421033908e-98	zinc finger protein 582 [Source:HGNC Symbol;Acc:HGNC:26421]	protein_coding	40.84	56375846	56393545	625	19	q13.43	ZNF582		17699
ENSG00000019102	359.819351033527	-0.984426793050385	0.136793401675652	-7.19644939735134	6.18007088095579e-13	1.25402038496023e-12	V-set and immunoglobulin domain containing 2 [Source:HGNC Symbol;Acc:HGNC:17149]	protein_coding	53.76	124747474	124752255	1163	11	q24.2	VSIG2		4781
ENSG00000019144	5205.10407081937	-0.077434634370545	0.0634746268004936	-1.21993051828298	0.222491215580199	0.245603058178223	pleckstrin homology like domain family B member 1 [Source:HGNC Symbol;Acc:HGNC:23697]	protein_coding	54.3	118606440	118658031	5753	11	q23.3	PHLDB1		51591
ENSG00000019169	130.2539066381	1.71210485214479	0.242806319692098	7.05131915147804	1.7722946655901e-12	3.53565595506892e-12	macrophage receptor with collagenous structure [Source:HGNC Symbol;Acc:HGNC:6895]	protein_coding	44.33	118942194	118994660	1810	2	q14.2	MARCO		52466
ENSG00000019186	362.704164016923	-3.53729295033231	0.341774560835227	-10.3497842018665	4.19430123876525e-25	1.24882433397144e-24	cytochrome P450 family 24 subfamily A member 1 [Source:HGNC Symbol;Acc:HGNC:2602]	protein_coding	43.37	54153446	54173986	3278	20	q13.2	CYP24A1		20540
ENSG00000019485	622.477867560879	-0.60962980827922	0.0549979883036841	-11.0845837653735	1.49041980522799e-28	4.83700843588692e-28	PR/SET domain 11 [Source:HGNC Symbol;Acc:HGNC:13996]	protein_coding	47.84	45095806	45235110	1536	11	p11.2	PRDM11		139304
ENSG00000019505	2714.12420673724	0.326360839726724	0.252757150912528	1.29120319068507	0.196633229020193	0.218519706188604	synaptotagmin 13 [Source:HGNC Symbol;Acc:HGNC:14962]	protein_coding	46.29	45240302	45286341	5165	11	p11.2	SYT13		46039
ENSG00000019549	1297.27251108842	-0.324324238186475	0.0677283864522688	-4.7886012819018	1.67947794458246e-06	2.61669597760342e-06	snail family transcriptional repressor 2 [Source:HGNC Symbol;Acc:HGNC:11094]	protein_coding	40.53	48917598	48921740	2180	8	q11.21	SNAI2		4142
ENSG00000019582	145560.529672313	0.723731224356986	0.0816493573765252	8.86389369875266	7.72674302511394e-19	1.90665844082305e-18	CD74 molecule [Source:HGNC Symbol;Acc:HGNC:1697]	protein_coding	53.1	150400041	150412969	3092	5	q33.1	CD74		12928
ENSG00000019991	1093.8299406117	-0.923302573735291	0.186052943923773	-4.96257975962785	6.95629852964085e-07	1.10277311684723e-06	hepatocyte growth factor [Source:HGNC Symbol;Acc:HGNC:4893]	protein_coding	34.42	81699010	81770438	5834	7	q21.11	HGF		71428
ENSG00000019995	786.865173902247	-0.609740159884475	0.0463872518816297	-13.1445631105805	1.82858618826009e-39	7.82708205668594e-39	zinc finger RANBP2-type containing 1 [Source:HGNC Symbol;Acc:HGNC:18224]	protein_coding	39.68	124942123	124988189	5695	10	q26.13	ZRANB1		46066
ENSG00000020129	2344.21761389552	-0.491449242228183	0.0408362402458816	-12.0346349044155	2.33665430027984e-33	8.57460183867955e-33	neurochondrin [Source:HGNC Symbol;Acc:HGNC:17597]	protein_coding	57.71	35557473	35567274	3677	1	p34.3	NCDN		9801
ENSG00000020181	3292.38370330574	0.858070608394919	0.0642609470469316	13.3529094703233	1.13911362020066e-40	5.0297678136044e-40	adhesion G protein-coupled receptor A2 [Source:HGNC Symbol;Acc:HGNC:17849]	protein_coding	55.25	37784191	37844896	571	8	p11.23	ADGRA2		60705
ENSG00000020256	587.879962368898	0.589084025182926	0.0487665037569638	12.0796854356984	1.35236099727606e-33	4.99994575137811e-33	ZFP64 zinc finger protein [Source:HGNC Symbol;Acc:HGNC:15940]	protein_coding	44.05	52051663	52204308	1841	20	q13.2	ZFP64		152645
ENSG00000020426	948.754290511817	0.0626729510396953	0.0384043196125906	1.63192452494715	0.102695386846393	0.117570060840724	MNAT1 component of CDK activating kinase [Source:HGNC Symbol;Acc:HGNC:7181]	protein_coding	36.62	60734742	60969965	612	14	q23.1	MNAT1		235223
ENSG00000020577	2017.92258460097	0.770890708267113	0.0636401052204848	12.1132846276152	8.98237254477882e-34	3.33539952595254e-33	sterile alpha motif domain containing 4A [Source:HGNC Symbol;Acc:HGNC:23023]	protein_coding	43.24	54566117	54793315	609	14	q22.2	SAMD4A		227198
ENSG00000020633	1054.24803139465	2.93403543650173	0.0918659746174358	31.9382170463019	7.87453517193799e-224	4.42145613270027e-222	RUNX family transcription factor 3 [Source:HGNC Symbol;Acc:HGNC:10473]	protein_coding	54.8	24899511	24965121	4267	1	p36.11	RUNX3		65610
ENSG00000020922	1319.41096150228	0.394036167438988	0.0406982037645898	9.6819056123019	3.5994336059148e-22	9.83465383451415e-22	MRE11 homolog, double strand break repair nuclease [Source:HGNC Symbol;Acc:HGNC:7230]	protein_coding	37.3	94415570	94493885	6841	11	q21	MRE11		78315
ENSG00000021300	489.582601004876	-2.61556512895058	0.109418010003089	-23.9043383157557	2.76055791555546e-126	5.24538328989678e-125	pleckstrin homology domain containing B1 [Source:HGNC Symbol;Acc:HGNC:19079]	protein_coding	52.94	73646178	73662819	1977	11	q13.4	PLEKHB1		16641
ENSG00000021355	5062.68838181665	0.523196520336672	0.0352176741646196	14.8560781694745	6.35374345974955e-50	3.42988007722409e-49	serpin family B member 1 [Source:HGNC Symbol;Acc:HGNC:3311]	protein_coding	43.07	2832332	2841959	2476	6	p25.2	SERPINB1		9627
ENSG00000021488	575.861049460896	-0.359285669665306	0.121526638896508	-2.95643550194187	0.00311217314527081	0.00401983870320062	solute carrier family 7 member 9 [Source:HGNC Symbol;Acc:HGNC:11067]	protein_coding	46.63	32830509	32869767	1752	19	q13.11	SLC7A9		39258
ENSG00000021574	917.680247344633	0.263028817099713	0.0402292417569661	6.53824943280634	6.2243056032473e-11	1.17443961655691e-10	spastin [Source:HGNC Symbol;Acc:HGNC:11233]	protein_coding	40	32063556	32157637	5268	2	p22.3	SPAST		94081
ENSG00000021645	684.335575117154	2.24398769097239	0.143378018196222	15.6508488484013	3.27817589792861e-55	1.97971567903564e-54	neurexin 3 [Source:HGNC Symbol;Acc:HGNC:8010]	protein_coding	39.46	78170373	79868291	5412	14	q24.3	NRXN3		1697918
ENSG00000021762	1312.40244370793	0.241470448567557	0.0616734755752072	3.9153046964752	9.02901083337245e-05	0.000128037891106471	oxysterol binding protein like 5 [Source:HGNC Symbol;Acc:HGNC:16392]	protein_coding	57	3087107	3166739	3854	11	p15.4	OSBPL5		79632
ENSG00000021776	2594.16318988604	-0.0189850931323905	0.0374962424449625	-0.506319884192585	0.612632106327422	0.638657403444603	aquarius intron-binding spliceosomal factor [Source:HGNC Symbol;Acc:HGNC:29513]	protein_coding	37.52	34851782	34969742	9597	15	q14	AQR		117960
ENSG00000021826	429.207525612045	-0.882352811118688	0.182038515351016	-4.8470666189366	1.25300360965461e-06	1.96458189371352e-06	carbamoyl-phosphate synthase 1 [Source:HGNC Symbol;Acc:HGNC:2323]	protein_coding	36.31	210477682	210679107	4880	2	q34	CPS1		201425
ENSG00000022267	16807.2022085941	1.80623138635412	0.14997368833845	12.0436551662179	2.09464614504002e-33	7.69522820818753e-33	four and a half LIM domains 1 [Source:HGNC Symbol;Acc:HGNC:3702]	protein_coding	42.07	136146702	136211359	1501	X	q26.3	FHL1		64657
ENSG00000022277	5881.14551707139	0.111612798340892	0.0301429935911581	3.70277749631449	0.000213251902022753	0.000295511410258174	replication termination factor 2 [Source:HGNC Symbol;Acc:HGNC:15890]	protein_coding	43.71	56468585	56519449	1745	20	q13.31	RTF2		50864
ENSG00000022556	157.394112425853	-1.7421026301282	0.2714287659896	-6.41826824720172	1.37833232209952e-10	2.56610814487252e-10	NLR family pyrin domain containing 2 [Source:HGNC Symbol;Acc:HGNC:22948]	protein_coding	49.09	54953130	55001142	593	19	q13.42	NLRP2		48012
ENSG00000022567	1936.29545386128	-0.812243365523139	0.0864763844086547	-9.39266102621479	5.8503174049839e-21	1.54087162036477e-20	solute carrier family 45 member 4 [Source:HGNC Symbol;Acc:HGNC:29196]	protein_coding	52.64	141207166	141308305	7483	8	q24.3	SLC45A4		101139
ENSG00000022840	7978.46895402633	-0.513190960082496	0.0304038222658309	-16.8791593239657	6.40504218475859e-64	4.59278035934943e-63	ring finger protein 10 [Source:HGNC Symbol;Acc:HGNC:10055]	protein_coding	45.25	120533480	120577588	321	12	q24.31	RNF10		44108
ENSG00000022976	383.42492243492	-0.441505661231977	0.0490305881197459	-9.00469845790349	2.16259288401171e-19	5.4389948432824e-19	zinc finger protein 839 [Source:HGNC Symbol;Acc:HGNC:20345]	protein_coding	49.04	102317377	102342702	2971	14	q32.31	ZNF839		25325
ENSG00000023041	2909.43605290597	-0.694473694802827	0.0434241767039402	-15.9927889833732	1.43461856824749e-57	9.08293230860396e-57	zinc finger DHHC-type palmitoyltransferase 6 [Source:HGNC Symbol;Acc:HGNC:19160]	protein_coding	39.22	112424428	112447572	2906	10	q25.2	ZDHHC6		23144
ENSG00000023171	945.712564406372	-0.464051718051863	0.109094900134866	-4.25365179745515	2.10312253079211e-05	3.09264787559253e-05	GRAM domain containing 1B [Source:HGNC Symbol;Acc:HGNC:29214]	protein_coding	45.8	123358428	123627774	3849	11	q24.1	GRAMD1B		269346
ENSG00000023191	10738.2127112927	-0.227930158447124	0.0371549872681286	-6.13457775674279	8.53856735606797e-10	1.53881977439932e-09	ribonuclease/angiogenin inhibitor 1 [Source:HGNC Symbol;Acc:HGNC:10074]	protein_coding	60.36	494512	507300	2973	11	p15.5	RNH1		12788
ENSG00000023228	6603.68496552587	-1.18881494251218	0.0460703294983442	-25.8043507710296	7.92417836689431e-147	1.96915225665534e-145	NADH:ubiquinone oxidoreductase core subunit S1 [Source:HGNC Symbol;Acc:HGNC:7707]	protein_coding	40.76	206114817	206159509	11660	2	q33.3	NDUFS1		44692
ENSG00000023287	2860.34851850071	0.162004639657572	0.0539019013326933	3.00554592049819	0.00265104562990459	0.00344065563756393	RB1 inducible coiled-coil 1 [Source:HGNC Symbol;Acc:HGNC:15574]	protein_coding	37.73	52622458	52745843	6636	8	q11.23	RB1CC1		123385
ENSG00000023318	3979.52966837665	0.418981469165946	0.0414199514144661	10.1154505222238	4.71841154754562e-24	1.3606835646352e-23	endoplasmic reticulum protein 44 [Source:HGNC Symbol;Acc:HGNC:18311]	protein_coding	37.85	99979185	100099000	4808	9	q31.1	ERP44		119815
ENSG00000023330	2342.42391716993	-0.968873881977354	0.0455428127819622	-21.2739139898072	1.98046291822963e-100	2.58335785965532e-99	5'-aminolevulinate synthase 1 [Source:HGNC Symbol;Acc:HGNC:396]	protein_coding	45.47	52198086	52214327	2125	3	p21.2	ALAS1		16241
ENSG00000023445	10309.1437750387	2.44653678679971	0.121642546734373	20.1125087601308	5.73486231578271e-90	6.35219186335877e-89	baculoviral IAP repeat containing 3 [Source:HGNC Symbol;Acc:HGNC:591]	protein_coding	37.6	102317450	102339403	1009	11	q22.2	BIRC3		21953
ENSG00000023516	5776.98626717787	-0.446394774988431	0.0524401362959947	-8.51246404984127	1.70275564352285e-17	4.03838290374821e-17	A-kinase anchoring protein 11 [Source:HGNC Symbol;Acc:HGNC:369]	protein_coding	36.45	42272152	42323261	9915	13	q14.11	AKAP11		51109
ENSG00000023572	348.491709208441	0.0478187194039472	0.0506082469858161	0.944879980082086	0.344720153393278	0.372496099694528	glutaredoxin 2 [Source:HGNC Symbol;Acc:HGNC:16065]	protein_coding	39.59	193090866	193106114	5612	1	q31.2	GLRX2		15248
ENSG00000023608	542.14489976982	-0.021780775374963	0.0784421622790675	-0.277666687686084	0.781268234736919	0.798887319892103	small nuclear RNA activating complex polypeptide 1 [Source:HGNC Symbol;Acc:HGNC:11134]	protein_coding	39.55	61762420	61796428	2593	14	q23.2	SNAPC1		34008
ENSG00000023697	3229.56812659698	0.639404393149704	0.0716540784853138	8.92348916720429	4.51823961114257e-19	1.12415630435465e-18	deoxyribose-phosphate aldolase [Source:HGNC Symbol;Acc:HGNC:24269]	protein_coding	39.11	15911302	16037381	1644	12	p12.3	DERA		126079
ENSG00000023734	9350.86840489404	-0.460057534819677	0.0421279420812094	-10.9204844122894	9.20037904485061e-28	2.92849256101983e-27	serine/threonine kinase receptor associated protein [Source:HGNC Symbol;Acc:HGNC:30796]	protein_coding	36.48	15882387	15903478	1698	12	p12.3	STRAP		21091
ENSG00000023839	1220.51006010874	1.08848670234881	0.122126184713573	8.91280362930907	4.97580630232442e-19	1.2361054633775e-18	ATP binding cassette subfamily C member 2 [Source:HGNC Symbol;Acc:HGNC:53]	protein_coding	45.05	99782640	99852594	1130	10	q24.2	ABCC2		69954
ENSG00000023892	657.449372033305	2.00604719745071	0.0463304055211108	43.298718733136	0	0	DEF6 guanine nucleotide exchange factor [Source:HGNC Symbol;Acc:HGNC:2760]	protein_coding	48.5	35297818	35321771	2296	6	p21.31	DEF6		23953
ENSG00000023902	2703.64657929061	1.39502004285034	0.0455219720612739	30.6449826244919	3.08245640744815e-206	1.45828047007758e-204	pleckstrin homology domain containing O1 [Source:HGNC Symbol;Acc:HGNC:24310]	protein_coding	51.63	150149183	150164720	1809	1	q21.2	PLEKHO1		15537
ENSG00000023909	2128.80245989628	0.0488511211317025	0.0700920194883232	0.696956964406492	0.485829726657646	0.514525451930141	glutamate-cysteine ligase modifier subunit [Source:HGNC Symbol;Acc:HGNC:4312]	protein_coding	36.37	93885199	93909456	4883	1	p22.1	GCLM		24257
ENSG00000024048	3179.63877825219	0.0134949742292412	0.0397803644482614	0.339237068750157	0.734431146330998	0.755043981976248	ubiquitin protein ligase E3 component n-recognin 2 [Source:HGNC Symbol;Acc:HGNC:21289]	protein_coding	39.11	42564029	42693505	7891	6	p21.1	UBR2		129476
ENSG00000024422	14102.5755533177	1.84441306922079	0.0682544712441327	27.022596990367	8.02046446996215e-161	2.36203406450228e-159	EH domain containing 2 [Source:HGNC Symbol;Acc:HGNC:3243]	protein_coding	52.89	47713422	47743134	1766	19	q13.33	EHD2		29712
ENSG00000024526	166.991038623779	2.03421428953421	0.08234174168017	24.7045331811836	9.56009584074604e-135	2.05200628581728e-133	DEP domain containing 1 [Source:HGNC Symbol;Acc:HGNC:22949]	protein_coding	34.94	68474152	68497221	5299	1	p31.3	DEPDC1		23069
ENSG00000024862	2114.35891683437	-0.320231746852984	0.0481205476162826	-6.65478184925367	2.83720559324925e-11	5.42980718972233e-11	coiled-coil domain containing 28A [Source:HGNC Symbol;Acc:HGNC:21098]	protein_coding	38.91	138773769	138793319	1247	6	q24.1	CCDC28A		19550
ENSG00000025039	3626.35833983448	-0.591736010229563	0.0948328552132165	-6.23977849131653	4.38190960554864e-10	7.98935361452109e-10	Ras related GTP binding D [Source:HGNC Symbol;Acc:HGNC:19903]	protein_coding	42.23	89364616	89412273	4923	6	q15	RRAGD		47657
ENSG00000025156	534.778151820077	-0.338381191616326	0.0489769115633251	-6.90899407119238	4.88102355811095e-12	9.59122902366995e-12	heat shock transcription factor 2 [Source:HGNC Symbol;Acc:HGNC:5225]	protein_coding	35.55	122399551	122433119	2596	6	q22.31	HSF2		33568
ENSG00000025293	1999.8001796561	0.174450316633132	0.0360528851322883	4.83873387644355	1.30668870417292e-06	2.047276006818e-06	PHD finger protein 20 [Source:HGNC Symbol;Acc:HGNC:16098]	protein_coding	44.08	35771974	35950370	919	20	q11.22	PHF20		178396
ENSG00000025423	29.2099387728683	-1.36382256198906	0.153650355635274	-8.87614321717819	6.92187049928034e-19	1.71012778002165e-18	hydroxysteroid 17-beta dehydrogenase 6 [Source:HGNC Symbol;Acc:HGNC:23316]	protein_coding	44.92	56752161	56787790	1525	12	q13.3	HSD17B6		35629
ENSG00000025434	2182.75858856799	0.834962739281042	0.0538912708100325	15.4934691041949	3.83998829925302e-54	2.26340320130689e-53	nuclear receptor subfamily 1 group H member 3 [Source:HGNC Symbol;Acc:HGNC:7966]	protein_coding	50.86	47248300	47269033	569	11	p11.2	NR1H3		20733
ENSG00000025708	6276.58717611551	2.14015312249933	0.0645913953644646	33.1337186698517	9.71916146641684e-241	6.49024004590725e-239	thymidine phosphorylase [Source:HGNC Symbol;Acc:HGNC:3148]	protein_coding	64.42	50525752	50530032	259	22	q13.33	TYMP		4280
ENSG00000025770	2466.34625453327	0.597830509892452	0.0366763264997568	16.3001741708351	9.84112961702286e-60	6.51804123654816e-59	non-SMC condensin II complex subunit H2 [Source:HGNC Symbol;Acc:HGNC:25071]	protein_coding	55.48	50508224	50524780	3337	22	q13.33	NCAPH2		16556
ENSG00000025772	2143.68659345613	-0.565106038285363	0.0399930730908142	-14.1300979047584	2.4779955848871e-45	1.21152257776327e-44	translocase of outer mitochondrial membrane 34 [Source:HGNC Symbol;Acc:HGNC:15746]	protein_coding	44.95	44942130	44960397	1973	20	q13.12	TOMM34		18267
ENSG00000025796	5606.4239510686	0.149900100355301	0.0433565880502716	3.45737769267021	0.000545459778974482	0.000737843934096275	SEC63 homolog, protein translocation regulator [Source:HGNC Symbol;Acc:HGNC:21082]	protein_coding	39.82	107867756	107958208	6430	6	q21	SEC63		90452
ENSG00000025800	4310.63195042527	-0.347521579291787	0.0350765178157752	-9.9075279113223	3.86080619086297e-23	1.08502428228496e-22	karyopherin subunit alpha 6 [Source:HGNC Symbol;Acc:HGNC:6399]	protein_coding	44.21	32108056	32176563	7355	1	p35.2	KPNA6		68507
ENSG00000026025	101612.945094052	2.38853912641364	0.09518636528745	25.0932906115343	5.88694591714126e-139	1.33046617545197e-137	vimentin [Source:HGNC Symbol;Acc:HGNC:12692]	protein_coding	46.3	17228241	17237593	2154	10	p13	VIM		9352
ENSG00000026036	109.429066705438	2.21431610337429	0.1114978212552	19.8597253152246	9.08058518188719e-88	9.73254000967525e-87	RTEL1-TNFRSF6B readthrough (NMD candidate) [Source:HGNC Symbol;Acc:HGNC:44095]	protein_coding	59.83	63659300	63698684	4824	20	q13.33	RTEL1-TNFRSF6B		39384
ENSG00000026103	1694.10431342649	1.34160136755905	0.0791717022942882	16.9454657242585	2.0788135044051e-64	1.50191036224317e-63	Fas cell surface death receptor [Source:HGNC Symbol;Acc:HGNC:11920]	protein_coding	37.94	88990531	89017059	1464	10	q23.31	FAS		26528
ENSG00000026297	10171.9598220638	3.2440106859868	0.139155502218723	23.3121266084607	3.34006722042356e-120	5.87844585529425e-119	ribonuclease T2 [Source:HGNC Symbol;Acc:HGNC:21686]	protein_coding	48.85	166922113	166957191	8614	6	q27	RNASET2		35078
ENSG00000026508	9070.94278458242	1.84890716387589	0.102854032457057	17.9760299106195	3.00236225927389e-72	2.48821922273939e-71	CD44 molecule (Indian blood group) [Source:HGNC Symbol;Acc:HGNC:1681]	protein_coding	41.56	35138882	35232402	1025	11	p13	CD44		93520
ENSG00000026559	35.8461297013136	-0.82142426844894	0.204644123832473	-4.01391573364393	5.9719674110975e-05	8.54334084279989e-05	potassium voltage-gated channel modifier subfamily G member 1 [Source:HGNC Symbol;Acc:HGNC:6248]	protein_coding	52.17	51003656	51023107	2189	20	q13.13	KCNG1		19451
ENSG00000026652	514.437844258412	-0.783242930462241	0.070161557587061	-11.1634199324943	6.15763247950972e-29	2.0218515225618e-28	1-acylglycerol-3-phosphate O-acyltransferase 4 [Source:HGNC Symbol;Acc:HGNC:20885]	protein_coding	45.36	161129967	161274061	7923	6	q26	AGPAT4		144094
ENSG00000026751	848.241056440914	2.93201252616331	0.0834149848281915	35.1497099975781	1.17433634442191e-270	1.04703054180958e-268	SLAM family member 7 [Source:HGNC Symbol;Acc:HGNC:21394]	protein_coding	43.99	160739057	160754821	524	1	q23.3	SLAMF7		15764
ENSG00000026950	4228.14015966284	1.68125182354814	0.054520168751852	30.8372454091318	8.30509183046783e-209	4.01091443848219e-207	butyrophilin subfamily 3 member A1 [Source:HGNC Symbol;Acc:HGNC:1138]	protein_coding	44.46	26402237	26415208	1758	6	p22.2	BTN3A1		12971
ENSG00000027001	1071.61473381949	-0.599359861207226	0.0626967423668402	-9.55966512104181	1.18138345676417e-21	3.17441784284023e-21	mitochondrial intermediate peptidase [Source:HGNC Symbol;Acc:HGNC:7104]	protein_coding	39.76	23730189	23889400	543	13	q12.12	MIPEP		159211
ENSG00000027075	2902.87795135044	1.15663273595418	0.0549205559210552	21.0601061215906	1.84760500683776e-98	2.32591826578404e-97	protein kinase C eta [Source:HGNC Symbol;Acc:HGNC:9403]	protein_coding	42.48	61187559	61550976	582	14	q23.1	PRKCH		363417
ENSG00000027644	39.7858175778906	-3.76619578667927	0.202383820976379	-18.6091742339366	2.70758250735291e-77	2.44088563037865e-76	insulin receptor related receptor [Source:HGNC Symbol;Acc:HGNC:6093]	protein_coding	55.62	156840063	156859117	5200	1	q23.1	INSRR		19054
ENSG00000027697	6787.00734633938	0.762715220679792	0.0523089055100192	14.5809822102606	3.71138239775773e-48	1.92903914697036e-47	interferon gamma receptor 1 [Source:HGNC Symbol;Acc:HGNC:5439]	protein_coding	38.8	137197485	137219449	2074	6	q23.3	IFNGR1		21964
ENSG00000027847	2523.78875549324	0.298763503674476	0.041939513064002	7.12367602405269	1.05085893045974e-12	2.1127850160538e-12	beta-1,4-galactosyltransferase 7 [Source:HGNC Symbol;Acc:HGNC:930]	protein_coding	57.85	177600132	177610330	1698	5	q35.3	B4GALT7		10198
ENSG00000027869	333.37502919203	2.18596872657057	0.085665453423668	25.5175060564919	1.26039433569103e-143	3.02103676296283e-142	SH2 domain containing 2A [Source:HGNC Symbol;Acc:HGNC:10821]	protein_coding	55.53	156806243	156816848	1599	1	q23.1	SH2D2A		10605
ENSG00000028116	1144.27003896481	0.551636330320322	0.0392092204086597	14.0690461215721	5.88579347085752e-45	2.85783275438674e-44	VRK serine/threonine kinase 2 [Source:HGNC Symbol;Acc:HGNC:12719]	protein_coding	35.24	57907629	58159920	2657	2	p16.1	VRK2		252291
ENSG00000028137	3749.62237381559	1.32827677988914	0.0598209443305955	22.2042094913869	3.12746954024553e-109	4.74737588676933e-108	TNF receptor superfamily member 1B [Source:HGNC Symbol;Acc:HGNC:11917]	protein_coding	55.4	12166991	12209228	3687	1	p36.22	TNFRSF1B		42237
ENSG00000028203	3299.49071878374	0.477627023244253	0.042354180020526	11.2769748585094	1.7050897772434e-29	5.68725422720012e-29	vezatin, adherens junctions transmembrane protein [Source:HGNC Symbol;Acc:HGNC:18258]	protein_coding	38.6	95217746	95302799	571	12	q22	VEZT		85053
ENSG00000028277	409.580966365207	2.44714353907234	0.0936769001172479	26.1232335400664	1.98580063122762e-150	5.1557738948689e-149	POU class 2 homeobox 2 [Source:HGNC Symbol;Acc:HGNC:9213]	protein_coding	51.31	42086110	42196585	6901	19	q13.2	POU2F2		110475
ENSG00000028310	1569.15493289391	0.478753296216526	0.040791452146873	11.7366083093275	8.27384289157106e-32	2.93079346434236e-31	bromodomain containing 9 [Source:HGNC Symbol;Acc:HGNC:25818]	protein_coding	55.12	850291	892801	750	5	p15.33	BRD9		42510
ENSG00000028528	6937.68265767756	-0.101725243374569	0.0290318398550716	-3.50391996795197	0.000458463119312571	0.000622863449186629	sorting nexin 1 [Source:HGNC Symbol;Acc:HGNC:11172]	protein_coding	43.68	64094123	64146090	1869	15	q22.31	SNX1		51967
ENSG00000028839	391.994529670675	-0.393650032204234	0.0558020910142464	-7.05439572333828	1.73352392261133e-12	3.46013290005589e-12	TATA-box binding protein like 1 [Source:HGNC Symbol;Acc:HGNC:11589]	protein_coding	37.6	133952170	133990432	991	6	q23.2	TBPL1		38262
ENSG00000029153	201.583922136527	1.01483473577923	0.0902943941937303	11.2391776349023	2.61809808903853e-29	8.68613324286e-29	aryl hydrocarbon receptor nuclear translocator like 2 [Source:HGNC Symbol;Acc:HGNC:18984]	protein_coding	39.26	27332854	27425289	6785	12	p11.23	ARNTL2		92435
ENSG00000029363	7466.76383567497	-0.317331204821358	0.033147868875257	-9.57320079959131	1.03646144326949e-21	2.78823936338428e-21	BCL2 associated transcription factor 1 [Source:HGNC Symbol;Acc:HGNC:16863]	protein_coding	35.59	136256627	136289851	7719	6	q23.3	BCLAF1		33224
ENSG00000029364	5878.66959421663	-0.602903221978772	0.0413658934556475	-14.57488698087	4.05793630267846e-48	2.10781473698986e-47	solute carrier family 39 member 9 [Source:HGNC Symbol;Acc:HGNC:20182]	protein_coding	40.2	69398015	69462390	944	14	q24.1	SLC39A9		64375
ENSG00000029534	655.303118273203	1.73882013019258	0.175722198421288	9.89527871728433	4.36393122340566e-23	1.22408836581164e-22	ankyrin 1 [Source:HGNC Symbol;Acc:HGNC:492]	protein_coding	49.32	41653220	41896762	8237	8	p11.21	ANK1		243542
ENSG00000029559	56.4980611252887	3.20238451157413	0.287992808791243	11.1196683174663	1.00645459694521e-28	3.28276155670954e-28	integrin binding sialoprotein [Source:HGNC Symbol;Acc:HGNC:5341]	protein_coding	36.14	87799554	87812435	1573	4	q22.1	IBSP		12881
ENSG00000029639	299.868183542205	-0.00154746844726167	0.053488893022664	-0.0289306500810548	0.97691990061784	0.978850214716004	transcription factor B1, mitochondrial [Source:HGNC Symbol;Acc:HGNC:17037]	protein_coding	38.43	155256134	155314493	2799	6	q25.3	TFB1M		58359
ENSG00000029725	2747.91827658426	-0.21503913705655	0.039224730228096	-5.48223367773532	4.19988968456041e-08	7.04191050954348e-08	rabaptin, RAB GTPase binding effector protein 1 [Source:HGNC Symbol;Acc:HGNC:17677]	protein_coding	41.34	5282265	5386340	551	17	p13.2	RABEP1		104075
ENSG00000029993	1123.62201747131	-0.903156157325533	0.0637576860342537	-14.1654475483993	1.49908817389731e-45	7.36919230470514e-45	high mobility group box 3 [Source:HGNC Symbol;Acc:HGNC:5004]	protein_coding	51.17	150980509	150990771	707	X	q28	HMGB3		10262
ENSG00000030066	2956.87865066679	0.339505177565428	0.038749341977996	8.76157271930496	1.92544892195114e-18	4.68781090120048e-18	nucleoporin 160 [Source:HGNC Symbol;Acc:HGNC:18017]	protein_coding	41.86	47778087	47848555	5376	11	p11.2	NUP160		70468
ENSG00000030110	1604.74960679754	-0.205258960615752	0.0402242618636224	-5.10286456745108	3.34550426069827e-07	5.376990656265e-07	BCL2 antagonist/killer 1 [Source:HGNC Symbol;Acc:HGNC:949]	protein_coding	57.18	33572547	33580293	2170	6	p21.31	BAK1		7746
ENSG00000030419	447.588146047321	0.284157941867353	0.0744832378352315	3.81505893307102	0.000136150436750711	0.000191034426040102	IKAROS family zinc finger 2 [Source:HGNC Symbol;Acc:HGNC:13177]	protein_coding	34.84	212999691	213152427	3747	2	q34	IKZF2		152736
ENSG00000030582	18056.6566867496	-0.0261205905995027	0.0379955549919011	-0.687464378532446	0.491790140674436	0.520430325598284	granulin precursor [Source:HGNC Symbol;Acc:HGNC:4601]	protein_coding	57.73	44345246	44353106	588	17	q21.31	GRN		7860
ENSG00000031003	1676.11367564148	-0.0536280648570584	0.0587280238589247	-0.913159703549411	0.361158553826954	0.389273985582862	family with sequence similarity 13 member B [Source:HGNC Symbol;Acc:HGNC:1335]	protein_coding	40.05	137937960	138051961	5465	5	q31.2	FAM13B		114001
ENSG00000031081	2944.48759308531	0.602122161276738	0.0534670015053904	11.2615659065159	2.03117008157553e-29	6.75889306693583e-29	Rho GTPase activating protein 31 [Source:HGNC Symbol;Acc:HGNC:29216]	protein_coding	43.44	119294383	119420714	9307	3	q13.32	ARHGAP31		126331
ENSG00000031691	153.961757747518	-0.0266557490288567	0.0617309262469373	-0.431805427999377	0.665882834122856	0.689596065435675	centromere protein Q [Source:HGNC Symbol;Acc:HGNC:21347]	protein_coding	37.99	49463370	49493107	1741	6	p12.3	CENPQ		29737
ENSG00000031698	7176.06518597053	0.18220996393739	0.0410871754349198	4.43471623465581	9.21936430613295e-06	1.38303249140815e-05	seryl-tRNA synthetase 1 [Source:HGNC Symbol;Acc:HGNC:10537]	protein_coding	43.12	109213918	109238182	1914	1	p13.3	SARS1		24264
ENSG00000031823	2512.39179867289	0.0218839059417386	0.0265493511222407	0.824272722936951	0.409784613820077	0.438510612533526	RAN binding protein 3 [Source:HGNC Symbol;Acc:HGNC:9850]	protein_coding	52.74	5916139	5978142	3186	19	p13.3	RANBP3		62003
ENSG00000032219	1773.72102469371	0.165615021049133	0.0512526001018379	3.23134866758094	0.00123207546538139	0.00163207253687705	AT-rich interaction domain 4A [Source:HGNC Symbol;Acc:HGNC:9885]	protein_coding	37.46	58298504	58373887	5562	14	q23.1	ARID4A		75383
ENSG00000032389	1592.0471700814	-0.114681225464694	0.0385350051618608	-2.97602725062555	0.00292008913164428	0.00377955542308302	EARP complex and GARP complex interacting protein 1 [Source:HGNC Symbol;Acc:HGNC:12383]	protein_coding	48.26	3188925	3377830	2932	2	p25.3	EIPR1		188905
ENSG00000032444	3205.89996834331	-0.317899403712658	0.0385526068651346	-8.24586012626174	1.63976391758493e-16	3.76997011768924e-16	patatin like phospholipase domain containing 6 [Source:HGNC Symbol;Acc:HGNC:16268]	protein_coding	55.88	7534004	7561764	4617	19	p13.2	PNPLA6		27760
ENSG00000032742	960.273121775743	-0.282628288656199	0.0600703508220874	-4.70495485357277	2.53922138657207e-06	3.91412039896503e-06	intraflagellar transport 88 [Source:HGNC Symbol;Acc:HGNC:20606]	protein_coding	38.71	20567138	20691444	2850	13	q12.11	IFT88		124306
ENSG00000033011	1086.36694580961	0.092763850459454	0.0404119329661012	2.29545690222904	0.0217069535750517	0.0264185656388183	ALG1 chitobiosyldiphosphodolichol beta-mannosyltransferase [Source:HGNC Symbol;Acc:HGNC:18294]	protein_coding	49.38	5033702	5087379	2265	16	p13.3	ALG1		53677
ENSG00000033030	1521.77100864113	0.520907719711773	0.0357049376679273	14.5892348155445	3.28865495330336e-48	1.71151391684585e-47	zinc finger CCHC-type containing 8 [Source:HGNC Symbol;Acc:HGNC:25265]	protein_coding	42.68	122471599	122501073	4255	12	q24.31	ZCCHC8		29474
ENSG00000033050	3307.60664592397	-0.251849551666862	0.0369929253131544	-6.80804639089481	9.89329656055857e-12	1.9270018399734e-11	ATP binding cassette subfamily F member 2 [Source:HGNC Symbol;Acc:HGNC:71]	protein_coding	48.3	151211484	151227205	4527	7	q36.1	ABCF2		15721
ENSG00000033100	3697.83869942591	0.35495505320371	0.0368707197883553	9.6270171898248	6.14884367181053e-22	1.66851649268344e-21	chondroitin polymerizing factor 2 [Source:HGNC Symbol;Acc:HGNC:29270]	protein_coding	56.82	151232489	151238827	548	7	q36.1	CHPF2		6338
ENSG00000033122	274.074065382491	2.09703756944329	0.13622405407527	15.3940328944004	1.79487974383825e-53	1.04056854602584e-52	leucine rich repeat containing 7 [Source:HGNC Symbol;Acc:HGNC:18531]	protein_coding	35.38	69567922	70151945	27923	1	p31.1	LRRC7		584023
ENSG00000033170	1946.93671697182	0.279551275685812	0.0727505780747728	3.84259868558694	0.000121738439114842	0.000171375869828797	fucosyltransferase 8 [Source:HGNC Symbol;Acc:HGNC:4019]	protein_coding	37.41	65410592	65744121	5166	14	q23.3	FUT8		333529
ENSG00000033178	2856.75764905971	0.800617777889243	0.0536648703425419	14.9188430490732	2.48545499382926e-50	1.35385962352694e-49	ubiquitin like modifier activating enzyme 6 [Source:HGNC Symbol;Acc:HGNC:25581]	protein_coding	35.51	67612652	67701155	9540	4	q13.2	UBA6		88503
ENSG00000033327	2434.50169145501	0.604467333687705	0.0597025707967484	10.12464497962	4.29534660969264e-24	1.24044473101054e-23	GRB2 associated binding protein 2 [Source:HGNC Symbol;Acc:HGNC:14458]	protein_coding	41.71	78215293	78418348	6052	11	q14.1	GAB2		203055
ENSG00000033627	5381.41670777566	0.11298336125932	0.0420647479219505	2.68593933972828	0.00723262183745844	0.00910643657328042	ATPase H+ transporting V0 subunit a1 [Source:HGNC Symbol;Acc:HGNC:865]	protein_coding	45.46	42458844	42522582	3028	17	q21.2	ATP6V0A1		63738
ENSG00000033800	1929.73328598199	0.173911996870222	0.0381492978633062	4.55872077890847	5.14661423423811e-06	7.81566297481396e-06	protein inhibitor of activated STAT 1 [Source:HGNC Symbol;Acc:HGNC:2752]	protein_coding	38.06	68054309	68198603	7980	15	q23	PIAS1		144294
ENSG00000033867	2143.8695926967	0.67093125758096	0.143151760720918	4.68685298875907	2.7743810607649e-06	4.26607424173525e-06	solute carrier family 4 member 7 [Source:HGNC Symbol;Acc:HGNC:11033]	protein_coding	36.85	27372721	27484420	6447	3	p24.1	SLC4A7		111699
ENSG00000034053	258.32169296065	1.19739032080659	0.121711595331294	9.83793136181762	7.72835161760553e-23	2.15588725629852e-22	amyloid beta precursor protein binding family A member 2 [Source:HGNC Symbol;Acc:HGNC:579]	protein_coding	48.63	28884483	29118315	3138	15	q13.1	APBA2		233832
ENSG00000034152	3096.86330375454	-0.341696947228103	0.0600792806129943	-5.68743406614956	1.28962368366789e-08	2.21587500157547e-08	mitogen-activated protein kinase kinase 3 [Source:HGNC Symbol;Acc:HGNC:6843]	protein_coding	56.98	21284672	21315232	2401	17	p11.2	MAP2K3		30560
ENSG00000034239	10.45094844209	-1.3565861189021	0.151251659205942	-8.96906603222771	2.99039253158004e-19	7.48382165483487e-19	EF-hand calcium binding domain 1 [Source:HGNC Symbol;Acc:HGNC:25678]	protein_coding	40.09	48710789	48735311	1661	8	q11.21	EFCAB1		24522
ENSG00000034510	41896.7593776725	1.29451283399122	0.0636939218972379	20.3239617758152	7.89412681604978e-92	8.989333041687e-91	thymosin beta 10 [Source:HGNC Symbol;Acc:HGNC:11879]	protein_coding	63.48	84905656	84906671	461	2	p11.2	TMSB10		1015
ENSG00000034533	553.681325748706	-0.0445594253640291	0.0405811007765992	-1.09803392493789	0.27218967577975	0.297749890041661	asteroid homolog 1 [Source:HGNC Symbol;Acc:HGNC:25021]	protein_coding	39.7	131013875	131027649	2504	3	q22.1	ASTE1		13774
ENSG00000034677	5269.87052004637	0.414140479610151	0.0778618357182819	5.31891491883887	1.04387932736982e-07	1.72039709986086e-07	ring finger protein 19A, RBR E3 ubiquitin protein ligase [Source:HGNC Symbol;Acc:HGNC:13432]	protein_coding	38.61	100257060	100336218	4330	8	q22.2	RNF19A		79158
ENSG00000034693	1001.75983284874	-0.816012531674564	0.0547152783836854	-14.9137965807714	2.68066746512009e-50	1.45823637132094e-49	peroxisomal biogenesis factor 3 [Source:HGNC Symbol;Acc:HGNC:8858]	protein_coding	35.1	143450805	143490616	784	6	q24.2	PEX3		39811
ENSG00000034713	4934.3906074101	-0.361886981168797	0.0259698458404652	-13.9348913887244	3.88791378629319e-44	1.85392821070172e-43	GABA type A receptor associated protein like 2 [Source:HGNC Symbol;Acc:HGNC:13291]	protein_coding	47.12	75566375	75577881	571	16	q23.1	GABARAPL2		11506
ENSG00000034971	101.044440056995	0.605028769250048	0.187149423324021	3.23286472650537	0.00122555580598145	0.00162370134419179	myocilin [Source:HGNC Symbol;Acc:HGNC:7610]	protein_coding	45.72	171635417	171652688	1571	1	q24.3	MYOC		17271
ENSG00000035115	3771.96661411787	-0.544322386600979	0.0977261699592477	-5.56987331876369	2.54924617818019e-08	4.32027339251488e-08	SH3 and SYLF domain containing 1 [Source:HGNC Symbol;Acc:HGNC:29546]	protein_coding	40.78	217730	266398	500	2	p25.3	SH3YL1		48668
ENSG00000035141	2258.05834891271	0.0331988626606305	0.0354506434465704	0.936481243582119	0.349025465268449	0.376922416139433	family with sequence similarity 136 member A [Source:HGNC Symbol;Acc:HGNC:25911]	protein_coding	48.46	70295975	70302090	1810	2	p13.3	FAM136A		6115
ENSG00000035403	9907.52895886311	-0.87878939032274	0.0692561192253921	-12.6889782470015	6.80679696053555e-37	2.74147168723282e-36	vinculin [Source:HGNC Symbol;Acc:HGNC:12665]	protein_coding	41.45	73995193	74121363	7995	10	q22.2	VCL		126170
ENSG00000035499	50.0757945554068	-0.534623409452053	0.0911202357569739	-5.867230313999	4.43134942989529e-09	7.75366693971435e-09	DEP domain containing 1B [Source:HGNC Symbol;Acc:HGNC:24902]	protein_coding	38.63	60596912	60700190	2504	5	q12.1	DEPDC1B		103278
ENSG00000035664	261.238859469594	0.572547099257422	0.139192720388858	4.11334082456265	3.8997396869403e-05	5.64203601105388e-05	death associated protein kinase 2 [Source:HGNC Symbol;Acc:HGNC:2675]	protein_coding	46.89	63907036	64072033	2603	15	q22.31	DAPK2		164997
ENSG00000035681	1469.20030782272	0.695778072667581	0.0531865663232074	13.0818385311703	4.18201146077614e-39	1.77322968314644e-38	neutral sphingomyelinase activation associated factor [Source:HGNC Symbol;Acc:HGNC:8017]	protein_coding	38.41	58583508	58659853	3574	8	q12.1	NSMAF		76345
ENSG00000035687	2276.90399882956	-0.49653256273014	0.0451144507736528	-11.0060646691973	3.57270677134132e-28	1.14619044639295e-27	adenylosuccinate synthase 2 [Source:HGNC Symbol;Acc:HGNC:292]	protein_coding	38.09	244408494	244451909	2555	1	q44	ADSS2		43415
ENSG00000035720	86.7991007088118	-4.08084386236417	0.132956985909225	-30.6929630997376	7.06560650890203e-207	3.35244435146062e-205	signal transducing adaptor family member 1 [Source:HGNC Symbol;Acc:HGNC:24133]	protein_coding	37.8	67558727	67607337	1951	4	q13.2	STAP1		48610
ENSG00000035862	15509.5824779167	-0.0288040039889718	0.0679954253150424	-0.423616792681485	0.671845306501755	0.695061127740132	TIMP metallopeptidase inhibitor 2 [Source:HGNC Symbol;Acc:HGNC:11821]	protein_coding	52.6	78852977	78925387	3345	17	q25.3	TIMP2		72410
ENSG00000035928	3354.895114697	-0.167384347800375	0.0490169832151908	-3.4148235330097	0.000638233462100566	0.000859898238916132	replication factor C subunit 1 [Source:HGNC Symbol;Acc:HGNC:9969]	protein_coding	39.26	39287456	39366375	4870	4	p14	RFC1		78919
ENSG00000036054	2426.22692739863	-0.143861804518106	0.0525815558859839	-2.73597466058348	0.00621958151046094	0.00787247653434084	TBC1 domain family member 23 [Source:HGNC Symbol;Acc:HGNC:25622]	protein_coding	36.47	100260992	100325251	587	3	q12.1	TBC1D23		64259
ENSG00000036257	4006.01668666064	-0.514228917529843	0.047281929934143	-10.8758021985585	1.50327557831192e-27	4.75602511391451e-27	cullin 3 [Source:HGNC Symbol;Acc:HGNC:2553]	protein_coding	37.23	224470150	224585397	6756	2	q36.2	CUL3		115247
ENSG00000036448	393.297485240643	-0.320100997895074	0.134779433104178	-2.37499884457633	0.0175490051247861	0.0214902804437328	myomesin 2 [Source:HGNC Symbol;Acc:HGNC:7614]	protein_coding	46.64	2045046	2165552	5008	8	p23.3	MYOM2		120506
ENSG00000036473	3.52557712318009	-0.215653841839253	0.132185720060571	-1.63144583046062	0.102796281100809	0.117677266555402	ornithine transcarbamylase [Source:HGNC Symbol;Acc:HGNC:8512]	protein_coding	39.3	38352586	38421446	1522	X	p11.4	OTC		68860
ENSG00000036530	106.207829724653	0.279637690244822	0.0963761112208033	2.90152493914344	0.00371351219182771	0.00477111340750501	cytochrome P450 family 46 subfamily A member 1 [Source:HGNC Symbol;Acc:HGNC:2641]	protein_coding	47.29	99684298	99727301	6609	14	q32.2	CYP46A1		43003
ENSG00000036549	2203.24553063924	-0.115341803737983	0.0459360437925262	-2.51092158173075	0.0120416443072184	0.0149274073470766	zinc finger ZZ-type containing 3 [Source:HGNC Symbol;Acc:HGNC:24523]	protein_coding	37.17	77562416	77683419	4500	1	p31.1	ZZZ3		121003
ENSG00000036672	1516.27209602093	-2.45688695119838	0.151707906607188	-16.1948510538736	5.48303242514487e-59	3.57178511291954e-58	ubiquitin specific peptidase 2 [Source:HGNC Symbol;Acc:HGNC:12618]	protein_coding	54.63	119355215	119381711	2903	11	q23.3	USP2		26496
ENSG00000036828	647.719120628671	-5.40235997632103	0.305477331154385	-17.6849783121574	5.47421243482125e-70	4.35228050856661e-69	calcium sensing receptor [Source:HGNC Symbol;Acc:HGNC:1514]	protein_coding	41.14	122183668	122291629	10062	3	q13.33	CASR		107961
ENSG00000037042	1500.53418501357	-0.064953663168336	0.0430455154878532	-1.50895307983162	0.131310773721217	0.148589952941017	tubulin gamma 2 [Source:HGNC Symbol;Acc:HGNC:12419]	protein_coding	51.91	42659284	42667006	1782	17	q21.2	TUBG2		7722
ENSG00000037241	1070.39533471105	0.294798698816371	0.0420577051242182	7.00938622175599	2.39365853903529e-12	4.75653895578321e-12	ribosomal protein L26 like 1 [Source:HGNC Symbol;Acc:HGNC:17050]	protein_coding	46.12	172958729	172969771	695	5	q35.1	RPL26L1		11042
ENSG00000037280	4330.54091381973	0.882535663809439	0.0619524207888229	14.2453781881702	4.7894809297416e-46	2.37599838113473e-45	fms related receptor tyrosine kinase 4 [Source:HGNC Symbol;Acc:HGNC:3767]	protein_coding	60.24	180601506	180649624	5833	5	q35.3	FLT4		48118
ENSG00000037474	2751.47242400288	0.359029454274568	0.0400091775451542	8.97367744861461	2.86776207182803e-19	7.18689963545226e-19	NOP2/Sun RNA methyltransferase 2 [Source:HGNC Symbol;Acc:HGNC:25994]	protein_coding	43.29	6599239	6633291	3056	5	p15.31	NSUN2		34052
ENSG00000037637	1335.01159504738	0.330455549413877	0.0391992852696456	8.43014221154101	3.45245394506483e-17	8.1086944806147e-17	F-box protein 42 [Source:HGNC Symbol;Acc:HGNC:29249]	protein_coding	43.86	16246840	16352480	6227	1	p36.13	FBXO42		105640
ENSG00000037749	1688.76850605906	0.343987324158463	0.0441916096220891	7.78399626309428	7.02688343145877e-15	1.53321550951031e-14	microfibril associated protein 3 [Source:HGNC Symbol;Acc:HGNC:7034]	protein_coding	43.54	154038959	154220478	1186	5	q33.2	MFAP3		181519
ENSG00000037757	1762.45375789235	0.247081163348067	0.0557923449590153	4.42858538262858	9.4853167966194e-06	1.42200882907191e-05	methylthioribose-1-phosphate isomerase 1 [Source:HGNC Symbol;Acc:HGNC:28469]	protein_coding	52.2	13764522	13774282	3178	19	p13.13	MRI1		9760
ENSG00000037897	1717.86451620096	0.0507484209479232	0.0364683093947229	1.39157591317536	0.164050856983225	0.183932374508865	methyltransferase like 1 [Source:HGNC Symbol;Acc:HGNC:7030]	protein_coding	52.12	57768471	57772119	1378	12	q14.1	METTL1		3648
ENSG00000037965	763.897147832114	0.0125961727510743	0.0861493991579198	0.146213123645637	0.88375314572802	0.894334328731898	homeobox C8 [Source:HGNC Symbol;Acc:HGNC:5129]	protein_coding	51.76	54008985	54012769	2417	12	q13.13	HOXC8		3784
ENSG00000038002	1636.44666891481	-0.0168899142235012	0.0558420087502688	-0.302458930140472	0.762302237151606	0.780975970847851	aspartylglucosaminidase [Source:HGNC Symbol;Acc:HGNC:318]	protein_coding	39.69	177430774	177442437	2037	4	q34.3	AGA		11663
ENSG00000038210	479.133366474825	0.156115693639313	0.05610413478863	2.78260584941685	0.00539242721288334	0.0068575953278572	phosphatidylinositol 4-kinase type 2 beta [Source:HGNC Symbol;Acc:HGNC:18215]	protein_coding	41.15	25160663	25279204	1388	4	p15.2	PI4K2B		118541
ENSG00000038219	3332.7096962891	-0.0614674396039349	0.0528120651175698	-1.1638900972173	0.244468553247701	0.26867532770406	biorientation of chromosomes in cell division 1 like 1 [Source:HGNC Symbol;Acc:HGNC:31792]	protein_coding	38.88	13568738	13627725	10567	4	p15.33	BOD1L1		58987
ENSG00000038274	8306.911842695	-0.225843991345211	0.0442539213190674	-5.10336676645881	3.33663447178518e-07	5.36340441541933e-07	methionine adenosyltransferase 2B [Source:HGNC Symbol;Acc:HGNC:6905]	protein_coding	38.26	163503114	163519354	2226	5	q34	MAT2B		16240
ENSG00000038295	1124.86604037841	1.54051335547744	0.105017845149486	14.6690627034351	1.01740744020322e-48	5.35673930310761e-48	tolloid like 1 [Source:HGNC Symbol;Acc:HGNC:11843]	protein_coding	35.7	165873237	166104457	7291	4	q32.3	TLL1		231220
ENSG00000038358	2100.89770257371	0.0271746246533682	0.035848758505298	0.758035306839207	0.448429846474992	0.477315258691354	enhancer of mRNA decapping 4 [Source:HGNC Symbol;Acc:HGNC:17157]	protein_coding	57.3	67873052	67884499	4767	16	q22.1	EDC4		11447
ENSG00000038382	5655.88246516339	0.770839974637586	0.0680278859991154	11.3312351738757	9.18995315730121e-30	3.08940066052469e-29	trio Rho guanine nucleotide exchange factor [Source:HGNC Symbol;Acc:HGNC:12303]	protein_coding	43.38	14143342	14532128	605	5	p15.2	TRIO		388786
ENSG00000038427	33075.6577775955	3.06338047172908	0.202939893281466	15.0950137116725	1.74651593689352e-51	9.7524824872578e-51	versican [Source:HGNC Symbol;Acc:HGNC:2464]	protein_coding	37.18	83471618	83582303	12345	5	q14.2	VCAN		110685
ENSG00000038532	2085.58427241865	-0.322125764208479	0.0390201920310934	-8.25536081298095	1.51444022884858e-16	3.48529592873718e-16	C-type lectin domain containing 16A [Source:HGNC Symbol;Acc:HGNC:29013]	protein_coding	48.05	10944564	11182186	6812	16	p13.13	CLEC16A		237622
ENSG00000038945	4474.79913405079	2.78326097971237	0.0890490373530537	31.2553741448944	1.88702158288698e-214	9.69009469161617e-213	macrophage scavenger receptor 1 [Source:HGNC Symbol;Acc:HGNC:7376]	protein_coding	35.52	16107878	16567490	3618	8	p22	MSR1		459612
ENSG00000039068	6864.77164502732	-1.47470147188627	0.144316374954076	-10.2185318357362	1.6380291891861e-24	4.78665579919373e-24	cadherin 1 [Source:HGNC Symbol;Acc:HGNC:1748]	protein_coding	46.88	68737292	68835537	4811	16	q22.1	CDH1		98245
ENSG00000039123	4326.27482791577	0.271749098814129	0.0513187165661348	5.29532141482775	1.18807252879071e-07	1.95149842339173e-07	Mtr4 exosome RNA helicase [Source:HGNC Symbol;Acc:HGNC:18734]	protein_coding	36.82	55307989	55425579	3961	5	q11.2	MTREX		117590
ENSG00000039139	587.774517307605	-0.552441021675103	0.15210926837621	-3.63186956043177	0.000281375345200107	0.000386938790386622	dynein axonemal heavy chain 5 [Source:HGNC Symbol;Acc:HGNC:2950]	protein_coding	39.64	13690328	14011818	15781	5	p15.2	DNAH5		321490
ENSG00000039319	2753.77756182834	-0.193739410882593	0.0504472348586864	-3.84043667458283	0.000122815651276024	0.00017281734072633	zinc finger FYVE-type containing 16 [Source:HGNC Symbol;Acc:HGNC:20756]	protein_coding	37.74	80408013	80483379	6773	5	q14.1	ZFYVE16		75366
ENSG00000039523	6420.8907160888	-0.0515218152935384	0.0545010876433444	-0.945335543222507	0.344487597957332	0.37226959590128	RHO family interacting cell polarization regulator 1 [Source:HGNC Symbol;Acc:HGNC:25836]	protein_coding	57.05	67518418	67546788	244	16	q22.1	RIPOR1		28370
ENSG00000039537	430.272386796868	1.76356054212165	0.279718949245832	6.3047589263312	2.88642808206573e-10	5.30262294664107e-10	complement C6 [Source:HGNC Symbol;Acc:HGNC:1339]	protein_coding	36.68	41142116	41261438	3691	5	p13.1	C6		119322
ENSG00000039560	3686.11285054576	-0.0231656229745203	0.0667144001219041	-0.347235723205047	0.728414235249325	0.749332939989273	retinoic acid induced 14 [Source:HGNC Symbol;Acc:HGNC:14873]	protein_coding	42.11	34656328	34832612	4986	5	p13.2	RAI14		176284
ENSG00000039600	14.4866380086725	-2.38703095835261	0.130014668976306	-18.3597049252007	2.7610329306857e-75	2.4023207166883e-74	SRY-box transcription factor 30 [Source:HGNC Symbol;Acc:HGNC:30635]	protein_coding	40.71	157625679	157671480	2716	5	q33.3	SOX30		45801
ENSG00000039650	1629.07552296707	0.374590521337825	0.0421957255728504	8.87745183315071	6.84094460235754e-19	1.69039147346514e-18	polynucleotide kinase 3'-phosphatase [Source:HGNC Symbol;Acc:HGNC:9154]	protein_coding	59.53	49859882	49878351	548	19	q13.33	PNKP		18469
ENSG00000040199	575.810939793673	-0.161445542493478	0.069035305788835	-2.33859386365734	0.0193564626932532	0.0236358883379803	PH domain and leucine rich repeat protein phosphatase 2 [Source:HGNC Symbol;Acc:HGNC:29149]	protein_coding	41.82	71637835	71724701	3099	16	q22.2	PHLPP2		86866
ENSG00000040275	665.416873020639	0.516442801050291	0.0584964319005679	8.82862055463723	1.05974578508682e-18	2.60395137107873e-18	spindle apparatus coiled-coil protein 1 [Source:HGNC Symbol;Acc:HGNC:26010]	protein_coding	37.27	169583636	169604778	2529	5	q35.1	SPDL1		21142
ENSG00000040341	2744.46735713716	-0.114823110728155	0.0502905266253215	-2.28319563212411	0.0224188472988837	0.0272461530196964	staufen double-stranded RNA binding protein 2 [Source:HGNC Symbol;Acc:HGNC:11371]	protein_coding	38.25	73420369	73747708	2646	8	q21.11	STAU2		327339
ENSG00000040487	857.892952473899	0.252258187276857	0.0445100348577792	5.6674452869535	1.4494231563686e-08	2.48518486458086e-08	solute carrier family 66 member 1 [Source:HGNC Symbol;Acc:HGNC:26001]	protein_coding	54.93	19312326	19329300	1805	1	p36.13	SLC66A1		16974
ENSG00000040531	1196.95521650071	-0.63612191455957	0.0456263848486265	-13.941974948706	3.52061567886187e-44	1.67977155603915e-43	cystinosin, lysosomal cystine transporter [Source:HGNC Symbol;Acc:HGNC:2518]	protein_coding	54.27	3636459	3663103	2657	17	p13.2	CTNS		26644
ENSG00000040608	115.383132923645	0.912381118776166	0.103506781029767	8.81469899555447	1.20007043453024e-18	2.94295646684633e-18	reticulon 4 receptor [Source:HGNC Symbol;Acc:HGNC:18601]	protein_coding	60.45	20241415	20283246	1777	22	q11.21	RTN4R		41831
ENSG00000040633	3080.69852393682	-0.381324608190045	0.0361687576578778	-10.5429280097761	5.47667173903066e-26	1.66391972119922e-25	PHD finger protein 23 [Source:HGNC Symbol;Acc:HGNC:28428]	protein_coding	59.52	7235029	7239722	1768	17	p13.1	PHF23		4693
ENSG00000040933	1237.41453153432	0.526186858183345	0.0394163210896335	13.3494665061913	1.1930024023096e-40	5.26341761345238e-40	inositol polyphosphate-4-phosphatase type I A [Source:HGNC Symbol;Acc:HGNC:6074]	protein_coding	47.33	98444854	98594392	9996	2	q11.2	INPP4A		149538
ENSG00000041353	87.6827067440191	0.620524608452743	0.156223858114218	3.97202204543601	7.12651227745122e-05	0.000101573925978218	RAB27B, member RAS oncogene family [Source:HGNC Symbol;Acc:HGNC:9767]	protein_coding	37.74	54717860	54895516	432	18	q21.2	RAB27B		177656
ENSG00000041357	5132.48698956892	0.302245715623232	0.0275705910897367	10.9626128304426	5.78059153337565e-28	1.84830854802141e-27	proteasome 20S subunit alpha 4 [Source:HGNC Symbol;Acc:HGNC:9533]	protein_coding	42.32	78540405	78552417	944	15	q25.1	PSMA4		12012
ENSG00000041515	21.0474572420457	-0.318137510862621	0.164058260272671	-1.93917398815435	0.0524801558431976	0.0617545677206358	myosin XVI [Source:HGNC Symbol;Acc:HGNC:29822]	protein_coding	38.48	108596152	109208005	6864	13	q33.3	MYO16		611853
ENSG00000041802	1878.92057423419	-0.173405081701362	0.0406041244231596	-4.27062728638611	1.94923931910938e-05	2.87156663015778e-05	large 60S subunit nuclear export GTPase 1 [Source:HGNC Symbol;Acc:HGNC:25652]	protein_coding	41.68	194640791	194672463	3283	3	q29	LSG1		31672
ENSG00000041880	1693.24928365734	-0.765703409895748	0.0474367995536513	-16.1415486942734	1.3023214606355e-58	8.41607739614984e-58	poly(ADP-ribose) polymerase family member 3 [Source:HGNC Symbol;Acc:HGNC:273]	protein_coding	59.21	51942345	51948867	2096	3	p21.2	PARP3		6522
ENSG00000041982	7396.47686535595	-1.4131174323467	0.169098717352187	-8.35676020772859	6.44641482273871e-17	1.50209611327658e-16	tenascin C [Source:HGNC Symbol;Acc:HGNC:5318]	protein_coding	41.85	115019575	115118257	8500	9	q33.1	TNC		98682
ENSG00000041988	837.659206830807	-0.00168710268149178	0.0395367384507921	-0.0426717718152591	0.965963181894014	0.969371860636197	THAP domain containing 3 [Source:HGNC Symbol;Acc:HGNC:20855]	protein_coding	56.77	6624866	6635586	1366	1	p36.31	THAP3		10720
ENSG00000042062	861.112103283295	-0.459082223777801	0.18349487253668	-2.50188039279426	0.0123535652126523	0.0152965511412215	RIPOR family member 3 [Source:HGNC Symbol;Acc:HGNC:16168]	protein_coding	51.6	50586108	50691542	4391	20	q13.13	RIPOR3		105434
ENSG00000042088	555.429389549203	0.202102878191802	0.0480696177340838	4.20437872649237	2.6180026095677e-05	3.82482473624336e-05	tyrosyl-DNA phosphodiesterase 1 [Source:HGNC Symbol;Acc:HGNC:18884]	protein_coding	42.14	89954939	90044764	3040	14	q32.11	TDP1		89825
ENSG00000042286	1142.62317881376	0.0444484816766457	0.0745864378205139	0.595932490885372	0.551220326769919	0.578529994340306	apoptosis inducing factor mitochondria associated 2 [Source:HGNC Symbol;Acc:HGNC:21411]	protein_coding	50.25	70098223	70132934	2570	10	q22.1	AIFM2		34711
ENSG00000042317	452.38983940253	0.101037657101702	0.05844244724484	1.72884028415876	0.0838376840914185	0.0968625204522213	spermatogenesis associated 7 [Source:HGNC Symbol;Acc:HGNC:20423]	protein_coding	37.9	88384924	88470350	2301	14	q31.3	SPATA7		85426
ENSG00000042429	1558.93907280201	0.431886853934566	0.0390827221178821	11.050582726349	2.17796523243768e-28	7.02900593213331e-28	mediator complex subunit 17 [Source:HGNC Symbol;Acc:HGNC:2375]	protein_coding	39.79	93784227	93814963	2627	11	q21	MED17		30736
ENSG00000042445	5440.95733872534	-0.404234570441602	0.0499177927807044	-8.09800569943986	5.58674524473485e-16	1.26455733137554e-15	retinol saturase [Source:HGNC Symbol;Acc:HGNC:25991]	protein_coding	51.29	85341955	85354531	2335	2	p11.2	RETSAT		12576
ENSG00000042493	6621.16466671053	0.0148331236339738	0.0856774174394774	0.173127576405439	0.862551149399581	0.874351418122626	capping actin protein, gelsolin like [Source:HGNC Symbol;Acc:HGNC:1474]	protein_coding	51.32	85394753	85418432	1250	2	p11.2	CAPG		23679
ENSG00000042753	3209.00685038715	0.277169585384351	0.0302473496652802	9.16343377028184	5.02716607690123e-20	1.28749722111547e-19	adaptor related protein complex 2 subunit sigma 1 [Source:HGNC Symbol;Acc:HGNC:565]	protein_coding	52.84	46838136	46850846	793	19	q13.32	AP2S1		12710
ENSG00000042781	74.5947806388122	0.973099887487096	0.137695705076204	7.06703151669514	1.58283013780427e-12	3.16351578348934e-12	usherin [Source:HGNC Symbol;Acc:HGNC:12601]	protein_coding	36.36	215622891	216423448	19010	1	q41	USH2A		800557
ENSG00000042832	196.33400622546	0.158576929300215	0.125322239037536	1.2653534641423	0.205744649086452	0.228110031478946	thyroglobulin [Source:HGNC Symbol;Acc:HGNC:11764]	protein_coding	45.9	132866958	133134903	745	8	q24.22	TG		267945
ENSG00000042980	1116.56682566755	1.50756707920854	0.0945456112270457	15.9453946052367	3.06696733292064e-57	1.92524870063069e-56	ADAM metallopeptidase domain 28 [Source:HGNC Symbol;Acc:HGNC:206]	protein_coding	35.71	24294069	24359014	7019	8	p21.2	ADAM28		64945
ENSG00000043039	2020.96140856339	3.14081812310419	0.166890373160372	18.819648273457	5.21294631801449e-79	4.8392723056305e-78	BARX homeobox 2 [Source:HGNC Symbol;Acc:HGNC:956]	protein_coding	42.77	129375848	129452279	1905	11	q24.3	BARX2		76431
ENSG00000043093	1818.58749800445	-0.931412774973864	0.0429467138076857	-21.6876378282331	2.68420271975566e-104	3.72596728258982e-103	defective in cullin neddylation 1 domain containing 1 [Source:HGNC Symbol;Acc:HGNC:18184]	protein_coding	39.56	182938074	182985953	7849	3	q26.33	DCUN1D1		47879
ENSG00000043143	4059.35984794659	-0.0822274270103372	0.0510234477304318	-1.61156155979037	0.107057381223442	0.122382537873392	jade family PHD finger 2 [Source:HGNC Symbol;Acc:HGNC:22984]	protein_coding	53.79	134524312	134583230	1552	5	q31.1	JADE2		58918
ENSG00000043355	15.6425875115113	-0.361402074251394	0.26183723698802	-1.38025468954948	0.16750824057052	0.187614316657774	Zic family member 2 [Source:HGNC Symbol;Acc:HGNC:12873]	protein_coding	56.62	99981784	99986765	2963	13	q32.3	ZIC2		4981
ENSG00000043462	2343.16624807527	2.45685609181164	0.047344971830573	51.8926508310883	0	0	lymphocyte cytosolic protein 2 [Source:HGNC Symbol;Acc:HGNC:6529]	protein_coding	44.62	170246233	170297815	4232	5	q35.1	LCP2		51582
ENSG00000043514	763.254200368606	0.19408738930931	0.0591663195285281	3.2803694881803	0.00103671217576658	0.00137993015143665	tRNA isopentenyltransferase 1 [Source:HGNC Symbol;Acc:HGNC:20286]	protein_coding	42.31	39838110	39883511	5930	1	p34.2	TRIT1		45401
ENSG00000043591	97.6627229100051	-2.87407372448073	0.198397323175058	-14.4864541440651	1.47566317982688e-47	7.57292423119886e-47	adrenoceptor beta 1 [Source:HGNC Symbol;Acc:HGNC:285]	protein_coding	58.77	114043866	114046904	3039	10	q25.3	ADRB1		3038
ENSG00000044012	110.830626152804	3.55472198940427	0.290555295766308	12.234235758908	2.04016009062516e-34	7.70257742917043e-34	guanylate cyclase activator 2B [Source:HGNC Symbol;Acc:HGNC:4683]	protein_coding	59.98	42153410	42155820	604	1	p34.2	GUCA2B		2410
ENSG00000044090	3888.55249769146	0.208938133486989	0.0455923209165177	4.58274835074897	4.58904180755239e-06	6.98558925057718e-06	cullin 7 [Source:HGNC Symbol;Acc:HGNC:21024]	protein_coding	54.7	43037617	43053943	5406	6	p21.1	CUL7		16326
ENSG00000044115	38288.1104607859	-0.116875977296535	0.0430999215254746	-2.71174454987011	0.00669301502047625	0.00844931964659002	catenin alpha 1 [Source:HGNC Symbol;Acc:HGNC:2509]	protein_coding	44.15	138610967	138935034	696	5	q31.2	CTNNA1		324067
ENSG00000044446	6824.49693446923	2.36213835295853	0.0630453471472367	37.4672907652007	3.14154324760615e-307	4.11111469991169e-305	phosphorylase kinase regulatory subunit alpha 2 [Source:HGNC Symbol;Acc:HGNC:8926]	protein_coding	45.6	18892298	18984114	5077	X	p22.13	PHKA2		91816
ENSG00000044459	1137.71885525242	0.932780377175178	0.0479412859385993	19.4567241765236	2.55609717163817e-84	2.58267676240178e-83	centlein [Source:HGNC Symbol;Acc:HGNC:23432]	protein_coding	36.43	17134982	17503923	2272	9	p22.2	CNTLN		368941
ENSG00000044524	1222.57326990906	1.70955143881618	0.104066636839783	16.4274688865764	1.21630851867725e-60	8.18964246164972e-60	EPH receptor A3 [Source:HGNC Symbol;Acc:HGNC:3387]	protein_coding	34.59	89107621	89482134	5712	3	p11.1	EPHA3		374513
ENSG00000044574	21884.0889886729	-0.107721405475493	0.0478083933659425	-2.25319024320594	0.0242471563275793	0.0293735427941492	heat shock protein family A (Hsp70) member 5 [Source:HGNC Symbol;Acc:HGNC:5238]	protein_coding	44.15	125234853	125241382	3921	9	q33.3	HSPA5		6529
ENSG00000046604	10442.0275824568	0.0535327694186191	0.127247632376539	0.420697567560315	0.673975937597238	0.69708761166361	desmoglein 2 [Source:HGNC Symbol;Acc:HGNC:3049]	protein_coding	39.17	31498177	31549008	5697	18	q12.1	DSG2		50831
ENSG00000046647	1110.42291337296	0.477107200989281	0.0519877812940849	9.17729491648004	4.42056326831337e-20	1.13464853139704e-19	gem nuclear organelle associated protein 8 [Source:HGNC Symbol;Acc:HGNC:26044]	protein_coding	41.07	14006726	14029893	3147	X	p22.2	GEMIN8		23167
ENSG00000046651	1880.62994961001	0.788364372993876	0.0548862335273751	14.363608546771	8.75474053682748e-47	4.41053010528095e-46	OFD1 centriole and centriolar satellite protein [Source:HGNC Symbol;Acc:HGNC:2567]	protein_coding	39.29	13734743	13777955	669	X	p22.2	OFD1		43212
ENSG00000046653	176.024533363036	-2.00293389237593	0.144707387409999	-13.8412691171116	1.43647803064671e-43	6.76821399631362e-43	glycoprotein M6B [Source:HGNC Symbol;Acc:HGNC:4461]	protein_coding	41.49	13770939	13938638	3118	X	p22.2	GPM6B		167699
ENSG00000046889	4165.88009328426	2.32184837574213	0.156880446568212	14.8001132488655	1.46236201032914e-49	7.83936185715592e-49	phosphatidylinositol-3,4,5-trisphosphate dependent Rac exchange factor 2 [Source:HGNC Symbol;Acc:HGNC:22950]	protein_coding	37.16	67952046	68237032	10824	8	q13.2	PREX2		284986
ENSG00000047056	1236.32291124631	-0.0697029157179261	0.0495822818802593	-1.40580290125126	0.15978266031035	0.179307968800557	WD repeat domain 37 [Source:HGNC Symbol;Acc:HGNC:31406]	protein_coding	45.48	1049538	1132384	4582	10	p15.3	WDR37		82846
ENSG00000047188	2973.62984240409	0.791458134056493	0.0575749889999486	13.7465616199631	5.34080867027041e-43	2.49396553359649e-42	YTH domain containing 2 [Source:HGNC Symbol;Acc:HGNC:24721]	protein_coding	34.67	113513694	113595285	6305	5	q22.2	YTHDC2		81591
ENSG00000047230	818.708550852014	0.198379528124091	0.0515358951669025	3.849346702558	0.000118433276116	0.000166780939992566	CTP synthase 2 [Source:HGNC Symbol;Acc:HGNC:2520]	protein_coding	43.51	16587999	16712936	3953	X	p22.2	CTPS2		124937
ENSG00000047249	2541.82499378033	-1.30072009594466	0.0563453472813025	-23.0847826609508	6.5838056943796e-118	1.13413391722609e-116	ATPase H+ transporting V1 subunit H [Source:HGNC Symbol;Acc:HGNC:18303]	protein_coding	39.2	53715543	53843558	2365	8	q11.23	ATP6V1H		128015
ENSG00000047315	4517.85260386935	-0.18988567394625	0.0327783630383985	-5.79301881926827	6.91323573682435e-09	1.20043955378757e-08	RNA polymerase II subunit B [Source:HGNC Symbol;Acc:HGNC:9188]	protein_coding	40.19	56977722	57031158	608	4	q12	POLR2B		53436
ENSG00000047346	2025.41550086725	0.711038114694247	0.0579919399765336	12.2609816981803	1.46711648991697e-34	5.56365956575898e-34	family with sequence similarity 214 member A [Source:HGNC Symbol;Acc:HGNC:25609]	protein_coding	37.21	52581317	52709817	1570	15	q21.3	FAM214A		128500
ENSG00000047365	1827.8022516018	0.557903341822596	0.053321253004067	10.4630576063177	1.27668045013515e-25	3.83998028996166e-25	ArfGAP with RhoGAP domain, ankyrin repeat and PH domain 2 [Source:HGNC Symbol;Acc:HGNC:16924]	protein_coding	35.53	35948221	36244514	1969	4	p14	ARAP2		296293
ENSG00000047410	11041.0883378156	0.226856447142878	0.0592743684111714	3.82722672925389	0.000129595133584608	0.000182120051327395	translocated promoter region, nuclear basket protein [Source:HGNC Symbol;Acc:HGNC:12017]	protein_coding	34.16	186311652	186375693	9636	1	q31.1	TPR		64041
ENSG00000047457	23569.6299578874	4.73935367519018	0.246427400100136	19.232251256412	1.98807713190137e-82	1.94692381529049e-81	ceruloplasmin [Source:HGNC Symbol;Acc:HGNC:2295]	protein_coding	37.36	149162410	149221829	3411	3	q25.1	CP		59419
ENSG00000047578	1535.02175907671	0.00584780116152986	0.0324120203730462	0.180420754220952	0.856822262159333	0.868924120246203	katanin interacting protein [Source:HGNC Symbol;Acc:HGNC:29068]	protein_coding	47.84	27550133	27780369	440	16	p12.1	KATNIP		230236
ENSG00000047579	976.222919420949	0.497415799991693	0.0550934371408441	9.02858535981464	1.73905273114062e-19	4.38737696956138e-19	dystrobrevin binding protein 1 [Source:HGNC Symbol;Acc:HGNC:17328]	protein_coding	39.93	15522807	15663058	1383	6	p22.3	DTNBP1		140251
ENSG00000047597	58.3296203331806	-2.52791596170891	0.177606453979206	-14.2332438099624	5.69763510019063e-46	2.82220771583618e-45	X-linked Kx blood group [Source:HGNC Symbol;Acc:HGNC:12811]	protein_coding	39.51	37685791	37732130	5174	X	p21.1	XK		46339
ENSG00000047617	208.651209677683	1.43971546163781	0.0921331820684211	15.6264597544089	4.80783456257188e-55	2.8895085721057e-54	anoctamin 2 [Source:HGNC Symbol;Acc:HGNC:1183]	protein_coding	44.4	5531869	5946232	463	12	p13.31	ANO2		414363
ENSG00000047621	1137.86019065467	0.418383998322674	0.041946616362608	9.97420136837616	1.97685365971157e-23	5.60517287019739e-23	chromosome 12 open reading frame 4 [Source:HGNC Symbol;Acc:HGNC:1184]	protein_coding	36.55	4487735	4538508	3817	12	p13.32	C12orf4		50773
ENSG00000047634	589.973018437723	0.576323861946898	0.0842247318899029	6.84269155881979	7.77188737586936e-12	1.51798767992576e-11	Scm polycomb group protein like 1 [Source:HGNC Symbol;Acc:HGNC:10580]	protein_coding	38.89	17737449	17754988	2704	X	p22.13	SCML1		17539
ENSG00000047644	3787.3725801114	1.10437042644182	0.0569020357553731	19.4082762027989	6.56942901846926e-84	6.59258656046386e-83	WWC family member 3 [Source:HGNC Symbol;Acc:HGNC:29237]	protein_coding	46.3	10015254	10144474	6951	X	p22.2	WWC3		129220
ENSG00000047648	1247.34423388638	-0.345973543337346	0.0644897029121629	-5.36478736471423	8.10446361648331e-08	1.34167650586283e-07	Rho GTPase activating protein 6 [Source:HGNC Symbol;Acc:HGNC:676]	protein_coding	39.23	11117651	11665920	2564	X	p22.2	ARHGAP6		548269
ENSG00000047662	20.4868372856484	-1.37358408659819	0.093682660369805	-14.6620952177924	1.12739611396716e-48	5.93006701502275e-48	family with sequence similarity 184 member B [Source:HGNC Symbol;Acc:HGNC:29235]	protein_coding	44.07	17629306	17781621	6731	4	p15.31	FAM184B		152315
ENSG00000047849	23358.9300587649	-0.408678570772536	0.0437734624065168	-9.33621761461789	9.98370266251845e-21	2.61425759407273e-20	microtubule associated protein 4 [Source:HGNC Symbol;Acc:HGNC:6862]	protein_coding	43.43	47850690	48089272	3724	3	p21.31	MAP4		238582
ENSG00000047932	2615.51820119381	-0.0285510696000404	0.0380286393712306	-0.750778099666638	0.452786211643544	0.481573170108133	golgi associated PDZ and coiled-coil motif containing [Source:HGNC Symbol;Acc:HGNC:17643]	protein_coding	36.66	117560269	117602542	4597	6	q22.1	GOPC		42273
ENSG00000047936	17.4213604710995	-3.83806143131649	0.24657052246672	-15.5657756366012	1.24353479372607e-54	7.42141930775763e-54	ROS proto-oncogene 1, receptor tyrosine kinase [Source:HGNC Symbol;Acc:HGNC:10261]	protein_coding	37.25	117287353	117425942	7435	6	q22.1	ROS1		138589
ENSG00000048028	916.092121043702	0.0387690247640943	0.047379143008388	0.818271971640151	0.413201906769118	0.441905182965958	ubiquitin specific peptidase 28 [Source:HGNC Symbol;Acc:HGNC:12625]	protein_coding	41.45	113797874	113875570	4669	11	q23.2	USP28		77696
ENSG00000048052	815.80620841602	0.467392352164457	0.0754727033845913	6.1928661781563	5.90798877057262e-10	1.07152044014845e-09	histone deacetylase 9 [Source:HGNC Symbol;Acc:HGNC:14065]	protein_coding	36.13	18086949	19002416	2524	7	p21.1	HDAC9		915467
ENSG00000048140	2847.25121818973	0.0885036396890506	0.050413208467069	1.75556451136934	0.0791627963422741	0.0916636717743743	tetraspanin 17 [Source:HGNC Symbol;Acc:HGNC:13594]	protein_coding	58.7	176647387	176659054	2550	5	q35.2	TSPAN17		11667
ENSG00000048162	1706.64119457634	0.595318724478818	0.0366650646105944	16.2366746329638	2.77568379814476e-59	1.8242616845887e-58	NOP16 nucleolar protein [Source:HGNC Symbol;Acc:HGNC:26934]	protein_coding	49.26	176383938	176388927	954	5	q35.2	NOP16		4989
ENSG00000048342	1344.41232909082	-0.693037648181764	0.0730971637980468	-9.48104703619544	2.51744213174987e-21	6.69900516102085e-21	coiled-coil and C2 domain containing 2A [Source:HGNC Symbol;Acc:HGNC:29253]	protein_coding	40.21	15469865	15601552	1521	4	p15.32	CC2D2A		131687
ENSG00000048392	4262.4730757952	-0.156250925192272	0.0714469078501456	-2.18695154057607	0.0287460617921591	0.0345783798889078	ribonucleotide reductase regulatory TP53 inducible subunit M2B [Source:HGNC Symbol;Acc:HGNC:17296]	protein_coding	37.81	102204502	102238961	4774	8	q22.3	RRM2B		34459
ENSG00000048405	1151.78641087669	0.316230967391078	0.0499103087236826	6.33598499944814	2.35829733367815e-10	4.34272478819737e-10	zinc finger protein 800 [Source:HGNC Symbol;Acc:HGNC:27267]	protein_coding	37.8	127346790	127431924	1478	7	q31.33	ZNF800		85134
ENSG00000048462	61.148228560633	1.55451703440066	0.233432047965382	6.659398518541	2.74950472569594e-11	5.268179617885e-11	TNF receptor superfamily member 17 [Source:HGNC Symbol;Acc:HGNC:11913]	protein_coding	40.26	11965210	11968068	891	16	p13.13	TNFRSF17		2858
ENSG00000048471	5963.19631435904	-0.374310752082814	0.0550622457653793	-6.79795651048733	1.06113474509309e-11	2.06537525592247e-11	sorting nexin 29 [Source:HGNC Symbol;Acc:HGNC:30542]	protein_coding	47.13	11976734	12574287	540	16	p13.13	SNX29		597553
ENSG00000048540	150.422736342723	-3.25477658814379	0.172023217050154	-18.9205657466274	7.72211575650799e-80	7.25995204987574e-79	LIM domain only 3 [Source:HGNC Symbol;Acc:HGNC:6643]	protein_coding	35.63	16548372	16610594	3515	12	p12.3	LMO3		62222
ENSG00000048544	2023.12739968379	-0.561990063863471	0.0395305726820054	-14.2165930249549	7.22875263695048e-46	3.57515906857042e-45	mitochondrial ribosomal protein S10 [Source:HGNC Symbol;Acc:HGNC:14502]	protein_coding	41.02	42206807	42217861	2100	6	p21.1	MRPS10		11054
ENSG00000048649	2717.13691869033	-0.124106393091801	0.0340458957502051	-3.64526737678957	0.000267113940045053	0.000367669684036905	remodeling and spacing factor 1 [Source:HGNC Symbol;Acc:HGNC:18118]	protein_coding	39.02	77660009	77820869	11242	11	q14.1	RSF1		160860
ENSG00000048707	4555.60194604458	-0.932142766373648	0.0484268464821898	-19.2484713353463	1.45389941389245e-82	1.42811294123685e-81	vacuolar protein sorting 13 homolog D [Source:HGNC Symbol;Acc:HGNC:23595]	protein_coding	42.34	12230030	12512047	16357	1	p36.22	VPS13D		282017
ENSG00000048740	2049.46959103747	1.22738937958844	0.0846436781491949	14.5006621454353	1.19986833404875e-47	6.17124039829133e-47	CUGBP Elav-like family member 2 [Source:HGNC Symbol;Acc:HGNC:2550]	protein_coding	41.91	10798397	11336675	2724	10	p14	CELF2		538278
ENSG00000048828	12081.3489315381	0.119284531792875	0.0555634299092666	2.14681728589583	0.0318078306253925	0.0381256956388126	family with sequence similarity 120A [Source:HGNC Symbol;Acc:HGNC:13247]	protein_coding	42.42	93451685	93566112	5160	9	q22.31	FAM120A		114427
ENSG00000048991	1602.83272489715	0.284850854899343	0.0395687531232308	7.19888377610026	6.07074678315119e-13	1.23199109617552e-12	R3H domain containing 1 [Source:HGNC Symbol;Acc:HGNC:9757]	protein_coding	37.98	135531455	135725270	539	2	q21.3	R3HDM1		193815
ENSG00000049089	496.669355438054	-2.43435868968386	0.151151191918685	-16.1054548017952	2.33574299400918e-58	1.50285890419456e-57	collagen type IX alpha 2 chain [Source:HGNC Symbol;Acc:HGNC:2218]	protein_coding	57.43	40300489	40317813	2852	1	p34.2	COL9A2		17324
ENSG00000049130	3076.255902955	-2.20421678825298	0.119180178720938	-18.4948270082241	2.27270147374741e-76	2.00976167926426e-75	KIT ligand [Source:HGNC Symbol;Acc:HGNC:6343]	protein_coding	36.84	88492793	88580851	5191	12	q21.32	KITLG		88058
ENSG00000049167	400.709685268291	-0.0335089948339003	0.0406124867773887	-0.825090938596666	0.409319963779202	0.438100062808859	ERCC excision repair 8, CSA ubiquitin ligase complex subunit [Source:HGNC Symbol;Acc:HGNC:3439]	protein_coding	37.18	60866454	60945073	9414	5	q12.1	ERCC8		78619
ENSG00000049192	145.289006915065	0.020489700980838	0.0991128433231685	0.206731038015216	0.836219916149867	0.85015604156155	ADAM metallopeptidase with thrombospondin type 1 motif 6 [Source:HGNC Symbol;Acc:HGNC:222]	protein_coding	35.91	65148738	65481920	7309	5	q12.3	ADAMTS6		333182
ENSG00000049239	6542.87992656976	0.46601362136523	0.0621815093956013	7.49440832001089	6.65980987582725e-14	1.40257929727513e-13	hexose-6-phosphate dehydrogenase/glucose 1-dehydrogenase [Source:HGNC Symbol;Acc:HGNC:4795]	protein_coding	52.29	9234774	9271337	9147	1	p36.22	H6PD		36563
ENSG00000049245	6490.46399958372	0.0747693878797077	0.0280855091099782	2.66220518157328	0.00776305413873151	0.00975990389007486	vesicle associated membrane protein 3 [Source:HGNC Symbol;Acc:HGNC:12644]	protein_coding	42.69	7771296	7781432	2178	1	p36.23	VAMP3		10136
ENSG00000049246	1897.61636341234	0.0347502053870274	0.109267696815664	0.318028167516438	0.750463570680504	0.769868021332187	period circadian regulator 3 [Source:HGNC Symbol;Acc:HGNC:8847]	protein_coding	40.55	7784291	7845177	1524	1	p36.23	PER3		60886
ENSG00000049247	19.6022719757755	2.07771653520753	0.259510518129389	8.00629026593676	1.1822050131202e-15	2.64967413645047e-15	urotensin 2 [Source:HGNC Symbol;Acc:HGNC:12636]	protein_coding	40.81	7843083	7853512	1601	1	p36.23	UTS2		10429
ENSG00000049249	239.18421158753	3.78280896763915	0.149210423985898	25.3521762527574	8.5033232006453e-142	1.99686578258859e-140	TNF receptor superfamily member 9 [Source:HGNC Symbol;Acc:HGNC:11924]	protein_coding	43.92	7915871	7943165	5872	1	p36.23	TNFRSF9		27294
ENSG00000049283	239.72735187925	-6.05402628353696	0.190088874378814	-31.8483988256584	1.38524198255609e-222	7.64568763637333e-221	epsin 3 [Source:HGNC Symbol;Acc:HGNC:18235]	protein_coding	58.65	50532682	50543750	3879	17	q21.33	EPN3		11068
ENSG00000049323	5126.77803605562	-1.26847625594283	0.114752933691522	-11.0539767057523	2.09714647891779e-28	6.77087065527239e-28	latent transforming growth factor beta binding protein 1 [Source:HGNC Symbol;Acc:HGNC:6714]	protein_coding	40.26	32946953	33399509	6502	2	p22.3	LTBP1		452556
ENSG00000049449	6650.21955793937	0.695432470801651	0.0494654444283129	14.058955273504	6.78809044882279e-45	3.29200070869837e-44	reticulocalbin 1 [Source:HGNC Symbol;Acc:HGNC:9934]	protein_coding	46.64	32091074	32105722	2369	11	p13	RCN1		14648
ENSG00000049540	1712.98156711156	-0.311483925055164	0.117750154262263	-2.64529526102702	0.00816196630633736	0.0102439652914329	elastin [Source:HGNC Symbol;Acc:HGNC:3327]	protein_coding	54.95	74027789	74069907	2583	7	q11.23	ELN		42118
ENSG00000049541	1707.04466531957	0.937357111145811	0.034815332722766	26.9236867161366	1.15998142167884e-159	3.36125330885403e-158	replication factor C subunit 2 [Source:HGNC Symbol;Acc:HGNC:9970]	protein_coding	48.96	74231499	74254458	1576	7	q11.23	RFC2		22959
ENSG00000049618	4212.05661074006	-0.338303575601721	0.0384494096493813	-8.79866761770073	1.38450089483687e-18	3.39011559084319e-18	AT-rich interaction domain 1B [Source:HGNC Symbol;Acc:HGNC:18040]	protein_coding	40.89	156776020	157210779	10813	6	q25.3	ARID1B		434759
ENSG00000049656	10780.338654524	0.904322302383452	0.0720385224542556	12.5533155258382	3.81207528998855e-36	1.50948135018654e-35	CLPTM1 like [Source:HGNC Symbol;Acc:HGNC:24308]	protein_coding	56.18	1317752	1345099	2492	5	p15.33	CLPTM1L		27347
ENSG00000049759	6507.05136940442	-1.2139195451039	0.0783310370122118	-15.4972995559174	3.61781342055745e-54	2.13788267936583e-53	NEDD4 like E3 ubiquitin protein ligase [Source:HGNC Symbol;Acc:HGNC:7728]	protein_coding	43.38	58044226	58401540	8633	18	q21.31	NEDD4L		357314
ENSG00000049768	156.544855302816	0.881907968554667	0.121962647906222	7.23096770769338	4.79564385734688e-13	9.77133511717325e-13	forkhead box P3 [Source:HGNC Symbol;Acc:HGNC:6106]	protein_coding	53.75	49250438	49270477	2264	X	p11.23	FOXP3		20039
ENSG00000049769	324.97613601558	-0.300520626679485	0.0649412873544618	-4.62757421236796	3.69973674944764e-06	5.66160205896708e-06	protein phosphatase 1 regulatory subunit 3F [Source:HGNC Symbol;Acc:HGNC:14944]	protein_coding	47.9	49269793	49301461	3477	X	p11.23	PPP1R3F		31668
ENSG00000049860	7457.17699395354	0.745108451489835	0.0642670494044355	11.5939421273386	4.42296777193002e-31	1.53521920930713e-30	hexosaminidase subunit beta [Source:HGNC Symbol;Acc:HGNC:4879]	protein_coding	42.11	74640023	74722647	2021	5	q13.3	HEXB		82624
ENSG00000049883	616.6022597201	-0.215996773944148	0.0499217024290722	-4.32671089795128	1.51352402176913e-05	2.24435294720348e-05	pentatricopeptide repeat domain 2 [Source:HGNC Symbol;Acc:HGNC:25734]	protein_coding	40.38	72320367	72368395	11145	5	q13.2	PTCD2		48028
ENSG00000050030	127.520682653974	-3.21311485393441	0.29286491069405	-10.9713206895281	5.24998854883772e-28	1.67964440421904e-27	neurite extension and migration factor [Source:HGNC Symbol;Acc:HGNC:29433]	protein_coding	39.49	74732856	74925472	11717	X	q13.3	NEXMIF		192616
ENSG00000050130	3451.96975373121	-0.13924257089039	0.0403334258594204	-3.45228722637426	0.000555855679088943	0.000751155072000024	JNK1/MAPK8 associated membrane protein [Source:HGNC Symbol;Acc:HGNC:20184]	protein_coding	36.78	59484443	59505410	2347	14	q23.1	JKAMP		20967
ENSG00000050165	4356.39863358138	0.307462454908902	0.0974688681237022	3.15446830180368	0.00160790844299523	0.00211507217124543	dickkopf WNT signaling pathway inhibitor 3 [Source:HGNC Symbol;Acc:HGNC:2893]	protein_coding	48.21	11956207	12009769	9549	11	p15.3	DKK3		53562
ENSG00000050327	770.483714910474	-0.879164932405381	0.0737167445742466	-11.9262582400108	8.63691337727919e-33	3.12977207175323e-32	Rho guanine nucleotide exchange factor 5 [Source:HGNC Symbol;Acc:HGNC:13209]	protein_coding	48.06	144355288	144380632	771	7	q35	ARHGEF5		25344
ENSG00000050344	1678.43158814473	1.27618101728513	0.0908348496108939	14.0494647456551	7.761845693491e-45	3.75750209034244e-44	nuclear factor, erythroid 2 like 3 [Source:HGNC Symbol;Acc:HGNC:7783]	protein_coding	44.68	26152198	26187137	3740	7	p15.2	NFE2L3		34939
ENSG00000050393	1944.10740836517	-0.784508044543757	0.0435620312964668	-18.0089867528144	1.65632714464049e-72	1.37761253593446e-71	mitochondrial calcium uniporter regulator 1 [Source:HGNC Symbol;Acc:HGNC:21097]	protein_coding	41.24	13786557	13814568	5471	6	p23	MCUR1		28011
ENSG00000050405	5672.67924636078	-0.00147611783960118	0.0689651086734461	-0.0214038354755691	0.982923514000538	0.984500948193737	LIM domain and actin binding 1 [Source:HGNC Symbol;Acc:HGNC:24636]	protein_coding	42.32	50175788	50283546	2652	12	q13.12	LIMA1		107758
ENSG00000050426	4018.79718430774	0.271006420923849	0.0461326739371931	5.87450060433975	4.24119932273138e-09	7.4265610672237e-09	LETM1 domain containing 1 [Source:HGNC Symbol;Acc:HGNC:24241]	protein_coding	45.34	51047962	51060424	1186	12	q13.12	LETMD1		12462
ENSG00000050438	93.3110216649057	-2.47457001688718	0.0985430975473829	-25.1115509708564	3.71966264062474e-139	8.44181338033814e-138	solute carrier family 4 member 8 [Source:HGNC Symbol;Acc:HGNC:11034]	protein_coding	42.72	51391317	51515763	2262	12	q13.13	SLC4A8		124446
ENSG00000050555	1064.90255313507	-1.70946840466437	0.168083908478849	-10.1703275473243	2.69002538452592e-24	7.81436482540318e-24	laminin subunit gamma 3 [Source:HGNC Symbol;Acc:HGNC:6494]	protein_coding	53.66	131009174	131094473	7455	9	q34.12	LAMC3		85299
ENSG00000050628	7403.55685753398	-2.80906385611759	0.241583511211319	-11.6277135059124	2.9797227835749e-31	1.04027456129668e-30	prostaglandin E receptor 3 [Source:HGNC Symbol;Acc:HGNC:9595]	protein_coding	38.05	70852353	71047808	1914	1	p31.1	PTGER3		195455
ENSG00000050730	60.4417280961118	3.28024514146009	0.173132920293831	18.9463975764577	4.72867517295685e-80	4.45599373005638e-79	TNFAIP3 interacting protein 3 [Source:HGNC Symbol;Acc:HGNC:19315]	protein_coding	37.14	121131408	121227466	2397	4	q27	TNIP3		96058
ENSG00000050748	2893.08774079303	0.2602066926942	0.0390945774137135	6.6558256901103	2.81713973965853e-11	5.39331365684745e-11	mitogen-activated protein kinase 9 [Source:HGNC Symbol;Acc:HGNC:6886]	protein_coding	43.58	180233143	180292099	4799	5	q35.3	MAPK9		58956
ENSG00000050767	11103.3169482112	5.56949381406602	0.13462892061202	41.3692228144385	0	0	collagen type XXIII alpha 1 chain [Source:HGNC Symbol;Acc:HGNC:22990]	protein_coding	50.61	178237476	178590393	2764	5	q35.3	COL23A1		352917
ENSG00000050820	5629.99473334063	-0.157323986723686	0.0567491980780881	-2.77226801526261	0.00556671820163257	0.00707148397196585	BCAR1 scaffold protein, Cas family member [Source:HGNC Symbol;Acc:HGNC:971]	protein_coding	59.7	75228181	75268053	4064	16	q23.1	BCAR1		39872
ENSG00000051009	2059.71029192936	0.63860678381729	0.0401820108565652	15.89285280164	7.10205163760624e-57	4.43249968936294e-56	family with sequence similarity 160 member A2 [Source:HGNC Symbol;Acc:HGNC:25378]	protein_coding	44.55	6211345	6234711	3364	11	p15.4	FAM160A2		23366
ENSG00000051108	13389.3460593682	0.195627071681283	0.05627284538947	3.47640270058015	0.000508188590354671	0.000688460198337389	homocysteine inducible ER protein with ubiquitin like domain 1 [Source:HGNC Symbol;Acc:HGNC:13744]	protein_coding	42.95	56932142	56944864	570	16	q13	HERPUD1		12722
ENSG00000051128	1905.88855429072	0.384504208100523	0.0568188347343123	6.76719629852466	1.31301880189199e-11	2.54373878919547e-11	homer scaffold protein 3 [Source:HGNC Symbol;Acc:HGNC:17514]	protein_coding	56.77	18929201	18941261	1418	19	p13.11	HOMER3		12060
ENSG00000051180	72.1379705334486	1.15087615575326	0.0730497532541888	15.7546891602576	6.37721507512905e-56	3.90944726196143e-55	RAD51 recombinase [Source:HGNC Symbol;Acc:HGNC:9817]	protein_coding	43.47	40694774	40732340	566	15	q15.1	RAD51		37566
ENSG00000051341	41.1854681751718	2.0068737876503	0.0939825007755331	21.3536963912409	3.60283925389609e-101	4.74925041210169e-100	DNA polymerase theta [Source:HGNC Symbol;Acc:HGNC:9186]	protein_coding	39.03	121431431	121545988	8757	3	q13.33	POLQ		114557
ENSG00000051382	4758.7197609876	-0.152727625386825	0.0633595170745082	-2.41049225812791	0.0159310094291527	0.0195842795459743	phosphatidylinositol-4,5-bisphosphate 3-kinase catalytic subunit beta [Source:HGNC Symbol;Acc:HGNC:8976]	protein_coding	40.59	138652698	138834928	6259	3	q22.3	PIK3CB		182230
ENSG00000051523	7502.32047504721	0.859320818766024	0.0547737185949069	15.6885608793763	1.81115230288581e-55	1.09785462902234e-54	cytochrome b-245 alpha chain [Source:HGNC Symbol;Acc:HGNC:2577]	protein_coding	61.63	88643289	88651054	692	16	q24.2	CYBA		7765
ENSG00000051596	223.946290907397	0.721958491145013	0.0859935082984476	8.3954999095908	4.63916158159709e-17	1.08550360468026e-16	THO complex 3 [Source:HGNC Symbol;Acc:HGNC:19072]	protein_coding	43.01	175917873	176034680	453	5	q35.2	THOC3		116807
ENSG00000051620	3437.13677205978	0.0618232267586151	0.0533661420033162	1.15847285259582	0.246671123947772	0.271004219925558	heme binding protein 2 [Source:HGNC Symbol;Acc:HGNC:15716]	protein_coding	47.12	138403531	138422197	661	6	q24.1	HEBP2		18666
ENSG00000051825	636.108869677586	0.328425821021467	0.0487730699470326	6.73375330644834	1.65341420608237e-11	3.19290162109944e-11	M-phase phosphoprotein 9 [Source:HGNC Symbol;Acc:HGNC:7215]	protein_coding	42.99	123152320	123244014	484	12	q24.31	MPHOSPH9		91694
ENSG00000052126	4711.31193728099	0.168690141124012	0.0940112528976707	1.79436116341975	0.0727555414858645	0.0845402199563998	pleckstrin homology domain containing A5 [Source:HGNC Symbol;Acc:HGNC:30036]	protein_coding	38.1	19129733	19376400	1954	12	p12.3	PLEKHA5		246667
ENSG00000052344	3780.4250067399	-1.84001324750383	0.122635462206163	-15.0039247571846	6.92033152355447e-51	3.81440963426353e-50	serine protease 8 [Source:HGNC Symbol;Acc:HGNC:9491]	protein_coding	58.95	31131433	31135727	1837	16	p11.2	PRSS8		4294
ENSG00000052723	2671.41832523389	-0.185282140972184	0.0357113922603383	-5.18832028786405	2.12199406725558e-07	3.44335977293562e-07	suppressor of IKBKE 1 [Source:HGNC Symbol;Acc:HGNC:26119]	protein_coding	36.9	114769479	114780685	5494	1	p13.2	SIKE1		11206
ENSG00000052749	1340.23537601862	0.224047922623761	0.0606569614961787	3.69368852473554	0.000221024508985802	0.000305968666380532	ribosomal RNA processing 12 homolog [Source:HGNC Symbol;Acc:HGNC:29100]	protein_coding	50.49	97356358	97426076	1919	10	q24.1	RRP12		69718
ENSG00000052795	4518.10728510699	-0.442010680810886	0.0891153847130737	-4.95998173866426	7.04998067228353e-07	1.1168606498989e-06	folliculin interacting protein 2 [Source:HGNC Symbol;Acc:HGNC:29280]	protein_coding	40.58	158769026	158908050	7038	4	q32.1	FNIP2		139024
ENSG00000052802	3860.11697550051	-0.582560971424026	0.0700393321885829	-8.31762601412966	8.97426595885919e-17	2.08006590079143e-16	methylsterol monooxygenase 1 [Source:HGNC Symbol;Acc:HGNC:10545]	protein_coding	37	165327667	165343164	2227	4	q32.3	MSMO1		15497
ENSG00000052841	4288.72408982724	0.865060168572891	0.0419871410452235	20.6029786034051	2.58071365824207e-94	3.05005393534552e-93	tetratricopeptide repeat domain 17 [Source:HGNC Symbol;Acc:HGNC:25596]	protein_coding	37.9	43358920	43494933	3648	11	p12	TTC17		136013
ENSG00000052850	19.3290038796551	-0.391242880231578	0.197536529887292	-1.98061027221045	0.0476349960805185	0.0562858138351835	ALX homeobox 4 [Source:HGNC Symbol;Acc:HGNC:450]	protein_coding	52.82	44260440	44310139	5727	11	p11.2	ALX4		49699
ENSG00000053108	130.873317754263	-2.31844546467062	0.210551594818253	-11.0112937718277	3.37127337760762e-28	1.08263710861743e-27	follistatin like 4 [Source:HGNC Symbol;Acc:HGNC:21389]	protein_coding	46.68	133196455	133612541	5396	5	q31.1	FSTL4		416086
ENSG00000053254	4929.03457058642	0.295908308999603	0.0519132852715409	5.70004975512156	1.19772465526693e-08	2.05906112734574e-08	forkhead box N3 [Source:HGNC Symbol;Acc:HGNC:1928]	protein_coding	44.31	89124871	89619149	513	14	q32.11	FOXN3		494278
ENSG00000053328	65.9370181442853	-0.431963412054537	0.127999826021874	-3.37471874360766	0.000738911663217398	0.000992165457925421	methyltransferase like 24 [Source:HGNC Symbol;Acc:HGNC:21566]	protein_coding	40.62	110243940	110358349	3184	6	q21	METTL24		114409
ENSG00000053371	3622.10795396067	-0.413240616979428	0.0473230047319364	-8.73234105315693	2.49454676151692e-18	6.05157875603754e-18	aldo-keto reductase family 7 member A2 [Source:HGNC Symbol;Acc:HGNC:389]	protein_coding	52.86	19303965	19312144	1360	1	p36.13	AKR7A2		8179
ENSG00000053372	2096.93806555725	0.236372218080976	0.0349135582644161	6.77021277209336	1.28593137752946e-11	2.49245203812358e-11	MRT4 homolog, ribosome maturation factor [Source:HGNC Symbol;Acc:HGNC:18477]	protein_coding	52.85	19251805	19260128	2049	1	p36.13	MRTO4		8323
ENSG00000053438	104.947443352131	0.0800725315991411	0.153924499207545	0.520206542892011	0.602919625522493	0.629371293879285	neuronatin [Source:HGNC Symbol;Acc:HGNC:7860]	protein_coding	54.16	37521206	37523690	1222	20	q11.23	NNAT		2484
ENSG00000053501	2134.09787829266	0.323206443992286	0.0270531333214387	11.9470983324566	6.72318225852034e-33	2.44174302840218e-32	unconventional SNARE in the ER 1 [Source:HGNC Symbol;Acc:HGNC:30882]	protein_coding	55.26	17215346	17219829	559	19	p13.11	USE1		4483
ENSG00000053524	65.4289617834517	0.654966992086461	0.097260115508012	6.73417863700262	1.64858536009655e-11	3.18395556275729e-11	MCF.2 cell line derived transforming sequence-like 2 [Source:HGNC Symbol;Acc:HGNC:30319]	protein_coding	42.39	183178041	183428778	5326	3	q27.1	MCF2L2		250737
ENSG00000053702	1888.79026587692	0.00997122814769624	0.0624530700787909	0.159659535313741	0.873149278053299	0.884210767284753	nuclear receptor interacting protein 2 [Source:HGNC Symbol;Acc:HGNC:23078]	protein_coding	51.39	2825348	2835544	2757	12	p13.33	NRIP2		10196
ENSG00000053747	1412.65832097927	0.800546312243165	0.139655229764568	5.73230457314584	9.90751573210334e-09	1.70813066069742e-08	laminin subunit alpha 3 [Source:HGNC Symbol;Acc:HGNC:6483]	protein_coding	42.46	23689453	23956222	10651	18	q11.2	LAMA3		266769
ENSG00000053770	2947.83495539612	-1.11864741554712	0.0407700778109053	-27.4379514489888	9.67449617215343e-166	2.99024855972445e-164	adaptor related protein complex 5 subunit mu 1 [Source:HGNC Symbol;Acc:HGNC:20192]	protein_coding	35.15	57268924	57298742	11675	14	q22.3	AP5M1		29818
ENSG00000053900	1096.07069801817	0.622738417435762	0.0431547417297249	14.4303590399388	3.33341340665981e-47	1.69405885843623e-46	anaphase promoting complex subunit 4 [Source:HGNC Symbol;Acc:HGNC:19990]	protein_coding	37.91	25377263	25418498	2635	4	p15.2	ANAPC4		41235
ENSG00000053918	1795.22227535543	-1.81791011064448	0.0584570161021858	-31.0982364797184	2.54443803864312e-212	1.27041834009421e-210	potassium voltage-gated channel subfamily Q member 1 [Source:HGNC Symbol;Acc:HGNC:6294]	protein_coding	51.55	2444684	2849105	582	11	p15.5	KCNQ1		404421
ENSG00000054116	3013.02947771543	-0.00385438088767903	0.0283534126945837	-0.135940633644264	0.891868212617491	0.901310673609269	trafficking protein particle complex 3 [Source:HGNC Symbol;Acc:HGNC:19942]	protein_coding	49.8	36136570	36156053	1114	1	p34.3	TRAPPC3		19483
ENSG00000054118	7825.26767760536	-0.102903366669658	0.0348317577830918	-2.95429726258632	0.00313381984341948	0.00404651027287084	thyroid hormone receptor associated protein 3 [Source:HGNC Symbol;Acc:HGNC:22964]	protein_coding	43.71	36224432	36305357	4405	1	p34.3	THRAP3		80925
ENSG00000054148	5691.32544292774	0.542320249548517	0.0421818744191706	12.8567129132139	7.88594237159085e-38	3.2561116250332e-37	phosphohistidine phosphatase 1 [Source:HGNC Symbol;Acc:HGNC:30033]	protein_coding	66.23	136848724	136851027	985	9	q34.3	PHPT1		2303
ENSG00000054179	929.940247207541	1.09397862309257	0.123938888145338	8.82675840862562	1.07753211600398e-18	2.64645279951514e-18	ectonucleoside triphosphate diphosphohydrolase 2 [Source:HGNC Symbol;Acc:HGNC:3364]	protein_coding	65.81	137048107	137054061	1427	9	q34.3	ENTPD2		5954
ENSG00000054219	443.388551825272	0.184409893172508	0.148447735855954	1.24225467036728	0.214142614322583	0.236967553369651	lymphocyte antigen 75 [Source:HGNC Symbol;Acc:HGNC:6729]	protein_coding	37.97	159803355	159904756	6932	2	q24.2	LY75		101401
ENSG00000054267	3073.08349402532	0.411208410050172	0.0366371040477376	11.2238240641065	3.11502733071216e-29	1.03116174001359e-28	AT-rich interaction domain 4B [Source:HGNC Symbol;Acc:HGNC:15550]	protein_coding	39.95	235131634	235328219	3463	1	q42.3	ARID4B		196585
ENSG00000054277	401.773561544672	0.213615673555277	0.10677685490292	2.00058031068151	0.0454376371807116	0.0537990907356007	opsin 3 [Source:HGNC Symbol;Acc:HGNC:14007]	protein_coding	39.62	241590102	241677376	795	1	q43	OPN3		87274
ENSG00000054282	1590.31016318225	0.223955348006498	0.0431002345156195	5.1961514948448	2.03456476414415e-07	3.30280936652332e-07	SHH signaling and ciliogenesis regulator SDCCAG8 [Source:HGNC Symbol;Acc:HGNC:10671]	protein_coding	39.81	243256034	243500091	699	1	q43	SDCCAG8		244057
ENSG00000054356	182.468454282858	4.1763650907881	0.191719410918722	21.7837362986612	3.30950900751404e-105	4.68207521054319e-104	protein tyrosine phosphatase receptor type N [Source:HGNC Symbol;Acc:HGNC:9676]	protein_coding	53.59	219289623	219309648	3612	2	q35	PTPRN		20025
ENSG00000054392	865.614379871664	0.00730104657558478	0.0664797312131567	0.109823647634421	0.912549236382505	0.920891570819584	hedgehog acyltransferase [Source:HGNC Symbol;Acc:HGNC:18270]	protein_coding	42.26	210328252	210676296	3639	1	q32.2	HHAT		348044
ENSG00000054523	3960.15540855547	-0.321696212284032	0.0487631799487084	-6.59711308045145	4.19241000815707e-11	7.96047708897318e-11	kinesin family member 1B [Source:HGNC Symbol;Acc:HGNC:16636]	protein_coding	42.04	10210570	10381603	7800	1	p36.22	KIF1B		171033
ENSG00000054598	2166.556177658	-1.68405730704746	0.0706544692316477	-23.8351136928948	1.4450017050316e-125	2.71389382726248e-124	forkhead box C1 [Source:HGNC Symbol;Acc:HGNC:3800]	protein_coding	56.26	1609915	1613897	3983	6	p25.3	FOXC1		3982
ENSG00000054611	2699.64785234366	0.446088807861238	0.0364996209523435	12.2217380954088	2.37942381931915e-34	8.97093641173139e-34	TBC1 domain family member 22A [Source:HGNC Symbol;Acc:HGNC:1309]	protein_coding	49.42	46762617	47175699	3758	22	q13.31	TBC1D22A		413082
ENSG00000054654	18092.89808866	-1.38799058767619	0.0837084228483236	-16.5812535996667	9.52215795436661e-62	6.56956025193482e-61	spectrin repeat containing nuclear envelope protein 2 [Source:HGNC Symbol;Acc:HGNC:17084]	protein_coding	41.08	63761899	64226433	3229	14	q23.2	SYNE2		464534
ENSG00000054690	847.411771515021	-0.345108459025742	0.0779472736077425	-4.4274602953074	9.5349116817965e-06	1.42931188785692e-05	pleckstrin homology, MyTH4 and FERM domain containing H1 [Source:HGNC Symbol;Acc:HGNC:17733]	protein_coding	48.02	67533290	67589612	6615	14	q24.1	PLEKHH1		56322
ENSG00000054793	2898.23344713471	-1.02982701718176	0.113852865277341	-9.0452446205297	1.49330438696988e-19	3.77325603976334e-19	ATPase phospholipid transporting 9A (putative) [Source:HGNC Symbol;Acc:HGNC:13540]	protein_coding	46.63	51596514	51768390	7437	20	q13.2	ATP9A		171876
ENSG00000054803	303.492817202752	1.78544015394583	0.233617179710506	7.64258928285287	2.12896274306425e-14	4.55881214459007e-14	cerebellin 4 precursor [Source:HGNC Symbol;Acc:HGNC:16231]	protein_coding	44	55997357	56005519	3154	20	q13.2	CBLN4		8162
ENSG00000054938	68.2085896067415	-0.536468718883519	0.243577925672126	-2.2024521204177	0.0276333876820397	0.0332942517015487	chordin like 2 [Source:HGNC Symbol;Acc:HGNC:24168]	protein_coding	51.61	74696429	74731426	344	11	q13.4	CHRDL2		34997
ENSG00000054965	5805.62475031276	0.0818823830755903	0.0392324849392113	2.08710672297365	0.0368784884895612	0.0439858311444403	family with sequence similarity 168 member A [Source:HGNC Symbol;Acc:HGNC:28999]	protein_coding	41.55	73400487	73598189	7296	11	q13.4	FAM168A		197702
ENSG00000054967	482.678673700112	1.95804509221296	0.0627560448160178	31.2009002153237	1.03590431925868e-213	5.26947316257384e-212	RELT TNF receptor [Source:HGNC Symbol;Acc:HGNC:13764]	protein_coding	59.72	73376399	73397474	3402	11	q13.4	RELT		21075
ENSG00000054983	2614.36833678438	0.000362001626773814	0.0676644182182854	0.00534995550550655	0.995731373463972	0.99616109723797	galactosylceramidase [Source:HGNC Symbol;Acc:HGNC:4115]	protein_coding	39.12	87837820	87993665	2067	14	q31.3	GALC		155845
ENSG00000055044	1991.74126119471	0.431547531615401	0.0453008981432904	9.52624670377133	1.63072639459573e-21	4.37096088620829e-21	NOP58 ribonucleoprotein [Source:HGNC Symbol;Acc:HGNC:29926]	protein_coding	41.15	202265736	202303661	1994	2	q33.1	NOP58		37925
ENSG00000055070	6778.23218645484	-0.0640394383333922	0.0361163981463336	-1.77314022494497	0.0762054740095963	0.0883591444625737	SUZ RNA binding domain containing 1 [Source:HGNC Symbol;Acc:HGNC:30232]	protein_coding	48.1	16352575	16398145	490	1	p36.13	SZRD1		45570
ENSG00000055118	91.2579840329865	0.562920321845875	0.216994627966922	2.59416708662338	0.00948203934408577	0.0118403272363586	potassium voltage-gated channel subfamily H member 2 [Source:HGNC Symbol;Acc:HGNC:6251]	protein_coding	59.57	150944961	150978321	3165	7	q36.1	KCNH2		33360
ENSG00000055130	3076.95486080692	0.564767934401739	0.0452439285366473	12.4827342069617	9.27461465041348e-36	3.63349038947995e-35	cullin 1 [Source:HGNC Symbol;Acc:HGNC:2551]	protein_coding	41.21	148697914	148801110	2857	7	q36.1	CUL1		103196
ENSG00000055147	1926.12741721434	0.323445397685983	0.0376933118255506	8.58097582889318	9.4071649911091e-18	2.24782898410731e-17	family with sequence similarity 114 member A2 [Source:HGNC Symbol;Acc:HGNC:1333]	protein_coding	37.35	153990148	154038936	4414	5	q33.2	FAM114A2		48788
ENSG00000055163	13334.7564089115	-1.95680539682571	0.084949346942458	-23.0349669215372	2.08115868927699e-117	3.53622639276416e-116	cytoplasmic FMR1 interacting protein 2 [Source:HGNC Symbol;Acc:HGNC:13760]	protein_coding	44.29	157266079	157395595	4210	5	q33.3	CYFIP2		129516
ENSG00000055208	5565.79328900302	-0.446578743464641	0.0508240400752745	-8.78676198907489	1.53932434713025e-18	3.76014092742474e-18	TGF-beta activated kinase 1 (MAP3K7) binding protein 2 [Source:HGNC Symbol;Acc:HGNC:17075]	protein_coding	38.87	149218641	149411613	648	6	q25.1	TAB2		192972
ENSG00000055211	4162.67915031474	-0.504338856115902	0.045653865120409	-11.0470133204657	2.2662957629234e-28	7.30681131431711e-28	glycoprotein integral membrane 1 [Source:HGNC Symbol;Acc:HGNC:21074]	protein_coding	42.05	149566294	149591748	2026	6	q25.1	GINM1		25454
ENSG00000055332	3797.84375257872	-0.119357200132116	0.0493265011783929	-2.41973781396844	0.0155317011265539	0.0191006376794688	eukaryotic translation initiation factor 2 alpha kinase 2 [Source:HGNC Symbol;Acc:HGNC:9437]	protein_coding	41.3	37099210	37157522	9837	2	p22.2	EIF2AK2		58312
ENSG00000055483	2804.12152700862	0.166677358024938	0.0468881492991581	3.5547864549205	0.000378286191149325	0.000516313400940373	ubiquitin specific peptidase 36 [Source:HGNC Symbol;Acc:HGNC:20062]	protein_coding	50.03	78787381	78841441	607	17	q25.3	USP36		54060
ENSG00000055609	5865.756261878	0.0891022964076151	0.0482907375059301	1.84512188070587	0.0650198109462094	0.0759813101126416	lysine methyltransferase 2C [Source:HGNC Symbol;Acc:HGNC:13726]	protein_coding	38.74	152134922	152436644	14292	7	q36.1	KMT2C		301722
ENSG00000055732	114.840331052495	-2.79067172382426	0.231116821164909	-12.0747235521772	1.43646183525241e-33	5.30363281015717e-33	mucolipin TRP cation channel 3 [Source:HGNC Symbol;Acc:HGNC:13358]	protein_coding	40.77	85018082	85048500	2810	1	p22.3	MCOLN3		30418
ENSG00000055813	145.614163144552	1.15743858466735	0.121161484286293	9.55285907469104	1.2616544775362e-21	3.38842555560741e-21	coiled-coil domain containing 85A [Source:HGNC Symbol;Acc:HGNC:29400]	protein_coding	38.51	56183990	56386172	4114	2	p16.1	CCDC85A		202182
ENSG00000055917	11352.2902334736	-0.0287183781357915	0.038082983128635	-0.754100014665024	0.450789168608823	0.479574892743419	pumilio RNA binding family member 2 [Source:HGNC Symbol;Acc:HGNC:14958]	protein_coding	37.42	20248691	20352234	6112	2	p24.1	PUM2		103543
ENSG00000055950	3199.70562838978	-0.0335521749141509	0.0360223742634786	-0.931425970668678	0.351633261948805	0.379561826757351	mitochondrial ribosomal protein L43 [Source:HGNC Symbol;Acc:HGNC:14517]	protein_coding	53.18	100969458	100987515	844	10	q24.31	MRPL43		18057
ENSG00000055955	37.2409381728203	1.14073868779048	0.189736193613898	6.01223554696065	1.82982183386575e-09	3.25254889890892e-09	inter-alpha-trypsin inhibitor heavy chain 4 [Source:HGNC Symbol;Acc:HGNC:6169]	protein_coding	55.63	52812962	52830688	3282	3	p21.1	ITIH4		17726
ENSG00000055957	20.3940102806548	1.54891875893008	0.259948009480506	5.95857133903629	2.54452567297852e-09	4.49880345341278e-09	inter-alpha-trypsin inhibitor heavy chain 1 [Source:HGNC Symbol;Acc:HGNC:6166]	protein_coding	54.93	52777595	52792068	2904	3	p21.1	ITIH1		14473
ENSG00000056050	723.289466757753	0.10277662568195	0.0429223498210396	2.39447807751595	0.0166440383937611	0.0204252296011163	histone PARylation factor 1 [Source:HGNC Symbol;Acc:HGNC:26051]	protein_coding	38.61	169729470	169757944	1216	4	q33	HPF1		28474
ENSG00000056097	6704.40278346329	-0.250054473755742	0.0352452560175135	-7.0946987484355	1.29633553123281e-12	2.59763357190848e-12	zinc finger RNA binding protein [Source:HGNC Symbol;Acc:HGNC:17277]	protein_coding	38.32	32354350	32444740	4717	5	p13.3	ZFR		90390
ENSG00000056277	114.170306079652	0.0867265705862533	0.0507505908259106	1.70887804801624	0.0874735415670405	0.100840662049472	zinc finger protein 280C [Source:HGNC Symbol;Acc:HGNC:25955]	protein_coding	38.03	130202707	130268899	4638	X	q26.1	ZNF280C		66192
ENSG00000056487	11.0808792298361	-2.46371714054415	0.15898843703081	-15.4962032872033	3.68005826235323e-54	2.17387351376796e-53	PHD finger protein 21B [Source:HGNC Symbol;Acc:HGNC:25161]	protein_coding	52.73	44881162	45010005	3586	22	q13.31	PHF21B		128843
ENSG00000056558	1185.47741515389	0.711766025482796	0.0608051986959791	11.7056771583227	1.19203777026731e-31	4.2087025452845e-31	TNF receptor associated factor 1 [Source:HGNC Symbol;Acc:HGNC:12031]	protein_coding	49.95	120902393	120929173	3715	9	q33.2	TRAF1		26780
ENSG00000056586	3138.67576439337	-0.306956476319471	0.0339458836879952	-9.04252424655613	1.53094926351655e-19	3.86777420194349e-19	ring finger and CCCH-type domains 2 [Source:HGNC Symbol;Acc:HGNC:21461]	protein_coding	40.51	122844556	122905359	9248	9	q33.2	RC3H2		60803
ENSG00000056736	1627.47278881202	-0.547491352368972	0.136109523443783	-4.02243236561695	5.76001972234199e-05	8.24886065082018e-05	interleukin 17 receptor B [Source:HGNC Symbol;Acc:HGNC:18015]	protein_coding	45.39	53846568	53865794	2016	3	p21.1	IL17RB		19226
ENSG00000056972	2150.81948575609	1.10942502329528	0.0689709730892593	16.0853903258623	3.23010101242067e-58	2.07501382139946e-57	TRAF3 interacting protein 2 [Source:HGNC Symbol;Acc:HGNC:1343]	protein_coding	44.49	111555381	111606906	5833	6	q21	TRAF3IP2		51525
ENSG00000056998	48.7485406161112	-3.30048927861896	0.197458580924374	-16.7148435037272	1.02187868149613e-62	7.17525978565025e-62	glycogenin 2 [Source:HGNC Symbol;Acc:HGNC:4700]	protein_coding	43.65	2828822	2882820	3393	X	p22.33	GYG2		53998
ENSG00000057019	2786.46062273758	-0.0615946921199616	0.129807194879084	-0.474509076152035	0.635136927284814	0.6602836132392	discoidin, CUB and LCCL domain containing 2 [Source:HGNC Symbol;Acc:HGNC:24627]	protein_coding	38.59	98795941	98901695	6128	3	q12.1	DCBLD2		105754
ENSG00000057252	4145.3578419841	0.54834325838303	0.0572511893713995	9.57784920110256	9.90868127005454e-22	2.66735519192394e-21	sterol O-acyltransferase 1 [Source:HGNC Symbol;Acc:HGNC:11177]	protein_coding	39.63	179293714	179358680	6840	1	q25.2	SOAT1		64966
ENSG00000057294	718.234653724176	0.250561606750107	0.122525528944416	2.04497469962994	0.0408573524871816	0.0485424116861543	plakophilin 2 [Source:HGNC Symbol;Acc:HGNC:9024]	protein_coding	40.77	32790755	32896777	4361	12	p11.21	PKP2		106022
ENSG00000057468	23.8138751780661	2.8070119477022	0.155253238461711	18.0802151086496	4.56298471218279e-73	3.84043324297667e-72	mutS homolog 4 [Source:HGNC Symbol;Acc:HGNC:7327]	protein_coding	37.01	75796882	75913242	3270	1	p31.1	MSH4		116360
ENSG00000057593	16.5382563355491	-1.95569328431501	0.194291693118982	-10.0657586174689	7.8281471826856e-24	2.24469595924084e-23	coagulation factor VII [Source:HGNC Symbol;Acc:HGNC:3544]	protein_coding	61.36	113105788	113120685	3063	13	q34	F7		14897
ENSG00000057608	17040.4711303334	0.523684290074589	0.0514958824704124	10.1694400591247	2.71464702871471e-24	7.88447777607905e-24	GDP dissociation inhibitor 2 [Source:HGNC Symbol;Acc:HGNC:4227]	protein_coding	43.74	5765223	5842132	2297	10	p15.1	GDI2		76909
ENSG00000057657	1475.30034265989	2.87281446531319	0.0786307808417951	36.5354945551575	3.03084849236008e-292	3.39183299900186e-290	PR/SET domain 1 [Source:HGNC Symbol;Acc:HGNC:9346]	protein_coding	40.37	105993463	106109939	5066	6	q21	PRDM1		116476
ENSG00000057663	2018.32921747864	-0.16400645971188	0.0347432974504367	-4.7205208413463	2.3524150253799e-06	3.63410497113858e-06	autophagy related 5 [Source:HGNC Symbol;Acc:HGNC:589]	protein_coding	39.61	106045423	106325791	2261	6	q21	ATG5		280368
ENSG00000057704	2610.77370418922	0.596902681041224	0.0819418385891185	7.28446775565138	3.22942701734008e-13	6.61832687678422e-13	transmembrane and coiled-coil domain family 3 [Source:HGNC Symbol;Acc:HGNC:29199]	protein_coding	43.11	94567122	94650557	5874	12	q22	TMCC3		83435
ENSG00000057757	2443.92826001763	-0.0829459871330071	0.0331114916344886	-2.50505135946855	0.0122433613527286	0.0151670375349819	PITH domain containing 1 [Source:HGNC Symbol;Acc:HGNC:25022]	protein_coding	44.53	23778418	23788232	1590	1	p36.11	PITHD1		9814
ENSG00000057935	2177.10007284985	0.181475257972461	0.0397554584516921	4.56478846025574	4.99998260245954e-06	7.59759506415497e-06	metastasis associated 1 family member 3 [Source:HGNC Symbol;Acc:HGNC:23784]	protein_coding	43.08	42494569	42756947	5832	2	p21	MTA3		262378
ENSG00000058056	632.939920728514	-0.751482773478837	0.0793261617253779	-9.47332830851469	2.71066079685867e-21	7.20371646751158e-21	ubiquitin specific peptidase 13 [Source:HGNC Symbol;Acc:HGNC:12611]	protein_coding	42.29	179653032	179804366	8015	3	q26.33	USP13		151334
ENSG00000058063	3900.55348385763	-0.00749990850963085	0.0519932459613613	-0.144247745470717	0.885304839720423	0.895626037041353	ATPase phospholipid transporting 11B (putative) [Source:HGNC Symbol;Acc:HGNC:13553]	protein_coding	36.02	182793503	182921629	7315	3	q26.33	ATP11B		128126
ENSG00000058085	794.488024889792	-2.36642491263626	0.23436127970188	-10.0973373914261	5.67624201650185e-24	1.63196986537519e-23	laminin subunit gamma 2 [Source:HGNC Symbol;Acc:HGNC:6493]	protein_coding	43.26	183186238	183245127	4313	1	q25.3	LAMC2		58889
ENSG00000058091	3353.24428289754	0.0661525338260236	0.0856999795110697	0.771908397218214	0.440168683501649	0.468921824263475	cyclin dependent kinase 14 [Source:HGNC Symbol;Acc:HGNC:8883]	protein_coding	37.97	90466424	91210590	759	7	q21.13	CDK14		744166
ENSG00000058262	17944.4463829539	0.163819918595641	0.043854251736212	3.73555384278438	0.000187302496632346	0.000260531254316225	SEC61 translocon subunit alpha 1 [Source:HGNC Symbol;Acc:HGNC:18276]	protein_coding	47.3	128051641	128071683	1871	3	q21.3	SEC61A1		20042
ENSG00000058272	4282.77363198838	0.426952804850119	0.0459618511166798	9.28928653822594	1.55325982901543e-20	4.04375858261405e-20	protein phosphatase 1 regulatory subunit 12A [Source:HGNC Symbol;Acc:HGNC:7618]	protein_coding	36.07	79773563	79935460	5620	12	q21.31	PPP1R12A		161897
ENSG00000058335	45.856071386668	-0.403089426873268	0.14996945961752	-2.68781009080984	0.00719222881883879	0.00905768700374831	Ras protein specific guanine nucleotide releasing factor 1 [Source:HGNC Symbol;Acc:HGNC:9875]	protein_coding	49.94	78959906	79090780	6294	15	q25.1	RASGRF1		130874
ENSG00000058404	62.215861744477	-0.436148891928122	0.216124123226326	-2.01804817258361	0.0435862445468967	0.0516824253023378	calcium/calmodulin dependent protein kinase II beta [Source:HGNC Symbol;Acc:HGNC:1461]	protein_coding	55.17	44217150	44334577	2292	7	p13	CAMK2B		117427
ENSG00000058453	1242.2343019385	0.556006471283903	0.0474798009102219	11.710379163873	1.12774164930801e-31	3.98342702292578e-31	ciliary rootlet coiled-coil, rootletin [Source:HGNC Symbol;Acc:HGNC:21299]	protein_coding	49.14	16740273	16972964	1868	1	p36.13	CROCC		232691
ENSG00000058600	1432.90320457243	0.143080399245582	0.035295383232836	4.05379928308787	5.03924579246077e-05	7.24542277815532e-05	RNA polymerase III subunit E [Source:HGNC Symbol;Acc:HGNC:30347]	protein_coding	51.68	22297375	22335101	3690	16	p12.2	POLR3E		37726
ENSG00000058668	9120.3553973631	0.910171133038933	0.0700811570116503	12.9873873641616	1.44268357296644e-38	6.0445200977347e-38	ATPase plasma membrane Ca2+ transporting 4 [Source:HGNC Symbol;Acc:HGNC:817]	protein_coding	46.48	203626787	203744081	8697	1	q32.1	ATP2B4		117294
ENSG00000058673	6893.67313179358	0.0552317464983695	0.0435437759285316	1.26841885712946	0.204648411006616	0.226987680478767	zinc finger CCCH-type containing 11A [Source:HGNC Symbol;Acc:HGNC:29093]	protein_coding	40.74	203795623	203854999	944	1	q32.1	ZC3H11A		59376
ENSG00000058729	1793.11293472326	0.369288263595588	0.0476409555127884	7.7514873415261	9.08224007846312e-15	1.97213314268996e-14	RIO kinase 2 [Source:HGNC Symbol;Acc:HGNC:18999]	protein_coding	36.71	97160867	97183247	3909	5	q15	RIOK2		22380
ENSG00000058799	1420.18857497199	-0.132061412556527	0.0374782234584169	-3.52368389881267	0.000425591646945128	0.000579417371841479	Yip1 domain family member 1 [Source:HGNC Symbol;Acc:HGNC:25231]	protein_coding	43.43	53851719	53889798	1602	1	p32.3	YIPF1		38079
ENSG00000058804	1012.71850406416	-0.254210378065392	0.0411131437616314	-6.18318996813452	6.28190419577555e-10	1.13819181983977e-09	NDC1 transmembrane nucleoporin [Source:HGNC Symbol;Acc:HGNC:25525]	protein_coding	40.2	53765478	53838463	4552	1	p32.3	NDC1		72985
ENSG00000058866	317.734455925705	0.53519945160078	0.117695712097937	4.54731478369773	5.43347007911816e-06	8.23623717644562e-06	diacylglycerol kinase gamma [Source:HGNC Symbol;Acc:HGNC:2853]	protein_coding	44.7	186105668	186362234	295	3	q27.3	DGKG		256566
ENSG00000059122	2037.97251362372	0.305808931077354	0.0500464421650473	6.11050292184272	9.93176592915319e-10	1.7851436168849e-09	FLYWCH-type zinc finger 1 [Source:HGNC Symbol;Acc:HGNC:25404]	protein_coding	52.32	2911931	2951208	5043	16	p13.3	FLYWCH1		39277
ENSG00000059145	480.341708859431	0.542703509184134	0.0514683074043759	10.5444211506748	5.39037633340685e-26	1.63862189513288e-25	unk like zinc finger [Source:HGNC Symbol;Acc:HGNC:14184]	protein_coding	57.82	1363205	1414751	5250	16	p13.3	UNKL		51546
ENSG00000059377	1786.25068134725	2.22049924467548	0.0602393104763934	36.8612991602162	1.92783297511192e-297	2.2668801222566e-295	thromboxane A synthase 1 [Source:HGNC Symbol;Acc:HGNC:11609]	protein_coding	44.8	139777051	140020325	703	7	q34	TBXAS1		243274
ENSG00000059378	2152.88332444672	0.664960391410862	0.0460919594661628	14.4268197558193	3.50891438674463e-47	1.78269110061694e-46	poly(ADP-ribose) polymerase family member 12 [Source:HGNC Symbol;Acc:HGNC:21919]	protein_coding	45.56	140023749	140062951	3021	7	q34	PARP12		39202
ENSG00000059573	4571.84890497371	0.25391123068935	0.0516509367661003	4.91590756309375	8.83720912419691e-07	1.39495517955587e-06	aldehyde dehydrogenase 18 family member A1 [Source:HGNC Symbol;Acc:HGNC:9722]	protein_coding	43.15	95605941	95656711	3352	10	q24.1	ALDH18A1		50770
ENSG00000059588	1280.04607445444	0.810345940800947	0.0644739992066372	12.5685695128638	3.1436036821501e-36	1.24721899633862e-35	TAR (HIV-1) RNA binding protein 1 [Source:HGNC Symbol;Acc:HGNC:11568]	protein_coding	40.31	234391313	234479179	5206	1	q42.2	TARBP1		87866
ENSG00000059691	1293.31917416842	-0.223584270717553	0.053202361119712	-4.20252533932584	2.63953690643945e-05	3.85559144664623e-05	glutamyl-tRNA amidotransferase subunit B [Source:HGNC Symbol;Acc:HGNC:8849]	protein_coding	43.81	151670504	151761007	2369	4	q31.3	GATB		90503
ENSG00000059728	1151.2728506232	0.60011740681368	0.0884152626917798	6.78748655541206	1.14103888494593e-11	2.21797292597241e-11	MAX dimerization protein 1 [Source:HGNC Symbol;Acc:HGNC:6761]	protein_coding	40.74	69897688	69942945	860	2	p13.3	MXD1		45257
ENSG00000059758	1796.44698110387	0.843862306464906	0.0492939644324644	17.1189782802121	1.07139300661125e-65	7.94220845969881e-65	cyclin dependent kinase 17 [Source:HGNC Symbol;Acc:HGNC:8750]	protein_coding	37.8	96278261	96400480	4036	12	q23.1	CDK17		122219
ENSG00000059769	698.19555804926	-0.230564235940921	0.0549515467206235	-4.1957733621789	2.71942073566936e-05	3.97049129725631e-05	DnaJ heat shock protein family (Hsp40) member C25 [Source:HGNC Symbol;Acc:HGNC:34187]	protein_coding	42.76	111631334	111654351	2280	9	q31.3	DNAJC25		23017
ENSG00000059804	6292.78251297971	1.88953823208088	0.103906231860837	18.1850327765862	6.78148904662339e-74	5.79174856629252e-73	solute carrier family 2 member 3 [Source:HGNC Symbol;Acc:HGNC:11007]	protein_coding	44.55	7919230	7936187	3827	12	p13.31	SLC2A3		16957
ENSG00000059915	162.308870133649	-0.140948163374446	0.0782273215858485	-1.80177667491487	0.0715805489453186	0.0832762810249272	pleckstrin and Sec7 domain containing [Source:HGNC Symbol;Acc:HGNC:9507]	protein_coding	59.67	102402617	102421539	3382	10	q24.32	PSD		18922
ENSG00000060069	1033.84543468924	0.135157910023623	0.0464802311716168	2.90785795631234	0.0036391359232551	0.00467925979609037	CTD phosphatase subunit 1 [Source:HGNC Symbol;Acc:HGNC:2498]	protein_coding	53.38	79679803	79754503	3744	18	q23	CTDP1		74700
ENSG00000060138	20515.0860182113	1.81708816637145	0.0792843901328606	22.9186118897613	3.03087028002315e-116	5.0339746196454e-115	Y-box binding protein 3 [Source:HGNC Symbol;Acc:HGNC:2428]	protein_coding	39.08	10699089	10723323	1708	12	p13.2	YBX3		24234
ENSG00000060140	24.3082179373852	-1.31762464713246	0.128014128266516	-10.2928064657774	7.5930406852134e-25	2.24307793917637e-24	serine/threonine/tyrosine kinase 1 [Source:HGNC Symbol;Acc:HGNC:18889]	protein_coding	39.44	10618923	10674318	2771	12	p13.2	STYK1		55395
ENSG00000060237	14811.687175319	-1.64796811391278	0.0664653806416735	-24.7943831510912	1.03070295861082e-135	2.24499555830574e-134	WNK lysine deficient protein kinase 1 [Source:HGNC Symbol;Acc:HGNC:14540]	protein_coding	38.73	752579	911452	10796	12	p13.33	WNK1		158873
ENSG00000060339	2684.75254594333	0.216613503326339	0.0457369028422428	4.7360772126064	2.17894601313898e-06	3.37190129269561e-06	cell division cycle and apoptosis regulator 1 [Source:HGNC Symbol;Acc:HGNC:24236]	protein_coding	41.75	68721012	68792377	552	10	q21.3	CCAR1		71365
ENSG00000060491	3875.18105124465	0.592035424276798	0.0363072291277428	16.3062684346908	8.90705201790983e-60	5.90419661334244e-59	opioid growth factor receptor [Source:HGNC Symbol;Acc:HGNC:15768]	protein_coding	63.45	62804835	62814000	2410	20	q13.33	OGFR		9165
ENSG00000060558	342.946512727313	1.59792390898689	0.0648669634346564	24.6338632853772	5.48072665552737e-134	1.16713584565935e-132	G protein subunit alpha 15 [Source:HGNC Symbol;Acc:HGNC:4383]	protein_coding	52.65	3136033	3163749	2273	19	p13.3	GNA15		27716
ENSG00000060566	625.064643909694	2.73585123916567	0.186553514119851	14.6652356138841	1.07642860870652e-48	5.66381551020776e-48	cAMP responsive element binding protein 3 like 3 [Source:HGNC Symbol;Acc:HGNC:18855]	protein_coding	52.71	4153631	4173054	2588	19	p13.3	CREB3L3		19423
ENSG00000060642	1383.07223692336	-0.517727131727363	0.0444735551769148	-11.6412355537545	2.54304626687756e-31	8.89545414369954e-31	phosphatidylinositol glycan anchor biosynthesis class V [Source:HGNC Symbol;Acc:HGNC:26031]	protein_coding	47.96	26787054	26800659	2117	1	p36.11	PIGV		13605
ENSG00000060656	1935.99198647336	0.424423875663719	0.111986271535576	3.78996344680418	0.000150669455018774	0.000210841087149849	protein tyrosine phosphatase receptor type U [Source:HGNC Symbol;Acc:HGNC:9683]	protein_coding	51.58	29236516	29326813	4470	1	p35.3	PTPRU		90297
ENSG00000060688	1114.86718843856	-0.320480068741942	0.0458631067925079	-6.98775314528615	2.79323287070704e-12	5.53563627173464e-12	small nuclear ribonucleoprotein U5 subunit 40 [Source:HGNC Symbol;Acc:HGNC:30857]	protein_coding	42.02	31259568	31296788	1615	1	p35.2	SNRNP40		37220
ENSG00000060709	93.3747621280937	-3.28579679795687	0.208736494455216	-15.7413623647006	7.87302039052538e-56	4.81551081330778e-55	RIMS binding protein 2 [Source:HGNC Symbol;Acc:HGNC:30339]	protein_coding	48.94	130396137	130716281	6321	12	q24.33	RIMBP2		320144
ENSG00000060718	259.419851313189	1.51265203637897	0.23718982424432	6.37739009756526	1.80131225556326e-10	3.33370141092894e-10	collagen type XI alpha 1 chain [Source:HGNC Symbol;Acc:HGNC:2186]	protein_coding	33.18	102876467	103108872	7311	1	p21.1	COL11A1		232405
ENSG00000060749	1993.14791456586	0.0396529119320064	0.046029781333409	0.861462096567159	0.388983588301069	0.417656103180139	glutamine and serine rich 1 [Source:HGNC Symbol;Acc:HGNC:26154]	protein_coding	38.69	32892811	32993316	9706	11	p13	QSER1		100505
ENSG00000060762	3071.00816783672	-1.6409191969626	0.0617988625674395	-26.5525792674891	2.39797570927027e-155	6.57296483687985e-154	mitochondrial pyruvate carrier 1 [Source:HGNC Symbol;Acc:HGNC:21606]	protein_coding	38.93	166364919	166383013	904	6	q27	MPC1		18094
ENSG00000060971	2863.53384574088	-1.39868154834656	0.059629836826327	-23.4560686862224	1.14624016185288e-121	2.06437725931041e-120	acetyl-CoA acyltransferase 1 [Source:HGNC Symbol;Acc:HGNC:82]	protein_coding	51.46	38103129	38137242	964	3	p22.2	ACAA1		34113
ENSG00000060982	868.381846206316	1.4644636827573	0.121936213303899	12.0100800498655	3.14540438267873e-33	1.15085630028699e-32	branched chain amino acid transaminase 1 [Source:HGNC Symbol;Acc:HGNC:976]	protein_coding	40.01	24810024	24949101	9314	12	p12.1	BCAT1		139077
ENSG00000061273	5588.24814925381	0.441809792586407	0.0478901703652574	9.22547965932741	2.82294572628813e-20	7.29193573710244e-20	histone deacetylase 7 [Source:HGNC Symbol;Acc:HGNC:14067]	protein_coding	54.88	47782722	47833132	4065	12	q13.11	HDAC7		50410
ENSG00000061337	1987.19782605317	1.71992655406761	0.0883538778542383	19.4663391787405	2.11883711181671e-84	2.14621534416041e-83	leucine zipper tumor suppressor 1 [Source:HGNC Symbol;Acc:HGNC:13861]	protein_coding	50.43	20246165	20303963	5706	8	p21.3	LZTS1		57798
ENSG00000061455	59.0415398590614	-0.0366659437512185	0.105278405809515	-0.348276016047961	0.727632904099438	0.748624089197412	PR/SET domain 6 [Source:HGNC Symbol;Acc:HGNC:9350]	protein_coding	40.18	123089241	123194266	9147	5	q23.2	PRDM6		105025
ENSG00000061656	3217.24312853567	2.6617172085548	0.0604586985553894	44.0253805019681	0	0	sperm associated antigen 4 [Source:HGNC Symbol;Acc:HGNC:11214]	protein_coding	59.57	35615829	35621094	1542	20	q11.22	SPAG4		5265
ENSG00000061676	20674.092210657	-0.345830340418283	0.0484734904853179	-7.13442207185453	9.7194661105268e-13	1.95582560237498e-12	NCK associated protein 1 [Source:HGNC Symbol;Acc:HGNC:7666]	protein_coding	35.82	182909115	183038858	20332	2	q32.1	NCKAP1		129743
ENSG00000061794	3574.4137509001	-0.499057985649962	0.035445141911219	-14.0797288074054	5.06036068416533e-45	2.46072738453553e-44	mitochondrial ribosomal protein S35 [Source:HGNC Symbol;Acc:HGNC:16635]	protein_coding	38.61	27710822	27756295	557	12	p11.22	MRPS35		45473
ENSG00000061918	4996.70141210427	1.20120346526414	0.0818803461370618	14.6702294498537	1.00006309913626e-48	5.26712882495427e-48	guanylate cyclase 1 soluble subunit beta 1 [Source:HGNC Symbol;Acc:HGNC:4687]	protein_coding	36.48	155758992	155807811	2316	4	q32.1	GUCY1B1		48819
ENSG00000061936	2046.29934318476	1.00617241643221	0.0388491057507722	25.8995000525131	6.74662232246721e-148	1.69469722022717e-146	splicing factor SWAP [Source:HGNC Symbol;Acc:HGNC:10790]	protein_coding	46.45	131711081	131799738	3536	12	q24.33	SFSWAP		88657
ENSG00000061938	1942.25414964041	1.32247034397598	0.0724864828279843	18.2443718108699	2.29358351582104e-74	1.97233596773863e-73	tyrosine kinase non receptor 2 [Source:HGNC Symbol;Acc:HGNC:19297]	protein_coding	58.27	195863364	195911945	2850	3	q29	TNK2		48581
ENSG00000061987	3615.91854632904	0.377950827918513	0.0472278399560041	8.00271255832577	1.21707824413277e-15	2.72632919209587e-15	MON2 homolog, regulator of endosome-to-Golgi trafficking [Source:HGNC Symbol;Acc:HGNC:29177]	protein_coding	36.21	62466817	62600476	10382	12	q14.1	MON2		133659
ENSG00000062038	248.761545123094	-3.73557053317602	0.178876281205508	-20.883543128249	7.55745503212266e-97	9.24847834134649e-96	cadherin 3 [Source:HGNC Symbol;Acc:HGNC:1762]	protein_coding	49.21	68636189	68727468	532	16	q22.1	CDH3		91279
ENSG00000062096	82.393044114711	-0.46481976404468	0.215463515194496	-2.15730149777373	0.0309821803904063	0.0371772418246782	arylsulfatase F [Source:HGNC Symbol;Acc:HGNC:721]	protein_coding	40.73	3041471	3112727	2165	X	p22.33	ARSF		71256
ENSG00000062194	6022.22803373107	0.337511564801044	0.0389491955086204	8.66543096445585	4.49808201699139e-18	1.08423019741116e-17	GC-rich promoter binding protein 1 [Source:HGNC Symbol;Acc:HGNC:29520]	protein_coding	40.02	57173948	57264679	4683	5	q11.2	GPBP1		90731
ENSG00000062282	115.683844022162	-1.52795592447976	0.155696661834086	-9.81367170291664	9.83243370278404e-23	2.73390852801708e-22	diacylglycerol O-acyltransferase 2 [Source:HGNC Symbol;Acc:HGNC:16940]	protein_coding	52.02	75759512	75801535	747	11	q13.5	DGAT2		42023
ENSG00000062370	141.105650268041	-0.745615198402783	0.0598627140605056	-12.4554192055035	1.30663107012983e-35	5.09925502044175e-35	zinc finger protein 112 [Source:HGNC Symbol;Acc:HGNC:12892]	protein_coding	38.31	44326555	44367217	3660	19	q13.31	ZNF112		40662
ENSG00000062485	7286.81604169324	-0.168224917583263	0.0353938865186098	-4.75293713491486	2.00482698385784e-06	3.10867916550991e-06	citrate synthase [Source:HGNC Symbol;Acc:HGNC:2422]	protein_coding	46.15	56271699	56300391	2811	12	q13.3	CS		28692
ENSG00000062524	96.5755712900436	-0.765371060557037	0.175616022430497	-4.35820746856937	1.3113204704402e-05	1.95236235194358e-05	leukocyte receptor tyrosine kinase [Source:HGNC Symbol;Acc:HGNC:6721]	protein_coding	57.9	41503637	41513887	3072	15	q15.1	LTK		10250
ENSG00000062582	969.639950623454	-0.159209493064499	0.0518580603241433	-3.07010119679266	0.00213986252518445	0.0027926290169027	mitochondrial ribosomal protein S24 [Source:HGNC Symbol;Acc:HGNC:14510]	protein_coding	50.93	43866558	43869893	667	7	p13	MRPS24		3335
ENSG00000062598	2102.90779879505	-0.324062395565645	0.0424009456561208	-7.64281056827951	2.12530565542821e-14	4.5515817435177e-14	engulfment and cell motility 2 [Source:HGNC Symbol;Acc:HGNC:17233]	protein_coding	44.15	46366050	46432985	3666	20	q13.12	ELMO2		66935
ENSG00000062650	3730.32301722052	-0.0191158517974769	0.0329044372904011	-0.580950576020134	0.56127376423396	0.58847253164208	WAPL cohesin release factor [Source:HGNC Symbol;Acc:HGNC:23293]	protein_coding	39.86	86435256	86521792	3207	10	q23.2	WAPL		86536
ENSG00000062716	12528.8821796925	1.67576224834438	0.0862834940542555	19.4215853995279	5.07003572664188e-84	5.10052509213998e-83	vacuole membrane protein 1 [Source:HGNC Symbol;Acc:HGNC:29559]	protein_coding	39.75	59707192	59842255	231	17	q23.1	VMP1		135063
ENSG00000062725	2757.06837865773	-0.131111156628348	0.040118254351174	-3.26811718876573	0.0010826552739312	0.00143954827352356	amyloid beta precursor protein binding protein 2 [Source:HGNC Symbol;Acc:HGNC:622]	protein_coding	39.71	60443158	60526242	6492	17	q23.2	APPBP2		83084
ENSG00000062822	723.439639343295	0.588924037827918	0.0388876182505107	15.1442557894423	8.26853072400712e-52	4.64267986361466e-51	DNA polymerase delta 1, catalytic subunit [Source:HGNC Symbol;Acc:HGNC:9175]	protein_coding	55.06	50384204	50418018	3474	19	q13.33	POLD1		33814
ENSG00000063046	34519.7527759114	0.591544284242364	0.0694008758530927	8.52358528579006	1.54688783472572e-17	3.67193518052871e-17	eukaryotic translation initiation factor 4B [Source:HGNC Symbol;Acc:HGNC:3285]	protein_coding	42.71	53006282	53042215	3856	12	q13.13	EIF4B		35933
ENSG00000063127	95.5257394856877	-1.03429330634904	0.174884336879602	-5.9141563207064	3.33580966621299e-09	5.87158948406967e-09	solute carrier family 6 member 16 [Source:HGNC Symbol;Acc:HGNC:13622]	protein_coding	43.07	49289638	49325215	2904	19	q13.33	SLC6A16		35577
ENSG00000063169	536.389918793101	0.434224493302457	0.0453655705063278	9.57167491681579	1.05187572137922e-21	2.82876820199215e-21	BRD4 interacting chromatin remodeling complex associated protein [Source:HGNC Symbol;Acc:HGNC:4332]	protein_coding	51.9	47608196	47703277	5739	19	q13.33	BICRA		95081
ENSG00000063176	897.614166707088	-1.21721036214661	0.0427581692863477	-28.4673170639056	2.97516035821087e-178	1.08004311258809e-176	sphingosine kinase 2 [Source:HGNC Symbol;Acc:HGNC:18859]	protein_coding	56.78	48619291	48630717	2492	19	q13.33	SPHK2		11426
ENSG00000063177	24749.0427865966	0.627125724526204	0.0385102085013655	16.2846618839773	1.26828189590516e-59	8.37623537845054e-59	ribosomal protein L18 [Source:HGNC Symbol;Acc:HGNC:10310]	protein_coding	55.98	48615328	48619184	1645	19	q13.33	RPL18		3856
ENSG00000063180	831.015396835247	-0.645485223029347	0.0630071564945762	-10.244633450248	1.25098151671878e-24	3.67215576552018e-24	carbonic anhydrase 11 [Source:HGNC Symbol;Acc:HGNC:1370]	protein_coding	53.77	48637946	48646187	1715	19	q13.33	CA11		8241
ENSG00000063241	4492.79316573733	0.0785566875801282	0.0529163332906185	1.48454518094993	0.137664346248191	0.155454373456465	isochorismatase domain containing 2 [Source:HGNC Symbol;Acc:HGNC:26278]	protein_coding	56.69	55452985	55462343	1075	19	q13.42	ISOC2		9358
ENSG00000063244	7756.02594382784	-0.0358992231660016	0.030687104994159	-1.16984717759576	0.242062474215016	0.266121122566874	U2 small nuclear RNA auxiliary factor 2 [Source:HGNC Symbol;Acc:HGNC:23156]	protein_coding	56.03	55654146	55674716	3022	19	q13.42	U2AF2		20570
ENSG00000063245	8639.74726950716	-0.173252537251502	0.0486503982668645	-3.56117407921619	0.000369200194742553	0.00050420901869108	epsin 1 [Source:HGNC Symbol;Acc:HGNC:21604]	protein_coding	54.85	55675226	55709858	16219	19	q13.42	EPN1		34632
ENSG00000063322	5064.59546129017	-0.0435898585016112	0.0237488550941833	-1.83545094400308	0.0664389013134361	0.0775670229234569	mediator complex subunit 29 [Source:HGNC Symbol;Acc:HGNC:23074]	protein_coding	52.37	39391303	39400641	2941	19	q13.2	MED29		9338
ENSG00000063438	159.585839036319	1.27477543425442	0.190393864397991	6.6954648895076	2.14987062204177e-11	4.13634699832486e-11	aryl-hydrocarbon receptor repressor [Source:HGNC Symbol;Acc:HGNC:346]	protein_coding	51.64	321714	438291	563	5	p15.33	AHRR		116577
ENSG00000063587	1545.04740699589	-0.33880844565012	0.0513094965387373	-6.60323075659744	4.0229259832246e-11	7.64603768833723e-11	zinc finger protein 275 [Source:HGNC Symbol;Acc:HGNC:13069]	protein_coding	49.09	153334147	153360110	6305	X	q28	ZNF275		25963
ENSG00000063601	1352.04440851646	0.201407515736218	0.0438202296732507	4.59622227537442	4.30219750847626e-06	6.5587898318343e-06	myotubularin related protein 1 [Source:HGNC Symbol;Acc:HGNC:7449]	protein_coding	42.48	150692971	150765108	700	X	q28	MTMR1		72137
ENSG00000063660	3230.09880194486	-0.292785523906	0.093557465936192	-3.12947257577161	0.00175120418242755	0.0022977917254186	glypican 1 [Source:HGNC Symbol;Acc:HGNC:4449]	protein_coding	64.64	240435663	240468076	3719	2	q37.3	GPC1		32413
ENSG00000063761	252.944790212678	-0.503406144866454	0.0485808606577463	-10.3622319170705	3.68266830874344e-25	1.09789929535146e-24	aarF domain containing kinase 1 [Source:HGNC Symbol;Acc:HGNC:19038]	protein_coding	47.62	77800109	77935014	3268	14	q24.3	ADCK1		134905
ENSG00000063854	2412.66914621513	-0.571192738379107	0.0457844790563212	-12.475684995268	1.01331020470213e-35	3.96694443708117e-35	hydroxyacylglutathione hydrolase [Source:HGNC Symbol;Acc:HGNC:4805]	protein_coding	53.32	1795620	1827157	864	16	p13.3	HAGH		31537
ENSG00000063978	3253.60821136935	0.216664856364254	0.0372538727918878	5.8159015459846	6.03079560856228e-09	1.05114629796069e-08	ring finger protein 4 [Source:HGNC Symbol;Acc:HGNC:10067]	protein_coding	47.38	2462220	2625320	558	4	p16.3	RNF4		163100
ENSG00000064012	1797.76014942472	0.799307700446067	0.0516472047071103	15.4763012824976	5.01488600244636e-54	2.94842591165569e-53	caspase 8 [Source:HGNC Symbol;Acc:HGNC:1509]	protein_coding	43.9	201233443	201287711	1630	2	q33.1	CASP8		54268
ENSG00000064042	6428.20881563528	-0.382934493342284	0.089239339161367	-4.29109512621831	1.77794126431734e-05	2.6256509734326e-05	LIM and calponin homology domains 1 [Source:HGNC Symbol;Acc:HGNC:29191]	protein_coding	40.5	41359607	41700044	5129	4	p13	LIMCH1		340437
ENSG00000064102	1712.40546174385	0.57744471209657	0.0471689313047353	12.2420562884069	1.85278281153259e-34	7.00491768004177e-34	integrator complex subunit 13 [Source:HGNC Symbol;Acc:HGNC:20174]	protein_coding	36.38	26905181	26938326	1378	12	p11.23	INTS13		33145
ENSG00000064115	7331.17953929093	-0.190195848182344	0.0742565253796944	-2.5613351447542	0.0104270714496568	0.0129844285483525	transmembrane 7 superfamily member 3 [Source:HGNC Symbol;Acc:HGNC:23049]	protein_coding	40.31	26971579	27014434	4315	12	p11.23	TM7SF3		42855
ENSG00000064195	61.0562858058364	-2.42402434010177	0.217254249627447	-11.1575462586281	6.57821588015351e-29	2.15602320919513e-28	distal-less homeobox 3 [Source:HGNC Symbol;Acc:HGNC:2916]	protein_coding	57.41	49990005	49995224	2602	17	q21.33	DLX3		5219
ENSG00000064199	413.884262661118	-0.85827752403916	0.0698919043993121	-12.2800706521828	1.15897005548397e-34	4.40674399215562e-34	sperm autoantigenic protein 17 [Source:HGNC Symbol;Acc:HGNC:11210]	protein_coding	37.93	124673844	124697518	3604	11	q24.2	SPA17		23674
ENSG00000064201	117.685025590734	1.77288388620449	0.0925315777588741	19.1597714979464	8.02246498775227e-82	7.79991248389791e-81	tetraspanin 32 [Source:HGNC Symbol;Acc:HGNC:13410]	protein_coding	63.03	2301997	2318204	734	11	p15.5	TSPAN32		16207
ENSG00000064205	193.679270450431	1.58585316534994	0.224058398745282	7.07785637240402	1.46401339225391e-12	2.92892927087957e-12	cellular communication network factor 5 [Source:HGNC Symbol;Acc:HGNC:12770]	protein_coding	51.46	44714844	44728509	1600	20	q13.12	CCN5		13665
ENSG00000064225	468.812830359106	-1.09617354127738	0.141521587958935	-7.7456277666659	9.51107603966866e-15	2.06304278700312e-14	ST3 beta-galactoside alpha-2,3-sialyltransferase 6 [Source:HGNC Symbol;Acc:HGNC:18080]	protein_coding	38.88	98732236	98821201	804	3	q12.1	ST3GAL6		88965
ENSG00000064270	57.3561372795228	-2.65498613977414	0.181105348408748	-14.6598991310954	1.16445818233831e-48	6.12104403135852e-48	ATPase secretory pathway Ca2+ transporting 2 [Source:HGNC Symbol;Acc:HGNC:29103]	protein_coding	48.83	84368527	84464187	3374	16	q24.1	ATP2C2		95660
ENSG00000064300	1615.81181631931	1.41519506420318	0.139037102701232	10.1785425379886	2.47236509692113e-24	7.1859338040013e-24	nerve growth factor receptor [Source:HGNC Symbol;Acc:HGNC:7809]	protein_coding	56.75	49495293	49515008	3408	17	q21.33	NGFR		19715
ENSG00000064309	1072.48744443143	2.49199814569975	0.139951197506988	17.8061938024883	6.326869344022e-71	5.11030905154032e-70	cell adhesion associated, oncogene regulated [Source:HGNC Symbol;Acc:HGNC:17104]	protein_coding	39.95	125955796	126063335	9138	11	q24.2	CDON		107539
ENSG00000064313	1375.86675877452	-0.014161654464443	0.0510127076037986	-0.277610327497859	0.781311503462604	0.798887319892103	TATA-box binding protein associated factor 2 [Source:HGNC Symbol;Acc:HGNC:11536]	protein_coding	37.49	119730774	119832841	5027	8	q24.12	TAF2		102067
ENSG00000064393	30745.1539190962	-0.112191065656753	0.0845961738950869	-1.32619550614533	0.18477494743716	0.20590187282398	homeodomain interacting protein kinase 2 [Source:HGNC Symbol;Acc:HGNC:14402]	protein_coding	45.66	139561570	139777998	15329	7	q34	HIPK2		216428
ENSG00000064419	3318.99617871794	-0.0514408918266986	0.0396821281388695	-1.29632391807916	0.194863911634583	0.2166534220003	transportin 3 [Source:HGNC Symbol;Acc:HGNC:17103]	protein_coding	39.8	128954180	129055173	4345	7	q32.1	TNPO3		100993
ENSG00000064489	22.0868696607798	0.964158237143724	0.100013374448192	9.64029303543966	5.40335074279089e-22	1.46892565761883e-21	BORCS8-MEF2B readthrough [Source:HGNC Symbol;Acc:HGNC:39979]	protein_coding	54.55	19145569	19192158	1695	19	p13.11	BORCS8-MEF2B		46589
ENSG00000064490	2526.54854059401	0.252161245408076	0.02679188027008	9.4118532505417	4.87464956953389e-21	1.28703121647944e-20	regulatory factor X associated ankyrin containing protein [Source:HGNC Symbol;Acc:HGNC:9987]	protein_coding	54.66	19192229	19201869	856	19	p13.11	RFXANK		9640
ENSG00000064545	1719.30000936314	0.183635311275526	0.03958933356721	4.63850473673096	3.50938894076664e-06	5.3758948684811e-06	transmembrane protein 161A [Source:HGNC Symbol;Acc:HGNC:26020]	protein_coding	51.6	19119169	19138513	1930	19	p13.11	TMEM161A		19344
ENSG00000064547	1216.10850738481	0.21125629241735	0.0500315617266204	4.22246048547683	2.41649773496987e-05	3.53711967755332e-05	lysophosphatidic acid receptor 2 [Source:HGNC Symbol;Acc:HGNC:3168]	protein_coding	58.93	19623655	19628930	1823	19	p13.11	LPAR2		5275
ENSG00000064601	11684.5396613309	-0.327089601344422	0.0434364046956229	-7.53031020031413	5.06199215595558e-14	1.07065884664613e-13	cathepsin A [Source:HGNC Symbol;Acc:HGNC:9251]	protein_coding	56.09	45890144	45898949	3056	20	q13.12	CTSA		8805
ENSG00000064607	2214.27753443317	-0.208439125005655	0.039471409768009	-5.2807621068197	1.28647639694115e-07	2.10993051275157e-07	SURP and G-patch domain containing 2 [Source:HGNC Symbol;Acc:HGNC:18641]	protein_coding	50	18990888	19034023	747	19	p13.11	SUGP2		43135
ENSG00000064651	1775.86913702879	-0.224919655716399	0.0869861416862291	-2.58569527692945	0.00971828055827072	0.0121259929733994	solute carrier family 12 member 2 [Source:HGNC Symbol;Acc:HGNC:10911]	protein_coding	35.24	128083766	128189677	6874	5	q23.3	SLC12A2		105911
ENSG00000064652	1264.26314908658	0.332521046841096	0.0469761560723834	7.07850694145195	1.45715827783482e-12	2.91557427551488e-12	sorting nexin 24 [Source:HGNC Symbol;Acc:HGNC:21533]	protein_coding	40.32	122843439	123029354	551	5	q23.2	SNX24		185915
ENSG00000064655	321.798335358676	-0.813582177306653	0.153395276504352	-5.3038280959295	1.13399106295457e-07	1.86511990457772e-07	EYA transcriptional coactivator and phosphatase 2 [Source:HGNC Symbol;Acc:HGNC:3520]	protein_coding	45.44	46894624	47188844	2483	20	q13.12	EYA2		294220
ENSG00000064666	4899.8264987726	-0.730627276104131	0.0780054366301557	-9.3663635211508	7.50745867404194e-21	1.97061682147652e-20	calponin 2 [Source:HGNC Symbol;Acc:HGNC:2156]	protein_coding	59.72	1026586	1039068	2149	19	p13.3	CNN2		12482
ENSG00000064687	640.132143023022	0.152496376604752	0.0732069355031707	2.08308646655681	0.037243342740696	0.0444144721579535	ATP binding cassette subfamily A member 7 [Source:HGNC Symbol;Acc:HGNC:37]	protein_coding	60.53	1039997	1065572	6883	19	p13.3	ABCA7		25575
ENSG00000064692	55.1652425190996	-1.08236862279687	0.135993807525497	-7.95895520900051	1.73498026617694e-15	3.87256186784775e-15	synuclein alpha interacting protein [Source:HGNC Symbol;Acc:HGNC:11139]	protein_coding	39.26	122311354	122464219	723	5	q23.2	SNCAIP		152865
ENSG00000064703	1112.67226285177	0.0453312349533012	0.0399382668372389	1.13503260264248	0.256361658389226	0.281193769817627	DEAD-box helicase 20 [Source:HGNC Symbol;Acc:HGNC:2743]	protein_coding	40.27	111754832	111775602	4658	1	p13.2	DDX20		20770
ENSG00000064726	3646.08617041348	-0.282706921511095	0.0361728017019197	-7.81545548616137	5.47646291021143e-15	1.19927886159245e-14	BTB domain containing 1 [Source:HGNC Symbol;Acc:HGNC:1120]	protein_coding	39.45	83016423	83067252	3194	15	q25.2	BTBD1		50829
ENSG00000064763	765.356544129868	1.25531393444924	0.076063503650661	16.5034987109529	3.46237107256822e-61	2.35868578482639e-60	fatty acyl-CoA reductase 2 [Source:HGNC Symbol;Acc:HGNC:25531]	protein_coding	38.9	29149103	29340980	539	12	p11.22	FAR2		191877
ENSG00000064787	55.8242334118753	-2.67240423376115	0.259521720513609	-10.2974203025177	7.23761752755168e-25	2.14002951201861e-24	brain enriched myelin associated protein 1 [Source:HGNC Symbol;Acc:HGNC:974]	protein_coding	40.73	53936777	54070594	6112	20	q13.2	BCAS1		133817
ENSG00000064886	147.603972706172	2.14501589374592	0.178568669273561	12.0122746194621	3.06302452780387e-33	1.12096750141347e-32	chitinase 3 like 2 [Source:HGNC Symbol;Acc:HGNC:1933]	protein_coding	44.64	111200771	111243440	2169	1	p13.2	CHI3L2		42669
ENSG00000064932	3777.25450605882	1.30180424506899	0.0630498381126853	20.6472258143209	1.03388896356771e-94	1.22997919441446e-93	strawberry notch homolog 2 [Source:HGNC Symbol;Acc:HGNC:29158]	protein_coding	63.17	1107637	1174268	4906	19	p13.3	SBNO2		66631
ENSG00000064933	670.277026604383	0.561180156153963	0.0430878314839808	13.0240983782764	8.92490608387042e-39	3.76069724806454e-38	PMS1 homolog 1, mismatch repair system component [Source:HGNC Symbol;Acc:HGNC:9121]	protein_coding	36.81	189784085	189877629	3156	2	q32.2	PMS1		93544
ENSG00000064961	3993.79305892188	0.0117292975706369	0.0273970541172195	0.428122582831444	0.668561876103311	0.692017194841387	high mobility group 20B [Source:HGNC Symbol;Acc:HGNC:5002]	protein_coding	65.34	3572777	3579088	711	19	p13.3	HMG20B		6311
ENSG00000064989	7426.39365506477	1.08910991928427	0.0806141462037608	13.5101588315707	1.36227227106474e-41	6.14385551488816e-41	calcitonin receptor like receptor [Source:HGNC Symbol;Acc:HGNC:16709]	protein_coding	33.03	187341964	187448460	6112	2	q32.1	CALCRL		106496
ENSG00000064995	1606.20175493096	0.456465161975904	0.0361111511844763	12.6405596887239	1.26152748059746e-36	5.05327238401752e-36	TATA-box binding protein associated factor 11 [Source:HGNC Symbol;Acc:HGNC:11544]	protein_coding	41.17	34877462	34888071	1945	6	p21.31	TAF11		10609
ENSG00000064999	2998.00996830599	-0.267330318581616	0.0619490822781703	-4.31532330666693	1.59369483073798e-05	2.36086233507259e-05	ankyrin repeat and sterile alpha motif domain containing 1A [Source:HGNC Symbol;Acc:HGNC:20961]	protein_coding	44.93	34889255	35091406	5615	6	p21.31	ANKS1A		202151
ENSG00000065000	9299.80045592512	-0.187636805916583	0.0392961066664552	-4.77494647266818	1.79755059843113e-06	2.79609409132879e-06	adaptor related protein complex 3 subunit delta 1 [Source:HGNC Symbol;Acc:HGNC:568]	protein_coding	56.41	2100988	2164468	4870	19	p13.3	AP3D1		63480
ENSG00000065029	1685.05385786267	-0.0875096951501746	0.036470079008544	-2.39949288647478	0.0164177988140013	0.0201552142044787	zinc finger protein 76 [Source:HGNC Symbol;Acc:HGNC:13149]	protein_coding	48.23	35258909	35295985	1476	6	p21.31	ZNF76		37076
ENSG00000065054	7230.32021355576	-0.709447738711027	0.068797685853825	-10.3120872440157	6.21369152988248e-25	1.84129971613227e-24	SLC9A3 regulator 2 [Source:HGNC Symbol;Acc:HGNC:11076]	protein_coding	64.6	2025356	2039026	578	16	p13.3	SLC9A3R2		13670
ENSG00000065057	768.901879442803	-0.116641170073172	0.0405698678189352	-2.87506901904995	0.00403939188314133	0.0051795505403188	nth like DNA glycosylase 1 [Source:HGNC Symbol;Acc:HGNC:8028]	protein_coding	61.44	2039815	2047866	733	16	p13.3	NTHL1		8051
ENSG00000065060	1199.53822296823	-0.22183225558489	0.0563779887953064	-3.93473162709483	8.32897107839275e-05	0.000118348698501821	UHRF1 binding protein 1 [Source:HGNC Symbol;Acc:HGNC:21216]	protein_coding	42.65	34792015	34883138	9567	6	p21.31	UHRF1BP1		91123
ENSG00000065135	5975.60841555848	0.0880344798212434	0.0430180089030662	2.0464564043309	0.0407114875059438	0.0483832801932731	G protein subunit alpha i3 [Source:HGNC Symbol;Acc:HGNC:4387]	protein_coding	38.65	109548615	109600195	9044	1	p13.3	GNAI3		51580
ENSG00000065150	9768.55222034508	-0.0638851852041346	0.0499038315931582	-1.28016593445088	0.20048678381268	0.222660943188581	importin 5 [Source:HGNC Symbol;Acc:HGNC:6402]	protein_coding	40.27	97953658	98024296	724	13	q32.2	IPO5		70638
ENSG00000065154	3408.13406321455	-1.26665215669567	0.0650488963911194	-19.4723081707593	1.88579631625529e-84	1.91135645370859e-83	ornithine aminotransferase [Source:HGNC Symbol;Acc:HGNC:8091]	protein_coding	42.49	124397303	124418976	2039	10	q26.13	OAT		21673
ENSG00000065183	1992.45455571093	0.0728257301771447	0.0476268640966783	1.52908933977503	0.126242297703428	0.143123996704641	WD repeat domain 3 [Source:HGNC Symbol;Acc:HGNC:12755]	protein_coding	36.95	117929720	117966543	680	1	p12	WDR3		36823
ENSG00000065243	3626.53315760269	0.0729378261111948	0.0432093989047988	1.68800834910699	0.0914096262499753	0.105183945905428	protein kinase N2 [Source:HGNC Symbol;Acc:HGNC:9406]	protein_coding	36.25	88684222	88836255	2632	1	p22.2	PKN2		152033
ENSG00000065268	1997.48568794782	0.0162048380399428	0.0537334459845774	0.301578239456183	0.762973598472555	0.781614430707964	WD repeat domain 18 [Source:HGNC Symbol;Acc:HGNC:17956]	protein_coding	62.24	984332	998438	1521	19	p13.3	WDR18		14106
ENSG00000065308	2135.04869585616	-0.251780485328413	0.0562270908660818	-4.47792125557569	7.53733919678015e-06	1.13606170486858e-05	translocation associated membrane protein 2 [Source:HGNC Symbol;Acc:HGNC:16855]	protein_coding	46.66	52497408	52577060	7047	6	p12.2	TRAM2		79652
ENSG00000065320	333.215126002559	-0.945163318799145	0.12147635257974	-7.78063630268051	7.2160672049952e-15	1.57343620714132e-14	netrin 1 [Source:HGNC Symbol;Acc:HGNC:8029]	protein_coding	49.77	9021510	9244000	5986	17	p13.1	NTN1		222490
ENSG00000065325	19.0133055713909	0.380393626511718	0.220513392542714	1.7250363895156	0.0845209147796428	0.0975978361723547	glucagon like peptide 2 receptor [Source:HGNC Symbol;Acc:HGNC:4325]	protein_coding	44.97	9822206	9892099	1882	17	p13.1	GLP2R		69893
ENSG00000065328	66.8453177785757	2.48976241759986	0.0943800541491751	26.3801757696027	2.31369638823294e-153	6.19543750690691e-152	minichromosome maintenance 10 replication initiation factor [Source:HGNC Symbol;Acc:HGNC:18043]	protein_coding	43.59	13161558	13211110	4549	10	p13	MCM10		49552
ENSG00000065357	867.9132868491	0.744069169081332	0.0480876940558626	15.4731721636924	5.26474932639856e-54	3.09196841547121e-53	diacylglycerol kinase alpha [Source:HGNC Symbol;Acc:HGNC:2849]	protein_coding	48.71	55927319	55954027	556	12	q13.2	DGKA		26708
ENSG00000065361	9349.13003936778	0.632408747773154	0.0970370209344504	6.51719046692863	7.16364416430256e-11	1.34823073363648e-10	erb-b2 receptor tyrosine kinase 3 [Source:HGNC Symbol;Acc:HGNC:3431]	protein_coding	50.12	56076799	56103505	237	12	q13.2	ERBB3		26706
ENSG00000065413	1432.92239223326	1.10990252731423	0.0492915203674854	22.517108805724	2.8218889194075e-112	4.42423106234063e-111	ankyrin repeat domain 44 [Source:HGNC Symbol;Acc:HGNC:25259]	protein_coding	40.24	196967017	197311173	2798	2	q33.1	ANKRD44		344156
ENSG00000065427	7603.04201209597	0.150846323135286	0.0313176210504767	4.81665969749608	1.4598133795326e-06	2.28058069795663e-06	lysyl-tRNA synthetase 1 [Source:HGNC Symbol;Acc:HGNC:6215]	protein_coding	45.57	75627474	75648643	2421	16	q23.1	KARS1		21169
ENSG00000065457	1076.39577466982	-0.556106774967093	0.0471392069189718	-11.7971177564143	4.03910068618934e-32	1.44239627717417e-31	adenosine deaminase tRNA specific 1 [Source:HGNC Symbol;Acc:HGNC:228]	protein_coding	44.58	75596868	75623300	5757	16	q23.1	ADAT1		26432
ENSG00000065485	3082.24978004078	1.80179371432824	0.0912759748605034	19.7400654124145	9.76515203705221e-87	1.03432847327184e-85	protein disulfide isomerase family A member 5 [Source:HGNC Symbol;Acc:HGNC:24811]	protein_coding	45.22	123067025	123225227	1651	3	q21.1	PDIA5		158202
ENSG00000065491	1107.62692857357	0.154299621101339	0.0466941022730683	3.30447773037784	0.000951535352072417	0.00126905269648057	TBC1 domain family member 22B [Source:HGNC Symbol;Acc:HGNC:21602]	protein_coding	43.34	37257772	37332970	3462	6	p21.2	TBC1D22B		75198
ENSG00000065518	5494.94639395332	0.0239925901229282	0.0390237428463837	0.61482032149952	0.538673387341206	0.566501187301122	NADH:ubiquinone oxidoreductase subunit B4 [Source:HGNC Symbol;Acc:HGNC:7699]	protein_coding	39.34	120596328	120602507	651	3	q13.33	NDUFB4		6179
ENSG00000065526	4153.93176493475	-0.00275076792060015	0.0482987009979035	-0.0569532485090966	0.954582436936782	0.959193089613794	spen family transcriptional repressor [Source:HGNC Symbol;Acc:HGNC:17575]	protein_coding	43.57	15836095	15940456	3123	1	p36.21	SPEN		104361
ENSG00000065534	17244.9015890815	-0.611015182007415	0.0876332445824335	-6.97241309412724	3.11550121638099e-12	6.16677704784268e-12	myosin light chain kinase [Source:HGNC Symbol;Acc:HGNC:7590]	protein_coding	45.34	123610049	123884332	10027	3	q21.1	MYLK		274283
ENSG00000065548	4784.79811068769	-0.228421241024637	0.0377001254077671	-6.05889870534957	1.37056663751612e-09	2.44720343606669e-09	zinc finger CCCH-type containing 15 [Source:HGNC Symbol;Acc:HGNC:29528]	protein_coding	37.09	186486253	186509361	2032	2	q32.1	ZC3H15		23108
ENSG00000065559	1956.115281872	-0.131698241433589	0.0496845428613147	-2.65068840023748	0.00803279125471194	0.0100841794592458	mitogen-activated protein kinase kinase 4 [Source:HGNC Symbol;Acc:HGNC:6844]	protein_coding	37.09	12020829	12143830	551	17	p12	MAP2K4		123001
ENSG00000065600	369.292310987106	-0.652654340771574	0.0736335281733266	-8.86354839924668	7.750722716432e-19	1.91228489462585e-18	proton activated chloride channel 1 [Source:HGNC Symbol;Acc:HGNC:25593]	protein_coding	44.57	212363928	212414901	2469	1	q32.3	PACC1		50973
ENSG00000065609	8.10400714746254	-0.602012005427623	0.262406991196888	-2.29419194466478	0.0217794758111124	0.0265028536923076	synaptosome associated protein 91 [Source:HGNC Symbol;Acc:HGNC:14986]	protein_coding	36.62	83552880	83709691	4521	6	q14.2	SNAP91		156811
ENSG00000065613	8221.52656108321	-0.454189761672124	0.0547721101917263	-8.29235463235325	1.11028318635672e-16	2.56463562491252e-16	STE20 like kinase [Source:HGNC Symbol;Acc:HGNC:11088]	protein_coding	36.59	103967140	104029233	7827	10	q24.33	SLK		62093
ENSG00000065615	946.906990213128	0.456084042938821	0.0482765216562178	9.44732609748987	3.47596512194249e-21	9.21039941766179e-21	cytochrome b5 reductase 4 [Source:HGNC Symbol;Acc:HGNC:20147]	protein_coding	37.45	83859656	83967423	9205	6	q14.2	CYB5R4		107767
ENSG00000065618	63.5569159438795	-0.241888928392783	0.241770859798288	-1.00048834915255	0.317074233172751	0.344227174797232	collagen type XVII alpha 1 chain [Source:HGNC Symbol;Acc:HGNC:2194]	protein_coding	48.32	104031286	104085880	5197	10	q25.1	COL17A1		54594
ENSG00000065621	400.619442652976	-2.442972353661	0.215307903411478	-11.3464128113876	7.72680752990512e-30	2.60130509933134e-29	glutathione S-transferase omega 2 [Source:HGNC Symbol;Acc:HGNC:23064]	protein_coding	43.48	104268873	104304950	6715	10	q25.1	GSTO2		36077
ENSG00000065665	193.819096642895	0.161770835759813	0.0567824735484323	2.84895718080741	0.00438627833509308	0.00560972088142776	SEC61 translocon subunit alpha 2 [Source:HGNC Symbol;Acc:HGNC:17702]	protein_coding	43.14	12129637	12169961	707	10	p14	SEC61A2		40324
ENSG00000065675	342.425058079125	-1.65244708169263	0.136431816238722	-12.111889493586	9.1364909951796e-34	3.39030046601371e-33	protein kinase C theta [Source:HGNC Symbol;Acc:HGNC:9410]	protein_coding	43.1	6427143	6580301	3255	10	p15.1	PRKCQ		153158
ENSG00000065717	864.113879098935	-0.927792576224071	0.071945896858668	-12.895698250126	4.75932702609694e-38	1.97417177025754e-37	TLE family member 2, transcriptional corepressor [Source:HGNC Symbol;Acc:HGNC:11838]	protein_coding	54.68	2997639	3047635	2812	19	p13.3	TLE2		49996
ENSG00000065802	1347.56037684421	-0.590361454288009	0.0558826485444873	-10.5643069837327	4.36178400796238e-26	1.33017607775241e-25	ankyrin repeat and SOCS box containing 1 [Source:HGNC Symbol;Acc:HGNC:16011]	protein_coding	47.31	238426742	238452250	569	2	q37.3	ASB1		25508
ENSG00000065809	13276.908530373	-0.645945535029849	0.0735821965877229	-8.77855738187658	1.65584798246857e-18	4.04173363590817e-18	family with sequence similarity 107 member B [Source:HGNC Symbol;Acc:HGNC:23726]	protein_coding	43.19	14518557	14774897	3316	10	p13	FAM107B		256340
ENSG00000065833	1009.2954638279	0.292268749034883	0.107699357633968	2.71374644617844	0.00665270638180116	0.00840431813604417	malic enzyme 1 [Source:HGNC Symbol;Acc:HGNC:6983]	protein_coding	36.91	83210402	83431051	3338	6	q14.2	ME1		220649
ENSG00000065882	8144.31563515455	-0.920025533539226	0.0493071751631412	-18.659059873034	1.0658999038942e-77	9.65198534625621e-77	TBC1 domain family member 1 [Source:HGNC Symbol;Acc:HGNC:11578]	protein_coding	42.84	37891084	38139175	4119	4	p14	TBC1D1		248091
ENSG00000065883	2665.04050391441	0.534624334977527	0.0394389435888284	13.5557468412761	7.32626585498276e-42	3.33099792739718e-41	cyclin dependent kinase 13 [Source:HGNC Symbol;Acc:HGNC:1733]	protein_coding	38.73	39950121	40099580	5455	7	p14.1	CDK13		149459
ENSG00000065911	1351.5489163875	0.856793504880339	0.0935160005238106	9.16199901707929	5.09447040984217e-20	1.30432267813993e-19	methylenetetrahydrofolate dehydrogenase (NADP+ dependent) 2, methenyltetrahydrofolate cyclohydrolase [Source:HGNC Symbol;Acc:HGNC:7434]	protein_coding	43.85	74186172	74217565	3340	2	p13.1	MTHFD2		31393
ENSG00000065923	858.816982281842	-0.237534793742981	0.087107218141253	-2.72692434463691	0.00639276946576095	0.00808727450852912	solute carrier family 9 member A7 [Source:HGNC Symbol;Acc:HGNC:17123]	protein_coding	41.06	46599251	46759118	3838	X	p11.3	SLC9A7		159867
ENSG00000065970	2331.95484334441	0.282195784335112	0.0367802145455797	7.6724888046915	1.68690687009009e-14	3.62226250905809e-14	forkhead box J2 [Source:HGNC Symbol;Acc:HGNC:24818]	protein_coding	47.53	8032716	8055517	5524	12	p13.31	FOXJ2		22801
ENSG00000065978	22479.7267057265	0.0275427177726167	0.0490608432947363	0.561399191757711	0.574525434898497	0.601493258551617	Y-box binding protein 1 [Source:HGNC Symbol;Acc:HGNC:8014]	protein_coding	40.63	42682418	42703805	2979	1	p34.2	YBX1		21387
ENSG00000065989	1648.86149348192	0.445840047856744	0.0688766157095175	6.47302489043661	9.60601211708474e-11	1.7997547468414e-10	phosphodiesterase 4A [Source:HGNC Symbol;Acc:HGNC:8780]	protein_coding	54.53	10416773	10469630	2707	19	p13.2	PDE4A		52857
ENSG00000066027	3575.24572899241	-0.279337147073696	0.0490029199787145	-5.700418407618	1.19513725282133e-08	2.05483070582027e-08	protein phosphatase 2 regulatory subunit B'alpha [Source:HGNC Symbol;Acc:HGNC:9309]	protein_coding	39.33	212285410	212361853	3245	1	q32.3	PPP2R5A		76443
ENSG00000066032	6.96037407478129	-0.0581176029849402	0.183153571330184	-0.317316242117755	0.751003654280457	0.770324671176294	catenin alpha 2 [Source:HGNC Symbol;Acc:HGNC:2510]	protein_coding	38.65	79185231	80648861	4349	2	p12	CTNNA2		1463630
ENSG00000066044	3800.24251506409	0.0263746199724495	0.029497650814545	0.894126116627714	0.371254417223242	0.399492402405938	ELAV like RNA binding protein 1 [Source:HGNC Symbol;Acc:HGNC:3312]	protein_coding	52.21	7958573	8005659	6054	19	p13.2	ELAVL1		47086
ENSG00000066056	4462.8853797477	0.1220694648733	0.0536527141123512	2.27517781519274	0.0228952651383107	0.0278084930688149	tyrosine kinase with immunoglobulin like and EGF like domains 1 [Source:HGNC Symbol;Acc:HGNC:11809]	protein_coding	54.59	43300982	43323108	3893	1	p34.2	TIE1		22126
ENSG00000066084	3243.53321000015	0.494618276075145	0.0448062041047698	11.0390577813417	2.47616014583436e-28	7.97709960024897e-28	disco interacting protein 2 homolog B [Source:HGNC Symbol;Acc:HGNC:29284]	protein_coding	41.84	50504985	50748657	2676	12	q13.12	DIP2B		243672
ENSG00000066117	3898.03249808605	-0.103491059438263	0.0327436343381023	-3.16064668844152	0.00157419317801607	0.0020718981831184	SWI/SNF related, matrix associated, actin dependent regulator of chromatin, subfamily d, member 1 [Source:HGNC Symbol;Acc:HGNC:11106]	protein_coding	48.48	50085200	50100707	3283	12	q13.12	SMARCD1		15507
ENSG00000066135	2181.69269277866	-0.189296374674698	0.0393717150049523	-4.80792809383305	1.52502595812502e-06	2.38062493722892e-06	lysine demethylase 4A [Source:HGNC Symbol;Acc:HGNC:22978]	protein_coding	46.76	43650149	43705518	4486	1	p34.2	KDM4A		55369
ENSG00000066136	2526.90129472315	0.0288336453988879	0.0363602547622862	0.792998992647182	0.42777840968778	0.456441363361626	nuclear transcription factor Y subunit gamma [Source:HGNC Symbol;Acc:HGNC:7806]	protein_coding	42.65	40691648	40771603	943	1	p34.2	NFYC		79955
ENSG00000066185	180.405830245916	-1.47154943628952	0.105917823378104	-13.893312658403	6.95430958788977e-44	3.29963689130665e-43	zinc finger MYND-type containing 12 [Source:HGNC Symbol;Acc:HGNC:21192]	protein_coding	42.82	42430329	42456253	1530	1	p34.2	ZMYND12		25924
ENSG00000066230	1529.94692280214	-4.29718212624408	0.287561817007546	-14.9435073507388	1.71695326108718e-50	9.37449548037067e-50	solute carrier family 9 member A3 [Source:HGNC Symbol;Acc:HGNC:11073]	protein_coding	61.24	470456	524449	5555	5	p15.33	SLC9A3		53993
ENSG00000066248	414.372754742624	0.376055142292887	0.16368487891087	2.29743361020939	0.0215940462850478	0.0262890381174485	neuronal guanine nucleotide exchange factor [Source:HGNC Symbol;Acc:HGNC:7807]	protein_coding	48.38	232878701	233013256	3184	2	q37.1	NGEF		134555
ENSG00000066279	310.343065005905	2.63643080997011	0.0913427685420274	28.8630490629049	3.47543994320552e-183	1.33639725019896e-181	assembly factor for spindle microtubules [Source:HGNC Symbol;Acc:HGNC:19048]	protein_coding	34.66	197084121	197146694	3924	1	q31.3	ASPM		62573
ENSG00000066294	1023.81028379806	3.24899234799689	0.0660331503395919	49.2024434891889	0	0	CD84 molecule [Source:HGNC Symbol;Acc:HGNC:1704]	protein_coding	41.6	160541095	160579516	8204	1	q23.3	CD84		38421
ENSG00000066322	5381.44294778686	-0.126501417811214	0.0332311634292293	-3.80671047165162	0.000140827448309096	0.000197494339617293	ELOVL fatty acid elongase 1 [Source:HGNC Symbol;Acc:HGNC:14418]	protein_coding	58.76	43363398	43368074	1625	1	p34.2	ELOVL1		4676
ENSG00000066336	1439.60908569646	2.12137050136971	0.0521677225240537	40.6644261763886	0	0	Spi-1 proto-oncogene [Source:HGNC Symbol;Acc:HGNC:11241]	protein_coding	52.6	47354860	47378547	1374	11	p11.2	SPI1		23687
ENSG00000066379	1078.89940237153	0.348435124916798	0.0366694334811176	9.50205912224468	2.05780294577392e-21	5.48668557362363e-21	RNA polymerase I subunit H [Source:HGNC Symbol;Acc:HGNC:13182]	protein_coding	41.39	30058899	30064909	3672	6	p22.1	POLR1H		6010
ENSG00000066382	399.415649559366	-2.42661926445712	0.101117785954343	-23.997946964076	2.92147607765313e-127	5.67066893685136e-126	metallophosphoesterase domain containing 2 [Source:HGNC Symbol;Acc:HGNC:1180]	protein_coding	40.01	30384493	30586872	5591	11	p14.1	MPPED2		202379
ENSG00000066405	20.9575281344594	-0.0471029214361249	0.0998504973680723	-0.471734469809324	0.637116330060979	0.662214110165226	claudin 18 [Source:HGNC Symbol;Acc:HGNC:2039]	protein_coding	42.94	137998735	138033655	3434	3	q22.3	CLDN18		34920
ENSG00000066422	1388.2854604013	0.0831689049199388	0.0406683941336545	2.04505013516414	0.0408499156236296	0.0485371297374707	zinc finger and BTB domain containing 11 [Source:HGNC Symbol;Acc:HGNC:16740]	protein_coding	40.31	101648889	101677132	5657	3	q12.3	ZBTB11		28243
ENSG00000066427	1064.34568556084	0.162005436133341	0.0355727721988856	4.55419766633809	5.25858928724542e-06	7.97860012754853e-06	ataxin 3 [Source:HGNC Symbol;Acc:HGNC:7106]	protein_coding	42.4	92044496	92106621	1098	14	q32.12	ATXN3		62125
ENSG00000066455	2883.935456906	0.158456876722631	0.0472749460253592	3.35181507426009	0.000802836263934733	0.00107568524934926	golgin A5 [Source:HGNC Symbol;Acc:HGNC:4428]	protein_coding	39.58	92794305	92839947	2879	14	q32.12	GOLGA5		45642
ENSG00000066468	1779.36640615178	-1.52349244620708	0.141155432224274	-10.7930132209612	3.7140849952704e-27	1.16258598029037e-26	fibroblast growth factor receptor 2 [Source:HGNC Symbol;Acc:HGNC:3689]	protein_coding	45.41	121478332	121598458	4624	10	q26.13	FGFR2		120126
ENSG00000066557	1249.71305449596	0.231679659771253	0.045290220365437	5.11544562825882	3.13001102551853e-07	5.03825899326349e-07	leucine rich repeat containing 40 [Source:HGNC Symbol;Acc:HGNC:26004]	protein_coding	35.12	70144805	70205579	2843	1	p31.1	LRRC40		60774
ENSG00000066583	1515.17567533682	-0.785232481980209	0.0616761662285844	-12.7315384531194	3.94978908853118e-37	1.60233068848989e-36	isochorismatase domain containing 1 [Source:HGNC Symbol;Acc:HGNC:24254]	protein_coding	38.93	129094749	129114028	1942	5	q23.3	ISOC1		19279
ENSG00000066629	2188.57121223599	0.359759308960915	0.0519405576035033	6.92636593752414	4.31788678163919e-12	8.50113428848084e-12	EMAP like 1 [Source:HGNC Symbol;Acc:HGNC:3330]	protein_coding	45.19	99737693	99942060	1277	14	q32.2	EML1		204367
ENSG00000066651	660.692036008494	0.491279881238499	0.0508425084859231	9.66277817260965	4.33933451593083e-22	1.18244132980705e-21	tRNA methyltransferase 11 homolog [Source:HGNC Symbol;Acc:HGNC:21080]	protein_coding	37.69	125986479	126203817	1843	6	q22.32	TRMT11		217338
ENSG00000066654	3420.3754431662	-0.21532961384268	0.0311058746990016	-6.92247416047075	4.43822770740614e-12	8.73276597648593e-12	THUMP domain containing 1 [Source:HGNC Symbol;Acc:HGNC:23807]	protein_coding	40.19	20702816	20742084	2567	16	p12.3	THUMPD1		39268
ENSG00000066697	1061.02767104127	0.470953725785513	0.0535302020449829	8.79790674785344	1.39391793211199e-18	3.41265936698572e-18	Myb/SANT DNA binding domain containing 3 [Source:HGNC Symbol;Acc:HGNC:23370]	protein_coding	43.76	100427143	100451734	1880	9	q31.1	MSANTD3		24591
ENSG00000066735	547.336973580715	-0.903370141607743	0.151728559233355	-5.95385698099447	2.61895690250628e-09	4.62838310356887e-09	kinesin family member 26A [Source:HGNC Symbol;Acc:HGNC:20226]	protein_coding	63.82	104138587	104180894	6889	14	q32.33	KIF26A		42307
ENSG00000066739	2988.25129181463	-0.493103674878912	0.0550555432760065	-8.95647641522429	3.35219112653334e-19	8.37892874464827e-19	autophagy related 2B [Source:HGNC Symbol;Acc:HGNC:20187]	protein_coding	37.06	96279195	96363341	13162	14	q32.2	ATG2B		84146
ENSG00000066777	3592.57238736088	-0.728544632400491	0.0546157789564311	-13.3394532920912	1.36456576272485e-40	6.01379919384469e-40	ADP ribosylation factor guanine nucleotide exchange factor 1 [Source:HGNC Symbol;Acc:HGNC:15772]	protein_coding	38.38	67173511	67343781	5882	8	q13.2	ARFGEF1		170270
ENSG00000066813	5440.28103952607	0.0382294481060836	0.161198805925471	0.237157141993711	0.812534883638168	0.827891721511776	acyl-CoA synthetase medium chain family member 2B [Source:HGNC Symbol;Acc:HGNC:30931]	protein_coding	39.17	20536226	20576427	2935	16	p12.3	ACSM2B		40201
ENSG00000066827	1383.80473539735	-0.078852003926636	0.0893418456736469	-0.882587586276997	0.377459138077474	0.405926796579175	zinc finger and AT-hook domain containing [Source:HGNC Symbol;Acc:HGNC:19899]	protein_coding	44.79	134477788	134713049	4273	8	q24.22	ZFAT		235261
ENSG00000066855	1543.73927029189	-0.21418687370822	0.0684053405636887	-3.13114256786429	0.0017412760628412	0.0022853192067069	mitochondrial fission regulator 1 [Source:HGNC Symbol;Acc:HGNC:29510]	protein_coding	40.22	65644734	65771261	537	8	q13.1	MTFR1		126527
ENSG00000066923	216.097230299473	1.18048427219117	0.093631682493097	12.6077438828273	1.91393779442509e-36	7.63082766342408e-36	stromal antigen 3 [Source:HGNC Symbol;Acc:HGNC:11356]	protein_coding	47.11	100177563	100221488	4450	7	q22.1	STAG3		43925
ENSG00000066926	1836.2644274921	-1.91809861961004	0.0664278831417236	-28.874902057586	2.46730795631144e-183	9.53262052549186e-182	ferrochelatase [Source:HGNC Symbol;Acc:HGNC:3647]	protein_coding	42.66	57544377	57586732	7689	18	q21.31	FECH		42355
ENSG00000066933	7313.90365010647	0.0926649826572347	0.0581842065266405	1.59261401313098	0.111246807944454	0.126930245571274	myosin IXA [Source:HGNC Symbol;Acc:HGNC:7608]	protein_coding	37.93	71822291	72118577	12478	15	q23	MYO9A		296286
ENSG00000067048	432.098859184165	-0.127846590968079	0.157459425634928	-0.811933553374525	0.416829760015798	0.445491438831348	DEAD-box helicase 3 Y-linked [Source:HGNC Symbol;Acc:HGNC:2699]	protein_coding	37.7	12904108	12920478	2709	Y	q11.221	DDX3Y		16370
ENSG00000067057	29522.1795874508	2.34469569178125	0.0840161831554177	27.9076673531325	2.15357589496649e-171	7.04557984831074e-170	phosphofructokinase, platelet [Source:HGNC Symbol;Acc:HGNC:8878]	protein_coding	51.45	3066333	3137718	432	10	p15.2	PFKP		71385
ENSG00000067064	2327.40329160139	-0.781123171969115	0.0371570117958214	-21.0222279515211	4.10696069607399e-98	5.15020488525446e-97	isopentenyl-diphosphate delta isomerase 1 [Source:HGNC Symbol;Acc:HGNC:5387]	protein_coding	42.88	1039152	1049119	3370	10	p15.3	IDI1		9967
ENSG00000067066	4100.42654330314	0.843945639293815	0.0539342352755555	15.6476797155278	3.44554683868666e-55	2.07847169335942e-54	SP100 nuclear antigen [Source:HGNC Symbol;Acc:HGNC:11206]	protein_coding	39.21	230415942	230545606	3882	2	q37.1	SP100		129664
ENSG00000067082	15188.6339525915	0.381691206839475	0.0723853132983256	5.27304765907954	1.3417670125936e-07	2.1986118664401e-07	Kruppel like factor 6 [Source:HGNC Symbol;Acc:HGNC:2235]	protein_coding	48.08	3775996	3785281	764	10	p15.2	KLF6		9285
ENSG00000067113	8676.06758822282	0.866247421694136	0.0820693396739307	10.5550675213889	4.81293422728196e-26	1.46445684804246e-25	phospholipid phosphatase 1 [Source:HGNC Symbol;Acc:HGNC:9228]	protein_coding	39.6	55424854	55534969	1550	5	q11.2	PLPP1		110115
ENSG00000067141	7412.27884172631	-0.194383444649848	0.0812940568340956	-2.39111507310484	0.0167972872593119	0.0206008298962175	neogenin 1 [Source:HGNC Symbol;Acc:HGNC:7754]	protein_coding	38.73	73051710	73305205	7342	15	q24.1	NEO1		253495
ENSG00000067167	26932.1305382519	0.714107446529619	0.076121712960806	9.38112686583003	6.52713551296069e-21	1.71662606108287e-20	translocation associated membrane protein 1 [Source:HGNC Symbol;Acc:HGNC:20568]	protein_coding	38.27	70573218	70608416	3394	8	q13.3	TRAM1		35198
ENSG00000067177	519.276218494089	0.664543233344093	0.147049008016729	4.51919562264909	6.20750195296612e-06	9.3919938639423e-06	phosphorylase kinase regulatory subunit alpha 1 [Source:HGNC Symbol;Acc:HGNC:8925]	protein_coding	37.87	72578814	72714319	6286	X	q13.1	PHKA1		135505
ENSG00000067182	10592.3117797225	0.688011224972723	0.0466845430202973	14.7374522799461	3.70500254244611e-49	1.96602603846544e-48	TNF receptor superfamily member 1A [Source:HGNC Symbol;Acc:HGNC:11916]	protein_coding	54.08	6328757	6342114	2069	12	p13.31	TNFRSF1A		13357
ENSG00000067191	215.802468466896	0.794957445393377	0.0710008333545706	11.1964523208262	4.24390250947003e-29	1.39942706809937e-28	calcium voltage-gated channel auxiliary subunit beta 1 [Source:HGNC Symbol;Acc:HGNC:1401]	protein_coding	54.39	39173453	39197703	3711	17	q12	CACNB1		24250
ENSG00000067208	1200.76764904661	-0.111506528815622	0.0432449994173922	-2.57848376269781	0.00992349633806395	0.0123715868990292	ecotropic viral integration site 5 [Source:HGNC Symbol;Acc:HGNC:3501]	protein_coding	38.19	92508696	92792404	7794	1	p22.1	EVI5		283708
ENSG00000067221	1226.86485470721	0.555437683553864	0.0456368765879144	12.1708084575831	4.44656390203611e-34	1.66369362320359e-33	stomatin like 1 [Source:HGNC Symbol;Acc:HGNC:14560]	protein_coding	52.84	73978926	73994622	6280	15	q24.1	STOML1		15696
ENSG00000067225	89213.403066029	0.742164174496139	0.0607887175008544	12.2089131833668	2.78585582210997e-34	1.04764965064608e-33	pyruvate kinase M1/2 [Source:HGNC Symbol;Acc:HGNC:9021]	protein_coding	48.38	72199029	72231822	3016	15	q23	PKM		32793
ENSG00000067248	2658.86237842205	-0.602997930905061	0.0536286601648468	-11.243949206479	2.4803265321598e-29	8.23241125738537e-29	DExH-box helicase 29 [Source:HGNC Symbol;Acc:HGNC:15815]	protein_coding	37.07	55256055	55307694	4664	5	q11.2	DHX29		51639
ENSG00000067334	3555.10850748629	0.0321226314024717	0.0356649480035327	0.900677926105201	0.367759588484154	0.395941802171733	deoxynucleotidyltransferase terminal interacting protein 2 [Source:HGNC Symbol;Acc:HGNC:24013]	protein_coding	39.28	93866284	93879918	5896	1	p22.1	DNTTIP2		13634
ENSG00000067365	613.862782499628	0.575527465929222	0.0432666991381971	13.3018574883872	2.25788474217482e-40	9.89432776431833e-40	methyltransferase like 22 [Source:HGNC Symbol;Acc:HGNC:28368]	protein_coding	49.56	8621683	8649654	614	16	p13.2	METTL22		27971
ENSG00000067369	1928.6974790269	-0.278043199733904	0.050247286714986	-5.53349678980734	3.13908731099582e-08	5.29390665095918e-08	tumor protein p53 binding protein 1 [Source:HGNC Symbol;Acc:HGNC:11999]	protein_coding	41.72	43403061	43510728	10369	15	q15.3	TP53BP1		107667
ENSG00000067445	682.99348779193	-0.626191977015788	0.099639137992571	-6.28459849845827	3.28702077539436e-10	6.02422477098761e-10	trophinin [Source:HGNC Symbol;Acc:HGNC:12326]	protein_coding	51.41	54920462	54931431	1196	X	p11.21	TRO		10969
ENSG00000067533	932.789657278411	0.0097206560275722	0.0618225104346674	0.157234896467764	0.875059726937294	0.886034830214118	ribosomal RNA processing 15 homolog [Source:HGNC Symbol;Acc:HGNC:24255]	protein_coding	37.63	218285293	218337983	7765	1	q41	RRP15		52690
ENSG00000067560	26311.5893365362	-0.22094342158238	0.0423661764908523	-5.21508995814352	1.83728049840352e-07	2.99002614056704e-07	ras homolog family member A [Source:HGNC Symbol;Acc:HGNC:667]	protein_coding	46.57	49359139	49412998	1944	3	p21.31	RHOA		53859
ENSG00000067596	2093.05425125862	-0.330016947962815	0.028573127103714	-11.5499065525775	7.39007448375559e-31	2.55417973690952e-30	DEAH-box helicase 8 [Source:HGNC Symbol;Acc:HGNC:2749]	protein_coding	47.76	43483865	43610338	590	17	q21.31	DHX8		126473
ENSG00000067606	656.521329579354	-0.644496087697225	0.0714461023602549	-9.02073124223716	1.86837938091479e-19	4.7077938220659e-19	protein kinase C zeta [Source:HGNC Symbol;Acc:HGNC:9412]	protein_coding	56.45	2050411	2185395	2385	1	p36.33	PRKCZ		134984
ENSG00000067646	106.919433318458	0.104796769066614	0.131858050486809	0.794769592601385	0.426747541951117	0.455371366031484	zinc finger protein Y-linked [Source:HGNC Symbol;Acc:HGNC:12870]	protein_coding	37.27	2935281	2982506	5113	Y	p11.2	ZFY		47225
ENSG00000067704	7576.20195998072	-0.106811040351848	0.0541529138674765	-1.97239691687204	0.0485643135339325	0.0573087859584847	isoleucyl-tRNA synthetase 2, mitochondrial [Source:HGNC Symbol;Acc:HGNC:29685]	protein_coding	39.19	220094132	220148041	3530	1	q41	IARS2		53909
ENSG00000067715	137.71685404653	-2.10040110307075	0.176289078878587	-11.9145276408037	9.9428063910937e-33	3.59496255143221e-32	synaptotagmin 1 [Source:HGNC Symbol;Acc:HGNC:11509]	protein_coding	35.61	78863993	79452008	3095	12	q21.2	SYT1		588015
ENSG00000067798	196.717043667814	0.610178701528966	0.129741676640828	4.70302771882749	2.56331603541744e-06	3.95013573663047e-06	neuron navigator 3 [Source:HGNC Symbol;Acc:HGNC:15998]	protein_coding	35.89	77324641	78213010	2232	12	q21.2	NAV3		888369
ENSG00000067829	4114.09612026449	-0.409174563020852	0.0361146796374961	-11.3298682731779	9.33450180118968e-30	3.13669415464703e-29	isocitrate dehydrogenase (NAD(+)) 3 non-catalytic subunit gamma [Source:HGNC Symbol;Acc:HGNC:5386]	protein_coding	58.77	153785766	153794523	1712	X	q28	IDH3G		8757
ENSG00000067836	1883.62174526277	-0.544888762041775	0.0509317651332198	-10.6984071849176	1.03542725552081e-26	3.20157737716009e-26	rogdi atypical leucine zipper [Source:HGNC Symbol;Acc:HGNC:29478]	protein_coding	63.01	4796968	4802880	1418	16	p13.3	ROGDI		5912
ENSG00000067840	177.732249729403	0.0403767298116179	0.101855958408502	0.396410091687357	0.691802522502882	0.713978218702173	PDZ domain containing 4 [Source:HGNC Symbol;Acc:HGNC:21167]	protein_coding	56.35	153802166	153830565	3689	X	q28	PDZD4		28399
ENSG00000067842	15.3570719159091	-3.23489633383601	0.291695068754148	-11.0899932167263	1.4029840287857e-28	4.55597795379339e-28	ATPase plasma membrane Ca2+ transporting 3 [Source:HGNC Symbol;Acc:HGNC:816]	protein_coding	58.22	153517642	153582939	6774	X	q28	ATP2B3		65297
ENSG00000067900	4533.13168192349	0.136660000550477	0.0448332722319089	3.04818260517716	0.00230229978845996	0.00299931106834776	Rho associated coiled-coil containing protein kinase 1 [Source:HGNC Symbol;Acc:HGNC:10251]	protein_coding	36.91	20946906	21111813	9446	18	q11.1	ROCK1		164907
ENSG00000067955	2635.72381107511	0.914256567373824	0.0443186740113538	20.6291498509095	1.50268618770826e-94	1.78507238418316e-93	core-binding factor subunit beta [Source:HGNC Symbol;Acc:HGNC:1539]	protein_coding	40.51	67028984	67101058	2818	16	q22.1	CBFB		72074
ENSG00000067992	443.058389004588	-0.198335301796389	0.0681134969348018	-2.91183554980646	0.00359311750227529	0.0046233857512823	pyruvate dehydrogenase kinase 3 [Source:HGNC Symbol;Acc:HGNC:8811]	protein_coding	40.79	24465270	24550466	1741	X	p22.11	PDK3		85196
ENSG00000068001	6611.20013808275	-0.223700863077603	0.0469222460946908	-4.76747985648782	1.86544639590253e-06	2.89864968556069e-06	hyaluronidase 2 [Source:HGNC Symbol;Acc:HGNC:5321]	protein_coding	60.99	50317790	50322782	4054	3	p21.31	HYAL2		4992
ENSG00000068024	1041.7196941581	-0.107431434361688	0.0516902375061323	-2.07836991170611	0.0376753017692657	0.0449098010585378	histone deacetylase 4 [Source:HGNC Symbol;Acc:HGNC:14063]	protein_coding	51.33	239048168	239401654	8976	2	q37.3	HDAC4		353486
ENSG00000068028	1405.11610238545	0.360575694097405	0.0425895869726132	8.46628764747754	2.53338066541501e-17	5.97603838605748e-17	Ras association domain family member 1 [Source:HGNC Symbol;Acc:HGNC:9882]	protein_coding	54.57	50329782	50340980	1757	3	p21.31	RASSF1		11198
ENSG00000068078	2148.38831100267	-1.44626928151399	0.127146866106534	-11.3747929917689	5.58351769122221e-30	1.88639895014497e-29	fibroblast growth factor receptor 3 [Source:HGNC Symbol;Acc:HGNC:3690]	protein_coding	65.83	1793293	1808872	4301	4	p16.3	FGFR3		15579
ENSG00000068079	2511.35115974057	0.482001693215093	0.0418141431220339	11.5272407187295	9.61769953792988e-31	3.31914951939575e-30	interferon induced protein 35 [Source:HGNC Symbol;Acc:HGNC:5399]	protein_coding	50.91	43006740	43014456	1182	17	q21.31	IFI35		7716
ENSG00000068097	793.747627394236	0.125226646188323	0.0470124760214411	2.6636896582773	0.00772888296800783	0.00971844896721139	HEAT repeat containing 6 [Source:HGNC Symbol;Acc:HGNC:24076]	protein_coding	40.88	60041008	60078922	6108	17	q23.1	HEATR6		37914
ENSG00000068120	4507.15102115608	-0.509812820562424	0.0305129075765815	-16.70810358806	1.14416735653678e-62	8.02351067179014e-62	Coenzyme A synthase [Source:HGNC Symbol;Acc:HGNC:29932]	protein_coding	57.56	42561467	42566277	574	17	q21.2	COASY		4810
ENSG00000068137	1746.28684352519	0.387174433174878	0.0465761706383375	8.31271501861487	9.35369591824738e-17	2.16615418389325e-16	pleckstrin homology, MyTH4 and FERM domain containing H3 [Source:HGNC Symbol;Acc:HGNC:26105]	protein_coding	62	42667914	42676994	659	17	q21.2	PLEKHH3		9080
ENSG00000068305	7579.69360907085	0.371666674394942	0.0564951500719474	6.57873594320254	4.74464513008249e-11	8.99116624148646e-11	myocyte enhancer factor 2A [Source:HGNC Symbol;Acc:HGNC:6993]	protein_coding	36.86	99565417	99716466	732	15	q26.3	MEF2A		151049
ENSG00000068308	3630.33710110878	-0.040315962243594	0.0307806091165942	-1.30978441949868	0.190268775375931	0.211747576848312	OTU deubiquitinase 5 [Source:HGNC Symbol;Acc:HGNC:25402]	protein_coding	49.92	48922024	48958386	2077	X	p11.23	OTUD5		36362
ENSG00000068323	4166.2285324771	-0.0888518677310396	0.0334344401614703	-2.65749530430099	0.0078723687137043	0.00988814359604302	transcription factor binding to IGHM enhancer 3 [Source:HGNC Symbol;Acc:HGNC:11752]	protein_coding	52.48	49028726	49043410	3279	X	p11.23	TFE3		14684
ENSG00000068354	1444.44895141824	0.169221580536552	0.0352435674143893	4.80148841196653	1.5749062417757e-06	2.45730803704753e-06	TBC1 domain family member 25 [Source:HGNC Symbol;Acc:HGNC:8092]	protein_coding	47.97	48539714	48562609	3785	X	p11.23	TBC1D25		22895
ENSG00000068366	5446.00715210897	-1.79618227585594	0.0683307532917945	-26.2865867757327	2.73004969330741e-152	7.22683790755291e-151	acyl-CoA synthetase long chain family member 4 [Source:HGNC Symbol;Acc:HGNC:3571]	protein_coding	39.16	109624244	109733403	464	X	q23	ACSL4		109159
ENSG00000068383	1664.99018075822	-0.157946721459255	0.0381754013855975	-4.13739517402544	3.51270840243546e-05	5.09663083389845e-05	inositol polyphosphate-5-phosphatase A [Source:HGNC Symbol;Acc:HGNC:6076]	protein_coding	54.13	132537787	132783480	3000	10	q26.3	INPP5A		245693
ENSG00000068394	1361.23079037237	-0.185546346111554	0.033429431597471	-5.55038890118582	2.85034803865792e-08	4.81797891909396e-08	G-patch domain and KOW motifs [Source:HGNC Symbol;Acc:HGNC:30677]	protein_coding	50.86	49113407	49123735	1658	X	p11.23	GPKOW		10328
ENSG00000068400	2639.68934814167	0.31608696072987	0.0346662903508581	9.11799207618552	7.65290118974527e-20	1.94920150064349e-19	GRIP1 associated protein 1 [Source:HGNC Symbol;Acc:HGNC:18706]	protein_coding	50.22	48973720	49002264	2828	X	p11.23	GRIPAP1		28544
ENSG00000068438	1618.70727590699	-0.00707327737238973	0.0339325319223316	-0.208451211026038	0.834876673786605	0.848949980294225	FtsJ RNA 2'-O-methyltransferase 1 [Source:HGNC Symbol;Acc:HGNC:13254]	protein_coding	50.6	48476021	48486364	1669	X	p11.23	FTSJ1		10343
ENSG00000068489	213.322979972159	1.86821082093602	0.0924417587958532	20.2095984030523	8.06010867441205e-91	9.04504726553833e-90	proline rich 11 [Source:HGNC Symbol;Acc:HGNC:25619]	protein_coding	44.35	59155732	59206709	860	17	q22	PRR11		50977
ENSG00000068615	161.434146101479	0.351916069269156	0.144641640839108	2.43302044437266	0.0149734554137068	0.0184280819869716	receptor accessory protein 1 [Source:HGNC Symbol;Acc:HGNC:25786]	protein_coding	46.05	86213993	86338083	4017	2	p11.2	REEP1		124090
ENSG00000068650	17541.9801244399	1.3959653500349	0.0781980927575989	17.851654699075	2.80597932495076e-71	2.277770210404e-70	ATPase phospholipid transporting 11A [Source:HGNC Symbol;Acc:HGNC:13552]	protein_coding	50.37	112690038	112887168	8768	13	q34	ATP11A		197130
ENSG00000068654	2192.15751517883	-0.229907135078853	0.0424575470259147	-5.41498864591788	6.12925951372505e-08	1.02135442728709e-07	RNA polymerase I subunit A [Source:HGNC Symbol;Acc:HGNC:17264]	protein_coding	46.69	86020216	86106155	12480	2	p11.2	POLR1A		85939
ENSG00000068697	29593.9495999354	-0.127188047915497	0.056122530456581	-2.26625647277069	0.0234356847876624	0.0284350872625541	lysosomal protein transmembrane 4 alpha [Source:HGNC Symbol;Acc:HGNC:6924]	protein_coding	41.26	20032650	20051628	1365	2	p24.1	LAPTM4A		18978
ENSG00000068724	2023.53089820311	0.470006596259809	0.059983766417319	7.83556325873037	4.66745587940872e-15	1.02377408157834e-14	tetratricopeptide repeat domain 7A [Source:HGNC Symbol;Acc:HGNC:19750]	protein_coding	50.88	46916157	47076137	3033	2	p21	TTC7A		159980
ENSG00000068745	2337.93678895088	-0.0842381900987115	0.0450621930531189	-1.86937617526542	0.0615704968355487	0.0721218835018009	inositol hexakisphosphate kinase 2 [Source:HGNC Symbol;Acc:HGNC:17313]	protein_coding	47.61	48688003	48740353	1746	3	p21.31	IP6K2		52350
ENSG00000068781	18.7192549058901	0.92714329526132	0.249554939104519	3.71518711906966	0.000203053377052113	0.000281715727549986	STON1-GTF2A1L readthrough [Source:HGNC Symbol;Acc:HGNC:30651]	protein_coding	40.98	48529925	48776517	3821	2	p16.3	STON1-GTF2A1L		246592
ENSG00000068784	1594.53540003568	0.346202098802295	0.0366890132546952	9.43612455311782	3.86822300660296e-21	1.02364081422287e-20	S1 RNA binding domain 1 [Source:HGNC Symbol;Acc:HGNC:25521]	protein_coding	36.55	45388680	45612165	3667	2	p21	SRBD1		223485
ENSG00000068796	1025.61165488992	0.325622533620738	0.0947171875818543	3.43783997322911	0.000586374120695331	0.000791275913224377	kinesin family member 2A [Source:HGNC Symbol;Acc:HGNC:6318]	protein_coding	38.5	62306162	62391025	2539	5	q12.1	KIF2A		84863
ENSG00000068831	612.388796640936	0.542565668017736	0.0516398065094457	10.5067331714051	8.04315684285473e-26	2.4313767900336e-25	RAS guanyl releasing protein 2 [Source:HGNC Symbol;Acc:HGNC:9879]	protein_coding	55.63	64726911	64745456	2409	11	q13.1	RASGRP2		18545
ENSG00000068878	2322.8606759638	0.0963633533633393	0.0454011602762929	2.1224865791295	0.0337968985358908	0.0404381560641425	proteasome activator subunit 4 [Source:HGNC Symbol;Acc:HGNC:20635]	protein_coding	38.04	53864069	53970993	7250	2	p16.2	PSME4		106924
ENSG00000068885	855.286127238937	0.172641486377964	0.0626987620509427	2.75350709855631	0.00589604915688442	0.00747520819351227	intraflagellar transport 80 [Source:HGNC Symbol;Acc:HGNC:29262]	protein_coding	36.52	160256986	160399880	3999	3	q25.33	IFT80		142894
ENSG00000068903	3872.16521088198	0.399381006030405	0.0301867581726369	13.2303377443302	5.86233453775258e-40	2.54013624950898e-39	sirtuin 2 [Source:HGNC Symbol;Acc:HGNC:10886]	protein_coding	53.55	38878555	38899862	4734	19	q13.2	SIRT2		21307
ENSG00000068912	4044.93560577405	0.268558751776602	0.0399482160312517	6.72267196028246	1.78421973521234e-11	3.44222252327793e-11	endoplasmic reticulum lectin 1 [Source:HGNC Symbol;Acc:HGNC:25222]	protein_coding	38.1	53787044	53818819	485	2	p16.2	ERLEC1		31775
ENSG00000068971	1591.90467250341	0.01449307720869	0.0476416551477167	0.304210195127626	0.760967758116936	0.77985498364049	protein phosphatase 2 regulatory subunit B'beta [Source:HGNC Symbol;Acc:HGNC:9310]	protein_coding	54.41	64917553	64934475	563	11	q13.1	PPP2R5B		16922
ENSG00000068976	346.576715702699	0.00927916054494919	0.0987356501483231	0.0939798394096743	0.925125171665911	0.932306132973256	glycogen phosphorylase, muscle associated [Source:HGNC Symbol;Acc:HGNC:9726]	protein_coding	56.89	64746389	64759974	2152	11	q13.1	PYGM		13585
ENSG00000069011	46.9782907339588	3.02961657009574	0.302804165679835	10.0052010952156	1.44597614522488e-23	4.11646577343229e-23	paired like homeodomain 1 [Source:HGNC Symbol;Acc:HGNC:9004]	protein_coding	59.39	135027734	135034813	2337	5	q31.1	PITX1		7079
ENSG00000069018	10.968013835634	-0.870725183761566	0.174984179869475	-4.97602231476619	6.49041683831202e-07	1.03042749276283e-06	transient receptor potential cation channel subfamily C member 7 [Source:HGNC Symbol;Acc:HGNC:20754]	protein_coding	42.52	136212745	136365545	3570	5	q31.1	TRPC7		152800
ENSG00000069020	4530.59802528484	0.48549348938207	0.0823880857495323	5.89276331602141	3.79790210978581e-09	6.66831395103812e-09	microtubule associated serine/threonine kinase family member 4 [Source:HGNC Symbol;Acc:HGNC:19037]	protein_coding	39.2	66596361	67169595	10711	5	q12.3	MAST4		573234
ENSG00000069122	12860.0369914312	-0.461900881252232	0.0766577844455009	-6.02549218704091	1.68595762589446e-09	2.99978447317867e-09	adhesion G protein-coupled receptor F5 [Source:HGNC Symbol;Acc:HGNC:19030]	protein_coding	41.65	46852522	46954943	5761	6	p12.3	ADGRF5		102421
ENSG00000069188	194.887098899897	-0.26809108515681	0.149555331788582	-1.79258794688642	0.0730388351025523	0.0848450982324516	sidekick cell adhesion molecule 2 [Source:HGNC Symbol;Acc:HGNC:19308]	protein_coding	52.32	73334384	73644445	11079	17	q25.1	SDK2		310061
ENSG00000069206	10.0578572664075	-0.223698723207473	0.244575338653075	-0.914641371609363	0.360379932103367	0.388486358748512	ADAM metallopeptidase domain 7 [Source:HGNC Symbol;Acc:HGNC:214]	protein_coding	36.76	24440930	24526970	1417	8	p21.2	ADAM7		86040
ENSG00000069248	2392.43393142942	-0.108750188506261	0.0416879628371396	-2.60867121118656	0.00908945290257302	0.0113649678109148	nucleoporin 133 [Source:HGNC Symbol;Acc:HGNC:18016]	protein_coding	40.26	229440259	229508341	5208	1	q42.13	NUP133		68082
ENSG00000069275	23302.5535857838	-0.277549530808011	0.0589616877635991	-4.70728605871693	2.5103651978656e-06	3.87111052606339e-06	nuclear casein kinase and cyclin dependent kinase substrate 1 [Source:HGNC Symbol;Acc:HGNC:29923]	protein_coding	39.53	205712822	205750182	6399	1	q32.1	NUCKS1		37360
ENSG00000069329	8727.44439901797	0.038690015869604	0.0451930318808069	0.85610578134359	0.391939271091888	0.420662646471861	VPS35 retromer complex component [Source:HGNC Symbol;Acc:HGNC:13487]	protein_coding	38.86	46656132	46689518	6776	16	q11.2	VPS35		33386
ENSG00000069345	5449.85553062142	-0.0240540523713596	0.0322083751082202	-0.746826013126647	0.455168591145708	0.483948416231254	DnaJ heat shock protein family (Hsp40) member A2 [Source:HGNC Symbol;Acc:HGNC:14884]	protein_coding	42.53	46955362	46973674	3008	16	q11.2	DNAJA2		18312
ENSG00000069399	2662.46846426709	0.442769321230957	0.0875915145398089	5.05493395744088	4.3053972797932e-07	6.87973231503734e-07	BCL3 transcription coactivator [Source:HGNC Symbol;Acc:HGNC:998]	protein_coding	58.73	44747705	44760044	1714	19	q13.32	BCL3		12339
ENSG00000069424	1354.23998376879	0.765756245483283	0.0990195188921359	7.73338685191389	1.0472244853458e-14	2.2675889676683e-14	potassium voltage-gated channel subfamily A regulatory beta subunit 2 [Source:HGNC Symbol;Acc:HGNC:6229]	protein_coding	56.04	5990927	6101193	615	1	p36.31	KCNAB2		110266
ENSG00000069431	1514.67152532239	-0.164358090470996	0.119759844980859	-1.37239732146668	0.169939783513778	0.190193314509834	ATP binding cassette subfamily C member 9 [Source:HGNC Symbol;Acc:HGNC:60]	protein_coding	36.12	21797389	21942543	8668	12	p12.1	ABCC9		145154
ENSG00000069482	11.1883979822643	-2.37267935738971	0.278010091435961	-8.53450802859166	1.40753062079907e-17	3.3484825368284e-17	galanin and GMAP prepropeptide [Source:HGNC Symbol;Acc:HGNC:4114]	protein_coding	57.14	68683779	68691175	646	11	q13.2	GAL		7396
ENSG00000069493	723.376340711188	2.35013281957429	0.0683721931567144	34.3726405585323	6.46519206885102e-259	5.06814839136451e-257	C-type lectin domain family 2 member D [Source:HGNC Symbol;Acc:HGNC:14351]	protein_coding	37.39	9664969	9699553	571	12	p13.31	CLEC2D		34584
ENSG00000069509	965.804532937921	-0.0807710213459741	0.0494069556974674	-1.63481073071083	0.102088730574859	0.116949793931397	FUN14 domain containing 1 [Source:HGNC Symbol;Acc:HGNC:28746]	protein_coding	41.03	44523639	44542859	1054	X	p11.3	FUNDC1		19220
ENSG00000069535	14513.563677675	0.450791987349564	0.127014764869853	3.5491305897505	0.000386505349612682	0.000527221108621804	monoamine oxidase B [Source:HGNC Symbol;Acc:HGNC:6834]	protein_coding	39.31	43766610	43882450	2570	X	p11.3	MAOB		115840
ENSG00000069667	3282.58756716442	0.602877588428771	0.0562405534316105	10.7196240371617	8.23373352332633e-27	2.55417308130408e-26	RAR related orphan receptor A [Source:HGNC Symbol;Acc:HGNC:10258]	protein_coding	41.64	60488284	61229302	10827	15	q22.2	RORA		741018
ENSG00000069696	159.877637794201	2.04261913351376	0.155593324189793	13.127935559897	2.27781866413243e-39	9.72688512180972e-39	dopamine receptor D4 [Source:HGNC Symbol;Acc:HGNC:3025]	protein_coding	67.07	637269	640706	1399	11	p15.5	DRD4		3437
ENSG00000069702	3409.23277476224	-1.76328536190093	0.0798557081587205	-22.0808931829424	4.82457933426784e-108	7.17584315831019e-107	transforming growth factor beta receptor 3 [Source:HGNC Symbol;Acc:HGNC:11774]	protein_coding	42.29	91680343	91906335	6455	1	p22.1	TGFBR3		225992
ENSG00000069812	155.64745795774	-0.860983249396172	0.170137880135788	-5.06050297975393	4.18151924146773e-07	6.68573383892963e-07	hes family bHLH transcription factor 2 [Source:HGNC Symbol;Acc:HGNC:16005]	protein_coding	57.51	6412418	6424670	1222	1	p36.31	HES2		12252
ENSG00000069849	4943.87924636172	-0.735013272373944	0.0608135174522147	-12.0863469696765	1.24709459379802e-33	4.6149609973912e-33	ATPase Na+/K+ transporting subunit beta 3 [Source:HGNC Symbol;Acc:HGNC:806]	protein_coding	40.6	141876124	141926549	734	3	q23	ATP1B3		50425
ENSG00000069869	1422.37238769929	0.690919189464183	0.0872078772449525	7.92266950293384	2.32464870374404e-15	5.15751634066919e-15	NEDD4 E3 ubiquitin protein ligase [Source:HGNC Symbol;Acc:HGNC:7727]	protein_coding	38.49	55826922	55993660	5707	15	q21.3	NEDD4		166738
ENSG00000069943	630.487298214823	0.312033900110384	0.0542127625182877	5.75572772195707	8.62693393096178e-09	1.49242278142555e-08	phosphatidylinositol glycan anchor biosynthesis class B [Source:HGNC Symbol;Acc:HGNC:8959]	protein_coding	39.99	55318960	55355648	1812	15	q21.3	PIGB		36688
ENSG00000069956	1877.51143104477	0.26994548621908	0.0556926517900797	4.84705751194207	1.25306110802582e-06	1.96458189371352e-06	mitogen-activated protein kinase 6 [Source:HGNC Symbol;Acc:HGNC:6879]	protein_coding	43.13	51952106	52067375	552	15	q21.2	MAPK6		115269
ENSG00000069966	1905.48269705413	-0.807326311501863	0.0521035822462284	-15.4946411877525	3.77059933047342e-54	2.22492783038517e-53	G protein subunit beta 5 [Source:HGNC Symbol;Acc:HGNC:4401]	protein_coding	45.39	52115100	52191392	8934	15	q21.2	GNB5		76292
ENSG00000069974	1102.75206902191	0.297344130074799	0.0664529900222745	4.47450340421299	7.65891064693318e-06	1.15417109089696e-05	RAB27A, member RAS oncogene family [Source:HGNC Symbol;Acc:HGNC:9766]	protein_coding	41.6	55202966	55319113	3459	15	q21.3	RAB27A		116147
ENSG00000069998	1850.82102303641	0.243510937088138	0.0427904850007852	5.69077300908531	1.26465534169925e-08	2.17320366724067e-08	haloacid dehalogenase like hydrolase domain containing 5 [Source:HGNC Symbol;Acc:HGNC:1843]	protein_coding	50.12	17137511	17165287	1735	22	q11.1	HDHD5		27776
ENSG00000070010	2481.84857995443	0.371324200101947	0.0304661188342401	12.1881031884056	3.59696260645691e-34	1.34923514135405e-33	ubiquitin recognition factor in ER associated degradation 1 [Source:HGNC Symbol;Acc:HGNC:12520]	protein_coding	46.94	19449911	19479202	1791	22	q11.21	UFD1		29291
ENSG00000070018	2184.30282574122	-0.9172599775031	0.0789382559114389	-11.6199676178832	3.26259894380607e-31	1.13756323723982e-30	LDL receptor related protein 6 [Source:HGNC Symbol;Acc:HGNC:6698]	protein_coding	38.54	12116025	12267044	10252	12	p13.2	LRP6		151019
ENSG00000070019	59.2664242640894	-0.626256966221595	0.0990248288072245	-6.32424184686805	2.54478897072392e-10	4.68189236144412e-10	guanylate cyclase 2C [Source:HGNC Symbol;Acc:HGNC:4688]	protein_coding	39.57	14612632	14696599	3858	12	p12.3	GUCY2C		83967
ENSG00000070047	2500.33365155551	0.357895267529779	0.0411762641985313	8.69178577746119	3.56786358791466e-18	8.62056617645789e-18	PHD and ring finger domains 1 [Source:HGNC Symbol;Acc:HGNC:24351]	protein_coding	56.31	576470	612222	5278	11	p15.5	PHRF1		35752
ENSG00000070061	2177.59073563594	-0.18994122069814	0.0476975491963128	-3.98220084466779	6.82800407682334e-05	9.73877315237869e-05	elongator acetyltransferase complex subunit 1 [Source:HGNC Symbol;Acc:HGNC:5959]	protein_coding	39.99	108866898	108934328	3099	9	q31.3	ELP1		67430
ENSG00000070081	3718.63783965559	1.13756899506	0.0688113045453737	16.5317167371808	2.16877672289743e-61	1.48492573343699e-60	nucleobindin 2 [Source:HGNC Symbol;Acc:HGNC:8044]	protein_coding	41.44	17208153	17349980	530	11	p15.1	NUCB2		141827
ENSG00000070087	4487.29647355748	-1.40723930702942	0.126907348646789	-11.0887141054856	1.42318807211908e-28	4.62066283438903e-28	profilin 2 [Source:HGNC Symbol;Acc:HGNC:8882]	protein_coding	39.59	149964904	150050788	1780	3	q25.1	PFN2		85884
ENSG00000070159	2658.78379200164	-1.24995900162215	0.0668843770745163	-18.6883552825731	6.15823783213643e-78	5.61087733307568e-77	protein tyrosine phosphatase non-receptor type 3 [Source:HGNC Symbol;Acc:HGNC:9655]	protein_coding	45.34	109375466	109498313	587	9	q31.3	PTPN3		122847
ENSG00000070182	137.651256039746	-2.50692755310038	0.130649445635965	-19.1881989310966	4.64459371001344e-82	4.52659592386715e-81	spectrin beta, erythrocytic [Source:HGNC Symbol;Acc:HGNC:11274]	protein_coding	48.21	64746283	64879907	10177	14	q23.3	SPTB		133624
ENSG00000070190	127.17256868487	0.677120137493074	0.0797949954125741	8.48574693177278	2.14337454107464e-17	5.06931040344239e-17	dual adaptor of phosphotyrosine and 3-phosphoinositides 1 [Source:HGNC Symbol;Acc:HGNC:16500]	protein_coding	38.7	99816827	99870190	2955	4	q23	DAPP1		53363
ENSG00000070193	10.6384341274056	-3.95604556100538	0.188982715786016	-20.9333723698033	2.65995571821089e-97	3.29237997249489e-96	fibroblast growth factor 10 [Source:HGNC Symbol;Acc:HGNC:3666]	protein_coding	35.66	44300247	44389706	6113	5	p12	FGF10		89459
ENSG00000070214	6983.44692095052	-0.224927620165933	0.0594934179097846	-3.78071437258844	0.00015637900133232	0.0002186987895044	solute carrier family 44 member 1 [Source:HGNC Symbol;Acc:HGNC:18798]	protein_coding	38.86	105244622	105439171	9640	9	q31.1	SLC44A1		194549
ENSG00000070269	758.25420601995	-0.389200824977069	0.0526905625635963	-7.38653766520926	1.50701473402431e-13	3.1275518722359e-13	transmembrane protein 260 [Source:HGNC Symbol;Acc:HGNC:20185]	protein_coding	39.13	56488354	56650606	662	14	q22.3	TMEM260		162252
ENSG00000070366	1745.87007119862	-0.388218479512895	0.0340016072309594	-11.4176508444404	3.41335773324887e-30	1.16021273434079e-29	SMG6 nonsense mediated mRNA decay factor [Source:HGNC Symbol;Acc:HGNC:17809]	protein_coding	45.76	2059839	2303785	2419	17	p13.3	SMG6		243946
ENSG00000070367	4299.97090923291	0.0347112022371413	0.0457646240958696	0.758472355512564	0.448168256374346	0.47706811179392	exocyst complex component 5 [Source:HGNC Symbol;Acc:HGNC:10696]	protein_coding	35.94	57200507	57268905	10486	14	q22.3	EXOC5		68398
ENSG00000070371	373.751993897184	0.983124197236926	0.0846820239247248	11.6095973108867	3.68346189520909e-31	1.28127623094443e-30	clathrin heavy chain like 1 [Source:HGNC Symbol;Acc:HGNC:2093]	protein_coding	46.42	19179473	19291719	5313	22	q11.21	CLTCL1		112246
ENSG00000070404	5393.4701737274	1.12924582259391	0.112705229832871	10.019462488728	1.2518188023482e-23	3.57313345746776e-23	follistatin like 3 [Source:HGNC Symbol;Acc:HGNC:3973]	protein_coding	64.93	676392	683392	2501	19	p13.3	FSTL3		7000
ENSG00000070413	8474.94449197042	0.141421999057408	0.0459730420090642	3.07619406672121	0.00209661335581596	0.00273838899910057	DiGeorge syndrome critical region gene 2 [Source:HGNC Symbol;Acc:HGNC:2845]	protein_coding	48.62	19036282	19122454	4361	22	q11.21	DGCR2		86172
ENSG00000070423	1693.93024377932	0.596107145767225	0.0413870041944509	14.4032446264171	4.9370255126211e-47	2.49807025236366e-46	ring finger protein 126 [Source:HGNC Symbol;Acc:HGNC:21151]	protein_coding	63.49	647526	663233	1671	19	p13.3	RNF126		15707
ENSG00000070444	1547.12665050475	0.50172360158595	0.0441114635479054	11.3739958104331	5.63476523740175e-30	1.90331672579763e-29	MAX network transcriptional repressor [Source:HGNC Symbol;Acc:HGNC:7188]	protein_coding	61.64	2384073	2401104	4925	17	p13.3	MNT		17031
ENSG00000070476	1618.51232149199	-0.0808860937799791	0.0476555212613909	-1.69730792233534	0.0896384602345238	0.103241059991881	ZXD family zinc finger C [Source:HGNC Symbol;Acc:HGNC:28160]	protein_coding	48.66	126437601	126475891	4639	3	q21.3	ZXDC		38290
ENSG00000070495	1701.67423924737	0.530208177938792	0.0475107707520545	11.159746927824	6.41739907418956e-29	2.10544146334157e-28	jumonji domain containing 6, arginine demethylase and lysine hydroxylase [Source:HGNC Symbol;Acc:HGNC:19355]	protein_coding	48.83	76712832	76726799	5303	17	q25.1	JMJD6		13967
ENSG00000070501	527.876820460704	-0.0147857357334539	0.0472916944659357	-0.312649734809228	0.754546788048341	0.773616650638809	DNA polymerase beta [Source:HGNC Symbol;Acc:HGNC:9174]	protein_coding	40.44	42338454	42371808	675	8	p11.21	POLB		33354
ENSG00000070526	26.1721405050502	-0.595948134931845	0.167744514365556	-3.55271310770337	0.000381280045296087	0.000520137141237461	ST6 N-acetylgalactosaminide alpha-2,6-sialyltransferase 1 [Source:HGNC Symbol;Acc:HGNC:23614]	protein_coding	48.61	76624761	76643786	2657	17	q25.1	ST6GALNAC1		19025
ENSG00000070540	1314.30257656765	0.153651010662636	0.0560583832550508	2.74091048904434	0.00612691962860105	0.0077582149678743	WD repeat domain, phosphoinositide interacting 1 [Source:HGNC Symbol;Acc:HGNC:25471]	protein_coding	46.58	68420948	68457513	624	17	q24.2	WIPI1		36565
ENSG00000070601	36.8911153004215	-1.33522794605766	0.176921990254597	-7.54698691856345	4.45443308329276e-14	9.4424670989669e-14	FERM and PDZ domain containing 1 [Source:HGNC Symbol;Acc:HGNC:29159]	protein_coding	44.17	37650954	37746904	5017	9	p13.2	FRMPD1		95950
ENSG00000070610	4869.48078673047	-0.423249669458889	0.0399569255930784	-10.5926485378096	3.22340209134248e-26	9.86722236110441e-26	glucosylceramidase beta 2 [Source:HGNC Symbol;Acc:HGNC:18986]	protein_coding	50.7	35736866	35749228	3611	9	p13.3	GBA2		12362
ENSG00000070614	8548.95013629671	0.137921141150333	0.0621301881249815	2.21987322608601	0.0264273744323607	0.0319027678108851	N-deacetylase and N-sulfotransferase 1 [Source:HGNC Symbol;Acc:HGNC:7680]	protein_coding	52.04	150485818	150558211	777	5	q33.1	NDST1		72393
ENSG00000070669	1311.86210397583	0.905158537402714	0.0957911576688304	9.44929113950196	3.4113301547432e-21	9.04208664178666e-21	asparagine synthetase (glutamine-hydrolyzing) [Source:HGNC Symbol;Acc:HGNC:753]	protein_coding	38.47	97851677	97872542	2289	7	q21.3	ASNS		20865
ENSG00000070718	1606.60952135319	0.044068549377216	0.051035951287292	0.863480512573282	0.387873329350753	0.416519126158075	adaptor related protein complex 3 subunit mu 2 [Source:HGNC Symbol;Acc:HGNC:570]	protein_coding	41.4	42152946	42171673	3669	8	p11.21	AP3M2		18727
ENSG00000070729	6.11790019111957	-0.558039522878296	0.171808024367238	-3.24804109082525	0.00116202488005112	0.00154204920907667	cyclic nucleotide gated channel subunit beta 1 [Source:HGNC Symbol;Acc:HGNC:2151]	protein_coding	50.27	57882340	57971128	5657	16	q21	CNGB1		88788
ENSG00000070731	458.396776596268	-2.12590807961869	0.146747520267338	-14.4868415885039	1.46736494102682e-47	7.5351047145703e-47	ST6 N-acetylgalactosaminide alpha-2,6-sialyltransferase 2 [Source:HGNC Symbol;Acc:HGNC:10867]	protein_coding	54.09	76565377	76586956	1904	17	q25.1	ST6GALNAC2		21579
ENSG00000070756	56515.5282389481	0.825598326046059	0.0651898467512022	12.664523191732	9.29836090601954e-37	3.7338406934417e-36	poly(A) binding protein cytoplasmic 1 [Source:HGNC Symbol;Acc:HGNC:8554]	protein_coding	40.75	100685816	100722809	608	8	q22.3	PABPC1		36993
ENSG00000070759	132.029060467284	-0.0982114360308357	0.0601129680910718	-1.63378118149222	0.102304805110089	0.117164236891906	testis associated actin remodelling kinase 2 [Source:HGNC Symbol;Acc:HGNC:11732]	protein_coding	42.23	45343883	45491163	2600	1	p34.1	TESK2		147280
ENSG00000070761	1597.22541566291	0.12225422970069	0.0399355991884248	3.06128447262973	0.00220389595198557	0.00287503976307339	cilia and flagella associated protein 20 [Source:HGNC Symbol;Acc:HGNC:29523]	protein_coding	44.82	58113592	58129381	1281	16	q21	CFAP20		15789
ENSG00000070770	3902.9732012545	0.459211894552927	0.0395774121994643	11.6028782336391	3.98448025062548e-31	1.3847967664789e-30	casein kinase 2 alpha 2 [Source:HGNC Symbol;Acc:HGNC:2459]	protein_coding	41.51	58157907	58198106	1569	16	q21	CSNK2A2		40199
ENSG00000070778	962.409822029226	-1.10852011267215	0.052199902494465	-21.2360571514418	4.43598837810057e-100	5.75862267291504e-99	protein tyrosine phosphatase non-receptor type 21 [Source:HGNC Symbol;Acc:HGNC:9651]	protein_coding	41.39	88465778	88555007	6443	14	q31.3	PTPN21		89229
ENSG00000070785	601.341945751116	0.133720903018393	0.0492823685938861	2.71336193518471	0.00666043162183392	0.00841342238264821	eukaryotic translation initiation factor 2B subunit gamma [Source:HGNC Symbol;Acc:HGNC:3259]	protein_coding	42.55	44850522	44986722	1900	1	p34.1	EIF2B3		136200
ENSG00000070808	18.693203786286	-2.99127060816504	0.200099288471801	-14.9489317578787	1.58267623016627e-50	8.65299433521161e-50	calcium/calmodulin dependent protein kinase II alpha [Source:HGNC Symbol;Acc:HGNC:1460]	protein_coding	52.1	150219491	150290093	4837	5	q32	CAMK2A		70602
ENSG00000070814	2211.80804712842	0.573594527222275	0.0493980657251554	11.6116799069357	3.59482736848767e-31	1.25132936986977e-30	treacle ribosome biogenesis factor 1 [Source:HGNC Symbol;Acc:HGNC:11654]	protein_coding	52.46	150357629	150400308	4194	5	q32	TCOF1		42679
ENSG00000070831	14761.1813476044	0.180370330967602	0.0382749115687165	4.7124950411388	2.44702037491859e-06	3.77594138682045e-06	cell division cycle 42 [Source:HGNC Symbol;Acc:HGNC:1736]	protein_coding	43.81	22025511	22101360	10598	1	p36.12	CDC42		75849
ENSG00000070882	2856.92230609442	-0.187692787116133	0.0681582737945888	-2.75377847276164	0.0058911628681177	0.00746959680113658	oxysterol binding protein like 3 [Source:HGNC Symbol;Acc:HGNC:16370]	protein_coding	40.72	24796540	24981634	6749	7	p15.3	OSBPL3		185094
ENSG00000070915	1423.22279215179	-8.60974317552918	0.203597646869862	-42.2880289035582	0	0	solute carrier family 12 member 3 [Source:HGNC Symbol;Acc:HGNC:10912]	protein_coding	52.83	56865207	56915850	3119	16	q13	SLC12A3		50643
ENSG00000070950	585.829356939458	0.488828978016322	0.0381932664823183	12.7988261554593	1.66448204446962e-37	6.82231627572836e-37	RAD18 E3 ubiquitin protein ligase [Source:HGNC Symbol;Acc:HGNC:18278]	protein_coding	40.44	8775402	8963773	557	3	p25.3	RAD18		188371
ENSG00000070961	2712.96923444145	-0.42244390905465	0.0711582267555018	-5.93668403944576	2.90844400512678e-09	5.12825392493668e-09	ATPase plasma membrane Ca2+ transporting 1 [Source:HGNC Symbol;Acc:HGNC:814]	protein_coding	36.37	89588049	89709300	6977	12	q21.33	ATP2B1		121251
ENSG00000071051	3433.2101408476	0.957102978663784	0.0703891122504051	13.597315665226	4.15401798097235e-42	1.89879576837291e-41	NCK adaptor protein 2 [Source:HGNC Symbol;Acc:HGNC:7665]	protein_coding	44.54	105744912	105894274	2666	2	q12.2	NCK2		149362
ENSG00000071054	11303.0373922031	1.59086533774263	0.0593692662829634	26.7961091208423	3.58685852538939e-158	1.02112198757006e-156	mitogen-activated protein kinase kinase kinase kinase 4 [Source:HGNC Symbol;Acc:HGNC:6866]	protein_coding	41.04	101696850	101894689	526	2	q11.2	MAP4K4		197839
ENSG00000071073	4746.37766212086	-0.629796415100357	0.0641696199948272	-9.81455734272894	9.74648058338444e-23	2.71140305891615e-22	alpha-1,3-mannosyl-glycoprotein 4-beta-N-acetylglucosaminyltransferase A [Source:HGNC Symbol;Acc:HGNC:7047]	protein_coding	40.02	98619106	98731132	8432	2	q11.2	MGAT4A		112026
ENSG00000071082	40764.2049803819	0.722356379905005	0.0584744044377419	12.3533772913258	4.67086074029732e-35	1.79139818560162e-34	ribosomal protein L31 [Source:HGNC Symbol;Acc:HGNC:10334]	protein_coding	42.39	101002229	101024032	1291	2	q11.2	RPL31		21803
ENSG00000071127	20441.9583405416	-0.227359527758225	0.0443363299888365	-5.12806377558702	2.92737282748373e-07	4.72050868245837e-07	WD repeat domain 1 [Source:HGNC Symbol;Acc:HGNC:12754]	protein_coding	54.98	10074339	10116949	2993	4	p16.1	WDR1		42610
ENSG00000071189	3503.79436645778	0.0557147655219711	0.045455137978567	1.22570886372057	0.22030825346426	0.243325757484655	sorting nexin 13 [Source:HGNC Symbol;Acc:HGNC:21335]	protein_coding	35.09	17790761	17940501	6357	7	p21.1	SNX13		149740
ENSG00000071205	1334.07964115584	0.694729187768949	0.0567601165891781	12.2397420850507	1.90637450470791e-34	7.20585583226071e-34	Rho GTPase activating protein 10 [Source:HGNC Symbol;Acc:HGNC:26099]	protein_coding	40.94	147732063	148072776	1559	4	q31.23	ARHGAP10		340713
ENSG00000071242	4257.53366456936	-0.0738468392185235	0.0589255994379121	-1.25322168841631	0.210125039006947	0.232743959588104	ribosomal protein S6 kinase A2 [Source:HGNC Symbol;Acc:HGNC:10431]	protein_coding	46.48	166409364	166906451	5832	6	q27	RPS6KA2		497087
ENSG00000071243	1099.26851680476	0.368573919023591	0.0426426580595483	8.64331483532045	5.46051834146936e-18	1.31212544242593e-17	inhibitor of growth family member 3 [Source:HGNC Symbol;Acc:HGNC:14587]	protein_coding	35.56	120950763	120977216	3749	7	q31.31	ING3		26453
ENSG00000071246	2995.04271095353	1.82972811963258	0.0645659630371115	28.3388961236571	1.14704795361896e-176	4.03755903327003e-175	vasohibin 1 [Source:HGNC Symbol;Acc:HGNC:19964]	protein_coding	55.57	76761468	76783015	6449	14	q24.3	VASH1		21547
ENSG00000071282	1460.90125789945	-0.293287484312678	0.0918402558839617	-3.19345238631784	0.00140582519083175	0.00185571669825321	LIM and cysteine rich domains 1 [Source:HGNC Symbol;Acc:HGNC:6633]	protein_coding	43.85	8501807	8574668	8284	3	p25.3	LMCD1		72861
ENSG00000071462	3696.44035522368	0.0472055406766638	0.0421939329643142	1.11877555279306	0.263235903744054	0.288285686040006	BUD23 rRNA methyltransferase and ribosome maturation factor [Source:HGNC Symbol;Acc:HGNC:16405]	protein_coding	54.07	73683025	73705161	458	7	q11.23	BUD23		22136
ENSG00000071537	12264.4206675014	-0.14795012648895	0.0586493210037476	-2.52262300665845	0.0116483203501208	0.0144619199939871	SEL1L adaptor subunit of ERAD E3 ubiquitin ligase [Source:HGNC Symbol;Acc:HGNC:10717]	protein_coding	38.48	81471547	81533853	7919	14	q31.1	SEL1L		62306
ENSG00000071539	277.731230468838	1.40436992179963	0.080878989109038	17.3638411813767	1.54997683561514e-67	1.18359878171891e-66	thyroid hormone receptor interactor 13 [Source:HGNC Symbol;Acc:HGNC:12307]	protein_coding	50.22	892884	919357	2431	5	p15.33	TRIP13		26473
ENSG00000071553	10460.2196449638	-0.403748456050257	0.0330262385783928	-12.2250814331126	2.28352751749004e-34	8.61338935990492e-34	ATPase H+ transporting accessory protein 1 [Source:HGNC Symbol;Acc:HGNC:868]	protein_coding	56.77	154428633	154436516	2318	X	q28	ATP6AP1		7883
ENSG00000071564	2265.76216456463	0.429091703373301	0.0405861104866675	10.5723780433274	4.00215444186813e-26	1.2218807173696e-25	transcription factor 3 [Source:HGNC Symbol;Acc:HGNC:11633]	protein_coding	59.56	1609290	1652615	996	19	p13.3	TCF3		43325
ENSG00000071575	4427.721655333	0.0661968948657874	0.0635789454575097	1.04117635782474	0.297793706168201	0.324445982945575	tribbles pseudokinase 2 [Source:HGNC Symbol;Acc:HGNC:30809]	protein_coding	47.65	12716910	12742734	4344	2	p24.3	TRIB2		25824
ENSG00000071626	4344.72133521113	0.568435524709989	0.0306087549229743	18.5710110110795	5.5154607219865e-77	4.94745058793117e-76	DAZ associated protein 1 [Source:HGNC Symbol;Acc:HGNC:2683]	protein_coding	58.75	1407569	1435687	2290	19	p13.3	DAZAP1		28118
ENSG00000071655	3868.95675078925	0.080583982387825	0.0442937196237831	1.81930944324116	0.0688642335005071	0.0802772928888455	methyl-CpG binding domain protein 3 [Source:HGNC Symbol;Acc:HGNC:6918]	protein_coding	58.14	1573596	1592865	5518	19	p13.3	MBD3		19269
ENSG00000071794	2681.32129711275	-0.613895384768496	0.0765974057283566	-8.01457149796432	1.10521653103445e-15	2.4795173025157e-15	helicase like transcription factor [Source:HGNC Symbol;Acc:HGNC:11099]	protein_coding	35.95	149030127	149086554	5306	3	q24	HLTF		56427
ENSG00000071859	4409.79553933491	0.263138681877177	0.0393479583251636	6.68747993739983	2.27046325764875e-11	4.36319366199268e-11	family with sequence similarity 50 member A [Source:HGNC Symbol;Acc:HGNC:18786]	protein_coding	60.42	154444141	154450654	1337	X	q28	FAM50A		6513
ENSG00000071889	2986.6853226497	0.0214796088765888	0.0359238011312385	0.597921383600762	0.549892390956644	0.577285619981463	FAM3 metabolism regulating signaling molecule A [Source:HGNC Symbol;Acc:HGNC:13749]	protein_coding	55.32	154506159	154516242	1712	X	q28	FAM3A		10083
ENSG00000071894	4003.03378447608	0.421209885118517	0.0499107741152303	8.43925770708462	3.19359271223168e-17	7.50723293370758e-17	cleavage and polyadenylation specific factor 1 [Source:HGNC Symbol;Acc:HGNC:2324]	protein_coding	59.96	144393229	144409335	789	8	q24.3	CPSF1		16106
ENSG00000071909	332.28214785927	-4.22513417674123	0.190867873365567	-22.1364344991096	1.40955948753474e-108	2.11982593180966e-107	myosin IIIB [Source:HGNC Symbol;Acc:HGNC:15576]	protein_coding	40.21	170178145	170655171	4156	2	q31.1	MYO3B		477026
ENSG00000071967	4070.56282361173	-0.728179338376799	0.087188522729203	-8.35177974787388	6.72419640358304e-17	1.56592329278045e-16	cytochrome b reductase 1 [Source:HGNC Symbol;Acc:HGNC:20797]	protein_coding	41.27	171522247	171558129	1493	2	q31.1	CYBRD1		35882
ENSG00000071991	12.3351444773685	-2.2693886325054	0.270216194717358	-8.39841829198706	4.52532677714459e-17	1.05917319504868e-16	cadherin 19 [Source:HGNC Symbol;Acc:HGNC:1758]	protein_coding	32.3	66501083	66604138	6297	18	q22.1	CDH19		103055
ENSG00000071994	2511.28229451549	-0.17897079661028	0.0339147575878124	-5.27707727666599	1.31260543788537e-07	2.15169698359086e-07	programmed cell death 2 [Source:HGNC Symbol;Acc:HGNC:8762]	protein_coding	41.64	170575295	170584692	3355	6	q27	PDCD2		9397
ENSG00000072041	13.675594303976	-1.64320184633414	0.29144532276588	-5.63811362879254	1.71923054837298e-08	2.93415588014812e-08	solute carrier family 6 member 15 [Source:HGNC Symbol;Acc:HGNC:13621]	protein_coding	34.54	84859491	84913629	4799	12	q21.31	SLC6A15		54138
ENSG00000072042	5888.56895963655	-0.852979665208976	0.0555775431719622	-15.3475597611391	3.67761885840944e-53	2.11769770104365e-52	retinol dehydrogenase 11 [Source:HGNC Symbol;Acc:HGNC:17964]	protein_coding	42.62	67676800	67695793	2539	14	q24.1	RDH11		18993
ENSG00000072062	4350.08706530892	-0.010729647301777	0.0326496229134815	-0.32863005279447	0.742435329775202	0.762618630205347	protein kinase cAMP-activated catalytic subunit alpha [Source:HGNC Symbol;Acc:HGNC:9380]	protein_coding	53.35	14091688	14118084	3996	19	p13.12	PRKACA		26396
ENSG00000072071	1064.02441474703	-1.3187328014045	0.074686921532811	-17.6568102465592	9.01948570091819e-70	7.1429572703172e-69	adhesion G protein-coupled receptor L1 [Source:HGNC Symbol;Acc:HGNC:20973]	protein_coding	56.42	14147743	14206187	7853	19	p13.12	ADGRL1		58444
ENSG00000072110	10494.2772917216	0.75075619693479	0.0729239579617629	10.2950555334427	7.41767627695316e-25	2.19286997533465e-24	actinin alpha 1 [Source:HGNC Symbol;Acc:HGNC:163]	protein_coding	50.81	68874128	68979440	3722	14	q24.1	ACTN1		105312
ENSG00000072121	1968.49809553611	0.0605486913626357	0.042006416429014	1.44141530056381	0.149467390219221	0.16813915709444	zinc finger FYVE-type containing 26 [Source:HGNC Symbol;Acc:HGNC:20761]	protein_coding	43	67727374	67816590	4134	14	q24.1	ZFYVE26		89216
ENSG00000072133	416.54517813895	-3.19081161846391	0.229963293161463	-13.8753084224775	8.94076870173005e-44	4.22855883774333e-43	ribosomal protein S6 kinase A6 [Source:HGNC Symbol;Acc:HGNC:10435]	protein_coding	35.25	84058346	84188199	8465	X	q21.1	RPS6KA6		129853
ENSG00000072134	1293.54906839031	0.0742105109739192	0.0403464346046238	1.83933256311611	0.0658662863334258	0.076926171608788	epsin 2 [Source:HGNC Symbol;Acc:HGNC:18639]	protein_coding	48.72	19215615	19336715	562	17	p11.2	EPN2		121100
ENSG00000072135	5182.86332065988	0.572393409745336	0.0410518739660286	13.9431737079531	3.46196718295918e-44	1.65227474934937e-43	protein tyrosine phosphatase non-receptor type 18 [Source:HGNC Symbol;Acc:HGNC:9649]	protein_coding	47.6	130356045	130375405	3616	2	q21.1	PTPN18		19360
ENSG00000072163	2027.46067388657	-0.363944798164354	0.0698981689636945	-5.20678586521185	1.92139601076621e-07	3.12347155547018e-07	LIM zinc finger domain containing 2 [Source:HGNC Symbol;Acc:HGNC:16084]	protein_coding	56.36	127638381	127681786	1409	2	q14.3	LIMS2		43405
ENSG00000072195	150.142624372803	-0.453529206288148	0.131324255198691	-3.45350678442431	0.000553348384604041	0.000747891407377126	striated muscle enriched protein kinase [Source:HGNC Symbol;Acc:HGNC:16901]	protein_coding	57.57	219434843	219493629	10782	2	q35	SPEG		58786
ENSG00000072201	945.336355784285	-1.26295659772933	0.0955939170117408	-13.211683726426	7.51249862946424e-40	3.24561542226614e-39	ligand of numb-protein X 1 [Source:HGNC Symbol;Acc:HGNC:6657]	protein_coding	41.42	53459301	53701405	3757	4	q12	LNX1		242104
ENSG00000072210	7533.59496476537	-0.871782455192247	0.0697485028373865	-12.4989414787117	7.56518837538834e-36	2.96881044177573e-35	aldehyde dehydrogenase 3 family member A2 [Source:HGNC Symbol;Acc:HGNC:403]	protein_coding	45.09	19648136	19685760	3183	17	p11.2	ALDH3A2		37624
ENSG00000072274	4388.34748183212	0.0564108253694258	0.112758395611563	0.500280489656425	0.616877589938102	0.642701293863601	transferrin receptor [Source:HGNC Symbol;Acc:HGNC:11763]	protein_coding	42.42	196027183	196082096	354	3	q29	TFRC		54913
ENSG00000072310	5882.1904850728	0.971588573430643	0.100878601529838	9.63126529012462	5.89984662288789e-22	1.60228972635317e-21	sterol regulatory element binding transcription factor 1 [Source:HGNC Symbol;Acc:HGNC:11289]	protein_coding	58.04	17810399	17837002	1230	17	p11.2	SREBF1		26603
ENSG00000072364	10506.3326253397	0.192509055465865	0.0513894032787845	3.74608466304843	0.000179615994309453	0.000250204201189758	AF4/FMR2 family member 4 [Source:HGNC Symbol;Acc:HGNC:17869]	protein_coding	40.42	132875395	132963634	9536	5	q31.1	AFF4		88239
ENSG00000072401	1039.97545823892	0.0539719306941651	0.0469674543171899	1.14913468227746	0.250500449224563	0.274987876442091	ubiquitin conjugating enzyme E2 D1 [Source:HGNC Symbol;Acc:HGNC:12474]	protein_coding	36.06	58334979	58370751	2623	10	q21.1	UBE2D1		35772
ENSG00000072415	2354.93960418755	-1.53514352788289	0.0487530873849091	-31.488129475018	1.26289693474389e-217	6.74112781581878e-216	membrane palmitoylated protein 5 [Source:HGNC Symbol;Acc:HGNC:18669]	protein_coding	37.7	67240713	67336061	5280	14	q23.3	MPP5		95348
ENSG00000072422	3833.30031451943	1.36583008473308	0.110695919241309	12.338576652999	5.61395404698584e-35	2.15055789236164e-34	Rho related BTB domain containing 1 [Source:HGNC Symbol;Acc:HGNC:18738]	protein_coding	38.94	60869438	61001440	4411	10	q21.2	RHOBTB1		132002
ENSG00000072501	4970.74708158575	-0.317457819633949	0.0405250214921671	-7.83362495428433	4.74001311316892e-15	1.03954849016613e-14	structural maintenance of chromosomes 1A [Source:HGNC Symbol;Acc:HGNC:11111]	protein_coding	45.54	53374149	53422728	9826	X	p11.22	SMC1A		48579
ENSG00000072506	3573.34573131664	-0.544180390034485	0.0319786975772337	-17.0169653945475	6.14752319141214e-65	4.48542530697144e-64	hydroxysteroid 17-beta dehydrogenase 10 [Source:HGNC Symbol;Acc:HGNC:4800]	protein_coding	51.98	53431258	53434370	556	X	p11.22	HSD17B10		3112
ENSG00000072518	2341.94451873318	0.116468255007943	0.0323350336572979	3.60192156415636	0.000315873679210832	0.000433205053461306	microtubule affinity regulating kinase 2 [Source:HGNC Symbol;Acc:HGNC:3332]	protein_coding	49.65	63838928	63911020	4547	11	q13.1	MARK2		72092
ENSG00000072571	210.568921604298	1.15353292113329	0.079172409015568	14.5698853360199	4.36623251828597e-48	2.26288262773e-47	hyaluronan mediated motility receptor [Source:HGNC Symbol;Acc:HGNC:5012]	protein_coding	36.97	163460203	163491941	720	5	q34	HMMR		31738
ENSG00000072609	995.517286199524	1.16704192665948	0.0404331451328088	28.8634960952495	3.43083202957784e-183	1.32237794166175e-181	checkpoint with forkhead and ring finger domains [Source:HGNC Symbol;Acc:HGNC:20455]	protein_coding	48.69	132822187	132956304	581	12	q24.33	CHFR		134117
ENSG00000072657	1447.83663570535	-0.0557753757051938	0.181088779967576	-0.30800017381077	0.758082200082116	0.77704502941902	thyrotropin releasing hormone degrading enzyme [Source:HGNC Symbol;Acc:HGNC:30748]	protein_coding	36.14	72087266	72670758	590	12	q21.1	TRHDE		583492
ENSG00000072682	5776.21523760687	1.48755955005658	0.0998070845757317	14.9043482872987	3.08811001869621e-50	1.67706697702086e-49	prolyl 4-hydroxylase subunit alpha 2 [Source:HGNC Symbol;Acc:HGNC:8547]	protein_coding	49.23	132190147	132295315	4547	5	q31.1	P4HA2		105168
ENSG00000072694	568.195637732208	1.82314781697143	0.103384818406268	17.6345796711376	1.33686596079722e-69	1.05563620174484e-68	Fc fragment of IgG receptor IIb [Source:HGNC Symbol;Acc:HGNC:3618]	protein_coding	47.24	161663147	161678654	1440	1	q23.3	FCGR2B		15507
ENSG00000072736	1063.54756464288	-0.103564107337282	0.0558511036185992	-1.85428936274043	0.0636977731326692	0.074516888805697	nuclear factor of activated T cells 3 [Source:HGNC Symbol;Acc:HGNC:7777]	protein_coding	41.53	68084751	68229259	3870	16	q22.1	NFATC3		144508
ENSG00000072756	541.738512273974	-1.03731486722325	0.0491849264946967	-21.0900969290885	9.80604744652363e-99	1.24217589316736e-97	tRNA nucleotidyl transferase 1 [Source:HGNC Symbol;Acc:HGNC:17341]	protein_coding	38.87	3126933	3150879	2106	3	p26.2	TRNT1		23946
ENSG00000072778	20140.3681564388	-0.0261750944285622	0.0473511039418749	-0.552787416755753	0.580408985917945	0.607396918256836	acyl-CoA dehydrogenase very long chain [Source:HGNC Symbol;Acc:HGNC:92]	protein_coding	58.51	7217125	7225266	2227	17	p13.1	ACADVL		8141
ENSG00000072786	2588.08206407645	1.29183727711958	0.0396593880491977	32.573303337839	9.79681007273685e-233	6.1617378701667e-231	serine/threonine kinase 10 [Source:HGNC Symbol;Acc:HGNC:11388]	protein_coding	48.99	172042079	172188224	5892	5	q35.1	STK10		146145
ENSG00000072803	3460.76315800336	-0.261325276289283	0.0393836629343062	-6.63537255854504	3.23683927006534e-11	6.17568381368022e-11	F-box and WD repeat domain containing 11 [Source:HGNC Symbol;Acc:HGNC:13607]	protein_coding	39.72	171861549	172006873	4406	5	q35.1	FBXW11		145324
ENSG00000072818	880.819865361008	1.24426567272846	0.0460247134223658	27.0347293922272	5.77550720013651e-161	1.70398464248391e-159	ArfGAP with coiled-coil, ankyrin repeat and PH domains 1 [Source:HGNC Symbol;Acc:HGNC:16467]	protein_coding	54.55	7336529	7351477	2511	17	p13.1	ACAP1		14948
ENSG00000072832	1500.63328190111	0.0284302997543578	0.0972555047584895	0.292325867054596	0.770037483084327	0.788402942646815	collapsin response mediator protein 1 [Source:HGNC Symbol;Acc:HGNC:2365]	protein_coding	48.99	5748084	5893086	1876	4	p16.2	CRMP1		145002
ENSG00000072840	3335.70113531473	-1.57944701779362	0.0920882850894805	-17.1514434898956	6.1310412537537e-66	4.56997732772904e-65	EvC ciliary complex subunit 1 [Source:HGNC Symbol;Acc:HGNC:3497]	protein_coding	47.4	5711201	5814305	6427	4	p16.2	EVC		103104
ENSG00000072849	2819.5243189557	0.126949432325439	0.034365135675188	3.69413447178962	0.000220637025517754	0.00030545832378437	derlin 2 [Source:HGNC Symbol;Acc:HGNC:17943]	protein_coding	41.38	5471254	5486811	4167	17	p13.2	DERL2		15557
ENSG00000072858	153.453660042888	-0.206842416080228	0.0747292029840007	-2.76789270888534	0.00564200262026424	0.00716543605846661	SID1 transmembrane family member 1 [Source:HGNC Symbol;Acc:HGNC:25967]	protein_coding	40.77	113532555	113629575	4818	3	q13.2	SIDT1		97020
ENSG00000072864	885.46892361997	0.406126445921579	0.0421721496590572	9.63020498610881	5.96104440906291e-22	1.61863901649705e-21	nudE neurodevelopment protein 1 [Source:HGNC Symbol;Acc:HGNC:17619]	protein_coding	48.63	15643267	15734691	3936	16	p13.11	NDE1		91424
ENSG00000072952	1818.24971557313	0.185953629143332	0.0733444799094855	2.5353459370469	0.011233632944482	0.0139630916729306	inositol 1,4,5-triphosphate receptor associated 1 [Source:HGNC Symbol;Acc:HGNC:7237]	protein_coding	45.65	10573091	10693988	5815	11	p15.4	IRAG1		120897
ENSG00000072954	381.210092286231	-1.62321462656127	0.0863632464122826	-18.7952015931909	8.26654714674326e-79	7.63467618384763e-78	transmembrane protein 38A [Source:HGNC Symbol;Acc:HGNC:28462]	protein_coding	49.91	16661139	16690023	2631	19	p13.11	TMEM38A		28884
ENSG00000072958	3754.26262674447	0.224261036681526	0.0327090208437554	6.85624426829459	7.06944577233214e-12	1.38245235656343e-11	adaptor related protein complex 1 subunit mu 1 [Source:HGNC Symbol;Acc:HGNC:13667]	protein_coding	51.53	16197854	16245906	12859	19	p13.11	AP1M1		48052
ENSG00000073008	2699.59684271051	0.0869441180191987	0.0577565784792773	1.50535437362159	0.132232992819679	0.149591799671286	PVR cell adhesion molecule [Source:HGNC Symbol;Acc:HGNC:9705]	protein_coding	50.03	44643798	44666162	5792	19	q13.31	PVR		22364
ENSG00000073050	1769.53356399131	0.282800187325982	0.0359527464863223	7.86588550150316	3.66495642189953e-15	8.05843466912788e-15	X-ray repair cross complementing 1 [Source:HGNC Symbol;Acc:HGNC:12828]	protein_coding	50.91	43543311	43580473	2052	19	q13.31	XRCC1		37162
ENSG00000073060	11654.1408426282	4.30422719212634	0.116189539039591	37.0448770836392	2.17150404124591e-300	2.64939820130055e-298	scavenger receptor class B member 1 [Source:HGNC Symbol;Acc:HGNC:1664]	protein_coding	51.45	124776856	124882668	3405	12	q24.31	SCARB1		105812
ENSG00000073067	15.1254431818174	-0.34228399464586	0.201256299155	-1.70073680219195	0.0889924211577746	0.102533372488441	cytochrome P450 family 2 subfamily W member 1 [Source:HGNC Symbol;Acc:HGNC:20243]	protein_coding	66.81	983181	989640	2322	7	p22.3	CYP2W1		6459
ENSG00000073111	1203.88373883855	0.308310678452112	0.0610481003673306	5.0502911081096	4.41137277434223e-07	7.04768593179593e-07	minichromosome maintenance complex component 2 [Source:HGNC Symbol;Acc:HGNC:6944]	protein_coding	50.56	127598410	127622436	3434	3	q21.3	MCM2		24026
ENSG00000073146	31.2248942236338	1.19357865290503	0.158789027922272	7.5167577289364	5.61513302166216e-14	1.18579858852826e-13	Mov10 like RISC complex RNA helicase 1 [Source:HGNC Symbol;Acc:HGNC:7201]	protein_coding	47.64	50089879	50161690	3889	22	q13.33	MOV10L1		71811
ENSG00000073150	109.657661264076	-1.90008228571071	0.239483891527473	-7.93407136317866	2.12076132970932e-15	4.71548288533752e-15	pannexin 2 [Source:HGNC Symbol;Acc:HGNC:8600]	protein_coding	64.17	50170731	50180295	2964	22	q13.33	PANX2		9564
ENSG00000073169	1272.0005503949	0.00620992616624365	0.042491775460332	0.146144191410427	0.883807561197062	0.894334328731898	selenoprotein O [Source:HGNC Symbol;Acc:HGNC:30395]	protein_coding	55.78	50200979	50217616	2311	22	q13.33	SELENOO		16637
ENSG00000073282	102.133923769741	0.06837676817797	0.136694715986126	0.500215152317299	0.616923590259706	0.642707954490514	tumor protein p63 [Source:HGNC Symbol;Acc:HGNC:15979]	protein_coding	37.13	189631389	189897276	546	3	q28	TP63		265887
ENSG00000073331	1072.20353250441	0.774467421259764	0.0526457085116194	14.7109316819021	5.48470459592832e-49	2.90281479054562e-48	alpha kinase 1 [Source:HGNC Symbol;Acc:HGNC:20917]	protein_coding	40.45	112285509	112442621	304	4	q25	ALPK1		157112
ENSG00000073350	2708.85091141876	-1.42084930967091	0.0646094232089801	-21.9913634745686	3.48362318762774e-107	5.10187305646528e-106	LLGL scribble cell polarity complex component 2 [Source:HGNC Symbol;Acc:HGNC:6629]	protein_coding	56.06	75525080	75575209	577	17	q25.1	LLGL2		50129
ENSG00000073417	2707.3183269277	0.558494755514429	0.0570068747777901	9.79697199138548	1.16011234357793e-22	3.21742317539549e-22	phosphodiesterase 8A [Source:HGNC Symbol;Acc:HGNC:8793]	protein_coding	41.8	84980440	85139145	3984	15	q25.3	PDE8A		158705
ENSG00000073464	1026.55809563162	0.344341271981411	0.078272648491015	4.39925412797216	1.08623567170145e-05	1.62439832685461e-05	chloride voltage-gated channel 4 [Source:HGNC Symbol;Acc:HGNC:2022]	protein_coding	45.22	10156975	10237660	6759	X	p22.2	CLCN4		80685
ENSG00000073536	1195.33789283402	0.260045540470956	0.0455178791284568	5.71304167615272	1.10974487010486e-08	1.9092270999991e-08	notchless homolog 1 [Source:HGNC Symbol;Acc:HGNC:19889]	protein_coding	52.09	35128730	35142304	5193	17	q12	NLE1		13574
ENSG00000073578	10397.1178602286	-0.0722728315451976	0.0744569066129118	-0.970666588674321	0.331714334887231	0.359327671042397	succinate dehydrogenase complex flavoprotein subunit A [Source:HGNC Symbol;Acc:HGNC:10680]	protein_coding	46.02	218241	257082	1952	5	p15.33	SDHA		38841
ENSG00000073584	3899.63040754876	-0.0395045264457196	0.0297671035151358	-1.32712026971763	0.184468901195839	0.205574950875962	SWI/SNF related, matrix associated, actin dependent regulator of chromatin, subfamily e, member 1 [Source:HGNC Symbol;Acc:HGNC:11109]	protein_coding	37.88	40624962	40648654	5150	17	q21.2	SMARCE1		23692
ENSG00000073605	404.68495645953	1.02131913579858	0.0791713888178254	12.9001038260002	4.49491164186976e-38	1.86592302923051e-37	gasdermin B [Source:HGNC Symbol;Acc:HGNC:23690]	protein_coding	48.85	39904595	39919854	2209	17	q21.1	GSDMB		15259
ENSG00000073614	3079.35780436709	0.0819913026619972	0.037816921202091	2.16811152404082	0.0301502022504342	0.0362163988391292	lysine demethylase 5A [Source:HGNC Symbol;Acc:HGNC:9886]	protein_coding	39.44	280057	389320	10701	12	p13.33	KDM5A		109263
ENSG00000073670	51.3778000290989	1.5779594064545	0.116442735317019	13.551377010841	7.77576397719769e-42	3.53338902430655e-41	ADAM metallopeptidase domain 11 [Source:HGNC Symbol;Acc:HGNC:189]	protein_coding	59.33	44758988	44781846	4614	17	q21.31	ADAM11		22858
ENSG00000073711	5663.04647138301	-0.922023989543145	0.0993802556097266	-9.27773815720499	1.73114323532814e-20	4.50108336479247e-20	protein phosphatase 2 regulatory subunit B''alpha [Source:HGNC Symbol;Acc:HGNC:9307]	protein_coding	39.06	135965728	136147894	6743	3	q22.2	PPP2R3A		182166
ENSG00000073712	4188.64385594204	-0.566016265231841	0.0518738180442472	-10.9114055331158	1.01672068830126e-27	3.23116463162252e-27	fermitin family member 2 [Source:HGNC Symbol;Acc:HGNC:15767]	protein_coding	39.3	52857268	52952435	3369	14	q22.1	FERMT2		95167
ENSG00000073737	75.6381780489616	2.21133983468287	0.178749989906658	12.3711326408332	3.745028262802e-35	1.43971982043327e-34	dehydrogenase/reductase 9 [Source:HGNC Symbol;Acc:HGNC:16888]	protein_coding	39.63	169064789	169096167	2863	2	q31.1	DHRS9		31378
ENSG00000073754	54.0968397863397	3.27962838600056	0.314592856971919	10.4249931723444	1.90673029671072e-25	5.71385272848104e-25	CD5 molecule like [Source:HGNC Symbol;Acc:HGNC:1690]	protein_coding	39.69	157830911	157898256	2204	1	q23.1	CD5L		67345
ENSG00000073756	935.067496789878	-1.25088429224981	0.160950453660971	-7.77185937533733	7.73422876106057e-15	1.68528709689445e-14	prostaglandin-endoperoxide synthase 2 [Source:HGNC Symbol;Acc:HGNC:9605]	protein_coding	36.06	186671791	186680922	4510	1	q31.1	PTGS2		9131
ENSG00000073792	282.550776276038	-1.81850565954101	0.162980773931776	-11.1577925154671	6.56002349052246e-29	2.15049497334764e-28	insulin like growth factor 2 mRNA binding protein 2 [Source:HGNC Symbol;Acc:HGNC:28867]	protein_coding	42.56	185643130	185825042	4283	3	q27.2	IGF2BP2		181912
ENSG00000073803	3428.67063799189	0.301674625094725	0.0473956607272204	6.36502625906988	1.95256328089423e-10	3.6078620313221e-10	mitogen-activated protein kinase kinase kinase 13 [Source:HGNC Symbol;Acc:HGNC:6852]	protein_coding	40.07	185282941	185489094	1681	3	q27.2	MAP3K13		206153
ENSG00000073849	8265.8284039408	-2.22285618121723	0.126683801331482	-17.5464910103296	6.32702805401603e-69	4.95505232782424e-68	ST6 beta-galactoside alpha-2,6-sialyltransferase 1 [Source:HGNC Symbol;Acc:HGNC:10860]	protein_coding	44.4	186930325	187078553	2476	3	q27.3	ST6GAL1		148228
ENSG00000073861	182.126752378489	2.20703713111741	0.0922865142693219	23.9150557217555	2.13557553506646e-126	4.06260072772843e-125	T-box transcription factor 21 [Source:HGNC Symbol;Acc:HGNC:11599]	protein_coding	53.22	47733236	47746122	2583	17	q21.32	TBX21		12886
ENSG00000073910	2983.26928037768	-1.13484871330596	0.0671381594721056	-16.9031847496127	4.26249793397065e-64	3.06865811777026e-63	FRY microtubule binding protein [Source:HGNC Symbol;Acc:HGNC:20367]	protein_coding	39.24	31846713	32299125	13017	13	q13.1	FRY		452412
ENSG00000073921	36622.7702073164	0.243730607296206	0.0494134682287442	4.932473190668	8.11949266695987e-07	1.28378649037083e-06	phosphatidylinositol binding clathrin assembly protein [Source:HGNC Symbol;Acc:HGNC:15514]	protein_coding	37.29	85957175	86069882	3474	11	q14.2	PICALM		112707
ENSG00000073969	1631.36226220327	-0.162832625951977	0.052543772218778	-3.09899002443117	0.00194181558116555	0.0025411162448043	N-ethylmaleimide sensitive factor, vesicle fusing ATPase [Source:HGNC Symbol;Acc:HGNC:8016]	protein_coding	38.62	46590669	46757464	3983	17	q21.31	NSF		166795
ENSG00000074047	322.439721175545	0.857830163757233	0.0902391906605364	9.50618193135437	1.97788981940135e-21	5.27708288382533e-21	GLI family zinc finger 2 [Source:HGNC Symbol;Acc:HGNC:4318]	protein_coding	52.42	120735623	120992653	546	2	q14.2	GLI2		257030
ENSG00000074054	5676.81399462573	0.0633192818894854	0.040155148585365	1.57686583464823	0.114826399340398	0.130784584972039	cytoplasmic linker associated protein 1 [Source:HGNC Symbol;Acc:HGNC:17088]	protein_coding	41.05	121337776	121649476	7877	2	q14.3	CLASP1		311700
ENSG00000074071	4052.86445022624	0.0784278444462278	0.0287915798141699	2.72398544826044	0.00644993482870964	0.00815577748503634	mitochondrial ribosomal protein S34 [Source:HGNC Symbol;Acc:HGNC:16618]	protein_coding	65.5	1771890	1773150	1040	16	p13.3	MRPS34		1260
ENSG00000074181	17903.3099050748	0.867088435227152	0.0753882158632276	11.5016441933081	1.29426166241151e-30	4.45334690329761e-30	notch receptor 3 [Source:HGNC Symbol;Acc:HGNC:7883]	protein_coding	54.88	15159038	15200995	8680	19	p13.12	NOTCH3		41957
ENSG00000074201	2576.84794492266	0.526466986426383	0.0414154562466849	12.7118480426863	5.08190791235755e-37	2.05441254842616e-36	chloride nucleotide-sensitive channel 1A [Source:HGNC Symbol;Acc:HGNC:2080]	protein_coding	41.76	77514936	77637794	415	11	q14.1	CLNS1A		122858
ENSG00000074211	105.444291301539	1.72509914658066	0.231271238523171	7.45920313133888	8.70473200445425e-14	1.82330819977125e-13	protein phosphatase 2 regulatory subunit Bgamma [Source:HGNC Symbol;Acc:HGNC:9306]	protein_coding	51.48	6320578	6563600	4092	4	p16.1	PPP2R2C		243022
ENSG00000074219	1362.39704894494	-0.529243577321866	0.0630863349023396	-8.38919519007021	4.89481431269741e-17	1.14449786530462e-16	TEA domain transcription factor 2 [Source:HGNC Symbol;Acc:HGNC:11715]	protein_coding	53.57	49340595	49362457	2191	19	q13.33	TEAD2		21862
ENSG00000074266	794.040972346473	0.368889702417212	0.0411642873148052	8.96140141079367	3.20577750052468e-19	8.01666689798336e-19	embryonic ectoderm development [Source:HGNC Symbol;Acc:HGNC:3188]	protein_coding	37.04	86244753	86278813	1745	11	q14.2	EED		34060
ENSG00000074276	727.2747607389	0.586966253004704	0.193299587619033	3.03656236536591	0.00239292601030373	0.00311412385670051	cadherin related family member 2 [Source:HGNC Symbol;Acc:HGNC:18231]	protein_coding	53.78	176542511	176595974	4509	5	q35.2	CDHR2		53463
ENSG00000074317	4.90029864263923	0.500784125294234	0.208007488604685	2.40752930893737	0.01606087298466	0.0197364472489267	synuclein beta [Source:HGNC Symbol;Acc:HGNC:11140]	protein_coding	56.95	176620082	176630556	1398	5	q35.2	SNCB		10474
ENSG00000074319	3857.87879431735	-0.209775983871259	0.031627796695243	-6.63264614644532	3.29721604092428e-11	6.28718269049098e-11	tumor susceptibility 101 [Source:HGNC Symbol;Acc:HGNC:15971]	protein_coding	39.61	18468336	18526951	2101	11	p15.1	TSG101		58615
ENSG00000074356	2571.62328079955	0.144798037489624	0.0408508868891668	3.54455064543588	0.000393282940440058	0.00053624084316619	nuclear cap binding subunit 3 [Source:HGNC Symbol;Acc:HGNC:24612]	protein_coding	44.57	3802158	3846246	518	17	p13.2	NCBP3		44088
ENSG00000074370	2070.16956970398	0.216398443172796	0.0827962753417839	2.61362533857351	0.00895872170814496	0.0112049620131084	ATPase sarcoplasmic/endoplasmic reticulum Ca2+ transporting 3 [Source:HGNC Symbol;Acc:HGNC:813]	protein_coding	56.9	3923870	3964464	4695	17	p13.2	ATP2A3		40594
ENSG00000074410	42803.0846425665	-0.64411330685887	0.108504714178676	-5.93627025087777	2.91579028569593e-09	5.14064851868621e-09	carbonic anhydrase 12 [Source:HGNC Symbol;Acc:HGNC:1371]	protein_coding	48.38	63321378	63381846	6098	15	q22.2	CA12		60468
ENSG00000074416	23144.6179528427	0.595687020223235	0.0687315905765118	8.66685923061999	4.44203603672891e-18	1.07119807947689e-17	monoglyceride lipase [Source:HGNC Symbol;Acc:HGNC:17038]	protein_coding	44.86	127689062	128052190	4941	3	q21.3	MGLL		363128
ENSG00000074527	8201.85927451849	-2.08483585924641	0.126462438320849	-16.4858110196876	4.64026086438904e-61	3.15052355842849e-60	netrin 4 [Source:HGNC Symbol;Acc:HGNC:13658]	protein_coding	40.1	95657807	95791189	3621	12	q22	NTN4		133382
ENSG00000074582	1927.61530320681	0.11660759308217	0.0309990075033778	3.76165569395936	0.000168792299298903	0.000235592004190891	BCS1 homolog, ubiquinol-cytochrome c reductase complex chaperone [Source:HGNC Symbol;Acc:HGNC:1020]	protein_coding	54.42	218658764	218663443	804	2	q35	BCS1L		4679
ENSG00000074590	1353.39866217378	0.0752406173685977	0.0735899560508468	1.02243052457608	0.306577179485912	0.333545282703178	NUAK family kinase 1 [Source:HGNC Symbol;Acc:HGNC:14311]	protein_coding	45.55	106063345	106138954	5744	12	q23.3	NUAK1		75609
ENSG00000074603	2572.49192622335	-0.249852918189763	0.0335187670279539	-7.45412019425987	9.04694947400458e-14	1.89401172899848e-13	dipeptidyl peptidase 8 [Source:HGNC Symbol;Acc:HGNC:16490]	protein_coding	40.97	65442463	65517704	8699	15	q22.31	DPP8		75241
ENSG00000074621	792.652305757266	-0.538955591559485	0.0513857991910991	-10.4884150882846	9.76526542296825e-26	2.94646638189858e-25	solute carrier family 24 member 1 [Source:HGNC Symbol;Acc:HGNC:10975]	protein_coding	44.73	65611366	65660995	5474	15	q22.31	SLC24A1		49629
ENSG00000074657	3114.79167938846	1.12688178899749	0.0600139375793278	18.777001384186	1.16474966633387e-78	1.0732761405792e-77	zinc finger protein 532 [Source:HGNC Symbol;Acc:HGNC:30940]	protein_coding	43.34	58862600	58986480	6696	18	q21.32	ZNF532		123880
ENSG00000074660	1930.93803044101	1.2459393337808	0.0463294046800396	26.8930572793999	2.64779556338476e-159	7.64515633577305e-158	scavenger receptor class F member 1 [Source:HGNC Symbol;Acc:HGNC:16820]	protein_coding	58.07	1633858	1645744	3428	17	p13.3	SCARF1		11886
ENSG00000074695	22776.5795233674	0.519338569185054	0.0655400759212673	7.92398485788955	2.30017646776821e-15	5.10461755230781e-15	lectin, mannose binding 1 [Source:HGNC Symbol;Acc:HGNC:6631]	protein_coding	36.9	59327823	59359265	4824	18	q21.32	LMAN1		31442
ENSG00000074696	5504.93788478834	-1.38288404151384	0.0513303903318628	-26.940844060861	7.30287137508859e-160	2.12753489773003e-158	3-hydroxyacyl-CoA dehydratase 3 [Source:HGNC Symbol;Acc:HGNC:24175]	protein_coding	42.55	65530418	65578349	1797	15	q22.31	HACD3		47931
ENSG00000074706	516.900463635385	-0.590838363901214	0.0900005427493588	-6.56483112048147	5.20918661115883e-11	9.85306808943633e-11	interaction protein for cytohesin exchange factors 1 [Source:HGNC Symbol;Acc:HGNC:21204]	protein_coding	40.14	154154496	154356792	498	6	q25.2	IPCEF1		202296
ENSG00000074755	2767.76302497777	0.0569015447250806	0.0408932763163396	1.39146455972139	0.164084599334944	0.183957495744655	zinc finger ZZ-type and EF-hand domain containing 1 [Source:HGNC Symbol;Acc:HGNC:29027]	protein_coding	44.49	4004445	4143030	11466	17	p13.2	ZZEF1		138585
ENSG00000074800	123853.002595226	-0.693661764677998	0.0779068263629445	-8.9037353600625	5.39981018435537e-19	1.33897799299411e-18	enolase 1 [Source:HGNC Symbol;Acc:HGNC:3350]	protein_coding	50.15	8861000	8879190	1781	1	p36.23	ENO1		18190
ENSG00000074803	21448.1702940013	-11.7010558381951	0.328964535886345	-35.5693534157666	4.17266510087281e-277	4.03034741618233e-275	solute carrier family 12 member 1 [Source:HGNC Symbol;Acc:HGNC:10910]	protein_coding	37.89	48178438	48304078	4710	15	q21.1	SLC12A1		125640
ENSG00000074842	4496.98500296326	1.19628926830737	0.0437674141612972	27.3328751819483	1.72582770018042e-164	5.26409888925332e-163	myeloid derived growth factor [Source:HGNC Symbol;Acc:HGNC:16948]	protein_coding	54.73	4641374	4670362	463	19	p13.3	MYDGF		28988
ENSG00000074855	761.615498048363	0.19600821470055	0.0534770150567956	3.66527964383161	0.000247068465827781	0.000340858697074256	anoctamin 8 [Source:HGNC Symbol;Acc:HGNC:29329]	protein_coding	62.68	17323223	17334855	4618	19	p13.11	ANO8		11632
ENSG00000074935	1033.05010123743	0.439062192182838	0.0534166057778902	8.21958238994983	2.04213028312388e-16	4.68244285774356e-16	tubulin epsilon 1 [Source:HGNC Symbol;Acc:HGNC:20775]	protein_coding	34.63	112070663	112087529	2225	6	q21	TUBE1		16866
ENSG00000074964	3114.47434478269	-0.573401678770771	0.072312055976709	-7.92954468001101	2.19950816858279e-15	4.88655792053574e-15	Rho guanine nucleotide exchange factor 10 like [Source:HGNC Symbol;Acc:HGNC:25540]	protein_coding	54.39	17539698	17697874	4625	1	p36.13	ARHGEF10L		158176
ENSG00000074966	102.644412181929	-0.114118456515785	0.10336426339056	-1.10404169460958	0.269575051484837	0.294989167202404	TXK tyrosine kinase [Source:HGNC Symbol;Acc:HGNC:12434]	protein_coding	39.46	48066393	48134250	2908	4	p12	TXK		67857
ENSG00000075035	42.9474723419042	-3.71260149729806	0.227348027933173	-16.3300360731053	6.03486573378247e-60	4.01507856753129e-59	WSC domain containing 2 [Source:HGNC Symbol;Acc:HGNC:29117]	protein_coding	47.04	108129288	108250537	5082	12	q23.3	WSCD2		121249
ENSG00000075073	66.5975568987248	0.174690407501682	0.113801441011095	1.53504565451549	0.124772614031213	0.141536889750751	tachykinin receptor 2 [Source:HGNC Symbol;Acc:HGNC:11527]	protein_coding	52.05	69403903	69416918	1740	10	q22.1	TACR2		13015
ENSG00000075089	994.261815579283	-0.0768332563595035	0.041741241658585	-1.84070366157163	0.0656649970695538	0.0767021240604413	actin related protein 6 [Source:HGNC Symbol;Acc:HGNC:24025]	protein_coding	41	100199122	100241865	582	12	q23.1	ACTR6		42743
ENSG00000075131	202.27564820086	0.27829048765518	0.0584303789062685	4.76277054615035	1.90952928229248e-06	2.96516092476173e-06	TIMELESS interacting protein [Source:HGNC Symbol;Acc:HGNC:30750]	protein_coding	44.04	66336191	66386746	1728	15	q22.31	TIPIN		50555
ENSG00000075142	5681.47850943411	-0.0865955721902415	0.0409321251017452	-2.11558945388226	0.0343797395701861	0.0410991626643148	sorcin [Source:HGNC Symbol;Acc:HGNC:11292]	protein_coding	39.54	88205115	88226993	1972	7	q21.12	SRI		21878
ENSG00000075151	5086.14258386677	-0.0467188808645128	0.0422306896281111	-1.10627795273829	0.268606231475906	0.293988487667579	eukaryotic translation initiation factor 4 gamma 3 [Source:HGNC Symbol;Acc:HGNC:3298]	protein_coding	39.36	20806292	21176888	5567	1	p36.12	EIF4G3		370596
ENSG00000075188	798.302881928428	0.131668872961671	0.0364359302064035	3.61370966010168	0.000301847059143544	0.000414388513428282	nucleoporin 37 [Source:HGNC Symbol;Acc:HGNC:29929]	protein_coding	36.52	102073103	102120120	2362	12	q23.2	NUP37		47017
ENSG00000075213	262.919932849488	1.39869538778173	0.156763263409496	8.92234160836561	4.56531532112903e-19	1.13552071912877e-18	semaphorin 3A [Source:HGNC Symbol;Acc:HGNC:10723]	protein_coding	34.35	83955777	84492724	8113	7	q21.11	SEMA3A		536947
ENSG00000075218	144.076692576049	1.95578511521833	0.0784869648139275	24.9185978825274	4.6780797080164e-137	1.0370382434697e-135	G2 and S-phase expressed 1 [Source:HGNC Symbol;Acc:HGNC:13698]	protein_coding	50.08	46296870	46330810	2983	22	q13.31	GTSE1		33940
ENSG00000075223	2504.79651925382	-0.359655628684463	0.134878477725874	-2.66651607245615	0.00766419416348255	0.00963934883667891	semaphorin 3C [Source:HGNC Symbol;Acc:HGNC:10725]	protein_coding	35.82	80742538	80922359	4874	7	q21.11	SEMA3C		179821
ENSG00000075234	3774.52731302944	-0.326750121588644	0.0652953669514132	-5.00418539391595	5.60987480489404e-07	8.92377594932023e-07	tetratricopeptide repeat domain 38 [Source:HGNC Symbol;Acc:HGNC:26082]	protein_coding	54.16	46267961	46294008	630	22	q13.31	TTC38		26047
ENSG00000075239	7423.79057533466	-1.07567031541541	0.0614488797547673	-17.505124905584	1.30939488687046e-68	1.02102598891143e-67	acetyl-CoA acetyltransferase 1 [Source:HGNC Symbol;Acc:HGNC:93]	protein_coding	43.08	108116695	108147603	1624	11	q22.3	ACAT1		30908
ENSG00000075240	4798.5793141497	2.42957574337842	0.158123625032921	15.3650394928183	2.80867452865272e-53	1.62078099489501e-52	GRAM domain containing 4 [Source:HGNC Symbol;Acc:HGNC:29113]	protein_coding	57.68	46576012	46679790	375	22	q13.31	GRAMD4		103778
ENSG00000075275	6169.18702801323	0.110105531368595	0.117462096869961	0.937370728963664	0.348567892209362	0.376503440516629	cadherin EGF LAG seven-pass G-type receptor 1 [Source:HGNC Symbol;Acc:HGNC:1850]	protein_coding	53.99	46360834	46537620	11839	22	q13.31	CELSR1		176786
ENSG00000075290	11.0233255592405	-3.42726215192634	0.132868788270494	-25.7943358747965	1.02644186119105e-146	2.546800012469e-145	Wnt family member 8B [Source:HGNC Symbol;Acc:HGNC:12789]	protein_coding	42.74	100463009	100483744	2144	10	q24.31	WNT8B		20735
ENSG00000075292	5787.72513904033	0.281144344937524	0.0525866549474679	5.34630592530323	8.97674349744725e-08	1.48320554661518e-07	zinc finger protein 638 [Source:HGNC Symbol;Acc:HGNC:17894]	protein_coding	38.16	71276561	71435069	871	2	p13.3	ZNF638		158508
ENSG00000075303	1374.62949286951	-0.159109810904284	0.0494011939213813	-3.22076853360056	0.00127847358096598	0.00169201458268779	solute carrier family 25 member 40 [Source:HGNC Symbol;Acc:HGNC:29680]	protein_coding	35.47	87833568	87876360	4056	7	q21.12	SLC25A40		42792
ENSG00000075336	1223.51157420447	-0.243707820746901	0.0502128894023773	-4.85349127778659	1.2130667963237e-06	1.90298094585698e-06	translocase of inner mitochondrial membrane 21 [Source:HGNC Symbol;Acc:HGNC:25010]	protein_coding	42.28	74148523	74160531	2524	18	q22.3	TIMM21		12008
ENSG00000075340	86.185156518076	2.94431831775514	0.185356542825535	15.8846203801203	8.09867595533334e-57	5.0448067073779e-56	adducin 2 [Source:HGNC Symbol;Acc:HGNC:244]	protein_coding	44.81	70607618	70768225	3745	2	p13.3	ADD2		160607
ENSG00000075391	4060.64528300956	0.233228520074091	0.0530729762427174	4.39448730004273	1.11034494403261e-05	1.65999331184975e-05	RAS protein activator like 2 [Source:HGNC Symbol;Acc:HGNC:9874]	protein_coding	37	178094104	178484147	9843	1	q25.2	RASAL2		390043
ENSG00000075399	1167.88889585185	-0.0656858659956384	0.0441713278703886	-1.48707021415294	0.136996267400226	0.154753806550885	VPS9 domain containing 1 [Source:HGNC Symbol;Acc:HGNC:13526]	protein_coding	59.41	89707134	89720898	2791	16	q24.3	VPS9D1		13764
ENSG00000075407	1413.6496332421	0.0936355906558092	0.0627361399287914	1.49253031445814	0.135560176299892	0.15317422051517	zinc finger protein 37A [Source:HGNC Symbol;Acc:HGNC:13102]	protein_coding	39.11	38094334	38150293	4448	10	p11.1	ZNF37A		55959
ENSG00000075413	2184.38868681231	0.161391264521137	0.0364525565192856	4.42743335260317	9.53610237276353e-06	1.42935833366741e-05	microtubule affinity regulating kinase 3 [Source:HGNC Symbol;Acc:HGNC:6897]	protein_coding	42.16	103385377	103503831	3637	14	q32.32	MARK3		118454
ENSG00000075415	20859.571390227	-0.361343189237509	0.0406427924159564	-8.8907077431925	6.07208948444561e-19	1.50269629501447e-18	solute carrier family 25 member 3 [Source:HGNC Symbol;Acc:HGNC:10989]	protein_coding	42.39	98593591	98606379	6087	12	q23.1	SLC25A3		12788
ENSG00000075420	13683.3705928574	0.989682198795701	0.0575962831964153	17.1830914057541	3.5545382281678e-66	2.65926656655044e-65	fibronectin type III domain containing 3B [Source:HGNC Symbol;Acc:HGNC:24670]	protein_coding	39.76	172039578	172401669	946	3	q26.31	FNDC3B		362091
ENSG00000075426	13083.119296926	-0.325924588588385	0.0706739954660241	-4.61166213172525	3.9946190709334e-06	6.09962206305037e-06	FOS like 2, AP-1 transcription factor subunit [Source:HGNC Symbol;Acc:HGNC:3798]	protein_coding	51.81	28392448	28417317	393	2	p23.2	FOSL2		24869
ENSG00000075461	18.7168620649563	-1.43385430063279	0.270699782666501	-5.29684319103899	1.17821790031137e-07	1.93589933863433e-07	calcium voltage-gated channel auxiliary subunit gamma 4 [Source:HGNC Symbol;Acc:HGNC:1408]	protein_coding	52.47	66964707	67033398	3583	17	q24.2	CACNG4		68691
ENSG00000075539	6729.98816712973	0.69620220677766	0.0480079368570783	14.5018147488879	1.1798872783887e-47	6.0703965968337e-47	FRY like transcription coactivator [Source:HGNC Symbol;Acc:HGNC:29127]	protein_coding	36.94	48497357	48780322	11692	4	p11	FRYL		282965
ENSG00000075568	5083.45432454709	0.0812251299603329	0.0403982407760891	2.01061057115161	0.0443666065925898	0.0525616503743853	transmembrane protein 131 [Source:HGNC Symbol;Acc:HGNC:30366]	protein_coding	39.3	97756333	97995948	7476	2	q11.2	TMEM131		239615
ENSG00000075618	5802.92998089764	0.944641921917927	0.0714771754913774	13.215993992822	7.09429111376482e-40	3.06902324454977e-39	fascin actin-bundling protein 1 [Source:HGNC Symbol;Acc:HGNC:11148]	protein_coding	59.62	5592816	5606655	2784	7	p22.1	FSCN1		13839
ENSG00000075624	150961.957631104	0.928731476416919	0.0522915771128306	17.7606323560098	1.42618712639591e-70	1.14624757305728e-69	actin beta [Source:HGNC Symbol;Acc:HGNC:132]	protein_coding	56.77	5526409	5563902	2554	7	p22.1	ACTB		37493
ENSG00000075643	210.012533328093	-1.228004800619	0.138292023933885	-8.87979484056207	6.69837898583092e-19	1.65592010668919e-18	molybdenum cofactor sulfurase [Source:HGNC Symbol;Acc:HGNC:18234]	protein_coding	42.78	36187497	36272157	6182	18	q12.2	MOCOS		84660
ENSG00000075651	2486.19269976382	0.805710988361545	0.0765311404089716	10.5278842580411	6.42626106098886e-26	1.94986795506107e-25	phospholipase D1 [Source:HGNC Symbol;Acc:HGNC:9067]	protein_coding	38.86	171600404	171810950	694	3	q26.31	PLD1		210546
ENSG00000075673	128.648725516856	-8.20614809404374	0.159606614800086	-51.4148370625007	0	0	ATPase H+/K+ transporting non-gastric alpha2 subunit [Source:HGNC Symbol;Acc:HGNC:13816]	protein_coding	49.27	24680408	24712472	4406	13	q12.12	ATP12A		32064
ENSG00000075702	132.595653217335	1.25983966456855	0.0709924596764398	17.7461052949917	1.84729419122556e-70	1.48322824547339e-69	WD repeat domain 62 [Source:HGNC Symbol;Acc:HGNC:24502]	protein_coding	51.49	36054649	36105108	2987	19	q13.12	WDR62		50459
ENSG00000075711	6187.73030053226	-0.158726525273351	0.0663170108844385	-2.39345113955666	0.0166907042319291	0.0204763028329564	discs large MAGUK scaffold protein 1 [Source:HGNC Symbol;Acc:HGNC:2900]	protein_coding	36.59	197042560	197299330	5034	3	q29	DLG1		256770
ENSG00000075785	15375.0449338987	-0.100551382983089	0.0557157474615192	-1.80472106297301	0.0711183421021178	0.0827741598975086	RAB7A, member RAS oncogene family [Source:HGNC Symbol;Acc:HGNC:9788]	protein_coding	45.18	128693669	128825942	2131	3	q21.3	RAB7A		132273
ENSG00000075790	4298.03669980362	0.68904299884312	0.0551085146866633	12.5033854162263	7.15385796686205e-36	2.81079063506708e-35	B cell receptor associated protein 29 [Source:HGNC Symbol;Acc:HGNC:24131]	protein_coding	37.26	107580246	107629170	2911	7	q22.3	BCAP29		48924
ENSG00000075826	254.737006896561	1.4313982577733	0.075139015804428	19.0500000891541	6.57020834718477e-81	6.28254395107645e-80	SEC31 homolog B, COPII coat complex component [Source:HGNC Symbol;Acc:HGNC:23197]	protein_coding	46.28	100486646	100519864	2217	10	q24.31	SEC31B		33218
ENSG00000075856	2643.87344540393	0.161309856111285	0.0298579637399687	5.4025739168325	6.56913731136782e-08	1.09285822382167e-07	spliceosome associated factor 3, U4/U6 recycling protein [Source:HGNC Symbol;Acc:HGNC:16860]	protein_coding	42.57	108522214	108561400	4154	12	q23.3	SART3		39186
ENSG00000075884	1184.86723471571	2.06094421748832	0.0506823839485058	40.6639162747805	0	0	Rho GTPase activating protein 15 [Source:HGNC Symbol;Acc:HGNC:21030]	protein_coding	36.48	143091362	143768352	2968	2	q22.2	ARHGAP15		676990
ENSG00000075886	265.631725632414	3.6069752377694	0.227532673180434	15.8525594911332	1.34969852955379e-56	8.36895607148239e-56	tubulin alpha 3d [Source:HGNC Symbol;Acc:HGNC:24071]	protein_coding	52.01	131476119	131482934	1520	2	q21.1	TUBA3D		6815
ENSG00000075891	3274.57343807388	0.333494614860819	0.142465368579405	2.34088198546961	0.0192382471688694	0.0234968415481893	paired box 2 [Source:HGNC Symbol;Acc:HGNC:8616]	protein_coding	51.28	100735396	100829944	3805	10	q24.31	PAX2		94548
ENSG00000075914	929.126262550948	-0.907354406090286	0.0430785041369893	-21.0628113549372	1.74505518003423e-98	2.20023390881238e-97	exosome component 7 [Source:HGNC Symbol;Acc:HGNC:28112]	protein_coding	46.87	44975241	45036066	1593	3	p21.31	EXOSC7		60825
ENSG00000075945	3077.92888465903	0.259631282714051	0.0627921550134895	4.13477261065933	3.55306262224848e-05	5.15333814544388e-05	kinesin associated protein 3 [Source:HGNC Symbol;Acc:HGNC:17060]	protein_coding	34.27	169921326	170085208	2954	1	q24.2	KIFAP3		163882
ENSG00000075975	1233.46387622308	-0.652719062522772	0.0364051297466921	-17.9293156504154	6.96314613995905e-72	5.72686124749698e-71	makorin ring finger protein 2 [Source:HGNC Symbol;Acc:HGNC:7113]	protein_coding	45.49	12557057	12586208	2510	3	p25.2	MKRN2		29151
ENSG00000076003	1579.93406595082	0.31738759488682	0.0502383226167903	6.31763917174943	2.65589231106881e-10	4.88353139169558e-10	minichromosome maintenance complex component 6 [Source:HGNC Symbol;Acc:HGNC:6949]	protein_coding	40.29	135839626	135876443	3753	2	q21.3	MCM6		36817
ENSG00000076043	3165.45948939454	-0.176725936111724	0.0452479566144656	-3.90572192281552	9.39444958834196e-05	0.000133068901422857	RNA exonuclease 2 [Source:HGNC Symbol;Acc:HGNC:17851]	protein_coding	39.48	114439435	114450279	848	11	q23.2	REXO2		10844
ENSG00000076053	1630.14296678128	0.141651764146889	0.0483036120627048	2.93252943409295	0.00336213051065003	0.00433441580967014	RNA binding motif protein 7 [Source:HGNC Symbol;Acc:HGNC:9904]	protein_coding	38.27	114400030	114414203	4243	11	q23.2	RBM7		14173
ENSG00000076067	4856.92580200901	0.288016134336625	0.0504064910630561	5.71386994536736	1.10435411965051e-08	1.90035570515046e-08	RNA binding motif single stranded interacting protein 2 [Source:HGNC Symbol;Acc:HGNC:9909]	protein_coding	44.05	56521820	56596193	8488	12	q13.3	RBMS2		74373
ENSG00000076108	6740.74019491395	0.139798391664241	0.0354343921412719	3.94527415926551	7.97087270683267e-05	0.000113339775161036	bromodomain adjacent to zinc finger domain 2A [Source:HGNC Symbol;Acc:HGNC:962]	protein_coding	48.64	56595596	56636816	8831	12	q13.3	BAZ2A		41220
ENSG00000076201	2470.07160490416	-0.538910523001762	0.0383882827611711	-14.0384118340104	9.07229986334873e-45	4.3853503092809e-44	protein tyrosine phosphatase non-receptor type 23 [Source:HGNC Symbol;Acc:HGNC:14406]	protein_coding	51.52	47381011	47413435	5119	3	p21.31	PTPN23		32424
ENSG00000076242	1276.38179350266	-0.31641465676572	0.0392132446051051	-8.06907614894295	7.08320801067726e-16	1.59748737163669e-15	mutL homolog 1 [Source:HGNC Symbol;Acc:HGNC:7127]	protein_coding	41.9	36993350	37050846	1712	3	p22.2	MLH1		57496
ENSG00000076248	2556.60666294202	-0.512465199178139	0.0400936552383793	-12.7817031430845	2.07475840588364e-37	8.48679219870781e-37	uracil DNA glycosylase [Source:HGNC Symbol;Acc:HGNC:12572]	protein_coding	47.26	109097597	109110992	2048	12	q24.11	UNG		13395
ENSG00000076258	766.837289160594	-1.36511590816919	0.0889432126256763	-15.3481740525202	3.64296437641492e-53	2.09848714718086e-52	flavin containing dimethylaniline monoxygenase 4 [Source:HGNC Symbol;Acc:HGNC:3772]	protein_coding	40.13	171314183	171342084	537	1	q24.3	FMO4		27901
ENSG00000076321	937.134947030643	0.372983368597527	0.045807319057508	8.14244047177857	3.87388977907556e-16	8.80955437096147e-16	kelch like family member 20 [Source:HGNC Symbol;Acc:HGNC:25056]	protein_coding	38.33	173714941	173786692	450	1	q25.1	KLHL20		71751
ENSG00000076344	116.763727802946	-0.182916553255254	0.167007309760726	-1.09526076144405	0.27340241271919	0.298955589703119	regulator of G protein signaling 11 [Source:HGNC Symbol;Acc:HGNC:9993]	protein_coding	64.56	268301	275980	2399	16	p13.3	RGS11		7679
ENSG00000076351	885.799834600415	-0.202446880695534	0.0584974230738512	-3.46078288679401	0.000538607008988625	0.000728938776885606	solute carrier family 46 member 1 [Source:HGNC Symbol;Acc:HGNC:30521]	protein_coding	52.44	28394642	28407197	6492	17	q11.2	SLC46A1		12555
ENSG00000076356	4186.45548073466	1.11967084791039	0.0657066223218565	17.0404566289499	4.11506106052131e-65	3.0160386553333e-64	plexin A2 [Source:HGNC Symbol;Acc:HGNC:9100]	protein_coding	47.99	208022242	208244384	11508	1	q32.2	PLXNA2		222142
ENSG00000076382	958.175755839036	-0.185722456993759	0.113665227795813	-1.63394259260527	0.102270905248762	0.117133680086933	sperm associated antigen 5 [Source:HGNC Symbol;Acc:HGNC:13452]	protein_coding	46.2	28577565	28599025	547	17	q11.2	SPAG5		21460
ENSG00000076513	5167.99886008736	0.700085494269621	0.0855043527788663	8.18771760170153	2.66226597771072e-16	6.08459014370589e-16	ankyrin repeat domain 13A [Source:HGNC Symbol;Acc:HGNC:21268]	protein_coding	44	109999186	110039763	1455	12	q24.11	ANKRD13A		40577
ENSG00000076554	3855.66904244295	-0.228153459272531	0.0811067093376483	-2.81300352505641	0.0049081113108393	0.00625737918298156	tumor protein D52 [Source:HGNC Symbol;Acc:HGNC:12005]	protein_coding	41.15	80034745	80231232	4041	8	q21.13	TPD52		196487
ENSG00000076555	2051.76825393729	-0.697708788396067	0.0606875696614024	-11.4967330589911	1.37003365427825e-30	4.71007120931635e-30	acetyl-CoA carboxylase beta [Source:HGNC Symbol;Acc:HGNC:85]	protein_coding	46.78	109116595	109268226	9360	12	q24.11	ACACB		151631
ENSG00000076604	2743.14810664521	-0.50943739209086	0.0497234304937239	-10.2454192527035	1.24085739125165e-24	3.6430962344564e-24	TNF receptor associated factor 4 [Source:HGNC Symbol;Acc:HGNC:12034]	protein_coding	59.58	28744005	28750956	543	17	q11.2	TRAF4		6951
ENSG00000076641	2246.2313926952	1.92933955980321	0.0958143661288047	20.1362242193364	3.55420871208686e-90	3.94487994329914e-89	phosphoprotein membrane anchor with glycosphingolipid microdomains 1 [Source:HGNC Symbol;Acc:HGNC:30043]	protein_coding	40.56	80967810	81112068	10744	8	q21.13	PAG1		144258
ENSG00000076650	658.830316307791	0.328187031571688	0.0410699604586161	7.99092640720666	1.3392849173864e-15	2.99635686673503e-15	G-patch domain containing 1 [Source:HGNC Symbol;Acc:HGNC:24658]	protein_coding	45.71	33080899	33130542	3191	19	q13.11	GPATCH1		49643
ENSG00000076662	272.845408983072	2.08227473314288	0.0738826309250731	28.1835487863796	9.30354379102323e-175	3.17160935077592e-173	intercellular adhesion molecule 3 [Source:HGNC Symbol;Acc:HGNC:5346]	protein_coding	55.88	10333776	10339661	1735	19	p13.2	ICAM3		5885
ENSG00000076685	1360.52045130307	-0.599459560110348	0.044452233379857	-13.4854767585645	1.90430530219336e-41	8.55750820789024e-41	5'-nucleotidase, cytosolic II [Source:HGNC Symbol;Acc:HGNC:8022]	protein_coding	42.4	103087185	103277605	4688	10	q24.33	NT5C2		190420
ENSG00000076706	23065.6288505701	1.52104994123676	0.0613655417834084	24.7867108646307	1.24701128577972e-135	2.70886909429017e-134	melanoma cell adhesion molecule [Source:HGNC Symbol;Acc:HGNC:6934]	protein_coding	59.59	119308529	119321521	3327	11	q23.3	MCAM		12992
ENSG00000076716	2747.03352118619	-1.30684264033438	0.143628334704417	-9.0987801468549	9.13520577120161e-20	2.32128067725162e-19	glypican 4 [Source:HGNC Symbol;Acc:HGNC:4452]	protein_coding	41.25	133300103	133415489	4959	X	q26.2	GPC4		115386
ENSG00000076770	1491.65357002406	-1.12203406069658	0.13824572251243	-8.11622985727963	4.80889471664606e-16	1.09123108050644e-15	muscleblind like splicing regulator 3 [Source:HGNC Symbol;Acc:HGNC:20564]	protein_coding	36.96	132369317	132489968	8760	X	q26.2	MBNL3		120651
ENSG00000076826	1133.9951653286	-0.590403799890978	0.0710023123414172	-8.31527566386852	9.15392449056639e-17	2.12095096496926e-16	calmodulin regulated spectrin associated protein family member 3 [Source:HGNC Symbol;Acc:HGNC:29307]	protein_coding	58.7	7595863	7618304	4137	19	p13.2	CAMSAP3		22441
ENSG00000076864	3508.25547704869	-3.04644477550275	0.127283030910322	-23.934414145505	1.34283720017415e-126	2.56960132632381e-125	RAP1 GTPase activating protein [Source:HGNC Symbol;Acc:HGNC:9858]	protein_coding	56.63	21596215	21669363	3334	1	p36.12	RAP1GAP		73148
ENSG00000076924	3977.72838839687	-0.122175157205028	0.0292107695005659	-4.18253812870836	2.88272652355392e-05	4.20249782568588e-05	XPA binding protein 2 [Source:HGNC Symbol;Acc:HGNC:14089]	protein_coding	60.81	7619525	7629545	2647	19	p13.2	XAB2		10020
ENSG00000076928	5231.82810067871	1.19110222643302	0.0373470670240531	31.8927916258028	3.36102098006115e-223	1.87420231764441e-221	Rho guanine nucleotide exchange factor 1 [Source:HGNC Symbol;Acc:HGNC:681]	protein_coding	58.24	41883173	41930150	3229	19	q13.2	ARHGEF1		46977
ENSG00000076944	3035.8902377578	0.281150622714858	0.046023336884775	6.10887088475903	1.00338458005725e-09	1.80289243501152e-09	syntaxin binding protein 2 [Source:HGNC Symbol;Acc:HGNC:11445]	protein_coding	61.17	7636881	7647873	549	19	p13.2	STXBP2		10992
ENSG00000076984	2632.80470795537	0.126348969136589	0.0319020673996403	3.9605260547476	7.47848322900752e-05	0.000106506360678519	mitogen-activated protein kinase kinase 7 [Source:HGNC Symbol;Acc:HGNC:6847]	protein_coding	63.14	7903843	7914478	3430	19	p13.2	MAP2K7		10635
ENSG00000077009	15.4233645440006	-1.76597679106461	0.259623335246635	-6.80207266186985	1.03124558077271e-11	2.00792201094298e-11	nicotinamide riboside kinase 2 [Source:HGNC Symbol;Acc:HGNC:17871]	protein_coding	57.79	3933103	3942416	1126	19	p13.3	NMRK2		9313
ENSG00000077044	2062.86466035974	2.26395838284651	0.0773487050337373	29.2695059582321	2.5357932606714e-188	1.01350535076145e-186	diacylglycerol kinase delta [Source:HGNC Symbol;Acc:HGNC:2851]	protein_coding	47.77	233354494	233472104	6308	2	q37.1	DGKD		117610
ENSG00000077063	1057.12087041542	0.590873067151241	0.164521114802051	3.59147254662217	0.000328814818514692	0.000450458257495813	cortactin binding protein 2 [Source:HGNC Symbol;Acc:HGNC:15679]	protein_coding	38.77	117710651	117874139	5904	7	q31.31	CTTNBP2		163488
ENSG00000077092	1240.29569506783	-0.419146444177388	0.0729099934465126	-5.74882021467849	8.98683140841502e-09	1.55302783029127e-08	retinoic acid receptor beta [Source:HGNC Symbol;Acc:HGNC:9865]	protein_coding	40.14	25174332	25597932	1273	3	p24.2	RARB		423600
ENSG00000077097	8135.11847991314	-1.06361427677179	0.0446463685267105	-23.8230859948992	1.92557130186141e-125	3.60811149137473e-124	DNA topoisomerase II beta [Source:HGNC Symbol;Acc:HGNC:11990]	protein_coding	35.14	25597984	25664907	5814	3	p24.2	TOP2B		66923
ENSG00000077147	24160.594674232	-0.0867543174443158	0.0431173654587234	-2.01205051656893	0.0442146121255177	0.0524007092434104	transmembrane 9 superfamily member 3 [Source:HGNC Symbol;Acc:HGNC:21529]	protein_coding	37.03	96518110	96587452	6100	10	q24.1	TM9SF3		69342
ENSG00000077150	4791.44742633944	0.741664806029623	0.0481986189027373	15.3876775499786	1.98012846787729e-53	1.14632695855315e-52	nuclear factor kappa B subunit 2 [Source:HGNC Symbol;Acc:HGNC:7795]	protein_coding	61.37	102394110	102402524	585	10	q24.32	NFKB2		8414
ENSG00000077152	207.999602143656	0.490482939364791	0.0570625405355963	8.59553280945881	8.28793394814237e-18	1.98418861281361e-17	ubiquitin conjugating enzyme E2 T [Source:HGNC Symbol;Acc:HGNC:25009]	protein_coding	40.71	202331657	202341980	878	1	q32.1	UBE2T		10323
ENSG00000077157	4652.19052030547	-0.264648733906912	0.0872615322926391	-3.03282244711666	0.00242278104413304	0.003152218409489	protein phosphatase 1 regulatory subunit 12B [Source:HGNC Symbol;Acc:HGNC:7619]	protein_coding	39.63	202348699	202592706	15431	1	q32.1	PPP1R12B		244007
ENSG00000077232	9793.12562067264	0.00731583893370077	0.0534443006852995	0.136887167385335	0.891119982291624	0.900610609905716	DnaJ heat shock protein family (Hsp40) member C10 [Source:HGNC Symbol;Acc:HGNC:24637]	protein_coding	36.29	182716255	182794464	19989	2	q32.1	DNAJC10		78209
ENSG00000077235	4818.91627333518	-0.31649531227614	0.0404743250303756	-7.81965633864464	5.29677410426846e-15	1.16055567634302e-14	general transcription factor IIIC subunit 1 [Source:HGNC Symbol;Acc:HGNC:4664]	protein_coding	49.42	27459555	27549913	584	16	p12.1	GTF3C1		90358
ENSG00000077238	3993.21748431672	1.37502824007046	0.0523337350283601	26.2742232964133	3.77993248407787e-152	9.97349014945229e-151	interleukin 4 receptor [Source:HGNC Symbol;Acc:HGNC:6015]	protein_coding	49.92	27313668	27364778	529	16	p12.1	IL4R		51110
ENSG00000077254	3915.47607396507	-0.220268219750429	0.0355967781896199	-6.18786954754967	6.09827607681119e-10	1.10566174188173e-09	ubiquitin specific peptidase 33 [Source:HGNC Symbol;Acc:HGNC:20059]	protein_coding	38.35	77695987	77759852	4327	1	p31.1	USP33		63865
ENSG00000077264	139.34063742046	0.680946017194114	0.159107939960857	4.27977395321463	1.87083228058102e-05	2.75856387251143e-05	p21 (RAC1) activated kinase 3 [Source:HGNC Symbol;Acc:HGNC:8592]	protein_coding	39.22	110944285	111227361	2477	X	q23	PAK3		283076
ENSG00000077274	810.930178439164	-2.33624943322648	0.33918164099083	-6.88790061396524	5.66217445071484e-12	1.11060201633929e-11	calpain 6 [Source:HGNC Symbol;Acc:HGNC:1483]	protein_coding	41.36	111245099	111270483	3532	X	q23	CAPN6		25384
ENSG00000077279	11.4575803674893	0.379913748304747	0.175580728772057	2.16375539025106	0.0304831274680349	0.0366000524915872	doublecortin [Source:HGNC Symbol;Acc:HGNC:2714]	protein_coding	39.48	111293779	111412429	8918	X	q23	DCX		118650
ENSG00000077312	2611.56591543482	0.407340619228642	0.0284568880197052	14.3143065730369	1.78132026538803e-46	8.91594199458714e-46	small nuclear ribonucleoprotein polypeptide A [Source:HGNC Symbol;Acc:HGNC:11151]	protein_coding	50.77	40750637	40765389	695	19	q13.2	SNRPA		14752
ENSG00000077327	10.7648655132887	-0.884986125192497	0.246578873986981	-3.58905899310426	0.000331873741270505	0.000454495332905434	sperm associated antigen 6 [Source:HGNC Symbol;Acc:HGNC:11215]	protein_coding	38.39	22345445	22454224	2568	10	p12.2	SPAG6		108779
ENSG00000077348	1189.65182217379	0.92397489267771	0.0509146363710606	18.147530033287	1.34305797714586e-73	1.14043965437708e-72	exosome component 5 [Source:HGNC Symbol;Acc:HGNC:24662]	protein_coding	52.36	41386374	41397359	998	19	q13.2	EXOSC5		10985
ENSG00000077380	8247.02451175978	-0.220988465056382	0.0478069592113406	-4.62251665242828	3.79112367789985e-06	5.79762170589773e-06	dynein cytoplasmic 1 intermediate chain 2 [Source:HGNC Symbol;Acc:HGNC:2964]	protein_coding	36.36	171687409	171750158	980	2	q31.1	DYNC1I2		62749
ENSG00000077420	2279.14296088754	3.51109950502746	0.12199147665866	28.7815149156013	3.65449623888554e-182	1.39205423634732e-180	amyloid beta precursor protein binding family B member 1 interacting protein [Source:HGNC Symbol;Acc:HGNC:17379]	protein_coding	41.53	26438341	26567803	2633	10	p12.1	APBB1IP		129462
ENSG00000077454	752.942676822131	-0.116966721286789	0.0391352445698913	-2.9887821724967	0.00280091738096943	0.0036302305384178	leucine rich repeats and calponin homology domain containing 4 [Source:HGNC Symbol;Acc:HGNC:6691]	protein_coding	60.34	100574011	100586129	774	7	q22.1	LRCH4		12118
ENSG00000077458	1103.61754014544	0.623799484633928	0.041047232429151	15.197114341646	3.69544789150874e-52	2.08504982390516e-51	family with sequence similarity 76 member B [Source:HGNC Symbol;Acc:HGNC:28492]	protein_coding	34.6	95768953	95790409	3823	11	q21	FAM76B		21456
ENSG00000077463	1264.28224713781	0.286998413680561	0.0281276623897667	10.2034221580025	1.91406837058349e-24	5.57923252190736e-24	sirtuin 6 [Source:HGNC Symbol;Acc:HGNC:14934]	protein_coding	57.86	4174109	4182566	1372	19	p13.3	SIRT6		8457
ENSG00000077498	6.82177536084533	1.07645710322219	0.215872318739587	4.98654533155198	6.14684891304441e-07	9.76359801409276e-07	tyrosinase [Source:HGNC Symbol;Acc:HGNC:12442]	protein_coding	35.29	89177875	89295759	2062	11	q14.3	TYR		117884
ENSG00000077514	774.250081252115	-0.378046369583231	0.0555549333296042	-6.80491086795666	1.01111818288241e-11	1.96920484321086e-11	DNA polymerase delta 3, accessory subunit [Source:HGNC Symbol;Acc:HGNC:20932]	protein_coding	41.72	74493851	74669117	513	11	q13.4	POLD3		175266
ENSG00000077522	56.9113216528991	0.199350486171422	0.240747794774759	0.828046987337651	0.407643890207108	0.436421284316866	actinin alpha 2 [Source:HGNC Symbol;Acc:HGNC:164]	protein_coding	42.49	236664141	236764631	583	1	q43	ACTN2		100490
ENSG00000077549	11903.42253908	0.351336189044458	0.0371941086065924	9.44601718408129	3.51968910175693e-21	9.32473388640157e-21	capping actin protein of muscle Z-line subunit beta [Source:HGNC Symbol;Acc:HGNC:1491]	protein_coding	49.21	19338775	19485539	1675	1	p36.13	CAPZB		146764
ENSG00000077585	2330.29590738224	0.47040198964811	0.0961513132917869	4.89230956441123	9.96595286524041e-07	1.56946348160186e-06	G protein-coupled receptor 137B [Source:HGNC Symbol;Acc:HGNC:11862]	protein_coding	43.63	236142505	236221865	1107	1	q42.3	GPR137B		79360
ENSG00000077616	97.2981689120083	-0.974290917252623	0.084375798928653	-11.5470422754334	7.64047886721074e-31	2.63960082133763e-30	N-acetylated alpha-linked acidic dipeptidase 2 [Source:HGNC Symbol;Acc:HGNC:14526]	protein_coding	34.98	90131515	90192894	730	11	q14.3	NAALAD2		61379
ENSG00000077684	4566.36813219552	-0.36607518024449	0.0622757856608173	-5.8782908374421	4.14524150049117e-09	7.26480546802789e-09	jade family PHD finger 1 [Source:HGNC Symbol;Acc:HGNC:30027]	protein_coding	44.2	128809700	128875224	3560	4	q28.2	JADE1		65524
ENSG00000077713	1478.37868694357	0.883874786667438	0.0599412711594073	14.7456797223547	3.28000671605594e-49	1.74507111414556e-48	solute carrier family 25 member 43 [Source:HGNC Symbol;Acc:HGNC:30557]	protein_coding	45.23	119399336	119454478	2507	X	q24	SLC25A43		55142
ENSG00000077721	3742.46119953156	-0.0221218711446781	0.0315445653666343	-0.701289457868932	0.483122391406439	0.51189206956267	ubiquitin conjugating enzyme E2 A [Source:HGNC Symbol;Acc:HGNC:12472]	protein_coding	40.03	119574536	119591083	718	X	q24	UBE2A		16547
ENSG00000077782	5262.78360294205	0.0410564206482469	0.0874706353879116	0.469373755731525	0.638802504013006	0.663839143939741	fibroblast growth factor receptor 1 [Source:HGNC Symbol;Acc:HGNC:3688]	protein_coding	49.49	38400215	38468834	6216	8	p11.23	FGFR1		68619
ENSG00000077935	12.7156037180227	1.2320688219358	0.18729282993444	6.57830212916891	4.75850571668702e-11	9.01637929293324e-11	structural maintenance of chromosomes 1B [Source:HGNC Symbol;Acc:HGNC:11112]	protein_coding	39.89	45344063	45413619	4233	22	q13.31	SMC1B		69556
ENSG00000077942	1733.69924178653	-2.50286107930593	0.130739270370243	-19.1439119418216	1.08787253480939e-81	1.05390493267772e-80	fibulin 1 [Source:HGNC Symbol;Acc:HGNC:3600]	protein_coding	53.13	45502238	45601135	568	22	q13.31	FBLN1		98897
ENSG00000077943	2219.95653349624	-0.408807038892696	0.104661932812553	-3.90597639377498	9.38456737242819e-05	0.000132940527937488	integrin subunit alpha 8 [Source:HGNC Symbol;Acc:HGNC:6144]	protein_coding	39.98	15513954	15719922	6547	10	p13	ITGA8		205968
ENSG00000077984	748.30622567384	2.62685518400815	0.079662494897403	32.9748043592065	1.86626326541352e-238	1.22606696388118e-236	cystatin F [Source:HGNC Symbol;Acc:HGNC:2479]	protein_coding	56.39	24949269	24959928	891	20	p11.21	CST7		10659
ENSG00000078018	2438.39722964951	0.976219244029954	0.119251898587295	8.18619456456987	2.6961572666333e-16	6.16031314638955e-16	microtubule associated protein 2 [Source:HGNC Symbol;Acc:HGNC:6839]	protein_coding	35.9	209424047	209734118	2241	2	q34	MAP2		310071
ENSG00000078043	1487.06622256526	0.371197793882783	0.0665973590133443	5.57376147316	2.49297016635369e-08	4.22666668994058e-08	protein inhibitor of activated STAT 2 [Source:HGNC Symbol;Acc:HGNC:17311]	protein_coding	38.59	46803218	46920160	11243	18	q21.1	PIAS2		116942
ENSG00000078053	86.7765287602892	-2.59081994711808	0.145083927112402	-17.8573877801838	2.53215844421621e-71	2.05858392155794e-70	amphiphysin [Source:HGNC Symbol;Acc:HGNC:471]	protein_coding	39.13	38383704	38631420	3145	7	p14.1	AMPH		247716
ENSG00000078061	4047.29083820732	-0.458768039786881	0.0358030738142711	-12.8136495253661	1.37511667521862e-37	5.64483134044336e-37	A-Raf proto-oncogene, serine/threonine kinase [Source:HGNC Symbol;Acc:HGNC:646]	protein_coding	51.19	47561205	47571908	2378	X	p11.3	ARAF		10703
ENSG00000078070	1779.69365046604	-1.13896332611	0.0786779268874682	-14.4762752549268	1.71122254677248e-47	8.75686164190385e-47	methylcrotonoyl-CoA carboxylase 1 [Source:HGNC Symbol;Acc:HGNC:6936]	protein_coding	41.62	183015218	183116075	2454	3	q27.1	MCCC1		100857
ENSG00000078081	213.008694336971	1.08387012569407	0.136892494060009	7.91767388808723	2.41995061670915e-15	5.36016088688771e-15	lysosomal associated membrane protein 3 [Source:HGNC Symbol;Acc:HGNC:14582]	protein_coding	44.17	183122215	183163839	3196	3	q27.1	LAMP3		41624
ENSG00000078098	260.599750234667	1.37910276976574	0.0904062867431367	15.2545007592676	1.53665814230156e-52	8.74004615321677e-52	fibroblast activation protein alpha [Source:HGNC Symbol;Acc:HGNC:3590]	protein_coding	36.7	162170684	162245151	697	2	q24.2	FAP		74467
ENSG00000078114	4945.23898271484	-1.38559630411607	0.131152668227085	-10.5647587871943	4.34083195890552e-26	1.32403534205188e-25	nebulette [Source:HGNC Symbol;Acc:HGNC:16932]	protein_coding	39.95	20779973	21293011	6618	10	p12.31	NEBL		513038
ENSG00000078124	1486.79011526766	0.390052139176144	0.0644010817800178	6.05660849779651	1.39021384832766e-09	2.48201123520882e-09	alkaline ceramidase 3 [Source:HGNC Symbol;Acc:HGNC:16066]	protein_coding	38.74	76860859	77026797	4495	11	q13.5	ACER3		165938
ENSG00000078140	4159.19360944992	-0.161462108480937	0.034934949406798	-4.62179311041217	3.80437324810321e-06	5.8167874019571e-06	ubiquitin conjugating enzyme E2 K [Source:HGNC Symbol;Acc:HGNC:4914]	protein_coding	41.99	39698109	39782792	5153	4	p14	UBE2K		84683
ENSG00000078142	2666.87930033277	0.165570602634589	0.0471379038497327	3.51247274724813	0.000443957532938751	0.000603661713339795	phosphatidylinositol 3-kinase catalytic subunit type 3 [Source:HGNC Symbol;Acc:HGNC:8974]	protein_coding	35.33	41955234	42087830	9415	18	q12.3	PIK3C3		132596
ENSG00000078177	530.145966670064	0.100351010054618	0.0576048564700525	1.74205815627348	0.0814982684875942	0.0942603280647321	NEDD4 binding protein 2 [Source:HGNC Symbol;Acc:HGNC:29851]	protein_coding	40.51	40056850	40158252	9720	4	p14	N4BP2		101402
ENSG00000078237	409.183386309217	0.209309946083104	0.0624599277086227	3.35110772237106	0.000804889855764258	0.00107834772865642	TP53 induced glycolysis regulatory phosphatase [Source:HGNC Symbol;Acc:HGNC:1185]	protein_coding	41.85	4307763	4360028	3633	12	p13.32	TIGAR		52265
ENSG00000078246	2064.77192945819	0.383164659739801	0.0437933059121409	8.74938878806079	2.14511412998842e-18	5.21557791239468e-18	TUB like protein 3 [Source:HGNC Symbol;Acc:HGNC:12425]	protein_coding	44.99	2877223	2941138	978	12	p13.33	TULP3		63915
ENSG00000078269	843.50039149563	-0.605336891340543	0.0588709603113179	-10.2824361644423	8.45626588482683e-25	2.49626753707631e-24	synaptojanin 2 [Source:HGNC Symbol;Acc:HGNC:11504]	protein_coding	49.67	157981863	158099176	7402	6	q25.3	SYNJ2		117313
ENSG00000078295	226.44621741075	3.26161463200221	0.245849032035674	13.266737741432	3.60955374932541e-40	1.57240882390076e-39	adenylate cyclase 2 [Source:HGNC Symbol;Acc:HGNC:233]	protein_coding	40.93	7396138	7830081	6645	5	p15.31	ADCY2		433943
ENSG00000078304	4423.5748906683	-0.121279041644501	0.0314136321567396	-3.86071375125852	0.000113056288847583	0.000159361049264222	protein phosphatase 2 regulatory subunit B'gamma [Source:HGNC Symbol;Acc:HGNC:9311]	protein_coding	44.63	101761798	101927989	3363	14	q32.31	PPP2R5C		166191
ENSG00000078328	11.2796824201283	-1.67918309945006	0.229164462020182	-7.3274149257147	2.34634520209477e-13	4.83113102327012e-13	RNA binding fox-1 homolog 1 [Source:HGNC Symbol;Acc:HGNC:18222]	protein_coding	42.38	5239802	7713340	829	16	p13.3	RBFOX1		2473538
ENSG00000078369	29689.5188328638	0.362134659952035	0.0492384116170392	7.35471856339729	1.91329804387413e-13	3.95403557793498e-13	G protein subunit beta 1 [Source:HGNC Symbol;Acc:HGNC:4396]	protein_coding	46.7	1785285	1891117	3145	1	p36.33	GNB1		105832
ENSG00000078399	1003.91163979233	-0.755419966330165	0.155046877497002	-4.87220367494837	1.1036030883318e-06	1.73528753046125e-06	homeobox A9 [Source:HGNC Symbol;Acc:HGNC:5109]	protein_coding	55.25	27162438	27175180	2064	7	p15.2	HOXA9		12742
ENSG00000078401	2957.85429028031	0.897492788825388	0.100716460207313	8.91108352078701	5.05362278925349e-19	1.25466855877014e-18	endothelin 1 [Source:HGNC Symbol;Acc:HGNC:3176]	protein_coding	42.83	12290361	12297194	2035	6	p24.1	EDN1		6833
ENSG00000078403	1942.31154683128	0.386515923840031	0.0391768963292201	9.8659148645154	5.84987088142877e-23	1.63721722650819e-22	MLLT10 histone lysine methyltransferase DOT1L cofactor [Source:HGNC Symbol;Acc:HGNC:16063]	protein_coding	39.77	21524646	21743630	573	10	p12.31	MLLT10		218984
ENSG00000078487	248.024666438804	-0.00499655260090519	0.0772501550394769	-0.0646801627563313	0.94842865757107	0.953777381408389	zinc finger CW-type and PWWP domain containing 1 [Source:HGNC Symbol;Acc:HGNC:23486]	protein_coding	44.82	100400826	100428992	666	7	q22.1	ZCWPW1		28166
ENSG00000078549	21.2127445757854	1.54820302599274	0.217511819371616	7.11778803775097	1.09672856258033e-12	2.20336936795729e-12	ADCYAP receptor type I [Source:HGNC Symbol;Acc:HGNC:242]	protein_coding	51.96	31052308	31111479	6639	7	p14.3	ADCYAP1R1		59171
ENSG00000078579	17.4054339155356	1.48961198077909	0.184070943260809	8.09259709539525	5.84058100945374e-16	1.32109155339289e-15	fibroblast growth factor 20 [Source:HGNC Symbol;Acc:HGNC:3677]	protein_coding	39.47	16992181	17002345	1840	8	p22	FGF20		10164
ENSG00000078589	78.3261623890032	1.66465613096626	0.0933671583011817	17.8291399380117	4.19829755136269e-71	3.40458642508558e-70	P2Y receptor family member 10 [Source:HGNC Symbol;Acc:HGNC:19906]	protein_coding	38.13	78945332	78963727	439	X	q21.1	P2RY10		18395
ENSG00000078596	2838.54161163107	0.19307494445744	0.108175505881763	1.78483052039963	0.0742888112160668	0.0862292231475762	integral membrane protein 2A [Source:HGNC Symbol;Acc:HGNC:6173]	protein_coding	36.96	79360384	79367667	1616	X	q21.1	ITM2A		7283
ENSG00000078618	7490.43586320255	0.565530975196764	0.0429857025715199	13.1562575778732	1.56655158960231e-39	6.71787332042197e-39	nardilysin convertase [Source:HGNC Symbol;Acc:HGNC:7995]	protein_coding	39.35	51789191	51878937	1660	1	p32.3	NRDC		89746
ENSG00000078668	5324.57879469438	-0.16036188708568	0.0437324018070511	-3.66688954778204	0.000245518780870268	0.000338864783293514	voltage dependent anion channel 3 [Source:HGNC Symbol;Acc:HGNC:12674]	protein_coding	40.44	42391624	42405937	719	8	p11.21	VDAC3		14313
ENSG00000078674	9539.12158236503	-0.0157956526500101	0.06252373549377	-0.252634499926577	0.800550667518004	0.816757980623367	pericentriolar material 1 [Source:HGNC Symbol;Acc:HGNC:8727]	protein_coding	36.57	17922840	18027975	6820	8	p22	PCM1		105135
ENSG00000078687	659.19252536456	-0.135762478537823	0.0565350059518576	-2.40138788794737	0.0163330130858763	0.020055679405563	trinucleotide repeat containing adaptor 6C [Source:HGNC Symbol;Acc:HGNC:29318]	protein_coding	42.22	77959240	78108835	7093	17	q25.3	TNRC6C		149595
ENSG00000078699	1182.08721664091	0.100309710646613	0.0467095213185739	2.14752170039312	0.0317517714821186	0.0380641249882047	CBFA2/RUNX1 partner transcriptional co-repressor 2 [Source:HGNC Symbol;Acc:HGNC:1536]	protein_coding	42.36	33490075	33650036	712	20	q11.21	CBFA2T2		159961
ENSG00000078725	271.92278373773	0.124690016763669	0.260939479990448	0.47785033053731	0.632756735577666	0.658104316640097	BMP/retinoic acid inducible neural specific 1 [Source:HGNC Symbol;Acc:HGNC:2687]	protein_coding	40.76	119153458	119369435	572	9	q33.1	BRINP1		215977
ENSG00000078747	3129.68637080261	-0.150517224684817	0.0333500927111555	-4.51324756391065	6.38424270162403e-06	9.65310345874516e-06	itchy E3 ubiquitin protein ligase [Source:HGNC Symbol;Acc:HGNC:13890]	protein_coding	41.77	34363241	34540748	703	20	q11.22	ITCH		177507
ENSG00000078795	9.2811105164097	-0.411154430630663	0.0805734782508586	-5.10285070914488	3.34574934715645e-07	5.376990656265e-07	polycystin 2 like 2, transient receptor potential cation channel [Source:HGNC Symbol;Acc:HGNC:9012]	protein_coding	39.33	137887968	137942747	1927	5	q31.2	PKD2L2		54779
ENSG00000078804	6336.44589507307	-0.349395391953205	0.0515103931987634	-6.78300766614207	1.17699388737515e-11	2.28512560546023e-11	tumor protein p53 inducible nuclear protein 2 [Source:HGNC Symbol;Acc:HGNC:16104]	protein_coding	55.18	34704339	34713439	4127	20	q11.22	TP53INP2		9100
ENSG00000078808	11919.4843100657	0.0848526930615773	0.0378441398728245	2.2421620189209	0.0249509028907279	0.0301922670550218	stromal cell derived factor 4 [Source:HGNC Symbol;Acc:HGNC:24188]	protein_coding	61.39	1216909	1232067	1933	1	p36.33	SDF4		15158
ENSG00000078814	118.011451823546	1.06378067060913	0.0875790479741657	12.1465201462674	5.98595878789879e-34	2.232455832021e-33	myosin heavy chain 7B [Source:HGNC Symbol;Acc:HGNC:15906]	protein_coding	53.87	34955810	35002437	1725	20	q11.22	MYH7B		46627
ENSG00000078900	48.696084028524	2.77250255303454	0.161937770149898	17.1207899828938	1.03856341110561e-65	7.70940918207262e-65	tumor protein p73 [Source:HGNC Symbol;Acc:HGNC:12003]	protein_coding	59.52	3652516	3736201	5192	1	p36.32	TP73		83685
ENSG00000078902	4809.56225575833	-0.419886421690063	0.0391285758716847	-10.7309405552353	7.28508551718659e-27	2.26552477361799e-26	toll interacting protein [Source:HGNC Symbol;Acc:HGNC:16476]	protein_coding	57.49	1274371	1309654	3627	11	p15.5	TOLLIP		35283
ENSG00000078967	1331.53548041624	-0.261167283225199	0.0433283734087186	-6.02762722619647	1.66384264537937e-09	2.96238474945918e-09	ubiquitin conjugating enzyme E2 D4 (putative) [Source:HGNC Symbol;Acc:HGNC:21647]	protein_coding	45.79	43926436	43956136	849	7	p13	UBE2D4		29700
ENSG00000079101	52.3556551595753	-3.45796465577813	0.125553592012482	-27.541742138563	5.55735581324103e-167	1.7442787772043e-165	clusterin like 1 [Source:HGNC Symbol;Acc:HGNC:2096]	protein_coding	41.51	596988	650334	574	18	p11.32	CLUL1		53346
ENSG00000079102	150.401893657284	-0.275899408817409	0.0932247540672908	-2.95950803601221	0.00308130665516591	0.00398187171246135	RUNX1 partner transcriptional co-repressor 1 [Source:HGNC Symbol;Acc:HGNC:1535]	protein_coding	38.11	91954967	92103286	7537	8	q21.3	RUNX1T1		148319
ENSG00000079112	26.6737111190888	-0.939073666418952	0.214440290670473	-4.37918482335026	1.19124071004466e-05	1.77782240429455e-05	cadherin 17 [Source:HGNC Symbol;Acc:HGNC:1756]	protein_coding	40.61	94127162	94217303	3670	8	q22.1	CDH17		90141
ENSG00000079134	1133.2636911805	0.84088102091232	0.0450298276679132	18.6738671778552	8.078576912163e-78	7.33992539494228e-77	THO complex 1 [Source:HGNC Symbol;Acc:HGNC:19070]	protein_coding	37.31	214520	268050	2277	18	p11.32	THOC1		53530
ENSG00000079150	658.695202844277	0.14386164748628	0.0549328367467575	2.61886434428078	0.00882230232981199	0.0110394432376511	FKBP prolyl isomerase 7 [Source:HGNC Symbol;Acc:HGNC:3723]	protein_coding	37.58	178463664	178478600	2876	2	q31.2	FKBP7		14936
ENSG00000079156	131.2564831786	-0.76302474159822	0.120179883047735	-6.34902216783779	2.166878112557e-10	3.9970366184452e-10	oxysterol binding protein like 6 [Source:HGNC Symbol;Acc:HGNC:16388]	protein_coding	39.34	178194481	178402893	3637	2	q31.2	OSBPL6		208412
ENSG00000079215	809.047058550394	3.01741025554779	0.106502664038966	28.3317819584665	1.40357755932764e-176	4.92983832363843e-175	solute carrier family 1 member 3 [Source:HGNC Symbol;Acc:HGNC:10941]	protein_coding	40.39	36596588	36688334	3877	5	p13.2	SLC1A3		91746
ENSG00000079246	20344.1218001179	0.140587905254126	0.0475857550027235	2.95441157224635	0.00313265915334316	0.00404533344590955	X-ray repair cross complementing 5 [Source:HGNC Symbol;Acc:HGNC:12833]	protein_coding	39.46	216107464	216206303	3761	2	q35	XRCC5		98839
ENSG00000079257	1472.22952652843	0.738094691572616	0.0652182460806547	11.3173036064144	1.07734785414325e-29	3.61275545137065e-29	latexin [Source:HGNC Symbol;Acc:HGNC:13347]	protein_coding	36.91	158645822	158672648	749	3	q25.32	LXN		26826
ENSG00000079263	102.621775202073	1.82811477316082	0.0746560109510009	24.4871745740697	2.02338387791342e-132	4.18260511935046e-131	SP140 nuclear body protein [Source:HGNC Symbol;Acc:HGNC:17133]	protein_coding	41.29	230203110	230313215	580	2	q37.1	SP140		110105
ENSG00000079277	1423.19865013319	0.686647305779441	0.0358261389021993	19.166098463859	7.10411433969386e-82	6.9194755936502e-81	MAPK interacting serine/threonine kinase 1 [Source:HGNC Symbol;Acc:HGNC:7110]	protein_coding	48.24	46557407	46616843	2661	1	p33	MKNK1		59436
ENSG00000079308	66465.0996729983	-0.522097399386003	0.0853900761992148	-6.11426318636783	9.70041007792981e-10	1.74433238402667e-09	tensin 1 [Source:HGNC Symbol;Acc:HGNC:11973]	protein_coding	52.84	217799588	218033982	10680	2	q35	TNS1		234394
ENSG00000079313	1557.61081161059	0.611677606312184	0.0391056092258363	15.6416846181765	3.78578836868422e-55	2.28117296170215e-54	RNA exonuclease 1 homolog [Source:HGNC Symbol;Acc:HGNC:24616]	protein_coding	60.94	1815248	1848483	4609	19	p13.3	REXO1		33235
ENSG00000079332	7455.84289783229	-0.160223770751731	0.0360312119382727	-4.4468049264127	8.71569174646651e-06	1.30953268490659e-05	secretion associated Ras related GTPase 1A [Source:HGNC Symbol;Acc:HGNC:10534]	protein_coding	40.56	70147289	70170523	5902	10	q22.1	SAR1A		23234
ENSG00000079335	298.670654755352	-0.513558407311096	0.0644407025287943	-7.96947250973282	1.59353071242486e-15	3.56075776239579e-15	cell division cycle 14A [Source:HGNC Symbol;Acc:HGNC:1718]	protein_coding	38.39	100345001	100520277	2163	1	p21.2	CDC14A		175276
ENSG00000079337	1646.27451439633	-2.0521609205231	0.0916173328158818	-22.3992650457006	4.00124373910594e-111	6.21322317267675e-110	Rap guanine nucleotide exchange factor 3 [Source:HGNC Symbol;Acc:HGNC:16629]	protein_coding	54.34	47734363	47771040	6300	12	q13.11	RAPGEF3		36677
ENSG00000079385	1286.33690268165	-1.19410476163808	0.120964825173131	-9.87150405028086	5.53286773847468e-23	1.54876392603465e-22	CEA cell adhesion molecule 1 [Source:HGNC Symbol;Acc:HGNC:1814]	protein_coding	47.52	42507304	42561234	3170	19	q13.2	CEACAM1		53930
ENSG00000079387	853.509624633574	0.194767864707872	0.0380003762430248	5.12541937643637	2.96876186066749e-07	4.78582343662342e-07	SUMO specific peptidase 1 [Source:HGNC Symbol;Acc:HGNC:17927]	protein_coding	38.55	48042897	48106079	4456	12	q13.11	SENP1		63182
ENSG00000079432	5671.53679519658	0.26066435841205	0.0413055755144293	6.31063373807711	2.778951513043e-10	5.1069134996771e-10	capicua transcriptional repressor [Source:HGNC Symbol;Acc:HGNC:14214]	protein_coding	61.52	42268537	42295797	8218	19	q13.2	CIC		27260
ENSG00000079435	312.387095185333	-0.556777020319276	0.0907281399046985	-6.13676220965313	8.42203031108808e-10	1.5179860697326e-09	lipase E, hormone sensitive type [Source:HGNC Symbol;Acc:HGNC:6621]	protein_coding	54.96	42401514	42427388	3768	19	q13.2	LIPE		25874
ENSG00000079459	3268.88699466867	-0.88454938082764	0.0509009323918059	-17.3778620403039	1.21395526271289e-67	9.28315365129223e-67	farnesyl-diphosphate farnesyltransferase 1 [Source:HGNC Symbol;Acc:HGNC:3629]	protein_coding	44.37	11795573	11839304	2289	8	p23.1	FDFT1		43731
ENSG00000079462	938.212706276924	-0.12254806156828	0.0424204466538191	-2.88889135393502	0.00386602623439809	0.00496195584161812	platelet activating factor acetylhydrolase 1b catalytic subunit 3 [Source:HGNC Symbol;Acc:HGNC:8576]	protein_coding	53.73	42297033	42303546	1054	19	q13.2	PAFAH1B3		6513
ENSG00000079482	711.093881761423	-1.27169298997737	0.0457749087123951	-27.781442404778	7.2699082061765e-170	2.34530418412776e-168	oligophrenin 1 [Source:HGNC Symbol;Acc:HGNC:8148]	protein_coding	39.48	67949349	68433913	2140	X	q12	OPHN1		484564
ENSG00000079557	111.915648083104	-3.41749593079418	0.230445712112803	-14.8299393356528	9.38177037634962e-50	5.05774046169519e-49	afamin [Source:HGNC Symbol;Acc:HGNC:316]	protein_coding	36.25	73481745	73504001	1997	4	q13.3	AFM		22256
ENSG00000079616	1589.99622979003	-0.0154678523338226	0.0382700275150846	-0.404176671357913	0.686082807315508	0.708615983343437	kinesin family member 22 [Source:HGNC Symbol;Acc:HGNC:6391]	protein_coding	50.18	29790719	29805384	2505	16	p11.2	KIF22		14665
ENSG00000079689	729.737739371965	3.60590310312139	0.207579438437171	17.3711959636734	1.3635409437041e-67	1.04221285414444e-66	secretagogin, EF-hand calcium binding protein [Source:HGNC Symbol;Acc:HGNC:16941]	protein_coding	39.57	25652201	25701783	1468	6	p22.2	SCGN		49582
ENSG00000079691	1809.65140555568	-1.34171004891435	0.0634787234251854	-21.1363741505555	3.68310177619342e-99	4.70225747618337e-98	capping protein regulator and myosin 1 linker 1 [Source:HGNC Symbol;Acc:HGNC:21581]	protein_coding	39.54	25279078	25620530	1290	6	p22.2	CARMIL1		341452
ENSG00000079739	6882.18871995389	0.509365788636285	0.0723492971995055	7.04036954542479	1.91730644000062e-12	3.82072106126613e-12	phosphoglucomutase 1 [Source:HGNC Symbol;Acc:HGNC:8905]	protein_coding	42.35	63593411	63660245	2337	1	p31.3	PGM1		66834
ENSG00000079785	5789.50473640127	-0.298949603631301	0.0287388199553267	-10.4022922338498	2.42039514124477e-25	7.23576859929604e-25	DEAD-box helicase 1 [Source:HGNC Symbol;Acc:HGNC:2734]	protein_coding	39.55	15591178	15634346	2807	2	p24.3	DDX1		43168
ENSG00000079805	13759.3805225683	0.25129114511456	0.0584736448823078	4.29751122271142	1.72726518145729e-05	2.55336150214755e-05	dynamin 2 [Source:HGNC Symbol;Acc:HGNC:2974]	protein_coding	53.08	10718055	10833488	2195	19	p13.2	DNM2		115433
ENSG00000079819	6027.08631798128	0.788992404018446	0.0621191868906174	12.701267410466	5.81797847337542e-37	2.34671480704606e-36	erythrocyte membrane protein band 4.1 like 2 [Source:HGNC Symbol;Acc:HGNC:3379]	protein_coding	38.6	130839347	131063322	2994	6	q23.2	EPB41L2		223975
ENSG00000079841	20.3470130309449	0.833972643557304	0.250113565686484	3.33437589148077	0.00085491041725914	0.00114347439341115	regulating synaptic membrane exocytosis 1 [Source:HGNC Symbol;Acc:HGNC:17282]	protein_coding	35.57	71886703	72403143	6674	6	q13	RIMS1		516440
ENSG00000079931	783.309584987347	-3.25833671979394	0.150577493876314	-21.6389357792764	7.72659951143172e-104	1.06343961214591e-102	monooxygenase DBH like 1 [Source:HGNC Symbol;Acc:HGNC:21063]	protein_coding	37.05	132296055	132401475	2989	6	q23.2	MOXD1		105420
ENSG00000079950	8998.02372284572	0.107639678336668	0.0544037707541463	1.9785334149557	0.0478685628355003	0.0565370965231577	syntaxin 7 [Source:HGNC Symbol;Acc:HGNC:11442]	protein_coding	37.41	132445867	132513198	15845	6	q23.2	STX7		67331
ENSG00000079974	1074.92237378856	0.197746097810481	0.0407275735266695	4.8553370772504	1.20182131483472e-06	1.88643397908908e-06	RAB, member of RAS oncogene family like 2B [Source:HGNC Symbol;Acc:HGNC:9800]	protein_coding	50.06	50767501	50783662	1126	22	q13.33	RABL2B		16161
ENSG00000079999	4408.36051829705	0.153049815448485	0.035835098586519	4.27094724126312	1.94644455709248e-05	2.86797020139286e-05	kelch like ECH associated protein 1 [Source:HGNC Symbol;Acc:HGNC:23177]	protein_coding	54.06	10486125	10503558	1044	19	p13.2	KEAP1		17433
ENSG00000080007	86.3165975560731	0.489073584395809	0.305153836167798	1.60271157176893	0.108998347535263	0.124513635019691	DEAD-box helicase 43 [Source:HGNC Symbol;Acc:HGNC:18677]	protein_coding	40.78	73394828	73417566	2430	6	q13	DDX43		22738
ENSG00000080031	47.5477473237438	0.866279708967531	0.184198087529233	4.70297884515251	2.5639299391815e-06	3.95070659226078e-06	protein tyrosine phosphatase receptor type H [Source:HGNC Symbol;Acc:HGNC:9672]	protein_coding	52.64	55181247	55209506	3923	19	q13.42	PTPRH		28259
ENSG00000080166	41.6836526821098	0.111884820895842	0.158527444948447	0.705775715569168	0.480327626325215	0.509063835959719	dopachrome tautomerase [Source:HGNC Symbol;Acc:HGNC:2709]	protein_coding	39.87	94436811	94479682	5074	13	q32.1	DCT		42871
ENSG00000080189	3199.14285384534	0.299955681798754	0.0350960631352407	8.54670453044526	1.26652884906356e-17	3.01746639755608e-17	solute carrier family 35 member C2 [Source:HGNC Symbol;Acc:HGNC:17117]	protein_coding	53.97	46345980	46364458	5740	20	q13.12	SLC35C2		18478
ENSG00000080200	787.295694815077	-1.08905156712935	0.0673722005011006	-16.1647023405679	8.94690038129284e-59	5.8049321266389e-58	crystallin beta-gamma domain containing 3 [Source:HGNC Symbol;Acc:HGNC:34427]	protein_coding	37.12	97822011	97944984	10779	3	q11.2	CRYBG3		122973
ENSG00000080224	180.867480676015	1.4132345016525	0.262655309152111	5.38056704893811	7.4251576801749e-08	1.23135445760039e-07	EPH receptor A6 [Source:HGNC Symbol;Acc:HGNC:19296]	protein_coding	35.41	96814581	97752460	2058	3	q11.2	EPHA6		937879
ENSG00000080293	293.46614331531	-1.41886307779826	0.136684840468018	-10.380544564708	3.04035932028653e-25	9.07744446923451e-25	secretin receptor [Source:HGNC Symbol;Acc:HGNC:10608]	protein_coding	46.84	119439843	119525301	1854	2	q14.2	SCTR		85458
ENSG00000080298	1108.05940404651	0.316169898399943	0.0488937324643733	6.46647090463633	1.0031813180591e-10	1.87779712171473e-10	regulatory factor X3 [Source:HGNC Symbol;Acc:HGNC:9984]	protein_coding	35	3218297	3526004	9307	9	p24.2	RFX3		307707
ENSG00000080345	3509.08052306115	0.374181106567431	0.0406927562449033	9.19527555016125	3.74034710860943e-20	9.61879754855866e-20	replication timing regulatory factor 1 [Source:HGNC Symbol;Acc:HGNC:23207]	protein_coding	38.04	151409883	151508013	8053	2	q23.3	RIF1		98130
ENSG00000080371	9594.18566969156	0.0626703975767944	0.0471853023745513	1.32817624181624	0.184119891124527	0.205214195568219	RAB21, member RAS oncogene family [Source:HGNC Symbol;Acc:HGNC:18263]	protein_coding	37.14	71754863	71800286	15558	12	q21.1	RAB21		45423
ENSG00000080493	15383.4263045461	-0.494164389237396	0.132870452266973	-3.71914433048279	0.000199898809669963	0.000277505174481521	solute carrier family 4 member 4 [Source:HGNC Symbol;Acc:HGNC:11030]	protein_coding	37.95	71062667	71572087	4270	4	q13.3	SLC4A4		509420
ENSG00000080503	8781.18170017008	-0.947003675063277	0.054978324368012	-17.2250370659581	1.72317308099245e-66	1.29513337588071e-65	SWI/SNF related, matrix associated, actin dependent regulator of chromatin, subfamily a, member 2 [Source:HGNC Symbol;Acc:HGNC:11098]	protein_coding	40.37	1980290	2193624	162	9	p24.3	SMARCA2		213334
ENSG00000080511	14.2396677670288	-4.34841075802365	0.227286661869481	-19.1318343199598	1.37161882429973e-81	1.32641589165148e-80	retinol dehydrogenase 8 [Source:HGNC Symbol;Acc:HGNC:14423]	protein_coding	50.99	10013249	10022279	1714	19	p13.2	RDH8		9030
ENSG00000080546	1332.29081712918	0.320999259417821	0.0810304718597847	3.96146353403049	7.44917600173985e-05	0.000106098287527633	sestrin 1 [Source:HGNC Symbol;Acc:HGNC:21595]	protein_coding	37.66	108986437	109094819	3509	6	q21	SESN1		108382
ENSG00000080561	334.625160029784	-0.299660935957519	0.0644379729379991	-4.65037806583157	3.31327090479618e-06	5.08314710902219e-06	midline 2 [Source:HGNC Symbol;Acc:HGNC:7096]	protein_coding	39.96	107825755	107931637	758	X	q22.3	MID2		105882
ENSG00000080573	1626.35723481787	3.18400863712725	0.106579943375302	29.8743697575006	4.23669888787061e-196	1.83820622602878e-194	collagen type V alpha 3 chain [Source:HGNC Symbol;Acc:HGNC:14864]	protein_coding	52.35	9959561	10010504	6207	19	p13.2	COL5A3		50943
ENSG00000080603	7099.47882540978	-0.0366756399398024	0.0441427452757116	-0.830841845261995	0.406062979940624	0.434814832750198	Snf2 related CREBBP activator protein [Source:HGNC Symbol;Acc:HGNC:16974]	protein_coding	49.63	30698209	30741409	836	16	p11.2	SRCAP		43200
ENSG00000080608	1026.79379550598	0.50792774320889	0.0706367306145104	7.1907028933832	6.4458611312454e-13	1.30697224261801e-12	pumilio RNA binding family member 3 [Source:HGNC Symbol;Acc:HGNC:29676]	protein_coding	39.59	2720469	2844095	340	9	p24.2	PUM3		123626
ENSG00000080618	4.40154155789775	0.213333805672609	0.187142118055184	1.13995613542058	0.254304576249716	0.279031737021039	carboxypeptidase B2 [Source:HGNC Symbol;Acc:HGNC:2300]	protein_coding	39	46053186	46105033	1724	13	q14.13	CPB2		51847
ENSG00000080709	81.6647876802597	-0.139410843052485	0.113127943155146	-1.2323289822506	0.217826217696249	0.240748265533105	potassium calcium-activated channel subfamily N member 2 [Source:HGNC Symbol;Acc:HGNC:6291]	protein_coding	37.71	114055926	114496500	2244	5	q22.3	KCNN2		440574
ENSG00000080802	1534.71439618451	0.14228312262906	0.0433140505969965	3.28491841949609	0.00102011904134339	0.00135828929875106	CCR4-NOT transcription complex subunit 4 [Source:HGNC Symbol;Acc:HGNC:7880]	protein_coding	37.19	135361795	135510127	3507	7	q33	CNOT4		148332
ENSG00000080815	4253.49559824215	-0.237025153047005	0.0404953271764803	-5.85314824137706	4.82353821469822e-09	8.43080079813743e-09	presenilin 1 [Source:HGNC Symbol;Acc:HGNC:9508]	protein_coding	42.73	73136418	73223691	571	14	q24.2	PSEN1		87273
ENSG00000080819	1086.24744463074	0.576476099730696	0.0590364553685023	9.76474783474657	1.59508319551324e-22	4.4079385241133e-22	coproporphyrinogen oxidase [Source:HGNC Symbol;Acc:HGNC:2321]	protein_coding	40.35	98579446	98593648	2709	3	q11.2	CPOX		14202
ENSG00000080822	3535.83624145754	0.77224608469264	0.0453156847816666	17.0414744566558	4.0440617955497e-65	2.96534074814211e-64	claudin domain containing 1 [Source:HGNC Symbol;Acc:HGNC:1322]	protein_coding	38.91	98497912	98523066	560	3	q11.2	CLDND1		25154
ENSG00000080823	477.287591938668	0.211232880995218	0.0586941580932966	3.59887402523868	0.000319597948871394	0.000438127559038279	MOK protein kinase [Source:HGNC Symbol;Acc:HGNC:9833]	protein_coding	46.51	102224500	102305190	748	14	q32.31	MOK		80690
ENSG00000080824	43915.1831749916	-1.25056324007994	0.0638367261675029	-19.590027796829	1.88087555313052e-85	1.93783921273962e-84	heat shock protein 90 alpha family class A member 1 [Source:HGNC Symbol;Acc:HGNC:5253]	protein_coding	47.25	102080742	102139699	3228	14	q32.31	HSP90AA1		58957
ENSG00000080839	404.974311618385	0.633305510808871	0.0524617284323793	12.0717622109072	1.48910914133863e-33	5.49301523903203e-33	RB transcriptional corepressor like 1 [Source:HGNC Symbol;Acc:HGNC:9893]	protein_coding	43.07	36996349	37095997	5686	20	q11.23	RBL1		99648
ENSG00000080845	5913.7139202908	0.853520747051653	0.0456885324983907	18.6812904765921	7.0298916078395e-78	6.39787162761703e-77	DLG associated protein 4 [Source:HGNC Symbol;Acc:HGNC:24476]	protein_coding	51.09	36306336	36528637	5056	20	q11.23	DLGAP4		222301
ENSG00000080854	63.5569310982381	0.325157258545978	0.142297485617369	2.28505273396264	0.0223097358298027	0.0271237044512031	immunoglobulin superfamily member 9B [Source:HGNC Symbol;Acc:HGNC:32326]	protein_coding	55.74	133896438	133956968	17159	11	q25	IGSF9B		60530
ENSG00000080986	213.128497417452	1.58138171918813	0.0653443874931414	24.2007275583403	2.18582988532258e-129	4.36278739841692e-128	NDC80 kinetochore complex component [Source:HGNC Symbol;Acc:HGNC:16909]	protein_coding	36.33	2571557	2616635	2126	18	p11.32	NDC80		45078
ENSG00000081014	553.305195000303	-0.115040731892855	0.0496675888243234	-2.31621334185881	0.0205466230792947	0.0250495907368682	adaptor related protein complex 4 subunit epsilon 1 [Source:HGNC Symbol;Acc:HGNC:573]	protein_coding	37.92	50908672	51005895	1603	15	q21.2	AP4E1		97223
ENSG00000081019	1959.95512255778	-0.114873619353564	0.0392954808925376	-2.92332901250687	0.00346310371461956	0.00446069090150274	round spermatid basic protein 1 [Source:HGNC Symbol;Acc:HGNC:25642]	protein_coding	37.22	113761832	113812476	6621	1	p13.2	RSBN1		50644
ENSG00000081026	1156.47570084707	-1.61129121106732	0.0681796943642116	-23.6330072478751	1.76514430204044e-123	3.23649678974127e-122	membrane associated guanylate kinase, WW and PDZ domain containing 3 [Source:HGNC Symbol;Acc:HGNC:29647]	protein_coding	37.14	113390515	113685923	3911	1	p13.2	MAGI3		295408
ENSG00000081041	875.957957717773	0.446606713523224	0.12529056120638	3.56456790697559	0.000364456088299858	0.000497806900226648	C-X-C motif chemokine ligand 2 [Source:HGNC Symbol;Acc:HGNC:4603]	protein_coding	47.61	74097040	74099196	1115	4	q13.3	CXCL2		2156
ENSG00000081051	32.4639419181144	-2.10197031327792	0.232683462469554	-9.03360424058054	1.66108615110385e-19	4.19328639918515e-19	alpha fetoprotein [Source:HGNC Symbol;Acc:HGNC:317]	protein_coding	34.51	73431138	73456174	197	4	q13.3	AFP		25036
ENSG00000081052	1293.92658846652	-2.62215040412297	0.122332501889657	-21.4346176495934	6.35536378709474e-102	8.45315476829397e-101	collagen type IV alpha 4 chain [Source:HGNC Symbol;Acc:HGNC:2206]	protein_coding	41	227002714	227164453	9984	2	q36.3	COL4A4		161739
ENSG00000081059	409.551917941094	0.86784157100043	0.110130465652987	7.88012259691095	3.27060022068157e-15	7.20304421566229e-15	transcription factor 7 [Source:HGNC Symbol;Acc:HGNC:11639]	protein_coding	54.55	134114681	134151865	3288	5	q31.1	TCF7		37184
ENSG00000081087	2399.63925180713	0.697068857423953	0.0606173118006369	11.4995013259006	1.32679757539584e-30	4.56432992494135e-30	osteoclastogenesis associated transmembrane protein 1 [Source:HGNC Symbol;Acc:HGNC:21652]	protein_coding	42.48	108041409	108165854	4471	6	q21	OSTM1		124445
ENSG00000081138	7.90078590146796	0.795347516374418	0.258621356720856	3.07533579770397	0.0021026567242132	0.00274606122042717	cadherin 7 [Source:HGNC Symbol;Acc:HGNC:1766]	protein_coding	35.27	65750252	65890337	2728	18	q22.1	CDH7		140085
ENSG00000081148	24.0434680153286	-1.35476821063436	0.0945879358897119	-14.3228435834989	1.57542715679245e-46	7.90001745156707e-46	interphotoreceptor matrix proteoglycan 2 [Source:HGNC Symbol;Acc:HGNC:18362]	protein_coding	37.6	101222546	101320575	8352	3	q12.3	IMPG2		98029
ENSG00000081154	8844.89251237881	0.00286175231520511	0.0494500311040474	0.0578715978799633	0.953850906801867	0.958576742718394	PEST proteolytic signal containing nuclear protein [Source:HGNC Symbol;Acc:HGNC:30023]	protein_coding	39.69	101574180	101594465	2285	3	q12.3	PCNP		20285
ENSG00000081177	1498.33164543167	-0.532789735629748	0.0410966022745303	-12.9643256654321	1.94937153895514e-38	8.14220127738095e-38	exonuclease 3'-5' domain containing 2 [Source:HGNC Symbol;Acc:HGNC:20217]	protein_coding	41.37	69191511	69244020	3252	14	q24.1	EXD2		52509
ENSG00000081181	1055.36626373933	-2.33823442178444	0.249153768649225	-9.38470421082156	6.30932817214837e-21	1.66015028781339e-20	arginase 2 [Source:HGNC Symbol;Acc:HGNC:664]	protein_coding	42.07	67619920	67651708	1911	14	q24.1	ARG2		31788
ENSG00000081189	8497.90504864462	1.68696856618643	0.0646072317620728	26.1111414338101	2.72452915547792e-150	7.06244961756233e-149	myocyte enhancer factor 2C [Source:HGNC Symbol;Acc:HGNC:6996]	protein_coding	36.05	88717117	88904257	7281	5	q14.3	MEF2C		187140
ENSG00000081237	4533.17767470111	2.95946815411473	0.0663992504337816	44.5708066699659	0	0	protein tyrosine phosphatase receptor type C [Source:HGNC Symbol;Acc:HGNC:9666]	protein_coding	34.25	198638457	198757476	731	1	q31.3	PTPRC		119019
ENSG00000081248	11.6737537998928	-1.98293173696748	0.168592585065615	-11.7616782268077	6.14995713714707e-32	2.18657656583009e-31	calcium voltage-gated channel subunit alpha1 S [Source:HGNC Symbol;Acc:HGNC:1397]	protein_coding	51.58	201039512	201112451	6028	1	q32.1	CACNA1S		72939
ENSG00000081277	280.023432477575	0.78691897909045	0.283783781786983	2.77295261249685	0.00555502093155646	0.00705772977265633	plakophilin 1 [Source:HGNC Symbol;Acc:HGNC:9023]	protein_coding	52.25	201283452	201332993	5326	1	q32.1	PKP1		49541
ENSG00000081307	5416.50205857251	0.794357115849271	0.0783842286161143	10.1341447109166	3.89769492801872e-24	1.12661018163448e-23	ubiquitin like modifier activating enzyme 5 [Source:HGNC Symbol;Acc:HGNC:23230]	protein_coding	36.81	132654446	132679794	2850	3	q22.1	UBA5		25348
ENSG00000081320	1877.52788288099	0.706440278731193	0.0638305635064389	11.0674297691251	1.80503518140493e-28	5.84053955905439e-28	serine/threonine kinase 17b [Source:HGNC Symbol;Acc:HGNC:11396]	protein_coding	37.67	196133583	196176503	5273	2	q32.3	STK17B		42920
ENSG00000081377	1427.06652878705	-0.659463126230942	0.0632090377601484	-10.433051183809	1.75171209766645e-25	5.25708011999879e-25	cell division cycle 14B [Source:HGNC Symbol;Acc:HGNC:1719]	protein_coding	42.85	96490241	96619843	4960	9	q22.33	CDC14B		129602
ENSG00000081386	603.246501337482	-0.353900918973101	0.0449917019503203	-7.86591534954329	3.66408257125602e-15	8.05760507979013e-15	zinc finger protein 510 [Source:HGNC Symbol;Acc:HGNC:29161]	protein_coding	38.93	96754553	96778129	6507	9	q22.33	ZNF510		23576
ENSG00000081479	29653.3782813522	0.383144958483083	0.153513305314006	2.4958420229398	0.0125658550099243	0.0155463654502929	LDL receptor related protein 2 [Source:HGNC Symbol;Acc:HGNC:6694]	protein_coding	39.58	169127109	169362534	15657	2	q31.1	LRP2		235425
ENSG00000081665	920.548537723217	-0.0350714953552068	0.0411945122571297	-0.851363286845005	0.394567579185366	0.423203655723507	zinc finger protein 506 [Source:HGNC Symbol;Acc:HGNC:23780]	protein_coding	40.49	19785839	19821751	4140	19	p13.11	ZNF506		35912
ENSG00000081692	1535.78231616466	0.080845931277296	0.0317659355290302	2.54505116663139	0.010926172680228	0.0135892545475634	jumonji domain containing 4 [Source:HGNC Symbol;Acc:HGNC:25724]	protein_coding	61.26	227730425	227735411	3749	1	q42.13	JMJD4		4986
ENSG00000081721	883.288921120079	0.316275671624308	0.0329802464115896	9.58985168507307	8.82117239400689e-22	2.37815524900398e-21	dual specificity phosphatase 12 [Source:HGNC Symbol;Acc:HGNC:3067]	protein_coding	39.87	161749758	161757238	1252	1	q23.3	DUSP12		7480
ENSG00000081760	1281.49477728398	-0.667286881892467	0.0556164397790894	-11.9980150571118	3.63919606517237e-33	1.32942896329473e-32	acetoacetyl-CoA synthetase [Source:HGNC Symbol;Acc:HGNC:21298]	protein_coding	51.2	125065434	125143333	1235	12	q24.31	AACS		77899
ENSG00000081791	4706.18306279803	-0.0585231558295366	0.037324186333575	-1.56796869746875	0.116888437794832	0.132946567610341	DAP3 binding cell death enhancer 1 [Source:HGNC Symbol;Acc:HGNC:28969]	protein_coding	48.18	141923855	141942047	4907	5	q31.3	DELE1		18192
ENSG00000081800	861.279320428495	-1.48610778240673	0.206370436479727	-7.20116605729387	5.96997867118195e-13	1.2118444320399e-12	solute carrier family 13 member 1 [Source:HGNC Symbol;Acc:HGNC:10916]	protein_coding	35.73	123113531	123199972	3798	7	q31.32	SLC13A1		86441
ENSG00000081803	3887.43845317952	-1.61584548613235	0.0757216987505931	-21.3392661917756	4.90585437900054e-101	6.45639083601312e-100	calcium dependent secretion activator 2 [Source:HGNC Symbol;Acc:HGNC:16018]	protein_coding	36.56	122318411	122886759	2238	7	q31.32	CADPS2		568348
ENSG00000081818	891.707225696309	-0.263360326067477	0.113226083196433	-2.32596870467186	0.0200202202680325	0.024426174006719	protocadherin beta 4 [Source:HGNC Symbol;Acc:HGNC:8689]	protein_coding	45.69	141121818	141125623	3806	5	q31.3	PCDHB4		3805
ENSG00000081842	63.9506368377017	-0.363966923420322	0.205163598549788	-1.77403265488149	0.0760577490303545	0.0882067676897915	protocadherin alpha 6 [Source:HGNC Symbol;Acc:HGNC:8672]	protein_coding	40.2	140827958	141012347	3267	5	q31.3	PCDHA6		184389
ENSG00000081853	131.014966241034	-0.556617056751668	0.170935132043498	-3.25630576989887	0.00112872126097894	0.0014990800378053	protocadherin gamma subfamily A, 2 [Source:HGNC Symbol;Acc:HGNC:8700]	protein_coding	45.18	141338760	141512975	4543	5	q31.3	PCDHGA2		174215
ENSG00000081870	787.562079076957	0.595416301568795	0.0425447553730413	13.9950575893094	1.6709427312505e-44	8.03151294431336e-44	heat shock protein family B (small) member 11 [Source:HGNC Symbol;Acc:HGNC:25019]	protein_coding	39.89	53916574	53945699	894	1	p32.3	HSPB11		29125
ENSG00000081913	1026.05726335256	-0.376752382706678	0.0587170923816648	-6.41640053049228	1.39534045715728e-10	2.59687918319659e-10	PH domain and leucine rich repeat protein phosphatase 1 [Source:HGNC Symbol;Acc:HGNC:20610]	protein_coding	39.46	62715541	62980433	6299	18	q21.33	PHLPP1		264892
ENSG00000081923	1235.11276903376	-1.41222423680111	0.0762832639497148	-18.5128973732958	1.62519320742065e-76	1.4418813655995e-75	ATPase phospholipid transporting 8B1 [Source:HGNC Symbol;Acc:HGNC:3706]	protein_coding	43.04	57646426	57803315	6161	18	q21.31	ATP8B1		156889
ENSG00000081985	83.8394418303345	2.36036494643905	0.283218028863086	8.33409142742146	7.80955625386378e-17	1.81191977883111e-16	interleukin 12 receptor subunit beta 2 [Source:HGNC Symbol;Acc:HGNC:5972]	protein_coding	41.73	67307364	67398724	4040	1	p31.3	IL12RB2		91360
ENSG00000082014	701.016391203659	-0.4977342689974	0.0800778347421889	-6.2156309620491	5.11188174890114e-10	9.29417424531303e-10	SWI/SNF related, matrix associated, actin dependent regulator of chromatin, subfamily d, member 3 [Source:HGNC Symbol;Acc:HGNC:11108]	protein_coding	56.14	151238764	151277896	468	7	q36.1	SMARCD3		39132
ENSG00000082068	1438.31181718265	0.611591426581703	0.0402375763380596	15.1995095689503	3.56278338295518e-52	2.01159658855998e-51	WD repeat domain 70 [Source:HGNC Symbol;Acc:HGNC:25495]	protein_coding	38.99	37379285	37753435	2877	5	p13.2	WDR70		374150
ENSG00000082074	1637.06470188009	2.26172155870723	0.0721546344059137	31.3454787392265	1.12120019369015e-215	5.86894049774518e-214	FYN binding protein 1 [Source:HGNC Symbol;Acc:HGNC:4036]	protein_coding	37.96	39105252	39274528	4829	5	p13.1	FYB1		169276
ENSG00000082126	7.28682357080234	0.613416844877694	0.137258697175249	4.46905629662576	7.85654525762723e-06	1.18340443604861e-05	membrane palmitoylated protein 4 [Source:HGNC Symbol;Acc:HGNC:13680]	protein_coding	41.38	201644870	201698694	2330	2	q33.1	MPP4		53824
ENSG00000082146	1501.93338626733	-0.213928101902653	0.0821050341719204	-2.60554184113373	0.00917290692041029	0.0114675470414097	STE20 related adaptor beta [Source:HGNC Symbol;Acc:HGNC:13205]	protein_coding	38.23	201387858	201480846	772	2	q33.1	STRADB		92988
ENSG00000082153	5509.64262742165	-0.189051600086389	0.0383212516559761	-4.93333573192167	8.08370298964646e-07	1.27825227453706e-06	basic leucine zipper and W2 domains 1 [Source:HGNC Symbol;Acc:HGNC:18380]	protein_coding	41.12	200810594	200827338	578	2	q33.1	BZW1		16744
ENSG00000082175	149.28439255661	-0.987730454835634	0.152078897858416	-6.49485542534114	8.31131873734451e-11	1.56024721368451e-10	progesterone receptor [Source:HGNC Symbol;Acc:HGNC:8910]	protein_coding	37.72	101029624	101129813	13037	11	q22.1	PGR		100189
ENSG00000082196	733.42324031878	0.904462185754978	0.214112476278755	4.22423859400632	2.39749950456312e-05	3.50994446594603e-05	C1q and TNF related 3 [Source:HGNC Symbol;Acc:HGNC:14326]	protein_coding	39.58	34017858	34043213	3773	5	p13.2	C1QTNF3		25355
ENSG00000082212	2028.40150864311	0.527106550606789	0.0515325636618237	10.2286110597148	1.47621337492422e-24	4.32079986199411e-24	malic enzyme 2 [Source:HGNC Symbol;Acc:HGNC:6984]	protein_coding	38.58	50879080	50954257	9031	18	q21.2	ME2		75177
ENSG00000082213	1395.57514013593	-0.268602601224017	0.0368370503309989	-7.29164248522863	3.06198820471531e-13	6.28152750921811e-13	chromosome 5 open reading frame 22 [Source:HGNC Symbol;Acc:HGNC:25639]	protein_coding	39.87	31532287	31555053	3117	5	p13.3	C5orf22		22766
ENSG00000082258	2510.99783547897	0.50369742467368	0.0428857748151193	11.7450932586649	7.48398941119721e-32	2.65274565695712e-31	cyclin T2 [Source:HGNC Symbol;Acc:HGNC:1600]	protein_coding	37.48	134918235	134959342	5414	2	q21.3	CCNT2		41107
ENSG00000082269	1145.08346204639	0.370773397927832	0.0836935985084123	4.43012852279933	9.41769441903057e-06	1.41226252044736e-05	family with sequence similarity 135 member A [Source:HGNC Symbol;Acc:HGNC:21084]	protein_coding	36.09	70412941	70561174	529	6	q13	FAM135A		148233
ENSG00000082293	84.4738756478182	-0.0242045437042646	0.187916307132317	-0.128804913600295	0.897512017430698	0.906788338636943	collagen type XIX alpha 1 chain [Source:HGNC Symbol;Acc:HGNC:2196]	protein_coding	36.54	69866556	70212468	8740	6	q13	COL19A1		345912
ENSG00000082397	3882.05840591137	-0.28947326492685	0.089216197490092	-3.24462679502787	0.00117604646308955	0.00156001847106631	erythrocyte membrane protein band 4.1 like 3 [Source:HGNC Symbol;Acc:HGNC:3380]	protein_coding	39.83	5392381	5630700	4459	18	p11.31	EPB41L3		238319
ENSG00000082438	10744.9296561813	-3.22481083212422	0.102005639166194	-31.6140446595325	2.36750015251897e-219	1.28917533472904e-217	cordon-bleu WH2 repeat protein like 1 [Source:HGNC Symbol;Acc:HGNC:23571]	protein_coding	36.27	164653624	164843679	472	2	q24.3	COBLL1		190055
ENSG00000082458	2201.88810673556	-0.470925661701669	0.0502998759544029	-9.36236228750477	7.79735108355641e-21	2.04604812472299e-20	discs large MAGUK scaffold protein 3 [Source:HGNC Symbol;Acc:HGNC:2902]	protein_coding	46.89	70444835	70505490	6112	X	q13.1	DLG3		60655
ENSG00000082482	162.989317113211	0.765766016192381	0.267721577926882	2.86030742132231	0.00423230515264394	0.00542049058500025	potassium two pore domain channel subfamily K member 2 [Source:HGNC Symbol;Acc:HGNC:6277]	protein_coding	36.37	215005775	215237090	1662	1	q41	KCNK2		231315
ENSG00000082497	687.096957286552	0.168055908814233	0.113826502883571	1.47642161146012	0.139830744574566	0.157768981519363	SERTA domain containing 4 [Source:HGNC Symbol;Acc:HGNC:25236]	protein_coding	43.14	210232796	210246631	5222	1	q32.2	SERTAD4		13835
ENSG00000082512	861.174242732015	0.942461104177272	0.0576629624685461	16.3443060125703	4.77577433809433e-60	3.18391496237702e-59	TNF receptor associated factor 5 [Source:HGNC Symbol;Acc:HGNC:12035]	protein_coding	44.65	211326615	211374946	4958	1	q32.3	TRAF5		48331
ENSG00000082515	1318.01565651436	0.563401555656015	0.0485282145868678	11.6097730042695	3.67590139746796e-31	1.2789204969278e-30	mitochondrial ribosomal protein L22 [Source:HGNC Symbol;Acc:HGNC:14480]	protein_coding	38.82	154941073	154969411	3173	5	q33.2	MRPL22		28338
ENSG00000082516	1604.45818207145	0.366872548617898	0.0433153383711474	8.46980682626443	2.45800327446295e-17	5.80075903646165e-17	gem nuclear organelle associated protein 5 [Source:HGNC Symbol;Acc:HGNC:20043]	protein_coding	41.33	154887411	154938211	5404	5	q33.2	GEMIN5		50800
ENSG00000082641	35744.4461259885	-0.19156612995521	0.0454883692118812	-4.2113211195352	2.53881548574131e-05	3.71247714581637e-05	nuclear factor, erythroid 2 like 1 [Source:HGNC Symbol;Acc:HGNC:7781]	protein_coding	54.26	48048329	48061545	568	17	q21.32	NFE2L1		13216
ENSG00000082684	7455.56074940045	3.8738058283483	0.123599820933002	31.3415165095435	1.26961792251953e-215	6.62446624717826e-214	semaphorin 5B [Source:HGNC Symbol;Acc:HGNC:10737]	protein_coding	50.17	122909082	123028605	4805	3	q21.1	SEMA5B		119523
ENSG00000082701	5132.52710658154	-0.0891764035810606	0.0425274283243676	-2.09691502859964	0.0360010979132571	0.0429772541630562	glycogen synthase kinase 3 beta [Source:HGNC Symbol;Acc:HGNC:4617]	protein_coding	37.2	119821321	120094994	7743	3	q13.33	GSK3B		273673
ENSG00000082781	9301.49037784967	-0.255407459756791	0.0672212317680296	-3.79950579659362	0.000144984921294717	0.000203149151010221	integrin subunit beta 5 [Source:HGNC Symbol;Acc:HGNC:6160]	protein_coding	46.61	124761948	124901418	4440	3	q21.2	ITGB5		139470
ENSG00000082805	4816.1043123096	-0.595943651787463	0.044943127924903	-13.2599505041849	3.95156491973922e-40	1.71908965020397e-39	ELKS/RAB6-interacting/CAST family member 1 [Source:HGNC Symbol;Acc:HGNC:17072]	protein_coding	39.35	990509	1495933	546	12	p13.33	ERC1		505424
[truncated: 14,716 more rows]
