# Supplementary material for: Oncogenic Role of miR-217 During Clear Cell Renal Carcinoma Progression
Source: Front Oncol. 2022 Jul 22;12:934711. doi: 10.3389/fonc.2022.934711 (PMC9354686; doi:10.3389/fonc.2022.934711)
Supplement: Supplementary Material S3 — Differential expression values for all combinations between four stages of ccRC and non-tumor. This zip file contains 20 differential expression analyses, including log2 fold change value, p-value, adjusted p-value, and B-statistic for each gene. BioMart annotation in every gene is included for better use. [file DataSheet_3.zip › DEGS/res-rna-stage2_stage1.tsv]

ensembl_gene_id	baseMean	log2FoldChange	lfcSE	stat	pvalue	padj	description	gene_biotype	gcContent	start_position	end_position	transcript_length	chr	band	gene_name	mirbase_id	geneLength
ENSG00000000003	3834.6875331223	-0.14411861344672	0.0480914839272077	-2.99675954405693	0.00272865849577984	0.0100108391162151	tetraspanin 6 [Source:HGNC Symbol;Acc:HGNC:11858]	protein_coding	40.4	100627108	100639991	3768	X	q22.1	TSPAN6		12883
ENSG00000000005	59.4849526375561	1.80822481598064	0.23130478342353	7.8174985800864	5.38833368735497e-15	1.03178155780801e-12	tenomodulin [Source:HGNC Symbol;Acc:HGNC:17757]	protein_coding	40.78	100584936	100599885	1205	X	q22.1	TNMD		14949
ENSG00000000419	1365.33753215723	0.110817747937295	0.032265416760154	3.43456738095347	0.000593500500110746	0.00281642399721821	dolichyl-phosphate mannosyltransferase subunit 1, catalytic [Source:HGNC Symbol;Acc:HGNC:3005]	protein_coding	40.2	50934867	50959140	1097	20	q13.13	DPM1		24273
ENSG00000000457	622.667006790313	0.15089845743963	0.0388205950996238	3.8870722371047	0.000101460567662638	0.000639378886004513	SCY1 like pseudokinase 3 [Source:HGNC Symbol;Acc:HGNC:19285]	protein_coding	40.14	169849631	169894267	6308	1	q24.2	SCYL3		44636
ENSG00000000460	227.081181122874	0.131972203914039	0.0422932987893208	3.1204045958071	0.00180602789973982	0.0070498952920563	chromosome 1 open reading frame 112 [Source:HGNC Symbol;Acc:HGNC:25565]	protein_coding	39.22	169662007	169854080	3849	1	q24.2	C1orf112		192073
ENSG00000000938	1061.68175106104	0.0600270862627503	0.0633085239168564	0.948167522300542	0.343044178143976	0.471025374745498	FGR proto-oncogene, Src family tyrosine kinase [Source:HGNC Symbol;Acc:HGNC:3697]	protein_coding	52.92	27612064	27635185	2637	1	p35.3	FGR		23121
ENSG00000000971	4984.2088185224	-0.198239583653784	0.120933309520089	-1.63924715564699	0.101161796653208	0.185214089393162	complement factor H [Source:HGNC Symbol;Acc:HGNC:4883]	protein_coding	35.19	196652043	196747504	3962	1	q31.3	CFH		95461
ENSG00000001036	5278.28522982578	-0.0645319834210885	0.0409759923570134	-1.57487298559697	0.11528576533759	0.205327857988483	alpha-L-fucosidase 2 [Source:HGNC Symbol;Acc:HGNC:4008]	protein_coding	39.72	143494812	143511720	2385	6	q24.2	FUCA2		16908
ENSG00000001084	1709.19645324353	-0.141338679160847	0.0592472834393674	-2.38557231582593	0.0170525693642073	0.0449499745082832	glutamate-cysteine ligase catalytic subunit [Source:HGNC Symbol;Acc:HGNC:4311]	protein_coding	40.16	53497341	53616970	3774	6	p12.1	GCLC		119629
ENSG00000001167	1499.05924793297	0.0440307564084858	0.0339069651510156	1.29857556441223	0.194089628349981	0.307537584145605	nuclear transcription factor Y subunit alpha [Source:HGNC Symbol;Acc:HGNC:7804]	protein_coding	40.69	41072974	41102403	6209	6	p21.1	NFYA		29429
ENSG00000001460	485.078034786405	0.0242829039817527	0.0542476666275653	0.447630386546684	0.65441996935303	0.749525186525383	sperm tail PG-rich repeat containing 1 [Source:HGNC Symbol;Acc:HGNC:28070]	protein_coding	44.09	24356999	24416934	2726	1	p36.11	STPG1		59935
ENSG00000001461	3225.93122356702	-0.114103721752873	0.0535497950771315	-2.13079660881095	0.0331059018635057	0.0764493339318496	NIPA like domain containing 3 [Source:HGNC Symbol;Acc:HGNC:25233]	protein_coding	44.99	24415802	24472976	5372	1	p36.11	NIPAL3		57174
ENSG00000001497	2175.54704165498	0.0208523732731762	0.0400229545674646	0.5210103426529	0.602359566465589	0.707359277227596	LAS1 like ribosome biogenesis factor [Source:HGNC Symbol;Acc:HGNC:25726]	protein_coding	42.78	65438549	65534810	2702	X	q12	LAS1L		96261
ENSG00000001561	3665.9549673142	-0.0942546682293647	0.0558455466063135	-1.68777411910422	0.0914545975177927	0.170873201372622	ectonucleotide pyrophosphatase/phosphodiesterase 4 [Source:HGNC Symbol;Acc:HGNC:3359]	protein_coding	36.05	46129989	46146688	4644	6	p21.1	ENPP4		16699
ENSG00000001617	6294.07585536243	-0.0611590985141037	0.0582309689847527	-1.05028474676624	0.293587215930218	0.420183432077937	semaphorin 3F [Source:HGNC Symbol;Acc:HGNC:10728]	protein_coding	57.74	50155045	50189075	936	3	p21.31	SEMA3F		34030
ENSG00000001626	200.371348560307	-0.0108846191380634	0.139612105542196	-0.0779632904739315	0.937857254035148	0.957265672488888	CF transmembrane conductance regulator [Source:HGNC Symbol;Acc:HGNC:1884]	protein_coding	36.9	117287120	117715971	1706	7	q31.2	CFTR		428851
ENSG00000001629	5814.29362412843	-0.01892371602941	0.0571041049421744	-0.331389766962862	0.740350093424533	0.81664475331384	ankyrin repeat and IBR domain containing 1 [Source:HGNC Symbol;Acc:HGNC:22215]	protein_coding	36.83	92245974	92401383	6340	7	q21.2	ANKIB1		155409
ENSG00000001630	147.761177092691	-0.133086428671967	0.0738986854750252	-1.80093093424435	0.0717137665246291	0.141500399975092	cytochrome P450 family 51 subfamily A member 1 [Source:HGNC Symbol;Acc:HGNC:2649]	protein_coding	38.25	92112153	92134803	3155	7	q21.2	CYP51A1		22650
ENSG00000001631	2248.38611118933	0.123784006153036	0.0376741284669041	3.285650158086	0.00101747294422381	0.00441694314230065	KRIT1 ankyrin repeat containing [Source:HGNC Symbol;Acc:HGNC:1573]	protein_coding	36.48	92198969	92246166	4762	7	q21.2	KRIT1		47197
ENSG00000002016	425.340939061179	0.105817236346127	0.044834016821115	2.36019977349634	0.0182650960311973	0.0475281419536473	RAD52 homolog, DNA repair protein [Source:HGNC Symbol;Acc:HGNC:9824]	protein_coding	45.19	911736	990053	3023	12	p13.33	RAD52		78317
ENSG00000002330	2236.93069520633	0.0609122137888202	0.0334124297546392	1.82304053420008	0.0682972519448388	0.136066237852535	BCL2 associated agonist of cell death [Source:HGNC Symbol;Acc:HGNC:936]	protein_coding	53.92	64269830	64284704	1157	11	q13.1	BAD		14874
ENSG00000002549	5916.06867126354	0.0714594476054975	0.0446106692404276	1.60184657218141	0.109189541534245	0.19671574225338	leucine aminopeptidase 3 [Source:HGNC Symbol;Acc:HGNC:18449]	protein_coding	44.16	17577198	17607972	2209	4	p15.32	LAP3		30774
ENSG00000002586	8771.8345278738	0.0194753197398223	0.048983219702854	0.397591662164412	0.69093120756317	0.778593104522747	CD99 molecule (Xg blood group) [Source:HGNC Symbol;Acc:HGNC:7082]	protein_coding	47.38	2691187	2741309	1243	X	p22.33	CD99		50122
ENSG00000002587	614.828011831783	0.125049629140894	0.100582727406255	1.24325152404962	0.213775161461656	0.330720711701621	heparan sulfate-glucosamine 3-sulfotransferase 1 [Source:HGNC Symbol;Acc:HGNC:5194]	protein_coding	43.92	11393150	11429564	7160	4	p15.33	HS3ST1		36414
ENSG00000002726	10297.052177593	-0.463857574327095	0.201138174547456	-2.30616378701227	0.0211014822002061	0.0532870064109754	amine oxidase copper containing 1 [Source:HGNC Symbol;Acc:HGNC:80]	protein_coding	47.8	150824627	150861504	3135	7	q36.1	AOC1		36877
ENSG00000002746	106.246365893047	-0.371040719201349	0.155066068136209	-2.39279117385905	0.0167207548178247	0.0442045761532814	HECT, C2 and WW domain containing E3 ubiquitin protein ligase 1 [Source:HGNC Symbol;Acc:HGNC:22195]	protein_coding	42.03	43112629	43566001	9453	7	p14.1	HECW1		453372
ENSG00000002822	1498.76377496764	0.0401099827752354	0.0392467697431927	1.02199449885153	0.306783504090915	0.433639017498543	mitotic arrest deficient 1 like 1 [Source:HGNC Symbol;Acc:HGNC:6762]	protein_coding	55.65	1815793	2233243	548	7	p22.3	MAD1L1		417450
ENSG00000002834	16331.832485627	-0.166134878447625	0.0339999619205369	-4.88632542694923	1.02735336907652e-06	1.2893165599385e-05	LIM and SH3 protein 1 [Source:HGNC Symbol;Acc:HGNC:6513]	protein_coding	53.69	38869859	38921770	3910	17	q12	LASP1		51911
ENSG00000002919	1693.25147458653	0.0461293789654418	0.031196941407488	1.47865069087733	0.139233697289261	0.23795104854269	sorting nexin 11 [Source:HGNC Symbol;Acc:HGNC:14975]	protein_coding	48.03	48103357	48123601	563	17	q21.32	SNX11		20244
ENSG00000002933	20919.5130789175	-0.199502761610709	0.0675414032782348	-2.95378467025423	0.00313902948245976	0.0112319804656835	transmembrane protein 176A [Source:HGNC Symbol;Acc:HGNC:24930]	protein_coding	57.55	150800403	150805118	1530	7	q36.1	TMEM176A		4715
ENSG00000003056	4723.33086508534	-0.0924856848278488	0.0271379283221658	-3.40798618560386	0.000654442077901452	0.00306021552067798	mannose-6-phosphate receptor, cation dependent [Source:HGNC Symbol;Acc:HGNC:6752]	protein_coding	42.37	8940361	8949761	2450	12	p13.31	M6PR		9400
ENSG00000003096	1255.29624690387	0.0189276518990849	0.0784488469225031	0.241273806328637	0.809342910806744	0.868188741862555	kelch like family member 13 [Source:HGNC Symbol;Acc:HGNC:22931]	protein_coding	36.56	117897813	118117340	3256	X	q24	KLHL13		219527
ENSG00000003137	635.388636728461	-0.159589849291597	0.151709003901371	-1.05194711709629	0.292823812922062	0.419386761896407	cytochrome P450 family 26 subfamily B member 1 [Source:HGNC Symbol;Acc:HGNC:20581]	protein_coding	59.85	72129238	72147862	4556	2	p13.2	CYP26B1		18624
ENSG00000003147	508.754454700244	0.0784412081737951	0.0690827018041725	1.13546815809479	0.256179216071653	0.379290158685649	islet cell autoantigen 1 [Source:HGNC Symbol;Acc:HGNC:5343]	protein_coding	40.3	8113184	8262687	2344	7	p21.3	ICA1		149503
ENSG00000003249	1288.70986138652	-0.178974194855277	0.0895693381888892	-1.99816364030563	0.0456989220388378	0.0989665565093048	dysbindin domain containing 1 [Source:HGNC Symbol;Acc:HGNC:28455]	protein_coding	59.3	90004871	90019890	1843	16	q24.3	DBNDD1		15019
ENSG00000003393	1442.24791260127	-0.0799518204817553	0.0336392676068022	-2.37674082017137	0.0174663558828696	0.0458832828818387	alsin Rho guanine nucleotide exchange factor ALS2 [Source:HGNC Symbol;Acc:HGNC:443]	protein_coding	38.18	201700267	201782112	6675	2	q33.1	ALS2		81845
ENSG00000003400	1493.24909196054	-0.112606913013132	0.0511925669508393	-2.19967311116221	0.027830095864942	0.0664996268002377	caspase 10 [Source:HGNC Symbol;Acc:HGNC:1500]	protein_coding	42.31	201182898	201229406	5814	2	q33.1	CASP10		46508
ENSG00000003402	12687.7090554336	0.0114157263041478	0.0378032661172276	0.301977248969645	0.762669406497879	0.832977872250668	CASP8 and FADD like apoptosis regulator [Source:HGNC Symbol;Acc:HGNC:1876]	protein_coding	44.35	201116154	201176687	1679	2	q33.1	CFLAR		60533
ENSG00000003436	19884.4316170699	-0.528653850095743	0.128775057587883	-4.10525034892693	4.03877248348963e-05	0.000295478634308324	tissue factor pathway inhibitor [Source:HGNC Symbol;Acc:HGNC:11760]	protein_coding	36.6	187464230	187565760	3649	2	q32.1	TFPI		101530
ENSG00000003509	691.028511574253	0.0873476192828891	0.0395757007533841	2.20710227791532	0.0273069146834829	0.0654694231150588	NADH:ubiquinone oxidoreductase complex assembly factor 7 [Source:HGNC Symbol;Acc:HGNC:28816]	protein_coding	38.97	37231631	37253403	946	2	p22.2	NDUFAF7		21772
ENSG00000003756	2935.82542075674	0.0554186057003994	0.0288553871012628	1.92056358509133	0.0547867497204415	0.114353487390926	RNA binding motif protein 5 [Source:HGNC Symbol;Acc:HGNC:9902]	protein_coding	44.45	50088919	50119021	3177	3	p21.31	RBM5		30102
ENSG00000003987	74.3071857538596	0.227022470361753	0.0738803287460004	3.07284055465228	0.00212031744839093	0.00808610839836417	myotubularin related protein 7 [Source:HGNC Symbol;Acc:HGNC:7454]	protein_coding	40.26	17296794	17413528	5110	8	p22	MTMR7		116734
ENSG00000003989	3254.98810112995	-0.504123939075468	0.142146845777674	-3.54650105893975	0.000390383173467557	0.00198390773401763	solute carrier family 7 member 2 [Source:HGNC Symbol;Acc:HGNC:11060]	protein_coding	40.13	17497088	17570573	7615	8	p22	SLC7A2		73485
ENSG00000004059	6670.55042107562	0.0245496911122782	0.025978931532899	0.944984634229055	0.344666720785621	0.472333727267884	ADP ribosylation factor 5 [Source:HGNC Symbol;Acc:HGNC:658]	protein_coding	56.14	127588386	127591700	1032	7	q32.1	ARF5		3314
ENSG00000004139	522.990370223597	-0.0901376625144999	0.0463398664171025	-1.94514290790517	0.0517577809206113	0.109173730794067	sterile alpha and TIR motif containing 1 [Source:HGNC Symbol;Acc:HGNC:17074]	protein_coding	51.55	28364356	28404049	1921	17	q11.2	SARM1		39693
ENSG00000004142	7279.86064231566	-0.0252807968280801	0.0262303266226552	-0.963800306102366	0.335146053192234	0.463317005039221	DNA polymerase delta interacting protein 2 [Source:HGNC Symbol;Acc:HGNC:23781]	protein_coding	49.87	28346633	28357527	2670	17	q11.2	POLDIP2		10894
ENSG00000004399	17238.5968825357	-0.362928138684343	0.0448963930771937	-8.08368142314536	6.28403577281513e-16	1.59329763258549e-13	plexin D1 [Source:HGNC Symbol;Acc:HGNC:9107]	protein_coding	58.3	129555214	129606676	1633	3	q22.1	PLXND1		51462
ENSG00000004455	7386.50619271399	0.103951853261385	0.0343257326949771	3.02839430071644	0.00245857067217556	0.00916217136804392	adenylate kinase 2 [Source:HGNC Symbol;Acc:HGNC:362]	protein_coding	46.32	33007940	33080996	3576	1	p35.1	AK2		73056
ENSG00000004468	225.312042883296	0.400055499066327	0.0878056748551018	4.55614628241858	5.21006590013508e-06	5.24790436756623e-05	CD38 molecule [Source:HGNC Symbol;Acc:HGNC:1667]	protein_coding	41.09	15778275	15853232	1560	4	p15.32	CD38		74957
ENSG00000004478	6016.62547335183	0.11770534273576	0.0372724694254156	3.15797006611797	0.00158871870478701	0.0063419774717291	FKBP prolyl isomerase 4 [Source:HGNC Symbol;Acc:HGNC:3720]	protein_coding	51.53	2794970	2805423	3715	12	p13.33	FKBP4		10453
ENSG00000004487	3017.42250241042	-0.0487443883904871	0.0363309770235342	-1.3416756824049	0.17970117506404	0.289948390948014	lysine demethylase 1A [Source:HGNC Symbol;Acc:HGNC:29079]	protein_coding	39.17	23019443	23083689	3039	1	p36.12	KDM1A		64246
ENSG00000004534	2284.11961228497	0.213415403740023	0.0433122370828479	4.92736967919252	8.33439759580298e-07	1.07165031527017e-05	RNA binding motif protein 6 [Source:HGNC Symbol;Acc:HGNC:9903]	protein_coding	44.14	49940007	50100045	2260	3	p21.31	RBM6		160038
ENSG00000004660	736.161421231224	0.0233883251266028	0.0695571636725559	0.336246101648201	0.736685290575611	0.813609650492234	calcium/calmodulin dependent protein kinase kinase 1 [Source:HGNC Symbol;Acc:HGNC:1469]	protein_coding	57.17	3860315	3894891	3508	17	p13.2	CAMKK1		34576
ENSG00000004700	1343.92776378728	-0.101195452140838	0.0418983814310836	-2.41525922206063	0.0157240146785553	0.0421115012690077	RecQ like helicase [Source:HGNC Symbol;Acc:HGNC:9948]	protein_coding	37.57	21468910	21501669	3745	12	p12.1	RECQL		32759
ENSG00000004766	1241.10424568501	0.19022034205242	0.034577812356749	5.50122547053768	3.77160520881082e-08	7.53717213342034e-07	VPS50 subunit of EARP/GARPII complex [Source:HGNC Symbol;Acc:HGNC:25956]	protein_coding	34.82	93232340	93361123	1193	7	q21.2	VPS50		128783
ENSG00000004776	1052.32547968407	-0.42634358303511	0.0824302497718554	-5.17217385868797	2.31386136400287e-07	3.58958206058074e-06	heat shock protein family B (small) member 6 [Source:HGNC Symbol;Acc:HGNC:26511]	protein_coding	62.52	35754566	35758079	1460	19	q13.12	HSPB6		3513
ENSG00000004777	592.20352945124	0.18413304757682	0.0580172467171614	3.17376397529656	0.00150475999930633	0.0060786010726273	Rho GTPase activating protein 33 [Source:HGNC Symbol;Acc:HGNC:23085]	protein_coding	60.93	35774532	35788822	635	19	q13.12	ARHGAP33		14290
ENSG00000004779	2843.72039307884	0.15429137215023	0.0294989427639807	5.23040345495452	1.69140492254531e-07	2.75290147223097e-06	NADH:ubiquinone oxidoreductase subunit AB1 [Source:HGNC Symbol;Acc:HGNC:7694]	protein_coding	48.72	23581014	23596316	503	16	p12.2	NDUFAB1		15302
ENSG00000004799	41247.1495496342	-0.67781205967997	0.162085693718919	-4.18181299119092	2.8919379461791e-05	0.000222827526365851	pyruvate dehydrogenase kinase 4 [Source:HGNC Symbol;Acc:HGNC:8812]	protein_coding	36.08	95583499	95596516	3601	7	q21.3	PDK4		13017
ENSG00000004809	9.63341243922983	0.0790044051498915	0.145523195942215	0.54289905219827	0.587199308575196	0.694951730745365	solute carrier family 22 member 16 [Source:HGNC Symbol;Acc:HGNC:20302]	protein_coding	41.33	110424687	110476641	466	6	q21	SLC22A16		51954
ENSG00000004838	515.213803631673	7.65551480035262e-05	0.085188003888379	0.000898661131957449	0.999282972253928	0.99952935898197	zinc finger MYND-type containing 10 [Source:HGNC Symbol;Acc:HGNC:19412]	protein_coding	58.49	50341110	50345732	676	3	p21.31	ZMYND10		4622
ENSG00000004846	7.68287906076354	-0.0720544135498754	0.176953102137623	-0.407194972450022	0.683864793854254	0.773007803254109	ATP binding cassette subfamily B member 5 [Source:HGNC Symbol;Acc:HGNC:46]	protein_coding	37.72	20615667	20777038	5350	7	p21.1	ABCB5		161371
ENSG00000004848	16.6970847697349	0.26843799728078	0.239080718781671	1.12279232992401	0.261525703662663	0.38499297771333	aristaless related homeobox [Source:HGNC Symbol;Acc:HGNC:18060]	protein_coding	54.62	25003694	25016420	2893	X	p21.3	ARX		12726
ENSG00000004864	2752.39393297011	-0.0211213002849703	0.0368994341559678	-0.572401739162018	0.567049837888049	0.677628523411839	solute carrier family 25 member 13 [Source:HGNC Symbol;Acc:HGNC:10983]	protein_coding	39.76	96120220	96322147	3141	7	q21.3	SLC25A13		201927
ENSG00000004866	2563.7090337011	0.14538717913948	0.0442778025142272	3.2835229140553	0.00102518310218431	0.00444565638673031	suppression of tumorigenicity 7 [Source:HGNC Symbol;Acc:HGNC:11351]	protein_coding	39.15	116953238	117230176	2114	7	q31.2	ST7		276938
ENSG00000004897	3470.34154011268	-0.117648506468607	0.0285319998195201	-4.12338802792637	3.733399868642e-05	0.000276370775594672	cell division cycle 27 [Source:HGNC Symbol;Acc:HGNC:1728]	protein_coding	38.66	47117703	47189422	5830	17	q21.32	CDC27		71719
ENSG00000004939	2135.60856054697	0.841937974192417	0.239842955754817	3.51037190791253	0.00044748034508939	0.00222192887385726	solute carrier family 4 member 1 (Diego blood group) [Source:HGNC Symbol;Acc:HGNC:11027]	protein_coding	55.79	44248390	44268141	3855	17	q21.31	SLC4A1		19751
ENSG00000004948	223.271947867413	0.416939094375221	0.190367892234774	2.19017550428633	0.0285115110403183	0.0677388418230226	calcitonin receptor [Source:HGNC Symbol;Acc:HGNC:1440]	protein_coding	35.2	93424486	93574730	3572	7	q21.3	CALCR		150244
ENSG00000004961	1441.20768629822	0.0731402555027967	0.0323085709711659	2.26380348323272	0.0235862042000043	0.0580794272510433	holocytochrome c synthase [Source:HGNC Symbol;Acc:HGNC:4837]	protein_coding	42.97	11111301	11123086	2277	X	p22.2	HCCS		11785
ENSG00000004975	1971.96838850165	-0.0202686188380646	0.0273235633771931	-0.741799982610713	0.458208531117929	0.579844797196493	dishevelled segment polarity protein 2 [Source:HGNC Symbol;Acc:HGNC:3086]	protein_coding	55.13	7225342	7234517	2989	17	p13.1	DVL2		9175
ENSG00000005001	116.279096055509	-0.228582663293552	0.164776833010654	-1.3872257350569	0.165372940411439	0.271582502181603	serine protease 22 [Source:HGNC Symbol;Acc:HGNC:14368]	protein_coding	59.35	2852730	2858170	1037	16	p13.3	PRSS22		5440
ENSG00000005007	5491.45496736256	0.0111906285105193	0.0297488745739056	0.376169810482015	0.706790657677142	0.790644698891975	UPF1 RNA helicase and ATPase [Source:HGNC Symbol;Acc:HGNC:9962]	protein_coding	55.14	18831959	18868230	5321	19	p13.11	UPF1		36271
ENSG00000005020	10053.5294863154	-0.025574651273589	0.0660948796837738	-0.386938464763823	0.698801764119964	0.784583450960677	src kinase associated phosphoprotein 2 [Source:HGNC Symbol;Acc:HGNC:15687]	protein_coding	36.94	26667068	26995239	3839	7	p15.2	SKAP2		328171
ENSG00000005022	9899.18655483203	0.111910091400347	0.0357341802920411	3.13173803024865	0.00173774856841552	0.00683101890011595	solute carrier family 25 member 5 [Source:HGNC Symbol;Acc:HGNC:10991]	protein_coding	52.54	119468422	119471396	1307	X	q24	SLC25A5		2974
ENSG00000005059	329.023194304065	0.284714758683818	0.0703901699592796	4.0448085130143	5.2365907880594e-05	0.000368012813849458	mitochondrial calcium uniporter dominant negative subunit beta [Source:HGNC Symbol;Acc:HGNC:26076]	protein_coding	41.01	109560209	109688719	2230	4	q25	MCUB		128510
ENSG00000005073	376.263000172161	-0.0416083600415063	0.105703992380911	-0.393630922582072	0.693853547722476	0.780747626301409	homeobox A11 [Source:HGNC Symbol;Acc:HGNC:5101]	protein_coding	54.37	27181157	27185232	2669	7	p15.2	HOXA11		4075
ENSG00000005075	1872.36879396238	0.144700963729932	0.03065522964128	4.72027009496216	2.35531684878774e-06	2.63221256923407e-05	RNA polymerase II subunit J [Source:HGNC Symbol;Acc:HGNC:9197]	protein_coding	55.04	102473118	102478907	932	7	q22.1	POLR2J		5789
ENSG00000005100	1201.81461848651	-0.0630827820024348	0.0288597638700604	-2.18583846653984	0.0288274254049127	0.0683592915454506	DEAH-box helicase 33 [Source:HGNC Symbol;Acc:HGNC:16718]	protein_coding	45.78	5440917	5468982	5535	17	p13.2	DHX33		28065
ENSG00000005102	55.6508446887312	0.336862261177174	0.156546549986922	2.1518344620518	0.0314103945426113	0.0732533015583433	mesenchyme homeobox 1 [Source:HGNC Symbol;Acc:HGNC:7013]	protein_coding	51.6	43640389	43661922	2674	17	q21.31	MEOX1		21533
ENSG00000005108	2810.14724962593	-0.0257477302693386	0.0711506354637746	-0.361876321996417	0.717444454791287	0.798477504239538	thrombospondin type 1 domain containing 7A [Source:HGNC Symbol;Acc:HGNC:22207]	protein_coding	35.51	11370365	11832198	10655	7	p21.3	THSD7A		461833
ENSG00000005156	1105.90791563621	0.0254718876100546	0.0321578986214961	0.79208806240305	0.428309330211215	0.552653904368431	DNA ligase 3 [Source:HGNC Symbol;Acc:HGNC:6600]	protein_coding	47.21	34980512	35009743	8382	17	q12	LIG3		29231
ENSG00000005175	1242.51808625544	0.0461578025468358	0.0311652502113225	1.48106632335223	0.138588900789795	0.237198828511339	RNA polymerase II associated protein 3 [Source:HGNC Symbol;Acc:HGNC:26151]	protein_coding	36.55	47661249	47706030	4339	12	q13.11	RPAP3		44781
ENSG00000005187	1911.77124413173	0.160062521266257	0.0861620056638118	1.85769261094956	0.0632126784151709	0.127931171444622	acyl-CoA synthetase medium chain family member 3 [Source:HGNC Symbol;Acc:HGNC:10522]	protein_coding	41.08	20610243	20797581	558	16	p12.3	ACSM3		187338
ENSG00000005189	135.539455670858	-0.0186300316736794	0.0613754879984039	-0.303541890765315	0.761476928146821	0.832142643480266	RNA exonuclease 5 [Source:HGNC Symbol;Acc:HGNC:24661]	protein_coding	39.89	20806429	20849665	580	16	p12.3	REXO5		43236
ENSG00000005194	2510.73954398489	-0.000408801911212624	0.0290521042577452	-0.0140713356797086	0.988773069005886	0.991829176655654	cytokine induced apoptosis inhibitor 1 [Source:HGNC Symbol;Acc:HGNC:28050]	protein_coding	44.27	57428187	57447420	2021	16	q21	CIAPIN1		19233
ENSG00000005206	2537.65073043392	0.0999627748304786	0.0358530095812064	2.78812785866874	0.00530136162016035	0.0173259944149967	signal peptide peptidase like 2B [Source:HGNC Symbol;Acc:HGNC:30627]	protein_coding	61.04	2328615	2355095	583	19	p13.3	SPPL2B		26480
ENSG00000005238	1610.36008601287	0.0221862175383719	0.039633128849329	0.559789705796783	0.575622886048172	0.685299528386184	family with sequence similarity 214 member B [Source:HGNC Symbol;Acc:HGNC:25666]	protein_coding	54.68	35104112	35116341	2566	9	p13.3	FAM214B		12229
ENSG00000005243	1071.05519512989	-0.216112838351995	0.0707723199607447	-3.05363507190193	0.00226086917912871	0.00853387396364773	COPI coat complex subunit zeta 2 [Source:HGNC Symbol;Acc:HGNC:19356]	protein_coding	52.71	48026167	48038030	763	17	q21.32	COPZ2		11863
ENSG00000005249	272.612943933911	-0.0266158533076131	0.101249195825141	-0.262874713134307	0.792647147040579	0.855262002462097	protein kinase cAMP-dependent type II regulatory subunit beta [Source:HGNC Symbol;Acc:HGNC:9392]	protein_coding	38.61	107044705	107161811	3689	7	q22.3	PRKAR2B		117106
ENSG00000005302	1539.11411085875	0.00424057427260302	0.0281493069784731	0.150645778805352	0.880255147188501	0.919584128850049	MSL complex subunit 3 [Source:HGNC Symbol;Acc:HGNC:7370]	protein_coding	42.85	11758159	11775772	2256	X	p22.2	MSL3		17613
ENSG00000005339	5198.05377173514	-0.0799254359708372	0.0303327874260382	-2.63495190363639	0.00841492059378275	0.025371407743462	CREB binding protein [Source:HGNC Symbol;Acc:HGNC:2348]	protein_coding	45.01	3725054	3880713	10790	16	p13.3	CREBBP		155659
ENSG00000005379	823.715704269537	-0.116351455591889	0.0752176113192942	-1.54686453811972	0.121895913752287	0.214487637438556	TSPO associated protein 1 [Source:HGNC Symbol;Acc:HGNC:16831]	protein_coding	57.84	58301228	58328795	4161	17	q22	TSPOAP1		27567
ENSG00000005381	23.8630116689536	0.827982770619194	0.203328026897342	4.07215268477096	4.65806271896719e-05	0.000333427008406387	myeloperoxidase [Source:HGNC Symbol;Acc:HGNC:7218]	protein_coding	55.12	58269855	58280935	3216	17	q22	MPO		11080
ENSG00000005421	7.63743302939953	0.1140190875665	0.183299430730156	0.622037325005949	0.533917325210545	0.648988534560943	paraoxonase 1 [Source:HGNC Symbol;Acc:HGNC:9204]	protein_coding	40.31	95297676	95324532	2393	7	q21.3	PON1		26856
ENSG00000005436	1438.79231330523	0.113163462360746	0.0377753999374297	2.99569197277031	0.00273822881106812	0.0100346068015362	GC-rich sequence DNA-binding factor 2 [Source:HGNC Symbol;Acc:HGNC:1317]	protein_coding	36.39	75652000	75710985	423	2	p12	GCFC2		58985
ENSG00000005448	2322.3271157236	-0.119331840772664	0.0323092955470932	-3.69342131272186	0.000221256995541206	0.00123125420666912	WD repeat domain 54 [Source:HGNC Symbol;Acc:HGNC:25770]	protein_coding	54.68	74421678	74425755	901	2	p13.1	WDR54		4077
ENSG00000005469	1232.04617990627	0.0852384045268659	0.0508590252648147	1.67597401017899	0.0937432834741133	0.174226578963972	carnitine O-octanoyltransferase [Source:HGNC Symbol;Acc:HGNC:2366]	protein_coding	37.43	87345664	87399794	3205	7	q21.12	CROT		54130
ENSG00000005471	165.301908185004	-0.485258045116393	0.161258357863612	-3.00919624598194	0.00261939859964154	0.00966461597916854	ATP binding cassette subfamily B member 4 [Source:HGNC Symbol;Acc:HGNC:45]	protein_coding	38.6	87401696	87480435	4293	7	q21.12	ABCB4		78739
ENSG00000005483	8256.30995123037	-0.0566288688147546	0.0393075484651274	-1.44066142575628	0.149680357641563	0.251643510510737	lysine methyltransferase 2E (inactive) [Source:HGNC Symbol;Acc:HGNC:18541]	protein_coding	37.41	105014190	105115019	6840	7	q22.3	KMT2E		100829
ENSG00000005486	4271.00461925908	0.0307487775354835	0.047190294128317	0.651591139734652	0.514664965042883	0.63179645065206	rhomboid domain containing 2 [Source:HGNC Symbol;Acc:HGNC:23082]	protein_coding	47.79	75842602	75888926	566	7	q11.23	RHBDD2		46324
ENSG00000005513	148.514981475513	-0.477443151046632	0.139424883077162	-3.42437548097065	0.000616214163147189	0.00291374519313135	SRY-box transcription factor 8 [Source:HGNC Symbol;Acc:HGNC:11203]	protein_coding	64.99	981770	986979	3087	16	p13.3	SOX8		5209
ENSG00000005700	5156.11681826925	-0.0343117791639566	0.0407355618010902	-0.842305289208958	0.39961709120469	0.525074671731467	inhibitor of Bruton tyrosine kinase [Source:HGNC Symbol;Acc:HGNC:17853]	protein_coding	36.07	82169986	82247754	6040	6	q14.1	IBTK		77768
ENSG00000005801	1029.40428301413	0.0943081933684968	0.0473271920368102	1.9926851627949	0.0462959330873117	0.0999659489298478	zinc finger protein 195 [Source:HGNC Symbol;Acc:HGNC:12986]	protein_coding	41.43	3339261	3379222	881	11	p15.4	ZNF195		39961
ENSG00000005810	5780.95303707601	0.0796336937757482	0.0456499254127515	1.74444302056853	0.0810818689085164	0.1557612746275	MYC binding protein 2 [Source:HGNC Symbol;Acc:HGNC:23386]	protein_coding	35.75	77042474	77327094	17128	13	q22.3	MYCBP2		284620
ENSG00000005812	3861.12811971239	-0.00230998345664013	0.0349496411826225	-0.0660946258237607	0.947302489468792	0.963633243267934	F-box and leucine rich repeat protein 3 [Source:HGNC Symbol;Acc:HGNC:13599]	protein_coding	38.36	76992598	77027195	527	13	q22.3	FBXL3		34597
ENSG00000005844	1798.68946038979	0.255660402958253	0.0417781944430414	6.11946989013154	9.3887168161908e-10	3.23462224578191e-08	integrin subunit alpha L [Source:HGNC Symbol;Acc:HGNC:6148]	protein_coding	50.45	30472658	30523567	5711	16	p11.2	ITGAL		50909
ENSG00000005882	3465.30363989657	-0.232192413643415	0.0415880513425762	-5.58315203880942	2.36198085902412e-08	5.09679034566283e-07	pyruvate dehydrogenase kinase 2 [Source:HGNC Symbol;Acc:HGNC:8810]	protein_coding	56.67	50094737	50112152	2384	17	q21.33	PDK2		17415
ENSG00000005884	15528.2597929526	-0.247593683391894	0.0665181657215737	-3.72219649634133	0.000197497231228559	0.00112173173648786	integrin subunit alpha 3 [Source:HGNC Symbol;Acc:HGNC:6139]	protein_coding	52.64	50055968	50090481	1817	17	q21.33	ITGA3		34513
ENSG00000005889	1775.69831479303	-0.0991757296583646	0.0362760927134506	-2.73391432869483	0.00625863262662831	0.0198862016119635	zinc finger protein X-linked [Source:HGNC Symbol;Acc:HGNC:12869]	protein_coding	40.77	24149173	24216255	475	X	p22.11	ZFX		67082
ENSG00000005893	19626.685372428	0.0129046598586263	0.0540242793534937	0.238867783393981	0.811208107618391	0.869450063561666	lysosomal associated membrane protein 2 [Source:HGNC Symbol;Acc:HGNC:6501]	protein_coding	38.61	120426148	120469365	6535	X	q24	LAMP2		43217
ENSG00000005961	75.9699614956702	0.182477656118164	0.108444639359479	1.68268027996548	0.0924370012496177	0.172292122591035	integrin subunit alpha 2b [Source:HGNC Symbol;Acc:HGNC:6138]	protein_coding	54.81	44372180	44389649	2618	17	q21.31	ITGA2B		17469
ENSG00000005981	17.4900928432697	-1.01386783408886	0.237138521482099	-4.27542445551343	1.90773482998727e-05	0.000157281444466065	ankyrin repeat and SOCS box containing 4 [Source:HGNC Symbol;Acc:HGNC:16009]	protein_coding	38.27	95478444	95540233	582	7	q21.3	ASB4		61789
ENSG00000006007	3714.18300497289	0.0951550169351555	0.0326821550224683	2.91152822908215	0.00359665406357564	0.0125917811196639	glycerophosphodiester phosphodiesterase 1 [Source:HGNC Symbol;Acc:HGNC:29644]	protein_coding	40.14	19501693	19522123	2907	16	p12.3	GDE1		20430
ENSG00000006015	1780.08781126569	0.24633476592753	0.0327390856006053	7.52417978109246	5.30523046703404e-14	7.19951603907483e-12	required for excision 1-B domain containing [Source:HGNC Symbol;Acc:HGNC:26098]	protein_coding	60.22	18588685	18592337	1792	19	p13.11	REX1BD		3652
ENSG00000006016	102.339337102767	-0.291056648654212	0.118488612740133	-2.45641029904327	0.0140332831603442	0.0384591469989677	cytokine receptor like factor 1 [Source:HGNC Symbol;Acc:HGNC:2364]	protein_coding	55.32	18572220	18607741	1020	19	p13.11	CRLF1		35521
ENSG00000006025	762.553265783352	0.0422095601938164	0.0384489095981562	1.09780903112635	0.272287887072274	0.396543862997867	oxysterol binding protein like 7 [Source:HGNC Symbol;Acc:HGNC:16387]	protein_coding	57.86	47807372	47821834	3664	17	q21.32	OSBPL7		14462
ENSG00000006042	2681.0002233891	-0.0374098998637181	0.09248638335067	-0.404490893777036	0.685851772869491	0.774474153827338	transmembrane protein 98 [Source:HGNC Symbol;Acc:HGNC:24529]	protein_coding	48.47	32927910	32945106	1683	17	q11.2	TMEM98		17196
ENSG00000006047	230.012364708924	-0.233510629678414	0.159220921914342	-1.46658257514699	0.142489643004859	0.242062336373519	Y-box binding protein 2 [Source:HGNC Symbol;Acc:HGNC:17948]	protein_coding	58.02	7288263	7294639	2195	17	p13.1	YBX2		6376
ENSG00000006062	2108.38032020211	0.0961187950916485	0.064914361343689	1.48070154434313	0.138686122277787	0.237284007645101	mitogen-activated protein kinase kinase kinase 14 [Source:HGNC Symbol;Acc:HGNC:6853]	protein_coding	49.97	45263119	45317029	4442	17	q21.31	MAP3K14		53910
ENSG00000006071	13.6845165614058	0.163628475802623	0.174971032699354	0.935174658789262	0.34969829590602	0.477630774299736	ATP binding cassette subfamily C member 8 [Source:HGNC Symbol;Acc:HGNC:59]	protein_coding	50.03	17392498	17476894	5336	11	p15.1	ABCC8		84396
ENSG00000006118	2056.83701154503	-0.171059448123144	0.082598670499686	-2.07097096222383	0.0383615097636943	0.0859196815710578	transmembrane protein 132A [Source:HGNC Symbol;Acc:HGNC:31092]	protein_coding	58.71	60924460	60937159	3498	11	q12.2	TMEM132A		12699
ENSG00000006125	20445.9941776285	-0.133665369482751	0.0424332140929236	-3.15001755912338	0.0016326064989144	0.00648685251172476	adaptor related protein complex 2 subunit beta 1 [Source:HGNC Symbol;Acc:HGNC:563]	protein_coding	39.93	35578046	35726413	552	17	q12	AP2B1		148367
ENSG00000006128	22.9313168728071	-1.04473602565314	0.24598022042982	-4.24723591119477	2.16424038563843e-05	0.00017524515338201	tachykinin precursor 1 [Source:HGNC Symbol;Acc:HGNC:11517]	protein_coding	39.5	97732084	97740472	1061	7	q21.3	TAC1		8388
ENSG00000006194	1559.61890299309	-0.0393279790575356	0.0284435635500659	-1.38266708347958	0.166766969302056	0.273263416223818	zinc finger protein 263 [Source:HGNC Symbol;Acc:HGNC:13056]	protein_coding	47.09	3263800	3301401	1721	16	p13.3	ZNF263		37601
ENSG00000006210	10919.9844056548	-0.164471427398018	0.0521472141421963	-3.15398300951482	0.00161058462287224	0.00641348630069886	C-X3-C motif chemokine ligand 1 [Source:HGNC Symbol;Acc:HGNC:10647]	protein_coding	53.75	57372477	57385044	3285	16	q21	CX3CL1		12567
ENSG00000006282	5375.74352961267	0.108730026854164	0.0584374940672423	1.86062096928817	0.0627977214605965	0.12729776716316	spermatogenesis associated 20 [Source:HGNC Symbol;Acc:HGNC:26125]	protein_coding	57.05	50543058	50555852	3539	17	q21.33	SPATA20		12794
ENSG00000006283	6.37703645108725	0.289679884749284	0.152924927708405	1.89426203490932	0.0581902375995242	0.11984426774051	calcium voltage-gated channel subunit alpha1 G [Source:HGNC Symbol;Acc:HGNC:1394]	protein_coding	56.94	50560715	50627474	7497	17	q21.33	CACNA1G		66759
ENSG00000006327	5592.65335855426	0.123963343091818	0.0619494938557397	2.00103883625729	0.0453882048207052	0.0984513299860425	TNF receptor superfamily member 12A [Source:HGNC Symbol;Acc:HGNC:18152]	protein_coding	60.12	3018445	3022383	648	16	p13.3	TNFRSF12A		3938
ENSG00000006377	89.9207445682163	-0.247163630757093	0.137871340344219	-1.79271217745477	0.0730189583509562	0.143604246413885	distal-less homeobox 6 [Source:HGNC Symbol;Acc:HGNC:2919]	protein_coding	49.51	97005553	97011040	2300	7	q21.3	DLX6		5487
ENSG00000006432	262.80445420062	-0.143123831275127	0.0780412874040267	-1.83395015684662	0.0666613932442553	0.133528506131901	mitogen-activated protein kinase kinase kinase 9 [Source:HGNC Symbol;Acc:HGNC:6861]	protein_coding	44.98	70722526	70809534	11511	14	q24.2	MAP3K9		87008
ENSG00000006451	2959.27617866413	0.138663787998371	0.0346259412111634	4.00462148170185	6.21168634354072e-05	0.000421864851468113	RAS like proto-oncogene A [Source:HGNC Symbol;Acc:HGNC:9839]	protein_coding	39.66	39623565	39708120	705	7	p14.1	RALA		84555
ENSG00000006453	591.90381540778	0.121717189132464	0.0878265090668559	1.38588212631575	0.165782899421352	0.271953003326959	BAR/IMD domain containing adaptor protein 2 like 1 [Source:HGNC Symbol;Acc:HGNC:21649]	protein_coding	46.78	98291650	98401090	3645	7	q22.1	BAIAP2L1		109440
ENSG00000006459	1440.16724650136	0.0111982320379478	0.0522504864650857	0.214318235016444	0.830298898908443	0.88319319908181	lysine demethylase 7A [Source:HGNC Symbol;Acc:HGNC:22224]	protein_coding	39.15	140084746	140176983	9220	7	q34	KDM7A		92237
ENSG00000006468	617.347243967746	-0.0842473506664934	0.107224793175568	-0.785707746981131	0.432038723600087	0.555873982548019	ETS variant transcription factor 1 [Source:HGNC Symbol;Acc:HGNC:3490]	protein_coding	36.3	13891229	13991425	6459	7	p21.2	ETV1		100196
ENSG00000006530	1407.06866271131	0.108130299916635	0.0415620862581935	2.60165717488059	0.00927745420303847	0.0274417151572558	acylglycerol kinase [Source:HGNC Symbol;Acc:HGNC:21869]	protein_coding	39.57	141551278	141655244	1550	7	q34	AGK		103966
ENSG00000006534	3517.63244404691	-0.233254782341507	0.0745882571754774	-3.12723196887077	0.00176460637825824	0.00692150536620654	aldehyde dehydrogenase 3 family member B1 [Source:HGNC Symbol;Acc:HGNC:410]	protein_coding	58.4	68008578	68029282	2280	11	q13.2	ALDH3B1		20704
ENSG00000006555	1015.11650178902	-0.265486271284354	0.0856028750208895	-3.10137096703315	0.00192626803430866	0.00745292117137019	tetratricopeptide repeat domain 22 [Source:HGNC Symbol;Acc:HGNC:26067]	protein_coding	52.34	54779712	54801323	3401	1	p32.3	TTC22		21611
ENSG00000006576	930.719601963838	0.153089494689825	0.0461832213921029	3.31482928377973	0.000916991078462868	0.00404458119875427	putative homeodomain transcription factor 2 [Source:HGNC Symbol;Acc:HGNC:13411]	protein_coding	37.65	77798792	77957503	5198	7	q11.23	PHTF2		158711
ENSG00000006606	21.1027063552576	-0.379393273208275	0.153329107552222	-2.47437214802192	0.0133470583720161	0.0369154109771102	C-C motif chemokine ligand 26 [Source:HGNC Symbol;Acc:HGNC:10625]	protein_coding	48.09	75769533	75789896	475	7	q11.23	CCL26		20363
ENSG00000006607	1076.43225324974	0.00189256259027777	0.0388469448087838	0.0487184410406925	0.961143679500251	0.97404936842684	FERM, ARH/RhoGEF and pleckstrin domain protein 2 [Source:HGNC Symbol;Acc:HGNC:16460]	protein_coding	45.58	241356285	241494841	4009	2	q37.3	FARP2		138556
ENSG00000006611	6001.69859093199	-0.391452906910871	0.0938466697213984	-4.17119657067185	3.0300433440607e-05	0.000232022159228312	USH1 protein network component harmonin [Source:HGNC Symbol;Acc:HGNC:12597]	protein_coding	51.78	17493895	17544416	2149	11	p15.1	USH1C		50521
ENSG00000006625	1287.07067530713	0.0806122370867458	0.0324590766003966	2.4835037077352	0.0130096980070896	0.0361115924668222	gamma-glutamylcyclotransferase [Source:HGNC Symbol;Acc:HGNC:21705]	protein_coding	40.54	30496621	30504841	1158	7	p14.3	GGCT		8220
ENSG00000006634	291.123133057465	0.182001539663867	0.0407331058092142	4.46814786273177	7.88997628481888e-06	7.38780410696803e-05	DBF4 zinc finger [Source:HGNC Symbol;Acc:HGNC:17364]	protein_coding	36.72	87876216	87909553	2694	7	q21.12	DBF4		33337
ENSG00000006638	585.816796375833	-0.277953022367233	0.0514814898207275	-5.39908661025819	6.69810341151925e-08	1.24644637682022e-06	thromboxane A2 receptor [Source:HGNC Symbol;Acc:HGNC:11608]	protein_coding	55.81	3594507	3606875	2642	19	p13.3	TBXA2R		12368
ENSG00000006652	1780.19587465576	0.106742764438732	0.0590319142038637	1.80822129653633	0.0705720653503277	0.139655232248752	interferon related developmental regulator 1 [Source:HGNC Symbol;Acc:HGNC:5456]	protein_coding	39.46	112422887	112481017	3650	7	q31.1	IFRD1		58130
ENSG00000006695	446.800828294346	-0.0440689170021722	0.0490624002608163	-0.898221790371065	0.369067318537767	0.49700044629978	cytochrome c oxidase assembly factor heme A:farnesyltransferase COX10 [Source:HGNC Symbol;Acc:HGNC:2260]	protein_coding	39.2	14069490	14231736	3180	17	p12	COX10		162246
ENSG00000006704	969.420557099624	0.0071440069082278	0.0540683602372403	0.132129157919372	0.894882133409376	0.929235546847877	GTF2I repeat domain containing 1 [Source:HGNC Symbol;Acc:HGNC:4661]	protein_coding	52.72	74453790	74602605	3430	7	q11.23	GTF2IRD1		148815
ENSG00000006712	3990.28804028486	-0.000311330350719455	0.0224925563545099	-0.0138414836362978	0.988956446542056	0.99189049125644	PAF1 homolog, Paf1/RNA polymerase II complex component [Source:HGNC Symbol;Acc:HGNC:25459]	protein_coding	52.37	39385629	39391154	2200	19	q13.2	PAF1		5525
ENSG00000006715	4905.8529081363	-0.0429048728631465	0.0352043868181391	-1.21873654794179	0.222944201479464	0.341217740950797	VPS41 subunit of HOPS complex [Source:HGNC Symbol;Acc:HGNC:12713]	protein_coding	38.35	38722974	38932394	5854	7	p14.1	VPS41		209420
ENSG00000006740	804.813451310937	-0.131571212030494	0.0980366720742794	-1.34206118227684	0.17957615877161	0.289861964427228	Rho GTPase activating protein 44 [Source:HGNC Symbol;Acc:HGNC:29096]	protein_coding	42.69	12789498	12991643	4270	17	p12	ARHGAP44		202145
ENSG00000006744	3361.1725537382	0.0623962436583574	0.0310336176596737	2.01060167533859	0.0443675469651652	0.0969181088499954	elaC ribonuclease Z 2 [Source:HGNC Symbol;Acc:HGNC:14198]	protein_coding	48.02	12991612	13018065	3767	17	p12	ELAC2		26453
ENSG00000006747	3657.56739547466	0.137012363557189	0.186441934774931	0.734879541571951	0.462412858984067	0.583617753965502	scinderin [Source:HGNC Symbol;Acc:HGNC:21695]	protein_coding	38.46	12570577	12660182	2569	7	p21.3	SCIN		89605
ENSG00000006756	5333.9037078619	-0.0994226650293562	0.0497329068462037	-1.99913239209635	0.0455940311928649	0.0987657648066504	arylsulfatase D [Source:HGNC Symbol;Acc:HGNC:717]	protein_coding	48.88	2903972	2929349	5145	X	p22.33	ARSD		25377
ENSG00000006757	1392.43964162993	-0.0972600709118984	0.0480490631413983	-2.02418246169925	0.042951381438438	0.0943256281772273	patatin like phospholipase domain containing 4 [Source:HGNC Symbol;Acc:HGNC:24887]	protein_coding	40.45	7898247	7927739	3342	X	p22.31	PNPLA4		29492
ENSG00000006788	8.97163261927282	-0.0287247380532908	0.211340020564518	-0.135917172604427	0.891886759681092	0.927091494202282	myosin heavy chain 13 [Source:HGNC Symbol;Acc:HGNC:7571]	protein_coding	45.88	10300865	10373130	5994	17	p13.1	MYH13		72265
ENSG00000006831	5175.10552819958	0.122913315739448	0.039260711229784	3.13069508649663	0.00174393125564168	0.00685034434405653	adiponectin receptor 2 [Source:HGNC Symbol;Acc:HGNC:24041]	protein_coding	39.4	1688574	1788674	484	12	p13.33	ADIPOR2		100100
ENSG00000006837	54.2444497859536	0.143177593062399	0.0476252516383445	3.00633777538137	0.00264415099328789	0.00974707818448037	cyclin dependent kinase like 3 [Source:HGNC Symbol;Acc:HGNC:15483]	protein_coding	40.16	134286350	134371047	1417	5	q31.1	CDKL3		84697
ENSG00000007001	157.582822610513	-0.142587970214158	0.174121838149088	-0.818897685263751	0.412844790691105	0.537745418088341	uridine phosphorylase 2 [Source:HGNC Symbol;Acc:HGNC:23061]	protein_coding	40.24	157876702	158136154	2435	2	q24.1	UPP2		259452
ENSG00000007038	19.7005208092103	0.0918881943070876	0.216694050105894	0.424045765272206	0.671532437308477	0.763199107732502	serine protease 21 [Source:HGNC Symbol;Acc:HGNC:9485]	protein_coding	55.65	2817180	2826304	1106	16	p13.3	PRSS21		9124
ENSG00000007047	2378.7378975521	-0.0238249675744152	0.02733377836969	-0.871630963424885	0.3834097333097	0.510887645131919	microtubule affinity regulating kinase 4 [Source:HGNC Symbol;Acc:HGNC:13538]	protein_coding	53.57	45079288	45305284	553	19	q13.32	MARK4		225996
ENSG00000007062	2387.00435206259	0.908020306901278	0.268701474292661	3.37929037900362	0.000726732043028944	0.00333220708172667	prominin 1 [Source:HGNC Symbol;Acc:HGNC:9454]	protein_coding	43.17	15963076	16084378	622	4	p15.32	PROM1		121302
ENSG00000007080	2768.35809019775	-0.0179418520612769	0.0324373579167427	-0.553123102915116	0.580179117842726	0.689055591395294	coiled-coil domain containing 124 [Source:HGNC Symbol;Acc:HGNC:25171]	protein_coding	55.84	17933015	17943991	987	19	p13.11	CCDC124		10976
ENSG00000007129	65.7317405588412	0.10944502476316	0.091057807129697	1.20192906257092	0.229391013283001	0.34866316715467	CEA cell adhesion molecule 21 [Source:HGNC Symbol;Acc:HGNC:28834]	protein_coding	44.66	41549518	41586844	451	19	q13.2	CEACAM21		37326
ENSG00000007168	8948.60946228856	-0.119316366395999	0.0306476576327842	-3.89316429417315	9.89450929867466e-05	0.000626690875837602	platelet activating factor acetylhydrolase 1b regulatory subunit 1 [Source:HGNC Symbol;Acc:HGNC:8574]	protein_coding	42.4	2593210	2685615	557	17	p13.3	PAFAH1B1		92405
ENSG00000007171	167.247925107738	-0.587274893502603	0.115221516730948	-5.0969203510308	3.45223490159432e-07	5.05590394839089e-06	nitric oxide synthase 2 [Source:HGNC Symbol;Acc:HGNC:7873]	protein_coding	51.35	27756766	27800529	4206	17	q11.2	NOS2		43763
ENSG00000007174	110.655374919315	0.527487761805092	0.144515236819376	3.65004945786014	0.000262189820387626	0.00142102679206079	dynein axonemal heavy chain 9 [Source:HGNC Symbol;Acc:HGNC:2953]	protein_coding	42.62	11598470	11969748	1986	17	p12	DNAH9		371278
ENSG00000007202	7253.82413527733	-0.0951468688116942	0.0390531628850549	-2.43634220080304	0.01483664128103	0.0402397088529623	KIAA0100 [Source:HGNC Symbol;Acc:HGNC:28960]	protein_coding	46.75	28614446	28645454	7428	17	q11.2	KIAA0100		31008
ENSG00000007216	214.319738622901	-0.824381650904485	0.18571262795846	-4.43901774460314	9.03703664925155e-06	8.27095283177692e-05	solute carrier family 13 member 2 [Source:HGNC Symbol;Acc:HGNC:10917]	protein_coding	52.55	28473293	28497781	2855	17	q11.2	SLC13A2		24488
ENSG00000007237	1136.58184081325	0.0337981937258452	0.0519965915300945	0.650007870348261	0.515687137814835	0.632649518811622	growth arrest specific 7 [Source:HGNC Symbol;Acc:HGNC:4169]	protein_coding	47.97	9910606	10198606	8003	17	p13.1	GAS7		288000
ENSG00000007255	1202.50201940779	0.0281174379734159	0.0396917943687891	0.708394226579122	0.478700476736005	0.598730500967583	trafficking protein particle complex 6A [Source:HGNC Symbol;Acc:HGNC:23069]	protein_coding	56.86	45162928	45178237	805	19	q13.32	TRAPPC6A		15309
ENSG00000007264	280.327045426556	0.443956853384358	0.0975214009281334	4.55240438672045	5.30362666952894e-06	5.32561571574543e-05	megakaryocyte-associated tyrosine kinase [Source:HGNC Symbol;Acc:HGNC:6906]	protein_coding	54.4	3777970	3802129	1907	19	p13.3	MATK		24159
ENSG00000007312	879.727309733765	-0.0738280674385436	0.0567168105478328	-1.30169638816837	0.193020194773574	0.306171915991279	CD79b molecule [Source:HGNC Symbol;Acc:HGNC:1699]	protein_coding	60.63	63928740	63932336	1246	17	q23.3	CD79B		3596
ENSG00000007314	219.152802691031	-0.326771361674194	0.106556908645967	-3.06663702829334	0.00216481558022069	0.00822680618741011	sodium voltage-gated channel alpha subunit 4 [Source:HGNC Symbol;Acc:HGNC:10591]	protein_coding	56.1	63938554	63972918	7805	17	q23.3	SCN4A		34364
ENSG00000007341	317.099155322348	0.105109728073663	0.0525796114711395	1.99905866804201	0.0456020064692664	0.0987698557096618	suppression of tumorigenicity 7 like [Source:HGNC Symbol;Acc:HGNC:18441]	protein_coding	39.05	112523514	112620825	4348	1	p13.2	ST7L		97311
ENSG00000007350	16.9596504616369	-0.19795677364106	0.17597808993502	-1.12489443267713	0.260633771430593	0.384307515584209	transketolase like 1 [Source:HGNC Symbol;Acc:HGNC:11835]	protein_coding	48.27	154295795	154330350	2518	X	q28	TKTL1		34555
ENSG00000007372	235.663678066332	0.0622895177735265	0.0858596382392102	0.725480785278691	0.468157128574061	0.58890878790992	paired box 6 [Source:HGNC Symbol;Acc:HGNC:8620]	protein_coding	49.68	31784779	31817961	6888	11	p13	PAX6		33182
ENSG00000007376	1746.90067561937	-0.089331642149168	0.0290206174382236	-3.07821300974485	0.00208246004359784	0.00797228778966704	RNA pseudouridine synthase domain containing 1 [Source:HGNC Symbol;Acc:HGNC:14173]	protein_coding	67.17	784974	788397	2159	16	p13.3	RPUSD1		3423
ENSG00000007384	1509.87612127156	-0.0450634889618299	0.0473587508567006	-0.951534576960955	0.341333074672881	0.469351055225561	rhomboid 5 homolog 1 [Source:HGNC Symbol;Acc:HGNC:20561]	protein_coding	61.15	58059	76355	2992	16	p13.3	RHBDF1		18296
ENSG00000007392	1383.00105970447	0.131534855411356	0.0390555251087889	3.36789366024312	0.00075744805358886	0.0034593609810263	LUC7 like [Source:HGNC Symbol;Acc:HGNC:6723]	protein_coding	47.33	188969	229463	2737	16	p13.3	LUC7L		40494
ENSG00000007402	125.908710075557	-0.154770299621907	0.0796643021980389	-1.94278108703144	0.0520426140012293	0.109660498298656	calcium voltage-gated channel auxiliary subunit alpha2delta 2 [Source:HGNC Symbol;Acc:HGNC:1400]	protein_coding	56.51	50362613	50504244	5329	3	p21.31	CACNA2D2		141631
ENSG00000007516	705.670952925822	-0.344589961492501	0.0815431694605303	-4.22585930584038	2.38030685230152e-05	0.000189804615686962	BAI1 associated protein 3 [Source:HGNC Symbol;Acc:HGNC:948]	protein_coding	65.69	1333638	1349441	564	16	p13.3	BAIAP3		15803
ENSG00000007520	3370.53320514364	-0.0555352170316505	0.0218293388006631	-2.54406317748678	0.0109571264557517	0.0315194630380223	TSR3 ribosome maturation factor [Source:HGNC Symbol;Acc:HGNC:14175]	protein_coding	62.41	1349240	1351878	1210	16	p13.3	TSR3		2638
ENSG00000007541	4028.25055297229	0.00323834670836518	0.0414359346181095	0.0781530991930338	0.937706269271541	0.957171770237736	phosphatidylinositol glycan anchor biosynthesis class Q [Source:HGNC Symbol;Acc:HGNC:14135]	protein_coding	64.34	566995	584109	603	16	p13.3	PIGQ		17114
ENSG00000007545	721.92116487506	-0.0697420074856279	0.0380956553025535	-1.83070764715139	0.0671441910690309	0.13426355988628	cramped chromatin regulator homolog 1 [Source:HGNC Symbol;Acc:HGNC:14122]	protein_coding	53.1	1612337	1677908	246	16	p13.3	CRAMP1		65571
ENSG00000007866	989.010621755446	-0.129476721671321	0.038234394363195	-3.38639394785229	0.000708176424193553	0.00326558080005365	TEA domain transcription factor 3 [Source:HGNC Symbol;Acc:HGNC:11716]	protein_coding	56.75	35473597	35497079	2729	6	p21.31	TEAD3		23482
ENSG00000007908	220.497080702225	-0.549565855628292	0.164535946967449	-3.34009598362731	0.000837494391383054	0.00375207661208526	selectin E [Source:HGNC Symbol;Acc:HGNC:10718]	protein_coding	39.36	169722640	169764705	3389	1	q24.2	SELE		42065
ENSG00000007923	1832.52467507238	-0.0770113669676612	0.0398239420757657	-1.9337956755046	0.0531382547141984	0.111505813946372	DnaJ heat shock protein family (Hsp40) member C11 [Source:HGNC Symbol;Acc:HGNC:25570]	protein_coding	46.6	6634168	6701924	3014	1	p36.31	DNAJC11		67756
ENSG00000007933	779.868649970207	-0.602122132281495	0.131284079217337	-4.58640633252033	4.50940572948455e-06	4.65188345660176e-05	flavin containing dimethylaniline monoxygenase 3 [Source:HGNC Symbol;Acc:HGNC:3771]	protein_coding	36.5	171090901	171117819	2059	1	q24.3	FMO3		26918
ENSG00000007944	3223.23435837699	-0.191257466542661	0.0432765564941998	-4.41942432661653	9.8964166461236e-06	8.93651379614066e-05	myosin regulatory light chain interacting protein [Source:HGNC Symbol;Acc:HGNC:21155]	protein_coding	40.25	16129086	16148248	3072	6	p22.3	MYLIP		19162
ENSG00000007952	30.3681176284957	0.219147442966338	0.0534487710213501	4.10013998037111	4.12900312350641e-05	0.000301129589596128	NADPH oxidase 1 [Source:HGNC Symbol;Acc:HGNC:7889]	protein_coding	41.15	100843324	100874359	2543	X	q22.1	NOX1		31035
ENSG00000007968	101.369949976778	0.27933523898136	0.0699763102204688	3.99185435901494	6.55586331634176e-05	0.000441969231550801	E2F transcription factor 2 [Source:HGNC Symbol;Acc:HGNC:3114]	protein_coding	51.65	23506438	23531233	5196	1	p36.12	E2F2		24795
ENSG00000008018	8302.91767231593	-0.00951905411068757	0.0353649467801671	-0.269166363231343	0.7878016635878	0.851562589597604	proteasome 20S subunit beta 1 [Source:HGNC Symbol;Acc:HGNC:9537]	protein_coding	39.78	170535120	170553307	891	6	q27	PSMB1		18187
ENSG00000008056	106.167358395177	-0.187748667743177	0.125833634128745	-1.49203882605094	0.135688967230046	0.233497171548909	synapsin I [Source:HGNC Symbol;Acc:HGNC:11494]	protein_coding	47.76	47571901	47619857	3210	X	p11.23	SYN1		47956
ENSG00000008083	1317.84458132863	0.0132553321162461	0.0316184883718871	0.419227255912455	0.675050054397986	0.765963025852466	jumonji and AT-rich interaction domain containing 2 [Source:HGNC Symbol;Acc:HGNC:6196]	protein_coding	43.92	15246069	15522042	6003	6	p22.3	JARID2		275973
ENSG00000008086	2069.80755116427	-0.290329230568617	0.054074608884678	-5.36904910746162	7.91528664612003e-08	1.42554224646603e-06	cyclin dependent kinase like 5 [Source:HGNC Symbol;Acc:HGNC:11411]	protein_coding	40.21	18425583	18653629	3449	X	p22.13	CDKL5		228046
ENSG00000008118	184.580300833914	-0.312844610183917	0.128297782023853	-2.43842570969585	0.0147513904394994	0.0400419559487715	calcium/calmodulin dependent protein kinase IG [Source:HGNC Symbol;Acc:HGNC:14585]	protein_coding	47.01	209583714	209613939	3089	1	q32.2	CAMK1G		30225
ENSG00000008128	303.733854768213	0.0837385238526752	0.0532459584029229	1.57267380218812	0.115794368967454	0.206047943587785	cyclin dependent kinase 11A [Source:HGNC Symbol;Acc:HGNC:1730]	protein_coding	52.05	1702379	1724357	2984	1	p36.33	CDK11A		21978
ENSG00000008130	2114.84037349295	0.050529592250207	0.0319717049814861	1.58044721979848	0.114004485027525	0.203380692451809	NAD kinase [Source:HGNC Symbol;Acc:HGNC:29831]	protein_coding	53.7	1751232	1780457	3235	1	p36.33	NADK		29225
ENSG00000008196	223.284999280705	-0.589379698845548	0.150397036191877	-3.91882522268334	8.89816064872059e-05	0.000575949153756637	transcription factor AP-2 beta [Source:HGNC Symbol;Acc:HGNC:11743]	protein_coding	44.14	50818723	50847619	797	6	p12.3	TFAP2B		28896
ENSG00000008226	33.1754245685042	0.276821076426295	0.106140567590136	2.60806101485385	0.00910567221423055	0.027007447088342	DLEC1 cilia and flagella associated protein [Source:HGNC Symbol;Acc:HGNC:2899]	protein_coding	48.5	38039205	38124025	3457	3	p22.2	DLEC1		84820
ENSG00000008256	1529.55315082277	-0.192732208610601	0.0420943572937776	-4.57857587100139	4.68152357683782e-06	4.78985391433464e-05	cytohesin 3 [Source:HGNC Symbol;Acc:HGNC:9504]	protein_coding	44.78	6161776	6272644	4482	7	p22.1	CYTH3		110868
ENSG00000008277	1649.60244809225	-0.255803929020593	0.0852854534219404	-2.9993852264	0.00270525025781873	0.00994519617889092	ADAM metallopeptidase domain 22 [Source:HGNC Symbol;Acc:HGNC:201]	protein_coding	37.29	87934143	88202889	9334	7	q21.12	ADAM22		268746
ENSG00000008282	11527.9722109281	-0.0679559802063684	0.0400728528917343	-1.69581088698543	0.0899217000416873	0.168630466494448	synaptophysin like 1 [Source:HGNC Symbol;Acc:HGNC:11507]	protein_coding	38.18	106090505	106112576	2130	7	q22.3	SYPL1		22071
ENSG00000008283	4006.61259574989	0.0379514099416973	0.040933785442387	0.927141468387104	0.353853087958845	0.481732709187398	cytochrome b561 [Source:HGNC Symbol;Acc:HGNC:2571]	protein_coding	57.39	63432304	63446354	3007	17	q23.3	CYB561		14050
ENSG00000008294	9245.98279374643	-0.0652233619242281	0.0498692718850081	-1.30788678997809	0.190911710741909	0.303361176087834	sperm associated antigen 9 [Source:HGNC Symbol;Acc:HGNC:14524]	protein_coding	40	50962174	51120868	8276	17	q21.33	SPAG9		158694
ENSG00000008300	101.902851601482	0.454738662205577	0.103293138001229	4.40240921134729	1.07055393198248e-05	9.55023565380964e-05	cadherin EGF LAG seven-pass G-type receptor 3 [Source:HGNC Symbol;Acc:HGNC:3230]	protein_coding	59.87	48636463	48662886	11933	3	p21.31	CELSR3		26423
ENSG00000008311	540.385207745609	-0.18009578444401	0.0644325215614266	-2.79510688204738	0.00518825590302717	0.0170114828325767	aminoadipate-semialdehyde synthase [Source:HGNC Symbol;Acc:HGNC:17366]	protein_coding	36.53	122064583	122144308	4519	7	q31.32	AASS		79725
ENSG00000008323	259.497285234622	-0.205631417388834	0.116010103805834	-1.77253024213304	0.0763065797675595	0.148575338359514	pleckstrin homology and RhoGEF domain containing G6 [Source:HGNC Symbol;Acc:HGNC:25562]	protein_coding	55.71	6310436	6328506	2881	12	p13.31	PLEKHG6		18070
ENSG00000008324	574.510320491825	0.154262615921886	0.0271769562073859	5.67622859398662	1.37696744957441e-08	3.23361872551903e-07	SS18 like 2 [Source:HGNC Symbol;Acc:HGNC:15593]	protein_coding	46.56	42581840	42596934	1047	3	p22.1	SS18L2		15094
ENSG00000008382	1319.58012310097	0.0630997716231838	0.0355456106145679	1.77517759667696	0.0758685676631863	0.147936744573889	MPN domain containing [Source:HGNC Symbol;Acc:HGNC:25934]	protein_coding	55.95	4343527	4360086	1567	19	p13.3	MPND		16559
ENSG00000008394	14673.5272888096	-0.139375519173659	0.107756454915041	-1.29343081380645	0.195862098535632	0.309590324657871	microsomal glutathione S-transferase 1 [Source:HGNC Symbol;Acc:HGNC:7061]	protein_coding	36.94	16347142	16609259	298	12	p12.3	MGST1		262117
ENSG00000008405	959.525618605218	-0.0641345236412368	0.0672016297680818	-0.954359646671817	0.33990162518535	0.467977572703434	cryptochrome circadian regulator 1 [Source:HGNC Symbol;Acc:HGNC:2384]	protein_coding	37.55	106991364	107093549	2987	12	q23.3	CRY1		102185
ENSG00000008441	3551.85012376675	-0.112805999495908	0.0792278397269515	-1.42381768687219	0.154499254381641	0.257848339077537	nuclear factor I X [Source:HGNC Symbol;Acc:HGNC:7788]	protein_coding	55.31	12995475	13098796	6019	19	p13.13	NFIX		103321
ENSG00000008513	3992.29504142024	0.0542262480567917	0.0626612000027251	0.865387960243875	0.386825886949117	0.513836253071654	ST3 beta-galactoside alpha-2,3-sialyltransferase 1 [Source:HGNC Symbol;Acc:HGNC:10862]	protein_coding	49.4	133454848	133571940	6951	8	q24.22	ST3GAL1		117092
ENSG00000008516	193.479629225682	0.0557410983287567	0.0937842257121266	0.59435473189122	0.552274878844979	0.665094269879525	matrix metallopeptidase 25 [Source:HGNC Symbol;Acc:HGNC:14246]	protein_coding	58.87	3046062	3060726	4413	16	p13.3	MMP25		14664
ENSG00000008517	11400.1536789592	-0.037439640840564	0.0666818508580733	-0.561466731333704	0.574479403722815	0.684390080332584	interleukin 32 [Source:HGNC Symbol;Acc:HGNC:16830]	protein_coding	53.36	3065297	3082192	1105	16	p13.3	IL32		16895
ENSG00000008710	3702.4122828979	0.0419461945482943	0.0518507989273954	0.808978750877683	0.418527368941913	0.542837792008666	polycystin 1, transient receptor potential channel interacting [Source:HGNC Symbol;Acc:HGNC:9008]	protein_coding	63.1	2088708	2135898	14140	16	p13.3	PKD1		47190
ENSG00000008735	120.120572845097	0.277466222608201	0.139147198924051	1.99404820760817	0.0461467864721871	0.0997235189884379	mitogen-activated protein kinase 8 interacting protein 2 [Source:HGNC Symbol;Acc:HGNC:6883]	protein_coding	62.89	50600793	50613981	5700	22	q13.33	MAPK8IP2		13188
ENSG00000008838	3254.13508599119	-0.0838230868293294	0.0236317800205119	-3.54704921747633	0.000389571805496554	0.00198230846277598	mediator complex subunit 24 [Source:HGNC Symbol;Acc:HGNC:22963]	protein_coding	50.63	40019097	40061215	3896	17	q21.1	MED24		42118
ENSG00000008853	1333.33284732194	-0.0624086981006333	0.0489878799609796	-1.27396201163112	0.202676879571428	0.31776209901503	Rho related BTB domain containing 2 [Source:HGNC Symbol;Acc:HGNC:18756]	protein_coding	53.51	22987417	23020199	3505	8	p21.3	RHOBTB2		32782
ENSG00000008869	1838.10519604853	-0.0143752118300186	0.0391179724806685	-0.367483561095162	0.713258351744261	0.795551300747073	HEAT repeat containing 5B [Source:HGNC Symbol;Acc:HGNC:29273]	protein_coding	38.6	36968383	37084372	433	2	p22.2	HEATR5B		115989
ENSG00000008952	19361.3997162091	-0.0356954960712537	0.0471612077716992	-0.756882568488292	0.44912021956954	0.571642780057646	SEC62 homolog, preprotein translocation factor [Source:HGNC Symbol;Acc:HGNC:11846]	protein_coding	36.6	169966635	169998373	363	3	q26.2	SEC62		31738
ENSG00000008988	29954.6347861091	0.0767540019321661	0.0441891808499444	1.73694104429779	0.0823975776934668	0.157710013355967	ribosomal protein S20 [Source:HGNC Symbol;Acc:HGNC:10405]	protein_coding	41.73	56067254	56074510	712	8	q12.1	RPS20		7256
ENSG00000009307	55400.2403910549	-0.121443683182264	0.0513509405193069	-2.36497485643137	0.0180312950580613	0.0470408078628876	cold shock domain containing E1 [Source:HGNC Symbol;Acc:HGNC:29905]	protein_coding	38.28	114716913	114758676	4006	1	p13.2	CSDE1		41763
ENSG00000009335	4046.82326015914	0.0815697212335404	0.0333793552407918	2.44371770051019	0.0145367962640388	0.0395321925551461	ubiquitin protein ligase E3C [Source:HGNC Symbol;Acc:HGNC:16803]	protein_coding	42.12	157138916	157269370	5214	7	q36.3	UBE3C		130454
ENSG00000009413	2235.96860735326	0.03371520866442	0.0448429390924717	0.751851001445178	0.452140667206714	0.57418113998774	REV3 like, DNA directed polymerase zeta catalytic subunit [Source:HGNC Symbol;Acc:HGNC:9968]	protein_coding	36.9	111299028	111483715	2518	6	q21	REV3L		184687
ENSG00000009694	1642.36936719986	0.0485890301211738	0.115700252234353	0.419956129592146	0.674517502436589	0.765550069014674	teneurin transmembrane protein 1 [Source:HGNC Symbol;Acc:HGNC:8117]	protein_coding	37.17	124375903	124963817	12875	X	q25	TENM1		587914
ENSG00000009724	90.8234298612426	-0.118534008916906	0.0927025005424789	-1.278649531817	0.201020499221784	0.315928294515437	mannan binding lectin serine peptidase 2 [Source:HGNC Symbol;Acc:HGNC:6902]	protein_coding	50.21	11026523	11047239	2455	1	p36.22	MASP2		20716
ENSG00000009765	149.80738153496	1.04753440971087	0.177302652702948	5.90817110596705	3.45926619998971e-09	9.88266067380863e-08	iodotyrosine deiodinase [Source:HGNC Symbol;Acc:HGNC:21071]	protein_coding	41.6	150368892	150405969	7513	6	q25.1	IYD		37077
ENSG00000009780	644.628171306389	0.0275573805994034	0.0443727594846817	0.621042750539703	0.534571495426312	0.649482753540189	family with sequence similarity 76 member A [Source:HGNC Symbol;Acc:HGNC:28530]	protein_coding	43.38	27725961	27763116	3579	1	p35.3	FAM76A		37155
ENSG00000009790	417.486738134108	0.446333400711516	0.0468639827135241	9.52401769691486	1.66610115521773e-21	1.68973896535738e-18	TRAF3 interacting protein 3 [Source:HGNC Symbol;Acc:HGNC:30766]	protein_coding	45.61	209756032	209782320	1854	1	q32.2	TRAF3IP3		26288
ENSG00000009830	1144.59876536046	-0.0348793469524553	0.0409143902856676	-0.852495826258804	0.393938954554515	0.520091726918568	protein O-mannosyltransferase 2 [Source:HGNC Symbol;Acc:HGNC:19743]	protein_coding	47.08	77274956	77320883	2163	14	q24.3	POMT2		45927
ENSG00000009844	2440.45850422596	-0.0644526495625429	0.039466365952575	-1.63310322617473	0.1024472882028	0.18680887129642	vesicle trafficking 1 [Source:HGNC Symbol;Acc:HGNC:20954]	protein_coding	35.53	142147162	142224685	6991	6	q24.1	VTA1		77523
ENSG00000009950	1048.79638338143	-0.507690127513571	0.122666067192211	-4.13879843981669	3.49129504146437e-05	0.000261052225234244	MLX interacting protein like [Source:HGNC Symbol;Acc:HGNC:12744]	protein_coding	56.25	73593194	73624543	3079	7	q11.23	MLXIPL		31349
ENSG00000009954	5707.18928809892	-0.0077115835039581	0.0330569850262845	-0.233281513659713	0.815542812603038	0.872194900158802	bromodomain adjacent to zinc finger domain 1B [Source:HGNC Symbol;Acc:HGNC:961]	protein_coding	43.19	73440406	73522293	6115	7	q11.23	BAZ1B		81887
ENSG00000010017	2520.05394917007	0.0150069288571381	0.030134171011391	0.498003706538511	0.618481429693968	0.720434404045484	RAN binding protein 9 [Source:HGNC Symbol;Acc:HGNC:13727]	protein_coding	37.08	13621498	13711835	3384	6	p23	RANBP9		90337
ENSG00000010030	392.811178663732	0.26666029978364	0.0885300609777203	3.01208761000118	0.00259457703801825	0.00958174820116572	ETS variant transcription factor 7 [Source:HGNC Symbol;Acc:HGNC:18160]	protein_coding	49.34	36354091	36387800	1530	6	p21.31	ETV7		33709
ENSG00000010072	493.762091130728	0.052838526989988	0.0372938322865562	1.41681676970043	0.156536505433247	0.260391376080502	SprT-like N-terminal domain [Source:HGNC Symbol;Acc:HGNC:25356]	protein_coding	41.57	231337104	231355023	3559	1	q42.2	SPRTN		17919
ENSG00000010165	1503.04142292799	-0.0427692264888324	0.0318971116164577	-1.34084951023481	0.179969317732565	0.29028349366206	eEF1A lysine and N-terminal methyltransferase [Source:HGNC Symbol;Acc:HGNC:24248]	protein_coding	43.61	171781660	171814023	759	1	q24.3	EEF1AKNMT		32363
ENSG00000010219	768.63486774094	0.0489982596619326	0.0341969220072356	1.43282660502501	0.151907396153858	0.254513433739022	dual specificity tyrosine phosphorylation regulated kinase 4 [Source:HGNC Symbol;Acc:HGNC:3095]	protein_coding	42.77	4562204	4615302	2068	12	p13.32	DYRK4		53098
ENSG00000010244	7156.5856514838	0.124769615840574	0.0243259196227311	5.12908115194069	2.91159816925676e-07	4.36658997158313e-06	zinc finger protein 207 [Source:HGNC Symbol;Acc:HGNC:12998]	protein_coding	38.46	32350132	32381885	2283	17	q11.2	ZNF207		31753
ENSG00000010256	7598.47398730896	0.0788897575750292	0.0304052365300648	2.59461088214271	0.00946980624268007	0.0279139956221561	ubiquinol-cytochrome c reductase core protein 1 [Source:HGNC Symbol;Acc:HGNC:12585]	protein_coding	53.04	48599002	48610976	955	3	p21.31	UQCRC1		11974
ENSG00000010270	2890.03011949457	-0.0219375991268376	0.0348401252307843	-0.629664761005331	0.52891394285144	0.644394215079985	STARD3 N-terminal like [Source:HGNC Symbol;Acc:HGNC:19169]	protein_coding	38.39	38178245	38230670	1703	7	p14.1	STARD3NL		52425
ENSG00000010278	10479.6674529182	0.20556714489043	0.0688234797981108	2.98687519860153	0.00281844753767122	0.0102745349679427	CD9 molecule [Source:HGNC Symbol;Acc:HGNC:1709]	protein_coding	51.04	6199715	6238271	1566	12	p13.31	CD9		38556
ENSG00000010282	19.2570390553025	0.286089088434593	0.255885981937894	1.11803345485346	0.263552705297838	0.387449696400436	hedgehog acyltransferase like [Source:HGNC Symbol;Acc:HGNC:13242]	protein_coding	56.48	42692663	42702824	587	3	p22.1	HHATL		10161
ENSG00000010292	2314.40985158579	-0.000758150865355145	0.0296183628810744	-0.0255973251593723	0.979578519585967	0.985774923244744	non-SMC condensin I complex subunit D2 [Source:HGNC Symbol;Acc:HGNC:24305]	protein_coding	46.34	6493356	6531955	584	12	p13.31	NCAPD2		38599
ENSG00000010295	1371.37281191315	0.0418402533429689	0.0338194486066316	1.23716544966864	0.216025665493916	0.333344282423905	intermediate filament family orphan 1 [Source:HGNC Symbol;Acc:HGNC:24970]	protein_coding	54.33	6538961	6556073	2571	12	p13.31	IFFO1		17112
ENSG00000010310	76.2572124935911	0.483996636479617	0.12713627050681	3.80691233548251	0.000140712595569369	0.000846309595368475	gastric inhibitory polypeptide receptor [Source:HGNC Symbol;Acc:HGNC:4271]	protein_coding	54.94	45668221	45683722	3404	19	q13.32	GIPR		15501
ENSG00000010318	307.289602033782	0.116881927356026	0.0381779616533097	3.06150256049338	0.00220229108390861	0.00835747834859333	PHD finger protein 7 [Source:HGNC Symbol;Acc:HGNC:18458]	protein_coding	45.17	52410660	52423641	2127	3	p21.1	PHF7		12981
ENSG00000010319	2322.9336139704	-0.645028274979153	0.0939442480485873	-6.86607523480894	6.59922797521489e-12	4.63574339193992e-10	semaphorin 3G [Source:HGNC Symbol;Acc:HGNC:30400]	protein_coding	59.62	52433035	52445103	4993	3	p21.1	SEMA3G		12068
ENSG00000010322	3366.43539975794	-0.0294078947287246	0.0285548842342152	-1.02987266512842	0.303069783990526	0.429849959340465	nischarin [Source:HGNC Symbol;Acc:HGNC:18006]	protein_coding	53.28	52455118	52493068	5173	3	p21.1	NISCH		37950
ENSG00000010327	8103.46790914221	-0.151105935851148	0.0655962228758787	-2.30357677967329	0.0212464125611126	0.0535435069185616	stabilin 1 [Source:HGNC Symbol;Acc:HGNC:18628]	protein_coding	60.65	52495338	52524495	7928	3	p21.1	STAB1		29157
ENSG00000010361	1579.52986682562	0.0541087140668503	0.0424050944325514	1.27599560361584	0.201957073209399	0.317001105336518	fuzzy planar cell polarity protein [Source:HGNC Symbol;Acc:HGNC:26219]	protein_coding	52.28	49806866	49817376	1728	19	q13.33	FUZ		10510
ENSG00000010379	4998.73480697342	-0.243532976425309	0.131273150834028	-1.85516211714317	0.0635730795822921	0.128571811026114	solute carrier family 6 member 13 [Source:HGNC Symbol;Acc:HGNC:11046]	protein_coding	47.19	220621	262873	2188	12	p13.33	SLC6A13		42252
ENSG00000010404	7769.49568695087	0.0674166436115747	0.0426545036089693	1.58052814843679	0.11398596586986	0.203370012992877	iduronate 2-sulfatase [Source:HGNC Symbol;Acc:HGNC:5389]	protein_coding	45.34	149476988	149521096	7580	X	q28	IDS		44108
ENSG00000010438	15.5966977470787	-0.259734887651572	0.201667684426818	-1.28793509178128	0.197768558725771	0.311904986144726	serine protease 3 [Source:HGNC Symbol;Acc:HGNC:9486]	protein_coding	42.71	33750679	33799231	412	9	p13.3	PRSS3		48552
ENSG00000010539	578.863087261371	0.0770509633916615	0.0294004360333019	2.62074219934649	0.00877385823739589	0.0262633089131568	zinc finger protein 200 [Source:HGNC Symbol;Acc:HGNC:12993]	protein_coding	43.67	3222325	3236221	3082	16	p13.3	ZNF200		13896
ENSG00000010610	4383.81055101361	0.0190070349741388	0.0437947820960491	0.434002272975197	0.664286790484114	0.757509972834299	CD4 molecule [Source:HGNC Symbol;Acc:HGNC:1678]	protein_coding	48.56	6786858	6820799	577	12	p13.31	CD4		33941
ENSG00000010626	963.994494659343	-0.013399671335966	0.0469861489335564	-0.285183434695076	0.775503610838377	0.842647455006987	leucine rich repeat containing 23 [Source:HGNC Symbol;Acc:HGNC:19138]	protein_coding	47.35	6873569	6914241	1387	12	p13.31	LRRC23		40672
ENSG00000010671	382.607564113515	0.242337930842446	0.050683434694732	4.78140308173776	1.7407592332598e-06	2.0278033078325e-05	Bruton tyrosine kinase [Source:HGNC Symbol;Acc:HGNC:1133]	protein_coding	43.18	101349447	101390796	2417	X	q22.1	BTK		41349
ENSG00000010704	1548.57583387571	-0.0969316872070686	0.0477386934419222	-2.03046376468165	0.0423094208091845	0.0931679972140911	homeostatic iron regulator [Source:HGNC Symbol;Acc:HGNC:4886]	protein_coding	44.85	26087281	26098343	809	6	p22.2	HFE		11062
ENSG00000010803	4198.33678169696	0.00326716447283277	0.0426653955324049	0.0765764487136025	0.938960495131135	0.957909716741666	Scm polycomb group protein homolog 1 [Source:HGNC Symbol;Acc:HGNC:19003]	protein_coding	39.5	41027200	41242154	3275	1	p34.2	SCMH1		214954
ENSG00000010810	4293.9609553102	-0.201843920055789	0.0472850810522223	-4.26865970331889	1.96651008130313e-05	0.0001610018117523	FYN proto-oncogene, Src family tyrosine kinase [Source:HGNC Symbol;Acc:HGNC:4037]	protein_coding	42.42	111660332	111873452	3234	6	q21	FYN		213120
ENSG00000010818	3538.27115374643	-0.141618649859697	0.0491839171710899	-2.87936907032163	0.00398471714568941	0.0137039537288536	HIVEP zinc finger 2 [Source:HGNC Symbol;Acc:HGNC:4921]	protein_coding	38.72	142751469	142956698	9697	6	q24.2	HIVEP2		205229
ENSG00000010932	1905.92893849149	-0.399406478060679	0.123273316378859	-3.24000756849256	0.00119526526958187	0.00504304979966329	flavin containing dimethylaniline monoxygenase 1 [Source:HGNC Symbol;Acc:HGNC:3769]	protein_coding	40.91	171248471	171285978	2152	1	q24.3	FMO1		37507
ENSG00000011007	2725.35392912506	0.0170646156226173	0.0294544172102911	0.579356756604069	0.562348476238596	0.673846457238495	elongin A [Source:HGNC Symbol;Acc:HGNC:11620]	protein_coding	45.7	23743155	23762059	5154	1	p36.11	ELOA		18904
ENSG00000011009	4420.74239528191	-0.0735190881625166	0.0277406919264179	-2.65022546508666	0.0080438070998834	0.0244097905817192	lysophospholipase 2 [Source:HGNC Symbol;Acc:HGNC:6738]	protein_coding	62.28	23791145	23795539	1635	1	p36.11	LYPLA2		4394
ENSG00000011021	1376.69932058566	-0.0643961599634782	0.0374190719666568	-1.72094487059593	0.0852608282289985	0.161740409126953	chloride voltage-gated channel 6 [Source:HGNC Symbol;Acc:HGNC:2024]	protein_coding	48.13	11806096	11848079	5589	1	p36.22	CLCN6		41983
ENSG00000011028	2630.43533619143	0.138309699263002	0.0781531854273689	1.76972568049115	0.0767728497129465	0.149321950412559	mannose receptor C type 2 [Source:HGNC Symbol;Acc:HGNC:16875]	protein_coding	52.16	62627670	62693597	5719	17	q23.2	MRC2		65927
ENSG00000011052	38.2074528067727	0.00414016377389614	0.104291588351226	0.0396979645180318	0.968333924478681	0.978890767039345	NME1-NME2 readthrough [Source:HGNC Symbol;Acc:HGNC:33531]	protein_coding	48.86	51153590	51171744	1021	17	q21.33	NME1-NME2		18154
ENSG00000011105	12907.8672883812	-0.205553127577548	0.0526672997769387	-3.90286056904617	9.5062470396501e-05	0.000606560176901126	tetraspanin 9 [Source:HGNC Symbol;Acc:HGNC:21640]	protein_coding	52.13	3077355	3286564	570	12	p13.33	TSPAN9		209209
ENSG00000011114	2824.81758419221	-0.293793565767898	0.0433631891051722	-6.77518355615721	1.24248409792264e-11	8.19584937276046e-10	BTB domain containing 7 [Source:HGNC Symbol;Acc:HGNC:18269]	protein_coding	40.08	93237550	93333092	6822	14	q32.12	BTBD7		95542
ENSG00000011132	1066.08669538175	0.174266682273366	0.029796423371957	5.8485771965966	4.95795535261223e-09	1.34987821320199e-07	amyloid beta precursor protein binding family A member 3 [Source:HGNC Symbol;Acc:HGNC:580]	protein_coding	56.61	3750772	3761692	1779	19	p13.3	APBA3		10920
ENSG00000011143	947.431514478521	-0.0164815426877994	0.0301478544123309	-0.546690403316337	0.584591448397999	0.692623060247834	MKS transition zone complex subunit 1 [Source:HGNC Symbol;Acc:HGNC:7121]	protein_coding	47.45	58205441	58219605	2633	17	q22	MKS1		14164
ENSG00000011198	491.831387728971	0.0116159927466485	0.0463559517134931	0.250582553421448	0.802136871794965	0.86297653110236	abhydrolase domain containing 5, lysophosphatidic acid acyltransferase [Source:HGNC Symbol;Acc:HGNC:21396]	protein_coding	40.26	43690108	43734371	2225	3	p21.33	ABHD5		44263
ENSG00000011201	611.225647031309	0.220579058101842	0.0765960297543968	2.87977142952609	0.00397963572178975	0.0136932885618071	anosmin 1 [Source:HGNC Symbol;Acc:HGNC:6211]	protein_coding	39.59	8528874	8732137	6265	X	p22.31	ANOS1		203263
ENSG00000011243	1798.06010005344	0.115191171358941	0.0333481585174291	3.45419886674513	0.000551930219147503	0.0026568293284208	A-kinase anchoring protein 8 like [Source:HGNC Symbol;Acc:HGNC:29857]	protein_coding	48.86	15380050	15419141	2078	19	p13.12	AKAP8L		39091
ENSG00000011258	1040.07719567881	-0.132100604446271	0.036661251747315	-3.60327588803472	0.000314231690069051	0.00165876305619729	mbt domain containing 1 [Source:HGNC Symbol;Acc:HGNC:19866]	protein_coding	39.5	51177425	51260163	5365	17	q21.33	MBTD1		82738
ENSG00000011260	1415.829376061	-0.0547889485341765	0.0343673127934372	-1.59421683224064	0.110887477738736	0.199023459934351	UTP18 small subunit processome component [Source:HGNC Symbol;Acc:HGNC:24274]	protein_coding	40.36	51260546	51297936	1876	17	q21.33	UTP18		37390
ENSG00000011275	2498.6192458105	0.00158336444626016	0.0308416878378843	0.0513384499117858	0.959055829887139	0.972761376967394	ring finger protein 216 [Source:HGNC Symbol;Acc:HGNC:21698]	protein_coding	45.52	5620047	5781696	5639	7	p22.1	RNF216		161649
ENSG00000011295	2729.17419067107	0.0182520928721005	0.033233957383158	0.549200104630036	0.582868132624105	0.691237388591051	tetratricopeptide repeat domain 19 [Source:HGNC Symbol;Acc:HGNC:26006]	protein_coding	40.8	15999784	16045015	3050	17	p12	TTC19		45231
ENSG00000011304	15919.1154255226	-0.015941339143064	0.0233794994291599	-0.681851174417416	0.495333061625977	0.614085842387098	polypyrimidine tract binding protein 1 [Source:HGNC Symbol;Acc:HGNC:9583]	protein_coding	61.17	797075	812327	3691	19	p13.3	PTBP1		15252
ENSG00000011332	15.6241698073549	0.203315668259821	0.113439091165088	1.79228929085772	0.0730866378473229	0.143696206090371	double PHD fingers 1 [Source:HGNC Symbol;Acc:HGNC:20225]	protein_coding	57.15	38211006	38229714	2227	19	q13.2	DPF1		18708
ENSG00000011347	256.124227256575	0.428366226854277	0.140862414907825	3.0410257209816	0.0023577368881115	0.00884601074760353	synaptotagmin 7 [Source:HGNC Symbol;Acc:HGNC:11514]	protein_coding	57.18	61513714	61581148	4854	11	q12.2	SYT7		67434
ENSG00000011376	705.248069521904	-0.0539096612664062	0.0453649657486482	-1.18835450168972	0.234693773677882	0.354735210293135	leucyl-tRNA synthetase 2, mitochondrial [Source:HGNC Symbol;Acc:HGNC:17095]	protein_coding	42.34	45388561	45554726	10049	3	p21.31	LARS2		166165
ENSG00000011405	4719.08335628241	0.012414651901636	0.0351751493124084	0.352938143669985	0.724134814096807	0.804115214422014	phosphatidylinositol-4-phosphate 3-kinase catalytic subunit type 2 alpha [Source:HGNC Symbol;Acc:HGNC:8971]	protein_coding	39.84	17077730	17207983	1593	11	p15.1	PIK3C2A		130253
ENSG00000011422	1027.26277158056	0.290017529753892	0.0666604846792583	4.35066638278032	1.35724421878327e-05	0.000117838426635613	plasminogen activator, urokinase receptor [Source:HGNC Symbol;Acc:HGNC:9053]	protein_coding	49.94	43646095	43670547	1254	19	q13.31	PLAUR		24452
ENSG00000011426	327.913122851555	-0.0174202853241029	0.0823559420655784	-0.211524328265609	0.832478150445564	0.885019971613764	anillin actin binding protein [Source:HGNC Symbol;Acc:HGNC:14082]	protein_coding	37.87	36389821	36453791	4731	7	p14.2	ANLN		63970
ENSG00000011451	2832.40200947363	-0.0968930578241911	0.0319856115299847	-3.02927013708521	0.00245145374622749	0.0091426660399985	WIZ zinc finger [Source:HGNC Symbol;Acc:HGNC:30917]	protein_coding	58.15	15419978	15449956	6356	19	p13.12	WIZ		29978
ENSG00000011454	2990.1704309662	-0.12842417354753	0.0333472286627666	-3.85111982906453	0.000117578946324521	0.000724631052794531	RAB GTPase activating protein 1 [Source:HGNC Symbol;Acc:HGNC:17155]	protein_coding	38.49	122940833	123104866	3897	9	q33.2	RABGAP1		164033
ENSG00000011465	6806.08723989259	-1.02958684349717	0.149353503227225	-6.89362365963896	5.4388796423026e-12	3.92955355140055e-10	decorin [Source:HGNC Symbol;Acc:HGNC:2705]	protein_coding	34.9	91140484	91183217	6850	12	q21.33	DCN		42733
ENSG00000011478	733.119165724726	-0.0170893887591194	0.0404365148395743	-0.422622692062332	0.672570567714498	0.764164865026128	glutaminyl-peptide cyclotransferase like [Source:HGNC Symbol;Acc:HGNC:25952]	protein_coding	52.54	45692403	45703989	1533	19	q13.32	QPCTL		11586
ENSG00000011485	2722.59614222791	0.0237772036241244	0.0238471223582454	0.997068043134488	0.31873148338408	0.445828444174938	protein phosphatase 5 catalytic subunit [Source:HGNC Symbol;Acc:HGNC:9322]	protein_coding	50.7	46347087	46392981	2139	19	q13.32	PPP5C		45894
ENSG00000011523	2171.09223564249	-0.170868769241833	0.0295424094116407	-5.78384676960386	7.30114524858007e-09	1.88056641188427e-07	centrosomal protein 68 [Source:HGNC Symbol;Acc:HGNC:29076]	protein_coding	47.81	65056366	65087004	550	2	p14	CEP68		30638
ENSG00000011566	3004.59417519589	0.0587708047401708	0.0425878028320607	1.37999147248628	0.167589270437733	0.274223161378753	mitogen-activated protein kinase kinase kinase kinase 3 [Source:HGNC Symbol;Acc:HGNC:6865]	protein_coding	36.89	39249266	39437301	4335	2	p22.1	MAP4K3		188035
ENSG00000011590	56.1488528627432	0.294787919566528	0.100792731221854	2.92469423134961	0.0034479483090709	0.0121603688787858	zinc finger and BTB domain containing 32 [Source:HGNC Symbol;Acc:HGNC:16763]	protein_coding	52.47	35704558	35717038	2037	19	q13.12	ZBTB32		12480
ENSG00000011600	4198.03044366488	0.178264018290057	0.031434361442364	5.67099219167884	1.41972869708788e-08	3.31004850109843e-07	transmembrane immune signaling adaptor TYROBP [Source:HGNC Symbol;Acc:HGNC:12449]	protein_coding	51.45	35904401	35908295	541	19	q13.12	TYROBP		3894
ENSG00000011638	3054.86975186657	-0.0784376057003866	0.0550769244670215	-1.42414643626938	0.154404086553403	0.25775448013338	transmembrane protein 159 [Source:HGNC Symbol;Acc:HGNC:30136]	protein_coding	43.7	21158377	21180616	1593	16	p12.3	TMEM159		22239
ENSG00000011677	11.8431374794839	0.146162687997639	0.204858150327474	0.713482415827697	0.475547290371061	0.595930641814133	gamma-aminobutyric acid type A receptor subunit alpha3 [Source:HGNC Symbol;Acc:HGNC:4077]	protein_coding	37.36	152166234	152451315	3669	X	q28	GABRA3		285081
ENSG00000012048	221.685558402754	-0.0892926258564005	0.0520928481524841	-1.71410527593014	0.0865093930267334	0.16347626362066	BRCA1 DNA repair associated [Source:HGNC Symbol;Acc:HGNC:1100]	protein_coding	44.09	43044295	43170245	3668	17	q21.31	BRCA1		125950
ENSG00000012061	2507.2763172742	0.0715075389810482	0.0297564825191156	2.4030911225852	0.016257135877533	0.0432324719575102	ERCC excision repair 1, endonuclease non-catalytic subunit [Source:HGNC Symbol;Acc:HGNC:3433]	protein_coding	52.1	45407334	45478828	3379	19	q13.32	ERCC1		71494
ENSG00000012124	237.191590125413	0.177997566380346	0.123666265520068	1.43933808975142	0.150054755931951	0.25219456494125	CD22 molecule [Source:HGNC Symbol;Acc:HGNC:1643]	protein_coding	50.24	35319261	35347361	554	19	q13.12	CD22		28100
ENSG00000012171	2010.35838010274	0.0368132685506743	0.0843351692581906	0.436511468163076	0.662465680452816	0.756125103517468	semaphorin 3B [Source:HGNC Symbol;Acc:HGNC:10724]	protein_coding	60.71	50267558	50277546	934	3	p21.31	SEMA3B		9988
ENSG00000012174	1565.34422518123	-0.0894785682492319	0.0463825254944816	-1.92914394581377	0.0537129946773172	0.112464614790816	membrane bound transcription factor peptidase, site 2 [Source:HGNC Symbol;Acc:HGNC:15455]	protein_coding	38.5	21839617	21885423	1862	X	p22.12	MBTPS2		45806
ENSG00000012211	538.678105503957	0.079447390971322	0.0409834185603111	1.93852523196442	0.0525591755098366	0.11046410510895	prickle planar cell polarity protein 3 [Source:HGNC Symbol;Acc:HGNC:6645]	protein_coding	55.64	49174802	49186528	2795	X	p11.23	PRICKLE3		11726
ENSG00000012223	1554.24319938176	-0.0442627062992965	0.255247895365719	-0.173410661176567	0.862328645651279	0.907576010700694	lactotransferrin [Source:HGNC Symbol;Acc:HGNC:6720]	protein_coding	46.95	46435645	46485234	2721	3	p21.31	LTF		49589
ENSG00000012232	2322.30008897007	-0.185751646222789	0.0499499789897053	-3.71875324033814	0.000200208512138055	0.00113286365158576	exostosin like glycosyltransferase 3 [Source:HGNC Symbol;Acc:HGNC:3518]	protein_coding	44.36	28600469	28755599	548	8	p21.1	EXTL3		155130
ENSG00000012504	2104.76521189625	-0.60044061850075	0.109289529908897	-5.4940360618375	3.92850216140999e-08	7.81223095259803e-07	nuclear receptor subfamily 1 group H member 4 [Source:HGNC Symbol;Acc:HGNC:7967]	protein_coding	39.74	100473708	100564414	2884	12	q23.1	NR1H4		90706
ENSG00000012660	4771.26438267335	0.116512446500136	0.0493786992989192	2.35956896707253	0.018296179640282	0.0475788633049449	ELOVL fatty acid elongase 5 [Source:HGNC Symbol;Acc:HGNC:21308]	protein_coding	41.88	53267398	53349179	2765	6	p12.1	ELOVL5		81781
ENSG00000012779	1763.41368127681	-0.0500234535823109	0.0859828833971773	-0.581783857506145	0.560712278587331	0.67233267898002	arachidonate 5-lipoxygenase [Source:HGNC Symbol;Acc:HGNC:435]	protein_coding	47.73	45374176	45446119	2519	10	q11.21	ALOX5		71943
ENSG00000012817	181.016516551342	1.32344590986183	0.123531278348961	10.7134478615468	8.80212759339635e-27	2.38053540763404e-23	lysine demethylase 5D [Source:HGNC Symbol;Acc:HGNC:11115]	protein_coding	38.66	19703865	19744939	5501	Y	q11.223	KDM5D		41074
ENSG00000012822	6526.05456104408	-0.0570717600981602	0.0328851715497246	-1.73548616013341	0.0826547307743633	0.158034442827335	calcium binding and coiled-coil domain 1 [Source:HGNC Symbol;Acc:HGNC:29306]	protein_coding	49.2	53708517	53727745	5866	12	q13.13	CALCOCO1		19228
ENSG00000012963	3147.96615581561	-0.133809829256697	0.0301074191951329	-4.44441379679361	8.81318354682505e-06	8.09961579644262e-05	ubiquitin protein ligase E3 component n-recognin 7 [Source:HGNC Symbol;Acc:HGNC:20344]	protein_coding	43.11	93207241	93229215	587	14	q32.12	UBR7		21974
ENSG00000012983	2114.71809265978	-0.132213522590295	0.0374624950268581	-3.52922362740406	0.000416780778708172	0.00209383953439551	mitogen-activated protein kinase kinase kinase kinase 5 [Source:HGNC Symbol;Acc:HGNC:6867]	protein_coding	37.27	50418501	50561126	4812	14	q22.1	MAP4K5		142625
ENSG00000013016	1871.83697827473	-0.416179967012338	0.0686707920986401	-6.06050919602804	1.35691292776479e-09	4.45721175685006e-08	EH domain containing 3 [Source:HGNC Symbol;Acc:HGNC:3244]	protein_coding	50.24	31234152	31269451	4825	2	p23.1	EHD3		35299
ENSG00000013275	4350.42337169048	0.0776294740116632	0.0255650355239451	3.03654864625369	0.00239303490912104	0.00895566823577195	proteasome 26S subunit, ATPase 4 [Source:HGNC Symbol;Acc:HGNC:9551]	protein_coding	49.94	39971165	39981764	1754	19	q13.2	PSMC4		10599
ENSG00000013288	3685.91181768788	-0.00508676300613154	0.0462794773013165	-0.109914011625772	0.912477570203889	0.941188248900235	mannosidase alpha class 2B member 2 [Source:HGNC Symbol;Acc:HGNC:29623]	protein_coding	54.58	6575189	6623362	5129	4	p16.1	MAN2B2		48173
ENSG00000013293	5.46791813075394	0.630768663720428	0.147645416925497	4.27218586838166	1.93566125966577e-05	0.000158957364679132	solute carrier family 7 member 14 [Source:HGNC Symbol;Acc:HGNC:29326]	protein_coding	42.15	170459548	170586075	10140	3	q26.2	SLC7A14		126527
ENSG00000013297	123.013897819622	-0.144836084400844	0.149813239158209	-0.966777603999941	0.333655222640123	0.461649326209181	claudin 11 [Source:HGNC Symbol;Acc:HGNC:8514]	protein_coding	43.14	170418868	170454733	2758	3	q26.2	CLDN11		35865
ENSG00000013306	8035.62849302816	0.0874381683384579	0.0274587092365028	3.18435100446092	0.00145078975945809	0.00590468157178994	solute carrier family 25 member 39 [Source:HGNC Symbol;Acc:HGNC:24279]	protein_coding	61.11	44319625	44324870	1607	17	q21.31	SLC25A39		5245
ENSG00000013364	15715.578808436	-0.0187694208419804	0.046941100171398	-0.399850467361158	0.689266656884589	0.777135028793898	major vault protein [Source:HGNC Symbol;Acc:HGNC:7531]	protein_coding	52.54	29820394	29848039	854	16	p11.2	MVP		27645
ENSG00000013374	4169.7408460623	0.0813202781343867	0.0297624962445106	2.73230704394916	0.00628924988572743	0.0199694700730709	negative regulator of ubiquitin like proteins 1 [Source:HGNC Symbol;Acc:HGNC:17623]	protein_coding	44.89	151341772	151378449	3107	7	q36.1	NUB1		36677
ENSG00000013375	1976.84286549634	0.0442331161068758	0.0400815630908063	1.10357762262575	0.269776402644326	0.393879949301384	phosphoglucomutase 3 [Source:HGNC Symbol;Acc:HGNC:8907]	protein_coding	38.66	83161150	83193936	605	6	q14.1	PGM3		32786
ENSG00000013392	891.250313285418	-0.0131706877755096	0.0341491784745432	-0.385680955263033	0.699732969125683	0.785372993469944	RWD domain containing 2A [Source:HGNC Symbol;Acc:HGNC:21385]	protein_coding	44.9	83193357	83198935	3769	6	q14.1	RWDD2A		5578
ENSG00000013441	4758.38551586643	0.156667020797243	0.0524480424757981	2.98708995420632	0.00281646836905374	0.0102702993763225	CDC like kinase 1 [Source:HGNC Symbol;Acc:HGNC:2068]	protein_coding	41.85	200853009	200864744	1847	2	q33.1	CLK1		11735
ENSG00000013503	411.425212173281	0.0156119185024771	0.0405791613925524	0.384727479985389	0.70043933332473	0.785858536708597	RNA polymerase III subunit B [Source:HGNC Symbol;Acc:HGNC:30348]	protein_coding	39.73	106357748	106510198	4183	12	q23.3	POLR3B		152450
ENSG00000013523	1246.11555889397	-0.0784423415833963	0.043398704120876	-1.8074811949434	0.0706872841700162	0.139825105559866	angel homolog 1 [Source:HGNC Symbol;Acc:HGNC:19961]	protein_coding	44.47	76786009	76826246	5287	14	q24.3	ANGEL1		40237
ENSG00000013561	4087.1319898345	0.150324968991322	0.0340392710895069	4.41622173976756	1.00441052184901e-05	9.04471117538503e-05	ring finger protein 14 [Source:HGNC Symbol;Acc:HGNC:10058]	protein_coding	42.05	141958328	141990292	938	5	q31.3	RNF14		31964
ENSG00000013563	1789.25231346758	0.0456725851965722	0.0372421378653392	1.226368511972	0.220060029861245	0.337898760840123	deoxyribonuclease 1 like 1 [Source:HGNC Symbol;Acc:HGNC:2957]	protein_coding	54.46	154401236	154412112	2610	X	q28	DNASE1L1		10876
ENSG00000013573	844.660964711058	0.0158545400186914	0.0810399013417614	0.195638688549603	0.844892976299384	0.89398006823227	DEAD/H-box helicase 11 [Source:HGNC Symbol;Acc:HGNC:2736]	protein_coding	52.26	31073860	31104799	3920	12	p11.21	DDX11		30939
ENSG00000013583	2633.12236784939	0.0183428789331654	0.0388475457580645	0.47217600430672	0.636801165813993	0.735471353570368	heme binding protein 1 [Source:HGNC Symbol;Acc:HGNC:17176]	protein_coding	43.51	12974870	13000265	1159	12	p13.1	HEBP1		25395
ENSG00000013588	743.960066492426	0.0631666012728677	0.126468096772313	0.499466686737525	0.617450649722406	0.71973074441818	G protein-coupled receptor class C group 5 member A [Source:HGNC Symbol;Acc:HGNC:9836]	protein_coding	46.32	12891559	12917937	1740	12	p13.1	GPRC5A		26378
ENSG00000013619	236.610682471418	-0.22499104686226	0.0924523938670527	-2.43358811439538	0.0149499961804573	0.0404592374950433	mastermind like domain containing 1 [Source:HGNC Symbol;Acc:HGNC:2568]	protein_coding	44.08	150361422	150514178	699	X	q28	MAMLD1		152756
ENSG00000013725	482.759797097202	0.0241736815002867	0.058959866611984	0.410002309865696	0.681804253112688	0.77173811490371	CD6 molecule [Source:HGNC Symbol;Acc:HGNC:1691]	protein_coding	49.93	60971680	61020377	3252	11	q12.2	CD6		48697
ENSG00000013810	863.937198005396	0.153321585529043	0.0381796670246902	4.0157915842978	5.924659685399e-05	0.000405480610354153	transforming acidic coiled-coil containing protein 3 [Source:HGNC Symbol;Acc:HGNC:11524]	protein_coding	56.92	1712858	1745171	914	4	p16.3	TACC3		32313
ENSG00000014123	3650.08373548722	-0.0345744747450136	0.0368092616302726	-0.939287375343027	0.347583218640193	0.475447432257811	UFM1 specific ligase 1 [Source:HGNC Symbol;Acc:HGNC:23039]	protein_coding	33.38	96521595	96555276	458	6	q16.1	UFL1		33681
ENSG00000014138	624.823489681761	0.0572072666841024	0.0383827999718944	1.4904401639795	0.136108538546531	0.23399017427636	DNA polymerase alpha 2, accessory subunit [Source:HGNC Symbol;Acc:HGNC:30073]	protein_coding	47.81	65261920	65305589	3544	11	q13.1	POLA2		43669
ENSG00000014164	1034.10272309894	0.0655804285970746	0.0434865035279325	1.50806395724482	0.131538158770553	0.227944222807535	zinc finger CCCH-type containing 3 [Source:HGNC Symbol;Acc:HGNC:28972]	protein_coding	58.38	143437659	143541447	3270	8	q24.3	ZC3H3		103788
ENSG00000014216	7776.73431509626	0.0694197672501149	0.027413103548461	2.53235709438716	0.0113298542143946	0.0323792786785808	calpain 1 [Source:HGNC Symbol;Acc:HGNC:1476]	protein_coding	51.18	65180566	65212006	571	11	q13.1	CAPN1		31440
ENSG00000014257	339.790745280397	-0.286483892760336	0.112789601240358	-2.53998497742563	0.0110857230381184	0.0318216925065536	acid phosphatase 3 [Source:HGNC Symbol;Acc:HGNC:125]	protein_coding	40.39	132317369	132368298	3174	3	q22.1	ACP3		50929
ENSG00000014641	9774.67296091241	0.0597104448404115	0.0387084270298017	1.54256965271258	0.122935225938396	0.216011901602854	malate dehydrogenase 1 [Source:HGNC Symbol;Acc:HGNC:6970]	protein_coding	38.05	63588609	63607197	893	2	p15	MDH1		18588
ENSG00000014824	7158.69719650571	0.0389879167875072	0.0410847465620677	0.948963302684787	0.342639276686588	0.470668546753006	solute carrier family 30 member 9 [Source:HGNC Symbol;Acc:HGNC:1329]	protein_coding	36.97	41990502	42090461	6164	4	p13	SLC30A9		99959
ENSG00000014914	3067.00674241517	-0.114137113962918	0.0512060261549084	-2.22897816006325	0.0258153579626873	0.0626635472940205	myotubularin related protein 11 [Source:HGNC Symbol;Acc:HGNC:24307]	protein_coding	49.97	149928651	149936879	1928	1	q21.2	MTMR11		8228
ENSG00000014919	3468.72061640241	-0.0695453450276176	0.0338750691108908	-2.05299492673976	0.040073069541413	0.0891019045558385	cytochrome c oxidase assembly homolog COX15 [Source:HGNC Symbol;Acc:HGNC:2263]	protein_coding	42.22	99710868	99732127	2788	10	q24.2	COX15		21259
ENSG00000015133	927.853227922644	0.0641097174152173	0.0578308455098406	1.10857306079518	0.267614404893851	0.391570109602906	coiled-coil domain containing 88C [Source:HGNC Symbol;Acc:HGNC:19967]	protein_coding	51.25	91271323	91417844	3617	14	q32.12	CCDC88C		146521
ENSG00000015153	809.643991282128	0.207547970963791	0.0435453341698725	4.76625050468405	1.87685885646156e-06	2.169215716795e-05	YY1 associated factor 2 [Source:HGNC Symbol;Acc:HGNC:17363]	protein_coding	39.02	42157104	42238349	4156	12	q12	YAF2		81245
ENSG00000015171	5105.48988155985	-0.0421711299382065	0.0360288309141834	-1.17048288462796	0.241806697880425	0.363247295547644	zinc finger MYND-type containing 11 [Source:HGNC Symbol;Acc:HGNC:16966]	protein_coding	37.8	134465	254637	762	10	p15.3	ZMYND11		120172
ENSG00000015285	1040.86349117079	0.173597088908601	0.0312645358590407	5.55252410242968	2.81573877743546e-08	5.91086586564622e-07	WASP actin nucleation promoting factor [Source:HGNC Symbol;Acc:HGNC:12731]	protein_coding	50.82	48676596	48691427	933	X	p11.23	WAS		14831
ENSG00000015413	931.036795764743	-1.18982421831562	0.233153094948553	-5.10318860909037	3.33977846817174e-07	4.91338034478902e-06	dipeptidase 1 [Source:HGNC Symbol;Acc:HGNC:3002]	protein_coding	59.08	89613308	89638456	525	16	q24.3	DPEP1		25148
ENSG00000015475	1220.01861597309	-0.00427851210881964	0.0401332048823748	-0.10660778578136	0.915100141629717	0.94317390740761	BH3 interacting domain death agonist [Source:HGNC Symbol;Acc:HGNC:1050]	protein_coding	52.51	17734138	17774770	2495	22	q11.21	BID		40632
ENSG00000015479	208.464904989226	0.254756876217121	0.0634617053872103	4.01434021765926	5.96123099223627e-05	0.000407639676826877	matrin 3 [Source:HGNC Symbol;Acc:HGNC:6912]	protein_coding	38.77	139293674	139331677	575	5	q31.2	MATR3		38003
ENSG00000015520	73.6994017305441	-0.830441503076602	0.255744052360555	-3.24715861585639	0.00116563408307129	0.00494115576436727	NPC1 like intracellular cholesterol transporter 1 [Source:HGNC Symbol;Acc:HGNC:7898]	protein_coding	51.49	44512535	44541330	5048	7	p13	NPC1L1		28795
ENSG00000015532	2766.41230977559	-0.0494412240999424	0.0343763189525155	-1.43823497123809	0.15036739576076	0.252510786609733	xylosyltransferase 2 [Source:HGNC Symbol;Acc:HGNC:15517]	protein_coding	56.47	50346126	50363138	3507	17	q21.33	XYLT2		17012
ENSG00000015676	6116.10824799413	-0.0251649358301226	0.0362927124557636	-0.693388124703977	0.488066012691969	0.606745360296682	NudC domain containing 3 [Source:HGNC Symbol;Acc:HGNC:22208]	protein_coding	44.47	44379119	44490658	8036	7	p13	NUDCD3		111539
ENSG00000016391	2745.75149508693	-0.192937895964584	0.0842245715536159	-2.29075544589459	0.0219775618254516	0.0549760899863731	choline dehydrogenase [Source:HGNC Symbol;Acc:HGNC:24288]	protein_coding	49.35	53812335	53846419	7694	3	p21.1	CHDH		34084
ENSG00000016402	12.4901913447995	0.166957717819919	0.150469677830441	1.10957716017747	0.267181277828524	0.391259867820906	interleukin 20 receptor subunit alpha [Source:HGNC Symbol;Acc:HGNC:6003]	protein_coding	41.2	136999971	137045180	3382	6	q23.3	IL20RA		45209
ENSG00000016864	2373.45411653037	0.00770076144450669	0.0270908710360965	0.284256694229064	0.776213670794237	0.843023842847071	glycosyltransferase 8 domain containing 1 [Source:HGNC Symbol;Acc:HGNC:24870]	protein_coding	44.5	52694486	52706032	1856	3	p21.1	GLT8D1		11546
ENSG00000017260	7433.18435338165	0.0871090281704989	0.0445156395028007	1.95681852812692	0.0503688079108773	0.106729517624681	ATPase secretory pathway Ca2+ transporting 1 [Source:HGNC Symbol;Acc:HGNC:13211]	protein_coding	37.56	130850595	131016712	4888	3	q22.1	ATP2C1		166117
ENSG00000017427	53.967800284922	0.23537464549119	0.106271103177519	2.21485087153008	0.0267703021447222	0.064413062411389	insulin like growth factor 1 [Source:HGNC Symbol;Acc:HGNC:5464]	protein_coding	39.7	102395874	102481744	7277	12	q23.2	IGF1		85870
ENSG00000017483	437.541530911298	0.590796449905785	0.166997153318904	3.53776359754815	0.000403531173115985	0.002039271362863	solute carrier family 38 member 5 [Source:HGNC Symbol;Acc:HGNC:18070]	protein_coding	54.9	48458537	48470260	2659	X	p11.23	SLC38A5		11723
ENSG00000017797	4715.10526110138	-0.14008218909016	0.0486660647496228	-2.87843674664994	0.00399651417769262	0.013730983603942	ralA binding protein 1 [Source:HGNC Symbol;Acc:HGNC:9841]	protein_coding	41.37	9475009	9538114	4368	18	p11.22	RALBP1		63105
ENSG00000018189	2118.57395734393	0.32552451019772	0.0631624261520611	5.15376830861488	2.55303348323526e-07	3.91199946482139e-06	RUN and FYVE domain containing 3 [Source:HGNC Symbol;Acc:HGNC:30285]	protein_coding	39.9	70704204	70808619	482	4	q13.3	RUFY3		104415
ENSG00000018236	431.392092416616	-1.23630559666455	0.178979425316198	-6.90752914465114	4.93167662695996e-12	3.60478903719276e-10	contactin 1 [Source:HGNC Symbol;Acc:HGNC:2171]	protein_coding	35.21	40692439	41072415	3033	12	q12	CNTN1		379976
ENSG00000018280	690.435438673106	0.195534108895403	0.0774833059466589	2.52356435372044	0.011617179518246	0.033014355874357	solute carrier family 11 member 1 [Source:HGNC Symbol;Acc:HGNC:10907]	protein_coding	55.34	218382029	218396894	5772	2	q35	SLC11A1		14865
ENSG00000018408	19100.666920571	-0.144057237830172	0.0555491315198861	-2.59333015456057	0.00950514750313614	0.0279825886308763	WW domain containing transcription regulator 1 [Source:HGNC Symbol;Acc:HGNC:24042]	protein_coding	41.07	149517235	149736714	5030	3	q25.1	WWTR1		219479
ENSG00000018510	5280.46752622664	-0.112270480266232	0.0486854984571945	-2.30603534571887	0.0211086574170589	0.0532955008412345	alkylglycerone phosphate synthase [Source:HGNC Symbol;Acc:HGNC:327]	protein_coding	36.6	177392746	177567024	1849	2	q31.2	AGPS		174278
ENSG00000018610	1022.91014591251	-0.0736615660209794	0.039955217133047	-1.84360319644099	0.0652409898547835	0.131201579176301	STING1 ER exit protein 1 [Source:HGNC Symbol;Acc:HGNC:26239]	protein_coding	44.29	119538149	119565409	2372	X	q24	STEEP1		27260
ENSG00000018625	378.848162518984	-0.730185410035554	0.146668493497408	-4.97847487639503	6.40872602866674e-07	8.61594012155553e-06	ATPase Na+/K+ transporting subunit alpha 2 [Source:HGNC Symbol;Acc:HGNC:800]	protein_coding	50.38	160115759	160143591	3114	1	q23.2	ATP1A2		27832
ENSG00000018699	1415.00841563596	0.0245299672748009	0.029658670285363	0.827075760267877	0.408194122210528	0.533400388235644	tetratricopeptide repeat domain 27 [Source:HGNC Symbol;Acc:HGNC:25986]	protein_coding	39.46	32628032	32821051	509	2	p22.3	TTC27		193019
ENSG00000018869	142.757275403655	-0.23076051618043	0.0536747956129179	-4.29923418515808	1.71389298734226e-05	0.000143653623479353	zinc finger protein 582 [Source:HGNC Symbol;Acc:HGNC:26421]	protein_coding	40.84	56375846	56393545	625	19	q13.43	ZNF582		17699
ENSG00000019102	359.819351033527	-0.34870868504831	0.113500061288939	-3.07232155725975	0.00212400783206188	0.00809637657760584	V-set and immunoglobulin domain containing 2 [Source:HGNC Symbol;Acc:HGNC:17149]	protein_coding	53.76	124747474	124752255	1163	11	q24.2	VSIG2		4781
ENSG00000019144	5205.10407081937	-0.0443760307131816	0.0526117174847747	-0.843462879272542	0.398969617985042	0.524556797200071	pleckstrin homology like domain family B member 1 [Source:HGNC Symbol;Acc:HGNC:23697]	protein_coding	54.3	118606440	118658031	5753	11	q23.3	PHLDB1		51591
ENSG00000019169	130.2539066381	0.155191437994853	0.200311796282313	0.774749370107642	0.438487771858054	0.561796728683982	macrophage receptor with collagenous structure [Source:HGNC Symbol;Acc:HGNC:6895]	protein_coding	44.33	118942194	118994660	1810	2	q14.2	MARCO		52466
ENSG00000019186	362.704164016923	-0.720357045021776	0.283516105628985	-2.54079761509017	0.0110599919436646	0.0317646883663443	cytochrome P450 family 24 subfamily A member 1 [Source:HGNC Symbol;Acc:HGNC:2602]	protein_coding	43.37	54153446	54173986	3278	20	q13.2	CYP24A1		20540
ENSG00000019485	622.477867560879	-0.144863784605611	0.045706042928547	-3.16946677777551	0.00152718915978074	0.00615388589415495	PR/SET domain 11 [Source:HGNC Symbol;Acc:HGNC:13996]	protein_coding	47.84	45095806	45235110	1536	11	p11.2	PRDM11		139304
ENSG00000019505	2714.12420673724	0.195316017437189	0.209491010068653	0.932336033766707	0.35116289107475	0.479011452040178	synaptotagmin 13 [Source:HGNC Symbol;Acc:HGNC:14962]	protein_coding	46.29	45240302	45286341	5165	11	p11.2	SYT13		46039
ENSG00000019549	1297.27251108842	-0.087512673900276	0.056163521485353	-1.55817640322106	0.119191437032276	0.210665444801519	snail family transcriptional repressor 2 [Source:HGNC Symbol;Acc:HGNC:11094]	protein_coding	40.53	48917598	48921740	2180	8	q11.21	SNAI2		4142
ENSG00000019582	145560.529672313	0.136983344014288	0.0676732403396977	2.02418774875677	0.0429508376484546	0.0943256281772273	CD74 molecule [Source:HGNC Symbol;Acc:HGNC:1697]	protein_coding	53.1	150400041	150412969	3092	5	q33.1	CD74		12928
ENSG00000019991	1093.8299406117	-0.616993882761248	0.154240544435141	-4.00020555568446	6.32874871520999e-05	0.000428795847188779	hepatocyte growth factor [Source:HGNC Symbol;Acc:HGNC:4893]	protein_coding	34.42	81699010	81770438	5834	7	q21.11	HGF		71428
ENSG00000019995	786.865173902247	-0.243328158916532	0.0385538538088665	-6.31138355513949	2.76551844543459e-10	1.19669514170846e-08	zinc finger RANBP2-type containing 1 [Source:HGNC Symbol;Acc:HGNC:18224]	protein_coding	39.68	124942123	124988189	5695	10	q26.13	ZRANB1		46066
ENSG00000020129	2344.21761389552	-0.0380788772773192	0.0338844553854955	-1.12378602058392	0.261103813364457	0.384685997772384	neurochondrin [Source:HGNC Symbol;Acc:HGNC:17597]	protein_coding	57.71	35557473	35567274	3677	1	p34.3	NCDN		9801
ENSG00000020181	3292.38370330574	-0.464474392792627	0.0531974518408001	-8.73113987080854	2.52118653809853e-18	1.13642483204791e-15	adhesion G protein-coupled receptor A2 [Source:HGNC Symbol;Acc:HGNC:17849]	protein_coding	55.25	37784191	37844896	571	8	p11.23	ADGRA2		60705
ENSG00000020256	587.879962368898	0.0061913174545669	0.0402178729672956	0.153944428130288	0.877653553031519	0.918285137987134	ZFP64 zinc finger protein [Source:HGNC Symbol;Acc:HGNC:15940]	protein_coding	44.05	52051663	52204308	1841	20	q13.2	ZFP64		152645
ENSG00000020426	948.754290511817	-0.0406791527203292	0.0318136973199828	-1.2786678741291	0.201014037245898	0.315928294515437	MNAT1 component of CDK activating kinase [Source:HGNC Symbol;Acc:HGNC:7181]	protein_coding	36.62	60734742	60969965	612	14	q23.1	MNAT1		235223
ENSG00000020577	2017.92258460097	0.0413537665569967	0.0526868472537064	0.784897345591077	0.432513758493174	0.556232292531605	sterile alpha motif domain containing 4A [Source:HGNC Symbol;Acc:HGNC:23023]	protein_coding	43.24	54566117	54793315	609	14	q22.2	SAMD4A		227198
ENSG00000020633	1054.24803139465	0.134164488461352	0.0753867617670494	1.77968233833853	0.0751279624912145	0.146944745531449	RUNX family transcription factor 3 [Source:HGNC Symbol;Acc:HGNC:10473]	protein_coding	54.8	24899511	24965121	4267	1	p36.11	RUNX3		65610
ENSG00000020922	1319.41096150228	-0.00232167275710687	0.03366225526276	-0.068969614156402	0.945013806276577	0.962134429486743	MRE11 homolog, double strand break repair nuclease [Source:HGNC Symbol;Acc:HGNC:7230]	protein_coding	37.3	94415570	94493885	6841	11	q21	MRE11		78315
ENSG00000021300	489.582601004876	0.223872973335556	0.0910046977699909	2.46001556866198	0.0138930988861307	0.0381396236889263	pleckstrin homology domain containing B1 [Source:HGNC Symbol;Acc:HGNC:19079]	protein_coding	52.94	73646178	73662819	1977	11	q13.4	PLEKHB1		16641
ENSG00000021355	5062.68838181665	0.0854026675230601	0.0291642353124752	2.92833556608044	0.00340782033583568	0.0120397780512967	serpin family B member 1 [Source:HGNC Symbol;Acc:HGNC:3311]	protein_coding	43.07	2832332	2841959	2476	6	p25.2	SERPINB1		9627
ENSG00000021488	575.861049460896	-0.356784016202384	0.100754318557885	-3.54112877054899	0.000398419079170318	0.00201783595433731	solute carrier family 7 member 9 [Source:HGNC Symbol;Acc:HGNC:11067]	protein_coding	46.63	32830509	32869767	1752	19	q13.11	SLC7A9		39258
ENSG00000021574	917.680247344633	0.0498516765859485	0.0332846801652495	1.49773638618272	0.134201754263628	0.231595434056779	spastin [Source:HGNC Symbol;Acc:HGNC:11233]	protein_coding	40	32063556	32157637	5268	2	p22.3	SPAST		94081
ENSG00000021645	684.335575117154	0.606994313880769	0.118564918664887	5.11951022879189	3.06330155489122e-07	4.57297095963384e-06	neurexin 3 [Source:HGNC Symbol;Acc:HGNC:8010]	protein_coding	39.46	78170373	79868291	5412	14	q24.3	NRXN3		1697918
ENSG00000021762	1312.40244370793	-0.113265898915384	0.0510834874089591	-2.21727028948926	0.0266046268808849	0.0641285324414914	oxysterol binding protein like 5 [Source:HGNC Symbol;Acc:HGNC:16392]	protein_coding	57	3087107	3166739	3854	11	p15.4	OSBPL5		79632
ENSG00000021776	2594.16318988604	0.0152664669031227	0.0310809309093461	0.491184351834585	0.623296065504911	0.724339647164915	aquarius intron-binding spliceosomal factor [Source:HGNC Symbol;Acc:HGNC:29513]	protein_coding	37.52	34851782	34969742	9597	15	q14	AQR		117960
ENSG00000021826	429.207525612045	-0.377204913713021	0.150960910931917	-2.49869261774089	0.0124652379988765	0.0349349597595455	carbamoyl-phosphate synthase 1 [Source:HGNC Symbol;Acc:HGNC:2323]	protein_coding	36.31	210477682	210679107	4880	2	q34	CPS1		201425
ENSG00000022267	16807.2022085941	0.215457074834968	0.124292363623813	1.73346992971408	0.083012177689275	0.158568405810932	four and a half LIM domains 1 [Source:HGNC Symbol;Acc:HGNC:3702]	protein_coding	42.07	136146702	136211359	1501	X	q26.3	FHL1		64657
ENSG00000022277	5881.14551707139	-0.00618045659818605	0.0249782591238291	-0.247433440719251	0.804572796645371	0.86490909381679	replication termination factor 2 [Source:HGNC Symbol;Acc:HGNC:15890]	protein_coding	43.71	56468585	56519449	1745	20	q13.31	RTF2		50864
ENSG00000022556	157.394112425853	0.379135207380162	0.225263417066627	1.6830749187651	0.0923605891491106	0.172169475028445	NLR family pyrin domain containing 2 [Source:HGNC Symbol;Acc:HGNC:22948]	protein_coding	49.09	54953130	55001142	593	19	q13.42	NLRP2		48012
ENSG00000022567	1936.29545386128	-0.167193821529726	0.0717058276877765	-2.33166294736497	0.019718429505734	0.0505004664756227	solute carrier family 45 member 4 [Source:HGNC Symbol;Acc:HGNC:29196]	protein_coding	52.64	141207166	141308305	7483	8	q24.3	SLC45A4		101139
ENSG00000022840	7978.46895402633	0.0546686676639335	0.0252165235532092	2.16797004347477	0.030160965856079	0.0708896281788229	ring finger protein 10 [Source:HGNC Symbol;Acc:HGNC:10055]	protein_coding	45.25	120533480	120577588	321	12	q24.31	RNF10		44108
ENSG00000022976	383.42492243492	-0.00534977254664142	0.0408069481560003	-0.13109955015969	0.895696557012587	0.929611002919299	zinc finger protein 839 [Source:HGNC Symbol;Acc:HGNC:20345]	protein_coding	49.04	102317377	102342702	2971	14	q32.31	ZNF839		25325
ENSG00000023041	2909.43605290597	-0.0943850273067289	0.0360293961361261	-2.61966720036394	0.00880156142795805	0.0263138521613624	zinc finger DHHC-type palmitoyltransferase 6 [Source:HGNC Symbol;Acc:HGNC:19160]	protein_coding	39.22	112424428	112447572	2906	10	q25.2	ZDHHC6		23144
ENSG00000023171	945.712564406372	0.520308520699704	0.0904712005629418	5.75109556922172	8.86669721403186e-09	2.21353685680146e-07	GRAM domain containing 1B [Source:HGNC Symbol;Acc:HGNC:29214]	protein_coding	45.8	123358428	123627774	3849	11	q24.1	GRAMD1B		269346
ENSG00000023191	10738.2127112927	0.0129753638825734	0.0308000021448036	0.42127801879918	0.67355207935122	0.765065770098856	ribonuclease/angiogenin inhibitor 1 [Source:HGNC Symbol;Acc:HGNC:10074]	protein_coding	60.36	494512	507300	2973	11	p15.5	RNH1		12788
ENSG00000023228	6603.68496552587	0.0495375278836399	0.0382097082705151	1.2964644360257	0.194815524937091	0.308446826339562	NADH:ubiquinone oxidoreductase core subunit S1 [Source:HGNC Symbol;Acc:HGNC:7707]	protein_coding	40.76	206114817	206159509	11660	2	q33.3	NDUFS1		44692
ENSG00000023287	2860.34851850071	0.125410822943517	0.0446700110737496	2.80749478070346	0.00499284889272793	0.016490730507286	RB1 inducible coiled-coil 1 [Source:HGNC Symbol;Acc:HGNC:15574]	protein_coding	37.73	52622458	52745843	6636	8	q11.23	RB1CC1		123385
ENSG00000023318	3979.52966837665	0.0835062132891024	0.0343087967453084	2.43395925275408	0.0149346762223199	0.0404245189423827	endoplasmic reticulum protein 44 [Source:HGNC Symbol;Acc:HGNC:18311]	protein_coding	37.85	99979185	100099000	4808	9	q31.1	ERP44		119815
ENSG00000023330	2342.42391716993	0.0351418387648279	0.0378084502756721	0.929470488967383	0.352645312204478	0.480508479397268	5'-aminolevulinate synthase 1 [Source:HGNC Symbol;Acc:HGNC:396]	protein_coding	45.47	52198086	52214327	2125	3	p21.2	ALAS1		16241
ENSG00000023445	10309.1437750387	0.232572337724958	0.100782372693999	2.30766880663851	0.0210175643058443	0.0531468652203763	baculoviral IAP repeat containing 3 [Source:HGNC Symbol;Acc:HGNC:591]	protein_coding	37.6	102317450	102339403	1009	11	q22.2	BIRC3		21953
ENSG00000023516	5776.98626717787	0.00653665026222919	0.0434751247656325	0.150353801109652	0.880485488222043	0.919706341640109	A-kinase anchoring protein 11 [Source:HGNC Symbol;Acc:HGNC:369]	protein_coding	36.45	42272152	42323261	9915	13	q14.11	AKAP11		51109
ENSG00000023572	348.491709208441	0.22285494696537	0.0419721836575661	5.30958667253418	1.09874123942565e-07	1.89875123452184e-06	glutaredoxin 2 [Source:HGNC Symbol;Acc:HGNC:16065]	protein_coding	39.59	193090866	193106114	5612	1	q31.2	GLRX2		15248
ENSG00000023608	542.14489976982	0.0841182717912524	0.0650280206499113	1.29356961738258	0.195814122719354	0.30957480215968	small nuclear RNA activating complex polypeptide 1 [Source:HGNC Symbol;Acc:HGNC:11134]	protein_coding	39.55	61762420	61796428	2593	14	q23.2	SNAPC1		34008
ENSG00000023697	3229.56812659698	0.182568117273689	0.0593650182643098	3.07534845623805	0.00210256747514809	0.00802784998099485	deoxyribose-phosphate aldolase [Source:HGNC Symbol;Acc:HGNC:24269]	protein_coding	39.11	15911302	16037381	1644	12	p12.3	DERA		126079
ENSG00000023734	9350.86840489404	-0.00698817023171023	0.0349259365273609	-0.200085407194041	0.84141378597387	0.891710703634552	serine/threonine kinase receptor associated protein [Source:HGNC Symbol;Acc:HGNC:30796]	protein_coding	36.48	15882387	15903478	1698	12	p12.3	STRAP		21091
ENSG00000023839	1220.51006010874	-0.293948847470795	0.101097736057733	-2.90757101922572	0.00364247625418567	0.012716536612881	ATP binding cassette subfamily C member 2 [Source:HGNC Symbol;Acc:HGNC:53]	protein_coding	45.05	99782640	99852594	1130	10	q24.2	ABCC2		69954
ENSG00000023892	657.449372033305	0.211370489388677	0.0373217862683544	5.663461225271	1.48349704908112e-08	3.4389580879199e-07	DEF6 guanine nucleotide exchange factor [Source:HGNC Symbol;Acc:HGNC:2760]	protein_coding	48.5	35297818	35321771	2296	6	p21.31	DEF6		23953
ENSG00000023902	2703.64657929061	0.032476365482701	0.0375729195629787	0.86435565456299	0.387392545613237	0.514336347378989	pleckstrin homology domain containing O1 [Source:HGNC Symbol;Acc:HGNC:24310]	protein_coding	51.63	150149183	150164720	1809	1	q21.2	PLEKHO1		15537
ENSG00000023909	2128.80245989628	-0.257567752160146	0.0580858889620277	-4.43425686965943	9.23904176366699e-06	8.40840890067438e-05	glutamate-cysteine ligase modifier subunit [Source:HGNC Symbol;Acc:HGNC:4312]	protein_coding	36.37	93885199	93909456	4883	1	p22.1	GCLM		24257
ENSG00000024048	3179.63877825219	0.0631403997705805	0.0329726726211653	1.91493120670026	0.0555012773962423	0.115503081469332	ubiquitin protein ligase E3 component n-recognin 2 [Source:HGNC Symbol;Acc:HGNC:21289]	protein_coding	39.11	42564029	42693505	7891	6	p21.1	UBR2		129476
ENSG00000024422	14102.5755533177	-0.347285801470728	0.0565332269731423	-6.14303870599348	8.09575455035717e-10	2.8435023612261e-08	EH domain containing 2 [Source:HGNC Symbol;Acc:HGNC:3243]	protein_coding	52.89	47713422	47743134	1766	19	q13.33	EHD2		29712
ENSG00000024526	166.991038623779	0.118846978028819	0.0655328183332729	1.8135490133266	0.0697471862119101	0.1383260883714	DEP domain containing 1 [Source:HGNC Symbol;Acc:HGNC:22949]	protein_coding	34.94	68474152	68497221	5299	1	p31.3	DEPDC1		23069
ENSG00000024862	2114.35891683437	-0.00801848812442666	0.0399082720373832	-0.200922959453507	0.840758814740173	0.891306140414898	coiled-coil domain containing 28A [Source:HGNC Symbol;Acc:HGNC:21098]	protein_coding	38.91	138773769	138793319	1247	6	q24.1	CCDC28A		19550
ENSG00000025039	3626.35833983448	-0.104843929529595	0.0786121055672272	-1.33368682562427	0.182306514181355	0.293059302653871	Ras related GTP binding D [Source:HGNC Symbol;Acc:HGNC:19903]	protein_coding	42.23	89364616	89412273	4923	6	q15	RRAGD		47657
ENSG00000025156	534.778151820077	-0.0181892084119059	0.0406952519140303	-0.446961440374692	0.654902901138048	0.74990285048309	heat shock transcription factor 2 [Source:HGNC Symbol;Acc:HGNC:5225]	protein_coding	35.55	122399551	122433119	2596	6	q22.31	HSF2		33568
ENSG00000025293	1999.8001796561	0.016703310140276	0.0298619393858283	0.559351150119972	0.575922093120937	0.685555150020059	PHD finger protein 20 [Source:HGNC Symbol;Acc:HGNC:16098]	protein_coding	44.08	35771974	35950370	919	20	q11.22	PHF20		178396
ENSG00000025423	29.2099387728683	-0.113057433698147	0.129362823043097	-0.873956141638023	0.382142138837567	0.509689253653012	hydroxysteroid 17-beta dehydrogenase 6 [Source:HGNC Symbol;Acc:HGNC:23316]	protein_coding	44.92	56752161	56787790	1525	12	q13.3	HSD17B6		35629
ENSG00000025434	2182.75858856799	0.00254161615902989	0.0445879141648968	0.0570023560561811	0.954543318333398	0.969167626051885	nuclear receptor subfamily 1 group H member 3 [Source:HGNC Symbol;Acc:HGNC:7966]	protein_coding	50.86	47248300	47269033	569	11	p11.2	NR1H3		20733
ENSG00000025708	6276.58717611551	0.156004584709486	0.0534442744561857	2.91901398787593	0.00351140466980963	0.0123385802462107	thymidine phosphorylase [Source:HGNC Symbol;Acc:HGNC:3148]	protein_coding	64.42	50525752	50530032	259	22	q13.33	TYMP		4280
ENSG00000025770	2466.34625453327	0.052749700581159	0.0303376390375366	1.7387543083327	0.0820779887924755	0.157339304546987	non-SMC condensin II complex subunit H2 [Source:HGNC Symbol;Acc:HGNC:25071]	protein_coding	55.48	50508224	50524780	3337	22	q13.33	NCAPH2		16556
ENSG00000025772	2143.68659345613	-0.00963550523592961	0.0331973452945901	-0.29024926994689	0.77162554572327	0.839670582782424	translocase of outer mitochondrial membrane 34 [Source:HGNC Symbol;Acc:HGNC:15746]	protein_coding	44.95	44942130	44960397	1973	20	q13.12	TOMM34		18267
ENSG00000025796	5606.4239510686	-0.0133698390770624	0.0359300242038209	-0.372107711400889	0.709812655081431	0.792877397536062	SEC63 homolog, protein translocation regulator [Source:HGNC Symbol;Acc:HGNC:21082]	protein_coding	39.82	107867756	107958208	6430	6	q21	SEC63		90452
ENSG00000025800	4310.63195042527	-0.091286269917699	0.0290894005569952	-3.13812825873949	0.00170030458421717	0.0067131003620662	karyopherin subunit alpha 6 [Source:HGNC Symbol;Acc:HGNC:6399]	protein_coding	44.21	32108056	32176563	7355	1	p35.2	KPNA6		68507
ENSG00000026025	101612.945094052	-0.0433868904753872	0.0788882065909216	-0.549979424686023	0.58233348601153	0.690906300907296	vimentin [Source:HGNC Symbol;Acc:HGNC:12692]	protein_coding	46.3	17228241	17237593	2154	10	p13	VIM		9352
ENSG00000026036	109.429066705438	0.355662734727705	0.0896128718715258	3.96887999792713	7.22112331906833e-05	0.000480825474347648	RTEL1-TNFRSF6B readthrough (NMD candidate) [Source:HGNC Symbol;Acc:HGNC:44095]	protein_coding	59.83	63659300	63698684	4824	20	q13.33	RTEL1-TNFRSF6B		39384
ENSG00000026103	1694.10431342649	-0.0344520928571465	0.0654889642220523	-0.526074786285066	0.59883624638679	0.704561758274249	Fas cell surface death receptor [Source:HGNC Symbol;Acc:HGNC:11920]	protein_coding	37.94	88990531	89017059	1464	10	q23.31	FAS		26528
ENSG00000026297	10171.9598220638	0.433773368778304	0.115275511275447	3.76292730328314	0.000167936030183685	0.00097884265868917	ribonuclease T2 [Source:HGNC Symbol;Acc:HGNC:21686]	protein_coding	48.85	166922113	166957191	8614	6	q27	RNASET2		35078
ENSG00000026508	9070.94278458242	0.376206952901039	0.0852208092023599	4.41449637033746	1.01245414645995e-05	9.10832858436246e-05	CD44 molecule (Indian blood group) [Source:HGNC Symbol;Acc:HGNC:1681]	protein_coding	41.56	35138882	35232402	1025	11	p13	CD44		93520
ENSG00000026559	35.8461297013136	0.465789115643316	0.170831422345527	2.7266009335285	0.00639903783183128	0.0202411670364768	potassium voltage-gated channel modifier subfamily G member 1 [Source:HGNC Symbol;Acc:HGNC:6248]	protein_coding	52.17	51003656	51023107	2189	20	q13.13	KCNG1		19451
ENSG00000026652	514.437844258412	-0.214657131814813	0.0583020352871633	-3.68181197718968	0.000231582179710283	0.00128167941001322	1-acylglycerol-3-phosphate O-acyltransferase 4 [Source:HGNC Symbol;Acc:HGNC:20885]	protein_coding	45.36	161129967	161274061	7923	6	q26	AGPAT4		144094
ENSG00000026751	848.241056440914	0.563392623017581	0.068306623518585	8.24799403039286	1.61075413918958e-16	5.22754148332585e-14	SLAM family member 7 [Source:HGNC Symbol;Acc:HGNC:21394]	protein_coding	43.99	160739057	160754821	524	1	q23.3	SLAMF7		15764
ENSG00000026950	4228.14015966284	0.189467672919458	0.0450911150244533	4.20188484619882	2.6470178107955e-05	0.000206803842155891	butyrophilin subfamily 3 member A1 [Source:HGNC Symbol;Acc:HGNC:1138]	protein_coding	44.46	26402237	26415208	1758	6	p22.2	BTN3A1		12971
ENSG00000027001	1071.61473381949	0.100093341665652	0.0520315735167977	1.9237039147651	0.0543917070666698	0.113592565067033	mitochondrial intermediate peptidase [Source:HGNC Symbol;Acc:HGNC:7104]	protein_coding	39.76	23730189	23889400	543	13	q12.12	MIPEP		159211
ENSG00000027075	2902.87795135044	0.00750146453324609	0.0454345748388416	0.165104759092698	0.868861527206876	0.912853091743994	protein kinase C eta [Source:HGNC Symbol;Acc:HGNC:9403]	protein_coding	42.48	61187559	61550976	582	14	q23.1	PRKCH		363417
ENSG00000027644	39.7858175778906	0.718663398357892	0.171871230183268	4.18140603050071	2.89711981875996e-05	0.000223120850968286	insulin receptor related receptor [Source:HGNC Symbol;Acc:HGNC:6093]	protein_coding	55.62	156840063	156859117	5200	1	q23.1	INSRR		19054
ENSG00000027697	6787.00734633938	-0.0436614818501516	0.0433318227574983	-1.00760778272583	0.313642791199937	0.440830228731905	interferon gamma receptor 1 [Source:HGNC Symbol;Acc:HGNC:5439]	protein_coding	38.8	137197485	137219449	2074	6	q23.3	IFNGR1		21964
ENSG00000027847	2523.78875549324	0.0847603851960125	0.0347387045671572	2.43994087436832	0.0146896659378493	0.0398944283135534	beta-1,4-galactosyltransferase 7 [Source:HGNC Symbol;Acc:HGNC:930]	protein_coding	57.85	177600132	177610330	1698	5	q35.3	B4GALT7		10198
ENSG00000027869	333.37502919203	0.429226385516786	0.0697622242438934	6.15270499426999	7.61724169216593e-10	2.70768329094122e-08	SH2 domain containing 2A [Source:HGNC Symbol;Acc:HGNC:10821]	protein_coding	55.53	156806243	156816848	1599	1	q23.1	SH2D2A		10605
ENSG00000028116	1144.27003896481	0.0850657445627758	0.0323849924793339	2.62670261903131	0.00862166456178757	0.0258841352163047	VRK serine/threonine kinase 2 [Source:HGNC Symbol;Acc:HGNC:12719]	protein_coding	35.24	57907629	58159920	2657	2	p16.1	VRK2		252291
ENSG00000028137	3749.62237381559	0.0328620497401503	0.0495039138298709	0.663827305717415	0.506800847041423	0.624806127231308	TNF receptor superfamily member 1B [Source:HGNC Symbol;Acc:HGNC:11917]	protein_coding	55.4	12166991	12209228	3687	1	p36.22	TNFRSF1B		42237
ENSG00000028203	3299.49071878374	-0.0253201080243033	0.0350696100104007	-0.721995711295165	0.470297114288391	0.591037064689902	vezatin, adherens junctions transmembrane protein [Source:HGNC Symbol;Acc:HGNC:18258]	protein_coding	38.6	95217746	95302799	571	12	q22	VEZT		85053
ENSG00000028277	409.580966365207	0.358505963448474	0.0764417462711265	4.68992377773412	2.7330683939085e-06	2.99254391551641e-05	POU class 2 homeobox 2 [Source:HGNC Symbol;Acc:HGNC:9213]	protein_coding	51.31	42086110	42196585	6901	19	q13.2	POU2F2		110475
ENSG00000028310	1569.15493289391	0.0486741982232012	0.0337400124850715	1.44262537676112	0.149126030780632	0.250989575782222	bromodomain containing 9 [Source:HGNC Symbol;Acc:HGNC:25818]	protein_coding	55.12	850291	892801	750	5	p15.33	BRD9		42510
ENSG00000028528	6937.68265767756	-0.0608724967323543	0.024065993549308	-2.52939886348904	0.0114258098202262	0.0325789168780198	sorting nexin 1 [Source:HGNC Symbol;Acc:HGNC:11172]	protein_coding	43.68	64094123	64146090	1869	15	q22.31	SNX1		51967
ENSG00000028839	391.994529670675	0.0291564107434059	0.0463936515425681	0.628456906795828	0.529704668074291	0.644921792380066	TATA-box binding protein like 1 [Source:HGNC Symbol;Acc:HGNC:11589]	protein_coding	37.6	133952170	133990432	991	6	q23.2	TBPL1		38262
ENSG00000029153	201.583922136527	0.123165619286045	0.0741826813813787	1.66030152850422	0.0968538083985227	0.178738399736475	aryl hydrocarbon receptor nuclear translocator like 2 [Source:HGNC Symbol;Acc:HGNC:18984]	protein_coding	39.26	27332854	27425289	6785	12	p11.23	ARNTL2		92435
ENSG00000029363	7466.76383567497	0.0174165080406198	0.0274844994381912	0.633684745825083	0.526286581978331	0.642254069772308	BCL2 associated transcription factor 1 [Source:HGNC Symbol;Acc:HGNC:16863]	protein_coding	35.59	136256627	136289851	7719	6	q23.3	BCLAF1		33224
ENSG00000029364	5878.66959421663	-0.115628237498149	0.0343022291272791	-3.37086657164782	0.000749321407530051	0.00342706834272552	solute carrier family 39 member 9 [Source:HGNC Symbol;Acc:HGNC:20182]	protein_coding	40.2	69398015	69462390	944	14	q24.1	SLC39A9		64375
ENSG00000029534	655.303118273203	-0.391371496639311	0.145346114025134	-2.69268634572255	0.00708789142106633	0.022012481165482	ankyrin 1 [Source:HGNC Symbol;Acc:HGNC:492]	protein_coding	49.32	41653220	41896762	8237	8	p11.21	ANK1		243542
ENSG00000029559	56.4980611252887	-0.309546311903094	0.230686403361623	-1.34184896635564	0.179644971669086	0.289886530954083	integrin binding sialoprotein [Source:HGNC Symbol;Acc:HGNC:5341]	protein_coding	36.14	87799554	87812435	1573	4	q22.1	IBSP		12881
ENSG00000029639	299.868183542205	0.0826821313912023	0.044356341496063	1.86404307935408	0.0623156549055694	0.126526042561646	transcription factor B1, mitochondrial [Source:HGNC Symbol;Acc:HGNC:17037]	protein_coding	38.43	155256134	155314493	2799	6	q25.3	TFB1M		58359
ENSG00000029725	2747.91827658426	0.0205345015349346	0.0325277710398218	0.631291382056134	0.527850020755798	0.643403886645153	rabaptin, RAB GTPase binding effector protein 1 [Source:HGNC Symbol;Acc:HGNC:17677]	protein_coding	41.34	5282265	5386340	551	17	p13.2	RABEP1		104075
ENSG00000029993	1123.62201747131	-0.0290503505151199	0.0529327169791313	-0.548816538674426	0.583131359199266	0.691368182111863	high mobility group box 3 [Source:HGNC Symbol;Acc:HGNC:5004]	protein_coding	51.17	150980509	150990771	707	X	q28	HMGB3		10262
ENSG00000030066	2956.87865066679	0.0526377618485368	0.0320928421253971	1.64017140155004	0.100969533771067	0.184924675451818	nucleoporin 160 [Source:HGNC Symbol;Acc:HGNC:18017]	protein_coding	41.86	47778087	47848555	5376	11	p11.2	NUP160		70468
ENSG00000030110	1604.74960679754	0.151799932815818	0.033372885688694	4.54860074827886	5.40037880173229e-06	5.40045695688229e-05	BCL2 antagonist/killer 1 [Source:HGNC Symbol;Acc:HGNC:949]	protein_coding	57.18	33572547	33580293	2170	6	p21.31	BAK1		7746
ENSG00000030419	447.588146047321	0.199013993633809	0.0616832402965666	3.22638682204389	0.00125363801280661	0.0052375860025265	IKAROS family zinc finger 2 [Source:HGNC Symbol;Acc:HGNC:13177]	protein_coding	34.84	212999691	213152427	3747	2	q34	IKZF2		152736
ENSG00000030582	18056.6566867496	-0.1108014722226	0.0314918887838967	-3.51841304225798	0.000434136070357183	0.00216827516580056	granulin precursor [Source:HGNC Symbol;Acc:HGNC:4601]	protein_coding	57.73	44345246	44353106	588	17	q21.31	GRN		7860
ENSG00000031003	1676.11367564148	-0.0500944027695668	0.0486792437573749	-1.029071096898	0.303446266868317	0.430120769782685	family with sequence similarity 13 member B [Source:HGNC Symbol;Acc:HGNC:1335]	protein_coding	40.05	137937960	138051961	5465	5	q31.2	FAM13B		114001
ENSG00000031081	2944.48759308531	-0.254928715408103	0.0442692599526005	-5.75859446670347	8.4817196124562e-09	2.12396395295257e-07	Rho GTPase activating protein 31 [Source:HGNC Symbol;Acc:HGNC:29216]	protein_coding	43.44	119294383	119420714	9307	3	q13.32	ARHGAP31		126331
ENSG00000031691	153.961757747518	0.090323535439054	0.0512261238776748	1.76323189423314	0.0778613865894063	0.150996207314999	centromere protein Q [Source:HGNC Symbol;Acc:HGNC:21347]	protein_coding	37.99	49463370	49493107	1741	6	p12.3	CENPQ		29737
ENSG00000031698	7176.06518597053	-0.104136765488001	0.0340478148679667	-3.05854475219132	0.00222414856270598	0.00842426046294242	seryl-tRNA synthetase 1 [Source:HGNC Symbol;Acc:HGNC:10537]	protein_coding	43.12	109213918	109238182	1914	1	p13.3	SARS1		24264
ENSG00000031823	2512.39179867289	0.0470959734179418	0.022005684802132	2.14017304353005	0.0323407848018675	0.0749598507327388	RAN binding protein 3 [Source:HGNC Symbol;Acc:HGNC:9850]	protein_coding	52.74	5916139	5978142	3186	19	p13.3	RANBP3		62003
ENSG00000032219	1773.72102469371	-0.0832652586504256	0.0424612867272444	-1.96096880401413	0.0498826621122758	0.105851439531306	AT-rich interaction domain 4A [Source:HGNC Symbol;Acc:HGNC:9885]	protein_coding	37.46	58298504	58373887	5562	14	q23.1	ARID4A		75383
ENSG00000032389	1592.0471700814	0.121644722932688	0.0319620339647064	3.80591307383666	0.000141282000765573	0.000848476323620636	EARP complex and GARP complex interacting protein 1 [Source:HGNC Symbol;Acc:HGNC:12383]	protein_coding	48.26	3188925	3377830	2932	2	p25.3	EIPR1		188905
ENSG00000032444	3205.89996834331	0.0172829768164548	0.031974527273789	0.540523294323178	0.588836200826606	0.696178144321554	patatin like phospholipase domain containing 6 [Source:HGNC Symbol;Acc:HGNC:16268]	protein_coding	55.88	7534004	7561764	4617	19	p13.2	PNPLA6		27760
ENSG00000032742	960.273121775743	0.0429614203702751	0.0498290100310873	0.862176879361488	0.388590190648325	0.51550466184192	intraflagellar transport 88 [Source:HGNC Symbol;Acc:HGNC:20606]	protein_coding	38.71	20567138	20691444	2850	13	q12.11	IFT88		124306
ENSG00000033011	1086.36694580961	0.112527648441726	0.0334876027741066	3.36027780790374	0.000778641337939341	0.003540432032434	ALG1 chitobiosyldiphosphodolichol beta-mannosyltransferase [Source:HGNC Symbol;Acc:HGNC:18294]	protein_coding	49.38	5033702	5087379	2265	16	p13.3	ALG1		53677
ENSG00000033030	1521.77100864113	0.0118694307254621	0.0295011541399728	0.40233784309406	0.687435407601059	0.775785128252478	zinc finger CCHC-type containing 8 [Source:HGNC Symbol;Acc:HGNC:25265]	protein_coding	42.68	122471599	122501073	4255	12	q24.31	ZCCHC8		29474
ENSG00000033050	3307.60664592397	0.0689954348557894	0.0306790800979986	2.24894079729237	0.0245162629318581	0.0599857356144846	ATP binding cassette subfamily F member 2 [Source:HGNC Symbol;Acc:HGNC:71]	protein_coding	48.3	151211484	151227205	4527	7	q36.1	ABCF2		15721
ENSG00000033100	3697.83869942591	0.0573570018309319	0.0305376145625844	1.8782410693338	0.060348194203141	0.123271670107549	chondroitin polymerizing factor 2 [Source:HGNC Symbol;Acc:HGNC:29270]	protein_coding	56.82	151232489	151238827	548	7	q36.1	CHPF2		6338
ENSG00000033122	274.074065382491	0.244380551181545	0.11208035075342	2.18040494644052	0.0292274578109871	0.0691600696279492	leucine rich repeat containing 7 [Source:HGNC Symbol;Acc:HGNC:18531]	protein_coding	35.38	69567922	70151945	27923	1	p31.1	LRRC7		584023
ENSG00000033170	1946.93671697182	0.024922847737041	0.0602798706246678	0.413452243323861	0.679275304865514	0.769627173024207	fucosyltransferase 8 [Source:HGNC Symbol;Acc:HGNC:4019]	protein_coding	37.41	65410592	65744121	5166	14	q23.3	FUT8		333529
ENSG00000033178	2856.75764905971	0.26498620971338	0.0444323517426955	5.96381238715195	2.46419662513099e-09	7.41864909758824e-08	ubiquitin like modifier activating enzyme 6 [Source:HGNC Symbol;Acc:HGNC:25581]	protein_coding	35.51	67612652	67701155	9540	4	q13.2	UBA6		88503
ENSG00000033327	2434.50169145501	-0.0738639441998216	0.049439881836701	-1.49401538708755	0.135171597563995	0.232805405569339	GRB2 associated binding protein 2 [Source:HGNC Symbol;Acc:HGNC:14458]	protein_coding	41.71	78215293	78418348	6052	11	q14.1	GAB2		203055
ENSG00000033627	5381.41670777566	-0.0870851034675857	0.0348592885234907	-2.49818935371849	0.0124829496016882	0.0349664807848429	ATPase H+ transporting V0 subunit a1 [Source:HGNC Symbol;Acc:HGNC:865]	protein_coding	45.46	42458844	42522582	3028	17	q21.2	ATP6V0A1		63738
ENSG00000033800	1929.73328598199	-0.0159653987617786	0.031599203736327	-0.505246869351474	0.613385454704897	0.716381587267623	protein inhibitor of activated STAT 1 [Source:HGNC Symbol;Acc:HGNC:2752]	protein_coding	38.06	68054309	68198603	7980	15	q23	PIAS1		144294
ENSG00000033867	2143.8695926967	0.365299942887945	0.118632927021412	3.07924580518874	0.00207525381258592	0.0079497506177601	solute carrier family 4 member 7 [Source:HGNC Symbol;Acc:HGNC:11033]	protein_coding	36.85	27372721	27484420	6447	3	p24.1	SLC4A7		111699
ENSG00000034053	258.32169296065	0.140600618636888	0.100399716396019	1.40040852388766	0.161391018955168	0.266364123737338	amyloid beta precursor protein binding family A member 2 [Source:HGNC Symbol;Acc:HGNC:579]	protein_coding	48.63	28884483	29118315	3138	15	q13.1	APBA2		233832
ENSG00000034152	3096.86330375454	-0.117969042978599	0.0498087727475034	-2.36843906146056	0.0178633228580016	0.0466851570328221	mitogen-activated protein kinase kinase 3 [Source:HGNC Symbol;Acc:HGNC:6843]	protein_coding	56.98	21284672	21315232	2401	17	p11.2	MAP2K3		30560
ENSG00000034239	10.45094844209	-0.153033209349509	0.130973203126276	-1.16843144778222	0.242632776051381	0.364050120849354	EF-hand calcium binding domain 1 [Source:HGNC Symbol;Acc:HGNC:25678]	protein_coding	40.09	48710789	48735311	1661	8	q11.21	EFCAB1		24522
ENSG00000034510	41896.7593776725	0.0968463048136519	0.0527855083964604	1.83471387802615	0.0665480949056749	0.133334477841016	thymosin beta 10 [Source:HGNC Symbol;Acc:HGNC:11879]	protein_coding	63.48	84905656	84906671	461	2	p11.2	TMSB10		1015
ENSG00000034533	553.681325748706	-0.128785280606504	0.0336353018309138	-3.82887245233931	0.000128731698459491	0.000783838375573041	asteroid homolog 1 [Source:HGNC Symbol;Acc:HGNC:25021]	protein_coding	39.7	131013875	131027649	2504	3	q22.1	ASTE1		13774
ENSG00000034677	5269.87052004637	0.127891014383964	0.0645264330130356	1.98199417528825	0.0474798925654559	0.101925680203685	ring finger protein 19A, RBR E3 ubiquitin protein ligase [Source:HGNC Symbol;Acc:HGNC:13432]	protein_coding	38.61	100257060	100336218	4330	8	q22.2	RNF19A		79158
ENSG00000034693	1001.75983284874	-0.0794651343132646	0.0454514865724652	-1.7483506108556	0.0804033344931559	0.154934676264154	peroxisomal biogenesis factor 3 [Source:HGNC Symbol;Acc:HGNC:8858]	protein_coding	35.1	143450805	143490616	784	6	q24.2	PEX3		39811
ENSG00000034713	4934.3906074101	0.0625639705393352	0.0215472454643111	2.9035716255686	0.00368932570542754	0.0128621605851156	GABA type A receptor associated protein like 2 [Source:HGNC Symbol;Acc:HGNC:13291]	protein_coding	47.12	75566375	75577881	571	16	q23.1	GABARAPL2		11506
ENSG00000034971	101.044440056995	0.00291275781261192	0.154803595005053	0.0188158279690911	0.984988027164889	0.989316706907938	myocilin [Source:HGNC Symbol;Acc:HGNC:7610]	protein_coding	45.72	171635417	171652688	1571	1	q24.3	MYOC		17271
ENSG00000035115	3771.96661411787	0.0566744819466412	0.0810096682592625	0.699601457016967	0.484176232389047	0.603296300620216	SH3 and SYLF domain containing 1 [Source:HGNC Symbol;Acc:HGNC:29546]	protein_coding	40.78	217730	266398	500	2	p25.3	SH3YL1		48668
ENSG00000035141	2258.05834891271	0.0766132070809413	0.0293833870670156	2.60736472981169	0.00912421136348567	0.0270525448191635	family with sequence similarity 136 member A [Source:HGNC Symbol;Acc:HGNC:25911]	protein_coding	48.46	70295975	70302090	1810	2	p13.3	FAM136A		6115
ENSG00000035403	9907.52895886311	-0.18527520793334	0.0574106916818479	-3.22718996245641	0.00125012435784703	0.00522559710324158	vinculin [Source:HGNC Symbol;Acc:HGNC:12665]	protein_coding	41.45	73995193	74121363	7995	10	q22.2	VCL		126170
ENSG00000035499	50.0757945554068	0.11369429592501	0.0766117877109437	1.48403136543399	0.137800599745871	0.236198408373957	DEP domain containing 1B [Source:HGNC Symbol;Acc:HGNC:24902]	protein_coding	38.63	60596912	60700190	2504	5	q12.1	DEPDC1B		103278
ENSG00000035664	261.238859469594	-0.150995931576093	0.115173888983984	-1.31102572734251	0.189849071762138	0.302057151434868	death associated protein kinase 2 [Source:HGNC Symbol;Acc:HGNC:2675]	protein_coding	46.89	63907036	64072033	2603	15	q22.31	DAPK2		164997
ENSG00000035681	1469.20030782272	0.0264319716324205	0.0439876460158563	0.600895342817221	0.547909695317155	0.661103716226977	neutral sphingomyelinase activation associated factor [Source:HGNC Symbol;Acc:HGNC:8017]	protein_coding	38.41	58583508	58659853	3574	8	q12.1	NSMAF		76345
ENSG00000035687	2276.90399882956	0.0956886046658063	0.0374306170287259	2.55642605603778	0.0105753544868186	0.0306166417943988	adenylosuccinate synthase 2 [Source:HGNC Symbol;Acc:HGNC:292]	protein_coding	38.09	244408494	244451909	2555	1	q44	ADSS2		43415
ENSG00000035720	86.7991007088118	0.462749223349265	0.113307882325379	4.08399851671764	4.42673132960272e-05	0.000319114035030935	signal transducing adaptor family member 1 [Source:HGNC Symbol;Acc:HGNC:24133]	protein_coding	37.8	67558727	67607337	1951	4	q13.2	STAP1		48610
ENSG00000035862	15509.5824779167	-0.224154691053243	0.0563565141085097	-3.9774406667817	6.96609972351118e-05	0.00046649659100644	TIMP metallopeptidase inhibitor 2 [Source:HGNC Symbol;Acc:HGNC:11821]	protein_coding	52.6	78852977	78925387	3345	17	q25.3	TIMP2		72410
ENSG00000035928	3354.895114697	-0.106542515854204	0.0406335401146175	-2.62203380639917	0.00874067602291448	0.026180588492945	replication factor C subunit 1 [Source:HGNC Symbol;Acc:HGNC:9969]	protein_coding	39.26	39287456	39366375	4870	4	p14	RFC1		78919
ENSG00000036054	2426.22692739863	-0.00377330942557361	0.0435912300950587	-0.0865612054843419	0.931020303647021	0.953897615995461	TBC1 domain family member 23 [Source:HGNC Symbol;Acc:HGNC:25622]	protein_coding	36.47	100260992	100325251	587	3	q12.1	TBC1D23		64259
ENSG00000036257	4006.01668666064	-0.0215559266143328	0.0392087983007444	-0.549772692572512	0.582475290692369	0.691024019744486	cullin 3 [Source:HGNC Symbol;Acc:HGNC:2553]	protein_coding	37.23	224470150	224585397	6756	2	q36.2	CUL3		115247
ENSG00000036448	393.297485240643	0.170598292719157	0.111762345053031	1.52643802023131	0.126900815036706	0.221564399139297	myomesin 2 [Source:HGNC Symbol;Acc:HGNC:7614]	protein_coding	46.64	2045046	2165552	5008	8	p23.3	MYOM2		120506
ENSG00000036473	3.52557712318009	0.0652426900176785	0.113621544139059	0.574210555859278	0.565825327036353	0.676768752801488	ornithine transcarbamylase [Source:HGNC Symbol;Acc:HGNC:8512]	protein_coding	39.3	38352586	38421446	1522	X	p11.4	OTC		68860
ENSG00000036530	106.207829724653	-0.123319292464798	0.0795837881852472	-1.54955293379285	0.121248857124935	0.213650255680999	cytochrome P450 family 46 subfamily A member 1 [Source:HGNC Symbol;Acc:HGNC:2641]	protein_coding	47.29	99684298	99727301	6609	14	q32.2	CYP46A1		43003
ENSG00000036549	2203.24553063924	0.0324830819436853	0.0380843370917949	0.852924966644191	0.393700915384693	0.519904358231397	zinc finger ZZ-type containing 3 [Source:HGNC Symbol;Acc:HGNC:24523]	protein_coding	37.17	77562416	77683419	4500	1	p31.1	ZZZ3		121003
ENSG00000036672	1516.27209602093	-0.561649104202003	0.125804672074524	-4.46445346536332	8.02733922444086e-06	7.49480055207145e-05	ubiquitin specific peptidase 2 [Source:HGNC Symbol;Acc:HGNC:12618]	protein_coding	54.63	119355215	119381711	2903	11	q23.3	USP2		26496
ENSG00000036828	647.719120628671	1.07540140977202	0.253682204550297	4.23916770858402	2.24350011452423e-05	0.000180581727968178	calcium sensing receptor [Source:HGNC Symbol;Acc:HGNC:1514]	protein_coding	41.14	122183668	122291629	10062	3	q13.33	CASR		107961
ENSG00000037042	1500.53418501357	-0.042234532745582	0.0356847497881856	-1.18354571620297	0.236592939527443	0.356868714418276	tubulin gamma 2 [Source:HGNC Symbol;Acc:HGNC:12419]	protein_coding	51.91	42659284	42667006	1782	17	q21.2	TUBG2		7722
ENSG00000037241	1070.39533471105	0.162568171847512	0.0348162102185766	4.66932416902665	3.02192214189939e-06	3.26693741483021e-05	ribosomal protein L26 like 1 [Source:HGNC Symbol;Acc:HGNC:17050]	protein_coding	46.12	172958729	172969771	695	5	q35.1	RPL26L1		11042
ENSG00000037280	4330.54091381973	-0.3829040791814	0.0513035146883524	-7.46350579501976	8.42501701215409e-14	1.08502183377956e-11	fms related receptor tyrosine kinase 4 [Source:HGNC Symbol;Acc:HGNC:3767]	protein_coding	60.24	180601506	180649624	5833	5	q35.3	FLT4		48118
ENSG00000037474	2751.47242400288	0.0581720590121493	0.0331330402456544	1.7557114765458	0.0791376861977151	0.152913459624949	NOP2/Sun RNA methyltransferase 2 [Source:HGNC Symbol;Acc:HGNC:25994]	protein_coding	43.29	6599239	6633291	3056	5	p15.31	NSUN2		34052
ENSG00000037637	1335.01159504738	-0.0537542520338431	0.0324257978119543	-1.65776189519154	0.0973655352514652	0.179458262213258	F-box protein 42 [Source:HGNC Symbol;Acc:HGNC:29249]	protein_coding	43.86	16246840	16352480	6227	1	p36.13	FBXO42		105640
ENSG00000037749	1688.76850605906	0.0249886112179363	0.0365887820066386	0.682958268832299	0.494633212529001	0.613452548128103	microfibril associated protein 3 [Source:HGNC Symbol;Acc:HGNC:7034]	protein_coding	43.54	154038959	154220478	1186	5	q33.2	MFAP3		181519
ENSG00000037757	1762.45375789235	0.0775195857490021	0.0462246854401048	1.67701705292181	0.0935391472511552	0.173946796062858	methylthioribose-1-phosphate isomerase 1 [Source:HGNC Symbol;Acc:HGNC:28469]	protein_coding	52.2	13764522	13774282	3178	19	p13.13	MRI1		9760
ENSG00000037897	1717.86451620096	0.0519904824059006	0.030223234629174	1.72021568980955	0.085393242064267	0.161934806471527	methyltransferase like 1 [Source:HGNC Symbol;Acc:HGNC:7030]	protein_coding	52.12	57768471	57772119	1378	12	q14.1	METTL1		3648
ENSG00000037965	763.897147832114	0.150458240511851	0.0714109451033002	2.106935292541	0.0351231888879219	0.0800483126522905	homeobox C8 [Source:HGNC Symbol;Acc:HGNC:5129]	protein_coding	51.76	54008985	54012769	2417	12	q13.13	HOXC8		3784
ENSG00000038002	1636.44666891481	0.115130758821238	0.0462900663516067	2.48715907959035	0.0128767805161124	0.0358126027359491	aspartylglucosaminidase [Source:HGNC Symbol;Acc:HGNC:318]	protein_coding	39.69	177430774	177442437	2037	4	q34.3	AGA		11663
ENSG00000038210	479.133366474825	0.161296206562089	0.0464753575288854	3.47057484091091	0.000519345592259172	0.00252317991784119	phosphatidylinositol 4-kinase type 2 beta [Source:HGNC Symbol;Acc:HGNC:18215]	protein_coding	41.15	25160663	25279204	1388	4	p15.2	PI4K2B		118541
ENSG00000038219	3332.7096962891	-0.0265826793168614	0.0437751229246862	-0.607255389381684	0.543681438738417	0.657302839100603	biorientation of chromosomes in cell division 1 like 1 [Source:HGNC Symbol;Acc:HGNC:31792]	protein_coding	38.88	13568738	13627725	10567	4	p15.33	BOD1L1		58987
ENSG00000038274	8306.911842695	0.00466290019141723	0.0366840931248668	0.127109594219638	0.898853657970263	0.931879195217755	methionine adenosyltransferase 2B [Source:HGNC Symbol;Acc:HGNC:6905]	protein_coding	38.26	163503114	163519354	2226	5	q34	MAT2B		16240
ENSG00000038295	1124.86604037841	-0.214613463320298	0.0868515975588833	-2.47103645013318	0.0134722086127627	0.0371918219052909	tolloid like 1 [Source:HGNC Symbol;Acc:HGNC:11843]	protein_coding	35.7	165873237	166104457	7291	4	q32.3	TLL1		231220
ENSG00000038358	2100.89770257371	0.0255392545720362	0.0297117084222145	0.859568699622175	0.3900268351026	0.516650241078359	enhancer of mRNA decapping 4 [Source:HGNC Symbol;Acc:HGNC:17157]	protein_coding	57.3	67873052	67884499	4767	16	q22.1	EDC4		11447
ENSG00000038382	5655.88246516339	0.0376024722697536	0.0563622045427818	0.667157585030433	0.504671480641309	0.622997650541386	trio Rho guanine nucleotide exchange factor [Source:HGNC Symbol;Acc:HGNC:12303]	protein_coding	43.38	14143342	14532128	605	5	p15.2	TRIO		388786
ENSG00000038427	33075.6577775955	-0.0430011829917753	0.168188994724639	-0.255671799823629	0.798204272055216	0.859771704124792	versican [Source:HGNC Symbol;Acc:HGNC:2464]	protein_coding	37.18	83471618	83582303	12345	5	q14.2	VCAN		110685
ENSG00000038532	2085.58427241865	0.051668303689017	0.0323749385639399	1.59593518878725	0.110503264113137	0.198421651738838	C-type lectin domain containing 16A [Source:HGNC Symbol;Acc:HGNC:29013]	protein_coding	48.05	10944564	11182186	6812	16	p13.13	CLEC16A		237622
ENSG00000038945	4474.79913405079	0.274210638644201	0.0736589376509263	3.72270694350359	0.000197098244644409	0.00111985756857312	macrophage scavenger receptor 1 [Source:HGNC Symbol;Acc:HGNC:7376]	protein_coding	35.52	16107878	16567490	3618	8	p22	MSR1		459612
ENSG00000039068	6864.77164502732	-0.0931152877354494	0.119623093979303	-0.778405612477805	0.436329931102564	0.559753798086909	cadherin 1 [Source:HGNC Symbol;Acc:HGNC:1748]	protein_coding	46.88	68737292	68835537	4811	16	q22.1	CDH1		98245
ENSG00000039123	4326.27482791577	0.139714779049329	0.0425268163343861	3.28533361046261	0.00101861685617761	0.00442072632393529	Mtr4 exosome RNA helicase [Source:HGNC Symbol;Acc:HGNC:18734]	protein_coding	36.82	55307989	55425579	3961	5	q11.2	MTREX		117590
ENSG00000039139	587.774517307605	0.0771146778890248	0.126123256919952	0.611423140919745	0.540919486636065	0.654988471729231	dynein axonemal heavy chain 5 [Source:HGNC Symbol;Acc:HGNC:2950]	protein_coding	39.64	13690328	14011818	15781	5	p15.2	DNAH5		321490
ENSG00000039319	2753.77756182834	0.0777102782667148	0.0418255042072479	1.85796393228532	0.0631741363760524	0.12790102445093	zinc finger FYVE-type containing 16 [Source:HGNC Symbol;Acc:HGNC:20756]	protein_coding	37.74	80408013	80483379	6773	5	q14.1	ZFYVE16		75366
ENSG00000039523	6420.8907160888	-0.07572173533286	0.0451730631115886	-1.67625859565486	0.0936875512018254	0.174162893040671	RHO family interacting cell polarization regulator 1 [Source:HGNC Symbol;Acc:HGNC:25836]	protein_coding	57.05	67518418	67546788	244	16	q22.1	RIPOR1		28370
ENSG00000039537	430.272386796868	0.123177360885378	0.231662653366855	0.5317100494844	0.594926830576044	0.701335102052849	complement C6 [Source:HGNC Symbol;Acc:HGNC:1339]	protein_coding	36.68	41142116	41261438	3691	5	p13.1	C6		119322
ENSG00000039560	3686.11285054576	-0.311444886665069	0.0552916579271364	-5.63276447733747	1.77343577538164e-08	3.99133735466267e-07	retinoic acid induced 14 [Source:HGNC Symbol;Acc:HGNC:14873]	protein_coding	42.11	34656328	34832612	4986	5	p13.2	RAI14		176284
ENSG00000039600	14.4866380086725	-0.365229159533142	0.115590276707593	-3.15968756141191	0.00157938406398581	0.00631509900609823	SRY-box transcription factor 30 [Source:HGNC Symbol;Acc:HGNC:30635]	protein_coding	40.71	157625679	157671480	2716	5	q33.3	SOX30		45801
ENSG00000039650	1629.07552296707	0.178063141350344	0.0349354160851598	5.0969234462899	3.4521784790108e-07	5.05590394839089e-06	polynucleotide kinase 3'-phosphatase [Source:HGNC Symbol;Acc:HGNC:9154]	protein_coding	59.53	49859882	49878351	548	19	q13.33	PNKP		18469
ENSG00000040199	575.810939793673	0.075047341996894	0.0572596167247582	1.31065044248619	0.189975888845987	0.302191299489518	PH domain and leucine rich repeat protein phosphatase 2 [Source:HGNC Symbol;Acc:HGNC:29149]	protein_coding	41.82	71637835	71724701	3099	16	q22.2	PHLPP2		86866
ENSG00000040275	665.416873020639	0.00763660988289654	0.0483519131259147	0.157938112252349	0.87450556571078	0.916587121482291	spindle apparatus coiled-coil protein 1 [Source:HGNC Symbol;Acc:HGNC:26010]	protein_coding	37.27	169583636	169604778	2529	5	q35.1	SPDL1		21142
ENSG00000040341	2744.46735713716	0.187979089188741	0.0416940137012925	4.50853905636131	6.52755538493664e-06	6.30116842542337e-05	staufen double-stranded RNA binding protein 2 [Source:HGNC Symbol;Acc:HGNC:11371]	protein_coding	38.25	73420369	73747708	2646	8	q21.11	STAU2		327339
ENSG00000040487	857.892952473899	0.081451922240873	0.0368409982336692	2.21090432252277	0.0270424632945733	0.0649639334260668	solute carrier family 66 member 1 [Source:HGNC Symbol;Acc:HGNC:26001]	protein_coding	54.93	19312326	19329300	1805	1	p36.13	SLC66A1		16974
ENSG00000040531	1196.95521650071	-0.0829732511177974	0.0378991227996887	-2.1893185115746	0.0285736978054757	0.0678667146208217	cystinosin, lysosomal cystine transporter [Source:HGNC Symbol;Acc:HGNC:2518]	protein_coding	54.27	3636459	3663103	2657	17	p13.2	CTNS		26644
ENSG00000040608	115.383132923645	0.194117373603684	0.0850071172691226	2.28354260019348	0.0223984264952989	0.0558394940450476	reticulon 4 receptor [Source:HGNC Symbol;Acc:HGNC:18601]	protein_coding	60.45	20241415	20283246	1777	22	q11.21	RTN4R		41831
ENSG00000040633	3080.69852393682	-0.0153844692980052	0.030003802456213	-0.512750652869983	0.608125752541906	0.711925423213385	PHD finger protein 23 [Source:HGNC Symbol;Acc:HGNC:28428]	protein_coding	59.52	7235029	7239722	1768	17	p13.1	PHF23		4693
ENSG00000040933	1237.41453153432	0.144975725158971	0.0325823592887905	4.44951588293509	8.60640654437039e-06	7.95761589717939e-05	inositol polyphosphate-4-phosphatase type I A [Source:HGNC Symbol;Acc:HGNC:6074]	protein_coding	47.33	98444854	98594392	9996	2	q11.2	INPP4A		149538
ENSG00000041353	87.6827067440191	0.396448779380055	0.129175981445733	3.06905954917481	0.00214733783960616	0.00817378632964792	RAB27B, member RAS oncogene family [Source:HGNC Symbol;Acc:HGNC:9767]	protein_coding	37.74	54717860	54895516	432	18	q21.2	RAB27B		177656
ENSG00000041357	5132.48698956892	0.111703694653216	0.0228354870184448	4.89167122045569	9.99833612652188e-07	1.25867339274686e-05	proteasome 20S subunit alpha 4 [Source:HGNC Symbol;Acc:HGNC:9533]	protein_coding	42.32	78540405	78552417	944	15	q25.1	PSMA4		12012
ENSG00000041515	21.0474572420457	0.300430011363455	0.136975565732328	2.19331097307196	0.0282849815881489	0.0673306414296135	myosin XVI [Source:HGNC Symbol;Acc:HGNC:29822]	protein_coding	38.48	108596152	109208005	6864	13	q33.3	MYO16		611853
ENSG00000041802	1878.92057423419	0.0125332761925255	0.0336739588202175	0.372194913566284	0.709747732889185	0.792877397536062	large 60S subunit nuclear export GTPase 1 [Source:HGNC Symbol;Acc:HGNC:25652]	protein_coding	41.68	194640791	194672463	3283	3	q29	LSG1		31672
ENSG00000041880	1693.24928365734	0.0360789006879086	0.0393851023185975	0.91605451208571	0.359638304302396	0.487988189975331	poly(ADP-ribose) polymerase family member 3 [Source:HGNC Symbol;Acc:HGNC:273]	protein_coding	59.21	51942345	51948867	2096	3	p21.2	PARP3		6522
ENSG00000041982	7396.47686535595	-0.606369906360383	0.140162988417976	-4.32617706860064	1.51719477357681e-05	0.000129236323311448	tenascin C [Source:HGNC Symbol;Acc:HGNC:5318]	protein_coding	41.85	115019575	115118257	8500	9	q33.1	TNC		98682
ENSG00000041988	837.659206830807	0.0623130043374421	0.0327782842503535	1.9010453342069	0.0572960748853135	0.118378330425768	THAP domain containing 3 [Source:HGNC Symbol;Acc:HGNC:20855]	protein_coding	56.77	6624866	6635586	1366	1	p36.31	THAP3		10720
ENSG00000042062	861.112103283295	-0.115936033537462	0.152106799949926	-0.762201516142795	0.445939741359283	0.568799259789112	RIPOR family member 3 [Source:HGNC Symbol;Acc:HGNC:16168]	protein_coding	51.6	50586108	50691542	4391	20	q13.13	RIPOR3		105434
ENSG00000042088	555.429389549203	-0.143511581893487	0.0397536040690633	-3.61002694608939	0.000306165197604298	0.00162230073998402	tyrosyl-DNA phosphodiesterase 1 [Source:HGNC Symbol;Acc:HGNC:18884]	protein_coding	42.14	89954939	90044764	3040	14	q32.11	TDP1		89825
ENSG00000042286	1142.62317881376	0.0174025704615755	0.0618166966293751	0.281518932755554	0.778312408787617	0.844342522890537	apoptosis inducing factor mitochondria associated 2 [Source:HGNC Symbol;Acc:HGNC:21411]	protein_coding	50.25	70098223	70132934	2570	10	q22.1	AIFM2		34711
ENSG00000042317	452.38983940253	-0.209370216286989	0.0483802474125083	-4.32759705633209	1.50744925050609e-05	0.000128541140241526	spermatogenesis associated 7 [Source:HGNC Symbol;Acc:HGNC:20423]	protein_coding	37.9	88384924	88470350	2301	14	q31.3	SPATA7		85426
ENSG00000042429	1558.93907280201	0.089082755631173	0.032335838989452	2.75492328064325	0.00587058992556855	0.0188974534263441	mediator complex subunit 17 [Source:HGNC Symbol;Acc:HGNC:2375]	protein_coding	39.79	93784227	93814963	2627	11	q21	MED17		30736
ENSG00000042445	5440.95733872534	-0.0297113752942624	0.041384303148259	-0.717938276931271	0.472795345395921	0.593352673607085	retinol saturase [Source:HGNC Symbol;Acc:HGNC:25991]	protein_coding	51.29	85341955	85354531	2335	2	p11.2	RETSAT		12576
ENSG00000042493	6621.16466671053	0.211156753417158	0.0710135952089997	2.97346941519724	0.00294453750315869	0.0106548417173579	capping actin protein, gelsolin like [Source:HGNC Symbol;Acc:HGNC:1474]	protein_coding	51.32	85394753	85418432	1250	2	p11.2	CAPG		23679
ENSG00000042753	3209.00685038715	0.0494039365066641	0.025046504343285	1.97248828936519	0.0485538918542636	0.103736518919209	adaptor related protein complex 2 subunit sigma 1 [Source:HGNC Symbol;Acc:HGNC:565]	protein_coding	52.84	46838136	46850846	793	19	q13.32	AP2S1		12710
ENSG00000042781	74.5947806388122	0.428690792700124	0.11328118773825	3.78430700859762	0.000154137460013116	0.000911844171940514	usherin [Source:HGNC Symbol;Acc:HGNC:12601]	protein_coding	36.36	215622891	216423448	19010	1	q41	USH2A		800557
ENSG00000042832	196.33400622546	0.44491794216655	0.103887670787242	4.282682813033	1.84653308668008e-05	0.000153075491491063	thyroglobulin [Source:HGNC Symbol;Acc:HGNC:11764]	protein_coding	45.9	132866958	133134903	745	8	q24.22	TG		267945
ENSG00000042980	1116.56682566755	0.0641814632924881	0.0781703457387714	0.821046174043657	0.41161996774035	0.536609506708227	ADAM metallopeptidase domain 28 [Source:HGNC Symbol;Acc:HGNC:206]	protein_coding	35.71	24294069	24359014	7019	8	p21.2	ADAM28		64945
ENSG00000043039	2020.96140856339	0.134833101673273	0.138102156348067	0.976328720990027	0.328901591529451	0.456629545324128	BARX homeobox 2 [Source:HGNC Symbol;Acc:HGNC:956]	protein_coding	42.77	129375848	129452279	1905	11	q24.3	BARX2		76431
ENSG00000043093	1818.58749800445	0.00711619479708063	0.0356821320536803	0.199433004350049	0.84192404525464	0.892118419899899	defective in cullin neddylation 1 domain containing 1 [Source:HGNC Symbol;Acc:HGNC:18184]	protein_coding	39.56	182938074	182985953	7849	3	q26.33	DCUN1D1		47879
ENSG00000043143	4059.35984794659	-0.0971746569009607	0.0422919965378083	-2.29770795554871	0.0215784164657222	0.0541780850981393	jade family PHD finger 2 [Source:HGNC Symbol;Acc:HGNC:22984]	protein_coding	53.79	134524312	134583230	1552	5	q31.1	JADE2		58918
ENSG00000043355	15.6425875115113	-0.103850212022783	0.218225375831294	-0.475885133097753	0.634156214297945	0.733669819578836	Zic family member 2 [Source:HGNC Symbol;Acc:HGNC:12873]	protein_coding	56.62	99981784	99986765	2963	13	q32.3	ZIC2		4981
ENSG00000043462	2343.16624807527	0.0886787319056437	0.0387822398364499	2.28658097829353	0.0222202925599445	0.0554891793429085	lymphocyte cytosolic protein 2 [Source:HGNC Symbol;Acc:HGNC:6529]	protein_coding	44.62	170246233	170297815	4232	5	q35.1	LCP2		51582
ENSG00000043514	763.254200368606	-0.0585240149355791	0.0489945043854858	-1.19450162155158	0.232281806787307	0.351959986345204	tRNA isopentenyltransferase 1 [Source:HGNC Symbol;Acc:HGNC:20286]	protein_coding	42.31	39838110	39883511	5930	1	p34.2	TRIT1		45401
ENSG00000043591	97.6627229100051	0.42873593574403	0.16543308739994	2.59159725833772	0.00955315344218838	0.0281035208314704	adrenoceptor beta 1 [Source:HGNC Symbol;Acc:HGNC:285]	protein_coding	58.77	114043866	114046904	3039	10	q25.3	ADRB1		3038
ENSG00000044012	110.830626152804	-0.508187875370631	0.23431873738665	-2.16878889430028	0.0300987147741697	0.0707638140597583	guanylate cyclase activator 2B [Source:HGNC Symbol;Acc:HGNC:4683]	protein_coding	59.98	42153410	42155820	604	1	p34.2	GUCA2B		2410
ENSG00000044090	3888.55249769146	0.0720669211270462	0.037780123438271	1.90753535373691	0.0564512974365362	0.117005390663261	cullin 7 [Source:HGNC Symbol;Acc:HGNC:21024]	protein_coding	54.7	43037617	43053943	5406	6	p21.1	CUL7		16326
ENSG00000044115	38288.1104607859	-0.012931036277917	0.0357232961099073	-0.361977692039754	0.717368700833981	0.798459558847178	catenin alpha 1 [Source:HGNC Symbol;Acc:HGNC:2509]	protein_coding	44.15	138610967	138935034	696	5	q31.2	CTNNA1		324067
ENSG00000044446	6824.49693446923	0.00148692170604878	0.0521426111091826	0.0285164412448637	0.97725025514452	0.984063343917038	phosphorylase kinase regulatory subunit alpha 2 [Source:HGNC Symbol;Acc:HGNC:8926]	protein_coding	45.6	18892298	18984114	5077	X	p22.13	PHKA2		91816
ENSG00000044459	1137.71885525242	0.0450126197657289	0.0395527169156979	1.13804115812494	0.255103296515922	0.378111179445001	centlein [Source:HGNC Symbol;Acc:HGNC:23432]	protein_coding	36.43	17134982	17503923	2272	9	p22.2	CNTLN		368941
ENSG00000044524	1222.57326990906	-0.146447319698628	0.0860208067670969	-1.70246391777209	0.0886684368792037	0.166684745741293	EPH receptor A3 [Source:HGNC Symbol;Acc:HGNC:3387]	protein_coding	34.59	89107621	89482134	5712	3	p11.1	EPHA3		374513
ENSG00000044574	21884.0889886729	0.00862908140090078	0.039626172202018	0.217762173871069	0.827614418149232	0.881040422706001	heat shock protein family A (Hsp70) member 5 [Source:HGNC Symbol;Acc:HGNC:5238]	protein_coding	44.15	125234853	125241382	3921	9	q33.3	HSPA5		6529
ENSG00000046604	10442.0275824568	-0.000230381787415306	0.105466956937535	-0.00218439778775219	0.998257104116566	0.998934264214326	desmoglein 2 [Source:HGNC Symbol;Acc:HGNC:3049]	protein_coding	39.17	31498177	31549008	5697	18	q12.1	DSG2		50831
ENSG00000046647	1110.42291337296	-0.00622918367697634	0.0430115782016839	-0.144825740821863	0.884848458247003	0.92273734275918	gem nuclear organelle associated protein 8 [Source:HGNC Symbol;Acc:HGNC:26044]	protein_coding	41.07	14006726	14029893	3147	X	p22.2	GEMIN8		23167
ENSG00000046651	1880.62994961001	0.140766222156456	0.0454191515578397	3.09927018291381	0.00193998018486057	0.00749987090354164	OFD1 centriole and centriolar satellite protein [Source:HGNC Symbol;Acc:HGNC:2567]	protein_coding	39.29	13734743	13777955	669	X	p22.2	OFD1		43212
ENSG00000046653	176.024533363036	0.330588802713516	0.120428409578509	2.74510644017101	0.00604912743889918	0.0193760740132288	glycoprotein M6B [Source:HGNC Symbol;Acc:HGNC:4461]	protein_coding	41.49	13770939	13938638	3118	X	p22.2	GPM6B		167699
ENSG00000046889	4165.88009328426	0.0608450736389421	0.129959618733832	0.468184457847308	0.639652685698775	0.737662151292305	phosphatidylinositol-3,4,5-trisphosphate dependent Rac exchange factor 2 [Source:HGNC Symbol;Acc:HGNC:22950]	protein_coding	37.16	67952046	68237032	10824	8	q13.2	PREX2		284986
ENSG00000047056	1236.32291124631	-0.0444082005988089	0.0411034974206265	-1.08039956172985	0.279964290932772	0.405406081471184	WD repeat domain 37 [Source:HGNC Symbol;Acc:HGNC:31406]	protein_coding	45.48	1049538	1132384	4582	10	p15.3	WDR37		82846
ENSG00000047188	2973.62984240409	0.114823363391715	0.0476750952307736	2.4084558790267	0.0160201625538401	0.0427283329653456	YTH domain containing 2 [Source:HGNC Symbol;Acc:HGNC:24721]	protein_coding	34.67	113513694	113595285	6305	5	q22.2	YTHDC2		81591
ENSG00000047230	818.708550852014	0.131718829315797	0.0426871509317428	3.08567862789477	0.00203088195818294	0.00780002876578332	CTP synthase 2 [Source:HGNC Symbol;Acc:HGNC:2520]	protein_coding	43.51	16587999	16712936	3953	X	p22.2	CTPS2		124937
ENSG00000047249	2541.82499378033	0.0831899264706158	0.0467606931841605	1.77905674201586	0.0752304597457865	0.147073558725174	ATPase H+ transporting V1 subunit H [Source:HGNC Symbol;Acc:HGNC:18303]	protein_coding	39.2	53715543	53843558	2365	8	q11.23	ATP6V1H		128015
ENSG00000047315	4517.85260386935	0.0368694979206755	0.0271790025839164	1.35654344955593	0.174926320663768	0.283852940541096	RNA polymerase II subunit B [Source:HGNC Symbol;Acc:HGNC:9188]	protein_coding	40.19	56977722	57031158	608	4	q12	POLR2B		53436
ENSG00000047346	2025.41550086725	0.129465983506116	0.048011771999111	2.69654666169191	0.00700625807752626	0.021807579801043	family with sequence similarity 214 member A [Source:HGNC Symbol;Acc:HGNC:25609]	protein_coding	37.21	52581317	52709817	1570	15	q21.3	FAM214A		128500
ENSG00000047365	1827.8022516018	0.0938878355304906	0.0441431569151425	2.12689445186201	0.0334288539539012	0.076965098341367	ArfGAP with RhoGAP domain, ankyrin repeat and PH domain 2 [Source:HGNC Symbol;Acc:HGNC:16924]	protein_coding	35.53	35948221	36244514	1969	4	p14	ARAP2		296293
ENSG00000047410	11041.0883378156	0.0265984087580001	0.0491258436340885	0.541434137113594	0.588208383055041	0.695587919533169	translocated promoter region, nuclear basket protein [Source:HGNC Symbol;Acc:HGNC:12017]	protein_coding	34.16	186311652	186375693	9636	1	q31.1	TPR		64041
ENSG00000047457	23569.6299578874	0.00575419390276567	0.204189364582706	0.0281806739274854	0.977518051074342	0.984155856508567	ceruloplasmin [Source:HGNC Symbol;Acc:HGNC:2295]	protein_coding	37.36	149162410	149221829	3411	3	q25.1	CP		59419
ENSG00000047578	1535.02175907671	0.0490816495309051	0.0268679558852715	1.82677274521694	0.0677339453907827	0.135192955947876	katanin interacting protein [Source:HGNC Symbol;Acc:HGNC:29068]	protein_coding	47.84	27550133	27780369	440	16	p12.1	KATNIP		230236
ENSG00000047579	976.222919420949	-0.141683141470061	0.0455564119643076	-3.11005927290909	0.00187049804578901	0.00726659607110802	dystrobrevin binding protein 1 [Source:HGNC Symbol;Acc:HGNC:17328]	protein_coding	39.93	15522807	15663058	1383	6	p22.3	DTNBP1		140251
ENSG00000047597	58.3296203331806	0.344397268315719	0.148870915497412	2.31339524691582	0.0207009181808135	0.0525357834407351	X-linked Kx blood group [Source:HGNC Symbol;Acc:HGNC:12811]	protein_coding	39.51	37685791	37732130	5174	X	p21.1	XK		46339
ENSG00000047617	208.651209677683	-0.0208496948716183	0.0753686603995398	-0.276636134450196	0.782059515786148	0.846910406924283	anoctamin 2 [Source:HGNC Symbol;Acc:HGNC:1183]	protein_coding	44.4	5531869	5946232	463	12	p13.31	ANO2		414363
ENSG00000047621	1137.86019065467	0.0433962947205557	0.0346888401810975	1.25101601823525	0.210928633379175	0.327628882343627	chromosome 12 open reading frame 4 [Source:HGNC Symbol;Acc:HGNC:1184]	protein_coding	36.55	4487735	4538508	3817	12	p13.32	C12orf4		50773
ENSG00000047634	589.973018437723	0.124473697972367	0.0697098798524382	1.78559622016066	0.0741646593617309	0.145557562586213	Scm polycomb group protein like 1 [Source:HGNC Symbol;Acc:HGNC:10580]	protein_coding	38.89	17737449	17754988	2704	X	p22.13	SCML1		17539
ENSG00000047644	3787.3725801114	0.0750304739964658	0.0471026225890041	1.59291499862221	0.111179261101341	0.199392779607809	WWC family member 3 [Source:HGNC Symbol;Acc:HGNC:29237]	protein_coding	46.3	10015254	10144474	6951	X	p22.2	WWC3		129220
ENSG00000047648	1247.34423388638	-0.0642734392130749	0.0534819432648186	-1.20177830664869	0.229449432484473	0.348719297642179	Rho GTPase activating protein 6 [Source:HGNC Symbol;Acc:HGNC:676]	protein_coding	39.23	11117651	11665920	2564	X	p22.2	ARHGAP6		548269
ENSG00000047662	20.4868372856484	0.387326620605413	0.0823095153731109	4.70573321747374	2.52955139568053e-06	2.80184508516778e-05	family with sequence similarity 184 member B [Source:HGNC Symbol;Acc:HGNC:29235]	protein_coding	44.07	17629306	17781621	6731	4	p15.31	FAM184B		152315
ENSG00000047849	23358.9300587649	-0.151226586797806	0.0362838430411666	-4.16787677717127	3.07450051083628e-05	0.000234445111792013	microtubule associated protein 4 [Source:HGNC Symbol;Acc:HGNC:6862]	protein_coding	43.43	47850690	48089272	3724	3	p21.31	MAP4		238582
ENSG00000047932	2615.51820119381	-0.0222781601933447	0.0315217434228981	-0.706755330581154	0.479718538309444	0.599594915703039	golgi associated PDZ and coiled-coil motif containing [Source:HGNC Symbol;Acc:HGNC:17643]	protein_coding	36.66	117560269	117602542	4597	6	q22.1	GOPC		42273
ENSG00000047936	17.4213604710995	0.0300919608660224	0.212466768908943	0.141631376146728	0.887371182169219	0.924518277564039	ROS proto-oncogene 1, receptor tyrosine kinase [Source:HGNC Symbol;Acc:HGNC:10261]	protein_coding	37.25	117287353	117425942	7435	6	q22.1	ROS1		138589
ENSG00000048028	916.092121043702	0.114208242776663	0.0392726209298569	2.90808813042158	0.00363645840304195	0.0126982592008095	ubiquitin specific peptidase 28 [Source:HGNC Symbol;Acc:HGNC:12625]	protein_coding	41.45	113797874	113875570	4669	11	q23.2	USP28		77696
ENSG00000048052	815.80620841602	0.0546784613733295	0.0624863042312623	0.875047133063977	0.381548260662566	0.509261886633089	histone deacetylase 9 [Source:HGNC Symbol;Acc:HGNC:14065]	protein_coding	36.13	18086949	19002416	2524	7	p21.1	HDAC9		915467
ENSG00000048140	2847.25121818973	0.181272200270743	0.0417839935352002	4.33831677955897	1.43578107981434e-05	0.000123402646091882	tetraspanin 17 [Source:HGNC Symbol;Acc:HGNC:13594]	protein_coding	58.7	176647387	176659054	2550	5	q35.2	TSPAN17		11667
ENSG00000048162	1706.64119457634	0.115841765136682	0.030305289894631	3.82249321948263	0.000132109112415842	0.000801695799241539	NOP16 nucleolar protein [Source:HGNC Symbol;Acc:HGNC:26934]	protein_coding	49.26	176383938	176388927	954	5	q35.2	NOP16		4989
ENSG00000048342	1344.41232909082	-0.280679618595759	0.0606309462631758	-4.62931284920799	3.66881133253349e-06	3.88855659653958e-05	coiled-coil and C2 domain containing 2A [Source:HGNC Symbol;Acc:HGNC:29253]	protein_coding	40.21	15469865	15601552	1521	4	p15.32	CC2D2A		131687
ENSG00000048392	4262.4730757952	0.0466852685174707	0.0592223930161801	0.788304324425321	0.430518718788231	0.554359868634355	ribonucleotide reductase regulatory TP53 inducible subunit M2B [Source:HGNC Symbol;Acc:HGNC:17296]	protein_coding	37.81	102204502	102238961	4774	8	q22.3	RRM2B		34459
ENSG00000048405	1151.78641087669	0.030926858748799	0.0413199175918254	0.748473388894596	0.454174670453557	0.576087890053144	zinc finger protein 800 [Source:HGNC Symbol;Acc:HGNC:27267]	protein_coding	37.8	127346790	127431924	1478	7	q31.33	ZNF800		85134
ENSG00000048462	61.148228560633	0.497318985514267	0.192263565606737	2.58665225491293	0.00969133436930515	0.0284121558826946	TNF receptor superfamily member 17 [Source:HGNC Symbol;Acc:HGNC:11913]	protein_coding	40.26	11965210	11968068	891	16	p13.13	TNFRSF17		2858
ENSG00000048471	5963.19631435904	-0.174865052046647	0.0456451041741144	-3.83097059828409	0.000127638758736175	0.000778644412786435	sorting nexin 29 [Source:HGNC Symbol;Acc:HGNC:30542]	protein_coding	47.13	11976734	12574287	540	16	p13.13	SNX29		597553
ENSG00000048540	150.422736342723	-0.108096675479194	0.143466439736227	-0.753463149137436	0.451171647641047	0.573354285731345	LIM domain only 3 [Source:HGNC Symbol;Acc:HGNC:6643]	protein_coding	35.63	16548372	16610594	3515	12	p12.3	LMO3		62222
ENSG00000048544	2023.12739968379	0.0246253940215586	0.0328170970034362	0.750383070720125	0.453024024032617	0.574956477571541	mitochondrial ribosomal protein S10 [Source:HGNC Symbol;Acc:HGNC:14502]	protein_coding	41.02	42206807	42217861	2100	6	p21.1	MRPS10		11054
ENSG00000048649	2717.13691869033	-0.021997549979416	0.0282291448073519	-0.77924960637444	0.435832693653774	0.559337007269834	remodeling and spacing factor 1 [Source:HGNC Symbol;Acc:HGNC:18118]	protein_coding	39.02	77660009	77820869	11242	11	q14.1	RSF1		160860
ENSG00000048707	4555.60194604458	-0.0676198653956084	0.0401656740942258	-1.6835237281709	0.0922737499026004	0.172106452835574	vacuolar protein sorting 13 homolog D [Source:HGNC Symbol;Acc:HGNC:23595]	protein_coding	42.34	12230030	12512047	16357	1	p36.22	VPS13D		282017
ENSG00000048740	2049.46959103747	0.0508015547366529	0.0700682845113723	0.725029235279875	0.468434095288486	0.589109514395587	CUGBP Elav-like family member 2 [Source:HGNC Symbol;Acc:HGNC:2550]	protein_coding	41.91	10798397	11336675	2724	10	p14	CELF2		538278
ENSG00000048828	12081.3489315381	0.041357909179967	0.0460517056235421	0.898075513598881	0.369145292400213	0.497064198803274	family with sequence similarity 120A [Source:HGNC Symbol;Acc:HGNC:13247]	protein_coding	42.42	93451685	93566112	5160	9	q22.31	FAM120A		114427
ENSG00000048991	1602.83272489715	-0.00148905538121685	0.0327550277614938	-0.0454603608355769	0.963740369684416	0.975523359669953	R3H domain containing 1 [Source:HGNC Symbol;Acc:HGNC:9757]	protein_coding	37.98	135531455	135725270	539	2	q21.3	R3HDM1		193815
ENSG00000049089	496.669355438054	0.247757766603431	0.125494069243578	1.97425876853626	0.0483523266365708	0.103415474407755	collagen type IX alpha 2 chain [Source:HGNC Symbol;Acc:HGNC:2218]	protein_coding	57.43	40300489	40317813	2852	1	p34.2	COL9A2		17324
ENSG00000049130	3076.255902955	-0.450762361012227	0.0988157126679656	-4.56164661309331	5.07540174406393e-06	5.14098277783555e-05	KIT ligand [Source:HGNC Symbol;Acc:HGNC:6343]	protein_coding	36.84	88492793	88580851	5191	12	q21.32	KITLG		88058
ENSG00000049167	400.709685268291	-0.0164570798156227	0.0336784127129885	-0.48865366535745	0.625086912568559	0.725838482288413	ERCC excision repair 8, CSA ubiquitin ligase complex subunit [Source:HGNC Symbol;Acc:HGNC:3439]	protein_coding	37.18	60866454	60945073	9414	5	q12.1	ERCC8		78619
ENSG00000049192	145.289006915065	-0.0357366032712188	0.0821302003635291	-0.435121345291251	0.663474350574654	0.756903704075851	ADAM metallopeptidase with thrombospondin type 1 motif 6 [Source:HGNC Symbol;Acc:HGNC:222]	protein_coding	35.91	65148738	65481920	7309	5	q12.3	ADAMTS6		333182
ENSG00000049239	6542.87992656976	-0.213929155540408	0.0515242125062673	-4.15201213438023	3.29564782672206e-05	0.000249316910415939	hexose-6-phosphate dehydrogenase/glucose 1-dehydrogenase [Source:HGNC Symbol;Acc:HGNC:4795]	protein_coding	52.29	9234774	9271337	9147	1	p36.22	H6PD		36563
ENSG00000049245	6490.46399958372	-0.0795100633570481	0.0232735936080835	-3.41632086114248	0.000634734100748522	0.00298545804430327	vesicle associated membrane protein 3 [Source:HGNC Symbol;Acc:HGNC:12644]	protein_coding	42.69	7771296	7781432	2178	1	p36.23	VAMP3		10136
ENSG00000049246	1897.61636341234	-0.193385753030996	0.0905606467499959	-2.13542813541142	0.0327260545229981	0.0757230410301855	period circadian regulator 3 [Source:HGNC Symbol;Acc:HGNC:8847]	protein_coding	40.55	7784291	7845177	1524	1	p36.23	PER3		60886
ENSG00000049247	19.6022719757755	0.192731651585519	0.208776325671157	0.923148977576555	0.355929573890977	0.48380542767037	urotensin 2 [Source:HGNC Symbol;Acc:HGNC:12636]	protein_coding	40.81	7843083	7853512	1601	1	p36.23	UTS2		10429
ENSG00000049249	239.18421158753	0.95099018227404	0.120529947575596	7.8900738065748	3.02007872338002e-15	6.12585218053595e-13	TNF receptor superfamily member 9 [Source:HGNC Symbol;Acc:HGNC:11924]	protein_coding	43.92	7915871	7943165	5872	1	p36.23	TNFRSF9		27294
ENSG00000049283	239.72735187925	-0.035789140190988	0.159888621234417	-0.223837943655268	0.822883404196341	0.877731479648592	epsin 3 [Source:HGNC Symbol;Acc:HGNC:18235]	protein_coding	58.65	50532682	50543750	3879	17	q21.33	EPN3		11068
ENSG00000049323	5126.77803605562	-0.318899956482234	0.0951277191028747	-3.35233472945319	0.000801330694497675	0.00362407836667051	latent transforming growth factor beta binding protein 1 [Source:HGNC Symbol;Acc:HGNC:6714]	protein_coding	40.26	32946953	33399509	6502	2	p22.3	LTBP1		452556
ENSG00000049449	6650.21955793937	0.0430810500492398	0.0409767103004438	1.05135453122925	0.293095790521178	0.419665171868628	reticulocalbin 1 [Source:HGNC Symbol;Acc:HGNC:9934]	protein_coding	46.64	32091074	32105722	2369	11	p13	RCN1		14648
ENSG00000049540	1712.98156711156	-0.466918665022985	0.0976023440563875	-4.7838878209035	1.71936666110325e-06	2.0100981851385e-05	elastin [Source:HGNC Symbol;Acc:HGNC:3327]	protein_coding	54.95	74027789	74069907	2583	7	q11.23	ELN		42118
ENSG00000049541	1707.04466531957	0.0689650250384182	0.0286875310058999	2.40400698910739	0.0162164632461643	0.0431384506713947	replication factor C subunit 2 [Source:HGNC Symbol;Acc:HGNC:9970]	protein_coding	48.96	74231499	74254458	1576	7	q11.23	RFC2		22959
ENSG00000049618	4212.05661074006	-0.0902909767100825	0.0318834664277284	-2.83190590065697	0.0046271463585927	0.0154909642997491	AT-rich interaction domain 1B [Source:HGNC Symbol;Acc:HGNC:18040]	protein_coding	40.89	156776020	157210779	10813	6	q25.3	ARID1B		434759
ENSG00000049656	10780.338654524	0.110985168908729	0.0596963990098854	1.85916019641907	0.063004434864754	0.127589287975835	CLPTM1 like [Source:HGNC Symbol;Acc:HGNC:24308]	protein_coding	56.18	1317752	1345099	2492	5	p15.33	CLPTM1L		27347
ENSG00000049759	6507.05136940442	0.062149840589984	0.0649384772057981	0.957057252713571	0.338538358179572	0.46657566996602	NEDD4 like E3 ubiquitin protein ligase [Source:HGNC Symbol;Acc:HGNC:7728]	protein_coding	43.38	58044226	58401540	8633	18	q21.31	NEDD4L		357314
ENSG00000049768	156.544855302816	0.343573900114568	0.100622681729048	3.41447767253639	0.000639044309641417	0.00300051273511321	forkhead box P3 [Source:HGNC Symbol;Acc:HGNC:6106]	protein_coding	53.75	49250438	49270477	2264	X	p11.23	FOXP3		20039
ENSG00000049769	324.97613601558	0.139147664280421	0.0539587425627508	2.57877885346569	0.00991502386916991	0.0289893860045081	protein phosphatase 1 regulatory subunit 3F [Source:HGNC Symbol;Acc:HGNC:14944]	protein_coding	47.9	49269793	49301461	3477	X	p11.23	PPP1R3F		31668
ENSG00000049860	7457.17699395354	-0.057303641885377	0.0532495264903779	-1.07613429944267	0.281867197825397	0.407602102098781	hexosaminidase subunit beta [Source:HGNC Symbol;Acc:HGNC:4879]	protein_coding	42.11	74640023	74722647	2021	5	q13.3	HEXB		82624
ENSG00000049883	616.6022597201	-0.00595214108022493	0.0414331713234764	-0.143656420450066	0.885771785594012	0.923207576905006	pentatricopeptide repeat domain 2 [Source:HGNC Symbol;Acc:HGNC:25734]	protein_coding	40.38	72320367	72368395	11145	5	q13.2	PTCD2		48028
ENSG00000050030	127.520682653974	-0.392600421925369	0.243327163652895	-1.61346730069731	0.106643021855788	0.192898931630127	neurite extension and migration factor [Source:HGNC Symbol;Acc:HGNC:29433]	protein_coding	39.49	74732856	74925472	11717	X	q13.3	NEXMIF		192616
ENSG00000050130	3451.96975373121	-0.104746591554175	0.0334358248383663	-3.13276529173531	0.00173167855636381	0.00681210859008863	JNK1/MAPK8 associated membrane protein [Source:HGNC Symbol;Acc:HGNC:20184]	protein_coding	36.78	59484443	59505410	2347	14	q23.1	JKAMP		20967
ENSG00000050165	4356.39863358138	-0.114039274272974	0.0807779680988991	-1.41176210490157	0.158020019948822	0.262214016127368	dickkopf WNT signaling pathway inhibitor 3 [Source:HGNC Symbol;Acc:HGNC:2893]	protein_coding	48.21	11956207	12009769	9549	11	p15.3	DKK3		53562
ENSG00000050327	770.483714910474	-0.026071624690293	0.0612063738420157	-0.425962576341941	0.670135115859414	0.762091423719301	Rho guanine nucleotide exchange factor 5 [Source:HGNC Symbol;Acc:HGNC:13209]	protein_coding	48.06	144355288	144380632	771	7	q35	ARHGEF5		25344
ENSG00000050344	1678.43158814473	0.26555022162997	0.0751797421544295	3.5322044745045	0.000412110564972021	0.00207487376289202	nuclear factor, erythroid 2 like 3 [Source:HGNC Symbol;Acc:HGNC:7783]	protein_coding	44.68	26152198	26187137	3740	7	p15.2	NFE2L3		34939
ENSG00000050393	1944.10740836517	0.100456767772796	0.0361726822077757	2.77714456439179	0.00548387821370734	0.0178233863539019	mitochondrial calcium uniporter regulator 1 [Source:HGNC Symbol;Acc:HGNC:21097]	protein_coding	41.24	13786557	13814568	5471	6	p23	MCUR1		28011
ENSG00000050405	5672.67924636078	0.0401047096277719	0.0571611781198332	0.701607471135322	0.4829239910937	0.602198386496386	LIM domain and actin binding 1 [Source:HGNC Symbol;Acc:HGNC:24636]	protein_coding	42.32	50175788	50283546	2652	12	q13.12	LIMA1		107758
ENSG00000050426	4018.79718430774	0.0305195218083503	0.0382246200907417	0.798425772078303	0.424623452422358	0.548790788377156	LETM1 domain containing 1 [Source:HGNC Symbol;Acc:HGNC:24241]	protein_coding	45.34	51047962	51060424	1186	12	q13.12	LETMD1		12462
ENSG00000050438	93.3110216649057	0.0550686544343493	0.083414204709444	0.660183174150848	0.50913628853893	0.626697607078906	solute carrier family 4 member 8 [Source:HGNC Symbol;Acc:HGNC:11034]	protein_coding	42.72	51391317	51515763	2262	12	q13.13	SLC4A8		124446
ENSG00000050555	1064.90255313507	-1.03417042550565	0.13937694565047	-7.4199532833726	1.17161652337337e-13	1.41879263617758e-11	laminin subunit gamma 3 [Source:HGNC Symbol;Acc:HGNC:6494]	protein_coding	53.66	131009174	131094473	7455	9	q34.12	LAMC3		85299
ENSG00000050628	7403.55685753398	0.0128214117046606	0.200242600615609	0.0640293906753286	0.948946824442532	0.965003454297735	prostaglandin E receptor 3 [Source:HGNC Symbol;Acc:HGNC:9595]	protein_coding	38.05	70852353	71047808	1914	1	p31.1	PTGER3		195455
ENSG00000050730	60.4417280961118	0.836036221385805	0.136408927155823	6.12889668453139	8.84905624183668e-10	3.06169798798046e-08	TNFAIP3 interacting protein 3 [Source:HGNC Symbol;Acc:HGNC:19315]	protein_coding	37.14	121131408	121227466	2397	4	q27	TNIP3		96058
ENSG00000050748	2893.08774079303	0.0820394934123263	0.0323859665473148	2.53318032958718	0.0113032786524491	0.0323318002279732	mitogen-activated protein kinase 9 [Source:HGNC Symbol;Acc:HGNC:6886]	protein_coding	43.58	180233143	180292099	4799	5	q35.3	MAPK9		58956
ENSG00000050767	11103.3169482112	-0.012542187522133	0.111235388218652	-0.112753573507373	0.910225926505546	0.939462925162542	collagen type XXIII alpha 1 chain [Source:HGNC Symbol;Acc:HGNC:22990]	protein_coding	50.61	178237476	178590393	2764	5	q35.3	COL23A1		352917
ENSG00000050820	5629.99473334063	-0.0112459014607607	0.047039785764723	-0.239072123266226	0.81104965747765	0.869395084680263	BCAR1 scaffold protein, Cas family member [Source:HGNC Symbol;Acc:HGNC:971]	protein_coding	59.7	75228181	75268053	4064	16	q23.1	BCAR1		39872
ENSG00000051009	2059.71029192936	0.06013829861618	0.0332322348083264	1.80963750897403	0.0703520191920284	0.139304724274441	family with sequence similarity 160 member A2 [Source:HGNC Symbol;Acc:HGNC:25378]	protein_coding	44.55	6211345	6234711	3364	11	p15.4	FAM160A2		23366
ENSG00000051108	13389.3460593682	0.0619405756063084	0.0466390688657833	1.32808345262122	0.184150539338902	0.295219403462987	homocysteine inducible ER protein with ubiquitin like domain 1 [Source:HGNC Symbol;Acc:HGNC:13744]	protein_coding	42.95	56932142	56944864	570	16	q13	HERPUD1		12722
ENSG00000051128	1905.88855429072	0.12315903321971	0.0470656456602806	2.61675010492091	0.00887713042732774	0.0264655027640959	homer scaffold protein 3 [Source:HGNC Symbol;Acc:HGNC:17514]	protein_coding	56.77	18929201	18941261	1418	19	p13.11	HOMER3		12060
ENSG00000051180	72.1379705334486	0.111735438165931	0.0578306483976776	1.93211456661479	0.0533453668007549	0.111853633166539	RAD51 recombinase [Source:HGNC Symbol;Acc:HGNC:9817]	protein_coding	43.47	40694774	40732340	566	15	q15.1	RAD51		37566
ENSG00000051341	41.1854681751718	0.0740761603136891	0.0671530713092362	1.10309415294756	0.269986279762647	0.394016310972971	DNA polymerase theta [Source:HGNC Symbol;Acc:HGNC:9186]	protein_coding	39.03	121431431	121545988	8757	3	q13.33	POLQ		114557
ENSG00000051382	4758.7197609876	-0.1408551312182	0.0525175153738784	-2.68206007491855	0.00731703186932564	0.022560037268392	phosphatidylinositol-4,5-bisphosphate 3-kinase catalytic subunit beta [Source:HGNC Symbol;Acc:HGNC:8976]	protein_coding	40.59	138652698	138834928	6259	3	q22.3	PIK3CB		182230
ENSG00000051523	7502.32047504721	0.125223935428288	0.0453770024037143	2.75963436972289	0.00578660848064626	0.0186530186363621	cytochrome b-245 alpha chain [Source:HGNC Symbol;Acc:HGNC:2577]	protein_coding	61.63	88643289	88651054	692	16	q24.2	CYBA		7765
ENSG00000051596	223.946290907397	0.115863685853824	0.0709054256061387	1.6340595217271	0.102246353161393	0.186568264112215	THO complex 3 [Source:HGNC Symbol;Acc:HGNC:19072]	protein_coding	43.01	175917873	176034680	453	5	q35.2	THOC3		116807
ENSG00000051620	3437.13677205978	0.12652890531003	0.0442316531683957	2.86059634326391	0.00422845053144381	0.0143847100154589	heme binding protein 2 [Source:HGNC Symbol;Acc:HGNC:15716]	protein_coding	47.12	138403531	138422197	661	6	q24.1	HEBP2		18666
ENSG00000051825	636.108869677586	0.13073369868541	0.0403482363546421	3.24013415447262	0.00119473475040793	0.00504212244339907	M-phase phosphoprotein 9 [Source:HGNC Symbol;Acc:HGNC:7215]	protein_coding	42.99	123152320	123244014	484	12	q24.31	MPHOSPH9		91694
ENSG00000052126	4711.31193728099	0.108072405645727	0.0779171662379757	1.38701663399372	0.1654366907025	0.271630480287461	pleckstrin homology domain containing A5 [Source:HGNC Symbol;Acc:HGNC:30036]	protein_coding	38.1	19129733	19376400	1954	12	p12.3	PLEKHA5		246667
ENSG00000052344	3780.4250067399	-0.20371977028842	0.101668188348327	-2.00377102806684	0.0450945936762475	0.0980241087186159	serine protease 8 [Source:HGNC Symbol;Acc:HGNC:9491]	protein_coding	58.95	31131433	31135727	1837	16	p11.2	PRSS8		4294
ENSG00000052723	2671.41832523389	0.0490526577144604	0.0296162641120312	1.65627432038376	0.0976662784473116	0.179849148929247	suppressor of IKBKE 1 [Source:HGNC Symbol;Acc:HGNC:26119]	protein_coding	36.9	114769479	114780685	5494	1	p13.2	SIKE1		11206
ENSG00000052749	1340.23537601862	0.0234730259341055	0.0502509963798432	0.467115632029956	0.64041715073171	0.738139148562832	ribosomal RNA processing 12 homolog [Source:HGNC Symbol;Acc:HGNC:29100]	protein_coding	50.49	97356358	97426076	1919	10	q24.1	RRP12		69718
ENSG00000052795	4518.10728510699	-0.265770167576	0.0738686191652846	-3.59787648096313	0.000320825907876858	0.00168644055948098	folliculin interacting protein 2 [Source:HGNC Symbol;Acc:HGNC:29280]	protein_coding	40.58	158769026	158908050	7038	4	q32.1	FNIP2		139024
ENSG00000052802	3860.11697550051	0.115596053257232	0.0580674877883169	1.99071903504131	0.0465117848266131	0.100231969771773	methylsterol monooxygenase 1 [Source:HGNC Symbol;Acc:HGNC:10545]	protein_coding	37	165327667	165343164	2227	4	q32.3	MSMO1		15497
ENSG00000052841	4288.72408982724	0.0822594497622271	0.0347498874023511	2.36718608062775	0.0179239184057354	0.0468058294125954	tetratricopeptide repeat domain 17 [Source:HGNC Symbol;Acc:HGNC:25596]	protein_coding	37.9	43358920	43494933	3648	11	p12	TTC17		136013
ENSG00000052850	19.3290038796551	0.0968559717617119	0.164599518804615	0.588434112475645	0.556240946508109	0.668601617702747	ALX homeobox 4 [Source:HGNC Symbol;Acc:HGNC:450]	protein_coding	52.82	44260440	44310139	5727	11	p11.2	ALX4		49699
ENSG00000053108	130.873317754263	-0.325509805403017	0.174998994776969	-1.86006671534239	0.0628760876079892	0.127417516195981	follistatin like 4 [Source:HGNC Symbol;Acc:HGNC:21389]	protein_coding	46.68	133196455	133612541	5396	5	q31.1	FSTL4		416086
ENSG00000053254	4929.03457058642	-0.0930498627820567	0.0430158242688158	-2.1631542429727	0.0305293182517287	0.0715894865998269	forkhead box N3 [Source:HGNC Symbol;Acc:HGNC:1928]	protein_coding	44.31	89124871	89619149	513	14	q32.11	FOXN3		494278
ENSG00000053328	65.9370181442853	-0.470373815518375	0.106362827958891	-4.42235153525793	9.76324350908265e-06	8.82116661591782e-05	methyltransferase like 24 [Source:HGNC Symbol;Acc:HGNC:21566]	protein_coding	40.62	110243940	110358349	3184	6	q21	METTL24		114409
ENSG00000053371	3622.10795396067	-0.0227390486318909	0.039240639918797	-0.579477008503076	0.562267355764348	0.673813685433899	aldo-keto reductase family 7 member A2 [Source:HGNC Symbol;Acc:HGNC:389]	protein_coding	52.86	19303965	19312144	1360	1	p36.13	AKR7A2		8179
ENSG00000053372	2096.93806555725	0.00192356917985873	0.0289094734365176	0.0665376761040876	0.946949762962657	0.963563694930032	MRT4 homolog, ribosome maturation factor [Source:HGNC Symbol;Acc:HGNC:18477]	protein_coding	52.85	19251805	19260128	2049	1	p36.13	MRTO4		8323
ENSG00000053438	104.947443352131	0.244285546004099	0.127592665746284	1.91457357345176	0.0555469079860015	0.115529309906286	neuronatin [Source:HGNC Symbol;Acc:HGNC:7860]	protein_coding	54.16	37521206	37523690	1222	20	q11.23	NNAT		2484
ENSG00000053501	2134.09787829266	0.0327977726152083	0.0223749941055712	1.46582262593946	0.142696615361376	0.242353669595474	unconventional SNARE in the ER 1 [Source:HGNC Symbol;Acc:HGNC:30882]	protein_coding	55.26	17215346	17219829	559	19	p13.11	USE1		4483
ENSG00000053524	65.4289617834517	0.226467691109192	0.0797005529474582	2.841482056699	0.00449043788199746	0.0151018311940255	MCF.2 cell line derived transforming sequence-like 2 [Source:HGNC Symbol;Acc:HGNC:30319]	protein_coding	42.39	183178041	183428778	5326	3	q27.1	MCF2L2		250737
ENSG00000053702	1888.79026587692	-0.257482942491399	0.0517554418509893	-4.97499264391802	6.52501177024929e-07	8.75776393679365e-06	nuclear receptor interacting protein 2 [Source:HGNC Symbol;Acc:HGNC:23078]	protein_coding	51.39	2825348	2835544	2757	12	p13.33	NRIP2		10196
ENSG00000053747	1412.65832097927	-0.215177007774812	0.115693978463755	-1.8598807875055	0.0629023941090599	0.127446266601038	laminin subunit alpha 3 [Source:HGNC Symbol;Acc:HGNC:6483]	protein_coding	42.46	23689453	23956222	10651	18	q11.2	LAMA3		266769
ENSG00000053770	2947.83495539612	-0.0233001942615463	0.0338516933410698	-0.688302178174286	0.491262510341947	0.610018117180806	adaptor related protein complex 5 subunit mu 1 [Source:HGNC Symbol;Acc:HGNC:20192]	protein_coding	35.15	57268924	57298742	11675	14	q22.3	AP5M1		29818
ENSG00000053900	1096.07069801817	0.171187973097194	0.0356556465698832	4.80114622971916	1.57760012440174e-06	1.85505197236718e-05	anaphase promoting complex subunit 4 [Source:HGNC Symbol;Acc:HGNC:19990]	protein_coding	37.91	25377263	25418498	2635	4	p15.2	ANAPC4		41235
ENSG00000053918	1795.22227535543	0.02446306577015	0.0485572939771372	0.503797962499069	0.614403359635417	0.717209072498663	potassium voltage-gated channel subfamily Q member 1 [Source:HGNC Symbol;Acc:HGNC:6294]	protein_coding	51.55	2444684	2849105	582	11	p15.5	KCNQ1		404421
ENSG00000054116	3013.02947771543	0.0506248811981607	0.0235034607775528	2.15393306021173	0.0312454218554541	0.0729314528838396	trafficking protein particle complex 3 [Source:HGNC Symbol;Acc:HGNC:19942]	protein_coding	49.8	36136570	36156053	1114	1	p34.3	TRAPPC3		19483
ENSG00000054118	7825.26767760536	-0.103637597440116	0.028871919732268	-3.58956378381338	0.000331231778805135	0.00173082727517495	thyroid hormone receptor associated protein 3 [Source:HGNC Symbol;Acc:HGNC:22964]	protein_coding	43.71	36224432	36305357	4405	1	p34.3	THRAP3		80925
ENSG00000054148	5691.32544292774	0.134865968784529	0.0349433763582738	3.85955745666219	0.000113592547775087	0.000702143615808639	phosphohistidine phosphatase 1 [Source:HGNC Symbol;Acc:HGNC:30033]	protein_coding	66.23	136848724	136851027	985	9	q34.3	PHPT1		2303
ENSG00000054179	929.940247207541	-0.0419030800597927	0.102621217163867	-0.40832764624962	0.683033145025332	0.772748738489557	ectonucleoside triphosphate diphosphohydrolase 2 [Source:HGNC Symbol;Acc:HGNC:3364]	protein_coding	65.81	137048107	137054061	1427	9	q34.3	ENTPD2		5954
ENSG00000054219	443.388551825272	0.196846789957956	0.123025173633054	1.6000529334353	0.109586841054726	0.197146970043795	lymphocyte antigen 75 [Source:HGNC Symbol;Acc:HGNC:6729]	protein_coding	37.97	159803355	159904756	6932	2	q24.2	LY75		101401
ENSG00000054267	3073.08349402532	0.223140493829938	0.030341661575041	7.35426084949456	1.91986496398582e-13	2.07690991803986e-11	AT-rich interaction domain 4B [Source:HGNC Symbol;Acc:HGNC:15550]	protein_coding	39.95	235131634	235328219	3463	1	q42.3	ARID4B		196585
ENSG00000054277	401.773561544672	-0.0373070160280775	0.0884538996359472	-0.421767906012322	0.673194433582907	0.764766597154146	opsin 3 [Source:HGNC Symbol;Acc:HGNC:14007]	protein_coding	39.62	241590102	241677376	795	1	q43	OPN3		87274
ENSG00000054282	1590.31016318225	0.122940544654088	0.0357018755143977	3.44353182802705	0.000574169007315733	0.00274434182082839	SHH signaling and ciliogenesis regulator SDCCAG8 [Source:HGNC Symbol;Acc:HGNC:10671]	protein_coding	39.81	243256034	243500091	699	1	q43	SDCCAG8		244057
ENSG00000054356	182.468454282858	0.186392580103564	0.152964555043196	1.21853445101009	0.223020941231233	0.34128261159555	protein tyrosine phosphatase receptor type N [Source:HGNC Symbol;Acc:HGNC:9676]	protein_coding	53.59	219289623	219309648	3612	2	q35	PTPRN		20025
ENSG00000054392	865.614379871664	0.0723628834616477	0.0551047936263371	1.31318672477637	0.189120036149212	0.301281251383591	hedgehog acyltransferase [Source:HGNC Symbol;Acc:HGNC:18270]	protein_coding	42.26	210328252	210676296	3639	1	q32.2	HHAT		348044
ENSG00000054523	3960.15540855547	-0.0693265994964244	0.0404286318418967	-1.71478965124366	0.0863837995766546	0.163298217803274	kinesin family member 1B [Source:HGNC Symbol;Acc:HGNC:16636]	protein_coding	42.04	10210570	10381603	7800	1	p36.22	KIF1B		171033
ENSG00000054598	2166.556177658	0.117352121526935	0.0586294099351779	2.00159137976457	0.0453286968787848	0.0983653670539983	forkhead box C1 [Source:HGNC Symbol;Acc:HGNC:3800]	protein_coding	56.26	1609915	1613897	3983	6	p25.3	FOXC1		3982
ENSG00000054611	2699.64785234366	-0.0122311435216141	0.0302074749199996	-0.404904532868327	0.685547686322401	0.774300988790534	TBC1 domain family member 22A [Source:HGNC Symbol;Acc:HGNC:1309]	protein_coding	49.42	46762617	47175699	3758	22	q13.31	TBC1D22A		413082
ENSG00000054654	18092.89808866	-0.0638987157119235	0.0693862042723787	-0.920913838449589	0.357095413046403	0.485024463673222	spectrin repeat containing nuclear envelope protein 2 [Source:HGNC Symbol;Acc:HGNC:17084]	protein_coding	41.08	63761899	64226433	3229	14	q23.2	SYNE2		464534
ENSG00000054690	847.411771515021	0.017626199730912	0.0646442934018307	0.272664434915346	0.785111175917022	0.849503170741183	pleckstrin homology, MyTH4 and FERM domain containing H1 [Source:HGNC Symbol;Acc:HGNC:17733]	protein_coding	48.02	67533290	67589612	6615	14	q24.1	PLEKHH1		56322
ENSG00000054793	2898.23344713471	-0.0296022033899108	0.0943865380973109	-0.313627387831424	0.753804055843041	0.826373355909001	ATPase phospholipid transporting 9A (putative) [Source:HGNC Symbol;Acc:HGNC:13540]	protein_coding	46.63	51596514	51768390	7437	20	q13.2	ATP9A		171876
ENSG00000054803	303.492817202752	0.210724240835698	0.193309068364849	1.0900897853275	0.275673595424951	0.400658793816451	cerebellin 4 precursor [Source:HGNC Symbol;Acc:HGNC:16231]	protein_coding	44	55997357	56005519	3154	20	q13.2	CBLN4		8162
ENSG00000054938	68.2085896067415	0.0194143134085426	0.202198819458344	0.0960159582560881	0.923507898265223	0.949344355479243	chordin like 2 [Source:HGNC Symbol;Acc:HGNC:24168]	protein_coding	51.61	74696429	74731426	344	11	q13.4	CHRDL2		34997
ENSG00000054965	5805.62475031276	-0.152830226858538	0.0325118005932224	-4.70076169482898	2.59192853176372e-06	2.85728425848708e-05	family with sequence similarity 168 member A [Source:HGNC Symbol;Acc:HGNC:28999]	protein_coding	41.55	73400487	73598189	7296	11	q13.4	FAM168A		197702
ENSG00000054967	482.678673700112	0.207351877386307	0.0510174703802334	4.06433082316534	4.81704628725282e-05	0.000344143021048654	RELT TNF receptor [Source:HGNC Symbol;Acc:HGNC:13764]	protein_coding	59.72	73376399	73397474	3402	11	q13.4	RELT		21075
ENSG00000054983	2614.36833678438	-0.197712892101335	0.0560790670248475	-3.52560951154434	0.000422509449766629	0.00211868381995151	galactosylceramidase [Source:HGNC Symbol;Acc:HGNC:4115]	protein_coding	39.12	87837820	87993665	2067	14	q31.3	GALC		155845
ENSG00000055044	1991.74126119471	0.116832420285032	0.037507794999939	3.11488372710851	0.00184017431678699	0.00716251106704304	NOP58 ribonucleoprotein [Source:HGNC Symbol;Acc:HGNC:29926]	protein_coding	41.15	202265736	202303661	1994	2	q33.1	NOP58		37925
ENSG00000055070	6778.23218645484	-0.0204749457195751	0.0299367072711204	-0.683941140692082	0.494012333891665	0.612916747615265	SUZ RNA binding domain containing 1 [Source:HGNC Symbol;Acc:HGNC:30232]	protein_coding	48.1	16352575	16398145	490	1	p36.13	SZRD1		45570
ENSG00000055118	91.2579840329865	1.05701577348014	0.179843189384479	5.87743009394921	4.16684585638825e-09	1.1518808809474e-07	potassium voltage-gated channel subfamily H member 2 [Source:HGNC Symbol;Acc:HGNC:6251]	protein_coding	59.57	150944961	150978321	3165	7	q36.1	KCNH2		33360
ENSG00000055130	3076.95486080692	0.0798796731637787	0.0374622322621211	2.13227211354799	0.0329844831508563	0.0762231854299267	cullin 1 [Source:HGNC Symbol;Acc:HGNC:2551]	protein_coding	41.21	148697914	148801110	2857	7	q36.1	CUL1		103196
ENSG00000055147	1926.12741721434	0.100120307060873	0.0312085101322342	3.20810915473538	0.00133610777597004	0.00551679920627628	family with sequence similarity 114 member A2 [Source:HGNC Symbol;Acc:HGNC:1333]	protein_coding	37.35	153990148	154038936	4414	5	q33.2	FAM114A2		48788
ENSG00000055163	13334.7564089115	-0.302646253553551	0.0704191674711464	-4.29778232861894	1.72515451336283e-05	0.000144522882232001	cytoplasmic FMR1 interacting protein 2 [Source:HGNC Symbol;Acc:HGNC:13760]	protein_coding	44.29	157266079	157395595	4210	5	q33.3	CYFIP2		129516
ENSG00000055208	5565.79328900302	-0.0677249752580726	0.042136536137192	-1.60727438623734	0.107994190494361	0.194951799883413	TGF-beta activated kinase 1 (MAP3K7) binding protein 2 [Source:HGNC Symbol;Acc:HGNC:17075]	protein_coding	38.87	149218641	149411613	648	6	q25.1	TAB2		192972
ENSG00000055211	4162.67915031474	-0.107840345358318	0.0378581219326329	-2.84853922627793	0.00439204387142041	0.0148354904041505	glycoprotein integral membrane 1 [Source:HGNC Symbol;Acc:HGNC:21074]	protein_coding	42.05	149566294	149591748	2026	6	q25.1	GINM1		25454
ENSG00000055332	3797.84375257872	-0.0773873539270926	0.0408878005580553	-1.89267588060191	0.0584009858430136	0.120110620693863	eukaryotic translation initiation factor 2 alpha kinase 2 [Source:HGNC Symbol;Acc:HGNC:9437]	protein_coding	41.3	37099210	37157522	9837	2	p22.2	EIF2AK2		58312
ENSG00000055483	2804.12152700862	-0.0949969658682817	0.0388490417958235	-2.44528465766418	0.0144737854068171	0.0393938469970515	ubiquitin specific peptidase 36 [Source:HGNC Symbol;Acc:HGNC:20062]	protein_coding	50.03	78787381	78841441	607	17	q25.3	USP36		54060
ENSG00000055609	5865.756261878	0.00672499254585367	0.0400226074142377	0.168029845638226	0.866559799458	0.911083702592002	lysine methyltransferase 2C [Source:HGNC Symbol;Acc:HGNC:13726]	protein_coding	38.74	152134922	152436644	14292	7	q36.1	KMT2C		301722
ENSG00000055732	114.840331052495	-0.444189449280782	0.192184141717932	-2.31127004189927	0.0208179436844992	0.0527914943222955	mucolipin TRP cation channel 3 [Source:HGNC Symbol;Acc:HGNC:13358]	protein_coding	40.77	85018082	85048500	2810	1	p22.3	MCOLN3		30418
ENSG00000055813	145.614163144552	-0.485803683287361	0.0994508721183975	-4.88486096641773	1.03501862380101e-06	1.29592027287696e-05	coiled-coil domain containing 85A [Source:HGNC Symbol;Acc:HGNC:29400]	protein_coding	38.51	56183990	56386172	4114	2	p16.1	CCDC85A		202182
ENSG00000055917	11352.2902334736	0.0100700889524234	0.0315652844545709	0.319024178822668	0.749708177971895	0.823217932328458	pumilio RNA binding family member 2 [Source:HGNC Symbol;Acc:HGNC:14958]	protein_coding	37.42	20248691	20352234	6112	2	p24.1	PUM2		103543
ENSG00000055950	3199.70562838978	0.0517198278074936	0.0298610197004412	1.73201814024889	0.0832703326599868	0.158864587468681	mitochondrial ribosomal protein L43 [Source:HGNC Symbol;Acc:HGNC:14517]	protein_coding	53.18	100969458	100987515	844	10	q24.31	MRPL43		18057
ENSG00000055955	37.2409381728203	0.010270145165315	0.154849343474448	0.066323465988796	0.947120301196253	0.963587519220624	inter-alpha-trypsin inhibitor heavy chain 4 [Source:HGNC Symbol;Acc:HGNC:6169]	protein_coding	55.63	52812962	52830688	3282	3	p21.1	ITIH4		17726
ENSG00000055957	20.3940102806548	-0.0161481647874118	0.210283924896371	-0.0767921979550731	0.9387888575415	0.957794831268527	inter-alpha-trypsin inhibitor heavy chain 1 [Source:HGNC Symbol;Acc:HGNC:6166]	protein_coding	54.93	52777595	52792068	2904	3	p21.1	ITIH1		14473
ENSG00000056050	723.289466757753	0.06801488435299	0.0355574782547754	1.91281518519541	0.0557717164585605	0.115848392597678	histone PARylation factor 1 [Source:HGNC Symbol;Acc:HGNC:26051]	protein_coding	38.61	169729470	169757944	1216	4	q33	HPF1		28474
ENSG00000056097	6704.40278346329	0.0344828386646641	0.0292214837138362	1.18005091741241	0.237979964327845	0.358527609427903	zinc finger RNA binding protein [Source:HGNC Symbol;Acc:HGNC:17277]	protein_coding	38.32	32354350	32444740	4717	5	p13.3	ZFR		90390
ENSG00000056277	114.170306079652	0.0297926271887759	0.0419616220567217	0.709997033682437	0.477705975656448	0.597850907525619	zinc finger protein 280C [Source:HGNC Symbol;Acc:HGNC:25955]	protein_coding	38.03	130202707	130268899	4638	X	q26.1	ZNF280C		66192
ENSG00000056487	11.0808792298361	0.398214968240054	0.140690662356958	2.83042926636958	0.0046485588612685	0.0155466126631913	PHD finger protein 21B [Source:HGNC Symbol;Acc:HGNC:25161]	protein_coding	52.73	44881162	45010005	3586	22	q13.31	PHF21B		128843
ENSG00000056558	1185.47741515389	0.217406616680325	0.0503098464861461	4.32135321144724	1.55075201309065e-05	0.00013168002572696	TNF receptor associated factor 1 [Source:HGNC Symbol;Acc:HGNC:12031]	protein_coding	49.95	120902393	120929173	3715	9	q33.2	TRAF1		26780
ENSG00000056586	3138.67576439337	-0.153703119987896	0.0281540725987867	-5.45935652643445	4.77863313356966e-08	9.23129522124224e-07	ring finger and CCCH-type domains 2 [Source:HGNC Symbol;Acc:HGNC:21461]	protein_coding	40.51	122844556	122905359	9248	9	q33.2	RC3H2		60803
ENSG00000056736	1627.47278881202	0.130758307807308	0.112831486310194	1.15888137330594	0.246504542405205	0.368258995544951	interleukin 17 receptor B [Source:HGNC Symbol;Acc:HGNC:18015]	protein_coding	45.39	53846568	53865794	2016	3	p21.1	IL17RB		19226
ENSG00000056972	2150.81948575609	-0.0503180335753668	0.0570712956674253	-0.881669725330714	0.377955437322497	0.505988192511522	TRAF3 interacting protein 2 [Source:HGNC Symbol;Acc:HGNC:1343]	protein_coding	44.49	111555381	111606906	5833	6	q21	TRAF3IP2		51525
ENSG00000056998	48.7485406161112	-0.522551136255308	0.166408819205035	-3.14016491885244	0.00168852749478877	0.00667499659455122	glycogenin 2 [Source:HGNC Symbol;Acc:HGNC:4700]	protein_coding	43.65	2828822	2882820	3393	X	p22.33	GYG2		53998
ENSG00000057019	2786.46062273758	0.138607682685988	0.107591878775974	1.28827272339574	0.19765104463884	0.311780256766254	discoidin, CUB and LCCL domain containing 2 [Source:HGNC Symbol;Acc:HGNC:24627]	protein_coding	38.59	98795941	98901695	6128	3	q12.1	DCBLD2		105754
ENSG00000057252	4145.3578419841	0.271372548835905	0.0474352461741959	5.72090524921799	1.05957978204488e-08	2.59333350275148e-07	sterol O-acyltransferase 1 [Source:HGNC Symbol;Acc:HGNC:11177]	protein_coding	39.63	179293714	179358680	6840	1	q25.2	SOAT1		64966
ENSG00000057294	718.234653724176	0.078235248932372	0.101532329859907	0.770545195213384	0.44097655649291	0.5641093088065	plakophilin 2 [Source:HGNC Symbol;Acc:HGNC:9024]	protein_coding	40.77	32790755	32896777	4361	12	p11.21	PKP2		106022
ENSG00000057468	23.8138751780661	0.568220764776958	0.113933724080999	4.98729212408601	6.12314458168096e-07	8.2662451852693e-06	mutS homolog 4 [Source:HGNC Symbol;Acc:HGNC:7327]	protein_coding	37.01	75796882	75913242	3270	1	p31.1	MSH4		116360
ENSG00000057593	16.5382563355491	0.553672923055023	0.165012791036058	3.35533336281813	0.000792693973459985	0.00359302935959083	coagulation factor VII [Source:HGNC Symbol;Acc:HGNC:3544]	protein_coding	61.36	113105788	113120685	3063	13	q34	F7		14897
ENSG00000057608	17040.4711303334	-0.0446340862034075	0.0426755114504095	-1.04589458184406	0.295609706178482	0.422519043614747	GDP dissociation inhibitor 2 [Source:HGNC Symbol;Acc:HGNC:4227]	protein_coding	43.74	5765223	5842132	2297	10	p15.1	GDI2		76909
ENSG00000057657	1475.30034265989	0.0295742951149039	0.0645819869858265	0.45793411592298	0.646999775725529	0.743340953706741	PR/SET domain 1 [Source:HGNC Symbol;Acc:HGNC:9346]	protein_coding	40.37	105993463	106109939	5066	6	q21	PRDM1		116476
ENSG00000057663	2018.32921747864	0.0785400871828823	0.0288199986891236	2.72519398873264	0.0064263716996959	0.0203157478221246	autophagy related 5 [Source:HGNC Symbol;Acc:HGNC:589]	protein_coding	39.61	106045423	106325791	2261	6	q21	ATG5		280368
ENSG00000057704	2610.77370418922	-0.213668135958016	0.0678856040254235	-3.14747344485579	0.00164688064269385	0.00654036519554409	transmembrane and coiled-coil domain family 3 [Source:HGNC Symbol;Acc:HGNC:29199]	protein_coding	43.11	94567122	94650557	5874	12	q22	TMCC3		83435
ENSG00000057757	2443.92826001763	0.0272554220630993	0.0274541605071513	0.992761081002633	0.320826400438454	0.448256414664612	PITH domain containing 1 [Source:HGNC Symbol;Acc:HGNC:25022]	protein_coding	44.53	23778418	23788232	1590	1	p36.11	PITHD1		9814
ENSG00000057935	2177.10007284985	0.0702316727529085	0.0329359592162113	2.13237064971649	0.0329763882439636	0.0762153328635233	metastasis associated 1 family member 3 [Source:HGNC Symbol;Acc:HGNC:23784]	protein_coding	43.08	42494569	42756947	5832	2	p21	MTA3		262378
ENSG00000058056	632.939920728514	-0.170825978690633	0.0658548278102877	-2.59397806312306	0.00948725400331346	0.0279603470235684	ubiquitin specific peptidase 13 [Source:HGNC Symbol;Acc:HGNC:12611]	protein_coding	42.29	179653032	179804366	8015	3	q26.33	USP13		151334
ENSG00000058063	3900.55348385763	-0.0644123620245989	0.0430933289287511	-1.49471771213349	0.134988129740069	0.232606178325592	ATPase phospholipid transporting 11B (putative) [Source:HGNC Symbol;Acc:HGNC:13553]	protein_coding	36.02	182793503	182921629	7315	3	q26.33	ATP11B		128126
ENSG00000058085	794.488024889792	-0.52811267637549	0.194324453252273	-2.71768512679097	0.00657403670910023	0.0206778239345938	laminin subunit gamma 2 [Source:HGNC Symbol;Acc:HGNC:6493]	protein_coding	43.26	183186238	183245127	4313	1	q25.3	LAMC2		58889
ENSG00000058091	3353.24428289754	-0.0733895681283199	0.0710283043266064	-1.033243983847	0.301489734186178	0.428132835970867	cyclin dependent kinase 14 [Source:HGNC Symbol;Acc:HGNC:8883]	protein_coding	37.97	90466424	91210590	759	7	q21.13	CDK14		744166
ENSG00000058262	17944.4463829539	-0.00557371804343557	0.0363460133236484	-0.153351565515689	0.87812103812993	0.918483978754095	SEC61 translocon subunit alpha 1 [Source:HGNC Symbol;Acc:HGNC:18276]	protein_coding	47.3	128051641	128071683	1871	3	q21.3	SEC61A1		20042
ENSG00000058272	4282.77363198838	0.0126875054675829	0.0380743122491559	0.333230062950492	0.738960626725776	0.815500142129976	protein phosphatase 1 regulatory subunit 12A [Source:HGNC Symbol;Acc:HGNC:7618]	protein_coding	36.07	79773563	79935460	5620	12	q21.31	PPP1R12A		161897
ENSG00000058335	45.856071386668	-0.472122839183775	0.124623578705438	-3.78839096171112	0.00015162611293067	0.000900269643075734	Ras protein specific guanine nucleotide releasing factor 1 [Source:HGNC Symbol;Acc:HGNC:9875]	protein_coding	49.94	78959906	79090780	6294	15	q25.1	RASGRF1		130874
ENSG00000058404	62.215861744477	0.310992930327954	0.179430714494124	1.73322015244017	0.0830565464552667	0.158634484384371	calcium/calmodulin dependent protein kinase II beta [Source:HGNC Symbol;Acc:HGNC:1461]	protein_coding	55.17	44217150	44334577	2292	7	p13	CAMK2B		117427
ENSG00000058453	1242.2343019385	-0.0287670423220908	0.0392535112216628	-0.732852716274084	0.463648264781469	0.584733430678924	ciliary rootlet coiled-coil, rootletin [Source:HGNC Symbol;Acc:HGNC:21299]	protein_coding	49.14	16740273	16972964	1868	1	p36.13	CROCC		232691
ENSG00000058600	1432.90320457243	0.135205746611858	0.029240990942161	4.62384284032291	3.7669531557729e-06	3.98425589108475e-05	RNA polymerase III subunit E [Source:HGNC Symbol;Acc:HGNC:30347]	protein_coding	51.68	22297375	22335101	3690	16	p12.2	POLR3E		37726
ENSG00000058668	9120.3553973631	-0.000633532846852171	0.0580695536030728	-0.0109098969691175	0.991295334328775	0.993622174943049	ATPase plasma membrane Ca2+ transporting 4 [Source:HGNC Symbol;Acc:HGNC:817]	protein_coding	46.48	203626787	203744081	8697	1	q32.1	ATP2B4		117294
ENSG00000058673	6893.67313179358	-0.000406819830445763	0.0360891994440362	-0.0112726199725384	0.991005941046635	0.993454834457512	zinc finger CCCH-type containing 11A [Source:HGNC Symbol;Acc:HGNC:29093]	protein_coding	40.74	203795623	203854999	944	1	q32.1	ZC3H11A		59376
ENSG00000058729	1793.11293472326	-0.0739585480400559	0.0394427937567319	-1.87508391256978	0.0607811803722969	0.124046813470162	RIO kinase 2 [Source:HGNC Symbol;Acc:HGNC:18999]	protein_coding	36.71	97160867	97183247	3909	5	q15	RIOK2		22380
ENSG00000058799	1420.18857497199	0.106957587323945	0.0310911024967978	3.44013491753663	0.000581424269305761	0.002770858037599	Yip1 domain family member 1 [Source:HGNC Symbol;Acc:HGNC:25231]	protein_coding	43.43	53851719	53889798	1602	1	p32.3	YIPF1		38079
ENSG00000058804	1012.71850406416	-0.02245178515891	0.034124517530583	-0.657937072334818	0.510578567670832	0.627996544955248	NDC1 transmembrane nucleoporin [Source:HGNC Symbol;Acc:HGNC:25525]	protein_coding	40.2	53765478	53838463	4552	1	p32.3	NDC1		72985
ENSG00000058866	317.734455925705	-0.107499230879576	0.097363051169359	-1.10410704665146	0.269546704881129	0.393587184388202	diacylglycerol kinase gamma [Source:HGNC Symbol;Acc:HGNC:2853]	protein_coding	44.7	186105668	186362234	295	3	q27.3	DGKG		256566
ENSG00000059122	2037.97251362372	-0.0350075772618785	0.0414512911003062	-0.844547330918238	0.398363626419883	0.523972324383192	FLYWCH-type zinc finger 1 [Source:HGNC Symbol;Acc:HGNC:25404]	protein_coding	52.32	2911931	2951208	5043	16	p13.3	FLYWCH1		39277
ENSG00000059145	480.341708859431	-0.00797325351602904	0.0424461840403117	-0.187843823804202	0.850999080778217	0.899033989829956	unk like zinc finger [Source:HGNC Symbol;Acc:HGNC:14184]	protein_coding	57.82	1363205	1414751	5250	16	p13.3	UNKL		51546
ENSG00000059377	1786.25068134725	0.123156644822446	0.049555783321205	2.48521235199095	0.0129474175697948	0.0359744031247142	thromboxane A synthase 1 [Source:HGNC Symbol;Acc:HGNC:11609]	protein_coding	44.8	139777051	140020325	703	7	q34	TBXAS1		243274
ENSG00000059378	2152.88332444672	0.0860727292086439	0.0381360518254413	2.25699109080881	0.0240086314716732	0.0589124546939121	poly(ADP-ribose) polymerase family member 12 [Source:HGNC Symbol;Acc:HGNC:21919]	protein_coding	45.56	140023749	140062951	3021	7	q34	PARP12		39202
ENSG00000059573	4571.84890497371	0.0115791375204723	0.0428001626985164	0.270539567852477	0.786745180647229	0.85081733064729	aldehyde dehydrogenase 18 family member A1 [Source:HGNC Symbol;Acc:HGNC:9722]	protein_coding	43.15	95605941	95656711	3352	10	q24.1	ALDH18A1		50770
ENSG00000059588	1280.04607445444	0.396341808794874	0.0533637725975089	7.42716996011966	1.10945767009759e-13	1.3848592009749e-11	TAR (HIV-1) RNA binding protein 1 [Source:HGNC Symbol;Acc:HGNC:11568]	protein_coding	40.31	234391313	234479179	5206	1	q42.2	TARBP1		87866
ENSG00000059691	1293.31917416842	0.0114911810847986	0.0441223552679539	0.260438977362223	0.794525180394117	0.856665905467723	glutamyl-tRNA amidotransferase subunit B [Source:HGNC Symbol;Acc:HGNC:8849]	protein_coding	43.81	151670504	151761007	2369	4	q31.3	GATB		90503
ENSG00000059728	1151.2728506232	0.203977149251054	0.0732329542302302	2.78531914211448	0.00534750621595514	0.017456041715209	MAX dimerization protein 1 [Source:HGNC Symbol;Acc:HGNC:6761]	protein_coding	40.74	69897688	69942945	860	2	p13.3	MXD1		45257
ENSG00000059758	1796.44698110387	-0.0702061724679065	0.0407434971976102	-1.72312583103505	0.084865772520426	0.161141690930137	cyclin dependent kinase 17 [Source:HGNC Symbol;Acc:HGNC:8750]	protein_coding	37.8	96278261	96400480	4036	12	q23.1	CDK17		122219
ENSG00000059769	698.19555804926	0.114426834095858	0.0456014575430602	2.50928019105108	0.0120977481971492	0.0341349608755243	DnaJ heat shock protein family (Hsp40) member C25 [Source:HGNC Symbol;Acc:HGNC:34187]	protein_coding	42.76	111631334	111654351	2280	9	q31.3	DNAJC25		23017
ENSG00000059804	6292.78251297971	-0.00577932558880657	0.0860720649887369	-0.0671451950126075	0.946466114636794	0.963265532000205	solute carrier family 2 member 3 [Source:HGNC Symbol;Acc:HGNC:11007]	protein_coding	44.55	7919230	7936187	3827	12	p13.31	SLC2A3		16957
ENSG00000059915	162.308870133649	0.00577076910747559	0.0649344995280452	0.0888706180754222	0.929184734511763	0.952547898598925	pleckstrin and Sec7 domain containing [Source:HGNC Symbol;Acc:HGNC:9507]	protein_coding	59.67	102402617	102421539	3382	10	q24.32	PSD		18922
ENSG00000060069	1033.84543468924	0.0793936851839846	0.0385074719128046	2.06177350109511	0.0392293050430203	0.0875015715371945	CTD phosphatase subunit 1 [Source:HGNC Symbol;Acc:HGNC:2498]	protein_coding	53.38	79679803	79754503	3744	18	q23	CTDP1		74700
ENSG00000060138	20515.0860182113	-0.0777952861758678	0.0656929125996418	-1.18422647280054	0.236323425527767	0.356627938811408	Y-box binding protein 3 [Source:HGNC Symbol;Acc:HGNC:2428]	protein_coding	39.08	10699089	10723323	1708	12	p13.2	YBX3		24234
ENSG00000060140	24.3082179373852	0.440493393752835	0.109296472808374	4.03026174984747	5.5714775865461e-05	0.000385865842069499	serine/threonine/tyrosine kinase 1 [Source:HGNC Symbol;Acc:HGNC:18889]	protein_coding	39.44	10618923	10674318	2771	12	p13.2	STYK1		55395
ENSG00000060237	14811.687175319	-0.105423865444091	0.0550995967447257	-1.91333279502056	0.0557054618943422	0.115740400788667	WNK lysine deficient protein kinase 1 [Source:HGNC Symbol;Acc:HGNC:14540]	protein_coding	38.73	752579	911452	10796	12	p13.33	WNK1		158873
ENSG00000060339	2684.75254594333	0.148955493134427	0.0378978135809592	3.93045083765111	8.47867293578976e-05	0.000551878964015485	cell division cycle and apoptosis regulator 1 [Source:HGNC Symbol;Acc:HGNC:24236]	protein_coding	41.75	68721012	68792377	552	10	q21.3	CCAR1		71365
ENSG00000060491	3875.18105124465	-0.0209038408678777	0.0300491461042428	-0.695655071041309	0.486644868790723	0.605581229020992	opioid growth factor receptor [Source:HGNC Symbol;Acc:HGNC:15768]	protein_coding	63.45	62804835	62814000	2410	20	q13.33	OGFR		9165
ENSG00000060558	342.946512727313	0.0449325253847294	0.0526931123177651	0.852721037120837	0.393814021852828	0.51996909134303	G protein subunit alpha 15 [Source:HGNC Symbol;Acc:HGNC:4383]	protein_coding	52.65	3136033	3163749	2273	19	p13.3	GNA15		27716
ENSG00000060566	625.064643909694	-0.205305093157671	0.153833731359369	-1.33459086861815	0.182010288274794	0.292742684888004	cAMP responsive element binding protein 3 like 3 [Source:HGNC Symbol;Acc:HGNC:18855]	protein_coding	52.71	4153631	4173054	2588	19	p13.3	CREB3L3		19423
ENSG00000060642	1383.07223692336	0.00949074861653157	0.0369217478807684	0.257050360865365	0.797139896490078	0.858796248861007	phosphatidylinositol glycan anchor biosynthesis class V [Source:HGNC Symbol;Acc:HGNC:26031]	protein_coding	47.96	26787054	26800659	2117	1	p36.11	PIGV		13605
ENSG00000060656	1935.99198647336	-0.657113882438384	0.0927813645780764	-7.08239079503316	1.41688410433068e-12	1.22950686422321e-10	protein tyrosine phosphatase receptor type U [Source:HGNC Symbol;Acc:HGNC:9683]	protein_coding	51.58	29236516	29326813	4470	1	p35.3	PTPRU		90297
ENSG00000060688	1114.86718843856	0.0280351745824253	0.0380643869023953	0.736519798790221	0.461414423096044	0.582851529260581	small nuclear ribonucleoprotein U5 subunit 40 [Source:HGNC Symbol;Acc:HGNC:30857]	protein_coding	42.02	31259568	31296788	1615	1	p35.2	SNRNP40		37220
ENSG00000060709	93.3747621280937	-0.114290912001197	0.174118721701689	-0.656396456878467	0.511569069562025	0.628928804589967	RIMS binding protein 2 [Source:HGNC Symbol;Acc:HGNC:30339]	protein_coding	48.94	130396137	130716281	6321	12	q24.33	RIMBP2		320144
ENSG00000060718	259.419851313189	-0.483836483080497	0.195911200117057	-2.46967239642964	0.0135236837935148	0.0372895185925852	collagen type XI alpha 1 chain [Source:HGNC Symbol;Acc:HGNC:2186]	protein_coding	33.18	102876467	103108872	7311	1	p21.1	COL11A1		232405
ENSG00000060749	1993.14791456586	-0.0766563099033933	0.0381450096764547	-2.00960258113946	0.044473267860483	0.0970766367463086	glutamine and serine rich 1 [Source:HGNC Symbol;Acc:HGNC:26154]	protein_coding	38.69	32892811	32993316	9706	11	p13	QSER1		100505
ENSG00000060762	3071.00816783672	0.0730168062175179	0.0512734412160595	1.42406681677235	0.154427131069004	0.25775448013338	mitochondrial pyruvate carrier 1 [Source:HGNC Symbol;Acc:HGNC:21606]	protein_coding	38.93	166364919	166383013	904	6	q27	MPC1		18094
ENSG00000060971	2863.53384574088	0.0522329460904441	0.0494759462199354	1.05572404534222	0.291094308263697	0.417536227366305	acetyl-CoA acyltransferase 1 [Source:HGNC Symbol;Acc:HGNC:82]	protein_coding	51.46	38103129	38137242	964	3	p22.2	ACAA1		34113
ENSG00000060982	868.381846206316	-0.0370677704742415	0.100855276612239	-0.367534270088386	0.713220533920416	0.795551300747073	branched chain amino acid transaminase 1 [Source:HGNC Symbol;Acc:HGNC:976]	protein_coding	40.01	24810024	24949101	9314	12	p12.1	BCAT1		139077
ENSG00000061273	5588.24814925381	-0.0611746275985035	0.0396756633162823	-1.54186779716417	0.123105722816997	0.216288064546492	histone deacetylase 7 [Source:HGNC Symbol;Acc:HGNC:14067]	protein_coding	54.88	47782722	47833132	4065	12	q13.11	HDAC7		50410
ENSG00000061337	1987.19782605317	-0.452361575410681	0.0730290187620012	-6.19427157969779	5.85551895936562e-10	2.18431048629025e-08	leucine zipper tumor suppressor 1 [Source:HGNC Symbol;Acc:HGNC:13861]	protein_coding	50.43	20246165	20303963	5706	8	p21.3	LZTS1		57798
ENSG00000061455	59.0415398590614	0.287652686602188	0.0874938767167715	3.28768934920275	0.00101013234991569	0.00438977440869896	PR/SET domain 6 [Source:HGNC Symbol;Acc:HGNC:9350]	protein_coding	40.18	123089241	123194266	9147	5	q23.2	PRDM6		105025
ENSG00000061656	3217.24312853567	0.0190164634415661	0.0498057958949336	0.381812258992542	0.702600625080589	0.787531970932011	sperm associated antigen 4 [Source:HGNC Symbol;Acc:HGNC:11214]	protein_coding	59.57	35615829	35621094	1542	20	q11.22	SPAG4		5265
ENSG00000061676	20674.092210657	-0.0685341955476927	0.0401790335597719	-1.70572035899615	0.0880601572397304	0.165867924727696	NCK associated protein 1 [Source:HGNC Symbol;Acc:HGNC:7666]	protein_coding	35.82	182909115	183038858	20332	2	q32.1	NCKAP1		129743
ENSG00000061794	3574.4137509001	0.11560009671546	0.0294092201969706	3.93074334991608	8.46836319944066e-05	0.000551429091642551	mitochondrial ribosomal protein S35 [Source:HGNC Symbol;Acc:HGNC:16635]	protein_coding	38.61	27710822	27756295	557	12	p11.22	MRPS35		45473
ENSG00000061918	4996.70141210427	-0.375500098687067	0.0678161542028799	-5.53703027104301	3.07643395761858e-08	6.4001658756765e-07	guanylate cyclase 1 soluble subunit beta 1 [Source:HGNC Symbol;Acc:HGNC:4687]	protein_coding	36.48	155758992	155807811	2316	4	q32.1	GUCY1B1		48819
ENSG00000061936	2046.29934318476	0.0596793948207938	0.0320557614267108	1.86173692854681	0.0626401805978008	0.127057776320064	splicing factor SWAP [Source:HGNC Symbol;Acc:HGNC:10790]	protein_coding	46.45	131711081	131799738	3536	12	q24.33	SFSWAP		88657
ENSG00000061938	1942.25414964041	-0.0397384387284088	0.0599524677493528	-0.66283241074489	0.507437893476984	0.625318552358066	tyrosine kinase non receptor 2 [Source:HGNC Symbol;Acc:HGNC:19297]	protein_coding	58.27	195863364	195911945	2850	3	q29	TNK2		48581
ENSG00000061987	3615.91854632904	0.104429810840158	0.039126262185326	2.66904644112218	0.00760669317428208	0.0233201984014879	MON2 homolog, regulator of endosome-to-Golgi trafficking [Source:HGNC Symbol;Acc:HGNC:29177]	protein_coding	36.21	62466817	62600476	10382	12	q14.1	MON2		133659
ENSG00000062038	248.761545123094	-0.176460620943676	0.148916046219235	-1.18496713701282	0.236030440581653	0.356324334919254	cadherin 3 [Source:HGNC Symbol;Acc:HGNC:1762]	protein_coding	49.21	68636189	68727468	532	16	q22.1	CDH3		91279
ENSG00000062096	82.393044114711	-0.49408124795963	0.178719131174553	-2.76456831852582	0.00569981700807575	0.0184061553413025	arylsulfatase F [Source:HGNC Symbol;Acc:HGNC:721]	protein_coding	40.73	3041471	3112727	2165	X	p22.33	ARSF		71256
ENSG00000062194	6022.22803373107	0.0283833122477132	0.0322700991560661	0.879554540890766	0.379100674497567	0.507064821515279	GC-rich promoter binding protein 1 [Source:HGNC Symbol;Acc:HGNC:29520]	protein_coding	40.02	57173948	57264679	4683	5	q11.2	GPBP1		90731
ENSG00000062282	115.683844022162	0.0587123571764853	0.129636182026644	0.452901005403094	0.650620026941424	0.746437441825402	diacylglycerol O-acyltransferase 2 [Source:HGNC Symbol;Acc:HGNC:16940]	protein_coding	52.02	75759512	75801535	747	11	q13.5	DGAT2		42023
ENSG00000062370	141.105650268041	-0.286258525840836	0.0501706139421794	-5.70570107375492	1.15865186799004e-08	2.80200355616608e-07	zinc finger protein 112 [Source:HGNC Symbol;Acc:HGNC:12892]	protein_coding	38.31	44326555	44367217	3660	19	q13.31	ZNF112		40662
ENSG00000062485	7286.81604169324	0.0260445509411187	0.0293413776786622	0.887638993177166	0.374734971746152	0.503046358911715	citrate synthase [Source:HGNC Symbol;Acc:HGNC:2422]	protein_coding	46.15	56271699	56300391	2811	12	q13.3	CS		28692
ENSG00000062524	96.5755712900436	0.851644974916675	0.145947340429376	5.83528944351534	5.36972682688466e-09	1.43988208466925e-07	leukocyte receptor tyrosine kinase [Source:HGNC Symbol;Acc:HGNC:6721]	protein_coding	57.9	41503637	41513887	3072	15	q15.1	LTK		10250
ENSG00000062582	969.639950623454	-0.0308976294014478	0.0430063135268281	-0.718444034552586	0.472483543848534	0.593144860438663	mitochondrial ribosomal protein S24 [Source:HGNC Symbol;Acc:HGNC:14510]	protein_coding	50.93	43866558	43869893	667	7	p13	MRPS24		3335
ENSG00000062598	2102.90779879505	0.0433859481501722	0.0351746787327288	1.23344262728982	0.217410669458225	0.334904393681682	engulfment and cell motility 2 [Source:HGNC Symbol;Acc:HGNC:17233]	protein_coding	44.15	46366050	46432985	3666	20	q13.12	ELMO2		66935
ENSG00000062650	3730.32301722052	0.0146428740189656	0.0272745381225961	0.536869733710886	0.591357598771561	0.698345080799514	WAPL cohesin release factor [Source:HGNC Symbol;Acc:HGNC:23293]	protein_coding	39.86	86435256	86521792	3207	10	q23.2	WAPL		86536
ENSG00000062716	12528.8821796925	0.200179045197467	0.07149245202595	2.80000251110154	0.00511022090799025	0.0168065574937085	vacuole membrane protein 1 [Source:HGNC Symbol;Acc:HGNC:29559]	protein_coding	39.75	59707192	59842255	231	17	q23.1	VMP1		135063
ENSG00000062725	2757.06837865773	-0.101686314459858	0.033258666264771	-3.05743813207473	0.00223237718789853	0.00844991477210857	amyloid beta precursor protein binding protein 2 [Source:HGNC Symbol;Acc:HGNC:622]	protein_coding	39.71	60443158	60526242	6492	17	q23.2	APPBP2		83084
ENSG00000062822	723.439639343295	0.0838165106406742	0.0320361916887671	2.61630693981841	0.0088886614420035	0.0264896802974088	DNA polymerase delta 1, catalytic subunit [Source:HGNC Symbol;Acc:HGNC:9175]	protein_coding	55.06	50384204	50418018	3474	19	q13.33	POLD1		33814
ENSG00000063046	34519.7527759114	-0.205546148539063	0.0575189746142091	-3.57353638373599	0.000352192280081766	0.00182472034766501	eukaryotic translation initiation factor 4B [Source:HGNC Symbol;Acc:HGNC:3285]	protein_coding	42.71	53006282	53042215	3856	12	q13.13	EIF4B		35933
ENSG00000063127	95.5257394856877	0.0113876782413912	0.145376137592296	0.0783325133683748	0.937563554984421	0.957086298863375	solute carrier family 6 member 16 [Source:HGNC Symbol;Acc:HGNC:13622]	protein_coding	43.07	49289638	49325215	2904	19	q13.33	SLC6A16		35577
ENSG00000063169	536.389918793101	0.0300855685694919	0.0374346281438471	0.803682848241059	0.421580162199054	0.545876923295049	BRD4 interacting chromatin remodeling complex associated protein [Source:HGNC Symbol;Acc:HGNC:4332]	protein_coding	51.9	47608196	47703277	5739	19	q13.33	BICRA		95081
ENSG00000063176	897.614166707088	0.0575926137049556	0.0356483514104599	1.61557579596954	0.106186060484362	0.19217947841621	sphingosine kinase 2 [Source:HGNC Symbol;Acc:HGNC:18859]	protein_coding	56.78	48619291	48630717	2492	19	q13.33	SPHK2		11426
ENSG00000063177	24749.0427865966	0.102585239995326	0.031912568408926	3.21457172236356	0.00130639274144852	0.00542308391288951	ribosomal protein L18 [Source:HGNC Symbol;Acc:HGNC:10310]	protein_coding	55.98	48615328	48619184	1645	19	q13.33	RPL18		3856
ENSG00000063180	831.015396835247	-0.0751169786713026	0.0523073099120421	-1.43607038476298	0.15098231415274	0.25335955060485	carbonic anhydrase 11 [Source:HGNC Symbol;Acc:HGNC:1370]	protein_coding	53.77	48637946	48646187	1715	19	q13.33	CA11		8241
ENSG00000063241	4492.79316573733	0.0354728593243347	0.0438568355732687	0.80883307837093	0.418611166616323	0.542903085092957	isochorismatase domain containing 2 [Source:HGNC Symbol;Acc:HGNC:26278]	protein_coding	56.69	55452985	55462343	1075	19	q13.42	ISOC2		9358
ENSG00000063244	7756.02594382784	0.0178386602946314	0.0254363183524774	0.70130669255812	0.483111637992087	0.602297933772803	U2 small nuclear RNA auxiliary factor 2 [Source:HGNC Symbol;Acc:HGNC:23156]	protein_coding	56.03	55654146	55674716	3022	19	q13.42	U2AF2		20570
ENSG00000063245	8639.74726950716	0.028679276258788	0.0403269011274669	0.711169850818376	0.476978988982665	0.597263527604114	epsin 1 [Source:HGNC Symbol;Acc:HGNC:21604]	protein_coding	54.85	55675226	55709858	16219	19	q13.42	EPN1		34632
ENSG00000063322	5064.59546129017	0.0491731318710751	0.0196886402539337	2.49753823711876	0.0125058977145412	0.0350247156047394	mediator complex subunit 29 [Source:HGNC Symbol;Acc:HGNC:23074]	protein_coding	52.37	39391303	39400641	2941	19	q13.2	MED29		9338
ENSG00000063438	159.585839036319	-0.245399762120826	0.157104372074998	-1.56201739569461	0.118283890872337	0.209449224922022	aryl-hydrocarbon receptor repressor [Source:HGNC Symbol;Acc:HGNC:346]	protein_coding	51.64	321714	438291	563	5	p15.33	AHRR		116577
ENSG00000063587	1545.04740699589	0.0252286345214222	0.0425614286065433	0.59275816971857	0.553343005819986	0.66595690539501	zinc finger protein 275 [Source:HGNC Symbol;Acc:HGNC:13069]	protein_coding	49.09	153334147	153360110	6305	X	q28	ZNF275		25963
ENSG00000063601	1352.04440851646	0.0404026400579475	0.0362929604816885	1.11323627286709	0.265606967928871	0.389657740582388	myotubularin related protein 1 [Source:HGNC Symbol;Acc:HGNC:7449]	protein_coding	42.48	150692971	150765108	700	X	q28	MTMR1		72137
ENSG00000063660	3230.09880194486	-0.235316319066917	0.0775498757633388	-3.0343867962476	0.00241025191694001	0.00901178752446672	glypican 1 [Source:HGNC Symbol;Acc:HGNC:4449]	protein_coding	64.64	240435663	240468076	3719	2	q37.3	GPC1		32413
ENSG00000063761	252.944790212678	0.0813181984395773	0.040595555401948	2.0031305800456	0.0451632744362182	0.0981522017106368	aarF domain containing kinase 1 [Source:HGNC Symbol;Acc:HGNC:19038]	protein_coding	47.62	77800109	77935014	3268	14	q24.3	ADCK1		134905
ENSG00000063854	2412.66914621513	0.0747783262667992	0.0379874042370145	1.96850318595699	0.0490101698981882	0.10440961361926	hydroxyacylglutathione hydrolase [Source:HGNC Symbol;Acc:HGNC:4805]	protein_coding	53.32	1795620	1827157	864	16	p13.3	HAGH		31537
ENSG00000063978	3253.60821136935	0.031890722520847	0.0308626205744419	1.03331220509695	0.301457817372794	0.428124978339606	ring finger protein 4 [Source:HGNC Symbol;Acc:HGNC:10067]	protein_coding	47.38	2462220	2625320	558	4	p16.3	RNF4		163100
ENSG00000064012	1797.76014942472	0.00951954024981075	0.0427116049877791	0.22287947859919	0.823629308385363	0.878156613128798	caspase 8 [Source:HGNC Symbol;Acc:HGNC:1509]	protein_coding	43.9	201233443	201287711	1630	2	q33.1	CASP8		54268
ENSG00000064042	6428.20881563528	-0.0242565600446775	0.0739693607732201	-0.327927128085436	0.742966761641952	0.818863114933366	LIM and calponin homology domains 1 [Source:HGNC Symbol;Acc:HGNC:29191]	protein_coding	40.5	41359607	41700044	5129	4	p13	LIMCH1		340437
ENSG00000064102	1712.40546174385	-0.0703229828969592	0.0390163877298887	-1.80239604403685	0.0714831171620281	0.141113934572777	integrator complex subunit 13 [Source:HGNC Symbol;Acc:HGNC:20174]	protein_coding	36.38	26905181	26938326	1378	12	p11.23	INTS13		33145
ENSG00000064115	7331.17953929093	-0.117047829605003	0.0615486261068429	-1.90171311706973	0.0572086700783134	0.11825797316698	transmembrane 7 superfamily member 3 [Source:HGNC Symbol;Acc:HGNC:23049]	protein_coding	40.31	26971579	27014434	4315	12	p11.23	TM7SF3		42855
ENSG00000064195	61.0562858058364	-0.164199249374857	0.181209341741176	-0.90613015751354	0.364866964781549	0.49326803611682	distal-less homeobox 3 [Source:HGNC Symbol;Acc:HGNC:2916]	protein_coding	57.41	49990005	49995224	2602	17	q21.33	DLX3		5219
ENSG00000064199	413.884262661118	0.0289353615228992	0.0581409174462146	0.497676383412196	0.618712156447604	0.720580073399503	sperm autoantigenic protein 17 [Source:HGNC Symbol;Acc:HGNC:11210]	protein_coding	37.93	124673844	124697518	3604	11	q24.2	SPA17		23674
ENSG00000064201	117.685025590734	0.236542600880765	0.0744230553159801	3.17835111547718	0.00148115265404852	0.00600716423825178	tetraspanin 32 [Source:HGNC Symbol;Acc:HGNC:13410]	protein_coding	63.03	2301997	2318204	734	11	p15.5	TSPAN32		16207
ENSG00000064205	193.679270450431	0.0915846553431034	0.184935365307454	0.495225211202001	0.620441156306194	0.722102188156855	cellular communication network factor 5 [Source:HGNC Symbol;Acc:HGNC:12770]	protein_coding	51.46	44714844	44728509	1600	20	q13.12	CCN5		13665
ENSG00000064225	468.812830359106	0.356829569202847	0.117414689322491	3.03905389744531	0.00237322391979714	0.00889383476825592	ST3 beta-galactoside alpha-2,3-sialyltransferase 6 [Source:HGNC Symbol;Acc:HGNC:18080]	protein_coding	38.88	98732236	98821201	804	3	q12.1	ST3GAL6		88965
ENSG00000064270	57.3561372795228	0.401388623691547	0.151826262330409	2.64373644935046	0.0081996473167195	0.0248191898915141	ATPase secretory pathway Ca2+ transporting 2 [Source:HGNC Symbol;Acc:HGNC:29103]	protein_coding	48.83	84368527	84464187	3374	16	q24.1	ATP2C2		95660
ENSG00000064300	1615.81181631931	-0.408513637005269	0.115140131870607	-3.54796916043446	0.000388213673804972	0.001976637365809	nerve growth factor receptor [Source:HGNC Symbol;Acc:HGNC:7809]	protein_coding	56.75	49495293	49515008	3408	17	q21.33	NGFR		19715
ENSG00000064309	1072.48744443143	-0.054343538372342	0.115633337718533	-0.46996428058335	0.638380537539781	0.736718653200912	cell adhesion associated, oncogene regulated [Source:HGNC Symbol;Acc:HGNC:17104]	protein_coding	39.95	125955796	126063335	9138	11	q24.2	CDON		107539
ENSG00000064313	1375.86675877452	0.143043028888955	0.0422906374793543	3.38238053183253	0.000718605265827496	0.00330521758746678	TATA-box binding protein associated factor 2 [Source:HGNC Symbol;Acc:HGNC:11536]	protein_coding	37.49	119730774	119832841	5027	8	q24.12	TAF2		102067
ENSG00000064393	30745.1539190962	-0.128847452367659	0.0701164364187004	-1.8376212333189	0.0661182377535395	0.132686203812353	homeodomain interacting protein kinase 2 [Source:HGNC Symbol;Acc:HGNC:14402]	protein_coding	45.66	139561570	139777998	15329	7	q34	HIPK2		216428
ENSG00000064419	3318.99617871794	-0.0330954398629513	0.0328929274875614	-1.00615671485812	0.314340190228953	0.441436457537448	transportin 3 [Source:HGNC Symbol;Acc:HGNC:17103]	protein_coding	39.8	128954180	129055173	4345	7	q32.1	TNPO3		100993
ENSG00000064489	22.0868696607798	0.0112400934442853	0.0779170378520364	0.144257196553469	0.885297376898836	0.922950243169766	BORCS8-MEF2B readthrough [Source:HGNC Symbol;Acc:HGNC:39979]	protein_coding	54.55	19145569	19192158	1695	19	p13.11	BORCS8-MEF2B		46589
ENSG00000064490	2526.54854059401	0.0562717489683338	0.0221768479149146	2.53740969790794	0.011167617504549	0.0320171253085365	regulatory factor X associated ankyrin containing protein [Source:HGNC Symbol;Acc:HGNC:9987]	protein_coding	54.66	19192229	19201869	856	19	p13.11	RFXANK		9640
ENSG00000064545	1719.30000936314	-0.0187921754488472	0.0327890147759245	-0.573124126396303	0.566560652626914	0.677246110554368	transmembrane protein 161A [Source:HGNC Symbol;Acc:HGNC:26020]	protein_coding	51.6	19119169	19138513	1930	19	p13.11	TMEM161A		19344
ENSG00000064547	1216.10850738481	0.149639982224242	0.041447124853278	3.61038269250194	0.000305745559483012	0.0016215043337658	lysophosphatidic acid receptor 2 [Source:HGNC Symbol;Acc:HGNC:3168]	protein_coding	58.93	19623655	19628930	1823	19	p13.11	LPAR2		5275
ENSG00000064601	11684.5396613309	0.0417494337514924	0.036007015769326	1.1594805306542	0.246260368020528	0.368029746902662	cathepsin A [Source:HGNC Symbol;Acc:HGNC:9251]	protein_coding	56.09	45890144	45898949	3056	20	q13.12	CTSA		8805
ENSG00000064607	2214.27753443317	0.1142759118881	0.0327381701687546	3.49060168296044	0.000481934179706565	0.00236478558636179	SURP and G-patch domain containing 2 [Source:HGNC Symbol;Acc:HGNC:18641]	protein_coding	50	18990888	19034023	747	19	p13.11	SUGP2		43135
ENSG00000064651	1775.86913702879	-0.316527291966086	0.0721030107734289	-4.38993169038	1.13386273438668e-05	0.000100432263050724	solute carrier family 12 member 2 [Source:HGNC Symbol;Acc:HGNC:10911]	protein_coding	35.24	128083766	128189677	6874	5	q23.3	SLC12A2		105911
ENSG00000064652	1264.26314908658	0.216470782951716	0.0389014826249499	5.56458953091108	2.62770191865057e-08	5.58842975543157e-07	sorting nexin 24 [Source:HGNC Symbol;Acc:HGNC:21533]	protein_coding	40.32	122843439	123029354	551	5	q23.2	SNX24		185915
ENSG00000064655	321.798335358676	0.0208362796471997	0.127256686811136	0.163734261588337	0.869940344669581	0.913550341506619	EYA transcriptional coactivator and phosphatase 2 [Source:HGNC Symbol;Acc:HGNC:3520]	protein_coding	45.44	46894624	47188844	2483	20	q13.12	EYA2		294220
ENSG00000064666	4899.8264987726	-0.0104218131854893	0.0646681664399844	-0.161158321925848	0.871968706250838	0.914873671041791	calponin 2 [Source:HGNC Symbol;Acc:HGNC:2156]	protein_coding	59.72	1026586	1039068	2149	19	p13.3	CNN2		12482
ENSG00000064687	640.132143023022	0.371021602954696	0.060679746251617	6.11442245351857	9.69072783809448e-10	3.31369738827991e-08	ATP binding cassette subfamily A member 7 [Source:HGNC Symbol;Acc:HGNC:37]	protein_coding	60.53	1039997	1065572	6883	19	p13.3	ABCA7		25575
ENSG00000064692	55.1652425190996	-0.185680299866117	0.113695364322678	-1.63313870334361	0.102439828198699	0.18680887129642	synuclein alpha interacting protein [Source:HGNC Symbol;Acc:HGNC:11139]	protein_coding	39.26	122311354	122464219	723	5	q23.2	SNCAIP		152865
ENSG00000064703	1112.67226285177	-0.0723525349583585	0.0330890976976882	-2.18659739891951	0.0287719274042813	0.0682675926289329	DEAD-box helicase 20 [Source:HGNC Symbol;Acc:HGNC:2743]	protein_coding	40.27	111754832	111775602	4658	1	p13.2	DDX20		20770
ENSG00000064726	3646.08617041348	0.0631684781312602	0.0299991635704183	2.10567464599412	0.0352326236469706	0.0802301128149582	BTB domain containing 1 [Source:HGNC Symbol;Acc:HGNC:1120]	protein_coding	39.45	83016423	83067252	3194	15	q25.2	BTBD1		50829
ENSG00000064763	765.356544129868	-0.139100474891639	0.0627476862109201	-2.21682237690911	0.0266352317628661	0.0641810592154359	fatty acyl-CoA reductase 2 [Source:HGNC Symbol;Acc:HGNC:25531]	protein_coding	38.9	29149103	29340980	539	12	p11.22	FAR2		191877
ENSG00000064787	55.8242334118753	0.0193386903744117	0.216618983779323	0.0892751412503747	0.928863249578295	0.952444829956064	brain enriched myelin associated protein 1 [Source:HGNC Symbol;Acc:HGNC:974]	protein_coding	40.73	53936777	54070594	6112	20	q13.2	BCAS1		133817
ENSG00000064886	147.603972706172	0.685824226068616	0.146740804367421	4.6737117806128	2.9580437700899e-06	3.20642459968262e-05	chitinase 3 like 2 [Source:HGNC Symbol;Acc:HGNC:1933]	protein_coding	44.64	111200771	111243440	2169	1	p13.2	CHI3L2		42669
ENSG00000064932	3777.25450605882	0.205562611500268	0.0521930157794604	3.93850802507494	8.19898523610093e-05	0.000537338180235096	strawberry notch homolog 2 [Source:HGNC Symbol;Acc:HGNC:29158]	protein_coding	63.17	1107637	1174268	4906	19	p13.3	SBNO2		66631
ENSG00000064933	670.277026604383	0.11138008963276	0.0355429339536627	3.13367742173358	0.00172630519621036	0.00679761080364395	PMS1 homolog 1, mismatch repair system component [Source:HGNC Symbol;Acc:HGNC:9121]	protein_coding	36.81	189784085	189877629	3156	2	q32.2	PMS1		93544
ENSG00000064961	3993.79305892188	0.0509043812778109	0.022708907109075	2.24160418787694	0.0249869650790977	0.0609627848952818	high mobility group 20B [Source:HGNC Symbol;Acc:HGNC:5002]	protein_coding	65.34	3572777	3579088	711	19	p13.3	HMG20B		6311
ENSG00000064989	7426.39365506477	-0.471176923403673	0.0667886222281101	-7.05474836409131	1.72913347484427e-12	1.4463221080566e-10	calcitonin receptor like receptor [Source:HGNC Symbol;Acc:HGNC:16709]	protein_coding	33.03	187341964	187448460	6112	2	q32.1	CALCRL		106496
ENSG00000064995	1606.20175493096	-0.0259885348961349	0.0298540259886529	-0.870520274418358	0.384016144383892	0.511569655604419	TATA-box binding protein associated factor 11 [Source:HGNC Symbol;Acc:HGNC:11544]	protein_coding	41.17	34877462	34888071	1945	6	p21.31	TAF11		10609
ENSG00000064999	2998.00996830599	-0.185955550665168	0.0513541677940744	-3.6210410693604	0.000293419927284012	0.00156571034529354	ankyrin repeat and sterile alpha motif domain containing 1A [Source:HGNC Symbol;Acc:HGNC:20961]	protein_coding	44.93	34889255	35091406	5615	6	p21.31	ANKS1A		202151
ENSG00000065000	9299.80045592512	-0.033122953012789	0.032573952088739	-1.01685398574156	0.309222895776359	0.4364028465614	adaptor related protein complex 3 subunit delta 1 [Source:HGNC Symbol;Acc:HGNC:568]	protein_coding	56.41	2100988	2164468	4870	19	p13.3	AP3D1		63480
ENSG00000065029	1685.05385786267	0.00609538454056177	0.0302405376959367	0.201563365104477	0.840258087745882	0.890876706295487	zinc finger protein 76 [Source:HGNC Symbol;Acc:HGNC:13149]	protein_coding	48.23	35258909	35295985	1476	6	p21.31	ZNF76		37076
ENSG00000065054	7230.32021355576	-0.476945045148375	0.0570303476061593	-8.36300435063217	6.11409588443038e-17	2.11092412588621e-14	SLC9A3 regulator 2 [Source:HGNC Symbol;Acc:HGNC:11076]	protein_coding	64.6	2025356	2039026	578	16	p13.3	SLC9A3R2		13670
ENSG00000065057	768.901879442803	-0.0529243169298209	0.0336528406503494	-1.5726552619941	0.115798664230538	0.206047943587785	nth like DNA glycosylase 1 [Source:HGNC Symbol;Acc:HGNC:8028]	protein_coding	61.44	2039815	2047866	733	16	p13.3	NTHL1		8051
ENSG00000065060	1199.53822296823	-0.0086404850090526	0.0467549299988392	-0.184803720362048	0.853382989697497	0.900747777886623	UHRF1 binding protein 1 [Source:HGNC Symbol;Acc:HGNC:21216]	protein_coding	42.65	34792015	34883138	9567	6	p21.31	UHRF1BP1		91123
ENSG00000065135	5975.60841555848	-0.0332444802246957	0.0356515745322137	-0.932482805062565	0.351087068918459	0.478988554509823	G protein subunit alpha i3 [Source:HGNC Symbol;Acc:HGNC:4387]	protein_coding	38.65	109548615	109600195	9044	1	p13.3	GNAI3		51580
ENSG00000065150	9768.55222034508	-0.0575069714108503	0.0413628240007578	-1.3903057346809	0.164436057198487	0.270427070047618	importin 5 [Source:HGNC Symbol;Acc:HGNC:6402]	protein_coding	40.27	97953658	98024296	724	13	q32.2	IPO5		70638
ENSG00000065154	3408.13406321455	-0.126248020473589	0.0539514697391218	-2.34002930937843	0.0192822266070502	0.0495946570221277	ornithine aminotransferase [Source:HGNC Symbol;Acc:HGNC:8091]	protein_coding	42.49	124397303	124418976	2039	10	q26.13	OAT		21673
ENSG00000065183	1992.45455571093	-0.0946864780654615	0.0394652252898846	-2.39923825012931	0.0164292211133295	0.0435615965696075	WD repeat domain 3 [Source:HGNC Symbol;Acc:HGNC:12755]	protein_coding	36.95	117929720	117966543	680	1	p12	WDR3		36823
ENSG00000065243	3626.53315760269	0.0438166432446989	0.0358108798844642	1.22355673432386	0.22111948949272	0.339140449527256	protein kinase N2 [Source:HGNC Symbol;Acc:HGNC:9406]	protein_coding	36.25	88684222	88836255	2632	1	p22.2	PKN2		152033
ENSG00000065268	1997.48568794782	0.0963743568987941	0.044538548241715	2.16384145203299	0.0304765195919898	0.0715173511813764	WD repeat domain 18 [Source:HGNC Symbol;Acc:HGNC:17956]	protein_coding	62.24	984332	998438	1521	19	p13.3	WDR18		14106
ENSG00000065308	2135.04869585616	-0.217111471499731	0.0466160865175563	-4.65743668589519	3.20170843121626e-06	3.43839329671385e-05	translocation associated membrane protein 2 [Source:HGNC Symbol;Acc:HGNC:16855]	protein_coding	46.66	52497408	52577060	7047	6	p12.2	TRAM2		79652
ENSG00000065320	333.215126002559	0.21719050958846	0.100847842345195	2.15364557671974	0.0312679771512486	0.0729631097545744	netrin 1 [Source:HGNC Symbol;Acc:HGNC:8029]	protein_coding	49.77	9021510	9244000	5986	17	p13.1	NTN1		222490
ENSG00000065325	19.0133055713909	0.331062092502915	0.182263854733423	1.81638917374552	0.069310694744099	0.137595380916625	glucagon like peptide 2 receptor [Source:HGNC Symbol;Acc:HGNC:4325]	protein_coding	44.97	9822206	9892099	1882	17	p13.1	GLP2R		69893
ENSG00000065328	66.8453177785757	0.024673201660114	0.0688315309052706	0.358457836628253	0.720000715779228	0.800565411467009	minichromosome maintenance 10 replication initiation factor [Source:HGNC Symbol;Acc:HGNC:18043]	protein_coding	43.59	13161558	13211110	4549	10	p13	MCM10		49552
ENSG00000065357	867.9132868491	0.011177026235325	0.0396634311952044	0.281796755815627	0.778099358653326	0.844341288807016	diacylglycerol kinase alpha [Source:HGNC Symbol;Acc:HGNC:2849]	protein_coding	48.71	55927319	55954027	556	12	q13.2	DGKA		26708
ENSG00000065361	9349.13003936778	-0.0326142171248081	0.0804204694972907	-0.405546216388439	0.685076053835092	0.773822158261315	erb-b2 receptor tyrosine kinase 3 [Source:HGNC Symbol;Acc:HGNC:3431]	protein_coding	50.12	56076799	56103505	237	12	q13.2	ERBB3		26706
ENSG00000065413	1432.92239223326	0.219436676566949	0.0406932553104878	5.39245815781158	6.95002865965509e-08	1.28157168508298e-06	ankyrin repeat domain 44 [Source:HGNC Symbol;Acc:HGNC:25259]	protein_coding	40.24	196967017	197311173	2798	2	q33.1	ANKRD44		344156
ENSG00000065427	7603.04201209597	0.0446878476422105	0.0259525623621564	1.72190502882188	0.0850867238700318	0.161523428666239	lysyl-tRNA synthetase 1 [Source:HGNC Symbol;Acc:HGNC:6215]	protein_coding	45.57	75627474	75648643	2421	16	q23.1	KARS1		21169
ENSG00000065457	1076.39577466982	0.0638353522028581	0.0391534044648621	1.63039084532602	0.103018918262182	0.187619302653246	adenosine deaminase tRNA specific 1 [Source:HGNC Symbol;Acc:HGNC:228]	protein_coding	44.58	75596868	75623300	5757	16	q23.1	ADAT1		26432
ENSG00000065485	3082.24978004078	0.000515761549844176	0.0755414931076156	0.00682752655033477	0.99455246429997	0.995964134670181	protein disulfide isomerase family A member 5 [Source:HGNC Symbol;Acc:HGNC:24811]	protein_coding	45.22	123067025	123225227	1651	3	q21.1	PDIA5		158202
ENSG00000065491	1107.62692857357	-0.142391393116672	0.0386651318335414	-3.68268220912024	0.000230792796212637	0.00127774640195921	TBC1 domain family member 22B [Source:HGNC Symbol;Acc:HGNC:21602]	protein_coding	43.34	37257772	37332970	3462	6	p21.2	TBC1D22B		75198
ENSG00000065518	5494.94639395332	0.0868987498668211	0.0323450132006198	2.68661970634645	0.00721790795068151	0.0223265330376875	NADH:ubiquinone oxidoreductase subunit B4 [Source:HGNC Symbol;Acc:HGNC:7699]	protein_coding	39.34	120596328	120602507	651	3	q13.33	NDUFB4		6179
ENSG00000065526	4153.93176493475	-0.158386886407372	0.0400293008193643	-3.95677374236703	7.59688225479036e-05	0.00050419062719216	spen family transcriptional repressor [Source:HGNC Symbol;Acc:HGNC:17575]	protein_coding	43.57	15836095	15940456	3123	1	p36.21	SPEN		104361
ENSG00000065534	17244.9015890815	-0.300640723129513	0.0726362795399678	-4.13898846462925	3.48840487526395e-05	0.000260979003738627	myosin light chain kinase [Source:HGNC Symbol;Acc:HGNC:7590]	protein_coding	45.34	123610049	123884332	10027	3	q21.1	MYLK		274283
ENSG00000065548	4784.79811068769	-0.00643428398911755	0.0312573455741329	-0.205848701191129	0.836909097697693	0.888487008723616	zinc finger CCCH-type containing 15 [Source:HGNC Symbol;Acc:HGNC:29528]	protein_coding	37.09	186486253	186509361	2032	2	q32.1	ZC3H15		23108
ENSG00000065559	1956.115281872	-0.0872330286902478	0.0411893600144313	-2.11785346166302	0.034187479997155	0.0784202140854867	mitogen-activated protein kinase kinase 4 [Source:HGNC Symbol;Acc:HGNC:6844]	protein_coding	37.09	12020829	12143830	551	17	p12	MAP2K4		123001
ENSG00000065600	369.292310987106	0.150188565385487	0.0612187919242983	2.45330821900581	0.0141548995589222	0.0386816360967717	proton activated chloride channel 1 [Source:HGNC Symbol;Acc:HGNC:25593]	protein_coding	44.57	212363928	212414901	2469	1	q32.3	PACC1		50973
ENSG00000065609	8.10400714746254	-0.365546537250675	0.219629458304414	-1.66437844937912	0.0960368239628295	0.177513332093044	synaptosome associated protein 91 [Source:HGNC Symbol;Acc:HGNC:14986]	protein_coding	36.62	83552880	83709691	4521	6	q14.2	SNAP91		156811
ENSG00000065613	8221.52656108321	-0.256636371324412	0.0454031515429605	-5.6523911359233	1.58231015255924e-08	3.62657441321733e-07	STE20 like kinase [Source:HGNC Symbol;Acc:HGNC:11088]	protein_coding	36.59	103967140	104029233	7827	10	q24.33	SLK		62093
ENSG00000065615	946.906990213128	0.215039479769649	0.0399429775639067	5.38366173191765	7.2985607366559e-08	1.33071623678332e-06	cytochrome b5 reductase 4 [Source:HGNC Symbol;Acc:HGNC:20147]	protein_coding	37.45	83859656	83967423	9205	6	q14.2	CYB5R4		107767
ENSG00000065618	63.5569159438795	-1.17733256460869	0.200291254785525	-5.87810269534432	4.14995446990964e-09	1.15113352449955e-07	collagen type XVII alpha 1 chain [Source:HGNC Symbol;Acc:HGNC:2194]	protein_coding	48.32	104031286	104085880	5197	10	q25.1	COL17A1		54594
ENSG00000065621	400.619442652976	-0.51515959012647	0.178617269504888	-2.88415331593887	0.00392467627777038	0.0135365341660047	glutathione S-transferase omega 2 [Source:HGNC Symbol;Acc:HGNC:23064]	protein_coding	43.48	104268873	104304950	6715	10	q25.1	GSTO2		36077
ENSG00000065665	193.819096642895	0.115890644386204	0.0469757764353438	2.4670298860459	0.0136238986151406	0.0375280263663976	SEC61 translocon subunit alpha 2 [Source:HGNC Symbol;Acc:HGNC:17702]	protein_coding	43.14	12129637	12169961	707	10	p14	SEC61A2		40324
ENSG00000065675	342.425058079125	-0.0365866629812447	0.113301896229237	-0.322913068526417	0.746761078823215	0.821456911090027	protein kinase C theta [Source:HGNC Symbol;Acc:HGNC:9410]	protein_coding	43.1	6427143	6580301	3255	10	p15.1	PRKCQ		153158
ENSG00000065717	864.113879098935	0.014162198673108	0.0597285268313977	0.23710945881999	0.812571874508324	0.870428944615468	TLE family member 2, transcriptional corepressor [Source:HGNC Symbol;Acc:HGNC:11838]	protein_coding	54.68	2997639	3047635	2812	19	p13.3	TLE2		49996
ENSG00000065802	1347.56037684421	-0.158283387843355	0.0463698098724351	-3.41350090239314	0.000641339461475421	0.0030104181201509	ankyrin repeat and SOCS box containing 1 [Source:HGNC Symbol;Acc:HGNC:16011]	protein_coding	47.31	238426742	238452250	569	2	q37.3	ASB1		25508
ENSG00000065809	13276.908530373	0.277338317732695	0.0609930667045394	4.54704661885864	5.44039509041177e-06	5.42601666454282e-05	family with sequence similarity 107 member B [Source:HGNC Symbol;Acc:HGNC:23726]	protein_coding	43.19	14518557	14774897	3316	10	p13	FAM107B		256340
ENSG00000065833	1009.2954638279	-0.176518072241777	0.0892315263430508	-1.97820299031032	0.0479058115308277	0.102663444758418	malic enzyme 1 [Source:HGNC Symbol;Acc:HGNC:6983]	protein_coding	36.91	83210402	83431051	3338	6	q14.2	ME1		220649
ENSG00000065882	8144.31563515455	-0.159532837410635	0.0408824266814584	-3.90223502762345	9.53085467948918e-05	0.000607690290310691	TBC1 domain family member 1 [Source:HGNC Symbol;Acc:HGNC:11578]	protein_coding	42.84	37891084	38139175	4119	4	p14	TBC1D1		248091
ENSG00000065883	2665.04050391441	0.0774638850828155	0.0326415171871621	2.37317048220056	0.0176361216216395	0.0462131387901841	cyclin dependent kinase 13 [Source:HGNC Symbol;Acc:HGNC:1733]	protein_coding	38.73	39950121	40099580	5455	7	p14.1	CDK13		149459
ENSG00000065911	1351.5489163875	-0.038609132739176	0.0774243119899474	-0.498669368146131	0.618012327601465	0.720075108780711	methylenetetrahydrofolate dehydrogenase (NADP+ dependent) 2, methenyltetrahydrofolate cyclohydrolase [Source:HGNC Symbol;Acc:HGNC:7434]	protein_coding	43.85	74186172	74217565	3340	2	p13.1	MTHFD2		31393
ENSG00000065923	858.816982281842	0.00748840799684084	0.0722245230413879	0.103682346127085	0.917421436887839	0.944864071590033	solute carrier family 9 member A7 [Source:HGNC Symbol;Acc:HGNC:17123]	protein_coding	41.06	46599251	46759118	3838	X	p11.3	SLC9A7		159867
ENSG00000065970	2331.95484334441	-0.0728941416379617	0.0304521783455865	-2.3937250337471	0.0166782467853443	0.0441209505356671	forkhead box J2 [Source:HGNC Symbol;Acc:HGNC:24818]	protein_coding	47.53	8032716	8055517	5524	12	p13.31	FOXJ2		22801
ENSG00000065978	22479.7267057265	-0.064702505659943	0.0406629295382641	-1.5911914462301	0.111566497319612	0.199917240563216	Y-box binding protein 1 [Source:HGNC Symbol;Acc:HGNC:8014]	protein_coding	40.63	42682418	42703805	2979	1	p34.2	YBX1		21387
ENSG00000065989	1648.86149348192	-0.151888074334655	0.0570431535953216	-2.66268718963519	0.00775194398211407	0.0236938773776163	phosphodiesterase 4A [Source:HGNC Symbol;Acc:HGNC:8780]	protein_coding	54.53	10416773	10469630	2707	19	p13.2	PDE4A		52857
ENSG00000066027	3575.24572899241	0.175682009550678	0.0406301748546757	4.3239294484715	1.53274331648789e-05	0.000130312996766365	protein phosphatase 2 regulatory subunit B'alpha [Source:HGNC Symbol;Acc:HGNC:9309]	protein_coding	39.33	212285410	212361853	3245	1	q32.3	PPP2R5A		76443
ENSG00000066032	6.96037407478129	0.469410183029157	0.153477798639181	3.05848915733225	0.00222456129190289	0.00842426046294242	catenin alpha 2 [Source:HGNC Symbol;Acc:HGNC:2510]	protein_coding	38.65	79185231	80648861	4349	2	p12	CTNNA2		1463630
ENSG00000066044	3800.24251506409	0.0672578071780031	0.0244493598969544	2.75090257828719	0.00594313152348834	0.0191006526503556	ELAV like RNA binding protein 1 [Source:HGNC Symbol;Acc:HGNC:3312]	protein_coding	52.21	7958573	8005659	6054	19	p13.2	ELAVL1		47086
ENSG00000066056	4462.8853797477	-0.206067256565802	0.0444619710569779	-4.63468559011312	3.57480392227643e-06	3.7988436965802e-05	tyrosine kinase with immunoglobulin like and EGF like domains 1 [Source:HGNC Symbol;Acc:HGNC:11809]	protein_coding	54.59	43300982	43323108	3893	1	p34.2	TIE1		22126
ENSG00000066084	3243.53321000015	-0.033711694228762	0.0371025105707897	-0.9086095175269	0.363556280885782	0.49190592595127	disco interacting protein 2 homolog B [Source:HGNC Symbol;Acc:HGNC:29284]	protein_coding	41.84	50504985	50748657	2676	12	q13.12	DIP2B		243672
ENSG00000066117	3898.03249808605	-0.0462314648720883	0.0271452223870918	-1.70311608476903	0.0885463463946858	0.166513102670827	SWI/SNF related, matrix associated, actin dependent regulator of chromatin, subfamily d, member 1 [Source:HGNC Symbol;Acc:HGNC:11106]	protein_coding	48.48	50085200	50100707	3283	12	q13.12	SMARCD1		15507
ENSG00000066135	2181.69269277866	-0.0443954788409061	0.0326497248241422	-1.35975047508145	0.173908899348765	0.282541020197478	lysine demethylase 4A [Source:HGNC Symbol;Acc:HGNC:22978]	protein_coding	46.76	43650149	43705518	4486	1	p34.2	KDM4A		55369
ENSG00000066136	2526.90129472315	-0.0215082757174843	0.0301338036801529	-0.713759070901836	0.475376172457192	0.595766107610749	nuclear transcription factor Y subunit gamma [Source:HGNC Symbol;Acc:HGNC:7806]	protein_coding	42.65	40691648	40771603	943	1	p34.2	NFYC		79955
ENSG00000066185	180.405830245916	0.0653086625927515	0.088257374640807	0.739979665818828	0.459312332767733	0.580743433366215	zinc finger MYND-type containing 12 [Source:HGNC Symbol;Acc:HGNC:21192]	protein_coding	42.82	42430329	42456253	1530	1	p34.2	ZMYND12		25924
ENSG00000066230	1529.94692280214	-0.638565245660901	0.238418228922129	-2.6783406979735	0.00739879174461623	0.0227645418353977	solute carrier family 9 member A3 [Source:HGNC Symbol;Acc:HGNC:11073]	protein_coding	61.24	470456	524449	5555	5	p15.33	SLC9A3		53993
ENSG00000066248	414.372754742624	-0.454117532720166	0.135562241479503	-3.34988214833278	0.00080845949932301	0.00364615683588507	neuronal guanine nucleotide exchange factor [Source:HGNC Symbol;Acc:HGNC:7807]	protein_coding	48.38	232878701	233013256	3184	2	q37.1	NGEF		134555
ENSG00000066279	310.343065005905	0.166473921411429	0.0734902416662888	2.26525206118343	0.0234972160136545	0.0579115012535801	assembly factor for spindle microtubules [Source:HGNC Symbol;Acc:HGNC:19048]	protein_coding	34.66	197084121	197146694	3924	1	q31.3	ASPM		62573
ENSG00000066294	1023.81028379806	0.173781168455041	0.0534168940033083	3.25329976026458	0.00114073091123933	0.00486098752538881	CD84 molecule [Source:HGNC Symbol;Acc:HGNC:1704]	protein_coding	41.6	160541095	160579516	8204	1	q23.3	CD84		38421
ENSG00000066322	5381.44294778686	0.0135456946999456	0.0275494008253745	0.491687452144848	0.622940310042789	0.724153049005254	ELOVL fatty acid elongase 1 [Source:HGNC Symbol;Acc:HGNC:14418]	protein_coding	58.76	43363398	43368074	1625	1	p34.2	ELOVL1		4676
ENSG00000066336	1439.60908569646	0.168070306888705	0.0427512132364691	3.9313575958432	8.44675234884152e-05	0.000550684814643035	Spi-1 proto-oncogene [Source:HGNC Symbol;Acc:HGNC:11241]	protein_coding	52.6	47354860	47378547	1374	11	p11.2	SPI1		23687
ENSG00000066379	1078.89940237153	0.0419080717277589	0.0303178770916899	1.38228912271848	0.166882944479843	0.273398237261425	RNA polymerase I subunit H [Source:HGNC Symbol;Acc:HGNC:13182]	protein_coding	41.39	30058899	30064909	3672	6	p22.1	POLR1H		6010
ENSG00000066382	399.415649559366	-0.151146828753929	0.0841652143817811	-1.79583489288477	0.0725207795642596	0.142866904211392	metallophosphoesterase domain containing 2 [Source:HGNC Symbol;Acc:HGNC:1180]	protein_coding	40.01	30384493	30586872	5591	11	p14.1	MPPED2		202379
ENSG00000066405	20.9575281344594	0.0617311840652111	0.0830918333649737	0.742927211559555	0.457525749949384	0.579161427913929	claudin 18 [Source:HGNC Symbol;Acc:HGNC:2039]	protein_coding	42.94	137998735	138033655	3434	3	q22.3	CLDN18		34920
ENSG00000066422	1388.2854604013	0.0744529530476199	0.0337007691518086	2.2092360180932	0.0271582288528831	0.0651821593840755	zinc finger and BTB domain containing 11 [Source:HGNC Symbol;Acc:HGNC:16740]	protein_coding	40.31	101648889	101677132	5657	3	q12.3	ZBTB11		28243
ENSG00000066427	1064.34568556084	-0.0266327542619026	0.029445721934524	-0.904469393588774	0.365746556422985	0.494045564894346	ataxin 3 [Source:HGNC Symbol;Acc:HGNC:7106]	protein_coding	42.4	92044496	92106621	1098	14	q32.12	ATXN3		62125
ENSG00000066455	2883.935456906	-0.125527911943743	0.0391695548047077	-3.20473164858785	0.00135188456881009	0.00556494949215661	golgin A5 [Source:HGNC Symbol;Acc:HGNC:4428]	protein_coding	39.58	92794305	92839947	2879	14	q32.12	GOLGA5		45642
ENSG00000066468	1779.36640615178	-0.413303630442014	0.117032753660228	-3.53152102736919	0.000413177010235405	0.00207959781175246	fibroblast growth factor receptor 2 [Source:HGNC Symbol;Acc:HGNC:3689]	protein_coding	45.41	121478332	121598458	4624	10	q26.13	FGFR2		120126
ENSG00000066557	1249.71305449596	0.107904227730963	0.0375109942092132	2.87660271357084	0.00401981345768171	0.0138055756898133	leucine rich repeat containing 40 [Source:HGNC Symbol;Acc:HGNC:26004]	protein_coding	35.12	70144805	70205579	2843	1	p31.1	LRRC40		60774
ENSG00000066583	1515.17567533682	0.0751141278460455	0.0511794128559596	1.46766294598667	0.142195800555441	0.241620869178152	isochorismatase domain containing 1 [Source:HGNC Symbol;Acc:HGNC:24254]	protein_coding	38.93	129094749	129114028	1942	5	q23.3	ISOC1		19279
ENSG00000066629	2188.57121223599	-0.176169983868117	0.0430147882108022	-4.09556785458905	4.21134853702671e-05	0.000306721511267201	EMAP like 1 [Source:HGNC Symbol;Acc:HGNC:3330]	protein_coding	45.19	99737693	99942060	1277	14	q32.2	EML1		204367
ENSG00000066651	660.692036008494	0.212184164209291	0.0420285247836045	5.04857511182654	4.45117463943802e-07	6.24820163271287e-06	tRNA methyltransferase 11 homolog [Source:HGNC Symbol;Acc:HGNC:21080]	protein_coding	37.69	125986479	126203817	1843	6	q22.32	TRMT11		217338
ENSG00000066654	3420.3754431662	-0.0372720522877286	0.0257972448731772	-1.44480747734741	0.148511970214527	0.250171674522073	THUMP domain containing 1 [Source:HGNC Symbol;Acc:HGNC:23807]	protein_coding	40.19	20702816	20742084	2567	16	p12.3	THUMPD1		39268
ENSG00000066697	1061.02767104127	-0.00436970495499025	0.0442864687579353	-0.0986690760754612	0.9214010227363	0.947621650142093	Myb/SANT DNA binding domain containing 3 [Source:HGNC Symbol;Acc:HGNC:23370]	protein_coding	43.76	100427143	100451734	1880	9	q31.1	MSANTD3		24591
ENSG00000066735	547.336973580715	-0.567297794289467	0.125820446221459	-4.50878860571639	6.51988324239064e-06	6.29750865323053e-05	kinesin family member 26A [Source:HGNC Symbol;Acc:HGNC:20226]	protein_coding	63.82	104138587	104180894	6889	14	q32.33	KIF26A		42307
ENSG00000066739	2988.25129181463	-0.168687395052888	0.0456526239149927	-3.69502080246234	0.000219868785288479	0.00122520974549318	autophagy related 2B [Source:HGNC Symbol;Acc:HGNC:20187]	protein_coding	37.06	96279195	96363341	13162	14	q32.2	ATG2B		84146
ENSG00000066777	3592.57238736088	0.0721856471906469	0.0452943268182355	1.59370173400137	0.111002855682193	0.199142436611934	ADP ribosylation factor guanine nucleotide exchange factor 1 [Source:HGNC Symbol;Acc:HGNC:15772]	protein_coding	38.38	67173511	67343781	5882	8	q13.2	ARFGEF1		170270
ENSG00000066813	5440.28103952607	-0.641887788180334	0.133603815999062	-4.80441208494256	1.55206878075372e-06	1.83174440277704e-05	acyl-CoA synthetase medium chain family member 2B [Source:HGNC Symbol;Acc:HGNC:30931]	protein_coding	39.17	20536226	20576427	2935	16	p12.3	ACSM2B		40201
ENSG00000066827	1383.80473539735	-0.150394081518813	0.0740514371501482	-2.03094075289682	0.0422610050855487	0.0930866471458122	zinc finger and AT-hook domain containing [Source:HGNC Symbol;Acc:HGNC:19899]	protein_coding	44.79	134477788	134713049	4273	8	q24.22	ZFAT		235261
ENSG00000066855	1543.73927029189	0.0314997804697029	0.0567147704929297	0.555406998845738	0.57861630648816	0.687803589874982	mitochondrial fission regulator 1 [Source:HGNC Symbol;Acc:HGNC:29510]	protein_coding	40.22	65644734	65771261	537	8	q13.1	MTFR1		126527
ENSG00000066923	216.097230299473	0.161500957352182	0.0769942303608659	2.09757220242659	0.0359429527977441	0.0815500971824655	stromal antigen 3 [Source:HGNC Symbol;Acc:HGNC:11356]	protein_coding	47.11	100177563	100221488	4450	7	q22.1	STAG3		43925
ENSG00000066926	1836.2644274921	-0.117643753707603	0.0551520095924557	-2.13308190539072	0.0329180078567584	0.0760998219711667	ferrochelatase [Source:HGNC Symbol;Acc:HGNC:3647]	protein_coding	42.66	57544377	57586732	7689	18	q21.31	FECH		42355
ENSG00000066933	7313.90365010647	-0.123348188642703	0.0482223980785635	-2.55790241791263	0.0105305637732843	0.0305305446398222	myosin IXA [Source:HGNC Symbol;Acc:HGNC:7608]	protein_coding	37.93	71822291	72118577	12478	15	q23	MYO9A		296286
ENSG00000067048	432.098859184165	1.39254543016735	0.130585862757759	10.6638299181786	1.50278620757131e-26	3.48367311289424e-23	DEAD-box helicase 3 Y-linked [Source:HGNC Symbol;Acc:HGNC:2699]	protein_coding	37.7	12904108	12920478	2709	Y	q11.221	DDX3Y		16370
ENSG00000067057	29522.1795874508	-0.157489284781062	0.0696163206191233	-2.26224660223999	0.0236821715113596	0.0582876683019616	phosphofructokinase, platelet [Source:HGNC Symbol;Acc:HGNC:8878]	protein_coding	51.45	3066333	3137718	432	10	p15.2	PFKP		71385
ENSG00000067064	2327.40329160139	0.0570847661748149	0.0308586560719212	1.84987855730883	0.064331055062136	0.129757617214827	isopentenyl-diphosphate delta isomerase 1 [Source:HGNC Symbol;Acc:HGNC:5387]	protein_coding	42.88	1039152	1049119	3370	10	p15.3	IDI1		9967
ENSG00000067066	4100.42654330314	0.0485170574055665	0.0446607492647753	1.08634669602	0.277325634905977	0.402231236826894	SP100 nuclear antigen [Source:HGNC Symbol;Acc:HGNC:11206]	protein_coding	39.21	230415942	230545606	3882	2	q37.1	SP100		129664
ENSG00000067082	15188.6339525915	-0.060558814232654	0.0599922510561255	-1.00944393928473	0.312761774763016	0.439714548525339	Kruppel like factor 6 [Source:HGNC Symbol;Acc:HGNC:2235]	protein_coding	48.08	3775996	3785281	764	10	p15.2	KLF6		9285
ENSG00000067113	8676.06758822282	-0.378470649761808	0.0680054110350189	-5.56530199585026	2.61698788140006e-08	5.58027100545057e-07	phospholipid phosphatase 1 [Source:HGNC Symbol;Acc:HGNC:9228]	protein_coding	39.6	55424854	55534969	1550	5	q11.2	PLPP1		110115
ENSG00000067141	7412.27884172631	-0.217787703236031	0.0673810404250408	-3.23218077165657	0.00122849313031044	0.0051550964638085	neogenin 1 [Source:HGNC Symbol;Acc:HGNC:7754]	protein_coding	38.73	73051710	73305205	7342	15	q24.1	NEO1		253495
ENSG00000067167	26932.1305382519	0.184050271192195	0.0630892688671867	2.91729916191691	0.00353076948061981	0.0123905268949	translocation associated membrane protein 1 [Source:HGNC Symbol;Acc:HGNC:20568]	protein_coding	38.27	70573218	70608416	3394	8	q13.3	TRAM1		35198
ENSG00000067177	519.276218494089	0.116140269240266	0.121792442165267	0.953591759681353	0.340290328512888	0.468372393297253	phosphorylase kinase regulatory subunit alpha 1 [Source:HGNC Symbol;Acc:HGNC:8925]	protein_coding	37.87	72578814	72714319	6286	X	q13.1	PHKA1		135505
ENSG00000067182	10592.3117797225	-0.126958030914343	0.0386771182702128	-3.28251008845505	0.00102887304041891	0.00445689344017022	TNF receptor superfamily member 1A [Source:HGNC Symbol;Acc:HGNC:11916]	protein_coding	54.08	6328757	6342114	2069	12	p13.31	TNFRSF1A		13357
ENSG00000067191	215.802468466896	0.0879983047450169	0.0583031537993684	1.50932323571783	0.131216199598351	0.227483469111372	calcium voltage-gated channel auxiliary subunit beta 1 [Source:HGNC Symbol;Acc:HGNC:1401]	protein_coding	54.39	39173453	39197703	3711	17	q12	CACNB1		24250
ENSG00000067208	1200.76764904661	0.00497340390116173	0.0358623742033216	0.138680274567574	0.889702806077661	0.92575873255673	ecotropic viral integration site 5 [Source:HGNC Symbol;Acc:HGNC:3501]	protein_coding	38.19	92508696	92792404	7794	1	p22.1	EVI5		283708
ENSG00000067221	1226.86485470721	0.0974242330869424	0.0377395016367678	2.58149230545288	0.00983741843303968	0.0287884200023327	stomatin like 1 [Source:HGNC Symbol;Acc:HGNC:14560]	protein_coding	52.84	73978926	73994622	6280	15	q24.1	STOML1		15696
ENSG00000067225	89213.403066029	0.048188192922675	0.0503823959422075	0.956449014015742	0.338845431874371	0.4668799204403	pyruvate kinase M1/2 [Source:HGNC Symbol;Acc:HGNC:9021]	protein_coding	48.38	72199029	72231822	3016	15	q23	PKM		32793
ENSG00000067248	2658.86237842205	-0.000754295311305418	0.0444804182488194	-0.0169579185853415	0.986470187044158	0.990315004031524	DExH-box helicase 29 [Source:HGNC Symbol;Acc:HGNC:15815]	protein_coding	37.07	55256055	55307694	4664	5	q11.2	DHX29		51639
ENSG00000067334	3555.10850748629	0.010886569188146	0.0295590227470752	0.368299360953103	0.712650028974404	0.795150673544992	deoxynucleotidyltransferase terminal interacting protein 2 [Source:HGNC Symbol;Acc:HGNC:24013]	protein_coding	39.28	93866284	93879918	5896	1	p22.1	DNTTIP2		13634
ENSG00000067365	613.862782499628	0.0756563907033829	0.0356587983715968	2.12167527113436	0.0338650166227895	0.0778367740422103	methyltransferase like 22 [Source:HGNC Symbol;Acc:HGNC:28368]	protein_coding	49.56	8621683	8649654	614	16	p13.2	METTL22		27971
ENSG00000067369	1928.6974790269	0.0558070544685202	0.0416711614334722	1.33922483916403	0.180497488458687	0.291001763062008	tumor protein p53 binding protein 1 [Source:HGNC Symbol;Acc:HGNC:11999]	protein_coding	41.72	43403061	43510728	10369	15	q15.3	TP53BP1		107667
ENSG00000067445	682.99348779193	-0.202386252272933	0.0826488906419195	-2.44874735403021	0.0143353961613592	0.0390827408451573	trophinin [Source:HGNC Symbol;Acc:HGNC:12326]	protein_coding	51.41	54920462	54931431	1196	X	p11.21	TRO		10969
ENSG00000067533	932.789657278411	-0.0231954907368848	0.05123896817165	-0.452692385591766	0.650770263293279	0.746557021029342	ribosomal RNA processing 15 homolog [Source:HGNC Symbol;Acc:HGNC:24255]	protein_coding	37.63	218285293	218337983	7765	1	q41	RRP15		52690
ENSG00000067560	26311.5893365362	-0.0176931897987105	0.0351160741944811	-0.503848741767701	0.614367672943791	0.717209072498663	ras homolog family member A [Source:HGNC Symbol;Acc:HGNC:667]	protein_coding	46.57	49359139	49412998	1944	3	p21.31	RHOA		53859
ENSG00000067596	2093.05425125862	-0.0522353938895716	0.0237241315558083	-2.20178318294576	0.0276806275517834	0.0661814562078665	DEAH-box helicase 8 [Source:HGNC Symbol;Acc:HGNC:2749]	protein_coding	47.76	43483865	43610338	590	17	q21.31	DHX8		126473
ENSG00000067606	656.521329579354	-0.0181887854471749	0.0593114699715228	-0.306665564955781	0.75909794280365	0.830605685628781	protein kinase C zeta [Source:HGNC Symbol;Acc:HGNC:9412]	protein_coding	56.45	2050411	2185395	2385	1	p36.33	PRKCZ		134984
ENSG00000067646	106.919433318458	1.33315216401823	0.109563419041218	12.1678583571465	4.61020188630119e-34	7.48097460090094e-30	zinc finger protein Y-linked [Source:HGNC Symbol;Acc:HGNC:12870]	protein_coding	37.27	2935281	2982506	5113	Y	p11.2	ZFY		47225
ENSG00000067704	7576.20195998072	-0.0140140886601205	0.0448858918185093	-0.312215889945661	0.754876456850984	0.827157827356399	isoleucyl-tRNA synthetase 2, mitochondrial [Source:HGNC Symbol;Acc:HGNC:29685]	protein_coding	39.19	220094132	220148041	3530	1	q41	IARS2		53909
ENSG00000067715	137.71685404653	-0.284216813012111	0.146734872845668	-1.93694114766462	0.0527525378363704	0.11079671647305	synaptotagmin 1 [Source:HGNC Symbol;Acc:HGNC:11509]	protein_coding	35.61	78863993	79452008	3095	12	q21.2	SYT1		588015
ENSG00000067798	196.717043667814	-0.317117358244887	0.107174599211837	-2.95888541293339	0.00308753884314322	0.0110844010636471	neuron navigator 3 [Source:HGNC Symbol;Acc:HGNC:15998]	protein_coding	35.89	77324641	78213010	2232	12	q21.2	NAV3		888369
ENSG00000067829	4114.09612026449	-0.0257780004783363	0.0299536833479479	-0.860595345784153	0.38946095019841	0.516237774781049	isocitrate dehydrogenase (NAD(+)) 3 non-catalytic subunit gamma [Source:HGNC Symbol;Acc:HGNC:5386]	protein_coding	58.77	153785766	153794523	1712	X	q28	IDH3G		8757
ENSG00000067836	1883.62174526277	0.104713659727623	0.0422578432208103	2.47796980978092	0.0132132325045469	0.0365951738950816	rogdi atypical leucine zipper [Source:HGNC Symbol;Acc:HGNC:29478]	protein_coding	63.01	4796968	4802880	1418	16	p13.3	ROGDI		5912
ENSG00000067840	177.732249729403	-0.0508704390568007	0.0843961201912107	-0.602758028941934	0.546669671639594	0.659932209618784	PDZ domain containing 4 [Source:HGNC Symbol;Acc:HGNC:21167]	protein_coding	56.35	153802166	153830565	3689	X	q28	PDZD4		28399
ENSG00000067842	15.3570719159091	0.370695831721546	0.248795128146497	1.48996419054987	0.13623365180901	0.234155647484886	ATPase plasma membrane Ca2+ transporting 3 [Source:HGNC Symbol;Acc:HGNC:816]	protein_coding	58.22	153517642	153582939	6774	X	q28	ATP2B3		65297
ENSG00000067900	4533.13168192349	-0.0948996200604959	0.0371520603635059	-2.55435685482776	0.0106384162624522	0.0307553272367828	Rho associated coiled-coil containing protein kinase 1 [Source:HGNC Symbol;Acc:HGNC:10251]	protein_coding	36.91	20946906	21111813	9446	18	q11.1	ROCK1		164907
ENSG00000067955	2635.72381107511	0.140324470888485	0.0366501064078941	3.82876025861307	0.0001287903887126	0.000783901589512139	core-binding factor subunit beta [Source:HGNC Symbol;Acc:HGNC:1539]	protein_coding	40.51	67028984	67101058	2818	16	q22.1	CBFB		72074
ENSG00000067992	443.058389004588	-0.0122143125954552	0.0565093934806178	-0.216146588082645	0.82887348587914	0.882011792250498	pyruvate dehydrogenase kinase 3 [Source:HGNC Symbol;Acc:HGNC:8811]	protein_coding	40.79	24465270	24550466	1741	X	p22.11	PDK3		85196
ENSG00000068001	6611.20013808275	-0.219905955777711	0.0388945529263701	-5.65390110522692	1.56846477919175e-08	3.59992616293415e-07	hyaluronidase 2 [Source:HGNC Symbol;Acc:HGNC:5321]	protein_coding	60.99	50317790	50322782	4054	3	p21.31	HYAL2		4992
ENSG00000068024	1041.7196941581	-0.0602877157041148	0.0428565535275923	-1.40673271044299	0.159506662341459	0.26416764746018	histone deacetylase 4 [Source:HGNC Symbol;Acc:HGNC:14063]	protein_coding	51.33	239048168	239401654	8976	2	q37.3	HDAC4		353486
ENSG00000068028	1405.11610238545	-0.0213882782489982	0.0352431236696402	-0.606878052282945	0.543931844485576	0.657360694158594	Ras association domain family member 1 [Source:HGNC Symbol;Acc:HGNC:9882]	protein_coding	54.57	50329782	50340980	1757	3	p21.31	RASSF1		11198
ENSG00000068078	2148.38831100267	-0.526505656869806	0.105415502224615	-4.99457523569871	5.89654016651576e-07	8.0136647639909e-06	fibroblast growth factor receptor 3 [Source:HGNC Symbol;Acc:HGNC:3690]	protein_coding	65.83	1793293	1808872	4301	4	p16.3	FGFR3		15579
ENSG00000068079	2511.35115974057	0.0412897379173475	0.0346142601040964	1.19285340184004	0.232926791565086	0.352715849825182	interferon induced protein 35 [Source:HGNC Symbol;Acc:HGNC:5399]	protein_coding	50.91	43006740	43014456	1182	17	q21.31	IFI35		7716
ENSG00000068097	793.747627394236	-0.0522234834244308	0.0389320371408842	-1.34140125356011	0.179790210810007	0.29005204467332	HEAT repeat containing 6 [Source:HGNC Symbol;Acc:HGNC:24076]	protein_coding	40.88	60041008	60078922	6108	17	q23.1	HEATR6		37914
ENSG00000068120	4507.15102115608	0.0128080985720128	0.0253179904462511	0.50588922526074	0.612934416685929	0.716065859819108	Coenzyme A synthase [Source:HGNC Symbol;Acc:HGNC:29932]	protein_coding	57.56	42561467	42566277	574	17	q21.2	COASY		4810
ENSG00000068137	1746.28684352519	-0.105255816760033	0.0385537387017952	-2.7301066071481	0.00633138475953011	0.0200780497347851	pleckstrin homology, MyTH4 and FERM domain containing H3 [Source:HGNC Symbol;Acc:HGNC:26105]	protein_coding	62	42667914	42676994	659	17	q21.2	PLEKHH3		9080
ENSG00000068305	7579.69360907085	-0.0458932232690295	0.0468170930517887	-0.980266400100126	0.326954635674958	0.454704565743704	myocyte enhancer factor 2A [Source:HGNC Symbol;Acc:HGNC:6993]	protein_coding	36.86	99565417	99716466	732	15	q26.3	MEF2A		151049
ENSG00000068308	3630.33710110878	-0.0480435865835207	0.0255142323317491	-1.88301125265434	0.0596988430172096	0.122222196018201	OTU deubiquitinase 5 [Source:HGNC Symbol;Acc:HGNC:25402]	protein_coding	49.92	48922024	48958386	2077	X	p11.23	OTUD5		36362
ENSG00000068323	4166.2285324771	-0.0540663598739266	0.0277161631277653	-1.95071589183152	0.0510908518538894	0.107970885168494	transcription factor binding to IGHM enhancer 3 [Source:HGNC Symbol;Acc:HGNC:11752]	protein_coding	52.48	49028726	49043410	3279	X	p11.23	TFE3		14684
ENSG00000068354	1444.44895141824	-0.0528608783516478	0.0291791195057167	-1.81159950153025	0.0700481020293327	0.138787613141634	TBC1 domain family member 25 [Source:HGNC Symbol;Acc:HGNC:8092]	protein_coding	47.97	48539714	48562609	3785	X	p11.23	TBC1D25		22895
ENSG00000068366	5446.00715210897	-0.0574485597899728	0.0566661554264256	-1.01380726039484	0.310674730203868	0.437759146033316	acyl-CoA synthetase long chain family member 4 [Source:HGNC Symbol;Acc:HGNC:3571]	protein_coding	39.16	109624244	109733403	464	X	q23	ACSL4		109159
ENSG00000068383	1664.99018075822	-0.145577591815757	0.0316549383213997	-4.59889039547873	4.24747160276919e-06	4.41535693133476e-05	inositol polyphosphate-5-phosphatase A [Source:HGNC Symbol;Acc:HGNC:6076]	protein_coding	54.13	132537787	132783480	3000	10	q26.3	INPP5A		245693
ENSG00000068394	1361.23079037237	0.0140560864784288	0.0277416510019038	0.506678080459745	0.612380712912472	0.715620180644583	G-patch domain and KOW motifs [Source:HGNC Symbol;Acc:HGNC:30677]	protein_coding	50.86	49113407	49123735	1658	X	p11.23	GPKOW		10328
ENSG00000068400	2639.68934814167	0.0352823264830874	0.028702991109657	1.2292212455592	0.218988865360365	0.336668149521803	GRIP1 associated protein 1 [Source:HGNC Symbol;Acc:HGNC:18706]	protein_coding	50.22	48973720	49002264	2828	X	p11.23	GRIPAP1		28544
ENSG00000068438	1618.70727590699	0.0263358831420401	0.0281283981830042	0.936273831545543	0.349132217924238	0.477123842029359	FtsJ RNA 2'-O-methyltransferase 1 [Source:HGNC Symbol;Acc:HGNC:13254]	protein_coding	50.6	48476021	48486364	1669	X	p11.23	FTSJ1		10343
ENSG00000068489	213.322979972159	0.0251135178809346	0.0748910512986996	0.335334027836924	0.737373127686883	0.814191191002657	proline rich 11 [Source:HGNC Symbol;Acc:HGNC:25619]	protein_coding	44.35	59155732	59206709	860	17	q22	PRR11		50977
ENSG00000068615	161.434146101479	-0.0380762820843631	0.119746824672941	-0.317973208795801	0.750505259325855	0.82398165379436	receptor accessory protein 1 [Source:HGNC Symbol;Acc:HGNC:25786]	protein_coding	46.05	86213993	86338083	4017	2	p11.2	REEP1		124090
ENSG00000068650	17541.9801244399	-0.278981070021	0.0647984296956145	-4.30536775862458	1.66708554286927e-05	0.000140092165220816	ATPase phospholipid transporting 11A [Source:HGNC Symbol;Acc:HGNC:13552]	protein_coding	50.37	112690038	112887168	8768	13	q34	ATP11A		197130
ENSG00000068654	2192.15751517883	-0.0506485482099443	0.0352093358409196	-1.43849768819216	0.150292892936546	0.252440443531367	RNA polymerase I subunit A [Source:HGNC Symbol;Acc:HGNC:17264]	protein_coding	46.69	86020216	86106155	12480	2	p11.2	POLR1A		85939
ENSG00000068697	29593.9495999354	-0.0244304517975085	0.0465169046197062	-0.525195130614063	0.599447549614563	0.705076499535773	lysosomal protein transmembrane 4 alpha [Source:HGNC Symbol;Acc:HGNC:6924]	protein_coding	41.26	20032650	20051628	1365	2	p24.1	LAPTM4A		18978
ENSG00000068724	2023.53089820311	0.0441484702767086	0.0496806337543011	0.888645472902938	0.374193644261941	0.502444374467399	tetratricopeptide repeat domain 7A [Source:HGNC Symbol;Acc:HGNC:19750]	protein_coding	50.88	46916157	47076137	3033	2	p21	TTC7A		159980
ENSG00000068745	2337.93678895088	0.0690031814779186	0.0373585687779882	1.84705099084458	0.0647397504706126	0.130419854858675	inositol hexakisphosphate kinase 2 [Source:HGNC Symbol;Acc:HGNC:17313]	protein_coding	47.61	48688003	48740353	1746	3	p21.31	IP6K2		52350
ENSG00000068781	18.7192549058901	-0.154648022664067	0.203888076978706	-0.758494684709878	0.448154893836069	0.570906693537281	STON1-GTF2A1L readthrough [Source:HGNC Symbol;Acc:HGNC:30651]	protein_coding	40.98	48529925	48776517	3821	2	p16.3	STON1-GTF2A1L		246592
ENSG00000068784	1594.53540003568	0.0368002097172131	0.0303588178690272	1.21217531841902	0.225445277264817	0.343986884266684	S1 RNA binding domain 1 [Source:HGNC Symbol;Acc:HGNC:25521]	protein_coding	36.55	45388680	45612165	3667	2	p21	SRBD1		223485
ENSG00000068796	1025.61165488992	-0.0045136448091881	0.0784712874922903	-0.0575196986494145	0.954131214831986	0.968939684778687	kinesin family member 2A [Source:HGNC Symbol;Acc:HGNC:6318]	protein_coding	38.5	62306162	62391025	2539	5	q12.1	KIF2A		84863
ENSG00000068831	612.388796640936	-0.160805141401061	0.0426054369827981	-3.77428687014724	0.000160466026389936	0.000942850869390847	RAS guanyl releasing protein 2 [Source:HGNC Symbol;Acc:HGNC:9879]	protein_coding	55.63	64726911	64745456	2409	11	q13.1	RASGRP2		18545
ENSG00000068878	2322.8606759638	0.164255764189989	0.0376284839257374	4.36519750607439	1.27007948991209e-05	0.00011118932766294	proteasome activator subunit 4 [Source:HGNC Symbol;Acc:HGNC:20635]	protein_coding	38.04	53864069	53970993	7250	2	p16.2	PSME4		106924
ENSG00000068885	855.286127238937	0.166798900386696	0.0519516173001972	3.21065847522832	0.00132431224109879	0.00548064645149454	intraflagellar transport 80 [Source:HGNC Symbol;Acc:HGNC:29262]	protein_coding	36.52	160256986	160399880	3999	3	q25.33	IFT80		142894
ENSG00000068903	3872.16521088198	-0.00380791219298137	0.0249883051231499	-0.152387773969256	0.878881099419864	0.918858552946726	sirtuin 2 [Source:HGNC Symbol;Acc:HGNC:10886]	protein_coding	53.55	38878555	38899862	4734	19	q13.2	SIRT2		21307
ENSG00000068912	4044.93560577405	0.0638241697737249	0.0330977149069311	1.92835577782922	0.0538108883530821	0.112601313084106	endoplasmic reticulum lectin 1 [Source:HGNC Symbol;Acc:HGNC:25222]	protein_coding	38.1	53787044	53818819	485	2	p16.2	ERLEC1		31775
ENSG00000068971	1591.90467250341	0.0577557680799381	0.0394889261046011	1.46258138109278	0.143581961018221	0.243438242445552	protein phosphatase 2 regulatory subunit B'beta [Source:HGNC Symbol;Acc:HGNC:9310]	protein_coding	54.41	64917553	64934475	563	11	q13.1	PPP2R5B		16922
ENSG00000068976	346.576715702699	-0.156682910507431	0.0818182011049397	-1.91501289922606	0.0554908585929714	0.115501560080573	glycogen phosphorylase, muscle associated [Source:HGNC Symbol;Acc:HGNC:9726]	protein_coding	56.89	64746389	64759974	2152	11	q13.1	PYGM		13585
ENSG00000069011	46.9782907339588	2.30817218006076	0.248585540412534	9.28522301108216	1.6136888752915e-20	1.30926646896776e-17	paired like homeodomain 1 [Source:HGNC Symbol;Acc:HGNC:9004]	protein_coding	59.39	135027734	135034813	2337	5	q31.1	PITX1		7079
ENSG00000069018	10.968013835634	0.00987200205825256	0.148498396285776	0.0664788462715415	0.946996598677768	0.963563694930032	transient receptor potential cation channel subfamily C member 7 [Source:HGNC Symbol;Acc:HGNC:20754]	protein_coding	42.52	136212745	136365545	3570	5	q31.1	TRPC7		152800
ENSG00000069020	4530.59802528484	-0.258784457426823	0.0682697696434433	-3.79061565284888	0.000150274339861839	0.000893987247316406	microtubule associated serine/threonine kinase family member 4 [Source:HGNC Symbol;Acc:HGNC:19037]	protein_coding	39.2	66596361	67169595	10711	5	q12.3	MAST4		573234
ENSG00000069122	12860.0369914312	-0.226824659699462	0.0635394797316014	-3.569822426271	0.000357223295356025	0.00184691554387517	adhesion G protein-coupled receptor F5 [Source:HGNC Symbol;Acc:HGNC:19030]	protein_coding	41.65	46852522	46954943	5761	6	p12.3	ADGRF5		102421
ENSG00000069188	194.887098899897	-0.368526545691544	0.123999457815677	-2.97200126664548	0.00295865463444866	0.0106950520724434	sidekick cell adhesion molecule 2 [Source:HGNC Symbol;Acc:HGNC:19308]	protein_coding	52.32	73334384	73644445	11079	17	q25.1	SDK2		310061
ENSG00000069206	10.0578572664075	0.247502823865812	0.203852273866736	1.21412834486022	0.224698717623362	0.343267378165533	ADAM metallopeptidase domain 7 [Source:HGNC Symbol;Acc:HGNC:214]	protein_coding	36.76	24440930	24526970	1417	8	p21.2	ADAM7		86040
ENSG00000069248	2392.43393142942	0.0415618430075564	0.0345629627123669	1.20249653808426	0.229171206600354	0.348459629826081	nucleoporin 133 [Source:HGNC Symbol;Acc:HGNC:18016]	protein_coding	40.26	229440259	229508341	5208	1	q42.13	NUP133		68082
ENSG00000069275	23302.5535857838	-0.0158377049237227	0.0488710762387922	-0.32407113046451	0.745884183022547	0.82101903662372	nuclear casein kinase and cyclin dependent kinase substrate 1 [Source:HGNC Symbol;Acc:HGNC:29923]	protein_coding	39.53	205712822	205750182	6399	1	q32.1	NUCKS1		37360
ENSG00000069329	8727.44439901797	-0.0853307178374015	0.0374561140366939	-2.27815191276402	0.022717528184052	0.0564442397554144	VPS35 retromer complex component [Source:HGNC Symbol;Acc:HGNC:13487]	protein_coding	38.86	46656132	46689518	6776	16	q11.2	VPS35		33386
ENSG00000069345	5449.85553062142	0.0180492824114946	0.0266972203941031	0.676073469262041	0.498994000188201	0.61743604277447	DnaJ heat shock protein family (Hsp40) member A2 [Source:HGNC Symbol;Acc:HGNC:14884]	protein_coding	42.53	46955362	46973674	3008	16	q11.2	DNAJA2		18312
ENSG00000069399	2662.46846426709	0.155069042319305	0.0725828204587002	2.13644277446534	0.0326433406877328	0.0755765002505252	BCL3 transcription coactivator [Source:HGNC Symbol;Acc:HGNC:998]	protein_coding	58.73	44747705	44760044	1714	19	q13.32	BCL3		12339
ENSG00000069424	1354.23998376879	0.0821730939861488	0.0820110877240005	1.00197541901521	0.316355464959208	0.443437616821993	potassium voltage-gated channel subfamily A regulatory beta subunit 2 [Source:HGNC Symbol;Acc:HGNC:6229]	protein_coding	56.04	5990927	6101193	615	1	p36.31	KCNAB2		110266
ENSG00000069431	1514.67152532239	-0.421911731437085	0.0992618049261741	-4.25049425356391	2.13299308471111e-05	0.000173060393928036	ATP binding cassette subfamily C member 9 [Source:HGNC Symbol;Acc:HGNC:60]	protein_coding	36.12	21797389	21942543	8668	12	p12.1	ABCC9		145154
ENSG00000069482	11.1883979822643	-0.755747333523255	0.235373211654685	-3.21084684280898	0.00132344450043849	0.00547845252770801	galanin and GMAP prepropeptide [Source:HGNC Symbol;Acc:HGNC:4114]	protein_coding	57.14	68683779	68691175	646	11	q13.2	GAL		7396
ENSG00000069493	723.376340711188	0.336301382714675	0.0558009187404163	6.02680726959239	1.67230221022254e-09	5.32087215005512e-08	C-type lectin domain family 2 member D [Source:HGNC Symbol;Acc:HGNC:14351]	protein_coding	37.39	9664969	9699553	571	12	p13.31	CLEC2D		34584
ENSG00000069509	965.804532937921	0.0386611548602071	0.0409683752935847	0.943682891575666	0.345331719202633	0.4729258002786	FUN14 domain containing 1 [Source:HGNC Symbol;Acc:HGNC:28746]	protein_coding	41.03	44523639	44542859	1054	X	p11.3	FUNDC1		19220
ENSG00000069535	14513.563677675	-0.465878667080556	0.105270106503107	-4.42555519849128	9.61945545530383e-06	8.71551667633809e-05	monoamine oxidase B [Source:HGNC Symbol;Acc:HGNC:6834]	protein_coding	39.31	43766610	43882450	2570	X	p11.3	MAOB		115840
ENSG00000069667	3282.58756716442	-0.0459006243051191	0.0465809083002755	-0.985395647702465	0.324429766671709	0.452161970607388	RAR related orphan receptor A [Source:HGNC Symbol;Acc:HGNC:10258]	protein_coding	41.64	60488284	61229302	10827	15	q22.2	RORA		741018
ENSG00000069696	159.877637794201	-0.00610267249251638	0.127609941558822	-0.0478228609618424	0.961857416985675	0.974407560583503	dopamine receptor D4 [Source:HGNC Symbol;Acc:HGNC:3025]	protein_coding	67.07	637269	640706	1399	11	p15.5	DRD4		3437
ENSG00000069702	3409.23277476224	-0.36435567318192	0.0662266462393208	-5.50164765803272	3.76258306741985e-08	7.5284137404466e-07	transforming growth factor beta receptor 3 [Source:HGNC Symbol;Acc:HGNC:11774]	protein_coding	42.29	91680343	91906335	6455	1	p22.1	TGFBR3		225992
ENSG00000069812	155.64745795774	-0.638203432028322	0.141225282682932	-4.51904517310237	6.21191412525054e-06	6.05878998377435e-05	hes family bHLH transcription factor 2 [Source:HGNC Symbol;Acc:HGNC:16005]	protein_coding	57.51	6412418	6424670	1222	1	p36.31	HES2		12252
ENSG00000069849	4943.87924636172	0.0177139735444468	0.0504228170368089	0.351308684945458	0.725356780039004	0.805031425326101	ATPase Na+/K+ transporting subunit beta 3 [Source:HGNC Symbol;Acc:HGNC:806]	protein_coding	40.6	141876124	141926549	734	3	q23	ATP1B3		50425
ENSG00000069869	1422.37238769929	-0.214132050692563	0.0722070559825649	-2.96552806064088	0.00302163778622168	0.0108839325986724	NEDD4 E3 ubiquitin protein ligase [Source:HGNC Symbol;Acc:HGNC:7727]	protein_coding	38.49	55826922	55993660	5707	15	q21.3	NEDD4		166738
ENSG00000069943	630.487298214823	0.105163485023643	0.0448659049470447	2.34395105030796	0.0190806754018761	0.0491775920816778	phosphatidylinositol glycan anchor biosynthesis class B [Source:HGNC Symbol;Acc:HGNC:8959]	protein_coding	39.99	55318960	55355648	1812	15	q21.3	PIGB		36688
ENSG00000069956	1877.51143104477	0.174121936156586	0.0461438498432568	3.77345923125292	0.000160999538806457	0.000945544522697204	mitogen-activated protein kinase 6 [Source:HGNC Symbol;Acc:HGNC:6879]	protein_coding	43.13	51952106	52067375	552	15	q21.2	MAPK6		115269
ENSG00000069966	1905.48269705413	0.0275759620678867	0.0432419536822732	0.637713140125567	0.523660430308103	0.639963684486337	G protein subunit beta 5 [Source:HGNC Symbol;Acc:HGNC:4401]	protein_coding	45.39	52115100	52191392	8934	15	q21.2	GNB5		76292
ENSG00000069974	1102.75206902191	0.19636624480922	0.0550535067278293	3.56682537553885	0.000361332088319345	0.00186492868866349	RAB27A, member RAS oncogene family [Source:HGNC Symbol;Acc:HGNC:9766]	protein_coding	41.6	55202966	55319113	3459	15	q21.3	RAB27A		116147
ENSG00000069998	1850.82102303641	0.0315424932525039	0.0354417690678639	0.889980779235549	0.373476206844421	0.50168860997222	haloacid dehalogenase like hydrolase domain containing 5 [Source:HGNC Symbol;Acc:HGNC:1843]	protein_coding	50.12	17137511	17165287	1735	22	q11.1	HDHD5		27776
ENSG00000070010	2481.84857995443	0.0796819506327096	0.0252108377144228	3.16062288509851	0.00157432181364582	0.00630155897139385	ubiquitin recognition factor in ER associated degradation 1 [Source:HGNC Symbol;Acc:HGNC:12520]	protein_coding	46.94	19449911	19479202	1791	22	q11.21	UFD1		29291
ENSG00000070018	2184.30282574122	-0.246570804093232	0.0654611449754597	-3.76667417268163	0.000165436681932618	0.000967455767025486	LDL receptor related protein 6 [Source:HGNC Symbol;Acc:HGNC:6698]	protein_coding	38.54	12116025	12267044	10252	12	p13.2	LRP6		151019
ENSG00000070019	59.2664242640894	0.0336758692567645	0.0828712554126067	0.4063636913559	0.68447539374943	0.773384799935103	guanylate cyclase 2C [Source:HGNC Symbol;Acc:HGNC:4688]	protein_coding	39.57	14612632	14696599	3858	12	p12.3	GUCY2C		83967
ENSG00000070047	2500.33365155551	0.0126931513029149	0.0340967705837894	0.372268431455193	0.70969300030608	0.792877397536062	PHD and ring finger domains 1 [Source:HGNC Symbol;Acc:HGNC:24351]	protein_coding	56.31	576470	612222	5278	11	p15.5	PHRF1		35752
ENSG00000070061	2177.59073563594	0.0125603814051443	0.0395484425364854	0.317594843173831	0.750792286323684	0.824185254375214	elongator acetyltransferase complex subunit 1 [Source:HGNC Symbol;Acc:HGNC:5959]	protein_coding	39.99	108866898	108934328	3099	9	q31.3	ELP1		67430
ENSG00000070081	3718.63783965559	0.273678730459898	0.0569868192049995	4.80249177402567	1.56703258876304e-06	1.8453002770579e-05	nucleobindin 2 [Source:HGNC Symbol;Acc:HGNC:8044]	protein_coding	41.44	17208153	17349980	530	11	p15.1	NUCB2		141827
ENSG00000070087	4487.29647355748	-0.0360259115935403	0.105201202022281	-0.342447718286623	0.732013982786673	0.80981666884915	profilin 2 [Source:HGNC Symbol;Acc:HGNC:8882]	protein_coding	39.59	149964904	150050788	1780	3	q25.1	PFN2		85884
ENSG00000070159	2658.78379200164	0.015996434692672	0.0554790131985447	0.288333078950504	0.773091788471094	0.840748140212291	protein tyrosine phosphatase non-receptor type 3 [Source:HGNC Symbol;Acc:HGNC:9655]	protein_coding	45.34	109375466	109498313	587	9	q31.3	PTPN3		122847
ENSG00000070182	137.651256039746	0.0710841933004387	0.109160731684221	0.651188318397042	0.51492493016766	0.632048929034087	spectrin beta, erythrocytic [Source:HGNC Symbol;Acc:HGNC:11274]	protein_coding	48.21	64746283	64879907	10177	14	q23.3	SPTB		133624
ENSG00000070190	127.17256868487	0.0794558270490935	0.0654611290685864	1.21378638253924	0.224829307665598	0.343428898561699	dual adaptor of phosphotyrosine and 3-phosphoinositides 1 [Source:HGNC Symbol;Acc:HGNC:16500]	protein_coding	38.7	99816827	99870190	2955	4	q23	DAPP1		53363
ENSG00000070193	10.6384341274056	-0.5225197874202	0.171971087372471	-3.03841648851402	0.00237825012071574	0.00890855602697469	fibroblast growth factor 10 [Source:HGNC Symbol;Acc:HGNC:3666]	protein_coding	35.66	44300247	44389706	6113	5	p12	FGF10		89459
ENSG00000070214	6983.44692095052	0.122526311120159	0.0493153145893892	2.48454891021869	0.0129715687671379	0.0360304084875638	solute carrier family 44 member 1 [Source:HGNC Symbol;Acc:HGNC:18798]	protein_coding	38.86	105244622	105439171	9640	9	q31.1	SLC44A1		194549
ENSG00000070269	758.25420601995	-0.00378278863109053	0.0437479670654915	-0.0864677580429652	0.931094585406487	0.953897615995461	transmembrane protein 260 [Source:HGNC Symbol;Acc:HGNC:20185]	protein_coding	39.13	56488354	56650606	662	14	q22.3	TMEM260		162252
ENSG00000070366	1745.87007119862	-0.15844728306323	0.0282251986930369	-5.61368175956609	1.98066341987811e-08	4.37877729078504e-07	SMG6 nonsense mediated mRNA decay factor [Source:HGNC Symbol;Acc:HGNC:17809]	protein_coding	45.76	2059839	2303785	2419	17	p13.3	SMG6		243946
ENSG00000070367	4299.97090923291	-0.0850794121276083	0.0379285914460117	-2.24314715848892	0.0248873264907005	0.0607315173843916	exocyst complex component 5 [Source:HGNC Symbol;Acc:HGNC:10696]	protein_coding	35.94	57200507	57268905	10486	14	q22.3	EXOC5		68398
ENSG00000070371	373.751993897184	0.292253271506817	0.0699094646078578	4.18045357872713	2.90928200822496e-05	0.000223468493212273	clathrin heavy chain like 1 [Source:HGNC Symbol;Acc:HGNC:2093]	protein_coding	46.42	19179473	19291719	5313	22	q11.21	CLTCL1		112246
ENSG00000070404	5393.4701737274	-0.00675472233247684	0.0933906080676383	-0.0723276405651489	0.942341168305969	0.960573537163198	follistatin like 3 [Source:HGNC Symbol;Acc:HGNC:3973]	protein_coding	64.93	676392	683392	2501	19	p13.3	FSTL3		7000
ENSG00000070413	8474.94449197042	-0.104091871633384	0.0380999883726458	-2.73207095538428	0.00629375848853596	0.0199743436325979	DiGeorge syndrome critical region gene 2 [Source:HGNC Symbol;Acc:HGNC:2845]	protein_coding	48.62	19036282	19122454	4361	22	q11.21	DGCR2		86172
ENSG00000070423	1693.93024377932	0.0570337886704971	0.0342225825040701	1.66655420185528	0.0956030819980492	0.176994623307886	ring finger protein 126 [Source:HGNC Symbol;Acc:HGNC:21151]	protein_coding	63.49	647526	663233	1671	19	p13.3	RNF126		15707
ENSG00000070444	1547.12665050475	0.000323707975694598	0.0364916270340875	0.00887074657954321	0.992922261086226	0.994945629902815	MAX network transcriptional repressor [Source:HGNC Symbol;Acc:HGNC:7188]	protein_coding	61.64	2384073	2401104	4925	17	p13.3	MNT		17031
ENSG00000070476	1618.51232149199	-0.109977544299339	0.0395034117308538	-2.78400116548521	0.00536928412333686	0.0175130398933442	ZXD family zinc finger C [Source:HGNC Symbol;Acc:HGNC:28160]	protein_coding	48.66	126437601	126475891	4639	3	q21.3	ZXDC		38290
ENSG00000070495	1701.67423924737	0.161799627304602	0.0393259080427577	4.11432654342482	3.88311420005365e-05	0.000286024939284024	jumonji domain containing 6, arginine demethylase and lysine hydroxylase [Source:HGNC Symbol;Acc:HGNC:19355]	protein_coding	48.83	76712832	76726799	5303	17	q25.1	JMJD6		13967
ENSG00000070501	527.876820460704	0.191966388307142	0.0392303032965314	4.8933189951686	9.91495029392575e-07	1.24958213708771e-05	DNA polymerase beta [Source:HGNC Symbol;Acc:HGNC:9174]	protein_coding	40.44	42338454	42371808	675	8	p11.21	POLB		33354
ENSG00000070526	26.1721405050502	-0.0936101185969211	0.139941131092266	-0.668924981999768	0.503543333236694	0.621841527277918	ST6 N-acetylgalactosaminide alpha-2,6-sialyltransferase 1 [Source:HGNC Symbol;Acc:HGNC:23614]	protein_coding	48.61	76624761	76643786	2657	17	q25.1	ST6GALNAC1		19025
ENSG00000070540	1314.30257656765	0.144961452918443	0.0464536230991197	3.12056290225487	0.00180505742320982	0.0070498952920563	WD repeat domain, phosphoinositide interacting 1 [Source:HGNC Symbol;Acc:HGNC:25471]	protein_coding	46.58	68420948	68457513	624	17	q24.2	WIPI1		36565
ENSG00000070601	36.8911153004215	-0.575470133334453	0.147934524778791	-3.89003266272671	0.000100230730153573	0.000633350489954059	FERM and PDZ domain containing 1 [Source:HGNC Symbol;Acc:HGNC:29159]	protein_coding	44.17	37650954	37746904	5017	9	p13.2	FRMPD1		95950
ENSG00000070610	4869.48078673047	0.153565804157169	0.0331352505961478	4.63451464510795	3.57775906433534e-06	3.79949583357131e-05	glucosylceramidase beta 2 [Source:HGNC Symbol;Acc:HGNC:18986]	protein_coding	50.7	35736866	35749228	3611	9	p13.3	GBA2		12362
ENSG00000070614	8548.95013629671	-0.25471727657095	0.0514916477126832	-4.94676880398623	7.54555059394429e-07	9.88229616528926e-06	N-deacetylase and N-sulfotransferase 1 [Source:HGNC Symbol;Acc:HGNC:7680]	protein_coding	52.04	150485818	150558211	777	5	q33.1	NDST1		72393
ENSG00000070669	1311.86210397583	0.201862421727955	0.0793210097403441	2.54487962758856	0.0109315414302644	0.0314570176962051	asparagine synthetase (glutamine-hydrolyzing) [Source:HGNC Symbol;Acc:HGNC:753]	protein_coding	38.47	97851677	97872542	2289	7	q21.3	ASNS		20865
ENSG00000070718	1606.60952135319	0.00383193897030412	0.0422968111743934	0.0905964034618285	0.927813289803057	0.952104360566256	adaptor related protein complex 3 subunit mu 2 [Source:HGNC Symbol;Acc:HGNC:570]	protein_coding	41.4	42152946	42171673	3669	8	p11.21	AP3M2		18727
ENSG00000070729	6.11790019111957	0.634121974903263	0.147720497877224	4.2927148501104	1.76501621158021e-05	0.00014740565139121	cyclic nucleotide gated channel subunit beta 1 [Source:HGNC Symbol;Acc:HGNC:2151]	protein_coding	50.27	57882340	57971128	5657	16	q21	CNGB1		88788
ENSG00000070731	458.396776596268	-0.320131879990129	0.121820540612178	-2.62789738398294	0.00859144283483303	0.025812505625039	ST6 N-acetylgalactosaminide alpha-2,6-sialyltransferase 2 [Source:HGNC Symbol;Acc:HGNC:10867]	protein_coding	54.09	76565377	76586956	1904	17	q25.1	ST6GALNAC2		21579
ENSG00000070756	56515.5282389481	-0.0843998262406315	0.054028830535417	-1.5621257281389	0.118258372988001	0.209426892772704	poly(A) binding protein cytoplasmic 1 [Source:HGNC Symbol;Acc:HGNC:8554]	protein_coding	40.75	100685816	100722809	608	8	q22.3	PABPC1		36993
ENSG00000070759	132.029060467284	-0.0817428579674992	0.0499007042424258	-1.63811030742931	0.101398685193566	0.185543128623816	testis associated actin remodelling kinase 2 [Source:HGNC Symbol;Acc:HGNC:11732]	protein_coding	42.23	45343883	45491163	2600	1	p34.1	TESK2		147280
ENSG00000070761	1597.22541566291	-0.0281388257425136	0.0330828570076074	-0.850556097257351	0.395015986054699	0.521089700488546	cilia and flagella associated protein 20 [Source:HGNC Symbol;Acc:HGNC:29523]	protein_coding	44.82	58113592	58129381	1281	16	q21	CFAP20		15789
ENSG00000070770	3902.9732012545	-0.100967436792149	0.0327705148805537	-3.08104517613374	0.00206275349465669	0.00790933387471504	casein kinase 2 alpha 2 [Source:HGNC Symbol;Acc:HGNC:2459]	protein_coding	41.51	58157907	58198106	1569	16	q21	CSNK2A2		40199
ENSG00000070778	962.409822029226	-0.166376575418682	0.0434055566835116	-3.83307088149576	0.000126553468809977	0.000773186422582644	protein tyrosine phosphatase non-receptor type 21 [Source:HGNC Symbol;Acc:HGNC:9651]	protein_coding	41.39	88465778	88555007	6443	14	q31.3	PTPN21		89229
ENSG00000070785	601.341945751116	0.00488971112503474	0.0408098056438753	0.119817064744306	0.904628063618269	0.935828100748033	eukaryotic translation initiation factor 2B subunit gamma [Source:HGNC Symbol;Acc:HGNC:3259]	protein_coding	42.55	44850522	44986722	1900	1	p34.1	EIF2B3		136200
ENSG00000070808	18.693203786286	-0.887696756650419	0.171353508825927	-5.18049944079174	2.21292591487365e-07	3.43957364182516e-06	calcium/calmodulin dependent protein kinase II alpha [Source:HGNC Symbol;Acc:HGNC:1460]	protein_coding	52.1	150219491	150290093	4837	5	q32	CAMK2A		70602
ENSG00000070814	2211.80804712842	0.124166894079119	0.040895415449051	3.03620571439874	0.00239575848928298	0.00896379363744407	treacle ribosome biogenesis factor 1 [Source:HGNC Symbol;Acc:HGNC:11654]	protein_coding	52.46	150357629	150400308	4194	5	q32	TCOF1		42679
ENSG00000070831	14761.1813476044	0.093632055888499	0.0317215549506066	2.95168556630635	0.00316044580927112	0.0112912215274078	cell division cycle 42 [Source:HGNC Symbol;Acc:HGNC:1736]	protein_coding	43.81	22025511	22101360	10598	1	p36.12	CDC42		75849
ENSG00000070882	2856.92230609442	0.242739954516979	0.0565043401060597	4.29595238279665	1.73944920670964e-05	0.000145570099418655	oxysterol binding protein like 3 [Source:HGNC Symbol;Acc:HGNC:16370]	protein_coding	40.72	24796540	24981634	6749	7	p15.3	OSBPL3		185094
ENSG00000070915	1423.22279215179	-0.984274005866312	0.170384614104246	-5.77677750447648	7.61448695383327e-09	1.94583117795043e-07	solute carrier family 12 member 3 [Source:HGNC Symbol;Acc:HGNC:10912]	protein_coding	52.83	56865207	56915850	3119	16	q13	SLC12A3		50643
ENSG00000070950	585.829356939458	0.0243905766635844	0.0314441806050477	0.775678557820936	0.437938803356327	0.561240954198636	RAD18 E3 ubiquitin protein ligase [Source:HGNC Symbol;Acc:HGNC:18278]	protein_coding	40.44	8775402	8963773	557	3	p25.3	RAD18		188371
ENSG00000070961	2712.96923444145	-0.134600450689739	0.0589941615088611	-2.28158935133813	0.0225135959939569	0.0560835311934201	ATPase plasma membrane Ca2+ transporting 1 [Source:HGNC Symbol;Acc:HGNC:814]	protein_coding	36.37	89588049	89709300	6977	12	q21.33	ATP2B1		121251
ENSG00000071051	3433.2101408476	-0.077745528076865	0.0582916203377039	-1.33373420787512	0.182290979663905	0.293059302653871	NCK adaptor protein 2 [Source:HGNC Symbol;Acc:HGNC:7665]	protein_coding	44.54	105744912	105894274	2666	2	q12.2	NCK2		149362
ENSG00000071054	11303.0373922031	-0.157936237522064	0.049168325916201	-3.2121540560734	0.001317437084995	0.00545814250762192	mitogen-activated protein kinase kinase kinase kinase 4 [Source:HGNC Symbol;Acc:HGNC:6866]	protein_coding	41.04	101696850	101894689	526	2	q11.2	MAP4K4		197839
ENSG00000071073	4746.37766212086	-0.0749713146535279	0.0532002636581682	-1.40922825374037	0.158767685840323	0.263078039225051	alpha-1,3-mannosyl-glycoprotein 4-beta-N-acetylglucosaminyltransferase A [Source:HGNC Symbol;Acc:HGNC:7047]	protein_coding	40.02	98619106	98731132	8432	2	q11.2	MGAT4A		112026
ENSG00000071082	40764.2049803819	-0.0560513212319766	0.0484622156764318	-1.15659840247947	0.247436475257422	0.36941316441275	ribosomal protein L31 [Source:HGNC Symbol;Acc:HGNC:10334]	protein_coding	42.39	101002229	101024032	1291	2	q11.2	RPL31		21803
ENSG00000071127	20441.9583405416	0.113446960073193	0.0367498354014649	3.08700593713872	0.00202183558451407	0.00776896188252659	WD repeat domain 1 [Source:HGNC Symbol;Acc:HGNC:12754]	protein_coding	54.98	10074339	10116949	2993	4	p16.1	WDR1		42610
ENSG00000071189	3503.79436645778	0.144339670278373	0.0376754220369767	3.83113612202434	0.000127552909417771	0.000778413336262572	sorting nexin 13 [Source:HGNC Symbol;Acc:HGNC:21335]	protein_coding	35.09	17790761	17940501	6357	7	p21.1	SNX13		149740
ENSG00000071205	1334.07964115584	-0.110958758393959	0.0469392075322434	-2.36388222612704	0.0180845606678846	0.0471418740494398	Rho GTPase activating protein 10 [Source:HGNC Symbol;Acc:HGNC:26099]	protein_coding	40.94	147732063	148072776	1559	4	q31.23	ARHGAP10		340713
ENSG00000071242	4257.53366456936	-0.339985721025751	0.0488378776950783	-6.96151710662917	3.36627672740576e-12	2.59223964267898e-10	ribosomal protein S6 kinase A2 [Source:HGNC Symbol;Acc:HGNC:10431]	protein_coding	46.48	166409364	166906451	5832	6	q27	RPS6KA2		497087
ENSG00000071243	1099.26851680476	-0.104650643390016	0.0352646135687664	-2.96758230984005	0.00300151906285326	0.0108258834925361	inhibitor of growth family member 3 [Source:HGNC Symbol;Acc:HGNC:14587]	protein_coding	35.56	120950763	120977216	3749	7	q31.31	ING3		26453
ENSG00000071246	2995.04271095353	-0.292609439172101	0.0533501502282533	-5.48469756730207	4.14177372290615e-08	8.17622411211655e-07	vasohibin 1 [Source:HGNC Symbol;Acc:HGNC:19964]	protein_coding	55.57	76761468	76783015	6449	14	q24.3	VASH1		21547
ENSG00000071282	1460.90125789945	-0.0325791927423868	0.0761382628561026	-0.427895141289994	0.668727464653353	0.760922690484499	LIM and cysteine rich domains 1 [Source:HGNC Symbol;Acc:HGNC:6633]	protein_coding	43.85	8501807	8574668	8284	3	p25.3	LMCD1		72861
ENSG00000071462	3696.44035522368	0.167488020849275	0.0349734509453801	4.78900469704433	1.67610558321619e-06	1.96502072195579e-05	BUD23 rRNA methyltransferase and ribosome maturation factor [Source:HGNC Symbol;Acc:HGNC:16405]	protein_coding	54.07	73683025	73705161	458	7	q11.23	BUD23		22136
ENSG00000071537	12264.4206675014	-0.102542540757989	0.0486118714763634	-2.1094135577119	0.0349089002477797	0.0797278992710376	SEL1L adaptor subunit of ERAD E3 ubiquitin ligase [Source:HGNC Symbol;Acc:HGNC:10717]	protein_coding	38.48	81471547	81533853	7919	14	q31.1	SEL1L		62306
ENSG00000071539	277.731230468838	0.140447245711759	0.0661842838701835	2.1220633887531	0.0338324153158596	0.0777948991540957	thyroid hormone receptor interactor 13 [Source:HGNC Symbol;Acc:HGNC:12307]	protein_coding	50.22	892884	919357	2431	5	p15.33	TRIP13		26473
ENSG00000071553	10460.2196449638	0.0248809471287085	0.0273822665532184	0.908651848828928	0.363533928554999	0.49190592595127	ATPase H+ transporting accessory protein 1 [Source:HGNC Symbol;Acc:HGNC:868]	protein_coding	56.77	154428633	154436516	2318	X	q28	ATP6AP1		7883
ENSG00000071564	2265.76216456463	0.0312674458572794	0.0335963172488653	0.93068075365717	0.352018728310097	0.479896488640506	transcription factor 3 [Source:HGNC Symbol;Acc:HGNC:11633]	protein_coding	59.56	1609290	1652615	996	19	p13.3	TCF3		43325
ENSG00000071575	4427.721655333	-0.263716460438162	0.0526913229168285	-5.00493147333631	5.58819070918103e-07	7.63939095517107e-06	tribbles pseudokinase 2 [Source:HGNC Symbol;Acc:HGNC:30809]	protein_coding	47.65	12716910	12742734	4344	2	p24.3	TRIB2		25824
ENSG00000071626	4344.72133521113	0.0594602449986206	0.0253299976105296	2.34742402715045	0.0189037278661683	0.0488223447531932	DAZ associated protein 1 [Source:HGNC Symbol;Acc:HGNC:2683]	protein_coding	58.75	1407569	1435687	2290	19	p13.3	DAZAP1		28118
ENSG00000071655	3868.95675078925	-0.0280359566995344	0.0367077694914223	-0.763760835593284	0.445009779826187	0.568143551475739	methyl-CpG binding domain protein 3 [Source:HGNC Symbol;Acc:HGNC:6918]	protein_coding	58.14	1573596	1592865	5518	19	p13.3	MBD3		19269
ENSG00000071794	2681.32129711275	-0.0683554328822631	0.063508077407589	-1.07632659769503	0.281781217351494	0.407527969158885	helicase like transcription factor [Source:HGNC Symbol;Acc:HGNC:11099]	protein_coding	35.95	149030127	149086554	5306	3	q24	HLTF		56427
ENSG00000071859	4409.79553933491	0.0593758394110369	0.032600859062866	1.82129677308624	0.0685617567079843	0.136442436362578	family with sequence similarity 50 member A [Source:HGNC Symbol;Acc:HGNC:18786]	protein_coding	60.42	154444141	154450654	1337	X	q28	FAM50A		6513
ENSG00000071889	2986.6853226497	0.0334398129816215	0.0297748831393233	1.12308796730281	0.261400135970705	0.384912886242888	FAM3 metabolism regulating signaling molecule A [Source:HGNC Symbol;Acc:HGNC:13749]	protein_coding	55.32	154506159	154516242	1712	X	q28	FAM3A		10083
ENSG00000071894	4003.03378447608	0.105153473300321	0.0413504150444507	2.54298471217965	0.0109910037898828	0.0315833218520325	cleavage and polyadenylation specific factor 1 [Source:HGNC Symbol;Acc:HGNC:2324]	protein_coding	59.96	144393229	144409335	789	8	q24.3	CPSF1		16106
ENSG00000071909	332.28214785927	0.45509483648764	0.158842687002226	2.86506634379248	0.00416921883608263	0.0142247484036507	myosin IIIB [Source:HGNC Symbol;Acc:HGNC:15576]	protein_coding	40.21	170178145	170655171	4156	2	q31.1	MYO3B		477026
ENSG00000071967	4070.56282361173	-0.2060698207818	0.0722790425160051	-2.85103141392845	0.00435776639469697	0.014735043818868	cytochrome b reductase 1 [Source:HGNC Symbol;Acc:HGNC:20797]	protein_coding	41.27	171522247	171558129	1493	2	q31.1	CYBRD1		35882
ENSG00000071991	12.3351444773685	-0.615897208309238	0.228214984398425	-2.69875884763983	0.00695985892672654	0.0216937439116388	cadherin 19 [Source:HGNC Symbol;Acc:HGNC:1758]	protein_coding	32.3	66501083	66604138	6297	18	q22.1	CDH19		103055
ENSG00000071994	2511.28229451549	0.0683936885166957	0.0281296182947862	2.43137634503104	0.0150415816694647	0.0406460858868283	programmed cell death 2 [Source:HGNC Symbol;Acc:HGNC:8762]	protein_coding	41.64	170575295	170584692	3355	6	q27	PDCD2		9397
ENSG00000072041	13.675594303976	-0.464776799714521	0.244452573750946	-1.90129640519984	0.0572631996694771	0.118340542668951	solute carrier family 6 member 15 [Source:HGNC Symbol;Acc:HGNC:13621]	protein_coding	34.54	84859491	84913629	4799	12	q21.31	SLC6A15		54138
ENSG00000072042	5888.56895963655	-0.011247791938995	0.0460820901262215	-0.244081635797914	0.807167594996614	0.866423065511508	retinol dehydrogenase 11 [Source:HGNC Symbol;Acc:HGNC:17964]	protein_coding	42.62	67676800	67695793	2539	14	q24.1	RDH11		18993
ENSG00000072062	4350.08706530892	-0.0696091718267353	0.0270605396664634	-2.57234972711956	0.010101079659984	0.0294484764000289	protein kinase cAMP-activated catalytic subunit alpha [Source:HGNC Symbol;Acc:HGNC:9380]	protein_coding	53.35	14091688	14118084	3996	19	p13.12	PRKACA		26396
ENSG00000072071	1064.02441474703	-0.213070423703163	0.0620077298605357	-3.43619132940988	0.000589954181838731	0.0028016349162122	adhesion G protein-coupled receptor L1 [Source:HGNC Symbol;Acc:HGNC:20973]	protein_coding	56.42	14147743	14206187	7853	19	p13.12	ADGRL1		58444
ENSG00000072110	10494.2772917216	-0.120841252616459	0.0604286988975483	-1.99973282266651	0.0455291219304718	0.0986910314675081	actinin alpha 1 [Source:HGNC Symbol;Acc:HGNC:163]	protein_coding	50.81	68874128	68979440	3722	14	q24.1	ACTN1		105312
ENSG00000072121	1968.49809553611	-0.123678812080962	0.0348055940605533	-3.55341764504266	0.000380260238254554	0.00194160033938794	zinc finger FYVE-type containing 26 [Source:HGNC Symbol;Acc:HGNC:20761]	protein_coding	43	67727374	67816590	4134	14	q24.1	ZFYVE26		89216
ENSG00000072133	416.54517813895	-0.146375151121739	0.190812195685062	-0.767116329206402	0.443012354072045	0.566088784118991	ribosomal protein S6 kinase A6 [Source:HGNC Symbol;Acc:HGNC:10435]	protein_coding	35.25	84058346	84188199	8465	X	q21.1	RPS6KA6		129853
ENSG00000072134	1293.54906839031	-0.110013310247138	0.0334221273206615	-3.29163099618522	0.000996082145982405	0.00433800992561903	epsin 2 [Source:HGNC Symbol;Acc:HGNC:18639]	protein_coding	48.72	19215615	19336715	562	17	p11.2	EPN2		121100
ENSG00000072135	5182.86332065988	-0.0171557432180846	0.0339980360167283	-0.504609831275059	0.613832903337505	0.716749407962704	protein tyrosine phosphatase non-receptor type 18 [Source:HGNC Symbol;Acc:HGNC:9649]	protein_coding	47.6	130356045	130375405	3616	2	q21.1	PTPN18		19360
ENSG00000072163	2027.46067388657	-0.32955808648555	0.0579484354194969	-5.68709205174967	1.29220811773742e-08	3.06559373194812e-07	LIM zinc finger domain containing 2 [Source:HGNC Symbol;Acc:HGNC:16084]	protein_coding	56.36	127638381	127681786	1409	2	q14.3	LIMS2		43405
ENSG00000072195	150.142624372803	0.0739831221463736	0.109058202265219	0.678382007127293	0.497529514393003	0.616290948859181	striated muscle enriched protein kinase [Source:HGNC Symbol;Acc:HGNC:16901]	protein_coding	57.57	219434843	219493629	10782	2	q35	SPEG		58786
ENSG00000072201	945.336355784285	-0.104274749336173	0.0793182839450412	-1.31463698090624	0.188631935323979	0.300739871733367	ligand of numb-protein X 1 [Source:HGNC Symbol;Acc:HGNC:6657]	protein_coding	41.42	53459301	53701405	3757	4	q12	LNX1		242104
ENSG00000072210	7533.59496476537	-0.287617727663453	0.0578202086582612	-4.97434606926758	6.54682617433338e-07	8.77191737914903e-06	aldehyde dehydrogenase 3 family member A2 [Source:HGNC Symbol;Acc:HGNC:403]	protein_coding	45.09	19648136	19685760	3183	17	p11.2	ALDH3A2		37624
ENSG00000072274	4388.34748183212	0.151736244316118	0.0934583018747876	1.62357159580547	0.104467271651342	0.189714778739499	transferrin receptor [Source:HGNC Symbol;Acc:HGNC:11763]	protein_coding	42.42	196027183	196082096	354	3	q29	TFRC		54913
ENSG00000072310	5882.1904850728	0.255288208754023	0.0835966559919247	3.0538088602334	0.00225955995092293	0.00853091654807499	sterol regulatory element binding transcription factor 1 [Source:HGNC Symbol;Acc:HGNC:11289]	protein_coding	58.04	17810399	17837002	1230	17	p11.2	SREBF1		26603
ENSG00000072364	10506.3326253397	0.0707885263089387	0.0425908738988121	1.66205855454196	0.0965010345428976	0.178168425023052	AF4/FMR2 family member 4 [Source:HGNC Symbol;Acc:HGNC:17869]	protein_coding	40.42	132875395	132963634	9536	5	q31.1	AFF4		88239
ENSG00000072401	1039.97545823892	0.0780234658185626	0.0389257841434298	2.00441603259859	0.0450255133066724	0.0979264179637278	ubiquitin conjugating enzyme E2 D1 [Source:HGNC Symbol;Acc:HGNC:12474]	protein_coding	36.06	58334979	58370751	2623	10	q21.1	UBE2D1		35772
ENSG00000072415	2354.93960418755	-0.0874136074342621	0.0404887462311109	-2.15896058957476	0.0308532245672153	0.0722342050284522	membrane palmitoylated protein 5 [Source:HGNC Symbol;Acc:HGNC:18669]	protein_coding	37.7	67240713	67336061	5280	14	q23.3	MPP5		95348
ENSG00000072422	3833.30031451943	-0.240247095345999	0.0916975445528257	-2.61999485937811	0.00879310924422651	0.0263061050603341	Rho related BTB domain containing 1 [Source:HGNC Symbol;Acc:HGNC:18738]	protein_coding	38.94	60869438	61001440	4411	10	q21.2	RHOBTB1		132002
ENSG00000072501	4970.74708158575	-0.0985643152425649	0.0335999606353285	-2.93346519992437	0.00335201229267412	0.0118736309699242	structural maintenance of chromosomes 1A [Source:HGNC Symbol;Acc:HGNC:11111]	protein_coding	45.54	53374149	53422728	9826	X	p11.22	SMC1A		48579
ENSG00000072506	3573.34573131664	0.0379585451184432	0.0265414320440296	1.43016190895328	0.152670555109646	0.255479539833374	hydroxysteroid 17-beta dehydrogenase 10 [Source:HGNC Symbol;Acc:HGNC:4800]	protein_coding	51.98	53431258	53434370	556	X	p11.22	HSD17B10		3112
ENSG00000072518	2341.94451873318	0.0776172531905186	0.0267917377103192	2.8970593109615	0.00376678534766282	0.0130885708429389	microtubule affinity regulating kinase 2 [Source:HGNC Symbol;Acc:HGNC:3332]	protein_coding	49.65	63838928	63911020	4547	11	q13.1	MARK2		72092
ENSG00000072571	210.568921604298	0.224396679669239	0.0648237016085366	3.46164557254608	0.000536883680641593	0.0025944048498425	hyaluronan mediated motility receptor [Source:HGNC Symbol;Acc:HGNC:5012]	protein_coding	36.97	163460203	163491941	720	5	q34	HMMR		31738
ENSG00000072609	995.517286199524	0.167075579848752	0.033176551386729	5.03595379463051	4.75475253154454e-07	6.62277848320801e-06	checkpoint with forkhead and ring finger domains [Source:HGNC Symbol;Acc:HGNC:20455]	protein_coding	48.69	132822187	132956304	581	12	q24.33	CHFR		134117
ENSG00000072657	1447.83663570535	0.0981884708353951	0.150095338006925	0.654174021253511	0.512999696663284	0.630305601404945	thyrotropin releasing hormone degrading enzyme [Source:HGNC Symbol;Acc:HGNC:30748]	protein_coding	36.14	72087266	72670758	590	12	q21.1	TRHDE		583492
ENSG00000072682	5776.21523760687	-0.152689440507317	0.0826818281171385	-1.8467109881871	0.0647890383106364	0.130502944968557	prolyl 4-hydroxylase subunit alpha 2 [Source:HGNC Symbol;Acc:HGNC:8547]	protein_coding	49.23	132190147	132295315	4547	5	q31.1	P4HA2		105168
ENSG00000072694	568.195637732208	0.234373511917991	0.0852470046069144	2.74934600926706	0.00597143138260374	0.0191764134267783	Fc fragment of IgG receptor IIb [Source:HGNC Symbol;Acc:HGNC:3618]	protein_coding	47.24	161663147	161678654	1440	1	q23.3	FCGR2B		15507
ENSG00000072736	1063.54756464288	-0.201041113606628	0.0462960886456292	-4.34250753115422	1.40865655147222e-05	0.000121521902502604	nuclear factor of activated T cells 3 [Source:HGNC Symbol;Acc:HGNC:7777]	protein_coding	41.53	68084751	68229259	3870	16	q22.1	NFATC3		144508
ENSG00000072756	541.738512273974	0.0705702664795037	0.0410333823952738	1.7198257214017	0.0854641256416668	0.162050288243436	tRNA nucleotidyl transferase 1 [Source:HGNC Symbol;Acc:HGNC:17341]	protein_coding	38.87	3126933	3150879	2106	3	p26.2	TRNT1		23946
ENSG00000072778	20140.3681564388	0.0745884180297696	0.0392467780608571	1.90049786798067	0.0573678145008347	0.118511460968179	acyl-CoA dehydrogenase very long chain [Source:HGNC Symbol;Acc:HGNC:92]	protein_coding	58.51	7217125	7225266	2227	17	p13.1	ACADVL		8141
ENSG00000072786	2588.08206407645	-0.0282113662788748	0.0327059455829315	-0.862576078326188	0.388370587509915	0.515297589822027	serine/threonine kinase 10 [Source:HGNC Symbol;Acc:HGNC:11388]	protein_coding	48.99	172042079	172188224	5892	5	q35.1	STK10		146145
ENSG00000072803	3460.76315800336	-0.0910602527361297	0.0326560363106523	-2.78846617727535	0.00529582769905966	0.017322192314582	F-box and WD repeat domain containing 11 [Source:HGNC Symbol;Acc:HGNC:13607]	protein_coding	39.72	171861549	172006873	4406	5	q35.1	FBXW11		145324
ENSG00000072818	880.819865361008	0.318558175179138	0.0378268664786936	8.42147935670455	3.71759838199179e-17	1.31142323792567e-14	ArfGAP with coiled-coil, ankyrin repeat and PH domains 1 [Source:HGNC Symbol;Acc:HGNC:16467]	protein_coding	54.55	7336529	7351477	2511	17	p13.1	ACAP1		14948
ENSG00000072832	1500.63328190111	-0.126884536101589	0.0806044018971527	-1.57416385600736	0.115449572981667	0.205532733466854	collapsin response mediator protein 1 [Source:HGNC Symbol;Acc:HGNC:2365]	protein_coding	48.99	5748084	5893086	1876	4	p16.2	CRMP1		145002
ENSG00000072840	3335.70113531473	-0.465104524689924	0.0763571156663983	-6.09117461589238	1.12085210999433e-09	3.76564538072008e-08	EvC ciliary complex subunit 1 [Source:HGNC Symbol;Acc:HGNC:3497]	protein_coding	47.4	5711201	5814305	6427	4	p16.2	EVC		103104
ENSG00000072849	2819.5243189557	0.106041340637099	0.0284762958704698	3.72384600579545	0.000196210635564901	0.00111598667483759	derlin 2 [Source:HGNC Symbol;Acc:HGNC:17943]	protein_coding	41.38	5471254	5486811	4167	17	p13.2	DERL2		15557
ENSG00000072858	153.453660042888	0.268236518111573	0.0621546621260413	4.31562989704014	1.59148432281349e-05	0.000134435273848488	SID1 transmembrane family member 1 [Source:HGNC Symbol;Acc:HGNC:25967]	protein_coding	40.77	113532555	113629575	4818	3	q13.2	SIDT1		97020
ENSG00000072864	885.46892361997	0.025256667352263	0.034853538807086	0.724651447649503	0.468665888141424	0.589309675852064	nudE neurodevelopment protein 1 [Source:HGNC Symbol;Acc:HGNC:17619]	protein_coding	48.63	15643267	15734691	3936	16	p13.11	NDE1		91424
ENSG00000072952	1818.24971557313	-0.299843719064416	0.0607687996113594	-4.93417215712727	8.04914209569955e-07	1.04240565671921e-05	inositol 1,4,5-triphosphate receptor associated 1 [Source:HGNC Symbol;Acc:HGNC:7237]	protein_coding	45.65	10573091	10693988	5815	11	p15.4	IRAG1		120897
ENSG00000072954	381.210092286231	0.0251117426391681	0.0718699223611431	0.349405451045052	0.726784941563014	0.806120249264732	transmembrane protein 38A [Source:HGNC Symbol;Acc:HGNC:28462]	protein_coding	49.91	16661139	16690023	2631	19	p13.11	TMEM38A		28884
ENSG00000072958	3754.26262674447	0.00919968710573704	0.0270939546687909	0.339547593483428	0.734197249851759	0.811568036331369	adaptor related protein complex 1 subunit mu 1 [Source:HGNC Symbol;Acc:HGNC:13667]	protein_coding	51.53	16197854	16245906	12859	19	p13.11	AP1M1		48052
ENSG00000073008	2699.59684271051	0.0726291128229763	0.0478679866177886	1.51727945866823	0.129196142151945	0.224822069565641	PVR cell adhesion molecule [Source:HGNC Symbol;Acc:HGNC:9705]	protein_coding	50.03	44643798	44666162	5792	19	q13.31	PVR		22364
ENSG00000073050	1769.53356399131	-0.032074324682835	0.0297566856284883	-1.07788633059751	0.281084486373274	0.406774097955866	X-ray repair cross complementing 1 [Source:HGNC Symbol;Acc:HGNC:12828]	protein_coding	50.91	43543311	43580473	2052	19	q13.31	XRCC1		37162
ENSG00000073060	11654.1408426282	-0.26195697717244	0.0961203736375946	-2.72530127858329	0.00642428359799811	0.0203148123820433	scavenger receptor class B member 1 [Source:HGNC Symbol;Acc:HGNC:1664]	protein_coding	51.45	124776856	124882668	3405	12	q24.31	SCARB1		105812
ENSG00000073067	15.1254431818174	-0.370887019410564	0.16741984562009	-2.21531096290809	0.0267387278900014	0.0643566608297231	cytochrome P450 family 2 subfamily W member 1 [Source:HGNC Symbol;Acc:HGNC:20243]	protein_coding	66.81	983181	989640	2322	7	p22.3	CYP2W1		6459
ENSG00000073111	1203.88373883855	-0.0069208241040314	0.0505596494676783	-0.136884337152213	0.891122219432992	0.926641477394372	minichromosome maintenance complex component 2 [Source:HGNC Symbol;Acc:HGNC:6944]	protein_coding	50.56	127598410	127622436	3434	3	q21.3	MCM2		24026
ENSG00000073146	31.2248942236338	-0.138031547575891	0.128465917534339	-1.07446045009561	0.282616361658008	0.408408202032639	Mov10 like RISC complex RNA helicase 1 [Source:HGNC Symbol;Acc:HGNC:7201]	protein_coding	47.64	50089879	50161690	3889	22	q13.33	MOV10L1		71811
ENSG00000073150	109.657661264076	0.167602522554591	0.19901056967354	0.842178999987429	0.399687766594393	0.525118078578837	pannexin 2 [Source:HGNC Symbol;Acc:HGNC:8600]	protein_coding	64.17	50170731	50180295	2964	22	q13.33	PANX2		9564
ENSG00000073169	1272.0005503949	0.0887811673512704	0.0352244527145824	2.5204413556301	0.0117207767254588	0.0332539221486683	selenoprotein O [Source:HGNC Symbol;Acc:HGNC:30395]	protein_coding	55.78	50200979	50217616	2311	22	q13.33	SELENOO		16637
ENSG00000073282	102.133923769741	-0.00336063060464396	0.113255466551427	-0.0296730101157455	0.976327837247748	0.983723800994673	tumor protein p63 [Source:HGNC Symbol;Acc:HGNC:15979]	protein_coding	37.13	189631389	189897276	546	3	q28	TP63		265887
ENSG00000073331	1072.20353250441	0.117240874201569	0.0434967487808522	2.69539396593199	0.00703054503908835	0.0218594854089455	alpha kinase 1 [Source:HGNC Symbol;Acc:HGNC:20917]	protein_coding	40.45	112285509	112442621	304	4	q25	ALPK1		157112
ENSG00000073350	2708.85091141876	0.118702285259597	0.0536004908153705	2.2145745953796	0.0267892773534738	0.0644491628784017	LLGL scribble cell polarity complex component 2 [Source:HGNC Symbol;Acc:HGNC:6629]	protein_coding	56.06	75525080	75575209	577	17	q25.1	LLGL2		50129
ENSG00000073417	2707.3183269277	0.00532516735305567	0.0472141496002641	0.112787530817369	0.910199004225563	0.939462925162542	phosphodiesterase 8A [Source:HGNC Symbol;Acc:HGNC:8793]	protein_coding	41.8	84980440	85139145	3984	15	q25.3	PDE8A		158705
ENSG00000073464	1026.55809563162	0.127236196274805	0.0648451538144158	1.96215428278496	0.049744524694895	0.105591827298848	chloride voltage-gated channel 4 [Source:HGNC Symbol;Acc:HGNC:2022]	protein_coding	45.22	10156975	10237660	6759	X	p22.2	CLCN4		80685
ENSG00000073536	1195.33789283402	-0.20795242095538	0.0376685501861552	-5.52058467681114	3.37873523781158e-08	6.91383817200108e-07	notchless homolog 1 [Source:HGNC Symbol;Acc:HGNC:19889]	protein_coding	52.09	35128730	35142304	5193	17	q12	NLE1		13574
ENSG00000073578	10397.1178602286	0.107402749433604	0.0617137227975301	1.7403382029953	0.0817996496406795	0.157010044324498	succinate dehydrogenase complex flavoprotein subunit A [Source:HGNC Symbol;Acc:HGNC:10680]	protein_coding	46.02	218241	257082	1952	5	p15.33	SDHA		38841
ENSG00000073584	3899.63040754876	-0.0307678900087307	0.0246745194285319	-1.2469499192415	0.212415861203762	0.329237269113028	SWI/SNF related, matrix associated, actin dependent regulator of chromatin, subfamily e, member 1 [Source:HGNC Symbol;Acc:HGNC:11109]	protein_coding	37.88	40624962	40648654	5150	17	q21.2	SMARCE1		23692
ENSG00000073605	404.68495645953	0.127861297176006	0.065254634372263	1.95942094237455	0.0500635100636722	0.106193539582119	gasdermin B [Source:HGNC Symbol;Acc:HGNC:23690]	protein_coding	48.85	39904595	39919854	2209	17	q21.1	GSDMB		15259
ENSG00000073614	3079.35780436709	0.0699326381643139	0.0313406510217682	2.2313715856043	0.0256565254109359	0.0623526191168573	lysine demethylase 5A [Source:HGNC Symbol;Acc:HGNC:9886]	protein_coding	39.44	280057	389320	10701	12	p13.33	KDM5A		109263
ENSG00000073670	51.3778000290989	-0.0111058224762368	0.0923880996652167	-0.120208365757934	0.904318090916504	0.935632741981928	ADAM metallopeptidase domain 11 [Source:HGNC Symbol;Acc:HGNC:189]	protein_coding	59.33	44758988	44781846	4614	17	q21.31	ADAM11		22858
ENSG00000073711	5663.04647138301	-0.412929944108963	0.0823808517374732	-5.01245053188896	5.37411939646759e-07	7.39032503783725e-06	protein phosphatase 2 regulatory subunit B''alpha [Source:HGNC Symbol;Acc:HGNC:9307]	protein_coding	39.06	135965728	136147894	6743	3	q22.2	PPP2R3A		182166
ENSG00000073712	4188.64385594204	-0.119165294623063	0.0430130918870609	-2.77044242566784	0.00559801960634427	0.018124314475688	fermitin family member 2 [Source:HGNC Symbol;Acc:HGNC:15767]	protein_coding	39.3	52857268	52952435	3369	14	q22.1	FERMT2		95167
ENSG00000073737	75.6381780489616	0.162170505265742	0.145691982015206	1.11310521706552	0.265663243317491	0.389689070908166	dehydrogenase/reductase 9 [Source:HGNC Symbol;Acc:HGNC:16888]	protein_coding	39.63	169064789	169096167	2863	2	q31.1	DHRS9		31378
ENSG00000073754	54.0968397863397	-0.813554999902922	0.253304104777542	-3.21177187640685	0.00131919081769032	0.00546223766232732	CD5 molecule like [Source:HGNC Symbol;Acc:HGNC:1690]	protein_coding	39.69	157830911	157898256	2204	1	q23.1	CD5L		67345
ENSG00000073756	935.067496789878	0.0992326440351251	0.133457159726543	0.743554292916584	0.457146163822131	0.578923263140227	prostaglandin-endoperoxide synthase 2 [Source:HGNC Symbol;Acc:HGNC:9605]	protein_coding	36.06	186671791	186680922	4510	1	q31.1	PTGS2		9131
ENSG00000073792	282.550776276038	0.0808257346386884	0.135383592527071	0.597012777767191	0.550498849603428	0.663468867536752	insulin like growth factor 2 mRNA binding protein 2 [Source:HGNC Symbol;Acc:HGNC:28867]	protein_coding	42.56	185643130	185825042	4283	3	q27.2	IGF2BP2		181912
ENSG00000073803	3428.67063799189	-0.0147581370899389	0.0392660530974413	-0.375849771641567	0.707028583588177	0.790856333210543	mitogen-activated protein kinase kinase kinase 13 [Source:HGNC Symbol;Acc:HGNC:6852]	protein_coding	40.07	185282941	185489094	1681	3	q27.2	MAP3K13		206153
ENSG00000073849	8265.8284039408	-0.0460021662810135	0.105012998557103	-0.438061639159829	0.661341601438201	0.755286498976791	ST6 beta-galactoside alpha-2,6-sialyltransferase 1 [Source:HGNC Symbol;Acc:HGNC:10860]	protein_coding	44.4	186930325	187078553	2476	3	q27.3	ST6GAL1		148228
ENSG00000073861	182.126752378489	-0.0275147163321025	0.0740351972974525	-0.371643722668235	0.710158131066843	0.793099517744093	T-box transcription factor 21 [Source:HGNC Symbol;Acc:HGNC:11599]	protein_coding	53.22	47733236	47746122	2583	17	q21.32	TBX21		12886
ENSG00000073910	2983.26928037768	-0.0337414420344397	0.0556832462342645	-0.605953214230478	0.544545821387524	0.657955699453116	FRY microtubule binding protein [Source:HGNC Symbol;Acc:HGNC:20367]	protein_coding	39.24	31846713	32299125	13017	13	q13.1	FRY		452412
ENSG00000073921	36622.7702073164	0.0309539021304691	0.0409544934789944	0.755812110003154	0.449761855017663	0.572100902936627	phosphatidylinositol binding clathrin assembly protein [Source:HGNC Symbol;Acc:HGNC:15514]	protein_coding	37.29	85957175	86069882	3474	11	q14.2	PICALM		112707
ENSG00000073969	1631.36226220327	-0.0354096983613521	0.0435651543013955	-0.812798644448225	0.416333512867081	0.541071983695243	N-ethylmaleimide sensitive factor, vesicle fusing ATPase [Source:HGNC Symbol;Acc:HGNC:8016]	protein_coding	38.62	46590669	46757464	3983	17	q21.31	NSF		166795
ENSG00000074047	322.439721175545	-0.466692158388719	0.0742761960433793	-6.28319950736515	3.31674970717142e-10	1.37298207903752e-08	GLI family zinc finger 2 [Source:HGNC Symbol;Acc:HGNC:4318]	protein_coding	52.42	120735623	120992653	546	2	q14.2	GLI2		257030
ENSG00000074054	5676.81399462573	-0.0327870528264782	0.0332792278119665	-0.985210745024819	0.324520563746834	0.452249672614212	cytoplasmic linker associated protein 1 [Source:HGNC Symbol;Acc:HGNC:17088]	protein_coding	41.05	121337776	121649476	7877	2	q14.3	CLASP1		311700
ENSG00000074071	4052.86445022624	0.0767549093476016	0.0238606507320607	3.21679866192706	0.00129629533626031	0.00538392229882161	mitochondrial ribosomal protein S34 [Source:HGNC Symbol;Acc:HGNC:16618]	protein_coding	65.5	1771890	1773150	1040	16	p13.3	MRPS34		1260
ENSG00000074181	17903.3099050748	-0.511669720155157	0.0624735980262453	-8.19017531118031	2.60845946372107e-16	7.69590394869125e-14	notch receptor 3 [Source:HGNC Symbol;Acc:HGNC:7883]	protein_coding	54.88	15159038	15200995	8680	19	p13.12	NOTCH3		41957
ENSG00000074201	2576.84794492266	0.120432905170019	0.0342837879826463	3.51282376471875	0.00044337145598844	0.00220487493034755	chloride nucleotide-sensitive channel 1A [Source:HGNC Symbol;Acc:HGNC:2080]	protein_coding	41.76	77514936	77637794	415	11	q14.1	CLNS1A		122858
ENSG00000074211	105.444291301539	0.622615141537433	0.190707169229434	3.26477050680976	0.00109552799115312	0.00470792709545595	protein phosphatase 2 regulatory subunit Bgamma [Source:HGNC Symbol;Acc:HGNC:9306]	protein_coding	51.48	6320578	6563600	4092	4	p16.1	PPP2R2C		243022
ENSG00000074219	1362.39704894494	-0.175383976422317	0.0523294128392821	-3.35153725039815	0.000803642264733429	0.00362947482043678	TEA domain transcription factor 2 [Source:HGNC Symbol;Acc:HGNC:11715]	protein_coding	53.57	49340595	49362457	2191	19	q13.33	TEAD2		21862
ENSG00000074266	794.040972346473	0.125645462709498	0.034030142867735	3.69218146388172	0.000222338727214312	0.00123642581442996	embryonic ectoderm development [Source:HGNC Symbol;Acc:HGNC:3188]	protein_coding	37.04	86244753	86278813	1745	11	q14.2	EED		34060
ENSG00000074276	727.2747607389	-0.182724660027375	0.160171417371594	-1.1408069119065	0.253950283661552	0.376815220645209	cadherin related family member 2 [Source:HGNC Symbol;Acc:HGNC:18231]	protein_coding	53.78	176542511	176595974	4509	5	q35.2	CDHR2		53463
ENSG00000074317	4.90029864263923	0.210690494841915	0.168302948939343	1.25185266312742	0.210623556311018	0.327217659000372	synuclein beta [Source:HGNC Symbol;Acc:HGNC:11140]	protein_coding	56.95	176620082	176630556	1398	5	q35.2	SNCB		10474
ENSG00000074319	3857.87879431735	0.104576789641683	0.0262307287219218	3.98680458901187	6.69691379506991e-05	0.000449610344032269	tumor susceptibility 101 [Source:HGNC Symbol;Acc:HGNC:15971]	protein_coding	39.61	18468336	18526951	2101	11	p15.1	TSG101		58615
ENSG00000074356	2571.62328079955	-0.00552270584129341	0.0338469891922374	-0.163166827333641	0.870387084095984	0.913745954171284	nuclear cap binding subunit 3 [Source:HGNC Symbol;Acc:HGNC:24612]	protein_coding	44.57	3802158	3846246	518	17	p13.2	NCBP3		44088
ENSG00000074370	2070.16956970398	-0.0635712756064116	0.0686121645129772	-0.92653068238924	0.354170259491076	0.481979268765657	ATPase sarcoplasmic/endoplasmic reticulum Ca2+ transporting 3 [Source:HGNC Symbol;Acc:HGNC:813]	protein_coding	56.9	3923870	3964464	4695	17	p13.2	ATP2A3		40594
ENSG00000074410	42803.0846425665	0.191742727333377	0.0899335277700501	2.132049437932	0.033002782581436	0.076254613832972	carbonic anhydrase 12 [Source:HGNC Symbol;Acc:HGNC:1371]	protein_coding	48.38	63321378	63381846	6098	15	q22.2	CA12		60468
ENSG00000074416	23144.6179528427	-0.176107816288274	0.0569624159976845	-3.09164934814972	0.00199047825023173	0.00766844505377737	monoglyceride lipase [Source:HGNC Symbol;Acc:HGNC:17038]	protein_coding	44.86	127689062	128052190	4941	3	q21.3	MGLL		363128
ENSG00000074527	8201.85927451849	-0.236639390207655	0.104828170605709	-2.25740265083638	0.0239829262357407	0.0588930643824999	netrin 4 [Source:HGNC Symbol;Acc:HGNC:13658]	protein_coding	40.1	95657807	95791189	3621	12	q22	NTN4		133382
ENSG00000074582	1927.61530320681	0.106183907648884	0.0256841070264203	4.13422617884502	3.56152597958207e-05	0.000265104963626964	BCS1 homolog, ubiquinol-cytochrome c reductase complex chaperone [Source:HGNC Symbol;Acc:HGNC:1020]	protein_coding	54.42	218658764	218663443	804	2	q35	BCS1L		4679
ENSG00000074590	1353.39866217378	-0.233868683238904	0.0609791593039618	-3.8352231468647	0.000125450345140572	0.000766735499282885	NUAK family kinase 1 [Source:HGNC Symbol;Acc:HGNC:14311]	protein_coding	45.55	106063345	106138954	5744	12	q23.3	NUAK1		75609
ENSG00000074603	2572.49192622335	0.0519520418756555	0.02780628660003	1.86835598089532	0.061712468429302	0.125571150030851	dipeptidyl peptidase 8 [Source:HGNC Symbol;Acc:HGNC:16490]	protein_coding	40.97	65442463	65517704	8699	15	q22.31	DPP8		75241
ENSG00000074621	792.652305757266	-0.116454733613158	0.0426803622980185	-2.72853198386661	0.00636169206358853	0.0201426687055319	solute carrier family 24 member 1 [Source:HGNC Symbol;Acc:HGNC:10975]	protein_coding	44.73	65611366	65660995	5474	15	q22.31	SLC24A1		49629
ENSG00000074657	3114.79167938846	-0.0447153075482767	0.0496646664264272	-0.900344465506832	0.36793696472874	0.496148058374917	zinc finger protein 532 [Source:HGNC Symbol;Acc:HGNC:30940]	protein_coding	43.34	58862600	58986480	6696	18	q21.32	ZNF532		123880
ENSG00000074660	1930.93803044101	-0.1679495321777	0.0382190149402066	-4.39439719836987	1.11080553552152e-05	9.8821499040064e-05	scavenger receptor class F member 1 [Source:HGNC Symbol;Acc:HGNC:16820]	protein_coding	58.07	1633858	1645744	3428	17	p13.3	SCARF1		11886
ENSG00000074695	22776.5795233674	0.0848038993242416	0.0543188144492531	1.56122515161793	0.118470636555056	0.209619781853548	lectin, mannose binding 1 [Source:HGNC Symbol;Acc:HGNC:6631]	protein_coding	36.9	59327823	59359265	4824	18	q21.32	LMAN1		31442
ENSG00000074696	5504.93788478834	0.136136763542602	0.0425745095479858	3.19761202155864	0.00138570578281976	0.00567394593434677	3-hydroxyacyl-CoA dehydratase 3 [Source:HGNC Symbol;Acc:HGNC:24175]	protein_coding	42.55	65530418	65578349	1797	15	q22.31	HACD3		47931
ENSG00000074706	516.900463635385	0.15840949122689	0.0746940951198447	2.12077662863077	0.0339406043774884	0.0779663345460793	interaction protein for cytohesin exchange factors 1 [Source:HGNC Symbol;Acc:HGNC:21204]	protein_coding	40.14	154154496	154356792	498	6	q25.2	IPCEF1		202296
ENSG00000074755	2767.76302497777	-0.125413226681378	0.0338859847353533	-3.70103532952768	0.000214721574551225	0.00120023664837848	zinc finger ZZ-type and EF-hand domain containing 1 [Source:HGNC Symbol;Acc:HGNC:29027]	protein_coding	44.49	4004445	4143030	11466	17	p13.2	ZZEF1		138585
ENSG00000074800	123853.002595226	-0.148378439998663	0.0645723703444682	-2.29786268038671	0.0215696059298066	0.0541643446956006	enolase 1 [Source:HGNC Symbol;Acc:HGNC:3350]	protein_coding	50.15	8861000	8879190	1781	1	p36.23	ENO1		18190
ENSG00000074803	21448.1702940013	-1.15069369082527	0.27320290464546	-4.21186477617631	2.53271151602065e-05	0.000199506358109064	solute carrier family 12 member 1 [Source:HGNC Symbol;Acc:HGNC:10910]	protein_coding	37.89	48178438	48304078	4710	15	q21.1	SLC12A1		125640
ENSG00000074842	4496.98500296326	0.196869261243462	0.0362079378539005	5.43718512879227	5.41288894926188e-08	1.03092663121681e-06	myeloid derived growth factor [Source:HGNC Symbol;Acc:HGNC:16948]	protein_coding	54.73	4641374	4670362	463	19	p13.3	MYDGF		28988
ENSG00000074855	761.615498048363	0.053703751677184	0.044288555971934	1.21258755221589	0.225287550383996	0.343849473124775	anoctamin 8 [Source:HGNC Symbol;Acc:HGNC:29329]	protein_coding	62.68	17323223	17334855	4618	19	p13.11	ANO8		11632
ENSG00000074935	1033.05010123743	0.177064302740886	0.0442157331948715	4.00455426036955	6.21345285640469e-05	0.000421864851468113	tubulin epsilon 1 [Source:HGNC Symbol;Acc:HGNC:20775]	protein_coding	34.63	112070663	112087529	2225	6	q21	TUBE1		16866
ENSG00000074964	3114.47434478269	-0.184745217583806	0.0599523094427678	-3.08153629611499	0.00205935368008839	0.00789816406683866	Rho guanine nucleotide exchange factor 10 like [Source:HGNC Symbol;Acc:HGNC:25540]	protein_coding	54.39	17539698	17697874	4625	1	p36.13	ARHGEF10L		158176
ENSG00000074966	102.644412181929	0.285004824108287	0.0858524005676814	3.31970710456261	0.000901119368647771	0.00398649509134334	TXK tyrosine kinase [Source:HGNC Symbol;Acc:HGNC:12434]	protein_coding	39.46	48066393	48134250	2908	4	p12	TXK		67857
ENSG00000075035	42.9474723419042	-0.379035604690137	0.191618110108125	-1.9780781914416	0.0479198864149591	0.102680047122084	WSC domain containing 2 [Source:HGNC Symbol;Acc:HGNC:29117]	protein_coding	47.04	108129288	108250537	5082	12	q23.3	WSCD2		121249
ENSG00000075073	66.5975568987248	0.123575157679428	0.0941927239402465	1.31193952685582	0.189540539465126	0.301714178330449	tachykinin receptor 2 [Source:HGNC Symbol;Acc:HGNC:11527]	protein_coding	52.05	69403903	69416918	1740	10	q22.1	TACR2		13015
ENSG00000075089	994.261815579283	0.0787706378257217	0.0346189809228607	2.27535980915329	0.0228843542843273	0.0567111204904978	actin related protein 6 [Source:HGNC Symbol;Acc:HGNC:24025]	protein_coding	41	100199122	100241865	582	12	q23.1	ACTR6		42743
ENSG00000075131	202.27564820086	-0.029988417503462	0.0482108721899908	-0.622026031499343	0.533924751117803	0.648988534560943	TIMELESS interacting protein [Source:HGNC Symbol;Acc:HGNC:30750]	protein_coding	44.04	66336191	66386746	1728	15	q22.31	TIPIN		50555
ENSG00000075142	5681.47850943411	0.0752825552941192	0.0339302641216264	2.21874356840434	0.0265041751438477	0.0639243831835934	sorcin [Source:HGNC Symbol;Acc:HGNC:11292]	protein_coding	39.54	88205115	88226993	1972	7	q21.12	SRI		21878
ENSG00000075151	5086.14258386677	0.0762385745823501	0.0350056283773952	2.17789475910625	0.0294138727894593	0.069506176460544	eukaryotic translation initiation factor 4 gamma 3 [Source:HGNC Symbol;Acc:HGNC:3298]	protein_coding	39.36	20806292	21176888	5567	1	p36.12	EIF4G3		370596
ENSG00000075188	798.302881928428	0.0434341739927742	0.0301672211386437	1.43978040911219	0.149929535530457	0.252010210591748	nucleoporin 37 [Source:HGNC Symbol;Acc:HGNC:29929]	protein_coding	36.52	102073103	102120120	2362	12	q23.2	NUP37		47017
ENSG00000075213	262.919932849488	0.127664471427121	0.129428278063695	0.986372324016345	0.323950440973698	0.451704939605608	semaphorin 3A [Source:HGNC Symbol;Acc:HGNC:10723]	protein_coding	34.35	83955777	84492724	8113	7	q21.11	SEMA3A		536947
ENSG00000075218	144.076692576049	0.0913488989637049	0.0618722009801252	1.47641262985049	0.139833154230575	0.238678671493948	G2 and S-phase expressed 1 [Source:HGNC Symbol;Acc:HGNC:13698]	protein_coding	50.08	46296870	46330810	2983	22	q13.31	GTSE1		33940
ENSG00000075223	2504.79651925382	0.172170801646706	0.111802359457075	1.53995678161702	0.123570888474348	0.216940907418938	semaphorin 3C [Source:HGNC Symbol;Acc:HGNC:10725]	protein_coding	35.82	80742538	80922359	4874	7	q21.11	SEMA3C		179821
ENSG00000075234	3774.52731302944	0.0674083548944971	0.0541300078689063	1.24530473111603	0.21301975724929	0.329961015739235	tetratricopeptide repeat domain 38 [Source:HGNC Symbol;Acc:HGNC:26082]	protein_coding	54.16	46267961	46294008	630	22	q13.31	TTC38		26047
ENSG00000075239	7423.79057533466	0.0254913768869345	0.0509456513045583	0.500364137746407	0.61681870024815	0.71930413574752	acetyl-CoA acetyltransferase 1 [Source:HGNC Symbol;Acc:HGNC:93]	protein_coding	43.08	108116695	108147603	1624	11	q22.3	ACAT1		30908
ENSG00000075240	4798.5793141497	0.369320529615294	0.131005645381392	2.81911919551331	0.00481556322667019	0.0160225844738932	GRAM domain containing 4 [Source:HGNC Symbol;Acc:HGNC:29113]	protein_coding	57.68	46576012	46679790	375	22	q13.31	GRAMD4		103778
ENSG00000075275	6169.18702801323	-0.0289331945330244	0.0973552056251014	-0.297192064330297	0.766319880077168	0.835634211008145	cadherin EGF LAG seven-pass G-type receptor 1 [Source:HGNC Symbol;Acc:HGNC:1850]	protein_coding	53.99	46360834	46537620	11839	22	q13.31	CELSR1		176786
ENSG00000075290	11.0233255592405	-0.00861686093791117	0.125672903048436	-0.0685657825107306	0.945335256342253	0.962295665558355	Wnt family member 8B [Source:HGNC Symbol;Acc:HGNC:12789]	protein_coding	42.74	100463009	100483744	2144	10	q24.31	WNT8B		20735
ENSG00000075292	5787.72513904033	0.0256661906463725	0.0435775495104499	0.588977373319666	0.555876452178836	0.668376551538911	zinc finger protein 638 [Source:HGNC Symbol;Acc:HGNC:17894]	protein_coding	38.16	71276561	71435069	871	2	p13.3	ZNF638		158508
ENSG00000075303	1374.62949286951	0.0858858565986882	0.0409681245757789	2.09640684039185	0.0360461161205088	0.081772728405913	solute carrier family 25 member 40 [Source:HGNC Symbol;Acc:HGNC:29680]	protein_coding	35.47	87833568	87876360	4056	7	q21.12	SLC25A40		42792
ENSG00000075336	1223.51157420447	0.0846669452152179	0.0416526482589021	2.03269056721076	0.0420837948918202	0.0927970838034471	translocase of inner mitochondrial membrane 21 [Source:HGNC Symbol;Acc:HGNC:25010]	protein_coding	42.28	74148523	74160531	2524	18	q22.3	TIMM21		12008
ENSG00000075340	86.185156518076	0.626727157487954	0.14964401508243	4.18812043463769	2.81274250565739e-05	0.000217967395603163	adducin 2 [Source:HGNC Symbol;Acc:HGNC:244]	protein_coding	44.81	70607618	70768225	3745	2	p13.3	ADD2		160607
ENSG00000075391	4060.64528300956	-0.217147276619562	0.0439750239934846	-4.93796834884582	7.89406506874234e-07	1.02477595096386e-05	RAS protein activator like 2 [Source:HGNC Symbol;Acc:HGNC:9874]	protein_coding	37	178094104	178484147	9843	1	q25.2	RASAL2		390043
ENSG00000075399	1167.88889585185	0.0856047924730545	0.0366277503661205	2.3371567081618	0.0194310372729276	0.0498983133134668	VPS9 domain containing 1 [Source:HGNC Symbol;Acc:HGNC:13526]	protein_coding	59.41	89707134	89720898	2791	16	q24.3	VPS9D1		13764
ENSG00000075407	1413.6496332421	-0.065694081952641	0.0519865663533918	-1.26367418663639	0.206346993883746	0.321898929989574	zinc finger protein 37A [Source:HGNC Symbol;Acc:HGNC:13102]	protein_coding	39.11	38094334	38150293	4448	10	p11.1	ZNF37A		55959
ENSG00000075413	2184.38868681231	-0.00896708769368447	0.0301952737962961	-0.296969908409455	0.766489482934506	0.835706835959029	microtubule affinity regulating kinase 3 [Source:HGNC Symbol;Acc:HGNC:6897]	protein_coding	42.16	103385377	103503831	3637	14	q32.32	MARK3		118454
ENSG00000075415	20859.571390227	0.0517143865724646	0.0336895896076991	1.53502572084304	0.124777510193789	0.218468348933386	solute carrier family 25 member 3 [Source:HGNC Symbol;Acc:HGNC:10989]	protein_coding	42.39	98593591	98606379	6087	12	q23.1	SLC25A3		12788
ENSG00000075420	13683.3705928574	0.112723798993911	0.0477234429640854	2.36202151380281	0.0181755873981079	0.0473031686782833	fibronectin type III domain containing 3B [Source:HGNC Symbol;Acc:HGNC:24670]	protein_coding	39.76	172039578	172401669	946	3	q26.31	FNDC3B		362091
ENSG00000075426	13083.119296926	0.0160936597073325	0.0585798154267359	0.274730461168153	0.783523326688629	0.848124409457434	FOS like 2, AP-1 transcription factor subunit [Source:HGNC Symbol;Acc:HGNC:3798]	protein_coding	51.81	28392448	28417317	393	2	p23.2	FOSL2		24869
ENSG00000075461	18.7168620649563	-0.155326282212752	0.226353702019453	-0.686210478675548	0.492580390906816	0.611420638204307	calcium voltage-gated channel auxiliary subunit gamma 4 [Source:HGNC Symbol;Acc:HGNC:1408]	protein_coding	52.47	66964707	67033398	3583	17	q24.2	CACNG4		68691
ENSG00000075539	6729.98816712973	0.00991374610479798	0.039768557411496	0.249286037766413	0.803139530730081	0.86380976048009	FRY like transcription coactivator [Source:HGNC Symbol;Acc:HGNC:29127]	protein_coding	36.94	48497357	48780322	11692	4	p11	FRYL		282965
ENSG00000075568	5083.45432454709	0.0413733555289094	0.0334810421943936	1.2357248406036	0.216560860757838	0.333908119109564	transmembrane protein 131 [Source:HGNC Symbol;Acc:HGNC:30366]	protein_coding	39.3	97756333	97995948	7476	2	q11.2	TMEM131		239615
ENSG00000075618	5802.92998089764	-0.257911336786837	0.0592103931810619	-4.35584570428639	1.32554128736645e-05	0.000115401597856901	fascin actin-bundling protein 1 [Source:HGNC Symbol;Acc:HGNC:11148]	protein_coding	59.62	5592816	5606655	2784	7	p22.1	FSCN1		13839
ENSG00000075624	150961.957631104	-0.0163879267686068	0.0433397074043922	-0.378127305191404	0.705336024962137	0.789779718262531	actin beta [Source:HGNC Symbol;Acc:HGNC:132]	protein_coding	56.77	5526409	5563902	2554	7	p22.1	ACTB		37493
ENSG00000075643	210.012533328093	0.345362496023812	0.115050294414144	3.001839306735	0.0026835379120169	0.00987432419462547	molybdenum cofactor sulfurase [Source:HGNC Symbol;Acc:HGNC:18234]	protein_coding	42.78	36187497	36272157	6182	18	q12.2	MOCOS		84660
ENSG00000075651	2486.19269976382	-0.0151698334376377	0.0633865360188667	-0.239322644687863	0.810855407595409	0.869244282159655	phospholipase D1 [Source:HGNC Symbol;Acc:HGNC:9067]	protein_coding	38.86	171600404	171810950	694	3	q26.31	PLD1		210546
ENSG00000075673	128.648725516856	-0.216716062605699	0.151539682892704	-1.43009447076079	0.152689906936761	0.255485576393361	ATPase H+/K+ transporting non-gastric alpha2 subunit [Source:HGNC Symbol;Acc:HGNC:13816]	protein_coding	49.27	24680408	24712472	4406	13	q12.12	ATP12A		32064
ENSG00000075702	132.595653217335	0.0560218440302588	0.0570558363365342	0.981877536591058	0.326160183615447	0.453833073188806	WD repeat domain 62 [Source:HGNC Symbol;Acc:HGNC:24502]	protein_coding	51.49	36054649	36105108	2987	19	q13.12	WDR62		50459
ENSG00000075711	6187.73030053226	0.105951036619718	0.0549700355375053	1.92743256546431	0.0539257444558411	0.112764568980017	discs large MAGUK scaffold protein 1 [Source:HGNC Symbol;Acc:HGNC:2900]	protein_coding	36.59	197042560	197299330	5034	3	q29	DLG1		256770
ENSG00000075785	15375.0449338987	-0.0209568777675259	0.0461801157865751	-0.453807388971905	0.649967464919335	0.745827780487677	RAB7A, member RAS oncogene family [Source:HGNC Symbol;Acc:HGNC:9788]	protein_coding	45.18	128693669	128825942	2131	3	q21.3	RAB7A		132273
ENSG00000075790	4298.03669980362	-0.0810482565677501	0.0456442156986969	-1.77565229957635	0.0757902440851574	0.147851617250015	B cell receptor associated protein 29 [Source:HGNC Symbol;Acc:HGNC:24131]	protein_coding	37.26	107580246	107629170	2911	7	q22.3	BCAP29		48924
ENSG00000075826	254.737006896561	0.382385944367229	0.0614795923696137	6.21972153081848	4.98037990095598e-10	1.90156763888971e-08	SEC31 homolog B, COPII coat complex component [Source:HGNC Symbol;Acc:HGNC:23197]	protein_coding	46.28	100486646	100519864	2217	10	q24.31	SEC31B		33218
ENSG00000075856	2643.87344540393	-0.0302065754526544	0.0247284117948302	-1.22153317824356	0.221884211459091	0.340056205076188	spliceosome associated factor 3, U4/U6 recycling protein [Source:HGNC Symbol;Acc:HGNC:16860]	protein_coding	42.57	108522214	108561400	4154	12	q23.3	SART3		39186
ENSG00000075884	1184.86723471571	0.0423745364142036	0.041382686276694	1.02396775624661	0.305850504821793	0.432697135287117	Rho GTPase activating protein 15 [Source:HGNC Symbol;Acc:HGNC:21030]	protein_coding	36.48	143091362	143768352	2968	2	q22.2	ARHGAP15		676990
ENSG00000075886	265.631725632414	0.552522781028398	0.186392483826288	2.9642975386461	0.00303374799658517	0.0109227044021716	tubulin alpha 3d [Source:HGNC Symbol;Acc:HGNC:24071]	protein_coding	52.01	131476119	131482934	1520	2	q21.1	TUBA3D		6815
ENSG00000075891	3274.57343807388	0.442846225901366	0.118078215746584	3.75044815084087	0.000176518803716739	0.00101971186468904	paired box 2 [Source:HGNC Symbol;Acc:HGNC:8616]	protein_coding	51.28	100735396	100829944	3805	10	q24.31	PAX2		94548
ENSG00000075914	929.126262550948	0.102654699656976	0.0358634465154077	2.86237686645296	0.00420476606690517	0.0143189520051143	exosome component 7 [Source:HGNC Symbol;Acc:HGNC:28112]	protein_coding	46.87	44975241	45036066	1593	3	p21.31	EXOSC7		60825
ENSG00000075945	3077.92888465903	0.147262657685215	0.0520356292402259	2.8300351093165	0.00465428963765134	0.0155593650494784	kinesin associated protein 3 [Source:HGNC Symbol;Acc:HGNC:17060]	protein_coding	34.27	169921326	170085208	2954	1	q24.2	KIFAP3		163882
ENSG00000075975	1233.46387622308	0.0641702750279071	0.0302807597980354	2.11917651524948	0.034075552234082	0.0781988383683282	makorin ring finger protein 2 [Source:HGNC Symbol;Acc:HGNC:7113]	protein_coding	45.49	12557057	12586208	2510	3	p25.2	MKRN2		29151
ENSG00000076003	1579.93406595082	-0.0487961778081054	0.0415979287030234	-1.17304345022734	0.240778381934367	0.361970613641743	minichromosome maintenance complex component 6 [Source:HGNC Symbol;Acc:HGNC:6949]	protein_coding	40.29	135839626	135876443	3753	2	q21.3	MCM6		36817
ENSG00000076043	3165.45948939454	0.012341567101406	0.0375136374346903	0.328988814344976	0.742164142730715	0.818200797886495	RNA exonuclease 2 [Source:HGNC Symbol;Acc:HGNC:17851]	protein_coding	39.48	114439435	114450279	848	11	q23.2	REXO2		10844
ENSG00000076053	1630.14296678128	0.0228397190472266	0.0400224925469595	0.570672079467018	0.568221948452685	0.678779266603484	RNA binding motif protein 7 [Source:HGNC Symbol;Acc:HGNC:9904]	protein_coding	38.27	114400030	114414203	4243	11	q23.2	RBM7		14173
ENSG00000076067	4856.92580200901	-0.286403601568021	0.0417628356605439	-6.8578581180637	6.99006297313005e-12	4.88912723555954e-10	RNA binding motif single stranded interacting protein 2 [Source:HGNC Symbol;Acc:HGNC:9909]	protein_coding	44.05	56521820	56596193	8488	12	q13.3	RBMS2		74373
ENSG00000076108	6740.74019491395	-0.0451658843838248	0.0293636617441825	-1.53815572380965	0.124010543857476	0.21761858929115	bromodomain adjacent to zinc finger domain 2A [Source:HGNC Symbol;Acc:HGNC:962]	protein_coding	48.64	56595596	56636816	8831	12	q13.3	BAZ2A		41220
ENSG00000076201	2470.07160490416	-0.0972183508600878	0.0318575657840686	-3.05165659922156	0.00227582300469618	0.0085783460852973	protein tyrosine phosphatase non-receptor type 23 [Source:HGNC Symbol;Acc:HGNC:14406]	protein_coding	51.52	47381011	47413435	5119	3	p21.31	PTPN23		32424
ENSG00000076242	1276.38179350266	0.101593291502513	0.032556256407263	3.1205458708652	0.00180516180885625	0.0070498952920563	mutL homolog 1 [Source:HGNC Symbol;Acc:HGNC:7127]	protein_coding	41.9	36993350	37050846	1712	3	p22.2	MLH1		57496
ENSG00000076248	2556.60666294202	-0.110670597681879	0.0332663374809789	-3.32680439333481	0.000878480156166868	0.0039055602612334	uracil DNA glycosylase [Source:HGNC Symbol;Acc:HGNC:12572]	protein_coding	47.26	109097597	109110992	2048	12	q24.11	UNG		13395
ENSG00000076258	766.837289160594	-0.209250270442811	0.0738480880881639	-2.83352319416851	0.00460379668702154	0.0154388484867756	flavin containing dimethylaniline monoxygenase 4 [Source:HGNC Symbol;Acc:HGNC:3772]	protein_coding	40.13	171314183	171342084	537	1	q24.3	FMO4		27901
ENSG00000076321	937.134947030643	-0.0843043654957352	0.0378782350825656	-2.22566773008224	0.026036445798298	0.0630681304626036	kelch like family member 20 [Source:HGNC Symbol;Acc:HGNC:25056]	protein_coding	38.33	173714941	173786692	450	1	q25.1	KLHL20		71751
ENSG00000076344	116.763727802946	-0.253750294689286	0.138462257724446	-1.83263149727252	0.0668573908053179	0.133805486013554	regulator of G protein signaling 11 [Source:HGNC Symbol;Acc:HGNC:9993]	protein_coding	64.56	268301	275980	2399	16	p13.3	RGS11		7679
ENSG00000076351	885.799834600415	-0.0349261167252133	0.0485136257590851	-0.719923860126507	0.471571876355518	0.592366994706688	solute carrier family 46 member 1 [Source:HGNC Symbol;Acc:HGNC:30521]	protein_coding	52.44	28394642	28407197	6492	17	q11.2	SLC46A1		12555
ENSG00000076356	4186.45548073466	0.0615885562890028	0.0544163027191481	1.1318033973545	0.257717099108812	0.380917620922376	plexin A2 [Source:HGNC Symbol;Acc:HGNC:9100]	protein_coding	47.99	208022242	208244384	11508	1	q32.2	PLXNA2		222142
ENSG00000076382	958.175755839036	-0.177920317044476	0.0942199417516569	-1.88835095561229	0.0589788508198225	0.121068919956137	sperm associated antigen 5 [Source:HGNC Symbol;Acc:HGNC:13452]	protein_coding	46.2	28577565	28599025	547	17	q11.2	SPAG5		21460
ENSG00000076513	5167.99886008736	0.1267154586858	0.0708539826750223	1.78840276723739	0.0737110501862296	0.14475483618201	ankyrin repeat domain 13A [Source:HGNC Symbol;Acc:HGNC:21268]	protein_coding	44	109999186	110039763	1455	12	q24.11	ANKRD13A		40577
ENSG00000076554	3855.66904244295	0.418754666219422	0.067234188122739	6.22829958852134	4.71524756883024e-10	1.82650200618574e-08	tumor protein D52 [Source:HGNC Symbol;Acc:HGNC:12005]	protein_coding	41.15	80034745	80231232	4041	8	q21.13	TPD52		196487
ENSG00000076555	2051.76825393729	-0.0174841469660924	0.0503390493421935	-0.347327714658239	0.728345131981318	0.807078425065613	acetyl-CoA carboxylase beta [Source:HGNC Symbol;Acc:HGNC:85]	protein_coding	46.78	109116595	109268226	9360	12	q24.11	ACACB		151631
ENSG00000076604	2743.14810664521	0.0795537184041845	0.0412421926673665	1.92894007953977	0.0537383014326176	0.112503085711145	TNF receptor associated factor 4 [Source:HGNC Symbol;Acc:HGNC:12034]	protein_coding	59.58	28744005	28750956	543	17	q11.2	TRAF4		6951
ENSG00000076641	2246.2313926952	-0.22053767445861	0.0792352711009287	-2.78332706374782	0.00538045373525041	0.0175424196829231	phosphoprotein membrane anchor with glycosphingolipid microdomains 1 [Source:HGNC Symbol;Acc:HGNC:30043]	protein_coding	40.56	80967810	81112068	10744	8	q21.13	PAG1		144258
ENSG00000076650	658.830316307791	0.0153393132153881	0.0339344818788788	0.452027329314714	0.651249294419322	0.746948141118345	G-patch domain containing 1 [Source:HGNC Symbol;Acc:HGNC:24658]	protein_coding	45.71	33080899	33130542	3191	19	q13.11	GPATCH1		49643
ENSG00000076662	272.845408983072	0.248430957627553	0.0596843250710652	4.16241546388855	3.14898736199712e-05	0.000239113794680053	intercellular adhesion molecule 3 [Source:HGNC Symbol;Acc:HGNC:5346]	protein_coding	55.88	10333776	10339661	1735	19	p13.2	ICAM3		5885
ENSG00000076685	1360.52045130307	0.0337950173450666	0.0369167846567691	0.915437724581735	0.359961881504152	0.488263934729406	5'-nucleotidase, cytosolic II [Source:HGNC Symbol;Acc:HGNC:8022]	protein_coding	42.4	103087185	103277605	4688	10	q24.33	NT5C2		190420
ENSG00000076706	23065.6288505701	-0.166147896061114	0.0508454300515897	-3.26770559109313	0.00108423086839579	0.00466431980420426	melanoma cell adhesion molecule [Source:HGNC Symbol;Acc:HGNC:6934]	protein_coding	59.59	119308529	119321521	3327	11	q23.3	MCAM		12992
ENSG00000076716	2747.03352118619	-0.27521140373645	0.119065500138321	-2.311428612123	0.0208091920687248	0.0527775491871207	glypican 4 [Source:HGNC Symbol;Acc:HGNC:4452]	protein_coding	41.25	133300103	133415489	4959	X	q26.2	GPC4		115386
ENSG00000076770	1491.65357002406	-0.0340918029222326	0.114620418006093	-0.297432198514757	0.766136564476282	0.835490459123429	muscleblind like splicing regulator 3 [Source:HGNC Symbol;Acc:HGNC:20564]	protein_coding	36.96	132369317	132489968	8760	X	q26.2	MBNL3		120651
ENSG00000076826	1133.9951653286	-0.048737012247218	0.0589003174129515	-0.827449059493545	0.407982583627026	0.533252789731434	calmodulin regulated spectrin associated protein family member 3 [Source:HGNC Symbol;Acc:HGNC:29307]	protein_coding	58.7	7595863	7618304	4137	19	p13.2	CAMSAP3		22441
ENSG00000076864	3508.25547704869	-0.107951905097801	0.105539079620371	-1.02286191509447	0.306373138730106	0.433172163646722	RAP1 GTPase activating protein [Source:HGNC Symbol;Acc:HGNC:9858]	protein_coding	56.63	21596215	21669363	3334	1	p36.12	RAP1GAP		73148
ENSG00000076924	3977.72838839687	-0.0107409710915943	0.0242195037800704	-0.443484358272969	0.657415430586185	0.751947571165294	XPA binding protein 2 [Source:HGNC Symbol;Acc:HGNC:14089]	protein_coding	60.81	7619525	7629545	2647	19	p13.2	XAB2		10020
ENSG00000076928	5231.82810067871	0.108539248291761	0.0308814192330154	3.51471049542053	0.000440233626136713	0.00219349055224092	Rho guanine nucleotide exchange factor 1 [Source:HGNC Symbol;Acc:HGNC:681]	protein_coding	58.24	41883173	41930150	3229	19	q13.2	ARHGEF1		46977
ENSG00000076944	3035.8902377578	0.201947486437987	0.0381342168850373	5.29570299153632	1.18559407142212e-07	2.02725342433791e-06	syntaxin binding protein 2 [Source:HGNC Symbol;Acc:HGNC:11445]	protein_coding	61.17	7636881	7647873	549	19	p13.2	STXBP2		10992
ENSG00000076984	2632.80470795537	-0.00382079888354132	0.0264292203867959	-0.144567218692921	0.885052580971673	0.922773070827478	mitogen-activated protein kinase kinase 7 [Source:HGNC Symbol;Acc:HGNC:6847]	protein_coding	63.14	7903843	7914478	3430	19	p13.2	MAP2K7		10635
ENSG00000077009	15.4233645440006	-0.481871215231952	0.217556050253561	-2.21492904780323	0.0267649349462596	0.0644096988540641	nicotinamide riboside kinase 2 [Source:HGNC Symbol;Acc:HGNC:17871]	protein_coding	57.79	3933103	3942416	1126	19	p13.3	NMRK2		9313
ENSG00000077044	2062.86466035974	0.0449512738011266	0.0638483210224971	0.704032198204365	0.481412722188378	0.6011453822971	diacylglycerol kinase delta [Source:HGNC Symbol;Acc:HGNC:2851]	protein_coding	47.77	233354494	233472104	6308	2	q37.1	DGKD		117610
ENSG00000077063	1057.12087041542	0.0842108151567664	0.136330876262791	0.6176943731693	0.536776821799846	0.651381804318434	cortactin binding protein 2 [Source:HGNC Symbol;Acc:HGNC:15679]	protein_coding	38.77	117710651	117874139	5904	7	q31.31	CTTNBP2		163488
ENSG00000077092	1240.29569506783	-0.152654685281591	0.0604608233848235	-2.52485290036439	0.0115746726932071	0.0329184779479569	retinoic acid receptor beta [Source:HGNC Symbol;Acc:HGNC:9865]	protein_coding	40.14	25174332	25597932	1273	3	p24.2	RARB		423600
ENSG00000077097	8135.11847991314	-0.0818505772670316	0.037023690999343	-2.21076221893933	0.027052307401826	0.0649759905579382	DNA topoisomerase II beta [Source:HGNC Symbol;Acc:HGNC:11990]	protein_coding	35.14	25597984	25664907	5814	3	p24.2	TOP2B		66923
ENSG00000077147	24160.594674232	-0.0112946516866884	0.0357378598605803	-0.316041635698132	0.751970905767259	0.825144163367955	transmembrane 9 superfamily member 3 [Source:HGNC Symbol;Acc:HGNC:21529]	protein_coding	37.03	96518110	96587452	6100	10	q24.1	TM9SF3		69342
ENSG00000077150	4791.44742633944	0.0877657658368875	0.0399165177166994	2.19873302725929	0.0278969110815757	0.0666004378579857	nuclear factor kappa B subunit 2 [Source:HGNC Symbol;Acc:HGNC:7795]	protein_coding	61.37	102394110	102402524	585	10	q24.32	NFKB2		8414
ENSG00000077152	207.999602143656	0.165711315796246	0.0469429936093603	3.53005428616728	0.000415474408483188	0.00208792295647466	ubiquitin conjugating enzyme E2 T [Source:HGNC Symbol;Acc:HGNC:25009]	protein_coding	40.71	202331657	202341980	878	1	q32.1	UBE2T		10323
ENSG00000077157	4652.19052030547	-0.151212005041348	0.0723297095055081	-2.09059328559632	0.0365645381595713	0.0826714171262873	protein phosphatase 1 regulatory subunit 12B [Source:HGNC Symbol;Acc:HGNC:7619]	protein_coding	39.63	202348699	202592706	15431	1	q32.1	PPP1R12B		244007
ENSG00000077232	9793.12562067264	0.0478105830007941	0.0442968108479288	1.0793233663012	0.280443599995386	0.405991461961382	DnaJ heat shock protein family (Hsp40) member C10 [Source:HGNC Symbol;Acc:HGNC:24637]	protein_coding	36.29	182716255	182794464	19989	2	q32.1	DNAJC10		78209
ENSG00000077235	4818.91627333518	-0.114276632234078	0.033558224943075	-3.40532410244958	0.000660855714099597	0.00308773558096578	general transcription factor IIIC subunit 1 [Source:HGNC Symbol;Acc:HGNC:4664]	protein_coding	49.42	27459555	27549913	584	16	p12.1	GTF3C1		90358
ENSG00000077238	3993.21748431672	-0.102037244247567	0.0432812989672046	-2.35753655002091	0.0183966441878577	0.0477406597211525	interleukin 4 receptor [Source:HGNC Symbol;Acc:HGNC:6015]	protein_coding	49.92	27313668	27364778	529	16	p12.1	IL4R		51110
ENSG00000077254	3915.47607396507	0.0957335300018187	0.0295185818287871	3.24316156369197	0.00118211157620784	0.00500316237535853	ubiquitin specific peptidase 33 [Source:HGNC Symbol;Acc:HGNC:20059]	protein_coding	38.35	77695987	77759852	4327	1	p31.1	USP33		63865
ENSG00000077264	139.34063742046	0.105581119625292	0.131542083803981	0.802641379641092	0.422182043981933	0.546398789894308	p21 (RAC1) activated kinase 3 [Source:HGNC Symbol;Acc:HGNC:8592]	protein_coding	39.22	110944285	111227361	2477	X	q23	PAK3		283076
ENSG00000077274	810.930178439164	-0.689387233883623	0.281177154435705	-2.45178963869648	0.0142147735482201	0.038806044812747	calpain 6 [Source:HGNC Symbol;Acc:HGNC:1483]	protein_coding	41.36	111245099	111270483	3532	X	q23	CAPN6		25384
ENSG00000077279	11.4575803674893	-0.27205236834166	0.142700206660215	-1.90646092748447	0.0565904303793886	0.117233871283843	doublecortin [Source:HGNC Symbol;Acc:HGNC:2714]	protein_coding	39.48	111293779	111412429	8918	X	q23	DCX		118650
ENSG00000077312	2611.56591543482	-0.00226670197114698	0.0235331562681348	-0.0963195053532292	0.923266820078834	0.949179592588649	small nuclear ribonucleoprotein polypeptide A [Source:HGNC Symbol;Acc:HGNC:11151]	protein_coding	50.77	40750637	40765389	695	19	q13.2	SNRPA		14752
ENSG00000077327	10.7648655132887	-0.0374876998110737	0.206646001877235	-0.181410235235737	0.856045585613348	0.902787151009131	sperm associated antigen 6 [Source:HGNC Symbol;Acc:HGNC:11215]	protein_coding	38.39	22345445	22454224	2568	10	p12.2	SPAG6		108779
ENSG00000077348	1189.65182217379	0.131385134419181	0.0420422731678936	3.1250720886214	0.00177761490646418	0.00695975664428184	exosome component 5 [Source:HGNC Symbol;Acc:HGNC:24662]	protein_coding	52.36	41386374	41397359	998	19	q13.2	EXOSC5		10985
ENSG00000077380	8247.02451175978	-0.105862026856465	0.0396278511249971	-2.6714046775473	0.00755345226138874	0.0231788709995377	dynein cytoplasmic 1 intermediate chain 2 [Source:HGNC Symbol;Acc:HGNC:2964]	protein_coding	36.36	171687409	171750158	980	2	q31.1	DYNC1I2		62749
ENSG00000077420	2279.14296088754	0.109420606955776	0.100670071183959	1.0869229123304	0.277070879426755	0.401969527086093	amyloid beta precursor protein binding family B member 1 interacting protein [Source:HGNC Symbol;Acc:HGNC:17379]	protein_coding	41.53	26438341	26567803	2633	10	p12.1	APBB1IP		129462
ENSG00000077454	752.942676822131	0.208009358269337	0.0324920431058991	6.40185529704567	1.53500115124291e-10	7.2198445452808e-09	leucine rich repeats and calponin homology domain containing 4 [Source:HGNC Symbol;Acc:HGNC:6691]	protein_coding	60.34	100574011	100586129	774	7	q22.1	LRCH4		12118
ENSG00000077458	1103.61754014544	0.100520843673053	0.0338949700096016	2.96565666364591	0.00302037468522946	0.0108835367219022	family with sequence similarity 76 member B [Source:HGNC Symbol;Acc:HGNC:28492]	protein_coding	34.6	95768953	95790409	3823	11	q21	FAM76B		21456
ENSG00000077463	1264.28224713781	0.0668406810612797	0.0232497240074183	2.87490212958884	0.00404152752943229	0.0138504471425761	sirtuin 6 [Source:HGNC Symbol;Acc:HGNC:14934]	protein_coding	57.86	4174109	4182566	1372	19	p13.3	SIRT6		8457
ENSG00000077498	6.82177536084533	-0.248827205067501	0.168048080324004	-1.48069055348774	0.138689052393316	0.237284007645101	tyrosinase [Source:HGNC Symbol;Acc:HGNC:12442]	protein_coding	35.29	89177875	89295759	2062	11	q14.3	TYR		117884
ENSG00000077514	774.250081252115	-0.0303689038909837	0.0461169288075581	-0.65851965159498	0.510204273666578	0.627631320505462	DNA polymerase delta 3, accessory subunit [Source:HGNC Symbol;Acc:HGNC:20932]	protein_coding	41.72	74493851	74669117	513	11	q13.4	POLD3		175266
ENSG00000077522	56.9113216528991	-0.0843945096650654	0.199329721480997	-0.423391499461413	0.672009645855299	0.763634490426746	actinin alpha 2 [Source:HGNC Symbol;Acc:HGNC:164]	protein_coding	42.49	236664141	236764631	583	1	q43	ACTN2		100490
ENSG00000077549	11903.42253908	0.121672090790222	0.0308214458678195	3.94764383578966	7.89241013878351e-05	0.000520398778228525	capping actin protein of muscle Z-line subunit beta [Source:HGNC Symbol;Acc:HGNC:1491]	protein_coding	49.21	19338775	19485539	1675	1	p36.13	CAPZB		146764
ENSG00000077585	2330.29590738224	0.196316933516267	0.079678020313472	2.46387815289474	0.0137442826322085	0.037797670938132	G protein-coupled receptor 137B [Source:HGNC Symbol;Acc:HGNC:11862]	protein_coding	43.63	236142505	236221865	1107	1	q42.3	GPR137B		79360
ENSG00000077616	97.2981689120083	-0.202721680827716	0.0707196153387947	-2.8665551962711	0.00414965789878851	0.0141820763950382	N-acetylated alpha-linked acidic dipeptidase 2 [Source:HGNC Symbol;Acc:HGNC:14526]	protein_coding	34.98	90131515	90192894	730	11	q14.3	NAALAD2		61379
ENSG00000077684	4566.36813219552	0.127704961504963	0.0516270038655391	2.473607839757	0.0133756429323321	0.0369718081560019	jade family PHD finger 1 [Source:HGNC Symbol;Acc:HGNC:30027]	protein_coding	44.2	128809700	128875224	3560	4	q28.2	JADE1		65524
ENSG00000077713	1478.37868694357	0.00164316550406117	0.0495667854700477	0.0331505359582801	0.973554543006479	0.982454575209337	solute carrier family 25 member 43 [Source:HGNC Symbol;Acc:HGNC:30557]	protein_coding	45.23	119399336	119454478	2507	X	q24	SLC25A43		55142
ENSG00000077721	3742.46119953156	0.0793104502378028	0.0261496332025358	3.03294694895039	0.00242178170961011	0.00904655888624385	ubiquitin conjugating enzyme E2 A [Source:HGNC Symbol;Acc:HGNC:12472]	protein_coding	40.03	119574536	119591083	718	X	q24	UBE2A		16547
ENSG00000077782	5262.78360294205	-0.196826055582732	0.0724964803030381	-2.71497395128689	0.00662809836135419	0.0208115619407303	fibroblast growth factor receptor 1 [Source:HGNC Symbol;Acc:HGNC:3688]	protein_coding	49.49	38400215	38468834	6216	8	p11.23	FGFR1		68619
ENSG00000077935	12.7156037180227	-0.0229324025623726	0.147191815708534	-0.155799440695689	0.876191111502423	0.917321024403359	structural maintenance of chromosomes 1B [Source:HGNC Symbol;Acc:HGNC:11112]	protein_coding	39.89	45344063	45413619	4233	22	q13.31	SMC1B		69556
ENSG00000077942	1733.69924178653	-0.453742058090367	0.10843869193922	-4.18431880702407	2.86022475772355e-05	0.000221118947801715	fibulin 1 [Source:HGNC Symbol;Acc:HGNC:3600]	protein_coding	53.13	45502238	45601135	568	22	q13.31	FBLN1		98897
ENSG00000077943	2219.95653349624	-0.289355917386865	0.0867582292132517	-3.33519851673814	0.00085238525115592	0.00380408566295575	integrin subunit alpha 8 [Source:HGNC Symbol;Acc:HGNC:6144]	protein_coding	39.98	15513954	15719922	6547	10	p13	ITGA8		205968
ENSG00000077984	748.30622567384	0.39400888684283	0.0651931589345215	6.04371521923893	1.50605246208346e-09	4.8682695821172e-08	cystatin F [Source:HGNC Symbol;Acc:HGNC:2479]	protein_coding	56.39	24949269	24959928	891	20	p11.21	CST7		10659
ENSG00000078018	2438.39722964951	-0.202491637253596	0.0987969274564781	-2.04957423744577	0.0404059965760019	0.0896701458477547	microtubule associated protein 2 [Source:HGNC Symbol;Acc:HGNC:6839]	protein_coding	35.9	209424047	209734118	2241	2	q34	MAP2		310071
ENSG00000078043	1487.06622256526	0.102004938969706	0.0551689279385059	1.84895633794816	0.0644641176228428	0.129992895352429	protein inhibitor of activated STAT 2 [Source:HGNC Symbol;Acc:HGNC:17311]	protein_coding	38.59	46803218	46920160	11243	18	q21.1	PIAS2		116942
ENSG00000078053	86.7765287602892	0.32079937899018	0.121629373638574	2.63751567070835	0.00835157667204549	0.0252179074539044	amphiphysin [Source:HGNC Symbol;Acc:HGNC:471]	protein_coding	39.13	38383704	38631420	3145	7	p14.1	AMPH		247716
ENSG00000078061	4047.29083820732	-0.112439303564276	0.0296968329008724	-3.78623888747991	0.000152944648189515	0.00090677121160806	A-Raf proto-oncogene, serine/threonine kinase [Source:HGNC Symbol;Acc:HGNC:646]	protein_coding	51.19	47561205	47571908	2378	X	p11.3	ARAF		10703
ENSG00000078070	1779.69365046604	-0.0502537398500146	0.0652658342424947	-0.769985405584447	0.441308549988153	0.564489503441413	methylcrotonoyl-CoA carboxylase 1 [Source:HGNC Symbol;Acc:HGNC:6936]	protein_coding	41.62	183015218	183116075	2454	3	q27.1	MCCC1		100857
ENSG00000078081	213.008694336971	-0.0539533120821558	0.112942267700857	-0.477707001820243	0.632858760093198	0.732495125635665	lysosomal associated membrane protein 3 [Source:HGNC Symbol;Acc:HGNC:14582]	protein_coding	44.17	183122215	183163839	3196	3	q27.1	LAMP3		41624
ENSG00000078098	260.599750234667	-0.16615682193418	0.0739402197925255	-2.2471778201419	0.0246286650819601	0.0601881548621937	fibroblast activation protein alpha [Source:HGNC Symbol;Acc:HGNC:3590]	protein_coding	36.7	162170684	162245151	697	2	q24.2	FAP		74467
ENSG00000078114	4945.23898271484	0.229905818024413	0.108717304258097	2.11471227688476	0.0344544773681214	0.0789121812635858	nebulette [Source:HGNC Symbol;Acc:HGNC:16932]	protein_coding	39.95	20779973	21293011	6618	10	p12.31	NEBL		513038
ENSG00000078124	1486.79011526766	0.106939763510597	0.0533435644137094	2.00473599179123	0.0449912786107465	0.0979044492445466	alkaline ceramidase 3 [Source:HGNC Symbol;Acc:HGNC:16066]	protein_coding	38.74	76860859	77026797	4495	11	q13.5	ACER3		165938
ENSG00000078140	4159.19360944992	0.0124195189375246	0.0289650117612958	0.428776588798767	0.668085817679987	0.760645454360526	ubiquitin conjugating enzyme E2 K [Source:HGNC Symbol;Acc:HGNC:4914]	protein_coding	41.99	39698109	39782792	5153	4	p14	UBE2K		84683
ENSG00000078142	2666.87930033277	-0.00928784307262694	0.0390584545886523	-0.237793409146438	0.812041330808183	0.870113224711066	phosphatidylinositol 3-kinase catalytic subunit type 3 [Source:HGNC Symbol;Acc:HGNC:8974]	protein_coding	35.33	41955234	42087830	9415	18	q12.3	PIK3C3		132596
ENSG00000078177	530.145966670064	0.24786475959541	0.0477487575968974	5.19102008240557	2.09145063945216e-07	3.279030872115e-06	NEDD4 binding protein 2 [Source:HGNC Symbol;Acc:HGNC:29851]	protein_coding	40.51	40056850	40158252	9720	4	p14	N4BP2		101402
ENSG00000078237	409.183386309217	0.132005407348597	0.0517194960275903	2.55233359733779	0.0107004009746596	0.0309234918282817	TP53 induced glycolysis regulatory phosphatase [Source:HGNC Symbol;Acc:HGNC:1185]	protein_coding	41.85	4307763	4360028	3633	12	p13.32	TIGAR		52265
ENSG00000078246	2064.77192945819	-0.0468869014906318	0.0362542915152064	-1.29327865836147	0.195914699164426	0.309613149916356	TUB like protein 3 [Source:HGNC Symbol;Acc:HGNC:12425]	protein_coding	44.99	2877223	2941138	978	12	p13.33	TULP3		63915
ENSG00000078269	843.50039149563	-0.2804186649025	0.0488775734602486	-5.73716420539085	9.62749059663898e-09	2.38148307792166e-07	synaptojanin 2 [Source:HGNC Symbol;Acc:HGNC:11504]	protein_coding	49.67	157981863	158099176	7402	6	q25.3	SYNJ2		117313
ENSG00000078295	226.44621741075	0.321305297693747	0.20253612568342	1.58640981508638	0.112646375360061	0.20157837813936	adenylate cyclase 2 [Source:HGNC Symbol;Acc:HGNC:233]	protein_coding	40.93	7396138	7830081	6645	5	p15.31	ADCY2		433943
ENSG00000078304	4423.5748906683	0.0123227932620553	0.0260443911939199	0.47314575987985	0.636109191722088	0.735090717424464	protein phosphatase 2 regulatory subunit B'gamma [Source:HGNC Symbol;Acc:HGNC:9311]	protein_coding	44.63	101761798	101927989	3363	14	q32.31	PPP2R5C		166191
ENSG00000078328	11.2796824201283	0.179072970733894	0.19407372442503	0.922705900885976	0.35616048988649	0.484078756125979	RNA binding fox-1 homolog 1 [Source:HGNC Symbol;Acc:HGNC:18222]	protein_coding	42.38	5239802	7713340	829	16	p13.3	RBFOX1		2473538
ENSG00000078369	29689.5188328638	0.0149673301903626	0.0408082685527176	0.366771997959855	0.713789096582402	0.795894706949951	G protein subunit beta 1 [Source:HGNC Symbol;Acc:HGNC:4396]	protein_coding	46.7	1785285	1891117	3145	1	p36.33	GNB1		105832
ENSG00000078399	1003.91163979233	0.0778459068408947	0.128543060379362	0.605601785200636	0.544779216607299	0.658188693908618	homeobox A9 [Source:HGNC Symbol;Acc:HGNC:5109]	protein_coding	55.25	27162438	27175180	2064	7	p15.2	HOXA9		12742
ENSG00000078401	2957.85429028031	-0.402003117650606	0.0834342540159082	-4.81820233658418	1.44857431911018e-06	1.7398975185937e-05	endothelin 1 [Source:HGNC Symbol;Acc:HGNC:3176]	protein_coding	42.83	12290361	12297194	2035	6	p24.1	EDN1		6833
ENSG00000078403	1942.31154683128	0.0829264900445619	0.0324299819646108	2.55709331368285	0.010555089898341	0.0305797971398641	MLLT10 histone lysine methyltransferase DOT1L cofactor [Source:HGNC Symbol;Acc:HGNC:16063]	protein_coding	39.77	21524646	21743630	573	10	p12.31	MLLT10		218984
ENSG00000078487	248.024666438804	0.204634824046436	0.0640701615746752	3.19391771484655	0.00140356117467048	0.005736923723269	zinc finger CW-type and PWWP domain containing 1 [Source:HGNC Symbol;Acc:HGNC:23486]	protein_coding	44.82	100400826	100428992	666	7	q22.1	ZCWPW1		28166
ENSG00000078549	21.2127445757854	-0.29075629307191	0.174770397078654	-1.66364726482287	0.0961829406005514	0.177695066497429	ADCYAP receptor type I [Source:HGNC Symbol;Acc:HGNC:242]	protein_coding	51.96	31052308	31111479	6639	7	p14.3	ADCYAP1R1		59171
ENSG00000078579	17.4054339155356	0.172882404329246	0.146775877861796	1.17786660075051	0.238849792044439	0.359704461763815	fibroblast growth factor 20 [Source:HGNC Symbol;Acc:HGNC:3677]	protein_coding	39.47	16992181	17002345	1840	8	p22	FGF20		10164
ENSG00000078589	78.3261623890032	0.206925119487592	0.0740695249025845	2.79366068244312	0.00521151306930519	0.0170773874344942	P2Y receptor family member 10 [Source:HGNC Symbol;Acc:HGNC:19906]	protein_coding	38.13	78945332	78963727	439	X	q21.1	P2RY10		18395
ENSG00000078596	2838.54161163107	-0.00392607231563397	0.0896546439274076	-0.0437910647307112	0.965070949565253	0.97638296019673	integral membrane protein 2A [Source:HGNC Symbol;Acc:HGNC:6173]	protein_coding	36.96	79360384	79367667	1616	X	q21.1	ITM2A		7283
ENSG00000078618	7490.43586320255	0.118114820852171	0.0356120805606541	3.31670654993042	0.000910852313977641	0.0040262600106007	nardilysin convertase [Source:HGNC Symbol;Acc:HGNC:7995]	protein_coding	39.35	51789191	51878937	1660	1	p32.3	NRDC		89746
ENSG00000078668	5324.57879469438	0.0830694515616733	0.0362536269522762	2.29134181997914	0.0219436516630803	0.0549251327374369	voltage dependent anion channel 3 [Source:HGNC Symbol;Acc:HGNC:12674]	protein_coding	40.44	42391624	42405937	719	8	p11.21	VDAC3		14313
ENSG00000078674	9539.12158236503	-0.00148659458722415	0.0518221360630531	-0.0286864784079024	0.977114640598177	0.984063343917038	pericentriolar material 1 [Source:HGNC Symbol;Acc:HGNC:8727]	protein_coding	36.57	17922840	18027975	6820	8	p22	PCM1		105135
ENSG00000078687	659.19252536456	-0.159167343848641	0.0468770339610057	-3.39542267074838	0.000685227273443812	0.00318418756190514	trinucleotide repeat containing adaptor 6C [Source:HGNC Symbol;Acc:HGNC:29318]	protein_coding	42.22	77959240	78108835	7093	17	q25.3	TNRC6C		149595
ENSG00000078699	1182.08721664091	0.00765669512029337	0.0387002787562597	0.197845994043516	0.843165559322331	0.892916725540285	CBFA2/RUNX1 partner transcriptional co-repressor 2 [Source:HGNC Symbol;Acc:HGNC:1536]	protein_coding	42.36	33490075	33650036	712	20	q11.21	CBFA2T2		159961
ENSG00000078725	271.92278373773	-0.566975078275619	0.216227058206393	-2.62212825248924	0.00873825404776856	0.026180588492945	BMP/retinoic acid inducible neural specific 1 [Source:HGNC Symbol;Acc:HGNC:2687]	protein_coding	40.76	119153458	119369435	572	9	q33.1	BRINP1		215977
ENSG00000078747	3129.68637080261	0.0582020090337313	0.0276554952607096	2.10453685551672	0.0353316431869801	0.0804199741827679	itchy E3 ubiquitin protein ligase [Source:HGNC Symbol;Acc:HGNC:13890]	protein_coding	41.77	34363241	34540748	703	20	q11.22	ITCH		177507
ENSG00000078795	9.2811105164097	0.208169027822834	0.0717593216426791	2.90093360775341	0.00372052697423415	0.0129444663831256	polycystin 2 like 2, transient receptor potential cation channel [Source:HGNC Symbol;Acc:HGNC:9012]	protein_coding	39.33	137887968	137942747	1927	5	q31.2	PKD2L2		54779
ENSG00000078804	6336.44589507307	-0.101125142772222	0.0427009342373633	-2.36821850805638	0.0178739760322767	0.0467054765017317	tumor protein p53 inducible nuclear protein 2 [Source:HGNC Symbol;Acc:HGNC:16104]	protein_coding	55.18	34704339	34713439	4127	20	q11.22	TP53INP2		9100
ENSG00000078808	11919.4843100657	-0.018731288573453	0.0313648778854511	-0.597205850501387	0.550369953605849	0.663362789657737	stromal cell derived factor 4 [Source:HGNC Symbol;Acc:HGNC:24188]	protein_coding	61.39	1216909	1232067	1933	1	p36.33	SDF4		15158
ENSG00000078814	118.011451823546	0.326216288454657	0.0716474761092715	4.55307438823297	5.28675684829109e-06	5.31854949641783e-05	myosin heavy chain 7B [Source:HGNC Symbol;Acc:HGNC:15906]	protein_coding	53.87	34955810	35002437	1725	20	q11.22	MYH7B		46627
ENSG00000078900	48.696084028524	0.109403573980531	0.125594094659189	0.871088519547097	0.383705822099192	0.511198224565156	tumor protein p73 [Source:HGNC Symbol;Acc:HGNC:12003]	protein_coding	59.52	3652516	3736201	5192	1	p36.32	TP73		83685
ENSG00000078902	4809.56225575833	-0.0658387216905451	0.0324469841104174	-2.02911683460303	0.0424463916166652	0.0934062376950943	toll interacting protein [Source:HGNC Symbol;Acc:HGNC:16476]	protein_coding	57.49	1274371	1309654	3627	11	p15.5	TOLLIP		35283
ENSG00000078967	1331.53548041624	0.0686776509121467	0.0359522998314977	1.91024360705788	0.0561018549089889	0.116385169983145	ubiquitin conjugating enzyme E2 D4 (putative) [Source:HGNC Symbol;Acc:HGNC:21647]	protein_coding	45.79	43926436	43956136	849	7	p13	UBE2D4		29700
ENSG00000079101	52.3556551595753	0.033502294773057	0.107695385757084	0.311083845770553	0.755736881513526	0.82782114056433	clusterin like 1 [Source:HGNC Symbol;Acc:HGNC:2096]	protein_coding	41.51	596988	650334	574	18	p11.32	CLUL1		53346
ENSG00000079102	150.401893657284	-0.395002886699381	0.0773526653178125	-5.10651940791524	3.28146921362793e-07	4.83636702357315e-06	RUNX1 partner transcriptional co-repressor 1 [Source:HGNC Symbol;Acc:HGNC:1535]	protein_coding	38.11	91954967	92103286	7537	8	q21.3	RUNX1T1		148319
ENSG00000079112	26.6737111190888	-0.30322134299224	0.178900201496133	-1.69491895736514	0.0900907957419254	0.168815806227473	cadherin 17 [Source:HGNC Symbol;Acc:HGNC:1756]	protein_coding	40.61	94127162	94217303	3670	8	q22.1	CDH17		90141
ENSG00000079134	1133.2636911805	0.0784863999656571	0.037150794887475	2.11264389371432	0.0346312588219132	0.0792276098834324	THO complex 1 [Source:HGNC Symbol;Acc:HGNC:19070]	protein_coding	37.31	214520	268050	2277	18	p11.32	THOC1		53530
ENSG00000079150	658.695202844277	-0.233927102336797	0.0454698673624232	-5.14466207856408	2.68002784598008e-07	4.07580242331011e-06	FKBP prolyl isomerase 7 [Source:HGNC Symbol;Acc:HGNC:3723]	protein_coding	37.58	178463664	178478600	2876	2	q31.2	FKBP7		14936
ENSG00000079156	131.2564831786	-0.128088019350682	0.0999713821794054	-1.28124685843414	0.200106972062396	0.314889045350708	oxysterol binding protein like 6 [Source:HGNC Symbol;Acc:HGNC:16388]	protein_coding	39.34	178194481	178402893	3637	2	q31.2	OSBPL6		208412
ENSG00000079215	809.047058550394	0.0928491554257901	0.087394411631932	1.06241524706215	0.288047215012521	0.414271502926052	solute carrier family 1 member 3 [Source:HGNC Symbol;Acc:HGNC:10941]	protein_coding	40.39	36596588	36688334	3877	5	p13.2	SLC1A3		91746
ENSG00000079246	20344.1218001179	0.0328775642959815	0.0394396236006225	0.833617598101583	0.404496505683668	0.530019767258469	X-ray repair cross complementing 5 [Source:HGNC Symbol;Acc:HGNC:12833]	protein_coding	39.46	216107464	216206303	3761	2	q35	XRCC5		98839
ENSG00000079257	1472.22952652843	-0.0362579252758629	0.0539706034868585	-0.671808779842372	0.501705438595383	0.619996508421848	latexin [Source:HGNC Symbol;Acc:HGNC:13347]	protein_coding	36.91	158645822	158672648	749	3	q25.32	LXN		26826
ENSG00000079263	102.621775202073	0.357520990043502	0.0581400053287531	6.14931127064569	7.78201233508286e-10	2.74518943829108e-08	SP140 nuclear body protein [Source:HGNC Symbol;Acc:HGNC:17133]	protein_coding	41.29	230203110	230313215	580	2	q37.1	SP140		110105
ENSG00000079277	1423.19865013319	0.0874805675427064	0.0295667500637734	2.95874816657282	0.0030889141650518	0.0110868856793399	MAPK interacting serine/threonine kinase 1 [Source:HGNC Symbol;Acc:HGNC:7110]	protein_coding	48.24	46557407	46616843	2661	1	p33	MKNK1		59436
ENSG00000079308	66465.0996729983	-0.203889617485872	0.070774847424239	-2.88082030419247	0.00396641705523492	0.0136593908224315	tensin 1 [Source:HGNC Symbol;Acc:HGNC:11973]	protein_coding	52.84	217799588	218033982	10680	2	q35	TNS1		234394
ENSG00000079313	1557.61081161059	0.014332603911324	0.0323102502873827	0.443593094570394	0.657336799194313	0.751915000010894	RNA exonuclease 1 homolog [Source:HGNC Symbol;Acc:HGNC:24616]	protein_coding	60.94	1815248	1848483	4609	19	p13.3	REXO1		33235
ENSG00000079332	7455.84289783229	-0.0214003655401025	0.0298687639791422	-0.716479783195806	0.473695146462736	0.594206179781294	secretion associated Ras related GTPase 1A [Source:HGNC Symbol;Acc:HGNC:10534]	protein_coding	40.56	70147289	70170523	5902	10	q22.1	SAR1A		23234
ENSG00000079335	298.670654755352	0.17846265753635	0.053623624754888	3.32806031580478	0.000874529301647354	0.00389113983488665	cell division cycle 14A [Source:HGNC Symbol;Acc:HGNC:1718]	protein_coding	38.39	100345001	100520277	2163	1	p21.2	CDC14A		175276
ENSG00000079337	1646.27451439633	-0.104277488524584	0.0760155653906253	-1.37179126391717	0.17012842762576	0.277603901825651	Rap guanine nucleotide exchange factor 3 [Source:HGNC Symbol;Acc:HGNC:16629]	protein_coding	54.34	47734363	47771040	6300	12	q13.11	RAPGEF3		36677
ENSG00000079385	1286.33690268165	-0.0560808764453744	0.100308485402398	-0.5590840717054	0.576104344835748	0.68568470073498	CEA cell adhesion molecule 1 [Source:HGNC Symbol;Acc:HGNC:1814]	protein_coding	47.52	42507304	42561234	3170	19	q13.2	CEACAM1		53930
ENSG00000079387	853.509624633574	-0.0331769218071935	0.0314383992507915	-1.0552993345028	0.291288445389607	0.417703923942838	SUMO specific peptidase 1 [Source:HGNC Symbol;Acc:HGNC:17927]	protein_coding	38.55	48042897	48106079	4456	12	q13.11	SENP1		63182
ENSG00000079432	5671.53679519658	-0.0466180687354798	0.0342249279374861	-1.36210860167859	0.173163614115474	0.281640369474972	capicua transcriptional repressor [Source:HGNC Symbol;Acc:HGNC:14214]	protein_coding	61.52	42268537	42295797	8218	19	q13.2	CIC		27260
ENSG00000079435	312.387095185333	-0.116084797435086	0.0753279655878461	-1.54105844395478	0.123302562544305	0.216586997446031	lipase E, hormone sensitive type [Source:HGNC Symbol;Acc:HGNC:6621]	protein_coding	54.96	42401514	42427388	3768	19	q13.2	LIPE		25874
ENSG00000079459	3268.88699466867	0.0728528294848388	0.0422248880495759	1.72535281560256	0.0844639091442738	0.160528912354665	farnesyl-diphosphate farnesyltransferase 1 [Source:HGNC Symbol;Acc:HGNC:3629]	protein_coding	44.37	11795573	11839304	2289	8	p23.1	FDFT1		43731
ENSG00000079462	938.212706276924	0.131124581071662	0.0351966447800872	3.7254852526695	0.000194939850010415	0.0011095366349067	platelet activating factor acetylhydrolase 1b catalytic subunit 3 [Source:HGNC Symbol;Acc:HGNC:8576]	protein_coding	53.73	42297033	42303546	1054	19	q13.2	PAFAH1B3		6513
ENSG00000079482	711.093881761423	-0.111677125184076	0.0381867379793577	-2.92450026091373	0.00345009790500804	0.0121653061070329	oligophrenin 1 [Source:HGNC Symbol;Acc:HGNC:8148]	protein_coding	39.48	67949349	68433913	2140	X	q12	OPHN1		484564
ENSG00000079557	111.915648083104	-0.168859413888207	0.191880819049651	-0.880022373911765	0.378847189099535	0.506847500825967	afamin [Source:HGNC Symbol;Acc:HGNC:316]	protein_coding	36.25	73481745	73504001	1997	4	q13.3	AFM		22256
ENSG00000079616	1589.99622979003	0.0280386608769226	0.0317243923854674	0.883820264742622	0.376793245247563	0.505015610029917	kinesin family member 22 [Source:HGNC Symbol;Acc:HGNC:6391]	protein_coding	50.18	29790719	29805384	2505	16	p11.2	KIF22		14665
ENSG00000079689	729.737739371965	-0.474113409423652	0.17118247055054	-2.76963761475609	0.00561186919217482	0.0181655298985479	secretagogin, EF-hand calcium binding protein [Source:HGNC Symbol;Acc:HGNC:16941]	protein_coding	39.57	25652201	25701783	1468	6	p22.2	SCGN		49582
ENSG00000079691	1809.65140555568	-0.211615038122977	0.0526882596744695	-4.01636037004117	5.91038554232563e-05	0.000404733532968961	capping protein regulator and myosin 1 linker 1 [Source:HGNC Symbol;Acc:HGNC:21581]	protein_coding	39.54	25279078	25620530	1290	6	p22.2	CARMIL1		341452
ENSG00000079739	6882.18871995389	-0.0784802053375425	0.0599548225303462	-1.3089890358331	0.190538064728433	0.302975127520654	phosphoglucomutase 1 [Source:HGNC Symbol;Acc:HGNC:8905]	protein_coding	42.35	63593411	63660245	2337	1	p31.3	PGM1		66834
ENSG00000079785	5789.50473640127	0.00873363660151718	0.0238340360751294	0.366435486377007	0.714040144056584	0.796065229653466	DEAD-box helicase 1 [Source:HGNC Symbol;Acc:HGNC:2734]	protein_coding	39.55	15591178	15634346	2807	2	p24.3	DDX1		43168
ENSG00000079805	13759.3805225683	0.0454759165221194	0.0484623877350427	0.938375483493483	0.348051480567846	0.475887375730909	dynamin 2 [Source:HGNC Symbol;Acc:HGNC:2974]	protein_coding	53.08	10718055	10833488	2195	19	p13.2	DNM2		115433
ENSG00000079819	6027.08631798128	-0.10712598705516	0.0514613977636689	-2.08167659081327	0.0373720202520676	0.084180423741019	erythrocyte membrane protein band 4.1 like 2 [Source:HGNC Symbol;Acc:HGNC:3379]	protein_coding	38.6	130839347	131063322	2994	6	q23.2	EPB41L2		223975
ENSG00000079841	20.3470130309449	-0.0184573006743595	0.205636352245384	-0.0897569932204135	0.928480324625073	0.952444829956064	regulating synaptic membrane exocytosis 1 [Source:HGNC Symbol;Acc:HGNC:17282]	protein_coding	35.57	71886703	72403143	6674	6	q13	RIMS1		516440
ENSG00000079931	783.309584987347	-0.212164676715478	0.125010267195798	-1.69717801165222	0.0896630109001155	0.168203662182217	monooxygenase DBH like 1 [Source:HGNC Symbol;Acc:HGNC:21063]	protein_coding	37.05	132296055	132401475	2989	6	q23.2	MOXD1		105420
ENSG00000079950	8998.02372284572	-0.0150427352880785	0.0450898213593591	-0.333617096599034	0.738668515501027	0.815288668278816	syntaxin 7 [Source:HGNC Symbol;Acc:HGNC:11442]	protein_coding	37.41	132445867	132513198	15845	6	q23.2	STX7		67331
ENSG00000079974	1074.92237378856	0.152479832607156	0.0337320207036807	4.52032903532868	6.17435908192805e-06	6.02835889425069e-05	RAB, member of RAS oncogene family like 2B [Source:HGNC Symbol;Acc:HGNC:9800]	protein_coding	50.06	50767501	50783662	1126	22	q13.33	RABL2B		16161
ENSG00000079999	4408.36051829705	0.0396589710081818	0.0296942528472248	1.3355773324968	0.181687463200643	0.292420350386463	kelch like ECH associated protein 1 [Source:HGNC Symbol;Acc:HGNC:23177]	protein_coding	54.06	10486125	10503558	1044	19	p13.2	KEAP1		17433
ENSG00000080007	86.3165975560731	0.240843202410278	0.252779141735343	0.952781154160412	0.340700964833929	0.468720182819853	DEAD-box helicase 43 [Source:HGNC Symbol;Acc:HGNC:18677]	protein_coding	40.78	73394828	73417566	2430	6	q13	DDX43		22738
ENSG00000080031	47.5477473237438	0.493430256316824	0.151674876162823	3.25321021384666	0.00114109047339284	0.00486124313776467	protein tyrosine phosphatase receptor type H [Source:HGNC Symbol;Acc:HGNC:9672]	protein_coding	52.64	55181247	55209506	3923	19	q13.42	PTPRH		28259
ENSG00000080166	41.6836526821098	-0.0298576710035414	0.131234553183977	-0.227513793274277	0.820024244957956	0.87577553132373	dopachrome tautomerase [Source:HGNC Symbol;Acc:HGNC:2709]	protein_coding	39.87	94436811	94479682	5074	13	q32.1	DCT		42871
ENSG00000080189	3199.14285384534	0.149226299795249	0.0290703974582071	5.13327346176752	2.84745712833158e-07	4.2783043353182e-06	solute carrier family 35 member C2 [Source:HGNC Symbol;Acc:HGNC:17117]	protein_coding	53.97	46345980	46364458	5740	20	q13.12	SLC35C2		18478
ENSG00000080200	787.295694815077	-0.0666224036245149	0.0559716915169416	-1.1902874795976	0.2339334201049	0.353921113141614	crystallin beta-gamma domain containing 3 [Source:HGNC Symbol;Acc:HGNC:34427]	protein_coding	37.12	97822011	97944984	10779	3	q11.2	CRYBG3		122973
ENSG00000080224	180.867480676015	-0.302438256701829	0.217143687578198	-1.39280243453043	0.163679542029925	0.269365305221422	EPH receptor A6 [Source:HGNC Symbol;Acc:HGNC:19296]	protein_coding	35.41	96814581	97752460	2058	3	q11.2	EPHA6		937879
ENSG00000080293	293.46614331531	-0.219410984019122	0.113520248241774	-1.93279161574614	0.053261873611125	0.111721874752808	secretin receptor [Source:HGNC Symbol;Acc:HGNC:10608]	protein_coding	46.84	119439843	119525301	1854	2	q14.2	SCTR		85458
ENSG00000080298	1108.05940404651	0.0110735985228725	0.0404734610694438	0.273601471934229	0.784390902707492	0.848893636003367	regulatory factor X3 [Source:HGNC Symbol;Acc:HGNC:9984]	protein_coding	35	3218297	3526004	9307	9	p24.2	RFX3		307707
ENSG00000080345	3509.08052306115	-0.0126028849900632	0.0337030465087113	-0.373939043961669	0.708449667305649	0.791900031092427	replication timing regulatory factor 1 [Source:HGNC Symbol;Acc:HGNC:23207]	protein_coding	38.04	151409883	151508013	8053	2	q23.3	RIF1		98130
ENSG00000080371	9594.18566969156	-0.11832811601778	0.039106812157503	-3.02576736608477	0.00248003032833522	0.00922004414101538	RAB21, member RAS oncogene family [Source:HGNC Symbol;Acc:HGNC:18263]	protein_coding	37.14	71754863	71800286	15558	12	q21.1	RAB21		45423
ENSG00000080493	15383.4263045461	-0.316303706486165	0.11012909791416	-2.87211747373713	0.00407731369115367	0.0139583479464875	solute carrier family 4 member 4 [Source:HGNC Symbol;Acc:HGNC:11030]	protein_coding	37.95	71062667	71572087	4270	4	q13.3	SLC4A4		509420
ENSG00000080503	8781.18170017008	-0.0657559815672988	0.0455810286886942	-1.4426173225794	0.149128300876114	0.250989575782222	SWI/SNF related, matrix associated, actin dependent regulator of chromatin, subfamily a, member 2 [Source:HGNC Symbol;Acc:HGNC:11098]	protein_coding	40.37	1980290	2193624	162	9	p24.3	SMARCA2		213334
ENSG00000080511	14.2396677670288	-0.0992818390793579	0.200491315263583	-0.49519271669615	0.620464091296667	0.722102188156855	retinol dehydrogenase 8 [Source:HGNC Symbol;Acc:HGNC:14423]	protein_coding	50.99	10013249	10022279	1714	19	p13.2	RDH8		9030
ENSG00000080546	1332.29081712918	-0.141141814621223	0.0671284213106259	-2.10256418765029	0.0355038832048382	0.0807232048150357	sestrin 1 [Source:HGNC Symbol;Acc:HGNC:21595]	protein_coding	37.66	108986437	109094819	3509	6	q21	SESN1		108382
ENSG00000080561	334.625160029784	-0.157201136434559	0.0534986795399232	-2.93841152317129	0.00329898805175526	0.0117180611592074	midline 2 [Source:HGNC Symbol;Acc:HGNC:7096]	protein_coding	39.96	107825755	107931637	758	X	q22.3	MID2		105882
ENSG00000080573	1626.35723481787	-0.115171525724014	0.0877855521388324	-1.31196447385637	0.189532121625506	0.301714178330449	collagen type V alpha 3 chain [Source:HGNC Symbol;Acc:HGNC:14864]	protein_coding	52.35	9959561	10010504	6207	19	p13.2	COL5A3		50943
ENSG00000080603	7099.47882540978	0.033855454987724	0.0365885683958919	0.925301439001513	0.35480913044875	0.482590800413859	Snf2 related CREBBP activator protein [Source:HGNC Symbol;Acc:HGNC:16974]	protein_coding	49.63	30698209	30741409	836	16	p11.2	SRCAP		43200
ENSG00000080608	1026.79379550598	0.127135840157363	0.0584862682776176	2.17377247517118	0.0297222266337255	0.0700919301824536	pumilio RNA binding family member 3 [Source:HGNC Symbol;Acc:HGNC:29676]	protein_coding	39.59	2720469	2844095	340	9	p24.2	PUM3		123626
ENSG00000080618	4.40154155789775	-0.16293557396802	0.151663257684148	-1.07432463508959	0.282677207451602	0.408459754703218	carboxypeptidase B2 [Source:HGNC Symbol;Acc:HGNC:2300]	protein_coding	39	46053186	46105033	1724	13	q14.13	CPB2		51847
ENSG00000080709	81.6647876802597	-0.115185537846868	0.0938550349904207	-1.22727073575354	0.219720850840135	0.337499185856152	potassium calcium-activated channel subfamily N member 2 [Source:HGNC Symbol;Acc:HGNC:6291]	protein_coding	37.71	114055926	114496500	2244	5	q22.3	KCNN2		440574
ENSG00000080802	1534.71439618451	-0.10591206692008	0.0358758409294264	-2.95218353566754	0.00315535320939244	0.0112854125035951	CCR4-NOT transcription complex subunit 4 [Source:HGNC Symbol;Acc:HGNC:7880]	protein_coding	37.19	135361795	135510127	3507	7	q33	CNOT4		148332
ENSG00000080815	4253.49559824215	-0.0709828281738918	0.0335738263209738	-2.11423111251244	0.0344955327670943	0.0789950621241377	presenilin 1 [Source:HGNC Symbol;Acc:HGNC:9508]	protein_coding	42.73	73136418	73223691	571	14	q24.2	PSEN1		87273
ENSG00000080819	1086.24744463074	0.115792617519262	0.0488489466785683	2.37042199253938	0.0177677928647083	0.0464953999057605	coproporphyrinogen oxidase [Source:HGNC Symbol;Acc:HGNC:2321]	protein_coding	40.35	98579446	98593648	2709	3	q11.2	CPOX		14202
ENSG00000080822	3535.83624145754	0.0421448380644652	0.0375095627894431	1.12357582787733	0.261193015412411	0.38475001130059	claudin domain containing 1 [Source:HGNC Symbol;Acc:HGNC:1322]	protein_coding	38.91	98497912	98523066	560	3	q11.2	CLDND1		25154
ENSG00000080823	477.287591938668	-0.114210446293438	0.0485638984441037	-2.35175613887119	0.0186850202393223	0.0483421274591012	MOK protein kinase [Source:HGNC Symbol;Acc:HGNC:9833]	protein_coding	46.51	102224500	102305190	748	14	q32.31	MOK		80690
ENSG00000080824	43915.1831749916	0.175158454313373	0.0529130533147338	3.31030706679328	0.000931936736476495	0.00410550768299407	heat shock protein 90 alpha family class A member 1 [Source:HGNC Symbol;Acc:HGNC:5253]	protein_coding	47.25	102080742	102139699	3228	14	q32.31	HSP90AA1		58957
ENSG00000080839	404.974311618385	0.131942978036998	0.0432117157797044	3.05340752284983	0.00226258446256742	0.00853836234280965	RB transcriptional corepressor like 1 [Source:HGNC Symbol;Acc:HGNC:9893]	protein_coding	43.07	36996349	37095997	5686	20	q11.23	RBL1		99648
ENSG00000080845	5913.7139202908	0.0178682816246968	0.037832046394027	0.472305448100683	0.63670878218768	0.735464543800445	DLG associated protein 4 [Source:HGNC Symbol;Acc:HGNC:24476]	protein_coding	51.09	36306336	36528637	5056	20	q11.23	DLGAP4		222301
ENSG00000080854	63.5569310982381	-0.0418089258965838	0.1176137013209	-0.355476661537174	0.722232526111731	0.802442122643962	immunoglobulin superfamily member 9B [Source:HGNC Symbol;Acc:HGNC:32326]	protein_coding	55.74	133896438	133956968	17159	11	q25	IGSF9B		60530
ENSG00000080986	213.128497417452	0.00738396627668813	0.0522861452433235	0.141222234730165	0.887694381329312	0.924667733872208	NDC80 kinetochore complex component [Source:HGNC Symbol;Acc:HGNC:16909]	protein_coding	36.33	2571557	2616635	2126	18	p11.32	NDC80		45078
ENSG00000081014	553.305195000303	-0.100111543887929	0.0411921967428702	-2.43035214928801	0.0150841589721513	0.0407272292248084	adaptor related protein complex 4 subunit epsilon 1 [Source:HGNC Symbol;Acc:HGNC:573]	protein_coding	37.92	50908672	51005895	1603	15	q21.2	AP4E1		97223
ENSG00000081019	1959.95512255778	-0.0634157416776286	0.0325798213867523	-1.94647296941336	0.0515979518312915	0.108879059085353	round spermatid basic protein 1 [Source:HGNC Symbol;Acc:HGNC:25642]	protein_coding	37.22	113761832	113812476	6621	1	p13.2	RSBN1		50644
ENSG00000081026	1156.47570084707	-0.0381888725641762	0.0566354771253273	-0.674292413563833	0.500125426263537	0.618609291255311	membrane associated guanylate kinase, WW and PDZ domain containing 3 [Source:HGNC Symbol;Acc:HGNC:29647]	protein_coding	37.14	113390515	113685923	3911	1	p13.2	MAGI3		295408
ENSG00000081041	875.957957717773	-0.108896846596677	0.10379866549181	-1.04911605636461	0.294124707068353	0.42069295915365	C-X-C motif chemokine ligand 2 [Source:HGNC Symbol;Acc:HGNC:4603]	protein_coding	47.61	74097040	74099196	1115	4	q13.3	CXCL2		2156
ENSG00000081051	32.4639419181144	-0.672363722217464	0.194702419644802	-3.45328899067646	0.000553795373595738	0.00266343732286249	alpha fetoprotein [Source:HGNC Symbol;Acc:HGNC:317]	protein_coding	34.51	73431138	73456174	197	4	q13.3	AFP		25036
ENSG00000081052	1293.92658846652	-0.20009014904338	0.101490795706024	-1.97151029954436	0.0486655360974436	0.103893652710593	collagen type IV alpha 4 chain [Source:HGNC Symbol;Acc:HGNC:2206]	protein_coding	41	227002714	227164453	9984	2	q36.3	COL4A4		161739
ENSG00000081059	409.551917941094	0.269312468087925	0.091104540993967	2.95608171831697	0.00311574527399687	0.0111683672545057	transcription factor 7 [Source:HGNC Symbol;Acc:HGNC:11639]	protein_coding	54.55	134114681	134151865	3288	5	q31.1	TCF7		37184
ENSG00000081087	2399.63925180713	0.129522497685803	0.0501961420589539	2.58032773781066	0.00987065882866289	0.0288804869839006	osteoclastogenesis associated transmembrane protein 1 [Source:HGNC Symbol;Acc:HGNC:21652]	protein_coding	42.48	108041409	108165854	4471	6	q21	OSTM1		124445
ENSG00000081138	7.90078590146796	0.155477749363358	0.21073513119903	0.737787517813136	0.460643579589363	0.582109132154551	cadherin 7 [Source:HGNC Symbol;Acc:HGNC:1766]	protein_coding	35.27	65750252	65890337	2728	18	q22.1	CDH7		140085
ENSG00000081148	24.0434680153286	-0.101435635964459	0.0824725339051814	-1.2299323321517	0.218722445541669	0.336481714429718	interphotoreceptor matrix proteoglycan 2 [Source:HGNC Symbol;Acc:HGNC:18362]	protein_coding	37.6	101222546	101320575	8352	3	q12.3	IMPG2		98029
ENSG00000081154	8844.89251237881	-0.0351079284405107	0.0409857039226568	-0.856589617364193	0.391671725763858	0.518110140537223	PEST proteolytic signal containing nuclear protein [Source:HGNC Symbol;Acc:HGNC:30023]	protein_coding	39.69	101574180	101594465	2285	3	q12.3	PCNP		20285
ENSG00000081177	1498.33164543167	-0.110995882090273	0.034121421606468	-3.25296769198013	0.00114206481499161	0.00486411699550365	exonuclease 3'-5' domain containing 2 [Source:HGNC Symbol;Acc:HGNC:20217]	protein_coding	41.37	69191511	69244020	3252	14	q24.1	EXD2		52509
ENSG00000081181	1055.36626373933	0.203102735550439	0.206566656678546	0.983230976461524	0.325493772417699	0.453255594698532	arginase 2 [Source:HGNC Symbol;Acc:HGNC:664]	protein_coding	42.07	67619920	67651708	1911	14	q24.1	ARG2		31788
ENSG00000081189	8497.90504864462	-0.169667876302637	0.053498408184524	-3.17145653600435	0.00151676563761481	0.00612100373080713	myocyte enhancer factor 2C [Source:HGNC Symbol;Acc:HGNC:6996]	protein_coding	36.05	88717117	88904257	7281	5	q14.3	MEF2C		187140
ENSG00000081237	4533.17767470111	0.471698621467879	0.0548229030546519	8.60404311310641	7.69560531389932e-18	3.04577042508888e-15	protein tyrosine phosphatase receptor type C [Source:HGNC Symbol;Acc:HGNC:9666]	protein_coding	34.25	198638457	198757476	731	1	q31.3	PTPRC		119019
ENSG00000081248	11.6737537998928	-0.456243516377889	0.145951097789205	-3.12600263573786	0.00177199963590002	0.00694714619273972	calcium voltage-gated channel subunit alpha1 S [Source:HGNC Symbol;Acc:HGNC:1397]	protein_coding	51.58	201039512	201112451	6028	1	q32.1	CACNA1S		72939
ENSG00000081277	280.023432477575	-0.583189237892906	0.235033638528904	-2.48130115137194	0.013090372522222	0.0363044735802591	plakophilin 1 [Source:HGNC Symbol;Acc:HGNC:9023]	protein_coding	52.25	201283452	201332993	5326	1	q32.1	PKP1		49541
ENSG00000081307	5416.50205857251	-0.0549791709341216	0.0649467323575493	-0.846527129824583	0.397258745820887	0.523061895675927	ubiquitin like modifier activating enzyme 5 [Source:HGNC Symbol;Acc:HGNC:23230]	protein_coding	36.81	132654446	132679794	2850	3	q22.1	UBA5		25348
ENSG00000081320	1877.52788288099	-0.0862925981734395	0.0528353242457709	-1.63323684306426	0.102419194003081	0.186799624714848	serine/threonine kinase 17b [Source:HGNC Symbol;Acc:HGNC:11396]	protein_coding	37.67	196133583	196176503	5273	2	q32.3	STK17B		42920
ENSG00000081377	1427.06652878705	-0.136087812556973	0.0524375941670845	-2.59523371959724	0.00945266163945505	0.0278735853940464	cell division cycle 14B [Source:HGNC Symbol;Acc:HGNC:1719]	protein_coding	42.85	96490241	96619843	4960	9	q22.33	CDC14B		129602
ENSG00000081386	603.246501337482	-0.0705455927794609	0.0373814945631585	-1.88717956849664	0.0591361774114403	0.121345820796085	zinc finger protein 510 [Source:HGNC Symbol;Acc:HGNC:29161]	protein_coding	38.93	96754553	96778129	6507	9	q22.33	ZNF510		23576
ENSG00000081479	29653.3782813522	-0.461046623139341	0.127235823234795	-3.62355987030906	0.000290575903832415	0.00155206556665194	LDL receptor related protein 2 [Source:HGNC Symbol;Acc:HGNC:6694]	protein_coding	39.58	169127109	169362534	15657	2	q31.1	LRP2		235425
ENSG00000081665	920.548537723217	-0.0044361200533935	0.0341522722707122	-0.129892383681825	0.896651570179324	0.930304669392576	zinc finger protein 506 [Source:HGNC Symbol;Acc:HGNC:23780]	protein_coding	40.49	19785839	19821751	4140	19	p13.11	ZNF506		35912
ENSG00000081692	1535.78231616466	0.0896284521388868	0.0263226282329525	3.40499631517356	0.000661649465884727	0.00308877614583184	jumonji domain containing 4 [Source:HGNC Symbol;Acc:HGNC:25724]	protein_coding	61.26	227730425	227735411	3749	1	q42.13	JMJD4		4986
ENSG00000081721	883.288921120079	-0.00895517814234465	0.0272374169267219	-0.328782210384971	0.742320310290132	0.818317369230841	dual specificity phosphatase 12 [Source:HGNC Symbol;Acc:HGNC:3067]	protein_coding	39.87	161749758	161757238	1252	1	q23.3	DUSP12		7480
ENSG00000081760	1281.49477728398	0.0335806018726312	0.0461653161158892	0.727398937079377	0.46698160545336	0.587913998568043	acetoacetyl-CoA synthetase [Source:HGNC Symbol;Acc:HGNC:21298]	protein_coding	51.2	125065434	125143333	1235	12	q24.31	AACS		77899
ENSG00000081791	4706.18306279803	-0.000579629254646252	0.0309386068814781	-0.0187348207650958	0.985052650171031	0.989320378431969	DAP3 binding cell death enhancer 1 [Source:HGNC Symbol;Acc:HGNC:28969]	protein_coding	48.18	141923855	141942047	4907	5	q31.3	DELE1		18192
ENSG00000081800	861.279320428495	-0.294988259813877	0.171095416507231	-1.72411550137236	0.08468699421477	0.160858697778658	solute carrier family 13 member 1 [Source:HGNC Symbol;Acc:HGNC:10916]	protein_coding	35.73	123113531	123199972	3798	7	q31.32	SLC13A1		86441
ENSG00000081803	3887.43845317952	-0.0634731435622181	0.0627947090422794	-1.01080400769883	0.312110244589139	0.439218015348661	calcium dependent secretion activator 2 [Source:HGNC Symbol;Acc:HGNC:16018]	protein_coding	36.56	122318411	122886759	2238	7	q31.32	CADPS2		568348
ENSG00000081818	891.707225696309	-0.310838395366505	0.0938585095245578	-3.31177638491238	0.000927056153886204	0.00408564372871033	protocadherin beta 4 [Source:HGNC Symbol;Acc:HGNC:8689]	protein_coding	45.69	141121818	141125623	3806	5	q31.3	PCDHB4		3805
ENSG00000081842	63.9506368377017	-0.695567645862216	0.170136209320161	-4.08829871455112	4.34548367281739e-05	0.000314654902091958	protocadherin alpha 6 [Source:HGNC Symbol;Acc:HGNC:8672]	protein_coding	40.2	140827958	141012347	3267	5	q31.3	PCDHA6		184389
ENSG00000081853	131.014966241034	-0.274082389496985	0.141840304944293	-1.93233079698066	0.0533186895610947	0.111812144676646	protocadherin gamma subfamily A, 2 [Source:HGNC Symbol;Acc:HGNC:8700]	protein_coding	45.18	141338760	141512975	4543	5	q31.3	PCDHGA2		174215
ENSG00000081870	787.562079076957	0.131705119957858	0.0351018138541201	3.75208872411016	0.000175367374828632	0.00101414340390029	heat shock protein family B (small) member 11 [Source:HGNC Symbol;Acc:HGNC:25019]	protein_coding	39.89	53916574	53945699	894	1	p32.3	HSPB11		29125
ENSG00000081913	1026.05726335256	-0.0725846067061841	0.0487119211994391	-1.49007891536456	0.1362034873952	0.234128600631558	PH domain and leucine rich repeat protein phosphatase 1 [Source:HGNC Symbol;Acc:HGNC:20610]	protein_coding	39.46	62715541	62980433	6299	18	q21.33	PHLPP1		264892
ENSG00000081923	1235.11276903376	-0.0813720133579855	0.0633201220685774	-1.28508933179026	0.19876106911072	0.313105122654077	ATPase phospholipid transporting 8B1 [Source:HGNC Symbol;Acc:HGNC:3706]	protein_coding	43.04	57646426	57803315	6161	18	q21.31	ATP8B1		156889
ENSG00000081985	83.8394418303345	0.686278297112333	0.2335628607322	2.93830232666661	0.00330015033571073	0.0117180611592074	interleukin 12 receptor subunit beta 2 [Source:HGNC Symbol;Acc:HGNC:5972]	protein_coding	41.73	67307364	67398724	4040	1	p31.3	IL12RB2		91360
ENSG00000082014	701.016391203659	0.0880765590540635	0.066443628961929	1.32558321136448	0.184977790217516	0.29622368517316	SWI/SNF related, matrix associated, actin dependent regulator of chromatin, subfamily d, member 3 [Source:HGNC Symbol;Acc:HGNC:11108]	protein_coding	56.14	151238764	151277896	468	7	q36.1	SMARCD3		39132
ENSG00000082068	1438.31181718265	-0.0221100844650782	0.0332391744017914	-0.665181517381088	0.505934400585118	0.624129353679087	WD repeat domain 70 [Source:HGNC Symbol;Acc:HGNC:25495]	protein_coding	38.99	37379285	37753435	2877	5	p13.2	WDR70		374150
ENSG00000082074	1637.06470188009	0.353453100309226	0.059469435692455	5.94344130213547	2.79099722168035e-09	8.24945572244208e-08	FYN binding protein 1 [Source:HGNC Symbol;Acc:HGNC:4036]	protein_coding	37.96	39105252	39274528	4829	5	p13.1	FYB1		169276
ENSG00000082126	7.28682357080234	0.266606455097383	0.108734132344767	2.4519113671873	0.0142099658603049	0.0387994474196816	membrane palmitoylated protein 4 [Source:HGNC Symbol;Acc:HGNC:13680]	protein_coding	41.38	201644870	201698694	2330	2	q33.1	MPP4		53824
ENSG00000082146	1501.93338626733	-0.0488948600330485	0.0680656535741387	-0.718348498333173	0.472542433624095	0.593172899390283	STE20 related adaptor beta [Source:HGNC Symbol;Acc:HGNC:13205]	protein_coding	38.23	201387858	201480846	772	2	q33.1	STRADB		92988
ENSG00000082153	5509.64262742165	-0.0521607754140643	0.0317686652557349	-1.64189382821641	0.10061200913812	0.184436406719868	basic leucine zipper and W2 domains 1 [Source:HGNC Symbol;Acc:HGNC:18380]	protein_coding	41.12	200810594	200827338	578	2	q33.1	BZW1		16744
ENSG00000082175	149.28439255661	-0.040148435903364	0.126331867230457	-0.317801333768973	0.750635638914981	0.824069042194263	progesterone receptor [Source:HGNC Symbol;Acc:HGNC:8910]	protein_coding	37.72	101029624	101129813	13037	11	q22.1	PGR		100189
ENSG00000082196	733.42324031878	0.40080750728695	0.17741946439645	2.25909546424586	0.0238774472340467	0.0586792876369643	C1q and TNF related 3 [Source:HGNC Symbol;Acc:HGNC:14326]	protein_coding	39.58	34017858	34043213	3773	5	p13.2	C1QTNF3		25355
ENSG00000082212	2028.40150864311	0.267051871956711	0.0426766583434443	6.25756285338901	3.91040076294151e-10	1.59032764862787e-08	malic enzyme 2 [Source:HGNC Symbol;Acc:HGNC:6984]	protein_coding	38.58	50879080	50954257	9031	18	q21.2	ME2		75177
ENSG00000082213	1395.57514013593	0.0409864847425153	0.0305760717261699	1.34047581748166	0.180090701166042	0.290403637863596	chromosome 5 open reading frame 22 [Source:HGNC Symbol;Acc:HGNC:25639]	protein_coding	39.87	31532287	31555053	3117	5	p13.3	C5orf22		22766
ENSG00000082258	2510.99783547897	0.0467515015365143	0.0355017623836337	1.31687832934364	0.187879411510747	0.299982211018881	cyclin T2 [Source:HGNC Symbol;Acc:HGNC:1600]	protein_coding	37.48	134918235	134959342	5414	2	q21.3	CCNT2		41107
ENSG00000082269	1145.08346204639	0.190887468165423	0.0693431268986285	2.75279579538543	0.00590887402465468	0.0190018428058009	family with sequence similarity 135 member A [Source:HGNC Symbol;Acc:HGNC:21084]	protein_coding	36.09	70412941	70561174	529	6	q13	FAM135A		148233
ENSG00000082293	84.4738756478182	-0.0352770999718688	0.155760401813594	-0.226483108422427	0.820825695466828	0.87628543160133	collagen type XIX alpha 1 chain [Source:HGNC Symbol;Acc:HGNC:2196]	protein_coding	36.54	69866556	70212468	8740	6	q13	COL19A1		345912
ENSG00000082397	3882.05840591137	0.165270389140278	0.073953680905962	2.23478246269354	0.0254316337385686	0.0618691375191993	erythrocyte membrane protein band 4.1 like 3 [Source:HGNC Symbol;Acc:HGNC:3380]	protein_coding	39.83	5392381	5630700	4459	18	p11.31	EPB41L3		238319
ENSG00000082438	10744.9296561813	-0.352261841323053	0.0845653396181799	-4.16555816973652	3.10591713822055e-05	0.000236507355241224	cordon-bleu WH2 repeat protein like 1 [Source:HGNC Symbol;Acc:HGNC:23571]	protein_coding	36.27	164653624	164843679	472	2	q24.3	COBLL1		190055
ENSG00000082458	2201.88810673556	-0.00449348479241868	0.0417223347622449	-0.107699744466	0.914233872221983	0.942580408192777	discs large MAGUK scaffold protein 3 [Source:HGNC Symbol;Acc:HGNC:2902]	protein_coding	46.89	70444835	70505490	6112	X	q13.1	DLG3		60655
ENSG00000082482	162.989317113211	-0.110839761749586	0.221662274713886	-0.500038907805374	0.617047681540035	0.719429262074596	potassium two pore domain channel subfamily K member 2 [Source:HGNC Symbol;Acc:HGNC:6277]	protein_coding	36.37	215005775	215237090	1662	1	q41	KCNK2		231315
ENSG00000082497	687.096957286552	0.172525810899307	0.0943344681484515	1.82887352084084	0.0674185578170738	0.134714341953969	SERTA domain containing 4 [Source:HGNC Symbol;Acc:HGNC:25236]	protein_coding	43.14	210232796	210246631	5222	1	q32.2	SERTAD4		13835
ENSG00000082512	861.174242732015	0.196401707060423	0.0475955848599035	4.12646903359896	3.68375580518666e-05	0.000273200664765832	TNF receptor associated factor 5 [Source:HGNC Symbol;Acc:HGNC:12035]	protein_coding	44.65	211326615	211374946	4958	1	q32.3	TRAF5		48331
ENSG00000082515	1318.01565651436	0.120100621606435	0.0401453759731428	2.99164271588293	0.00277480804356803	0.0101457436058987	mitochondrial ribosomal protein L22 [Source:HGNC Symbol;Acc:HGNC:14480]	protein_coding	38.82	154941073	154969411	3173	5	q33.2	MRPL22		28338
ENSG00000082516	1604.45818207145	-0.0529453090571253	0.0358494033654578	-1.4768811775579	0.139707491252566	0.238509569758588	gem nuclear organelle associated protein 5 [Source:HGNC Symbol;Acc:HGNC:20043]	protein_coding	41.33	154887411	154938211	5404	5	q33.2	GEMIN5		50800
ENSG00000082641	35744.4461259885	-0.0144967451431825	0.0377032670622407	-0.384495728692456	0.700611061076762	0.785858536708597	nuclear factor, erythroid 2 like 1 [Source:HGNC Symbol;Acc:HGNC:7781]	protein_coding	54.26	48048329	48061545	568	17	q21.32	NFE2L1		13216
ENSG00000082684	7455.56074940045	-0.341980636519039	0.102233537630203	-3.34509246619289	0.000822551426540436	0.00369635613361164	semaphorin 5B [Source:HGNC Symbol;Acc:HGNC:10737]	protein_coding	50.17	122909082	123028605	4805	3	q21.1	SEMA5B		119523
ENSG00000082701	5132.52710658154	-0.176219657913785	0.0352493077440025	-4.99923740896068	5.75574989969691e-07	7.85521897581008e-06	glycogen synthase kinase 3 beta [Source:HGNC Symbol;Acc:HGNC:4617]	protein_coding	37.2	119821321	120094994	7743	3	q13.33	GSK3B		273673
ENSG00000082781	9301.49037784967	-0.0352985608712723	0.0557186331379779	-0.633514479507444	0.526397728372376	0.642314049797901	integrin subunit beta 5 [Source:HGNC Symbol;Acc:HGNC:6160]	protein_coding	46.61	124761948	124901418	4440	3	q21.2	ITGB5		139470
ENSG00000082805	4816.1043123096	-0.201095430697231	0.0372695719634918	-5.39570003364187	6.82568997483546e-08	1.26583395681891e-06	ELKS/RAB6-interacting/CAST family member 1 [Source:HGNC Symbol;Acc:HGNC:17072]	protein_coding	39.35	990509	1495933	546	12	p13.33	ERC1		505424
ENSG00000082898	7903.78304626809	0.226973025414546	0.0371951120009448	6.10222723374999	1.04600520146828e-09	3.54353369608054e-08	exportin 1 [Source:HGNC Symbol;Acc:HGNC:12825]	protein_coding	41.09	61476032	61538741	8930	2	p15	XPO1		62709
ENSG00000082996	6600.91385800181	0.0661975116902141	0.0445382225911142	1.48630789104326	0.137197700436782	0.235413670824539	ring finger protein 13 [Source:HGNC Symbol;Acc:HGNC:10057]	protein_coding	36.38	149812770	149962139	2336	3	q25.1	RNF13		149369
ENSG00000083067	867.049681891953	-0.414059169359202	0.0951959266320439	-4.34954712883509	1.36418964258864e-05	0.000118314833406124	transient receptor potential cation channel subfamily M member 3 [Source:HGNC Symbol;Acc:HGNC:17992]	protein_coding	38.04	70529060	71446904	12320	9	q21.13	TRPM3		917844
ENSG00000083093	515.216428709946	-0.0528781881134002	0.0381251007532359	-1.3869652032044	0.16545237364647	0.271630480287461	partner and localizer of BRCA2 [Source:HGNC Symbol;Acc:HGNC:26144]	protein_coding	43.53	23603160	23641310	626	16	p12.2	PALB2		38150
ENSG00000083097	1174.75837024629	-0.000800223363710034	0.0420602104807379	-0.0190256623674412	0.984820633504122	0.989209806243973	DOP1 leucine zipper like protein A [Source:HGNC Symbol;Acc:HGNC:21194]	protein_coding	35.96	83067666	83171350	7957	6	q14.1	DOP1A		103684
ENSG00000083099	1517.4297077345	-0.0499783585213882	0.0383910985869151	-1.30182152532677	0.192977403642636	0.306133965090337	LYR motif containing 2 [Source:HGNC Symbol;Acc:HGNC:25229]	protein_coding	44.37	89568144	89638749	844	6	q15	LYRM2		70605
ENSG00000083123	1537.07112813506	0.0505356860319339	0.0456782318529694	1.10634067874168	0.268579091043542	0.39259822631867	branched chain keto acid dehydrogenase E1 subunit beta [Source:HGNC Symbol;Acc:HGNC:987]	protein_coding	36.82	80106647	80346270	743	6	q14.1	BCKDHB		239623
ENSG00000083168	3140.04405189544	-0.093616472549112	0.0395405040956545	-2.36760948526704	0.0179034219728324	0.0467673580735916	lysine acetyltransferase 6A [Source:HGNC Symbol;Acc:HGNC:13013]	protein_coding	38.89	41929479	42051994	9153	8	p11.21	KAT6A		122515
ENSG00000083223	1328.81979455697	0.0455812077581722	0.0405888286105868	1.12299884767513	0.261437983851866	0.38493368695801	terminal uridylyl transferase 7 [Source:HGNC Symbol;Acc:HGNC:25817]	protein_coding	37.99	86287733	86354454	5724	9	q21.33	TUT7		66721
[truncated: 14,707 more rows]
