# Supplementary material for: Oncogenic Role of miR-217 During Clear Cell Renal Carcinoma Progression
Source: Front Oncol. 2022 Jul 22;12:934711. doi: 10.3389/fonc.2022.934711 (PMC9354686; doi:10.3389/fonc.2022.934711)
Supplement: Supplementary Material S3 — Differential expression values for all combinations between four stages of ccRC and non-tumor. This zip file contains 20 differential expression analyses, including log2 fold change value, p-value, adjusted p-value, and B-statistic for each gene. BioMart annotation in every gene is included for better use. [file DataSheet_3.zip › DEGS/res-mir-stage2_stage1.tsv]

mirbase_id	baseMean	log2FoldChange	lfcSE	stat	pvalue	padj	ensembl_gene_id	description	gene_biotype	gcContent	start_position	end_position	transcript_length	chr	band	gene_name	geneLength
hsa-let-7a-1	19645.6939959555	0.215596123386985	0.0336411005119054	6.40871196561142	1.46754144469219e-10	3.10441459454117e-09	ENSG00000199165	microRNA let-7a-1 [Source:HGNC Symbol;Acc:HGNC:31476]	miRNA	42.5	94175957	94176036	80	9	q22.32	MIRLET7A1	79
hsa-let-7a-2	19602.2417156118	0.219519275355685	0.0335745056176146	6.53827275540034	6.22333527133129e-11	1.55583381783282e-09	ENSG00000198975	microRNA let-7a-2 [Source:HGNC Symbol;Acc:HGNC:31477]	miRNA	40.28	122146522	122146593	72	11	q24.1	MIRLET7A2	71
hsa-let-7a-3	19752.4927420994	0.21791247663597	0.0336598437865164	6.47395983231694	9.54672905868726e-11	2.18779207594916e-09	ENSG00000283990	microRNA let-7a-3 [Source:HGNC Symbol;Acc:HGNC:31478]	miRNA	45.95	46112749	46112822	74	22	q13.31	MIRLET7A3	73
hsa-let-7b	34556.243820222	0.013557702575521	0.0634227542256289	0.213767168282995	0.830728629040318	0.892384269476904	ENSG00000284520	microRNA let-7b [Source:HGNC Symbol;Acc:HGNC:31479]	miRNA	53.01	46113686	46113768	83	22	q13.31	MIRLET7B	82
hsa-let-7c	4906.65888253964	-0.0364541447224342	0.083194220968821	-0.438181213765992	0.661254925705008	0.790630889429901	ENSG00000199030	microRNA let-7c [Source:HGNC Symbol;Acc:HGNC:31480]	miRNA	47.62	16539828	16539911	84	21	q21.1	MIRLET7C	83
hsa-let-7d	1409.82374179035	-0.0328042296405845	0.0452724309689444	-0.724596160146278	0.468699815296222	0.625691501002238	ENSG00000199133	microRNA let-7d [Source:HGNC Symbol;Acc:HGNC:31481]	miRNA	48.28	94178834	94178920	87	9	q22.32	MIRLET7D	86
hsa-let-7e	2885.35252670614	0.16160292190383	0.0540399101776518	2.99043653796932	0.00278579009216803	0.01049441473077	ENSG00000198972	microRNA let-7e [Source:HGNC Symbol;Acc:HGNC:31482]	miRNA	56.96	51692786	51692864	79	19	q13.41	MIRLET7E	78
hsa-let-7f-1	8695.79811408617	0.397804728840559	0.0576880274243733	6.89579357453442	5.35649299436932e-12	1.63670619272396e-10	ENSG00000199072	microRNA let-7f-1 [Source:HGNC Symbol;Acc:HGNC:31483]	miRNA	40.23	94176347	94176433	87	9	q22.32	MIRLET7F1	86
hsa-let-7f-2	8825.09457771092	0.393034223239134	0.0580851186089098	6.76652183299227	1.31915140926427e-11	3.62766637547675e-10	ENSG00000208012	microRNA let-7f-2 [Source:HGNC Symbol;Acc:HGNC:31484]	miRNA	42.17	53557192	53557274	83	X	p11.22	MIRLET7F2	82
hsa-let-7g	1552.66631696841	0.299520662744408	0.0473196949123846	6.32972514507943	2.45598288527074e-10	4.82425209606752e-09	ENSG00000199150	microRNA let-7g [Source:HGNC Symbol;Acc:HGNC:31485]	miRNA	50	52268278	52268361	84	3	p21.2	MIRLET7G	83
hsa-let-7i	1245.5584854292	0.0445436126089705	0.0542136172278599	0.821631444029156	0.411286687673685	0.571979467275522	ENSG00000199179	microRNA let-7i [Source:HGNC Symbol;Acc:HGNC:31486]	miRNA	53.57	62603686	62603769	84	12	q14.1	MIRLET7I	83
hsa-mir-1-1	13.7041219461393	0.00185254754355318	0.0873038542453059	0.0212195390406006	0.983070527890637	0.985222053226264	ENSG00000199017	microRNA 1-1 [Source:HGNC Symbol;Acc:HGNC:31499]	miRNA	36.62	62554306	62554376	71	20	q13.33	MIR1-1	70
hsa-mir-1-2	14.4158419615376	-0.0747162461075778	0.0866880256701112	-0.861898117185277	0.388743585193007	0.555606344300063	ENSG00000284453	microRNA 1-2 [Source:HGNC Symbol;Acc:HGNC:31500]	miRNA	34.12	21829004	21829088	85	18	q11.2	MIR1-2	84
hsa-mir-100	9449.05485171915	0.0128475776717853	0.124040333724125	0.103575807046434	0.917505987560107	0.941470696190408	ENSG00000207994	microRNA 100 [Source:HGNC Symbol;Acc:HGNC:31487]	miRNA	46.25	122152229	122152308	80	11	q24.1	MIR100	79
hsa-mir-101-1	15747.7919563469	0.0629122041939095	0.0512437507392585	1.22770490618501	0.219557764030697	0.397364806656773	ENSG00000199135	microRNA 101-1 [Source:HGNC Symbol;Acc:HGNC:31488]	miRNA	45.33	65058434	65058508	75	1	p31.3	MIR101-1	74
hsa-mir-101-2	15797.2275264559	0.0623269508292925	0.0509624075509708	1.22299855568941	0.221330241811636	0.397815794105881	ENSG00000199065	microRNA 101-2 [Source:HGNC Symbol;Acc:HGNC:31489]	miRNA	40.51	4850297	4850375	79	9	p24.1	MIR101-2	78
hsa-mir-103a-1	13997.9096105348	0.0437525501488118	0.0398876648527774	1.09689424814161	0.272687623422743	0.446363669293181	ENSG00000199035	microRNA 103a-1 [Source:HGNC Symbol;Acc:HGNC:31490]	miRNA	48.72	168560896	168560973	78	5	q34	MIR103A1	77
hsa-mir-103a-2	14013.2154941737	0.0404985817447516	0.0397646575816629	1.01845669515905	0.308460970630417	0.473632123634447	ENSG00000199024	microRNA 103a-2 [Source:HGNC Symbol;Acc:HGNC:31491]	miRNA	44.87	3917494	3917571	78	20	p13	MIR103A2	77
hsa-mir-106a	44.1884852709593	0.076218750563251	0.0802079460741389	0.950264335316595	0.341977955919178	0.502908758704674	ENSG00000284157	microRNA 106a [Source:HGNC Symbol;Acc:HGNC:31494]	miRNA	41.98	134170198	134170278	81	X	q26.2	MIR106A	80
hsa-mir-106b	774.346040078483	-0.000771571863155084	0.0416559950279518	-0.0185224686779742	0.985222053226264	0.985222053226264	ENSG00000208036	microRNA 106b [Source:HGNC Symbol;Acc:HGNC:31495]	miRNA	60.98	100093993	100094074	82	7	q22.1	MIR106B	81
hsa-mir-107	127.740291719514	0.0459757706439575	0.0560211547936644	0.820685878634494	0.411825216438376	0.571979467275522	ENSG00000198997	microRNA 107 [Source:HGNC Symbol;Acc:HGNC:31496]	miRNA	46.91	89592747	89592827	81	10	q23.31	MIR107	80
hsa-mir-10a	83382.7588411042	0.0293837033096589	0.0858212576317766	0.342382576537531	0.732062998956069	0.835341596319166	ENSG00000284038	microRNA 10a [Source:HGNC Symbol;Acc:HGNC:31497]	miRNA	39.09	48579838	48579947	110	17	q21.32	MIR10A	109
hsa-mir-10b	484505.71483737	0.0641861862334872	0.0813424931470915	0.789085553566933	0.430062004828475	0.585480452117973	ENSG00000207744	microRNA 10b [Source:HGNC Symbol;Acc:HGNC:31498]	miRNA	40	176150303	176150412	110	2	q31.1	MIR10B	109
hsa-mir-1180	21.3002621446889	0.10347445043445	0.0979010474414239	1.0569289414024	0.290544018815548	0.4629035460165	ENSG00000221540	microRNA 1180 [Source:HGNC Symbol;Acc:HGNC:35261]	miRNA	69.57	19344506	19344574	69	17	p11.2	MIR1180	68
hsa-mir-122	46.1988270326284	-0.0049215741090109	0.147974970131793	-0.0332595039865697	0.973467647016937	0.984204422535506	ENSG00000284440	microRNA 122 [Source:HGNC Symbol;Acc:HGNC:31501]	miRNA	43.53	58451074	58451158	85	18	q21.31	MIR122	84
hsa-mir-1247	19.8471619721929	-0.191193759010243	0.182412755217371	-1.04813810186907	0.294574983828682	0.4629035460165	ENSG00000283857	microRNA 1247 [Source:HGNC Symbol;Acc:HGNC:35313]	miRNA	74.26	101560287	101560422	136	14	q32.31	MIR1247	135
hsa-mir-1251	11.8568278727769	-0.332228831215345	0.0929074108283466	-3.57591314033239	0.000349007526491902	0.00174503763245951	ENSG00000221479	microRNA 1251 [Source:HGNC Symbol;Acc:HGNC:35317]	miRNA	55.71	97491909	97491978	70	12	q23.1	MIR1251	69
hsa-mir-125a	2372.52737308884	-0.0697756146338919	0.0513621061293779	-1.35850376653425	0.174303888236486	0.335199785070165	ENSG00000208008	microRNA 125a [Source:HGNC Symbol;Acc:HGNC:31505]	miRNA	59.3	51693254	51693339	86	19	q13.41	MIR125A	85
hsa-mir-125b-1	606.557419669654	-0.0271406732055279	0.0759467306427767	-0.357364602476265	0.720818872638193	0.833427885601029	ENSG00000207971	microRNA 125b-1 [Source:HGNC Symbol;Acc:HGNC:31506]	miRNA	53.41	122099757	122099844	88	11	q24.1	MIR125B1	87
hsa-mir-125b-2	647.08988603162	-0.0260490046006973	0.0742567393685277	-0.350796504427956	0.725741019829379	0.833427885601029	ENSG00000207863	microRNA 125b-2 [Source:HGNC Symbol;Acc:HGNC:31507]	miRNA	49.44	16590237	16590325	89	21	q21.1	MIR125B2	88
hsa-mir-126	28039.2391320763	-0.232643653331648	0.0692900476306326	-3.35753345952093	0.000786412248046183	0.00360438947021167	ENSG00000199161	microRNA 126 [Source:HGNC Symbol;Acc:HGNC:31508]	miRNA	52.94	136670602	136670686	85	9	q34.3	MIR126	84
hsa-mir-1266	12.9761508880854	0.0665714601326019	0.103091067142907	0.645753914258342	0.518438738416124	0.669345789034901	ENSG00000221052	microRNA 1266 [Source:HGNC Symbol;Acc:HGNC:35334]	miRNA	53.57	52277117	52277200	84	15	q21.2	MIR1266	83
hsa-mir-1269a	27.7121727594852	0.290928844550147	0.0648385437992965	4.48697375824321	7.22419686351302e-06	6.40856173376155e-05	ENSG00000221563	microRNA 1269a [Source:HGNC Symbol;Acc:HGNC:35337]	miRNA	59.05	66276824	66276928	105	4	q13.2	MIR1269A	104
hsa-mir-127	398.352294250043	-0.587535510922425	0.0524505756603208	-11.2016980466985	3.9999215628058e-29	5.49989214885797e-27	ENSG00000207608	microRNA 127 [Source:HGNC Symbol;Acc:HGNC:31509]	miRNA	52.58	100882979	100883075	97	14	q32.2	MIR127	96
hsa-mir-1270	40.4320058885646	-0.0516345822119061	0.12761304706551	-0.40461836308477	0.685758058453029	0.806872879145903	ENSG00000238517	microRNA 1270 [Source:HGNC Symbol;Acc:HGNC:35338]	miRNA	39.76	20399272	20399354	83	19	p12	MIR1270	82
hsa-mir-1271	24.8256493453103	-0.162175273625695	0.102199345299072	-1.58685237318411	0.112546083824977	0.234471007968703	ENSG00000221464	microRNA 1271 [Source:HGNC Symbol;Acc:HGNC:35252]	miRNA	51.16	176367946	176368031	86	5	q35.2	MIR1271	85
hsa-mir-128-1	116.025923229456	-0.156548627166683	0.0827910123025902	-1.89088915345687	0.0586391426379885	0.13438136854539	ENSG00000207654	microRNA 128-1 [Source:HGNC Symbol;Acc:HGNC:31510]	miRNA	50	135665397	135665478	82	2	q21.3	MIR128-1	81
hsa-mir-128-2	77.358692052256	-0.0739627955942627	0.0825080990673817	-0.896430731410497	0.370022760225751	0.535559258221482	ENSG00000207625	microRNA 128-2 [Source:HGNC Symbol;Acc:HGNC:31511]	miRNA	55.95	35744476	35744559	84	3	p22.3	MIR128-2	83
hsa-mir-1287	51.677636431315	-0.157920993953282	0.0698974668187534	-2.25932356551313	0.0238632650784643	0.0669632438426294	ENSG00000284415	microRNA 1287 [Source:HGNC Symbol;Acc:HGNC:35280]	miRNA	51.11	98395218	98395307	90	10	q24.2	MIR1287	89
hsa-mir-129-2	8.06545426719487	-0.204986168905327	0.166994713365111	-1.22750094763272	0.219634365861198	0.397364806656773	ENSG00000199077	microRNA 129-2 [Source:HGNC Symbol;Acc:HGNC:31513]	miRNA	53.33	43581394	43581483	90	11	p11.2	MIR129-2	89
hsa-mir-1296	10.8728679257667	-0.354214156155274	0.088276661207315	-4.01254591316513	6.00673912252837e-05	0.000384151920626815	ENSG00000221063	microRNA 1296 [Source:HGNC Symbol;Acc:HGNC:35249]	miRNA	57.61	63372957	63373048	92	10	q21.3	MIR1296	91
hsa-mir-1301	28.1388599039364	0.173075933653592	0.0665082543687117	2.60232260335815	0.0092594705312636	0.0282928266233055	ENSG00000221445	microRNA 1301 [Source:HGNC Symbol;Acc:HGNC:35253]	miRNA	62.2	25328640	25328721	82	2	p23.3	MIR1301	81
hsa-mir-1306	16.3714082275595	0.00542564802359705	0.0680521763996477	0.0797277664087336	0.9364537753423	0.957341220145474	ENSG00000284464	microRNA 1306 [Source:HGNC Symbol;Acc:HGNC:35371]	miRNA	58.82	20086058	20086142	85	22	q11.21	MIR1306	84
hsa-mir-1307	2177.77013427086	0.0226197925356359	0.0633028151193422	0.357326802812666	0.720847166952449	0.833427885601029	ENSG00000283867	microRNA 1307 [Source:HGNC Symbol;Acc:HGNC:35372]	miRNA	56.38	103394253	103394401	149	10	q24.33	MIR1307	148
hsa-mir-130a	235.771013196403	-0.27077946575266	0.0719005744258619	-3.76602645966154	0.000165866221788358	0.000894376686113695	ENSG00000208009	microRNA 130a [Source:HGNC Symbol;Acc:HGNC:31514]	miRNA	50.56	57641198	57641286	89	11	q12.1	MIR130A	88
hsa-mir-130b	31.9778424000114	-0.0227621301497668	0.0712669619562162	-0.319392457949183	0.749428929263231	0.847804928619253	ENSG00000283871	microRNA 130b [Source:HGNC Symbol;Acc:HGNC:31515]	miRNA	57.32	21653304	21653385	82	22	q11.21	MIR130B	81
hsa-mir-132	135.1021492406	0.0161976998343061	0.0652130839586041	0.24838113536523	0.80383952813819	0.873738617541511	ENSG00000267200	microRNA 132 [Source:HGNC Symbol;Acc:HGNC:31516]	miRNA	65.35	2049908	2050008	101	17	p13.3	MIR132	100
hsa-mir-133a-1	9.20607479156298	-0.202734586745711	0.0971174206410619	-2.08752029664175	0.0368411283076237	0.0955783989112879	ENSG00000283927	microRNA 133a-1 [Source:HGNC Symbol;Acc:HGNC:31517]	miRNA	44.32	21825698	21825785	88	18	q11.2	MIR133A1	87
hsa-mir-133a-2	8.75409027923848	-0.298059118259982	0.0964041435247102	-3.09176667477559	0.00198969174731057	0.00816664523149859	ENSG00000284508	microRNA 133a-2 [Source:HGNC Symbol;Acc:HGNC:31518]	miRNA	50.98	62564912	62565013	102	20	q13.33	MIR133A2	101
hsa-mir-134	203.052403784801	-0.502523712855376	0.0509115658568169	-9.87052164666607	5.58732789137637e-23	3.84128792532126e-21	ENSG00000207993	microRNA 134 [Source:HGNC Symbol;Acc:HGNC:31519]	miRNA	60.27	101054687	101054759	73	14	q32.31	MIR134	72
hsa-mir-135a-1	13.1520804101747	-0.0165915193737726	0.0820963520330487	-0.202098131803634	0.839840008337847	0.898661487521042	ENSG00000207926	microRNA 135a-1 [Source:HGNC Symbol;Acc:HGNC:31520]	miRNA	52.22	52294219	52294308	90	3	p21.2	MIR135A1	89
hsa-mir-135a-2	14.0437782946896	-0.256627950071561	0.0792521807757394	-3.23811846638951	0.00120320835952094	0.00525209998203583	ENSG00000207586	microRNA 135a-2 [Source:HGNC Symbol;Acc:HGNC:31521]	miRNA	32	97563812	97563911	100	12	q23.1	MIR135A2	99
hsa-mir-135b	29.0384955074549	0.209523246698025	0.136257358571838	1.53770224884816	0.124121433548417	0.250980839895697	ENSG00000199059	microRNA 135b [Source:HGNC Symbol;Acc:HGNC:31760]	miRNA	52.58	205448302	205448398	97	1	q32.1	MIR135B	96
hsa-mir-136	28.6849894417284	-0.307951821200828	0.070163299986462	-4.38907265280064	1.13835037643108e-05	9.48625313692568e-05	ENSG00000207942	microRNA 136 [Source:HGNC Symbol;Acc:HGNC:31522]	miRNA	45.12	100884702	100884783	82	14	q32.2	MIR136	81
hsa-mir-139	305.994812198861	-0.40617961325984	0.0862424035391959	-4.70974365962838	2.48028539100307e-06	2.45611222724256e-05	ENSG00000272036	microRNA 139 [Source:HGNC Symbol;Acc:HGNC:31526]	miRNA	58.82	72615063	72615130	68	11	q13.4	MIR139	67
hsa-mir-140	3553.5800576181	-0.295102843885348	0.0615585292104476	-4.79385793764649	1.63604149538629e-06	1.7304285047355e-05	ENSG00000208017	microRNA 140 [Source:HGNC Symbol;Acc:HGNC:31527]	miRNA	54	69933081	69933180	100	16	q22.1	MIR140	99
hsa-mir-141	88.2685303404685	0.0689889512737283	0.113816372101869	0.606142596180989	0.544420067403238	0.689933265142352	ENSG00000207708	microRNA 141 [Source:HGNC Symbol;Acc:HGNC:31528]	miRNA	55.79	6964097	6964191	95	12	p13.31	MIR141	94
hsa-mir-142	6174.91908543727	0.348545427327433	0.0604998143003953	5.76109912663245	8.35679401964451e-09	1.27673241966791e-07	ENSG00000284353	microRNA 142 [Source:HGNC Symbol;Acc:HGNC:31529]	miRNA	44.83	58331232	58331318	87	17	q22	MIR142	86
hsa-mir-143	158565.195166146	0.0208804626632005	0.0697199742678567	0.29949039543503	0.764565899263908	0.847804928619253	ENSG00000284182	microRNA 143 [Source:HGNC Symbol;Acc:HGNC:31530]	miRNA	57.55	149428918	149429023	106	5	q32	MIR143	105
hsa-mir-144	610.021953493927	-0.0646546276173854	0.0581276280601823	-1.11228738854517	0.266014604535225	0.443357674225375	ENSG00000283819	microRNA 144 [Source:HGNC Symbol;Acc:HGNC:31531]	miRNA	50	28861533	28861618	86	17	q11.2	MIR144	85
hsa-mir-145	5704.52871873936	-0.423665914899951	0.0612856394818268	-6.9129720841957	4.74603372100596e-12	1.6314490915958e-10	ENSG00000276365	microRNA 145 [Source:HGNC Symbol;Acc:HGNC:31532]	miRNA	47.73	149430646	149430733	88	5	q32	MIR145	87
hsa-mir-1468	29.2520423961712	-0.0464895230611041	0.0979942183411786	-0.474410876968733	0.635206938147484	0.766148719256834	ENSG00000222532	microRNA 1468 [Source:HGNC Symbol;Acc:HGNC:35250]	miRNA	44.19	63786002	63786087	86	X	q11.1	MIR1468	85
hsa-mir-146a	211.145429034033	0.194260600107981	0.0949492917662799	2.04594048564531	0.0407622264534747	0.103792706247274	ENSG00000283733	microRNA 146a [Source:HGNC Symbol;Acc:HGNC:31533]	miRNA	45.45	160485352	160485450	99	5	q33.3	MIR146A	98
hsa-mir-146b	1413.78000686299	0.0136218402779598	0.122930001909639	0.110809729653894	0.911767229722899	0.941470696190408	ENSG00000202569	microRNA 146b [Source:HGNC Symbol;Acc:HGNC:32079]	miRNA	56.16	102436512	102436584	73	10	q24.32	MIR146B	72
hsa-mir-148a	65475.6129020351	0.330102305145014	0.107998161578168	3.05655485539066	0.00223896508131864	0.00892341155598008	ENSG00000199085	microRNA 148a [Source:HGNC Symbol;Acc:HGNC:31535]	miRNA	45.59	25949919	25949986	68	7	p15.2	MIR148A	67
hsa-mir-148b	470.634541448539	0.18627981182303	0.0480038179108486	3.88052075709862	0.000104233048359133	0.000609874219122589	ENSG00000199122	microRNA 148b [Source:HGNC Symbol;Acc:HGNC:31761]	miRNA	43.43	54337216	54337314	99	12	q13.13	MIR148B	98
hsa-mir-149	26.8445291862024	-0.0737503949520452	0.11261275254083	-0.654902693416587	0.512530406000176	0.664838970047398	ENSG00000207611	microRNA 149 [Source:HGNC Symbol;Acc:HGNC:31536]	miRNA	71.91	240456001	240456089	89	2	q37.3	MIR149	88
hsa-mir-150	799.636351616905	-0.15241441678803	0.0917448086959649	-1.66128655075318	0.0966559098484339	0.207659181314995	ENSG00000207782	microRNA 150 [Source:HGNC Symbol;Acc:HGNC:31537]	miRNA	66.67	49500785	49500868	84	19	q13.33	MIR150	83
hsa-mir-151a	3988.66393727707	0.137935358012908	0.0378115555677885	3.64796835098777	0.000264322188301294	0.00137148305250671	ENSG00000254324	microRNA 151a [Source:HGNC Symbol;Acc:HGNC:31762]	miRNA	52.22	140732564	140732653	90	8	q24.3	MIR151A	89
hsa-mir-151b	12.161411696401	0.0305397510612851	0.0805194236349345	0.379284273068679	0.704476777016179	0.82438771778489	ENSG00000265154	microRNA 151b [Source:HGNC Symbol;Acc:HGNC:41588]	miRNA	54.17	100109419	100109514	96	14	q32.2	MIR151B	95
hsa-mir-152	540.631252854432	-0.131538380661025	0.0809576462190585	-1.62478020056442	0.104209401297428	0.220442964283021	ENSG00000207947	microRNA 152 [Source:HGNC Symbol;Acc:HGNC:31538]	miRNA	63.22	48037161	48037247	87	17	q21.32	MIR152	86
hsa-mir-153-2	24.2222689973782	-0.0540088471945397	0.126741080432299	-0.426135291022626	0.670009265851081	0.797630078394144	ENSG00000207960	microRNA 153-2 [Source:HGNC Symbol;Acc:HGNC:31540]	miRNA	43.68	157574336	157574422	87	7	q36.3	MIR153-2	86
hsa-mir-155	1192.30709515517	0.413877527621107	0.0955811155764814	4.33011819463368	1.49029329889773e-05	0.000113841849221355	ENSG00000283904	microRNA 155 [Source:HGNC Symbol;Acc:HGNC:31542]	miRNA	40	25573980	25574044	65	21	q21.3	MIR155	64
hsa-mir-15a	356.213775467413	0.0727932099910417	0.0419206095136273	1.7364539980598	0.0824835915658782	0.180023711750925	ENSG00000283785	microRNA 15a [Source:HGNC Symbol;Acc:HGNC:31543]	miRNA	42.17	50049119	50049201	83	13	q14.2	MIR15A	82
hsa-mir-15b	348.045403616249	0.164555881018518	0.0611126548980171	2.69266457647968	0.00708835418240472	0.0224057172432333	ENSG00000207779	microRNA 15b [Source:HGNC Symbol;Acc:HGNC:31544]	miRNA	36.73	160404588	160404685	98	3	q25.33	MIR15B	97
hsa-mir-16-1	853.734181228624	0.174523973765679	0.0432672885393892	4.03362400689376	5.49231750903939e-05	0.000368387149996544	ENSG00000208006	microRNA 16-1 [Source:HGNC Symbol;Acc:HGNC:31545]	miRNA	40.45	50048973	50049061	89	13	q14.2	MIR16-1	88
hsa-mir-16-2	858.404973887304	0.173362586476874	0.0430623971475755	4.02584616650014	5.67707956325757e-05	0.000371713542832341	ENSG00000198987	microRNA 16-2 [Source:HGNC Symbol;Acc:HGNC:31546]	miRNA	37.04	160404745	160404825	81	3	q25.33	MIR16-2	80
hsa-mir-17	944.683365203443	0.126038296714447	0.0468021784546797	2.69300064390153	0.00708121322581437	0.0224057172432333	ENSG00000284536	microRNA 17 [Source:HGNC Symbol;Acc:HGNC:31547]	miRNA	42.86	91350605	91350688	84	13	q31.3	MIR17	83
hsa-mir-181a-1	2035.31997645968	-0.173933343474988	0.0513218982555414	-3.38906683866098	0.000701309137879569	0.00338350899854178	ENSG00000207759	microRNA 181a-1 [Source:HGNC Symbol;Acc:HGNC:31590]	miRNA	41.82	198859044	198859153	110	1	q32.1	MIR181A1	109
hsa-mir-181a-2	3619.98082990648	-0.178014501547895	0.0541051586402869	-3.29015764894819	0.00100131265677171	0.00444130613890679	ENSG00000207595	microRNA 181a-2 [Source:HGNC Symbol;Acc:HGNC:31549]	miRNA	50	124692442	124692551	110	9	q33.3	MIR181A2	109
hsa-mir-181b-1	406.816352256899	-0.114669412536706	0.0604991068190501	-1.89539017294383	0.0580407296451027	0.134127736574817	ENSG00000207975	microRNA 181b-1 [Source:HGNC Symbol;Acc:HGNC:31550]	miRNA	44.55	198858873	198858982	110	1	q32.1	MIR181B1	109
hsa-mir-181b-2	367.221818816236	-0.114575565368733	0.0630800658376536	-1.81635139163633	0.069316486548212	0.15624617869474	ENSG00000207737	microRNA 181b-2 [Source:HGNC Symbol;Acc:HGNC:31551]	miRNA	46.07	124693710	124693798	89	9	q33.3	MIR181B2	88
hsa-mir-181c	112.269082886375	-0.290430828611366	0.0864844133094473	-3.3581869552862	0.000784555303728317	0.00360438947021167	ENSG00000207613	microRNA 181c [Source:HGNC Symbol;Acc:HGNC:31552]	miRNA	54.55	13874699	13874808	110	19	p13.12	MIR181C	109
hsa-mir-181d	26.5667636183757	-0.37182676652468	0.0898477779695262	-4.13840803776798	3.49723996491579e-05	0.000240435247587961	ENSG00000207585	microRNA 181d [Source:HGNC Symbol;Acc:HGNC:32089]	miRNA	59.85	13874875	13875011	137	19	p13.12	MIR181D	136
hsa-mir-182	7353.45319016631	0.410837869458038	0.0808080607589082	5.08411989595663	3.69334593279203e-07	4.41595709355569e-06	ENSG00000207990	microRNA 182 [Source:HGNC Symbol;Acc:HGNC:31553]	miRNA	57.27	129770383	129770492	110	7	q32.2	MIR182	109
hsa-mir-183	2021.99881632548	0.408555966519753	0.0881353600747166	4.63555111334884	3.55987742880596e-06	3.26322097640546e-05	ENSG00000207691	microRNA 183 [Source:HGNC Symbol;Acc:HGNC:31554]	miRNA	49.09	129774905	129775014	110	7	q32.2	MIR183	109
hsa-mir-185	115.854792332888	0.20028446484033	0.0522038858853828	3.83658153877795	0.000124758786152966	0.000686173323841313	ENSG00000208023	microRNA 185 [Source:HGNC Symbol;Acc:HGNC:31556]	miRNA	63.41	20033139	20033220	82	22	q11.21	MIR185	81
hsa-mir-186	711.464709877216	0.16672263019315	0.0474964449897156	3.510212821807	0.000447748169958857	0.00219876333461939	ENSG00000207721	microRNA 186 [Source:HGNC Symbol;Acc:HGNC:31557]	miRNA	36.05	71067631	71067716	86	1	p31.1	MIR186	85
hsa-mir-187	18.8728098821585	0.259661403539701	0.147941946135062	1.75515741358875	0.0792323860035324	0.175716985088479	ENSG00000207797	microRNA 187 [Source:HGNC Symbol;Acc:HGNC:31558]	miRNA	65.14	35904818	35904926	109	18	q12.2	MIR187	108
hsa-mir-188	12.1136776401974	0.043645158437514	0.0823612060715929	0.529923741033797	0.596164804902298	0.735180813220322	ENSG00000207768	microRNA 188 [Source:HGNC Symbol;Acc:HGNC:31559]	miRNA	58.14	50003503	50003588	86	X	p11.23	MIR188	85
hsa-mir-18a	18.1056694238194	0.0888375778014897	0.0827624977943821	1.07340377790676	0.283089990208615	0.455261680160054	ENSG00000283815	microRNA 18a [Source:HGNC Symbol;Acc:HGNC:31548]	miRNA	45.07	91350751	91350821	71	13	q31.3	MIR18A	70
hsa-mir-190a	36.088772437918	-0.150100426181555	0.0837953404473181	-1.79127413744351	0.0732493142411878	0.163768792002656	ENSG00000211137	microRNA 190a [Source:HGNC Symbol;Acc:HGNC:31560]	miRNA	34.12	62823957	62824041	85	15	q22.2	MIR190A	84
hsa-mir-191	998.151122444654	0.155139847618559	0.0488018711073166	3.17897334873498	0.00147797679857575	0.00625297876320508	ENSG00000207605	microRNA 191 [Source:HGNC Symbol;Acc:HGNC:31561]	miRNA	59.78	49020618	49020709	92	3	p21.31	MIR191	91
hsa-mir-192	17533.4204997201	0.0109978317636088	0.0647870820318473	0.169753466566107	0.865204023978804	0.913835026401421	ENSG00000283926	microRNA 192 [Source:HGNC Symbol;Acc:HGNC:31562]	miRNA	57.27	64891137	64891246	110	11	q13.1	MIR192	109
hsa-mir-193a	534.971521032254	-0.0175956780638547	0.057768734837178	-0.3045882537232	0.760679767356907	0.847804928619253	ENSG00000207614	microRNA 193a [Source:HGNC Symbol;Acc:HGNC:31563]	miRNA	63.64	31559996	31560083	88	17	q11.2	MIR193A	87
hsa-mir-193b	102.239401446874	0.012273930709054	0.118182514792397	0.103855724602025	0.917283843680211	0.941470696190408	ENSG00000207639	microRNA 193b [Source:HGNC Symbol;Acc:HGNC:32087]	miRNA	49.4	14303967	14304049	83	16	p13.12	MIR193B	82
hsa-mir-194-1	2625.67034343299	-0.0405564566805737	0.063973568770653	-0.633956452014889	0.526109242532749	0.676074961198626	ENSG00000207624	microRNA 194-1 [Source:HGNC Symbol;Acc:HGNC:31564]	miRNA	41.18	220118157	220118241	85	1	q41	MIR194-1	84
hsa-mir-194-2	2907.08779142108	-0.0552565104434741	0.0642714928121202	-0.859735911300538	0.389934634363317	0.555606344300063	ENSG00000284155	microRNA 194-2 [Source:HGNC Symbol;Acc:HGNC:31565]	miRNA	62.35	64891355	64891439	85	11	q13.1	MIR194-2	84
hsa-mir-195	136.218906941662	0.0800157632928712	0.0948534530107031	0.843572487380532	0.398908343779985	0.56546285845101	ENSG00000284112	microRNA 195 [Source:HGNC Symbol;Acc:HGNC:31566]	miRNA	56.32	7017615	7017701	87	17	p13.1	MIR195	86
hsa-mir-196a-1	402.40803281072	0.151387811135282	0.0776672929892172	1.9491835663218	0.0512735067849129	0.123686090928518	ENSG00000210741	microRNA 196a-1 [Source:HGNC Symbol;Acc:HGNC:31567]	miRNA	42.86	48632490	48632559	70	17	q21.32	MIR196A1	69
hsa-mir-196a-2	539.799720254067	0.108499864548432	0.0764957265062931	1.41837811736458	0.156080400860904	0.308410263274363	ENSG00000207924	microRNA 196a-2 [Source:HGNC Symbol;Acc:HGNC:31568]	miRNA	48.18	53991738	53991847	110	12	q13.13	MIR196A2	109
hsa-mir-196b	2801.60443383248	0.110226671143602	0.135420841596828	0.813956477037461	0.415669884583331	0.574418182213145	ENSG00000283745	microRNA 196b [Source:HGNC Symbol;Acc:HGNC:31790]	miRNA	47.62	27169480	27169563	84	7	p15.2	MIR196B	83
hsa-mir-197	653.114342319578	-0.106524932301852	0.0525763692520121	-2.02609905966026	0.0427546344521364	0.107867197012271	ENSG00000284443	microRNA 197 [Source:HGNC Symbol;Acc:HGNC:31569]	miRNA	62.67	109598893	109598967	75	1	p13.3	MIR197	74
hsa-mir-1976	20.4508558128295	0.0905054198293605	0.0746042623375423	1.21314006725077	0.225076273400978	0.401199466281752	ENSG00000238705	microRNA 1976 [Source:HGNC Symbol;Acc:HGNC:37064]	miRNA	61.54	26554542	26554593	52	1	p36.11	MIR1976	51
hsa-mir-199a-1	995.606614219199	-0.364251240568631	0.0616945653762283	-5.90410578869208	3.5456460064596e-09	5.73560383397876e-08	ENSG00000207752	microRNA 199a-1 [Source:HGNC Symbol;Acc:HGNC:31571]	miRNA	50.7	10817426	10817496	71	19	p13.2	MIR199A1	70
hsa-mir-199a-2	1639.58792568795	-0.344957133983588	0.0610416391542383	-5.65117743827226	1.59352490491608e-08	2.19109674425961e-07	ENSG00000208024	microRNA 199a-2 [Source:HGNC Symbol;Acc:HGNC:31572]	miRNA	53.64	172144535	172144644	110	1	q24.3	MIR199A2	109
hsa-mir-199b	1939.68906718887	-0.300488081089697	0.0621861067985295	-4.83207739733921	1.35115703949029e-06	1.48627274343932e-05	ENSG00000207581	microRNA 199b [Source:HGNC Symbol;Acc:HGNC:31573]	miRNA	52.73	128244721	128244830	110	9	q34.11	MIR199B	109
hsa-mir-19a	46.8643923102478	0.155039941821933	0.0645485275522528	2.4019129126753	0.0163095907113523	0.0480740863560954	ENSG00000284204	microRNA 19a [Source:HGNC Symbol;Acc:HGNC:31574]	miRNA	42.68	91350891	91350972	82	13	q31.3	MIR19A	81
hsa-mir-19b-1	114.902910661523	0.0844280646315172	0.0530959235439828	1.59010445616564	0.111811261695596	0.234471007968703	ENSG00000284375	microRNA 19b-1 [Source:HGNC Symbol;Acc:HGNC:31575]	miRNA	43.68	91351192	91351278	87	13	q31.3	MIR19B1	86
hsa-mir-19b-2	104.210586613676	0.108787383719064	0.0542051526060447	2.0069565066944	0.0447542942697898	0.111885735674474	ENSG00000284107	microRNA 19b-2 [Source:HGNC Symbol;Acc:HGNC:31576]	miRNA	34.38	134169671	134169766	96	X	q26.2	MIR19B2	95
hsa-mir-200a	690.186023683276	0.107528371386393	0.083738762909063	1.28409314457111	0.199109366457805	0.370181433277561	ENSG00000207607	microRNA 200a [Source:HGNC Symbol;Acc:HGNC:31578]	miRNA	55.56	1167863	1167952	90	1	p36.33	MIR200A	89
hsa-mir-200b	509.885396966761	0.217239907384161	0.0794504727757539	2.73428086447406	0.00625166928143274	0.0202259888516942	ENSG00000207730	microRNA 200b [Source:HGNC Symbol;Acc:HGNC:31579]	miRNA	60	1167104	1167198	95	1	p36.33	MIR200B	94
hsa-mir-200c	524.068801058906	-0.0543255840826965	0.110382449982077	-0.492157803088419	0.622607792104259	0.760965079238539	ENSG00000207713	microRNA 200c [Source:HGNC Symbol;Acc:HGNC:31580]	miRNA	55.88	6963699	6963766	68	12	p13.31	MIR200C	67
hsa-mir-203a	1172.74219509503	-0.392550454072893	0.150800016926815	-2.60311942977701	0.00923797667117669	0.0282928266233055	ENSG00000207568	microRNA 203a [Source:HGNC Symbol;Acc:HGNC:31581]	miRNA	57.27	104117405	104117514	110	14	q32.33	MIR203A	109
hsa-mir-203b	10.6639028086373	-0.300186628817563	0.157750200342024	-1.90292391494095	0.0570504739220824	0.134092994261305	ENSG00000283165	microRNA 203b [Source:HGNC Symbol;Acc:HGNC:41811]	miRNA	54.65	104117418	104117503	86	14	q32.33	MIR203B	85
hsa-mir-204	759.579171062912	-0.208176029034395	0.134590189456812	-1.54673999549719	0.121925954599489	0.250221175484025	ENSG00000207935	microRNA 204 [Source:HGNC Symbol;Acc:HGNC:31582]	miRNA	48.18	70809975	70810084	110	9	q21.12	MIR204	109
hsa-mir-205	6.59234232311867	0.494420866573381	0.163239681148932	3.02880318739594	0.00245524576559235	0.00961885354505821	ENSG00000284485	microRNA 205 [Source:HGNC Symbol;Acc:HGNC:31583]	miRNA	48.18	209432133	209432242	110	1	q32.2	MIR205	109
hsa-mir-20a	397.855973719554	0.100938744634162	0.0532486748880288	1.89561045127257	0.0580115742547519	0.134127736574817	ENSG00000283762	microRNA 20a [Source:HGNC Symbol;Acc:HGNC:31577]	miRNA	38.03	91351065	91351135	71	13	q31.3	MIR20A	70
hsa-mir-20b	65.0941012995686	0.0250523029211433	0.100380537449423	0.24957330930576	0.80291734159884	0.873738617541511	ENSG00000284043	microRNA 20b [Source:HGNC Symbol;Acc:HGNC:32024]	miRNA	44.93	134169809	134169877	69	X	q26.2	MIR20B	68
hsa-mir-21	410131.041693835	0.0760369652434116	0.0632653961048313	1.20187290248555	0.229412774556419	0.402412606506971	ENSG00000284190	microRNA 21 [Source:HGNC Symbol;Acc:HGNC:31586]	miRNA	48.61	59841266	59841337	72	17	q23.1	MIR21	71
hsa-mir-210	6920.52838971927	-0.0623144170743287	0.0801059762346839	-0.777899727378244	0.436628129020985	0.586941465861176	ENSG00000199038	microRNA 210 [Source:HGNC Symbol;Acc:HGNC:31587]	miRNA	72.73	568089	568198	110	11	p15.5	MIR210	109
hsa-mir-214	18.9617930707897	-0.398622210969442	0.0846679133720239	-4.70806702437473	2.50076881319243e-06	2.45611222724256e-05	ENSG00000283844	microRNA 214 [Source:HGNC Symbol;Acc:HGNC:31591]	miRNA	56.36	172138798	172138907	110	1	q24.3	MIR214	109
hsa-mir-215	126.544968139648	0.125514797820527	0.0959958372283838	1.30750250682136	0.191042104094766	0.359839579630552	ENSG00000207590	microRNA 215 [Source:HGNC Symbol;Acc:HGNC:31592]	miRNA	34.55	220117853	220117962	110	1	q41	MIR215	109
hsa-mir-217	76.9925163166895	-0.532694077477097	0.159262018509927	-3.34476532735829	0.000823522181386752	0.00371259999805503	ENSG00000207548	microRNA 217 [Source:HGNC Symbol;Acc:HGNC:31594]	miRNA	36.36	55982967	55983076	110	2	p16.1	MIR217	109
hsa-mir-218-1	33.7984571755913	0.431868334926194	0.0991149805753525	4.35724582115883	1.317093151555e-05	0.000103485890479321	ENSG00000207732	microRNA 218-1 [Source:HGNC Symbol;Acc:HGNC:31595]	miRNA	44.55	20528275	20528384	110	4	p15.31	MIR218-1	109
hsa-mir-218-2	33.0624604631915	0.40073026517611	0.100034686383192	4.00591314537713	6.17783485104736e-05	0.00038611467819046	ENSG00000207739	microRNA 218-2 [Source:HGNC Symbol;Acc:HGNC:31596]	miRNA	55.45	168768146	168768255	110	5	q34	MIR218-2	109
hsa-mir-22	164563.073399733	0.198668496406115	0.0515326917622275	3.85519346287546	0.000115638145157182	0.000662510206629691	ENSG00000283824	microRNA 22 [Source:HGNC Symbol;Acc:HGNC:31599]	miRNA	54.12	1713903	1713987	85	17	p13.3	MIR22	84
hsa-mir-221	208.171157656349	0.00393627421250205	0.0768926993116791	0.0511917808548591	0.95917270118672	0.976935158616104	ENSG00000207870	microRNA 221 [Source:HGNC Symbol;Acc:HGNC:31601]	miRNA	47.27	45746157	45746266	110	X	p11.3	MIR221	109
hsa-mir-222	117.95458083149	0.0130519931623071	0.0781214427174748	0.167073119854038	0.867312515966439	0.913835026401421	ENSG00000207725	microRNA 222 [Source:HGNC Symbol;Acc:HGNC:31602]	miRNA	50.91	45747015	45747124	110	X	p11.3	MIR222	109
hsa-mir-223	287.208168765331	-0.108802353750445	0.0991907972237945	-1.09689968016857	0.27268524858403	0.446363669293181	ENSG00000284567	microRNA 223 [Source:HGNC Symbol;Acc:HGNC:31603]	miRNA	53.64	66018870	66018979	110	X	q12	MIR223	109
hsa-mir-224	74.1556892346457	-0.334132858779227	0.115597170851104	-2.89049339459708	0.0038463761440964	0.0133892840459052	ENSG00000284363	microRNA 224 [Source:HGNC Symbol;Acc:HGNC:31604]	miRNA	44.44	151958578	151958658	81	X	q28	MIR224	80
hsa-mir-2355	168.153793042223	-0.0388843559774714	0.0689708464793448	-0.563779596196726	0.572904139467462	0.715883755137131	ENSG00000253008	microRNA 2355 [Source:HGNC Symbol;Acc:HGNC:38328]	miRNA	41.38	207109987	207110073	87	2	q33.3	MIR2355	86
hsa-mir-23a	6693.73450875827	0.0693656094804419	0.0518488968897464	1.33784156735183	0.180948088442836	0.345560585567915	ENSG00000207980	microRNA 23a [Source:HGNC Symbol;Acc:HGNC:31605]	miRNA	57.53	13836587	13836659	73	19	p13.12	MIR23A	72
hsa-mir-23b	3376.02033596771	-0.0633345322693395	0.0602945113880445	-1.05041952926246	0.293525270664724	0.4629035460165	ENSG00000207563	microRNA 23b [Source:HGNC Symbol;Acc:HGNC:31606]	miRNA	50.52	95085208	95085304	97	9	q22.32	MIR23B	96
hsa-mir-24-1	1445.13171286939	-0.0220134702346132	0.0457560591823084	-0.481105030197285	0.630441853181382	0.766148719256834	ENSG00000284459	microRNA 24-1 [Source:HGNC Symbol;Acc:HGNC:31607]	miRNA	50	95086021	95086088	68	9	q22.32	MIR24-1	67
hsa-mir-24-2	1435.7954546282	-0.0317940572050384	0.04604469380436	-0.690504259624978	0.489877132144305	0.639766138488261	ENSG00000284387	microRNA 24-2 [Source:HGNC Symbol;Acc:HGNC:31608]	miRNA	54.79	13836287	13836359	73	19	p13.12	MIR24-2	72
hsa-mir-25	11821.6159701881	0.0704554345733772	0.0497846694298186	1.41520342266605	0.157008861303312	0.308410263274363	ENSG00000207547	microRNA 25 [Source:HGNC Symbol;Acc:HGNC:31609]	miRNA	63.1	100093560	100093643	84	7	q22.1	MIR25	83
hsa-mir-26a-1	1832.72077388967	0.0530305516724653	0.0423214623418612	1.25304157129777	0.210190578080338	0.387039680248843	ENSG00000199075	microRNA 26a-1 [Source:HGNC Symbol;Acc:HGNC:31610]	miRNA	55.84	37969404	37969480	77	3	p22.2	MIR26A1	76
hsa-mir-26a-2	1828.03633758006	0.0415691204105954	0.0423383990753225	0.981830237289829	0.326183489028231	0.488500326167043	ENSG00000207789	microRNA 26a-2 [Source:HGNC Symbol;Acc:HGNC:31611]	miRNA	47.62	57824609	57824692	84	12	q14.1	MIR26A2	83
hsa-mir-26b	2060.55719324519	0.0145811567699619	0.0485688113895019	0.3002164630513	0.764012048243863	0.847804928619253	ENSG00000199121	microRNA 26b [Source:HGNC Symbol;Acc:HGNC:31612]	miRNA	55.84	218402646	218402722	77	2	q35	MIR26B	76
hsa-mir-27a	1852.52612022649	0.041890945966908	0.0509995361878369	0.821398567481459	0.411419279265981	0.571979467275522	ENSG00000207808	microRNA 27a [Source:HGNC Symbol;Acc:HGNC:31613]	miRNA	60.26	13836440	13836517	78	19	p13.12	MIR27A	77
hsa-mir-27b	2401.67829419661	-0.0183142872630425	0.0525297815527809	-0.348645791428633	0.727355245615444	0.833427885601029	ENSG00000207864	microRNA 27b [Source:HGNC Symbol;Acc:HGNC:31614]	miRNA	47.42	95085445	95085541	97	9	q22.32	MIR27B	96
hsa-mir-28	8995.68809832949	-0.0136226393399325	0.0497387774772255	-0.27388367850758	0.78417401484052	0.859154797136027	ENSG00000207651	microRNA 28 [Source:HGNC Symbol;Acc:HGNC:31615]	miRNA	52.33	188688781	188688866	86	3	q28	MIR28	85
hsa-mir-296	10.9189995398869	0.0305304035158058	0.125425435802217	0.243414769265376	0.807684103608289	0.874461135796376	ENSG00000284040	microRNA 296 [Source:HGNC Symbol;Acc:HGNC:31617]	miRNA	60	58817615	58817694	80	20	q13.32	MIR296	79
hsa-mir-29a	12411.9890203811	0.117755518792367	0.0562920249857326	2.09186858746354	0.0364502727782699	0.0954650001335639	ENSG00000284032	microRNA 29a [Source:HGNC Symbol;Acc:HGNC:31616]	miRNA	32.81	130876747	130876810	64	7	q32.3	MIR29A	63
hsa-mir-29b-1	770.996634725244	0.203945895872509	0.0676828747401566	3.01325699677332	0.00258459939723679	0.00987173380889053	ENSG00000283797	microRNA 29b-1 [Source:HGNC Symbol;Acc:HGNC:31619]	miRNA	39.51	130877459	130877539	81	7	q32.3	MIR29B1	80
hsa-mir-29b-2	904.299647079919	0.198767802072361	0.0643909567762532	3.08689002343982	0.00202262412673735	0.00817972992430546	ENSG00000284203	microRNA 29b-2 [Source:HGNC Symbol;Acc:HGNC:31620]	miRNA	39.51	207802443	207802523	81	1	q32.2	MIR29B2	80
hsa-mir-29c	3966.38261912568	0.207598879096793	0.0720115354885614	2.88285588813432	0.00394087688519582	0.0135467642928606	ENSG00000284214	microRNA 29c [Source:HGNC Symbol;Acc:HGNC:31621]	miRNA	44.32	207801852	207801939	88	1	q32.2	MIR29C	87
hsa-mir-301a	34.628392085685	0.0411479234771664	0.0667264623510951	0.616665742905087	0.537455221310853	0.684260119724466	ENSG00000207996	microRNA 301a [Source:HGNC Symbol;Acc:HGNC:31622]	miRNA	40.7	59151136	59151221	86	17	q22	MIR301A	85
hsa-mir-3065	57.4671114835684	-0.0243743042780203	0.150559796336621	-0.16189118789404	0.871391542320762	0.914628527245075	ENSG00000211563	microRNA 3065 [Source:HGNC Symbol;Acc:HGNC:38234]	miRNA	50.63	81125877	81125955	79	17	q25.3	MIR3065	78
hsa-mir-3074	24.145531474386	-0.136242378217612	0.0831602619730162	-1.6383110753285	0.101356818482497	0.21607073707509	ENSG00000207617	microRNA 3074 [Source:HGNC Symbol;Acc:HGNC:38268]	miRNA	54.32	95086014	95086094	81	9	q22.32	MIR3074	80
hsa-mir-30a	431987.861839823	0.036364706605807	0.0649082186121198	0.560248106994217	0.575310217764749	0.715883755137131	ENSG00000207827	microRNA 30a [Source:HGNC Symbol;Acc:HGNC:31624]	miRNA	53.52	71403551	71403621	71	6	q13	MIR30A	70
hsa-mir-30b	1476.71624703443	0.125548232289942	0.0631018999530343	1.98961096866157	0.0466338069303572	0.115534206358993	ENSG00000207582	microRNA 30b [Source:HGNC Symbol;Acc:HGNC:31625]	miRNA	43.18	134800520	134800607	88	8	q24.22	MIR30B	87
hsa-mir-30c-1	2711.93969667972	-0.00987538368324312	0.0571272738907944	-0.172866356306816	0.86275647725803	0.913835026401421	ENSG00000207962	microRNA 30c-1 [Source:HGNC Symbol;Acc:HGNC:31626]	miRNA	50.56	40757284	40757372	89	1	p34.2	MIR30C1	88
hsa-mir-30c-2	3224.95253407997	-0.0481251502007259	0.0552325320591791	-0.871318920326919	0.383580042520511	0.552274930330578	ENSG00000199094	microRNA 30c-2 [Source:HGNC Symbol;Acc:HGNC:31627]	miRNA	41.67	71376960	71377031	72	6	q13	MIR30C2	71
hsa-mir-30d	23193.4257779198	0.147900542239455	0.0594645549156935	2.48720506609597	0.0128751160252084	0.0389083176585967	ENSG00000199153	microRNA 30d [Source:HGNC Symbol;Acc:HGNC:31628]	miRNA	45.71	134804876	134804945	70	8	q24.22	MIR30D	69
hsa-mir-30e	44611.9082031773	0.223870509928622	0.0439214975936747	5.09706003196171	3.44968958436529e-07	4.31211198045661e-06	ENSG00000198974	microRNA 30e [Source:HGNC Symbol;Acc:HGNC:31629]	miRNA	51.09	40754355	40754446	92	1	p34.2	MIR30E	91
hsa-mir-31	19.7089056002544	0.0761566146293207	0.135674681053027	0.561317808438816	0.574580903509252	0.715883755137131	ENSG00000199177	microRNA 31 [Source:HGNC Symbol;Acc:HGNC:31630]	miRNA	50.7	21512115	21512185	71	9	p21.3	MIR31	70
hsa-mir-3170	15.8428228055881	0.204030119091448	0.103590452011371	1.96958421485652	0.0488860422084479	0.120032692922528	ENSG00000263399	microRNA 3170 [Source:HGNC Symbol;Acc:HGNC:38282]	miRNA	49.35	98208524	98208600	77	13	q32.2	MIR3170	76
hsa-mir-32	63.6488687329063	0.0708038040240439	0.0566198490424259	1.25051205931315	0.211112552863006	0.387039680248843	ENSG00000207698	microRNA 32 [Source:HGNC Symbol;Acc:HGNC:31631]	miRNA	38.57	109046229	109046298	70	9	q31.3	MIR32	69
hsa-mir-324	79.3410611260591	-0.115583864149795	0.0542250180819796	-2.1315597161268	0.033043058381377	0.0873734716815258	ENSG00000199053	microRNA 324 [Source:HGNC Symbol;Acc:HGNC:31767]	miRNA	61.45	7223297	7223379	83	17	p13.1	MIR324	82
hsa-mir-326	14.0816467453148	-0.17981149530045	0.0831690417432107	-2.1620003252608	0.0306181511212817	0.0825489368465927	ENSG00000199090	microRNA 326 [Source:HGNC Symbol;Acc:HGNC:31769]	miRNA	64.21	75335092	75335186	95	11	q13.4	MIR326	94
hsa-mir-328	167.69841177414	-0.0607744425980353	0.0619846198257401	-0.980476169231867	0.326851127326313	0.488500326167043	ENSG00000207948	microRNA 328 [Source:HGNC Symbol;Acc:HGNC:31770]	miRNA	68	67202321	67202395	75	16	q22.1	MIR328	74
hsa-mir-330	40.3094602253555	0.0807620245000158	0.0667241600241959	1.21038652971771	0.226130608267897	0.401199466281752	ENSG00000284544	microRNA 330 [Source:HGNC Symbol;Acc:HGNC:31771]	miRNA	60.64	45638994	45639087	94	19	q13.32	MIR330	93
hsa-mir-331	70.3795138981601	0.116214749438257	0.0533992068542219	2.17633849423118	0.0295299591660912	0.0804033541650999	ENSG00000199172	microRNA 331 [Source:HGNC Symbol;Acc:HGNC:31772]	miRNA	51.06	95308420	95308513	94	12	q22	MIR331	93
hsa-mir-335	62.5590759902624	-0.19808708283507	0.132177584906073	-1.49864353306072	0.13396613281458	0.268910120613209	ENSG00000199043	microRNA 335 [Source:HGNC Symbol;Acc:HGNC:31773]	miRNA	38.3	130496111	130496204	94	7	q32.2	MIR335	93
hsa-mir-337	25.8440612714487	-0.418391099129536	0.0687198437193047	-6.0883592931106	1.14073645107028e-09	2.09135016029551e-08	ENSG00000199151	microRNA 337 [Source:HGNC Symbol;Acc:HGNC:31774]	miRNA	48.39	100874493	100874585	93	14	q32.2	MIR337	92
hsa-mir-338	842.046913066196	-0.253981852539253	0.0810566825514773	-3.13338573137329	0.00172802187491372	0.00720009114547383	ENSG00000283604	microRNA 338 [Source:HGNC Symbol;Acc:HGNC:31775]	miRNA	46.27	81125883	81125949	67	17	q25.3	MIR338	66
hsa-mir-339	85.8728137595568	0.0754631698001252	0.0814678868242042	0.926293448152935	0.354293499898736	0.518248470596556	ENSG00000199023	microRNA 339 [Source:HGNC Symbol;Acc:HGNC:31776]	miRNA	73.4	1022933	1023026	94	7	p22.3	MIR339	93
hsa-mir-33a	23.8703957173653	-0.0894214469321889	0.0878558373576822	-1.01782021117314	0.30876340519878	0.473632123634447	ENSG00000207932	microRNA 33a [Source:HGNC Symbol;Acc:HGNC:31634]	miRNA	47.83	41900944	41901012	69	22	q13.2	MIR33A	68
hsa-mir-340	53.8096474873752	0.28065370293529	0.0662996430174468	4.23311031797615	2.30481375037104e-05	0.000162518918295394	ENSG00000198995	microRNA 340 [Source:HGNC Symbol;Acc:HGNC:31777]	miRNA	38.95	180015303	180015397	95	5	q35.3	MIR340	94
hsa-mir-342	349.453434529525	-0.159332822057533	0.0730670738896685	-2.18063778355386	0.0292102181764068	0.0803280999851188	ENSG00000199082	microRNA 342 [Source:HGNC Symbol;Acc:HGNC:31778]	miRNA	49.49	100109655	100109753	99	14	q32.2	MIR342	98
hsa-mir-345	25.2528747964306	-0.0654121125014517	0.0837543283895248	-0.780999785434764	0.434802620904916	0.586941465861176	ENSG00000198984	microRNA 345 [Source:HGNC Symbol;Acc:HGNC:31779]	miRNA	60.2	100307859	100307956	98	14	q32.2	MIR345	97
hsa-mir-34a	551.076725120515	-0.0560074885106305	0.0789575103952282	-0.709337062811131	0.478115333901864	0.634886013153838	ENSG00000284357	microRNA 34a [Source:HGNC Symbol;Acc:HGNC:31635]	miRNA	50.91	9151668	9151777	110	1	p36.22	MIR34A	109
hsa-mir-34c	7.68337272357752	0.104109781549571	0.131834641167748	0.789699737697168	0.429703144578627	0.585480452117973	ENSG00000207562	microRNA 34c [Source:HGNC Symbol;Acc:HGNC:31637]	miRNA	40.26	111513439	111513515	77	11	q23.1	MIR34C	76
hsa-mir-3605	17.1633922106092	0.0788727705088395	0.0767747501803945	1.02732695741133	0.304266532818399	0.472730488842145	ENSG00000284154	microRNA 3605 [Source:HGNC Symbol;Acc:HGNC:38922]	miRNA	55	33332393	33332492	100	1	p35.1	MIR3605	99
hsa-mir-361	638.477735855101	-0.0148304351400464	0.0367538710062298	-0.403506752731776	0.686575468073241	0.806872879145903	ENSG00000199051	microRNA 361 [Source:HGNC Symbol;Acc:HGNC:31867]	miRNA	41.67	85903636	85903707	72	X	q21.2	MIR361	71
hsa-mir-3613	41.2300447588354	0.0852234891963053	0.0641553604691749	1.32839233655702	0.184048529803614	0.349057556524095	ENSG00000264864	microRNA 3613 [Source:HGNC Symbol;Acc:HGNC:38964]	miRNA	35.63	49996415	49996501	87	13	q14.2	MIR3613	86
hsa-mir-362	50.5002726415062	0.107021871256401	0.0833657589737843	1.28376293305332	0.199224916818469	0.370181433277561	ENSG00000208015	microRNA 362 [Source:HGNC Symbol;Acc:HGNC:32022]	miRNA	41.54	50008964	50009028	65	X	p11.23	MIR362	64
hsa-mir-363	33.2958009588348	-0.0232877123346402	0.103527011148345	-0.224943346440004	0.822023347703174	0.886495767130873	ENSG00000284499	microRNA 363 [Source:HGNC Symbol;Acc:HGNC:32023]	miRNA	41.33	134169378	134169452	75	X	q26.2	MIR363	74
hsa-mir-365a	147.589396054372	-0.0107351230231253	0.0769897965975956	-0.139435658977446	0.889105895786045	0.929673465175522	ENSG00000199130	microRNA 365a [Source:HGNC Symbol;Acc:HGNC:33692]	miRNA	44.83	14309285	14309371	87	16	p13.12	MIR365A	86
hsa-mir-365b	148.048669734059	-0.00825952058538693	0.076624468259858	-0.10779220754102	0.914160524354926	0.941470696190408	ENSG00000283978	microRNA 365b [Source:HGNC Symbol;Acc:HGNC:33693]	miRNA	45.05	31575411	31575521	111	17	q11.2	MIR365B	110
hsa-mir-369	8.82357399479916	-0.364141899450759	0.093155048502472	-3.90898727771148	9.26838442801427e-05	0.000554088199500853	ENSG00000199025	microRNA 369 [Source:HGNC Symbol;Acc:HGNC:31783]	miRNA	37.14	101065598	101065667	70	14	q32.31	MIR369	69
hsa-mir-374a	2112.24795304586	0.0165495925153787	0.0541912488642961	0.305392344007824	0.760067352061952	0.847804928619253	ENSG00000199168	microRNA 374a [Source:HGNC Symbol;Acc:HGNC:31788]	miRNA	31.94	74287286	74287357	72	X	q13.2	MIR374A	71
hsa-mir-374b	159.180284027628	-0.00107468472464238	0.0575603638003917	-0.0186705686636933	0.985103906965369	0.985222053226264	ENSG00000212027	microRNA 374b [Source:HGNC Symbol;Acc:HGNC:33665]	miRNA	41.67	74218547	74218618	72	X	q13.2	MIR374B	71
hsa-mir-375	107.885365054166	-0.661826560365393	0.141696824814247	-4.67072258840657	3.00142051371799e-06	2.8461746250774e-05	ENSG00000198973	microRNA 375 [Source:HGNC Symbol;Acc:HGNC:31868]	miRNA	67.19	219001645	219001708	64	2	q35	MIR375	63
hsa-mir-378a	1036.30566449634	-0.0815958240991067	0.0824073271438988	-0.990152537730351	0.322099567152325	0.48668890641148	ENSG00000199047	microRNA 378a [Source:HGNC Symbol;Acc:HGNC:31871]	miRNA	53.03	149732825	149732890	66	5	q32	MIR378A	65
hsa-mir-378c	26.8282437085423	0.113000933098343	0.0944695118474431	1.19616298304606	0.231632963147555	0.403158638389731	ENSG00000264803	microRNA 378c [Source:HGNC Symbol;Acc:HGNC:38374]	miRNA	54.32	130962588	130962668	81	10	q26.3	MIR378C	80
hsa-mir-379	261.603353477749	-0.388303030861543	0.0456847767538427	-8.49961537414936	1.90219913489236e-17	8.71841270159e-16	ENSG00000199088	microRNA 379 [Source:HGNC Symbol;Acc:HGNC:31872]	miRNA	41.79	101022066	101022132	67	14	q32.31	MIR379	66
hsa-mir-381	17.9650845327352	-0.321497001759905	0.0735565291532366	-4.3707473076951	1.2382202316364e-05	0.000100150165794121	ENSG00000199020	microRNA 381 [Source:HGNC Symbol;Acc:HGNC:31874]	miRNA	40	101045920	101045994	75	14	q32.31	MIR381	74
hsa-mir-382	11.2634173110557	-0.333856076346203	0.0780495468811852	-4.27748897574552	1.89013315568133e-05	0.000136785952055885	ENSG00000283170	microRNA 382 [Source:HGNC Symbol;Acc:HGNC:31875]	miRNA	38.16	101054306	101054381	76	14	q32.31	MIR382	75
hsa-mir-409	27.8795447941514	-0.329783295652809	0.0618210845196358	-5.33447929966454	9.58191175979469e-08	1.25477415902073e-06	ENSG00000199107	microRNA 409 [Source:HGNC Symbol;Acc:HGNC:32055]	miRNA	53.16	101065300	101065378	79	14	q32.31	MIR409	78
hsa-mir-423	388.270378960272	0.0120678527707776	0.0384036542858763	0.314237095276002	0.753340970598639	0.847804928619253	ENSG00000283935	microRNA 423 [Source:HGNC Symbol;Acc:HGNC:31880]	miRNA	52.13	30117079	30117172	94	17	q11.2	MIR423	93
hsa-mir-424	938.507125233528	0.22933554288671	0.0758045022521148	3.02535517117404	0.00248341309708776	0.00961885354505821	ENSG00000284231	microRNA 424 [Source:HGNC Symbol;Acc:HGNC:31881]	miRNA	51.02	134546614	134546711	98	X	q26.3	MIR424	97
hsa-mir-425	229.048009496132	-0.0293455381607908	0.0910261860626471	-0.322385671971297	0.747160537399524	0.847804928619253	ENSG00000199032	microRNA 425 [Source:HGNC Symbol;Acc:HGNC:31882]	miRNA	57.47	49020148	49020234	87	3	p21.31	MIR425	86
hsa-mir-429	84.6226393293046	-0.0690086461659911	0.0867814676024617	-0.795200266514432	0.426497016793049	0.585480452117973	ENSG00000198976	microRNA 429 [Source:HGNC Symbol;Acc:HGNC:13784]	miRNA	57.83	1169005	1169087	83	1	p36.33	MIR429	82
hsa-mir-431	9.37152189231209	-0.385976254377836	0.0876186080673662	-4.40518587194487	1.05693211620347e-05	9.08301037362353e-05	ENSG00000208001	microRNA 431 [Source:HGNC Symbol;Acc:HGNC:32027]	miRNA	58.77	100881007	100881120	114	14	q32.2	MIR431	113
hsa-mir-450a-1	21.6298889253572	0.0880266281908997	0.0732928422759109	1.20102625928359	0.229741015351253	0.402412606506971	ENSG00000199132	microRNA 450a-1 [Source:HGNC Symbol;Acc:HGNC:28008]	miRNA	27.47	134540341	134540431	91	X	q26.3	MIR450A1	90
hsa-mir-450a-2	21.5107123027682	0.077895848491344	0.0742784837027985	1.04870003543717	0.294316197945591	0.4629035460165	ENSG00000207755	microRNA 450a-2 [Source:HGNC Symbol;Acc:HGNC:32137]	miRNA	29	134540508	134540607	100	X	q26.3	MIR450A2	99
hsa-mir-450b	69.2982368032958	0.154411357081693	0.0750852648933912	2.05648015360846	0.0397362573369522	0.102125895024877	ENSG00000216001	microRNA 450b [Source:HGNC Symbol;Acc:HGNC:33642]	miRNA	28.21	134540185	134540262	78	X	q26.3	MIR450B	77
hsa-mir-451a	1654.2387082358	-0.183997323319901	0.0635625828974687	-2.8947427076194	0.00379469426585916	0.0133787297834778	ENSG00000284565	microRNA 451a [Source:HGNC Symbol;Acc:HGNC:32053]	miRNA	41.67	28861369	28861440	72	17	q11.2	MIR451A	71
hsa-mir-452	156.458871260522	-0.196633094408496	0.112924721779733	-1.7412758810426	0.0816352318323542	0.179597510031179	ENSG00000283751	microRNA 452 [Source:HGNC Symbol;Acc:HGNC:32054]	miRNA	41.18	151959628	151959712	85	X	q28	MIR452	84
hsa-mir-454	25.466764911026	0.192596053356834	0.0659924863776921	2.91845426545315	0.00351771473041823	0.0127130229945649	ENSG00000211514	microRNA 454 [Source:HGNC Symbol;Acc:HGNC:33137]	miRNA	39.13	59137758	59137872	115	17	q22	MIR454	114
hsa-mir-455	1609.78241256819	-0.24138161277651	0.0756759586797483	-3.18967366899187	0.00142433529458994	0.00612019071894113	ENSG00000207726	microRNA 455 [Source:HGNC Symbol;Acc:HGNC:32344]	miRNA	54.17	114209434	114209529	96	9	q32	MIR455	95
hsa-mir-4662a	45.7493588216166	0.116775618051255	0.101213453537476	1.15375588886527	0.2486002634611	0.419417622403697	ENSG00000283609	microRNA 4662a [Source:HGNC Symbol;Acc:HGNC:41826]	miRNA	32.84	124821985	124822051	67	8	q24.13	MIR4662A	66
hsa-mir-4668	13.0855530013385	-0.106856650850686	0.0907599707798974	-1.17735439899848	0.239054082748878	0.411986771121943	ENSG00000266315	microRNA 4668 [Source:HGNC Symbol;Acc:HGNC:41545]	miRNA	30	111932100	111932169	70	9	q31.3	MIR4668	69
hsa-mir-4677	18.9377420783877	0.0411071471694662	0.0695841907241362	0.590754117302791	0.554685181864128	0.699717545929519	ENSG00000265201	microRNA 4677 [Source:HGNC Symbol;Acc:HGNC:41844]	miRNA	46.25	243346176	243346255	80	1	q43	MIR4677	79
hsa-mir-4772	12.3965595877786	0.0951527014612702	0.0914040156116976	1.04101226652336	0.297869855244757	0.465421648819933	ENSG00000264764	microRNA 4772 [Source:HGNC Symbol;Acc:HGNC:41741]	miRNA	48.72	102432289	102432366	78	2	q12.1	MIR4772	77
hsa-mir-483	6.65134611658455	-0.335029578002236	0.139644356945321	-2.39916302621107	0.0164325967908108	0.0480740863560954	ENSG00000207805	microRNA 483 [Source:HGNC Symbol;Acc:HGNC:32340]	miRNA	60.53	2134134	2134209	76	11	p15.5	MIR483	75
hsa-mir-484	197.057561495073	-0.03602454014165	0.0511455270491142	-0.704353679004152	0.481212545059504	0.634886013153838	ENSG00000283736	microRNA 484 [Source:HGNC Symbol;Acc:HGNC:32341]	miRNA	59.49	15643294	15643372	79	16	p13.11	MIR484	78
hsa-mir-486-1	190.827761703403	-0.193623443247073	0.0539210061875028	-3.59087222100001	0.000329573192593415	0.00167838199931832	ENSG00000274705	microRNA 486-1 [Source:HGNC Symbol;Acc:HGNC:32342]	miRNA	63.24	41660441	41660508	68	8	p11.21	MIR486-1	67
hsa-mir-486-2	190.968991735754	-0.187874458646574	0.0513645091048028	-3.65767067418554	0.000254517776140348	0.001346007469973	ENSG00000283450	microRNA 486-2 [Source:HGNC Symbol;Acc:HGNC:50213]	miRNA	64.06	41660444	41660507	64	8	p11.21	MIR486-2	63
hsa-mir-489	9.14188227016593	-0.031030606450716	0.0879062427727594	-0.3529966185784	0.724090975553815	0.833427885601029	ENSG00000207656	microRNA 489 [Source:HGNC Symbol;Acc:HGNC:32074]	miRNA	47.62	93483936	93484019	84	7	q21.3	MIR489	83
hsa-mir-493	10.3823964365955	-0.144360470183904	0.083523726044435	-1.72837679807417	0.0839206924478844	0.181718034828096	ENSG00000207989	microRNA 493 [Source:HGNC Symbol;Acc:HGNC:32082]	miRNA	53.93	100869060	100869148	89	14	q32.2	MIR493	88
hsa-mir-495	9.0509273536969	-0.344354643276742	0.0873935277517198	-3.94027626685393	8.13878258005786e-05	0.000497370046559092	ENSG00000207743	microRNA 495 [Source:HGNC Symbol;Acc:HGNC:32085]	miRNA	37.8	101033755	101033836	82	14	q32.31	MIR495	81
hsa-mir-497	73.2222099637837	-0.116501179201891	0.0841737510020192	-1.38405592972916	0.16634132976242	0.322139899187785	ENSG00000284027	microRNA 497 [Source:HGNC Symbol;Acc:HGNC:32088]	miRNA	66.96	7017911	7018022	112	17	p13.1	MIR497	111
hsa-mir-500a	712.722296236125	0.016939465576052	0.0587708803249306	0.288228889586094	0.773171535998678	0.850488689598546	ENSG00000207785	microRNA 500a [Source:HGNC Symbol;Acc:HGNC:32134]	miRNA	55.95	50008431	50008514	84	X	p11.23	MIR500A	83
hsa-mir-500b	18.4976937616137	-0.0597406838214585	0.0769500091555359	-0.77635707230011	0.437538183641968	0.586941465861176	ENSG00000239057	microRNA 500b [Source:HGNC Symbol;Acc:HGNC:38223]	miRNA	55.7	50010672	50010750	79	X	p11.23	MIR500B	78
hsa-mir-501	178.121268073393	0.0369384674066954	0.0777224994579123	0.475260930416912	0.634601002805467	0.766148719256834	ENSG00000211538	microRNA 501 [Source:HGNC Symbol;Acc:HGNC:32135]	miRNA	53.57	50009722	50009805	84	X	p11.23	MIR501	83
hsa-mir-502	34.5883134520616	0.0630660070779323	0.0662516358797816	0.951916224263054	0.341139470657183	0.502908758704674	ENSG00000272080	microRNA 502 [Source:HGNC Symbol;Acc:HGNC:32136]	miRNA	55.81	50014598	50014683	86	X	p11.23	MIR502	85
hsa-mir-503	85.8876800010971	0.286712264750835	0.0853426505605595	3.35954253667552	0.000780716315097141	0.00360438947021167	ENSG00000208005	microRNA 503 [Source:HGNC Symbol;Acc:HGNC:32138]	miRNA	59.15	134546328	134546398	71	X	q26.3	MIR503	70
hsa-mir-505	139.663029542968	-0.228236848585582	0.0527916909234781	-4.32334794724444	1.53679068277439e-05	0.000114220929125123	ENSG00000207633	microRNA 505 [Source:HGNC Symbol;Acc:HGNC:32140]	miRNA	52.38	139924148	139924231	84	X	q27.1	MIR505	83
hsa-mir-508	47.7977753574528	0.0704389313028653	0.0855478876335182	0.823385980079617	0.410288533190203	0.571979467275522	ENSG00000207589	microRNA 508 [Source:HGNC Symbol;Acc:HGNC:32145]	miRNA	45.22	147236913	147237027	115	X	q27.3	MIR508	114
hsa-mir-509-3	8.23823202563867	0.19061591012139	0.101257622315833	1.88248455535366	0.0597702549401429	0.135841488500325	ENSG00000212014	microRNA 509-3 [Source:HGNC Symbol;Acc:HGNC:33675]	miRNA	42.67	147259652	147259726	75	X	q27.3	MIR509-3	74
hsa-mir-511	20.1763043218778	-0.317506432334243	0.108930638863706	-2.91475782797442	0.00355964643847818	0.0127130229945649	ENSG00000207938	microRNA 511 [Source:HGNC Symbol;Acc:HGNC:32077]	miRNA	39.08	17845107	17845193	87	10	p12.33	MIR511	86
hsa-mir-514a-1	13.5148299480284	0.257704142765995	0.0937042602509915	2.75018597954587	0.00595614490169451	0.019499283904357	ENSG00000207868	microRNA 514a-1 [Source:HGNC Symbol;Acc:HGNC:32148]	miRNA	39.8	147279247	147279344	98	X	q27.3	MIR514A1	97
hsa-mir-514a-2	13.6709423916256	0.117338965580611	0.099800649766625	1.17573348324883	0.239701394107313	0.411986771121943	ENSG00000207866	microRNA 514a-2 [Source:HGNC Symbol;Acc:HGNC:32149]	miRNA	40.91	147281943	147282030	88	X	q27.3	MIR514A2	87
hsa-mir-532	2136.1703593696	0.148262093291074	0.0523309579693103	2.83316222451006	0.00460899891576041	0.0154570085589526	ENSG00000207758	microRNA 532 [Source:HGNC Symbol;Acc:HGNC:32795]	miRNA	53.85	50003148	50003238	91	X	p11.23	MIR532	90
hsa-mir-539	9.80171027712055	-0.218446268749934	0.0906694835953681	-2.40925899307861	0.0159849497965862	0.0477810999354478	ENSG00000202560	microRNA 539 [Source:HGNC Symbol;Acc:HGNC:32529]	miRNA	30.77	101047321	101047398	78	14	q32.31	MIR539	77
hsa-mir-542	915.941494936161	-0.00742392484108313	0.0696412844938974	-0.106602353690557	0.915104451252734	0.941470696190408	ENSG00000207784	microRNA 542 [Source:HGNC Symbol;Acc:HGNC:32534]	miRNA	47.42	134541341	134541437	97	X	q26.3	MIR542	96
hsa-mir-574	145.425719122992	-0.0676124240539863	0.0614035492604273	-1.10111589424946	0.270846220289624	0.446363669293181	ENSG00000207944	microRNA 574 [Source:HGNC Symbol;Acc:HGNC:32830]	miRNA	65.62	38868032	38868127	96	4	p14	MIR574	95
hsa-mir-576	34.3370868609681	0.181480589735506	0.0618173734001932	2.93575381407162	0.00332738277653443	0.0122004035139596	ENSG00000207988	microRNA 576 [Source:HGNC Symbol;Acc:HGNC:32832]	miRNA	36.73	109488698	109488795	98	4	q25	MIR576	97
hsa-mir-577	65.8569529412435	-0.0846060019057801	0.170596747069935	-0.495941472266739	0.619935704890232	0.760965079238539	ENSG00000207931	microRNA 577 [Source:HGNC Symbol;Acc:HGNC:32833]	miRNA	39.58	114656759	114656854	96	4	q26	MIR577	95
hsa-mir-582	898.630202553092	0.102699603507032	0.14907385204746	0.688917621007986	0.49087510989463	0.639766138488261	ENSG00000202601	microRNA 582 [Source:HGNC Symbol;Acc:HGNC:32838]	miRNA	35.71	59703606	59703703	98	5	q12.1	MIR582	97
hsa-mir-584	118.272730053177	-0.169407232755359	0.0878037468956465	-1.92938500627652	0.0536830836945528	0.128372591443496	ENSG00000207714	microRNA 584 [Source:HGNC Symbol;Acc:HGNC:32840]	miRNA	53.61	149062313	149062409	97	5	q32	MIR584	96
hsa-mir-589	108.038801433694	0.042249259010101	0.0601613441058533	0.70226587583821	0.482513369996917	0.634886013153838	ENSG00000207973	microRNA 589 [Source:HGNC Symbol;Acc:HGNC:32845]	miRNA	62.63	5495819	5495917	99	7	p22.1	MIR589	98
hsa-mir-590	52.154986953445	0.172273364387328	0.0613359772997036	2.80868377698713	0.00497444814824097	0.0164816053104369	ENSG00000207741	microRNA 590 [Source:HGNC Symbol;Acc:HGNC:32846]	miRNA	35.05	74191198	74191294	97	7	q11.23	MIR590	96
hsa-mir-592	53.0712968055205	0.437128577477684	0.153330277491814	2.85089536540505	0.00435963132585535	0.0148012174643237	ENSG00000207692	microRNA 592 [Source:HGNC Symbol;Acc:HGNC:32848]	miRNA	45.36	127058088	127058184	97	7	q31.33	MIR592	96
hsa-mir-598	53.5505383834412	0.253037799838162	0.11293164218674	2.24062800237819	0.025050181289357	0.0695838369148806	ENSG00000207600	microRNA 598 [Source:HGNC Symbol;Acc:HGNC:32854]	miRNA	53.61	11035206	11035302	97	8	p23.1	MIR598	96
hsa-mir-599	5.40197770278062	0.572226684738206	0.095794666865061	5.9734712115473	2.32257788028024e-09	3.99193073173165e-08	ENSG00000207804	microRNA 599 [Source:HGNC Symbol;Acc:HGNC:32855]	miRNA	42.11	99536636	99536730	95	8	q22.2	MIR599	94
hsa-mir-615	25.5110969007492	-0.0855871394297193	0.0853868857863644	-1.0023452505793	0.316176874785438	0.480379229646383	ENSG00000207571	microRNA 615 [Source:HGNC Symbol;Acc:HGNC:32871]	miRNA	70.83	54033950	54034045	96	12	q13.13	MIR615	95
hsa-mir-616	14.3550284972279	0.0870305615042855	0.0805805008494482	1.08004493130278	0.280122172439462	0.453138808357953	ENSG00000208028	microRNA 616 [Source:HGNC Symbol;Acc:HGNC:32872]	miRNA	40.21	57519163	57519259	97	12	q13.3	MIR616	96
hsa-mir-625	234.526525772873	-0.0272355023703742	0.0931920631524936	-0.292251308202156	0.770094484785759	0.850488689598546	ENSG00000207781	microRNA 625 [Source:HGNC Symbol;Acc:HGNC:32881]	miRNA	48.24	65471102	65471186	85	14	q23.3	MIR625	84
hsa-mir-628	113.482956767523	0.183073919434814	0.0783841029500928	2.33560010951937	0.0195120928799217	0.0558940160622757	ENSG00000283891	microRNA 628 [Source:HGNC Symbol;Acc:HGNC:32884]	miRNA	41.05	55372940	55373034	95	15	q21.3	MIR628	94
hsa-mir-629	184.856795715727	0.00313196894271952	0.0720603960392875	0.0434631103194598	0.965332370422915	0.97958081869484	ENSG00000207965	microRNA 629 [Source:HGNC Symbol;Acc:HGNC:32885]	miRNA	59.79	70079372	70079468	97	15	q23	MIR629	96
hsa-mir-652	43.2551594780108	0.0682214399842357	0.0589175223100383	1.15791427251876	0.246899022475177	0.419118710991813	ENSG00000208013	microRNA 652 [Source:HGNC Symbol;Acc:HGNC:32908]	miRNA	50	110055329	110055426	98	X	q23	MIR652	97
hsa-mir-653	182.576915143826	0.306298877233479	0.10280374559281	2.97945250406227	0.00288763992972743	0.0107310943334465	ENSG00000208014	microRNA 653 [Source:HGNC Symbol;Acc:HGNC:32909]	miRNA	36.46	93482760	93482855	96	7	q21.3	MIR653	95
hsa-mir-654	13.9735271372229	-0.464008989362012	0.0808321359353424	-5.74040242773211	9.44518288574631e-09	1.3670659439896e-07	ENSG00000207934	microRNA 654 [Source:HGNC Symbol;Acc:HGNC:32910]	miRNA	53.09	101040219	101040299	81	14	q32.31	MIR654	80
hsa-mir-660	101.3668314359	0.0714616699890703	0.063963958204324	1.11721775817556	0.26390122951716	0.442517305592798	ENSG00000207970	microRNA 660 [Source:HGNC Symbol;Acc:HGNC:32916]	miRNA	49.48	50013241	50013337	97	X	p11.23	MIR660	96
hsa-mir-664a	97.6242463691673	0.101530764990509	0.0704804688254608	1.44055178239438	0.1497113508435	0.298337836825816	ENSG00000281696	microRNA 664a [Source:HGNC Symbol;Acc:HGNC:35370]	miRNA	31.71	220200538	220200619	82	1	q41	MIR664A	81
hsa-mir-664b	13.7932853782567	0.072456886952137	0.0807591404381677	0.897197352015067	0.369613617949067	0.535559258221482	ENSG00000284450	microRNA 664b [Source:HGNC Symbol;Acc:HGNC:43501]	miRNA	42.62	154768596	154768656	61	X	q28	MIR664B	60
hsa-mir-671	12.3051520704007	0.125007570619237	0.07937759268315	1.57484708711472	0.1152917446223	0.238385186249117	ENSG00000284191	microRNA 671 [Source:HGNC Symbol;Acc:HGNC:33134]	miRNA	63.56	151238421	151238538	118	7	q36.1	MIR671	117
hsa-mir-675	60.924853042779	-0.34780130960679	0.148589284588215	-2.34068903804638	0.0192481913541017	0.0557184486566101	ENSG00000284010	microRNA 675 [Source:HGNC Symbol;Acc:HGNC:33351]	miRNA	68.49	1996759	1996831	73	11	p15.5	MIR675	72
hsa-mir-7-1	45.0952107059915	0.150694823780308	0.070423482794733	2.13983770469782	0.0323678849345433	0.08641911026213	ENSG00000284179	microRNA 7-1 [Source:HGNC Symbol;Acc:HGNC:31638]	miRNA	41.82	83969748	83969857	110	9	q21.32	MIR7-1	109
hsa-mir-708	209.955209272961	-0.272271646735568	0.141821400412771	-1.91982060495187	0.0548805632592365	0.130104783588707	ENSG00000211997	microRNA 708 [Source:HGNC Symbol;Acc:HGNC:33654]	miRNA	48.86	79402022	79402109	88	11	q14.1	MIR708	87
hsa-mir-744	76.6244899589346	-0.141214497231178	0.0616691038819609	-2.28987431861297	0.0220286033620465	0.0624522260264206	ENSG00000266297	microRNA 744 [Source:HGNC Symbol;Acc:HGNC:33658]	miRNA	54.08	12081899	12081996	98	17	p12	MIR744	97
hsa-mir-758	10.0320836230942	-0.432657923493092	0.086670167257622	-4.99200517528761	5.97556536358195e-07	6.84700197910432e-06	ENSG00000211582	microRNA 758 [Source:HGNC Symbol;Acc:HGNC:33133]	miRNA	48.86	101026020	101026107	88	14	q32.31	MIR758	87
hsa-mir-766	14.7889359773038	0.150722854103614	0.0766843132601211	1.96549786645864	0.0493566423653407	0.120115722570519	ENSG00000211578	microRNA 766 [Source:HGNC Symbol;Acc:HGNC:33139]	miRNA	55.86	119646738	119646848	111	X	q24	MIR766	110
hsa-mir-769	37.0292683798319	0.00955587912997907	0.0507012359305728	0.188474283803738	0.850504872804727	0.906545891555426	ENSG00000211580	microRNA 769 [Source:HGNC Symbol;Acc:HGNC:33138]	miRNA	61.86	46018932	46019049	118	19	q13.32	MIR769	117
hsa-mir-874	42.8200976763336	-0.0854997543397273	0.087868470523099	-0.973042478499168	0.330532190522526	0.491331634560512	ENSG00000216009	microRNA 874 [Source:HGNC Symbol;Acc:HGNC:33643]	miRNA	69.23	137647572	137647649	78	5	q31.2	MIR874	77
hsa-mir-885	30.256817125647	-0.217039152072999	0.141112654092612	-1.53805591333118	0.124034944197458	0.250980839895697	ENSG00000216135	microRNA 885 [Source:HGNC Symbol;Acc:HGNC:33659]	miRNA	58.11	10394489	10394562	74	3	p25.3	MIR885	73
hsa-mir-887	13.5263601024354	-0.0501524509713121	0.0909503018715648	-0.551426987478665	0.581341004718055	0.720129622961555	ENSG00000216077	microRNA 887 [Source:HGNC Symbol;Acc:HGNC:33661]	miRNA	55.7	15935182	15935260	79	5	p15.1	MIR887	78
hsa-mir-889	9.54197127529941	-0.115854076914124	0.0826953644126884	-1.40097425940296	0.161221770606596	0.314439623523503	ENSG00000216099	microRNA 889 [Source:HGNC Symbol;Acc:HGNC:33651]	miRNA	35.44	101047901	101047979	79	14	q32.31	MIR889	78
hsa-mir-891a	20.053807071188	0.856663793868813	0.113221524775497	7.56626264809154	3.8411503624776e-14	1.50902335668763e-12	ENSG00000216056	microRNA 891a [Source:HGNC Symbol;Acc:HGNC:33635]	miRNA	43.04	146027794	146027872	79	X	q27.3	MIR891A	78
hsa-mir-9-1	450.03754053097	0.359681394236551	0.0353453858875285	10.1761909003082	2.5328255702732e-24	2.32175677275043e-22	ENSG00000207933	microRNA 9-1 [Source:HGNC Symbol;Acc:HGNC:31641]	miRNA	40.45	156420341	156420429	89	1	q22	MIR9-1	88
hsa-mir-9-2	449.754431996446	0.352162850660664	0.035957713876887	9.79380535332165	1.19704038603472e-22	6.58372212319098e-21	ENSG00000284447	microRNA 9-2 [Source:HGNC Symbol;Acc:HGNC:31642]	miRNA	36.78	88666853	88666939	87	5	q14.3	MIR9-2	86
hsa-mir-9-3	452.458793913081	0.420683113070371	0.0350448596215644	12.0041317789017	3.37992233462151e-33	9.29478642020916e-31	ENSG00000284329	microRNA 9-3 [Source:HGNC Symbol;Acc:HGNC:31646]	miRNA	44.44	89368017	89368106	90	15	q26.1	MIR9-3	89
hsa-mir-92a-1	6453.58836915473	0.0252800723271174	0.0604720142108187	0.418045812712399	0.675913622141276	0.801190715900219	ENSG00000283705	microRNA 92a-1 [Source:HGNC Symbol;Acc:HGNC:31643]	miRNA	48.72	91351314	91351391	78	13	q31.3	MIR92A1	77
hsa-mir-92a-2	5939.67626087628	0.0371069374560457	0.0600835141085767	0.617589333889325	0.536846077281034	0.684260119724466	ENSG00000284538	microRNA 92a-2 [Source:HGNC Symbol;Acc:HGNC:31644]	miRNA	45.33	134169538	134169612	75	X	q26.2	MIR92A2	74
hsa-mir-92b	123.886601827738	0.095469184822508	0.0821624896139905	1.16195584227102	0.245253402195553	0.41891109070669	ENSG00000284586	microRNA 92b [Source:HGNC Symbol;Acc:HGNC:32920]	miRNA	75	155195177	155195272	96	1	q22	MIR92B	95
hsa-mir-93	6344.92328341684	0.043872695727044	0.0432161058974851	1.01519317430211	0.310013753651638	0.473632123634447	ENSG00000207757	microRNA 93 [Source:HGNC Symbol;Acc:HGNC:31645]	miRNA	60	100093768	100093847	80	7	q22.1	MIR93	79
hsa-mir-96	9.78157817377796	0.32962635397399	0.0858841243098735	3.83803591900971	0.000124022343678027	0.000686173323841313	ENSG00000199158	microRNA 96 [Source:HGNC Symbol;Acc:HGNC:31648]	miRNA	47.44	129774692	129774769	78	7	q32.2	MIR96	77
hsa-mir-98	155.44404168731	0.0610087989274081	0.0564533623039321	1.08069380525026	0.279833339592542	0.453138808357953	ENSG00000271886	microRNA 98 [Source:HGNC Symbol;Acc:HGNC:31649]	miRNA	42.86	53556223	53556341	119	X	p11.22	MIR98	118
hsa-mir-99a	1570.92743208087	-0.0373622931158951	0.0849676928154966	-0.439723521704016	0.660137364369481	0.790630889429901	ENSG00000207638	microRNA 99a [Source:HGNC Symbol;Acc:HGNC:31650]	miRNA	53.09	16539089	16539169	81	21	q21.1	MIR99A	80
hsa-mir-99b	86515.2574511568	-0.130758226652872	0.0493854778987901	-2.64770601027382	0.00810399662357145	0.0253249894486608	ENSG00000207550	microRNA 99b [Source:HGNC Symbol;Acc:HGNC:31651]	miRNA	67.14	51692612	51692681	70	19	q13.41	MIR99B	69
