# Supplementary material for: Oncogenic Role of miR-217 During Clear Cell Renal Carcinoma Progression
Source: Front Oncol. 2022 Jul 22;12:934711. doi: 10.3389/fonc.2022.934711 (PMC9354686; doi:10.3389/fonc.2022.934711)
Supplement: Supplementary Material S3 — Differential expression values for all combinations between four stages of ccRC and non-tumor. This zip file contains 20 differential expression analyses, including log2 fold change value, p-value, adjusted p-value, and B-statistic for each gene. BioMart annotation in every gene is included for better use. [file DataSheet_3.zip › DEGS/res-mir-stage1_ctrl.tsv]

mirbase_id	baseMean	log2FoldChange	lfcSE	stat	pvalue	padj	ensembl_gene_id	description	gene_biotype	gcContent	start_position	end_position	transcript_length	chr	band	gene_name	geneLength
hsa-let-7a-1	19645.6939959555	-0.243008174568808	0.0303678944053416	-8.00214105479975	1.22274198087936e-15	1.94278107087966e-15	ENSG00000199165	microRNA let-7a-1 [Source:HGNC Symbol;Acc:HGNC:31476]	miRNA	42.5	94175957	94176036	80	9	q22.32	MIRLET7A1	79
hsa-let-7a-2	19602.2417156118	-0.243145386517529	0.0303078050241128	-8.02253367817576	1.0358598631161e-15	1.65617129277284e-15	ENSG00000198975	microRNA let-7a-2 [Source:HGNC Symbol;Acc:HGNC:31477]	miRNA	40.28	122146522	122146593	72	11	q24.1	MIRLET7A2	71
hsa-let-7a-3	19752.4927420994	-0.243124269229329	0.0303848839174452	-8.00148751233971	1.22925056848386e-15	1.94278107087966e-15	ENSG00000283990	microRNA let-7a-3 [Source:HGNC Symbol;Acc:HGNC:31478]	miRNA	45.95	46112749	46112822	74	22	q13.31	MIRLET7A3	73
hsa-let-7b	34556.243820222	0.946790847199305	0.0572655138180193	16.5333511231219	2.1107526649585e-61	6.9934576248625e-61	ENSG00000284520	microRNA let-7b [Source:HGNC Symbol;Acc:HGNC:31479]	miRNA	53.01	46113686	46113768	83	22	q13.31	MIRLET7B	82
hsa-let-7c	4906.65888253964	-0.181546421444349	0.0750983806611129	-2.41744788431046	0.0156297719985594	0.0172617963839511	ENSG00000199030	microRNA let-7c [Source:HGNC Symbol;Acc:HGNC:31480]	miRNA	47.62	16539828	16539911	84	21	q21.1	MIRLET7C	83
hsa-let-7d	1409.82374179035	0.275198606279475	0.04085211111922	6.73645984846057	1.62292112782442e-11	2.34896479027218e-11	ENSG00000199133	microRNA let-7d [Source:HGNC Symbol;Acc:HGNC:31481]	miRNA	48.28	94178834	94178920	87	9	q22.32	MIRLET7D	86
hsa-let-7e	2885.35252670614	-1.04946045421343	0.0487276811182981	-21.5372541875246	6.97188554948424e-103	3.61748778510975e-102	ENSG00000198972	microRNA let-7e [Source:HGNC Symbol;Acc:HGNC:31482]	miRNA	56.96	51692786	51692864	79	19	q13.41	MIRLET7E	78
hsa-let-7f-1	8695.79811408617	-0.872859267789037	0.0520719240391128	-16.7625699241189	4.58375280976454e-63	1.5372341740064e-62	ENSG00000199072	microRNA let-7f-1 [Source:HGNC Symbol;Acc:HGNC:31483]	miRNA	40.23	94176347	94176433	87	9	q22.32	MIRLET7F1	86
hsa-let-7f-2	8825.09457771092	-0.882320668251546	0.0524305082560348	-16.8283828938467	1.51174811982232e-63	5.13247818458194e-63	ENSG00000208012	microRNA let-7f-2 [Source:HGNC Symbol;Acc:HGNC:31484]	miRNA	42.17	53557192	53557274	83	X	p11.22	MIRLET7F2	82
hsa-let-7g	1552.66631696841	-0.887101870685366	0.042619655472029	-20.8143839001131	3.20640283280847e-96	1.57457281968273e-95	ENSG00000199150	microRNA let-7g [Source:HGNC Symbol;Acc:HGNC:31485]	miRNA	50	52268278	52268361	84	3	p21.2	MIRLET7G	83
hsa-let-7i	1245.5584854292	0.752445383997176	0.0490351200316926	15.3450299195934	3.82383049221682e-53	1.07301365853023e-52	ENSG00000199179	microRNA let-7i [Source:HGNC Symbol;Acc:HGNC:31486]	miRNA	53.57	62603686	62603769	84	12	q14.1	MIRLET7I	83
hsa-mir-1-1	13.7041219461393	-1.49314550211685	0.0642472970094942	-23.2405964393521	1.77079705577241e-119	1.10674815985776e-118	ENSG00000199017	microRNA 1-1 [Source:HGNC Symbol;Acc:HGNC:31499]	miRNA	36.62	62554306	62554376	71	20	q13.33	MIR1-1	70
hsa-mir-1-2	14.4158419615376	-1.44438111728796	0.063593959839736	-22.7125519613493	3.36710735529732e-114	1.88970310756482e-113	ENSG00000284453	microRNA 1-2 [Source:HGNC Symbol;Acc:HGNC:31500]	miRNA	34.12	21829004	21829088	85	18	q11.2	MIR1-2	84
hsa-mir-100	9449.05485171915	0.141038049611486	0.111988659732105	1.2593958169414	0.207887399613698	0.219038447868839	ENSG00000207994	microRNA 100 [Source:HGNC Symbol;Acc:HGNC:31487]	miRNA	46.25	122152229	122152308	80	11	q24.1	MIR100	79
hsa-mir-101-1	15747.7919563469	0.897373875038691	0.0462752473841863	19.3920924417435	9.00000110635564e-84	3.86718797538719e-83	ENSG00000199135	microRNA 101-1 [Source:HGNC Symbol;Acc:HGNC:31488]	miRNA	45.33	65058434	65058508	75	1	p31.3	MIR101-1	74
hsa-mir-101-2	15797.2275264559	0.897158506831525	0.0460212393733747	19.4944447182918	1.22375649757772e-84	5.3417942354583e-84	ENSG00000199065	microRNA 101-2 [Source:HGNC Symbol;Acc:HGNC:31489]	miRNA	40.51	4850297	4850375	79	9	p24.1	MIR101-2	78
hsa-mir-103a-1	13997.9096105348	0.606555935923811	0.0360191287578293	16.8398280814043	1.24597956101303e-63	4.28305474098229e-63	ENSG00000199035	microRNA 103a-1 [Source:HGNC Symbol;Acc:HGNC:31490]	miRNA	48.72	168560896	168560973	78	5	q34	MIR103A1	77
hsa-mir-103a-2	14013.2154941737	0.607381675176249	0.0359080345550044	16.9149239913383	3.49266968713582e-64	1.21580273919285e-63	ENSG00000199024	microRNA 103a-2 [Source:HGNC Symbol;Acc:HGNC:31491]	miRNA	44.87	3917494	3917571	78	20	p13	MIR103A2	77
hsa-mir-106a	44.1884852709593	-0.387944248507832	0.0705364553271621	-5.49991131122863	3.79982327273729e-08	5.04807439614858e-08	ENSG00000284157	microRNA 106a [Source:HGNC Symbol;Acc:HGNC:31494]	miRNA	41.98	134170198	134170278	81	X	q26.2	MIR106A	80
hsa-mir-106b	774.346040078483	1.28661459458888	0.0380724458291045	33.7938518676762	2.42811989158511e-250	3.70962761214392e-249	ENSG00000208036	microRNA 106b [Source:HGNC Symbol;Acc:HGNC:31495]	miRNA	60.98	100093993	100094074	82	7	q22.1	MIR106B	81
hsa-mir-107	127.740291719514	0.0921769301357695	0.0502480782379464	1.83443692511526	0.0665891626374365	0.0712529950400585	ENSG00000198997	microRNA 107 [Source:HGNC Symbol;Acc:HGNC:31496]	miRNA	46.91	89592747	89592827	81	10	q23.31	MIR107	80
hsa-mir-10a	83382.7588411042	-1.00059525791966	0.0774829201313774	-12.9137525563452	3.76496168887124e-38	8.8492689268341e-38	ENSG00000284038	microRNA 10a [Source:HGNC Symbol;Acc:HGNC:31497]	miRNA	39.09	48579838	48579947	110	17	q21.32	MIR10A	109
hsa-mir-10b	484505.71483737	-0.726606478378743	0.0734404961541771	-9.8938122211667	4.4283583915826e-23	8.01183261635009e-23	ENSG00000207744	microRNA 10b [Source:HGNC Symbol;Acc:HGNC:31498]	miRNA	40	176150303	176150412	110	2	q31.1	MIR10B	109
hsa-mir-1180	21.3002621446889	0.677451868283636	0.0907998152779737	7.46093883792264	8.59081252876211e-14	1.31248524744977e-13	ENSG00000221540	microRNA 1180 [Source:HGNC Symbol;Acc:HGNC:35261]	miRNA	69.57	19344506	19344574	69	17	p11.2	MIR1180	68
hsa-mir-122	46.1988270326284	4.39706098262381	0.16576620977747	26.5256772687664	4.90174535536068e-155	4.34832249265867e-154	ENSG00000284440	microRNA 122 [Source:HGNC Symbol;Acc:HGNC:31501]	miRNA	43.53	58451074	58451158	85	18	q21.31	MIR122	84
hsa-mir-1247	19.8471619721929	-0.0115410048933618	0.16302878997073	-0.0707912074636257	0.943563929696668	0.947007593673663	ENSG00000283857	microRNA 1247 [Source:HGNC Symbol;Acc:HGNC:35313]	miRNA	74.26	101560287	101560422	136	14	q32.31	MIR1247	135
hsa-mir-1251	11.8568278727769	-1.73344793794617	0.0617988929414209	-28.0498218566682	4.01455854194097e-173	4.08890221864358e-172	ENSG00000221479	microRNA 1251 [Source:HGNC Symbol;Acc:HGNC:35317]	miRNA	55.71	97491909	97491978	70	12	q23.1	MIR1251	69
hsa-mir-125a	2372.52737308884	-0.751087361836078	0.0462845671936137	-16.2275982552498	3.21806783125668e-59	1.01720534896044e-58	ENSG00000208008	microRNA 125a [Source:HGNC Symbol;Acc:HGNC:31505]	miRNA	59.3	51693254	51693339	86	19	q13.41	MIR125A	85
hsa-mir-125b-1	606.557419669654	-1.10567976305476	0.0682767046522192	-16.1940997106811	5.5504109318042e-59	1.71501461375972e-58	ENSG00000207971	microRNA 125b-1 [Source:HGNC Symbol;Acc:HGNC:31506]	miRNA	53.41	122099757	122099844	88	11	q24.1	MIR125B1	87
hsa-mir-125b-2	647.08988603162	-1.04422753591975	0.0667730347117572	-15.6384615500467	3.98233209018984e-55	1.16504396255554e-54	ENSG00000207863	microRNA 125b-2 [Source:HGNC Symbol;Acc:HGNC:31507]	miRNA	49.44	16590237	16590325	89	21	q21.1	MIR125B2	88
hsa-mir-126	28039.2391320763	0.823095996154627	0.0625605678345111	13.1567858899863	1.55563886873117e-39	3.81964900804529e-39	ENSG00000199161	microRNA 126 [Source:HGNC Symbol;Acc:HGNC:31508]	miRNA	52.94	136670602	136670686	85	9	q34.3	MIR126	84
hsa-mir-1266	12.9761508880854	0.396074490642569	0.0939955886376304	4.21375616008434	2.51158435687548e-05	3.08341829527123e-05	ENSG00000221052	microRNA 1266 [Source:HGNC Symbol;Acc:HGNC:35334]	miRNA	53.57	52277117	52277200	84	15	q21.2	MIR1266	83
hsa-mir-1269a	27.7121727594852	-2.04817267031181	0.0424180809919781	-48.2853684658472	0	0	ENSG00000221563	microRNA 1269a [Source:HGNC Symbol;Acc:HGNC:35337]	miRNA	59.05	66276824	66276928	105	4	q13.2	MIR1269A	104
hsa-mir-127	398.352294250043	-1.0735690741726	0.0463279815947492	-23.1732321853252	8.47938834155103e-119	5.18184843094785e-118	ENSG00000207608	microRNA 127 [Source:HGNC Symbol;Acc:HGNC:31509]	miRNA	52.58	100882979	100883075	97	14	q32.2	MIR127	96
hsa-mir-1270	40.4320058885646	1.524138173624	0.119062465624165	12.8011642093414	1.61511541138799e-37	3.76404015365845e-37	ENSG00000238517	microRNA 1270 [Source:HGNC Symbol;Acc:HGNC:35338]	miRNA	39.76	20399272	20399354	83	19	p12	MIR1270	82
hsa-mir-1271	24.8256493453103	1.31553798743395	0.0971039426493022	13.5477299020196	8.17184510673365e-42	2.10024056481472e-41	ENSG00000221464	microRNA 1271 [Source:HGNC Symbol;Acc:HGNC:35252]	miRNA	51.16	176367946	176368031	86	5	q35.2	MIR1271	85
hsa-mir-128-1	116.025923229456	0.46921450894657	0.0746745436178834	6.28346001480215	3.31119403525084e-10	4.59888060451506e-10	ENSG00000207654	microRNA 128-1 [Source:HGNC Symbol;Acc:HGNC:31510]	miRNA	50	135665397	135665478	82	2	q21.3	MIR128-1	81
hsa-mir-128-2	77.358692052256	0.552915030786874	0.0747002992365947	7.40177799068318	1.34373022174754e-13	2.04157906619101e-13	ENSG00000207625	microRNA 128-2 [Source:HGNC Symbol;Acc:HGNC:31511]	miRNA	55.95	35744476	35744559	84	3	p22.3	MIR128-2	83
hsa-mir-1287	51.677636431315	0.515557428725094	0.0630548564452706	8.17633181311862	2.92615486120554e-16	4.70580460135394e-16	ENSG00000284415	microRNA 1287 [Source:HGNC Symbol;Acc:HGNC:35280]	miRNA	51.11	98395218	98395307	90	10	q24.2	MIR1287	89
hsa-mir-129-2	8.06545426719487	-2.64772490425573	0.127412236499118	-20.7807740999355	6.46084960607534e-96	3.11707656433459e-95	ENSG00000199077	microRNA 129-2 [Source:HGNC Symbol;Acc:HGNC:31513]	miRNA	53.33	43581394	43581483	90	11	p11.2	MIR129-2	89
hsa-mir-1296	10.8728679257667	-0.588679809057869	0.0638754237613992	-9.21606111384605	3.08214533625191e-20	5.36449346499541e-20	ENSG00000221063	microRNA 1296 [Source:HGNC Symbol;Acc:HGNC:35249]	miRNA	57.61	63372957	63373048	92	10	q21.3	MIR1296	91
hsa-mir-1301	28.1388599039364	0.108744052561102	0.0596047110050532	1.82442043132937	0.0680885354960615	0.0725749893853369	ENSG00000221445	microRNA 1301 [Source:HGNC Symbol;Acc:HGNC:35253]	miRNA	62.2	25328640	25328721	82	2	p23.3	MIR1301	81
hsa-mir-1306	16.3714082275595	0.129834427419922	0.059136854912996	2.19549091021053	0.0281284022277993	0.030817970568306	ENSG00000284464	microRNA 1306 [Source:HGNC Symbol;Acc:HGNC:35371]	miRNA	58.82	20086058	20086142	85	22	q11.21	MIR1306	84
hsa-mir-1307	2177.77013427086	0.387967238715617	0.0571573753505587	6.78770213530851	1.13933569561569e-11	1.66658146965061e-11	ENSG00000283867	microRNA 1307 [Source:HGNC Symbol;Acc:HGNC:35372]	miRNA	56.38	103394253	103394401	149	10	q24.33	MIR1307	148
hsa-mir-130a	235.771013196403	-0.575494405818252	0.0641322384229567	-8.97355869637397	2.87085679617368e-19	4.78476132695613e-19	ENSG00000208009	microRNA 130a [Source:HGNC Symbol;Acc:HGNC:31514]	miRNA	50.56	57641198	57641286	89	11	q12.1	MIR130A	88
hsa-mir-130b	31.9778424000114	0.931611071758405	0.067868385909571	13.726730925938	7.0231583952469e-43	1.83939862732657e-42	ENSG00000283871	microRNA 130b [Source:HGNC Symbol;Acc:HGNC:31515]	miRNA	57.32	21653304	21653385	82	22	q11.21	MIR130B	81
hsa-mir-132	135.1021492406	0.0545577585631762	0.0585186045164835	0.932314757229189	0.351173883410351	0.367197026379645	ENSG00000267200	microRNA 132 [Source:HGNC Symbol;Acc:HGNC:31516]	miRNA	65.35	2049908	2050008	101	17	p13.3	MIR132	100
hsa-mir-133a-1	9.20607479156298	-0.91593271626304	0.0691487029679482	-13.2458408755345	4.76910173988617e-40	1.18153421483666e-39	ENSG00000283927	microRNA 133a-1 [Source:HGNC Symbol;Acc:HGNC:31517]	miRNA	44.32	21825698	21825785	88	18	q11.2	MIR133A1	87
hsa-mir-133a-2	8.75409027923848	-0.835505768600242	0.0664086670077	-12.5812760027748	2.67671049512859e-36	6.03356873901936e-36	ENSG00000284508	microRNA 133a-2 [Source:HGNC Symbol;Acc:HGNC:31518]	miRNA	50.98	62564912	62565013	102	20	q13.33	MIR133A2	101
hsa-mir-134	203.052403784801	-0.620087928113146	0.0442935122090471	-13.9995204080134	1.56926122899647e-44	4.14948882667337e-44	ENSG00000207993	microRNA 134 [Source:HGNC Symbol;Acc:HGNC:31519]	miRNA	60.27	101054687	101054759	73	14	q32.31	MIR134	72
hsa-mir-135a-1	13.1520804101747	-1.48217233054919	0.0588990913146881	-25.1646043676666	9.78111813847032e-140	7.07844075810352e-139	ENSG00000207926	microRNA 135a-1 [Source:HGNC Symbol;Acc:HGNC:31520]	miRNA	52.22	52294219	52294308	90	3	p21.2	MIR135A1	89
hsa-mir-135a-2	14.0437782946896	-1.53342498114767	0.0525787365636676	-29.164355809327	5.4941100468985e-187	6.86763755862313e-186	ENSG00000207586	microRNA 135a-2 [Source:HGNC Symbol;Acc:HGNC:31521]	miRNA	32	97563812	97563911	100	12	q23.1	MIR135A2	99
hsa-mir-135b	29.0384955074549	-0.532727459358287	0.121452413900719	-4.38630606217315	1.15291865881315e-05	1.42816500528656e-05	ENSG00000199059	microRNA 135b [Source:HGNC Symbol;Acc:HGNC:31760]	miRNA	52.58	205448302	205448398	97	1	q32.1	MIR135B	96
hsa-mir-136	28.6849894417284	-1.29008361295992	0.0533791993311997	-24.1682833224117	4.79695023590454e-129	3.21746662164329e-128	ENSG00000207942	microRNA 136 [Source:HGNC Symbol;Acc:HGNC:31522]	miRNA	45.12	100884702	100884783	82	14	q32.2	MIR136	81
hsa-mir-139	305.994812198861	-0.405249417111937	0.0774373077839606	-5.23325808591547	1.66547936599691e-07	2.18098488404358e-07	ENSG00000272036	microRNA 139 [Source:HGNC Symbol;Acc:HGNC:31526]	miRNA	58.82	72615063	72615130	68	11	q13.4	MIR139	67
hsa-mir-140	3553.5800576181	0.825371638055049	0.0555880634081247	14.8480013055179	7.16738636284461e-50	1.97103124978227e-49	ENSG00000208017	microRNA 140 [Source:HGNC Symbol;Acc:HGNC:31527]	miRNA	54	69933081	69933180	100	16	q22.1	MIR140	99
hsa-mir-141	88.2685303404685	-5.11301462273557	0.0942569225165093	-54.2455077698937	0	0	ENSG00000207708	microRNA 141 [Source:HGNC Symbol;Acc:HGNC:31528]	miRNA	55.79	6964097	6964191	95	12	p13.31	MIR141	94
hsa-mir-142	6174.91908543727	1.89238637665629	0.0547320918069251	34.5754440252703	5.91126448056694e-262	1.08373182143727e-260	ENSG00000284353	microRNA 142 [Source:HGNC Symbol;Acc:HGNC:31529]	miRNA	44.83	58331232	58331318	87	17	q22	MIR142	86
hsa-mir-143	158565.195166146	0.433688224791796	0.0629473194919818	6.88970123417311	5.59096837706463e-12	8.31089893887986e-12	ENSG00000284182	microRNA 143 [Source:HGNC Symbol;Acc:HGNC:31530]	miRNA	57.55	149428918	149429023	106	5	q32	MIR143	105
hsa-mir-144	610.021953493927	1.93365282311022	0.0531897559148962	36.3538578030715	2.2836073896088e-289	4.83070793955707e-288	ENSG00000283819	microRNA 144 [Source:HGNC Symbol;Acc:HGNC:31531]	miRNA	50	28861533	28861618	86	17	q11.2	MIR144	85
hsa-mir-145	5704.52871873936	-0.248588736133707	0.05529811720961	-4.49542857293713	6.94299622929661e-06	8.79872794035285e-06	ENSG00000276365	microRNA 145 [Source:HGNC Symbol;Acc:HGNC:31532]	miRNA	47.73	149430646	149430733	88	5	q32	MIR145	87
hsa-mir-1468	29.2520423961712	-0.197632656412615	0.0863919523229013	-2.28762808454585	0.022159188949194	0.0243751078441134	ENSG00000222532	microRNA 1468 [Source:HGNC Symbol;Acc:HGNC:35250]	miRNA	44.19	63786002	63786087	86	X	q11.1	MIR1468	85
hsa-mir-146a	211.145429034033	1.22063538213055	0.0865747087677738	14.0992144184366	3.84020750405097e-45	1.03535006236668e-44	ENSG00000283733	microRNA 146a [Source:HGNC Symbol;Acc:HGNC:31533]	miRNA	45.45	160485352	160485450	99	5	q33.3	MIR146A	98
hsa-mir-146b	1413.78000686299	1.27357450256153	0.111081758098885	11.4651993662883	1.97304689772741e-30	4.07960824718073e-30	ENSG00000202569	microRNA 146b [Source:HGNC Symbol;Acc:HGNC:32079]	miRNA	56.16	102436512	102436584	73	10	q24.32	MIR146B	72
hsa-mir-148a	65475.6129020351	0.452547177045462	0.0975077272200899	4.64114168125357	3.46489440826168e-06	4.43184168498587e-06	ENSG00000199085	microRNA 148a [Source:HGNC Symbol;Acc:HGNC:31535]	miRNA	45.59	25949919	25949986	68	7	p15.2	MIR148A	67
hsa-mir-148b	470.634541448539	0.347191563832299	0.0434292772116929	7.99441266636647	1.30193005781356e-15	2.04589009084988e-15	ENSG00000199122	microRNA 148b [Source:HGNC Symbol;Acc:HGNC:31761]	miRNA	43.43	54337216	54337314	99	12	q13.13	MIR148B	98
hsa-mir-149	26.8445291862024	-1.57052394162898	0.0956180725389252	-16.424969672858	1.26747171462773e-60	4.05296187817007e-60	ENSG00000207611	microRNA 149 [Source:HGNC Symbol;Acc:HGNC:31536]	miRNA	71.91	240456001	240456089	89	2	q37.3	MIR149	88
hsa-mir-150	799.636351616905	0.588438032426947	0.0828443022954305	7.10293908117571	1.22131249332123e-12	1.84538975639198e-12	ENSG00000207782	microRNA 150 [Source:HGNC Symbol;Acc:HGNC:31537]	miRNA	66.67	49500785	49500868	84	19	q13.33	MIR150	83
hsa-mir-151a	3988.66393727707	0.612195394084497	0.0341693291719955	17.9165177929873	8.76455729313139e-72	3.44321893658733e-71	ENSG00000254324	microRNA 151a [Source:HGNC Symbol;Acc:HGNC:31762]	miRNA	52.22	140732564	140732653	90	8	q24.3	MIR151A	89
hsa-mir-151b	12.161411696401	0.877185862476268	0.0796342219726768	11.0151871990065	3.22864763345631e-28	6.38761222446392e-28	ENSG00000265154	microRNA 151b [Source:HGNC Symbol;Acc:HGNC:41588]	miRNA	54.17	100109419	100109514	96	14	q32.2	MIR151B	95
hsa-mir-152	540.631252854432	0.285966895296244	0.0730341164811815	3.9155248132553	9.02077659613294e-05	0.000109282535856236	ENSG00000207947	microRNA 152 [Source:HGNC Symbol;Acc:HGNC:31538]	miRNA	63.22	48037161	48037247	87	17	q21.32	MIR152	86
hsa-mir-153-2	24.2222689973782	0.903810493244077	0.117035027027997	7.72256405791976	1.14012588140223e-14	1.77138201912776e-14	ENSG00000207960	microRNA 153-2 [Source:HGNC Symbol;Acc:HGNC:31540]	miRNA	43.68	157574336	157574422	87	7	q36.3	MIR153-2	86
hsa-mir-155	1192.30709515517	3.07657716264761	0.0873536141146998	35.2198039408868	9.95073121488447e-272	1.95460791720945e-270	ENSG00000283904	microRNA 155 [Source:HGNC Symbol;Acc:HGNC:31542]	miRNA	40	25573980	25574044	65	21	q21.3	MIR155	64
hsa-mir-15a	356.213775467413	1.32281414002272	0.0388911487150434	34.0132442400974	1.41939795016335e-253	2.2960849193819e-252	ENSG00000283785	microRNA 15a [Source:HGNC Symbol;Acc:HGNC:31543]	miRNA	42.17	50049119	50049201	83	13	q14.2	MIR15A	82
hsa-mir-15b	348.045403616249	0.662885124907161	0.0554550953643519	11.9535476506147	6.22116872274185e-33	1.326218138569e-32	ENSG00000207779	microRNA 15b [Source:HGNC Symbol;Acc:HGNC:31544]	miRNA	36.73	160404588	160404685	98	3	q25.33	MIR15B	97
hsa-mir-16-1	853.734181228624	1.13560380318598	0.0394399551089388	28.7932326507289	2.60707620899308e-182	2.98727482280457e-181	ENSG00000208006	microRNA 16-1 [Source:HGNC Symbol;Acc:HGNC:31545]	miRNA	40.45	50048973	50049061	89	13	q14.2	MIR16-1	88
hsa-mir-16-2	858.404973887304	1.14834433385738	0.0392599828251734	29.2497411160624	4.52443307754151e-188	5.9248528396377e-187	ENSG00000198987	microRNA 16-2 [Source:HGNC Symbol;Acc:HGNC:31546]	miRNA	37.04	160404745	160404825	81	3	q25.33	MIR16-2	80
hsa-mir-17	944.683365203443	0.478672632817474	0.0423210648603559	11.310505404269	1.1641699809527e-29	2.37145736860736e-29	ENSG00000284536	microRNA 17 [Source:HGNC Symbol;Acc:HGNC:31547]	miRNA	42.86	91350605	91350688	84	13	q31.3	MIR17	83
hsa-mir-181a-1	2035.31997645968	1.03741278232058	0.0464042448411466	22.355988894376	1.0558688483391e-110	5.58392179410102e-110	ENSG00000207759	microRNA 181a-1 [Source:HGNC Symbol;Acc:HGNC:31590]	miRNA	41.82	198859044	198859153	110	1	q32.1	MIR181A1	109
hsa-mir-181a-2	3619.98082990648	0.75180997690959	0.0488629069431321	15.3861082760501	2.02872825034289e-53	5.75154916334323e-53	ENSG00000207595	microRNA 181a-2 [Source:HGNC Symbol;Acc:HGNC:31549]	miRNA	50	124692442	124692551	110	9	q33.3	MIR181A2	109
hsa-mir-181b-1	406.816352256899	1.35935529496649	0.0551976297796342	24.6270591761539	6.48246854689184e-134	4.57097141126989e-133	ENSG00000207975	microRNA 181b-1 [Source:HGNC Symbol;Acc:HGNC:31550]	miRNA	44.55	198858873	198858982	110	1	q32.1	MIR181B1	109
hsa-mir-181b-2	367.221818816236	1.32460720003492	0.0575353754783463	23.0224829337116	2.77584499077147e-117	1.65947254883077e-116	ENSG00000207737	microRNA 181b-2 [Source:HGNC Symbol;Acc:HGNC:31551]	miRNA	46.07	124693710	124693798	89	9	q33.3	MIR181B2	88
hsa-mir-181c	112.269082886375	0.755266669946707	0.0782046541722703	9.65756677707436	4.56579415046195e-22	8.15320384011062e-22	ENSG00000207613	microRNA 181c [Source:HGNC Symbol;Acc:HGNC:31552]	miRNA	54.55	13874699	13874808	110	19	p13.12	MIR181C	109
hsa-mir-181d	26.5667636183757	0.927987533415962	0.0821907187181534	11.2906608907777	1.45935203127041e-29	2.9508956514659e-29	ENSG00000207585	microRNA 181d [Source:HGNC Symbol;Acc:HGNC:32089]	miRNA	59.85	13874875	13875011	137	19	p13.12	MIR181D	136
hsa-mir-182	7353.45319016631	-0.656190480122311	0.0729492588567062	-8.99516308193429	2.35881753959403e-19	3.95533428895341e-19	ENSG00000207990	microRNA 182 [Source:HGNC Symbol;Acc:HGNC:31553]	miRNA	57.27	129770383	129770492	110	7	q32.2	MIR182	109
hsa-mir-183	2021.99881632548	-1.31371594633627	0.0795157719466926	-16.5214512061454	2.57135791868732e-61	8.41813604332158e-61	ENSG00000207691	microRNA 183 [Source:HGNC Symbol;Acc:HGNC:31554]	miRNA	49.09	129774905	129775014	110	7	q32.2	MIR183	109
hsa-mir-185	115.854792332888	0.866036517142105	0.0486035757640953	17.8183704290718	5.08977011682713e-71	1.97138983398234e-70	ENSG00000208023	microRNA 185 [Source:HGNC Symbol;Acc:HGNC:31556]	miRNA	63.41	20033139	20033220	82	22	q11.21	MIR185	81
hsa-mir-186	711.464709877216	0.542449991113238	0.043011182148364	12.611836364834	1.81709098868393e-36	4.12975224700894e-36	ENSG00000207721	microRNA 186 [Source:HGNC Symbol;Acc:HGNC:31557]	miRNA	36.05	71067631	71067716	86	1	p31.1	MIR186	85
hsa-mir-187	18.8728098821585	-2.10364254706916	0.127890495770323	-16.4487793592345	8.55755383827344e-61	2.76862035944141e-60	ENSG00000207797	microRNA 187 [Source:HGNC Symbol;Acc:HGNC:31558]	miRNA	65.14	35904818	35904926	109	18	q12.2	MIR187	108
hsa-mir-188	12.1136776401974	-1.62357407309733	0.0570346174266538	-28.4664673202241	3.04809644156652e-178	3.35290608572317e-177	ENSG00000207768	microRNA 188 [Source:HGNC Symbol;Acc:HGNC:31559]	miRNA	58.14	50003503	50003588	86	X	p11.23	MIR188	85
hsa-mir-18a	18.1056694238194	0.913288896781334	0.0806785107295067	11.3201010842075	1.04351526124463e-29	2.14154251374832e-29	ENSG00000283815	microRNA 18a [Source:HGNC Symbol;Acc:HGNC:31548]	miRNA	45.07	91350751	91350821	71	13	q31.3	MIR18A	70
hsa-mir-190a	36.088772437918	-0.241261835688494	0.0730417055945663	-3.30306957818962	0.000956326561675407	0.00112871160712763	ENSG00000211137	microRNA 190a [Source:HGNC Symbol;Acc:HGNC:31560]	miRNA	34.12	62823957	62824041	85	15	q22.2	MIR190A	84
hsa-mir-191	998.151122444654	-0.391861961484748	0.0439451720224401	-8.91706513936613	4.78808079515147e-19	7.93206155823286e-19	ENSG00000207605	microRNA 191 [Source:HGNC Symbol;Acc:HGNC:31561]	miRNA	59.78	49020618	49020709	92	3	p21.31	MIR191	91
hsa-mir-192	17533.4204997201	0.399811495978716	0.0584940172256687	6.83508356822632	8.19572383953032e-12	1.20525350581328e-11	ENSG00000283926	microRNA 192 [Source:HGNC Symbol;Acc:HGNC:31562]	miRNA	57.27	64891137	64891246	110	11	q13.1	MIR192	109
hsa-mir-193a	534.971521032254	1.05377930042148	0.0524865023168023	20.0771484840235	1.169163340434e-89	5.44949014609066e-89	ENSG00000207614	microRNA 193a [Source:HGNC Symbol;Acc:HGNC:31563]	miRNA	63.64	31559996	31560083	88	17	q11.2	MIR193A	87
hsa-mir-193b	102.239401446874	-0.200483073578291	0.106178878937272	-1.88816340485881	0.0590040169878966	0.063631783026163	ENSG00000207639	microRNA 193b [Source:HGNC Symbol;Acc:HGNC:32087]	miRNA	49.4	14303967	14304049	83	16	p13.12	MIR193B	82
hsa-mir-194-1	2625.67034343299	0.698294113924232	0.0577818445217162	12.0850090491969	1.2675620800256e-33	2.78863657605632e-33	ENSG00000207624	microRNA 194-1 [Source:HGNC Symbol;Acc:HGNC:31564]	miRNA	41.18	220118157	220118241	85	1	q41	MIR194-1	84
hsa-mir-194-2	2907.08779142108	0.608287086494959	0.0580408021834839	10.4803356192767	1.06365600468652e-25	2.04549231670485e-25	ENSG00000284155	microRNA 194-2 [Source:HGNC Symbol;Acc:HGNC:31565]	miRNA	62.35	64891355	64891439	85	11	q13.1	MIR194-2	84
hsa-mir-195	136.218906941662	0.387665626162258	0.0857395028038168	4.52143543506763	6.1421694835078e-06	7.81989170354002e-06	ENSG00000284112	microRNA 195 [Source:HGNC Symbol;Acc:HGNC:31566]	miRNA	56.32	7017615	7017701	87	17	p13.1	MIR195	86
hsa-mir-196a-1	402.40803281072	0.482567693780999	0.0702294697217527	6.87129912404179	6.3619831385887e-12	9.40615786619297e-12	ENSG00000210741	microRNA 196a-1 [Source:HGNC Symbol;Acc:HGNC:31567]	miRNA	42.86	48632490	48632559	70	17	q21.32	MIR196A1	69
hsa-mir-196a-2	539.799720254067	0.329347052099516	0.0690866586536091	4.76715850090271	1.86842318785869e-06	2.41228345850301e-06	ENSG00000207924	microRNA 196a-2 [Source:HGNC Symbol;Acc:HGNC:31568]	miRNA	48.18	53991738	53991847	110	12	q13.13	MIR196A2	109
hsa-mir-196b	2801.60443383248	0.537167172141047	0.122275271653114	4.39309735221811	1.11747056085158e-05	1.39051766621803e-05	ENSG00000283745	microRNA 196b [Source:HGNC Symbol;Acc:HGNC:31790]	miRNA	47.62	27169480	27169563	84	7	p15.2	MIR196B	83
hsa-mir-197	653.114342319578	0.0650633792409127	0.0473302402644785	1.37466826446142	0.169234314315024	0.178997832448583	ENSG00000284443	microRNA 197 [Source:HGNC Symbol;Acc:HGNC:31569]	miRNA	62.67	109598893	109598967	75	1	p13.3	MIR197	74
hsa-mir-1976	20.4508558128295	-0.0224487044350548	0.0653077692178683	-0.343737118935504	0.731043993372221	0.739106978593238	ENSG00000238705	microRNA 1976 [Source:HGNC Symbol;Acc:HGNC:37064]	miRNA	61.54	26554542	26554593	52	1	p36.11	MIR1976	51
hsa-mir-199a-1	995.606614219199	-1.55992816948205	0.0553261662870871	-28.1951249140884	6.71042567472225e-175	7.09756561749469e-174	ENSG00000207752	microRNA 199a-1 [Source:HGNC Symbol;Acc:HGNC:31571]	miRNA	50.7	10817426	10817496	71	19	p13.2	MIR199A1	70
hsa-mir-199a-2	1639.58792568795	-1.52196097048579	0.0548880796451184	-27.7284426842058	3.17106472182446e-169	3.11443856607759e-168	ENSG00000208024	microRNA 199a-2 [Source:HGNC Symbol;Acc:HGNC:31572]	miRNA	53.64	172144535	172144644	110	1	q24.3	MIR199A2	109
hsa-mir-199b	1939.68906718887	-1.49490720095607	0.0559665523572649	-26.710725209823	3.53313548149092e-157	3.35038709451725e-156	ENSG00000207581	microRNA 199b [Source:HGNC Symbol;Acc:HGNC:31573]	miRNA	52.73	128244721	128244830	110	9	q34.11	MIR199B	109
hsa-mir-19a	46.8643923102478	0.766794542781627	0.0607055891710295	12.631366456576	1.4179431272319e-36	3.24945299990644e-36	ENSG00000284204	microRNA 19a [Source:HGNC Symbol;Acc:HGNC:31574]	miRNA	42.68	91350891	91350972	82	13	q31.3	MIR19A	81
hsa-mir-19b-1	114.902910661523	0.262057835427324	0.0479104652578292	5.4697409849198	4.50693739622779e-08	5.95869126905117e-08	ENSG00000284375	microRNA 19b-1 [Source:HGNC Symbol;Acc:HGNC:31575]	miRNA	43.68	91351192	91351278	87	13	q31.3	MIR19B1	86
hsa-mir-19b-2	104.210586613676	0.217050944057939	0.0488721965563746	4.44119477641175	8.94607722751512e-06	1.12469888736854e-05	ENSG00000284107	microRNA 19b-2 [Source:HGNC Symbol;Acc:HGNC:31576]	miRNA	34.38	134169671	134169766	96	X	q26.2	MIR19B2	95
hsa-mir-200a	690.186023683276	-1.29044819436872	0.0753985695946308	-17.1150222253104	1.14671924739089e-65	4.20463724043326e-65	ENSG00000207607	microRNA 200a [Source:HGNC Symbol;Acc:HGNC:31578]	miRNA	55.56	1167863	1167952	90	1	p36.33	MIR200A	89
hsa-mir-200b	509.885396966761	-1.49239339582389	0.0714406386683307	-20.8899783602503	6.6049319951531e-97	3.30246599757655e-96	ENSG00000207730	microRNA 200b [Source:HGNC Symbol;Acc:HGNC:31579]	miRNA	60	1167104	1167198	95	1	p36.33	MIR200B	94
hsa-mir-200c	524.068801058906	-5.08629881518828	0.0981273556664077	-51.8336480245079	0	0	ENSG00000207713	microRNA 200c [Source:HGNC Symbol;Acc:HGNC:31580]	miRNA	55.88	6963699	6963766	68	12	p13.31	MIR200C	67
hsa-mir-203a	1172.74219509503	-1.5865086483199	0.136021118568903	-11.6636935867884	1.95379047992972e-31	4.10146856473796e-31	ENSG00000207568	microRNA 203a [Source:HGNC Symbol;Acc:HGNC:31581]	miRNA	57.27	104117405	104117514	110	14	q32.33	MIR203A	109
hsa-mir-203b	10.6639028086373	-2.28734958013902	0.125972898228221	-18.1574736495711	1.12064349214275e-73	4.46633275853994e-73	ENSG00000283165	microRNA 203b [Source:HGNC Symbol;Acc:HGNC:41811]	miRNA	54.65	104117418	104117503	86	14	q32.33	MIR203B	85
hsa-mir-204	759.579171062912	-1.45197755806542	0.1213553971804	-11.9646722914761	5.4411984263407e-33	1.1782122576722e-32	ENSG00000207935	microRNA 204 [Source:HGNC Symbol;Acc:HGNC:31582]	miRNA	48.18	70809975	70810084	110	9	q21.12	MIR204	109
hsa-mir-205	6.59234232311867	-1.24132054794475	0.139262693141694	-8.91351818596354	4.9438293498502e-19	8.14103635454374e-19	ENSG00000284485	microRNA 205 [Source:HGNC Symbol;Acc:HGNC:31583]	miRNA	48.18	209432133	209432242	110	1	q32.2	MIR205	109
hsa-mir-20a	397.855973719554	0.526357353573121	0.0482252672550976	10.9145554505451	9.82085865637617e-28	1.92909723607389e-27	ENSG00000283762	microRNA 20a [Source:HGNC Symbol;Acc:HGNC:31577]	miRNA	38.03	91351065	91351135	71	13	q31.3	MIR20A	70
hsa-mir-20b	65.0941012995686	-1.20523423914899	0.088640610549303	-13.59686301437	4.1798013759113e-42	1.08438243242982e-41	ENSG00000284043	microRNA 20b [Source:HGNC Symbol;Acc:HGNC:32024]	miRNA	44.93	134169809	134169877	69	X	q26.2	MIR20B	68
hsa-mir-21	410131.041693835	2.29638230272402	0.0571215959642298	40.201648150063	0	0	ENSG00000284190	microRNA 21 [Source:HGNC Symbol;Acc:HGNC:31586]	miRNA	48.61	59841266	59841337	72	17	q23.1	MIR21	71
hsa-mir-210	6920.52838971927	3.54033311062755	0.0725560793759625	48.7944379172235	0	0	ENSG00000199038	microRNA 210 [Source:HGNC Symbol;Acc:HGNC:31587]	miRNA	72.73	568089	568198	110	11	p15.5	MIR210	109
hsa-mir-214	18.9617930707897	-1.39381033598852	0.0609661111969803	-22.8620508774973	1.10896443149225e-115	6.35344205542434e-115	ENSG00000283844	microRNA 214 [Source:HGNC Symbol;Acc:HGNC:31591]	miRNA	56.36	172138798	172138907	110	1	q24.3	MIR214	109
hsa-mir-215	126.544968139648	1.7164333629307	0.0890833470308919	19.2677242171366	1.00248398853554e-82	4.24127841303497e-82	ENSG00000207590	microRNA 215 [Source:HGNC Symbol;Acc:HGNC:31592]	miRNA	34.55	220117853	220117962	110	1	q41	MIR215	109
hsa-mir-217	76.9925163166895	-1.32204493051374	0.141829920203576	-9.321340155985	1.14879956869535e-20	2.01222854389313e-20	ENSG00000207548	microRNA 217 [Source:HGNC Symbol;Acc:HGNC:31594]	miRNA	36.36	55982967	55983076	110	2	p16.1	MIR217	109
hsa-mir-218-1	33.7984571755913	-0.583410612863647	0.0882777870465776	-6.60880423470317	3.87436647944881e-11	5.52047037227162e-11	ENSG00000207732	microRNA 218-1 [Source:HGNC Symbol;Acc:HGNC:31595]	miRNA	44.55	20528275	20528384	110	4	p15.31	MIR218-1	109
hsa-mir-218-2	33.0624604631915	-0.556368336133524	0.0890609202720281	-6.24705352734004	4.18267752805145e-10	5.78008201112638e-10	ENSG00000207739	microRNA 218-2 [Source:HGNC Symbol;Acc:HGNC:31596]	miRNA	55.45	168768146	168768255	110	5	q34	MIR218-2	109
hsa-mir-22	164563.073399733	0.164518353979531	0.046526706749592	3.53599825719393	0.0004062373735053	0.000487839640672304	ENSG00000283824	microRNA 22 [Source:HGNC Symbol;Acc:HGNC:31599]	miRNA	54.12	1713903	1713987	85	17	p13.3	MIR22	84
hsa-mir-221	208.171157656349	0.462084895985279	0.0694993589388466	6.64876486690869	2.95562722005332e-11	4.25548421735426e-11	ENSG00000207870	microRNA 221 [Source:HGNC Symbol;Acc:HGNC:31601]	miRNA	47.27	45746157	45746266	110	X	p11.3	MIR221	109
hsa-mir-222	117.95458083149	0.495985439602928	0.0707220287149433	7.01316758887218	2.32982095244384e-12	3.48206935827205e-12	ENSG00000207725	microRNA 222 [Source:HGNC Symbol;Acc:HGNC:31602]	miRNA	50.91	45747015	45747124	110	X	p11.3	MIR222	109
hsa-mir-223	287.208168765331	1.08683268374493	0.0899078531595307	12.0882953552063	1.21787398263463e-33	2.70093020342358e-33	ENSG00000284567	microRNA 223 [Source:HGNC Symbol;Acc:HGNC:31603]	miRNA	53.64	66018870	66018979	110	X	q12	MIR223	109
hsa-mir-224	74.1556892346457	2.28403234350614	0.109217794013785	20.9126394112836	4.10863858563955e-97	2.09236224268681e-96	ENSG00000284363	microRNA 224 [Source:HGNC Symbol;Acc:HGNC:31604]	miRNA	44.44	151958578	151958658	81	X	q28	MIR224	80
hsa-mir-2355	168.153793042223	1.64687905062133	0.0641567847293014	25.6696007689608	2.55493292262069e-145	2.00744729634483e-144	ENSG00000253008	microRNA 2355 [Source:HGNC Symbol;Acc:HGNC:38328]	miRNA	41.38	207109987	207110073	87	2	q33.3	MIR2355	86
hsa-mir-23a	6693.73450875827	0.927979160736739	0.0468376661818956	19.8126686571637	2.31483645500656e-87	1.06096670854467e-86	ENSG00000207980	microRNA 23a [Source:HGNC Symbol;Acc:HGNC:31605]	miRNA	57.53	13836587	13836659	73	19	p13.12	MIR23A	72
hsa-mir-23b	3376.02033596771	-0.188193268782899	0.0544077300757811	-3.45894358247948	0.000542298483894792	0.000648254688874041	ENSG00000207563	microRNA 23b [Source:HGNC Symbol;Acc:HGNC:31606]	miRNA	50.52	95085208	95085304	97	9	q22.32	MIR23B	96
hsa-mir-24-1	1445.13171286939	0.160797283752848	0.0412726798510484	3.89597390654445	9.78049189948763e-05	0.000117966459313996	ENSG00000284459	microRNA 24-1 [Source:HGNC Symbol;Acc:HGNC:31607]	miRNA	50	95086021	95086088	68	9	q22.32	MIR24-1	67
hsa-mir-24-2	1435.7954546282	0.205759435708373	0.0415385998810704	4.95345139936072	7.29085745009274e-07	9.50230236386495e-07	ENSG00000284387	microRNA 24-2 [Source:HGNC Symbol;Acc:HGNC:31608]	miRNA	54.79	13836287	13836359	73	19	p13.12	MIR24-2	72
hsa-mir-25	11821.6159701881	1.06180346828837	0.0449672501347902	23.6128174417069	2.84631763360997e-123	1.82031941684358e-122	ENSG00000207547	microRNA 25 [Source:HGNC Symbol;Acc:HGNC:31609]	miRNA	63.1	100093560	100093643	84	7	q22.1	MIR25	83
hsa-mir-26a-1	1832.72077388967	-0.251976397635585	0.0381398531209448	-6.6066431046954	3.93132242941985e-11	5.57275086644566e-11	ENSG00000199075	microRNA 26a-1 [Source:HGNC Symbol;Acc:HGNC:31610]	miRNA	55.84	37969404	37969480	77	3	p22.2	MIR26A1	76
hsa-mir-26a-2	1828.03633758006	-0.248294456801319	0.0381536705031177	-6.50774757781246	7.62859614156902e-11	1.0703387443528e-10	ENSG00000207789	microRNA 26a-2 [Source:HGNC Symbol;Acc:HGNC:31611]	miRNA	47.62	57824609	57824692	84	12	q14.1	MIR26A2	83
hsa-mir-26b	2060.55719324519	-0.268966098231535	0.0437886912443904	-6.14236440021465	8.13020759922536e-10	1.11790354489349e-09	ENSG00000199121	microRNA 26b [Source:HGNC Symbol;Acc:HGNC:31612]	miRNA	55.84	218402646	218402722	77	2	q35	MIR26B	76
hsa-mir-27a	1852.52612022649	0.500860744018577	0.0460689654615985	10.8719772410795	1.56766093059806e-27	3.05749472279763e-27	ENSG00000207808	microRNA 27a [Source:HGNC Symbol;Acc:HGNC:31613]	miRNA	60.26	13836440	13836517	78	19	p13.12	MIR27A	77
hsa-mir-27b	2401.67829419661	-0.613839804734726	0.0473577510979362	-12.9617600182344	2.015689376328e-38	4.82012676947999e-38	ENSG00000207864	microRNA 27b [Source:HGNC Symbol;Acc:HGNC:31614]	miRNA	47.42	95085445	95085541	97	9	q22.32	MIR27B	96
hsa-mir-28	8995.68809832949	0.826342068204042	0.0449212150550278	18.3953632418844	1.43098630721023e-75	5.78707697768842e-75	ENSG00000207651	microRNA 28 [Source:HGNC Symbol;Acc:HGNC:31615]	miRNA	52.33	188688781	188688866	86	3	q28	MIR28	85
hsa-mir-296	10.9189995398869	0.237007873224618	0.112379861483119	2.10898883569295	0.0349455453107242	0.038135019684322	ENSG00000284040	microRNA 296 [Source:HGNC Symbol;Acc:HGNC:31617]	miRNA	60	58817615	58817694	80	20	q13.32	MIR296	79
hsa-mir-29a	12411.9890203811	-0.465735630009163	0.0508142403706086	-9.16545493177438	4.93384212038726e-20	8.4800411444156e-20	ENSG00000284032	microRNA 29a [Source:HGNC Symbol;Acc:HGNC:31616]	miRNA	32.81	130876747	130876810	64	7	q32.3	MIR29A	63
hsa-mir-29b-1	770.996634725244	-0.162395637283269	0.0610462707164896	-2.6602056993369	0.00780929417490038	0.00872990202478701	ENSG00000283797	microRNA 29b-1 [Source:HGNC Symbol;Acc:HGNC:31619]	miRNA	39.51	130877459	130877539	81	7	q32.3	MIR29B1	80
hsa-mir-29b-2	904.299647079919	-0.174386250102764	0.0580782881277951	-3.00260658026018	0.00267678225049444	0.00310597096576359	ENSG00000284203	microRNA 29b-2 [Source:HGNC Symbol;Acc:HGNC:31620]	miRNA	39.51	207802443	207802523	81	1	q32.2	MIR29B2	80
hsa-mir-29c	3966.38261912568	-0.181824963292264	0.0650054068519459	-2.79707446038115	0.00515676473836094	0.00585995992995562	ENSG00000284214	microRNA 29c [Source:HGNC Symbol;Acc:HGNC:31621]	miRNA	44.32	207801852	207801939	88	1	q32.2	MIR29C	87
hsa-mir-301a	34.628392085685	0.319601682605694	0.0602287360555259	5.30646504537381	1.1177158246501e-07	1.47067871664487e-07	ENSG00000207996	microRNA 301a [Source:HGNC Symbol;Acc:HGNC:31622]	miRNA	40.7	59151136	59151221	86	17	q22	MIR301A	85
hsa-mir-3065	57.4671114835684	-1.39736425636114	0.134311598447895	-10.4038986395001	2.37992156443235e-25	4.54498909874233e-25	ENSG00000211563	microRNA 3065 [Source:HGNC Symbol;Acc:HGNC:38234]	miRNA	50.63	81125877	81125955	79	17	q25.3	MIR3065	78
hsa-mir-3074	24.145531474386	0.208595340402677	0.0734252407179359	2.8409214374114	0.004498339259405	0.00513295973583558	ENSG00000207617	microRNA 3074 [Source:HGNC Symbol;Acc:HGNC:38268]	miRNA	54.32	95086014	95086094	81	9	q22.32	MIR3074	80
hsa-mir-30a	431987.861839823	-0.515255008757424	0.0586026301249601	-8.79235296536573	1.46459796243009e-18	2.39740737897783e-18	ENSG00000207827	microRNA 30a [Source:HGNC Symbol;Acc:HGNC:31624]	miRNA	53.52	71403551	71403621	71	6	q13	MIR30A	70
hsa-mir-30b	1476.71624703443	-0.896032769104203	0.0568692923324825	-15.75600350125	6.24599734009621e-56	1.84693469734028e-55	ENSG00000207582	microRNA 30b [Source:HGNC Symbol;Acc:HGNC:31625]	miRNA	43.18	134800520	134800607	88	8	q24.22	MIR30B	87
hsa-mir-30c-1	2711.93969667972	-0.778607156200924	0.0515130083195001	-15.1147677373403	1.29426626193708e-51	3.59518406093634e-51	ENSG00000207962	microRNA 30c-1 [Source:HGNC Symbol;Acc:HGNC:31626]	miRNA	50.56	40757284	40757372	89	1	p34.2	MIR30C1	88
hsa-mir-30c-2	3224.95253407997	-0.795186377136367	0.0498082975043019	-15.9649379115536	2.24264748952602e-57	6.70356586543103e-57	ENSG00000199094	microRNA 30c-2 [Source:HGNC Symbol;Acc:HGNC:31627]	miRNA	41.67	71376960	71377031	72	6	q13	MIR30C2	71
hsa-mir-30d	23193.4257779198	0.0478265226382222	0.053686878856799	0.890841927424979	0.373013978484428	0.38708997767252	ENSG00000199153	microRNA 30d [Source:HGNC Symbol;Acc:HGNC:31628]	miRNA	45.71	134804876	134804945	70	8	q24.22	MIR30D	69
hsa-mir-30e	44611.9082031773	0.105810436593733	0.0396547493375923	2.66829165134642	0.00762380467546607	0.00855733177858436	ENSG00000198974	microRNA 30e [Source:HGNC Symbol;Acc:HGNC:31629]	miRNA	51.09	40754355	40754446	92	1	p34.2	MIR30E	91
hsa-mir-31	19.7089056002544	-1.6826401518319	0.115604578697705	-14.5551341546068	5.41795456117218e-48	1.47518564784391e-47	ENSG00000199177	microRNA 31 [Source:HGNC Symbol;Acc:HGNC:31630]	miRNA	50.7	21512115	21512185	71	9	p21.3	MIR31	70
hsa-mir-3170	15.8428228055881	0.904562230825968	0.0994259940715632	9.0978444749056	9.2142319908591e-20	1.57385950154426e-19	ENSG00000263399	microRNA 3170 [Source:HGNC Symbol;Acc:HGNC:38282]	miRNA	49.35	98208524	98208600	77	13	q32.2	MIR3170	76
hsa-mir-32	63.6488687329063	0.503362406275678	0.051818631730964	9.7139270077426	2.63004393551937e-22	4.7272031520773e-22	ENSG00000207698	microRNA 32 [Source:HGNC Symbol;Acc:HGNC:31631]	miRNA	38.57	109046229	109046298	70	9	q31.3	MIR32	69
hsa-mir-324	79.3410611260591	-0.468450700559102	0.0467093152383086	-10.0290637567494	1.13588521779185e-23	2.11059753305918e-23	ENSG00000199053	microRNA 324 [Source:HGNC Symbol;Acc:HGNC:31767]	miRNA	61.45	7223297	7223379	83	17	p13.1	MIR324	82
hsa-mir-326	14.0816467453148	-0.0593223100561987	0.0690081548313743	-0.859642026383062	0.389986400998626	0.403181429603843	ENSG00000199090	microRNA 326 [Source:HGNC Symbol;Acc:HGNC:31769]	miRNA	64.21	75335092	75335186	95	11	q13.4	MIR326	94
hsa-mir-328	167.69841177414	0.0302699610019271	0.0555587006985042	0.544828453894029	0.58587150703157	0.596720979384006	ENSG00000207948	microRNA 328 [Source:HGNC Symbol;Acc:HGNC:31770]	miRNA	68	67202321	67202395	75	16	q22.1	MIR328	74
hsa-mir-330	40.3094602253555	1.04128481140703	0.0641915825816376	16.2215164283065	3.55312726282439e-59	1.11035226963262e-58	ENSG00000284544	microRNA 330 [Source:HGNC Symbol;Acc:HGNC:31771]	miRNA	60.64	45638994	45639087	94	19	q13.32	MIR330	93
hsa-mir-331	70.3795138981601	0.489210671028967	0.0489995982576289	9.98397310232641	1.7914638150858e-23	3.2843503276573e-23	ENSG00000199172	microRNA 331 [Source:HGNC Symbol;Acc:HGNC:31772]	miRNA	51.06	95308420	95308513	94	12	q22	MIR331	93
hsa-mir-335	62.5590759902624	-1.18088883382677	0.117384692267231	-10.0599900295213	8.30067536598707e-24	1.55284743241255e-23	ENSG00000199043	microRNA 335 [Source:HGNC Symbol;Acc:HGNC:31773]	miRNA	38.3	130496111	130496204	94	7	q32.2	MIR335	93
hsa-mir-337	25.8440612714487	-1.04971552588963	0.0508033985040941	-20.6623091525074	7.56583531454571e-95	3.58724950258633e-94	ENSG00000199151	microRNA 337 [Source:HGNC Symbol;Acc:HGNC:31774]	miRNA	48.39	100874493	100874585	93	14	q32.2	MIR337	92
hsa-mir-338	842.046913066196	0.695440047278772	0.0731952866222367	9.50115887745561	2.07567294448938e-21	3.6826455466747e-21	ENSG00000283604	microRNA 338 [Source:HGNC Symbol;Acc:HGNC:31775]	miRNA	46.27	81125883	81125949	67	17	q25.3	MIR338	66
hsa-mir-339	85.8728137595568	0.0441677156054059	0.0731830430366149	0.60352390079363	0.546160220484189	0.558342232836996	ENSG00000199023	microRNA 339 [Source:HGNC Symbol;Acc:HGNC:31776]	miRNA	73.4	1022933	1023026	94	7	p22.3	MIR339	93
hsa-mir-33a	23.8703957173653	-0.981980334586381	0.072764931511035	-13.4952416527385	1.66807329281435e-41	4.20844179379766e-41	ENSG00000207932	microRNA 33a [Source:HGNC Symbol;Acc:HGNC:31634]	miRNA	47.83	41900944	41901012	69	22	q13.2	MIR33A	68
hsa-mir-340	53.8096474873752	0.733569497601629	0.0620811430853692	11.8163013943361	3.21531114411274e-32	6.80161972793081e-32	ENSG00000198995	microRNA 340 [Source:HGNC Symbol;Acc:HGNC:31777]	miRNA	38.95	180015303	180015397	95	5	q35.3	MIR340	94
hsa-mir-342	349.453434529525	1.2371164349715	0.0664358927899127	18.6212058425042	2.16288469556746e-77	8.87751181016494e-77	ENSG00000199082	microRNA 342 [Source:HGNC Symbol;Acc:HGNC:31778]	miRNA	49.49	100109655	100109753	99	14	q32.2	MIR342	98
hsa-mir-345	25.2528747964306	-0.699114261557939	0.0703950027168967	-9.93130527133474	3.04246439714256e-23	5.54091198155103e-23	ENSG00000198984	microRNA 345 [Source:HGNC Symbol;Acc:HGNC:31779]	miRNA	60.2	100307859	100307956	98	14	q32.2	MIR345	97
hsa-mir-34a	551.076725120515	1.0033103699787	0.0714811166676557	14.0360198154638	9.38367801777644e-45	2.50535092707623e-44	ENSG00000284357	microRNA 34a [Source:HGNC Symbol;Acc:HGNC:31635]	miRNA	50.91	9151668	9151777	110	1	p36.22	MIR34A	109
hsa-mir-34c	7.68337272357752	0.147797739522067	0.117676929498194	1.25596189628941	0.209129785379317	0.219506454119512	ENSG00000207562	microRNA 34c [Source:HGNC Symbol;Acc:HGNC:31637]	miRNA	40.26	111513439	111513515	77	11	q23.1	MIR34C	76
hsa-mir-3605	17.1633922106092	-0.132412754173811	0.0659571750134775	-2.00755648110694	0.0446904430053758	0.0485765684841041	ENSG00000284154	microRNA 3605 [Source:HGNC Symbol;Acc:HGNC:38922]	miRNA	55	33332393	33332492	100	1	p35.1	MIR3605	99
hsa-mir-361	638.477735855101	0.156849479445873	0.0330784583011811	4.74174092449382	2.11889479750818e-06	2.7228788285736e-06	ENSG00000199051	microRNA 361 [Source:HGNC Symbol;Acc:HGNC:31867]	miRNA	41.67	85903636	85903707	72	X	q21.2	MIR361	71
hsa-mir-3613	41.2300447588354	1.61633057075111	0.0665750886365455	24.2783089569008	3.32295722505672e-130	2.2845330922265e-129	ENSG00000264864	microRNA 3613 [Source:HGNC Symbol;Acc:HGNC:38964]	miRNA	35.63	49996415	49996501	87	13	q14.2	MIR3613	86
hsa-mir-362	50.5002726415062	-2.41355434075303	0.0703840100966148	-34.2912308838328	1.06033139948227e-257	1.82244459286014e-256	ENSG00000208015	microRNA 362 [Source:HGNC Symbol;Acc:HGNC:32022]	miRNA	41.54	50008964	50009028	65	X	p11.23	MIR362	64
hsa-mir-363	33.2958009588348	-1.6715478875646	0.0885377117315565	-18.8795017950394	1.6816476584715e-79	7.00686524363127e-79	ENSG00000284499	microRNA 363 [Source:HGNC Symbol;Acc:HGNC:32023]	miRNA	41.33	134169378	134169452	75	X	q26.2	MIR363	74
hsa-mir-365a	147.589396054372	0.908154920321351	0.0702280286704838	12.9315166253989	2.98864604077073e-38	7.08515225182715e-38	ENSG00000199130	microRNA 365a [Source:HGNC Symbol;Acc:HGNC:33692]	miRNA	44.83	14309285	14309371	87	16	p13.12	MIR365A	86
hsa-mir-365b	148.048669734059	0.916933362179363	0.0699160542720751	13.1147755937593	2.70983153953966e-39	6.59472277321599e-39	ENSG00000283978	microRNA 365b [Source:HGNC Symbol;Acc:HGNC:33693]	miRNA	45.05	31575411	31575521	111	17	q11.2	MIR365B	110
hsa-mir-369	8.82357399479916	-0.715980773170616	0.062349260260306	-11.4833884184258	1.59889134552564e-30	3.33102363651174e-30	ENSG00000199025	microRNA 369 [Source:HGNC Symbol;Acc:HGNC:31783]	miRNA	37.14	101065598	101065667	70	14	q32.31	MIR369	69
hsa-mir-374a	2112.24795304586	1.12338250204	0.049026216179268	22.9139140155599	3.3760680998649e-116	1.9753589946018e-115	ENSG00000199168	microRNA 374a [Source:HGNC Symbol;Acc:HGNC:31788]	miRNA	31.94	74287286	74287357	72	X	q13.2	MIR374A	71
hsa-mir-374b	159.180284027628	0.479108641082641	0.0521179372515817	9.19277827074978	3.82823558537396e-20	6.62116217596125e-20	ENSG00000212027	microRNA 374b [Source:HGNC Symbol;Acc:HGNC:33665]	miRNA	41.67	74218547	74218618	72	X	q13.2	MIR374B	71
hsa-mir-375	107.885365054166	-0.775055965567894	0.126635589946753	-6.1203644717396	9.33615612655398e-10	1.277334793434e-09	ENSG00000198973	microRNA 375 [Source:HGNC Symbol;Acc:HGNC:31868]	miRNA	67.19	219001645	219001708	64	2	q35	MIR375	63
hsa-mir-378a	1036.30566449634	0.189494786922426	0.0743666965698833	2.54811354628823	0.0108307212532633	0.0120584953224592	ENSG00000199047	microRNA 378a [Source:HGNC Symbol;Acc:HGNC:31871]	miRNA	53.03	149732825	149732890	66	5	q32	MIR378A	65
hsa-mir-378c	26.8282437085423	0.753484600069094	0.0878801414950453	8.57400303698391	9.99487906271902e-18	1.62638564630043e-17	ENSG00000264803	microRNA 378c [Source:HGNC Symbol;Acc:HGNC:38374]	miRNA	54.32	130962588	130962668	81	10	q26.3	MIR378C	80
hsa-mir-379	261.603353477749	-0.685670768722256	0.039956231591677	-17.1605464631726	5.24181063278873e-66	1.94797016759041e-65	ENSG00000199088	microRNA 379 [Source:HGNC Symbol;Acc:HGNC:31872]	miRNA	41.79	101022066	101022132	67	14	q32.31	MIR379	66
hsa-mir-381	17.9650845327352	-0.61750570389503	0.0551578517425422	-11.1952457245314	4.30207831956398e-29	8.57298215855141e-29	ENSG00000199020	microRNA 381 [Source:HGNC Symbol;Acc:HGNC:31874]	miRNA	40	101045920	101045994	75	14	q32.31	MIR381	74
hsa-mir-382	11.2634173110557	-0.1856708613648	0.0575561235864609	-3.22590976937294	0.00125572938254746	0.00146324398390064	ENSG00000283170	microRNA 382 [Source:HGNC Symbol;Acc:HGNC:31875]	miRNA	38.16	101054306	101054381	76	14	q32.31	MIR382	75
hsa-mir-409	27.8795447941514	-0.505542093539919	0.0478183926534812	-10.5721264452229	4.01290803895251e-26	7.77147683599958e-26	ENSG00000199107	microRNA 409 [Source:HGNC Symbol;Acc:HGNC:32055]	miRNA	53.16	101065300	101065378	79	14	q32.31	MIR409	78
hsa-mir-423	388.270378960272	0.244768208280907	0.0345910937851544	7.07604708313546	1.48324485607312e-12	2.22891986568365e-12	ENSG00000283935	microRNA 423 [Source:HGNC Symbol;Acc:HGNC:31880]	miRNA	52.13	30117079	30117172	94	17	q11.2	MIR423	93
hsa-mir-424	938.507125233528	-0.166439124386245	0.0684004110738098	-2.43330590815665	0.0149616544368473	0.0165905442344073	ENSG00000284231	microRNA 424 [Source:HGNC Symbol;Acc:HGNC:31881]	miRNA	51.02	134546614	134546711	98	X	q26.3	MIR424	97
hsa-mir-425	229.048009496132	0.226219131705133	0.0820868368770552	2.7558514898552	0.00585395696648424	0.00659769740075068	ENSG00000199032	microRNA 425 [Source:HGNC Symbol;Acc:HGNC:31882]	miRNA	57.47	49020148	49020234	87	3	p21.31	MIR425	86
hsa-mir-429	84.6226393293046	-1.71713573029207	0.0759770247533988	-22.6007235195829	4.26329434017366e-113	2.34481188709551e-112	ENSG00000198976	microRNA 429 [Source:HGNC Symbol;Acc:HGNC:13784]	miRNA	57.83	1169005	1169087	83	1	p36.33	MIR429	82
hsa-mir-431	9.37152189231209	-0.381013613379087	0.0624018255290125	-6.10580876679548	1.0228141399824e-09	1.39244499255029e-09	ENSG00000208001	microRNA 431 [Source:HGNC Symbol;Acc:HGNC:32027]	miRNA	58.77	100881007	100881120	114	14	q32.2	MIR431	113
hsa-mir-450a-1	21.6298889253572	-0.274995697484793	0.0624727736552548	-4.40184869976015	1.07332396521782e-05	1.34165495652227e-05	ENSG00000199132	microRNA 450a-1 [Source:HGNC Symbol;Acc:HGNC:28008]	miRNA	27.47	134540341	134540431	91	X	q26.3	MIR450A1	90
hsa-mir-450a-2	21.5107123027682	-0.209809233639891	0.0637081062572489	-3.29328944094956	0.000990224790710728	0.00116372571557885	ENSG00000207755	microRNA 450a-2 [Source:HGNC Symbol;Acc:HGNC:32137]	miRNA	29	134540508	134540607	100	X	q26.3	MIR450A2	99
hsa-mir-450b	69.2982368032958	0.385111325881808	0.0681891991340692	5.64768806163314	1.62619901371389e-08	2.17089674160834e-08	ENSG00000216001	microRNA 450b [Source:HGNC Symbol;Acc:HGNC:33642]	miRNA	28.21	134540185	134540262	78	X	q26.3	MIR450B	77
hsa-mir-451a	1654.2387082358	1.51057396983094	0.0575236359196444	26.2600572039828	5.48680786590762e-152	4.71522550976436e-151	ENSG00000284565	microRNA 451a [Source:HGNC Symbol;Acc:HGNC:32053]	miRNA	41.67	28861369	28861440	72	17	q11.2	MIR451A	71
hsa-mir-452	156.458871260522	2.02743324939163	0.103755356966933	19.5405163517272	4.96771417426817e-85	2.20342160955443e-84	ENSG00000283751	microRNA 452 [Source:HGNC Symbol;Acc:HGNC:32054]	miRNA	41.18	151959628	151959712	85	X	q28	MIR452	84
hsa-mir-454	25.466764911026	0.566810918601297	0.0624965930213934	9.06946908941533	1.19598331282691e-19	2.0302185865889e-19	ENSG00000211514	microRNA 454 [Source:HGNC Symbol;Acc:HGNC:33137]	miRNA	39.13	59137758	59137872	115	17	q22	MIR454	114
hsa-mir-455	1609.78241256819	0.517282451983211	0.0683138672115404	7.57214417947378	3.67113682041399e-14	5.64001466823378e-14	ENSG00000207726	microRNA 455 [Source:HGNC Symbol;Acc:HGNC:32344]	miRNA	54.17	114209434	114209529	96	9	q32	MIR455	95
hsa-mir-4662a	45.7493588216166	-0.837848537539258	0.0894356598802742	-9.3681708019024	7.38003930861234e-21	1.30096846786436e-20	ENSG00000283609	microRNA 4662a [Source:HGNC Symbol;Acc:HGNC:41826]	miRNA	32.84	124821985	124822051	67	8	q24.13	MIR4662A	66
hsa-mir-4668	13.0855530013385	0.548746379789972	0.082726504683585	6.63325958093884	3.2835360848274e-11	4.70298137149757e-11	ENSG00000266315	microRNA 4668 [Source:HGNC Symbol;Acc:HGNC:41545]	miRNA	30	111932100	111932169	70	9	q31.3	MIR4668	69
hsa-mir-4677	18.9377420783877	1.09425566921714	0.0710146242832687	15.4088778228592	1.42667793174801e-53	4.08683782531981e-53	ENSG00000265201	microRNA 4677 [Source:HGNC Symbol;Acc:HGNC:41844]	miRNA	46.25	243346176	243346255	80	1	q43	MIR4677	79
hsa-mir-4772	12.3965595877786	1.64457450110444	0.10234560859106	16.0688330817947	4.21954844103478e-58	1.27513826514787e-57	ENSG00000264764	microRNA 4772 [Source:HGNC Symbol;Acc:HGNC:41741]	miRNA	48.72	102432289	102432366	78	2	q12.1	MIR4772	77
hsa-mir-483	6.65134611658455	-1.28080275131288	0.105134883662828	-12.1824717609473	3.85421153608106e-34	8.61713961318937e-34	ENSG00000207805	microRNA 483 [Source:HGNC Symbol;Acc:HGNC:32340]	miRNA	60.53	2134134	2134209	76	11	p15.5	MIR483	75
hsa-mir-484	197.057561495073	0.519442782795326	0.0463244438407279	11.2131466614314	3.5147184537338e-29	7.05509178669193e-29	ENSG00000283736	microRNA 484 [Source:HGNC Symbol;Acc:HGNC:32341]	miRNA	59.49	15643294	15643372	79	16	p13.11	MIR484	78
hsa-mir-486-1	190.827761703403	1.19336725780275	0.0494787022400354	24.1188067547403	1.5872092595235e-128	1.03924415802134e-127	ENSG00000274705	microRNA 486-1 [Source:HGNC Symbol;Acc:HGNC:32342]	miRNA	63.24	41660441	41660508	68	8	p11.21	MIR486-1	67
hsa-mir-486-2	190.968991735754	1.23606337917306	0.0472849012159445	26.1407626406601	1.25518492196685e-150	1.04598743497237e-149	ENSG00000283450	microRNA 486-2 [Source:HGNC Symbol;Acc:HGNC:50213]	miRNA	64.06	41660444	41660507	64	8	p11.21	MIR486-2	63
hsa-mir-489	9.14188227016593	-0.0378973595420114	0.0740842694662398	-0.511543946036766	0.608970224455126	0.617958714852988	ENSG00000207656	microRNA 489 [Source:HGNC Symbol;Acc:HGNC:32074]	miRNA	47.62	93483936	93484019	84	7	q21.3	MIR489	83
hsa-mir-493	10.3823964365955	-0.966800833664795	0.0571388381539274	-16.9202046261478	3.19319161543932e-64	1.12580473621258e-63	ENSG00000207989	microRNA 493 [Source:HGNC Symbol;Acc:HGNC:32082]	miRNA	53.93	100869060	100869148	89	14	q32.2	MIR493	88
hsa-mir-495	9.0509273536969	-0.351431726220682	0.0621599263568319	-5.65367024734348	1.57057394020085e-08	2.10686748075724e-08	ENSG00000207743	microRNA 495 [Source:HGNC Symbol;Acc:HGNC:32085]	miRNA	37.8	101033755	101033836	82	14	q32.31	MIR495	81
hsa-mir-497	73.2222099637837	0.303399348690694	0.0756138705205392	4.01248271781407	6.00834789911981e-05	7.34353632114644e-05	ENSG00000284027	microRNA 497 [Source:HGNC Symbol;Acc:HGNC:32088]	miRNA	66.96	7017911	7018022	112	17	p13.1	MIR497	111
hsa-mir-500a	712.722296236125	-1.40219608306398	0.0527301019969959	-26.5919471034565	8.41183926405563e-156	7.71085265871766e-155	ENSG00000207785	microRNA 500a [Source:HGNC Symbol;Acc:HGNC:32134]	miRNA	55.95	50008431	50008514	84	X	p11.23	MIR500A	83
hsa-mir-500b	18.4976937616137	-1.02517373908274	0.0599018717182668	-17.1142187994456	1.16265013016501e-65	4.20695770783392e-65	ENSG00000239057	microRNA 500b [Source:HGNC Symbol;Acc:HGNC:38223]	miRNA	55.7	50010672	50010750	79	X	p11.23	MIR500B	78
hsa-mir-501	178.121268073393	-1.20029720189436	0.0692635193860918	-17.3294284283132	2.82118300873561e-67	1.06277442109903e-66	ENSG00000211538	microRNA 501 [Source:HGNC Symbol;Acc:HGNC:32135]	miRNA	53.57	50009722	50009805	84	X	p11.23	MIR501	83
hsa-mir-502	34.5883134520616	-0.860566728829101	0.0553981733588057	-15.5342076579915	2.03572782905159e-54	5.89289634725461e-54	ENSG00000272080	microRNA 502 [Source:HGNC Symbol;Acc:HGNC:32136]	miRNA	55.81	50014598	50014683	86	X	p11.23	MIR502	85
hsa-mir-503	85.8876800010971	-0.019574804695351	0.0769423083468091	-0.254408856660755	0.799179709391396	0.805034505797194	ENSG00000208005	microRNA 503 [Source:HGNC Symbol;Acc:HGNC:32138]	miRNA	59.15	134546328	134546398	71	X	q26.3	MIR503	70
hsa-mir-505	139.663029542968	0.138236801280381	0.0469096739359713	2.94687192814568	0.00321006124387421	0.00369358511324438	ENSG00000207633	microRNA 505 [Source:HGNC Symbol;Acc:HGNC:32140]	miRNA	52.38	139924148	139924231	84	X	q27.1	MIR505	83
hsa-mir-508	47.7977753574528	-3.51433969540545	0.0679258730110791	-51.7378657000439	0	0	ENSG00000207589	microRNA 508 [Source:HGNC Symbol;Acc:HGNC:32145]	miRNA	45.22	147236913	147237027	115	X	q27.3	MIR508	114
hsa-mir-509-3	8.23823202563867	-2.19827360174179	0.0655678049863802	-33.5267224851956	1.96668766663911e-246	2.84652162276713e-245	ENSG00000212014	microRNA 509-3 [Source:HGNC Symbol;Acc:HGNC:33675]	miRNA	42.67	147259652	147259726	75	X	q27.3	MIR509-3	74
hsa-mir-511	20.1763043218778	0.0877533045835689	0.0948718457392013	0.924966768590115	0.35498319362107	0.369774160021948	ENSG00000207938	microRNA 511 [Source:HGNC Symbol;Acc:HGNC:32077]	miRNA	39.08	17845107	17845193	87	10	p12.33	MIR511	86
hsa-mir-514a-1	13.5148299480284	-3.19004558440426	0.0598268775077077	-53.3212782832144	0	0	ENSG00000207868	microRNA 514a-1 [Source:HGNC Symbol;Acc:HGNC:32148]	miRNA	39.8	147279247	147279344	98	X	q27.3	MIR514A1	97
hsa-mir-514a-2	13.6709423916256	-3.19108935699068	0.0649558921863687	-49.127019113754	0	0	ENSG00000207866	microRNA 514a-2 [Source:HGNC Symbol;Acc:HGNC:32149]	miRNA	40.91	147281943	147282030	88	X	q27.3	MIR514A2	87
hsa-mir-532	2136.1703593696	-1.18745489784241	0.0471518644856321	-25.1836255214096	6.0548516602668e-140	4.50022758533343e-139	ENSG00000207758	microRNA 532 [Source:HGNC Symbol;Acc:HGNC:32795]	miRNA	53.85	50003148	50003238	91	X	p11.23	MIR532	90
hsa-mir-539	9.80171027712055	-0.838579589632358	0.0645054198521736	-13.0001415625869	1.2211702929927e-38	2.94580553134205e-38	ENSG00000202560	microRNA 539 [Source:HGNC Symbol;Acc:HGNC:32529]	miRNA	30.77	101047321	101047398	78	14	q32.31	MIR539	77
hsa-mir-542	915.941494936161	0.414653416986105	0.0628838040814146	6.59396203908499	4.28241250322932e-11	6.03929968404135e-11	ENSG00000207784	microRNA 542 [Source:HGNC Symbol;Acc:HGNC:32534]	miRNA	47.42	134541341	134541437	97	X	q26.3	MIR542	96
hsa-mir-574	145.425719122992	-0.0396461293298491	0.0548331699281057	-0.723031868882119	0.469660305102344	0.483732523981815	ENSG00000207944	microRNA 574 [Source:HGNC Symbol;Acc:HGNC:32830]	miRNA	65.62	38868032	38868127	96	4	p14	MIR574	95
hsa-mir-576	34.3370868609681	1.04049580724746	0.0613347196729135	16.9642221044822	1.51087221857863e-64	5.39597220920939e-64	ENSG00000207988	microRNA 576 [Source:HGNC Symbol;Acc:HGNC:32832]	miRNA	36.73	109488698	109488795	98	4	q25	MIR576	97
hsa-mir-577	65.8569529412435	-0.679882796944322	0.153094357611226	-4.44093961105244	8.95669295758946e-06	1.12469888736854e-05	ENSG00000207931	microRNA 577 [Source:HGNC Symbol;Acc:HGNC:32833]	miRNA	39.58	114656759	114656854	96	4	q26	MIR577	95
hsa-mir-582	898.630202553092	0.39844017408395	0.134605434603784	2.96006008417694	0.0030757904883474	0.0035539595978804	ENSG00000202601	microRNA 582 [Source:HGNC Symbol;Acc:HGNC:32838]	miRNA	35.71	59703606	59703703	98	5	q12.1	MIR582	97
hsa-mir-584	118.272730053177	2.40041159651324	0.0831696046365082	28.8616449122755	3.61935810067373e-183	4.32749338124033e-182	ENSG00000207714	microRNA 584 [Source:HGNC Symbol;Acc:HGNC:32840]	miRNA	53.61	149062313	149062409	97	5	q32	MIR584	96
hsa-mir-589	108.038801433694	0.73870366449905	0.0551251686560093	13.4004789918864	6.00741842732409e-41	1.50185460683102e-40	ENSG00000207973	microRNA 589 [Source:HGNC Symbol;Acc:HGNC:32845]	miRNA	62.63	5495819	5495917	99	7	p22.1	MIR589	98
hsa-mir-590	52.154986953445	0.943849486326065	0.0586686897413416	16.087788741956	3.10738989333939e-58	9.49480245187035e-58	ENSG00000207741	microRNA 590 [Source:HGNC Symbol;Acc:HGNC:32846]	miRNA	35.05	74191198	74191294	97	7	q11.23	MIR590	96
hsa-mir-592	53.0712968055205	2.60722637928757	0.146603766375508	17.7841705144837	9.37403716262462e-71	3.58036141628024e-70	ENSG00000207692	microRNA 592 [Source:HGNC Symbol;Acc:HGNC:32848]	miRNA	45.36	127058088	127058184	97	7	q31.33	MIR592	96
hsa-mir-598	53.5505383834412	0.0638816048815753	0.101902689526581	0.626888310586859	0.530732450214126	0.544594864958525	ENSG00000207600	microRNA 598 [Source:HGNC Symbol;Acc:HGNC:32854]	miRNA	53.61	11035206	11035302	97	8	p23.1	MIR598	96
hsa-mir-599	5.40197770278062	1.22756073295592	0.118303851453356	10.3763378611551	3.17730344401165e-25	6.02592032484969e-25	ENSG00000207804	microRNA 599 [Source:HGNC Symbol;Acc:HGNC:32855]	miRNA	42.11	99536636	99536730	95	8	q22.2	MIR599	94
hsa-mir-615	25.5110969007492	-0.650504200507576	0.0719331090535393	-9.04318204880329	1.52176143687966e-19	2.56738892725096e-19	ENSG00000207571	microRNA 615 [Source:HGNC Symbol;Acc:HGNC:32871]	miRNA	70.83	54033950	54034045	96	12	q13.13	MIR615	95
hsa-mir-616	14.3550284972279	0.976846610105114	0.0811955903314475	12.0307840132394	2.44824767635979e-33	5.34339770634082e-33	ENSG00000208028	microRNA 616 [Source:HGNC Symbol;Acc:HGNC:32872]	miRNA	40.21	57519163	57519259	97	12	q13.3	MIR616	96
hsa-mir-625	234.526525772873	1.01196727475822	0.0846001571303094	11.9617659007357	5.63506558617137e-33	1.21065862202901e-32	ENSG00000207781	microRNA 625 [Source:HGNC Symbol;Acc:HGNC:32881]	miRNA	48.24	65471102	65471186	85	14	q23.3	MIR625	84
hsa-mir-628	113.482956767523	0.230223255096768	0.0708419709607097	3.24981436815831	0.00115480362391625	0.00135136594288072	ENSG00000283891	microRNA 628 [Source:HGNC Symbol;Acc:HGNC:32884]	miRNA	41.05	55372940	55373034	95	15	q21.3	MIR628	94
hsa-mir-629	184.856795715727	1.68709818029292	0.0668489155425672	25.2374801685246	1.55429944336566e-140	1.18731207479321e-139	ENSG00000207965	microRNA 629 [Source:HGNC Symbol;Acc:HGNC:32885]	miRNA	59.79	70079372	70079468	97	15	q23	MIR629	96
hsa-mir-652	43.2551594780108	-0.203088526031792	0.0512511636087475	-3.96261297757401	7.41339062634943e-05	9.02071868250484e-05	ENSG00000208013	microRNA 652 [Source:HGNC Symbol;Acc:HGNC:32908]	miRNA	50	110055329	110055426	98	X	q23	MIR652	97
hsa-mir-653	182.576915143826	0.952665025385692	0.0933561035838336	10.2046356779469	1.89029230780995e-24	3.56048208662834e-24	ENSG00000208014	microRNA 653 [Source:HGNC Symbol;Acc:HGNC:32909]	miRNA	36.46	93482760	93482855	96	7	q21.3	MIR653	95
hsa-mir-654	13.9735271372229	-0.481994401536889	0.0584412294126251	-8.2475061935087	1.61734118959911e-16	2.61628721846915e-16	ENSG00000207934	microRNA 654 [Source:HGNC Symbol;Acc:HGNC:32910]	miRNA	53.09	101040219	101040299	81	14	q32.31	MIR654	80
hsa-mir-660	101.3668314359	-1.4430187150727	0.0557101307356941	-25.9022676130276	6.27926655980486e-148	5.07881854101864e-147	ENSG00000207970	microRNA 660 [Source:HGNC Symbol;Acc:HGNC:32916]	miRNA	49.48	50013241	50013337	97	X	p11.23	MIR660	96
hsa-mir-664a	97.6242463691673	-0.302340113646523	0.0628525681879673	-4.81030644193159	1.50699074479623e-06	1.95482290008946e-06	ENSG00000281696	microRNA 664a [Source:HGNC Symbol;Acc:HGNC:35370]	miRNA	31.71	220200538	220200619	82	1	q41	MIR664A	81
hsa-mir-664b	13.7932853782567	0.199075510784293	0.071993559031634	2.76518501740995	0.00568905181430538	0.00643822736186822	ENSG00000284450	microRNA 664b [Source:HGNC Symbol;Acc:HGNC:43501]	miRNA	42.62	154768596	154768656	61	X	q28	MIR664B	60
hsa-mir-671	12.3051520704007	0.248377641187537	0.0718303827368762	3.45783541342632	0.000544533938654194	0.000648254688874041	ENSG00000284191	microRNA 671 [Source:HGNC Symbol;Acc:HGNC:33134]	miRNA	63.56	151238421	151238538	118	7	q36.1	MIR671	117
hsa-mir-675	60.924853042779	-1.68238684093318	0.131826831242944	-12.7620972534241	2.66916581102014e-37	6.16824031958436e-37	ENSG00000284010	microRNA 675 [Source:HGNC Symbol;Acc:HGNC:33351]	miRNA	68.49	1996759	1996831	73	11	p15.5	MIR675	72
hsa-mir-7-1	45.0952107059915	0.491690183015036	0.0646243139529829	7.60843950115683	2.77425061167179e-14	4.28606133825697e-14	ENSG00000284179	microRNA 7-1 [Source:HGNC Symbol;Acc:HGNC:31638]	miRNA	41.82	83969748	83969857	110	9	q21.32	MIR7-1	109
hsa-mir-708	209.955209272961	0.867551851596234	0.128158993635082	6.76934038719507	1.29370848180163e-11	1.88238006611349e-11	ENSG00000211997	microRNA 708 [Source:HGNC Symbol;Acc:HGNC:33654]	miRNA	48.86	79402022	79402109	88	11	q14.1	MIR708	87
hsa-mir-744	76.6244899589346	-0.184942880267208	0.0541247636988032	-3.4169734448429	0.000633214558161162	0.000750577601268619	ENSG00000266297	microRNA 744 [Source:HGNC Symbol;Acc:HGNC:33658]	miRNA	54.08	12081899	12081996	98	17	p12	MIR744	97
hsa-mir-758	10.0320836230942	-0.586440350717211	0.0587273769616774	-9.98580868169701	1.758611679776e-23	3.2457598116671e-23	ENSG00000211582	microRNA 758 [Source:HGNC Symbol;Acc:HGNC:33133]	miRNA	48.86	101026020	101026107	88	14	q32.31	MIR758	87
hsa-mir-766	14.7889359773038	-0.373779444869606	0.0641483685963907	-5.82679580242102	5.65016756262482e-09	7.6166474496168e-09	ENSG00000211578	microRNA 766 [Source:HGNC Symbol;Acc:HGNC:33139]	miRNA	55.86	119646738	119646848	111	X	q24	MIR766	110
hsa-mir-769	37.0292683798319	0.363651139269273	0.0458227925270691	7.93603181330452	2.08752487808102e-15	3.26175762200159e-15	ENSG00000211580	microRNA 769 [Source:HGNC Symbol;Acc:HGNC:33138]	miRNA	61.86	46018932	46019049	118	19	q13.32	MIR769	117
hsa-mir-874	42.8200976763336	-1.48266089977284	0.0751141264082321	-19.7387757891883	1.00175800081188e-86	4.51612213480767e-86	ENSG00000216009	microRNA 874 [Source:HGNC Symbol;Acc:HGNC:33643]	miRNA	69.23	137647572	137647649	78	5	q31.2	MIR874	77
hsa-mir-885	30.256817125647	3.2939066285027	0.145930825670097	22.5716987029811	8.22257067732231e-113	4.43373909071301e-112	ENSG00000216135	microRNA 885 [Source:HGNC Symbol;Acc:HGNC:33659]	miRNA	58.11	10394489	10394562	74	3	p25.3	MIR885	73
hsa-mir-887	13.5263601024354	0.14635298516482	0.0795179430003271	1.84050265440364	0.0656944749223231	0.0705702367329643	ENSG00000216077	microRNA 887 [Source:HGNC Symbol;Acc:HGNC:33661]	miRNA	55.7	15935182	15935260	79	5	p15.1	MIR887	78
hsa-mir-889	9.54197127529941	-0.273285413377093	0.0640163515277962	-4.26899388757623	1.9635664901451e-05	2.42143849681571e-05	ENSG00000216099	microRNA 889 [Source:HGNC Symbol;Acc:HGNC:33651]	miRNA	35.44	101047901	101047979	79	14	q32.31	MIR889	78
hsa-mir-891a	20.053807071188	-3.80279243125084	0.0920017682873063	-41.3339058807581	0	0	ENSG00000216056	microRNA 891a [Source:HGNC Symbol;Acc:HGNC:33635]	miRNA	43.04	146027794	146027872	79	X	q27.3	MIR891A	78
hsa-mir-9-1	450.03754053097	-2.8567953414324	0.0303543126189372	-94.1149739510202	0	0	ENSG00000207933	microRNA 9-1 [Source:HGNC Symbol;Acc:HGNC:31641]	miRNA	40.45	156420341	156420429	89	1	q22	MIR9-1	88
hsa-mir-9-2	449.754431996446	-2.83325305750316	0.0309462235696763	-91.5540809405714	0	0	ENSG00000284447	microRNA 9-2 [Source:HGNC Symbol;Acc:HGNC:31642]	miRNA	36.78	88666853	88666939	87	5	q14.3	MIR9-2	86
hsa-mir-9-3	452.458793913081	-2.86951161891351	0.0301445587134615	-95.1916943349412	0	0	ENSG00000284329	microRNA 9-3 [Source:HGNC Symbol;Acc:HGNC:31646]	miRNA	44.44	89368017	89368106	90	15	q26.1	MIR9-3	89
hsa-mir-92a-1	6453.58836915473	-0.0922249846776078	0.0545862437088534	-1.68952795450642	0.0911182993906448	0.096747229082731	ENSG00000283705	microRNA 92a-1 [Source:HGNC Symbol;Acc:HGNC:31643]	miRNA	48.72	91351314	91351391	78	13	q31.3	MIR92A1	77
hsa-mir-92a-2	5939.67626087628	-0.108486551922022	0.0542343773103586	-2.00032815535436	0.0454648406730894	0.0492237448232267	ENSG00000284538	microRNA 92a-2 [Source:HGNC Symbol;Acc:HGNC:31644]	miRNA	45.33	134169538	134169612	75	X	q26.2	MIR92A2	74
hsa-mir-92b	123.886601827738	0.21169225452868	0.0741215804683791	2.85601377076667	0.00428996527148532	0.00491558520691026	ENSG00000284586	microRNA 92b [Source:HGNC Symbol;Acc:HGNC:32920]	miRNA	75	155195177	155195272	96	1	q22	MIR92B	95
hsa-mir-93	6344.92328341684	1.18972027884876	0.039065520304523	30.4544844040133	1.04484004747997e-203	1.43665506528496e-202	ENSG00000207757	microRNA 93 [Source:HGNC Symbol;Acc:HGNC:31645]	miRNA	60	100093768	100093847	80	7	q22.1	MIR93	79
hsa-mir-96	9.78157817377796	-0.907437946964596	0.0670517119865474	-13.5334045929604	9.93152707697602e-42	2.52886106126704e-41	ENSG00000199158	microRNA 96 [Source:HGNC Symbol;Acc:HGNC:31648]	miRNA	47.44	129774692	129774769	78	7	q32.2	MIR96	77
hsa-mir-98	155.44404168731	0.000397950958794153	0.0506148028223311	0.00786234335814854	0.993726822253791	0.993726822253791	ENSG00000271886	microRNA 98 [Source:HGNC Symbol;Acc:HGNC:31649]	miRNA	42.86	53556223	53556341	119	X	p11.22	MIR98	118
hsa-mir-99a	1570.92743208087	-0.484869061421836	0.0766513469632096	-6.32564306605804	2.52180132481782e-10	3.52028103718223e-10	ENSG00000207638	microRNA 99a [Source:HGNC Symbol;Acc:HGNC:31650]	miRNA	53.09	16539089	16539169	81	21	q21.1	MIR99A	80
hsa-mir-99b	86515.2574511568	-0.27178348536394	0.0445862582107173	-6.09567827108243	1.08974391034939e-09	1.47625406574425e-09	ENSG00000207550	microRNA 99b [Source:HGNC Symbol;Acc:HGNC:31651]	miRNA	67.14	51692612	51692681	70	19	q13.41	MIR99B	69
