# Supplementary material for: Oncogenic Role of miR-217 During Clear Cell Renal Carcinoma Progression
Source: Front Oncol. 2022 Jul 22;12:934711. doi: 10.3389/fonc.2022.934711 (PMC9354686; doi:10.3389/fonc.2022.934711)
Supplement: Supplementary Material S3 — Differential expression values for all combinations between four stages of ccRC and non-tumor. This zip file contains 20 differential expression analyses, including log2 fold change value, p-value, adjusted p-value, and B-statistic for each gene. BioMart annotation in every gene is included for better use. [file DataSheet_3.zip › DEGS/res-rna-stage4_ctrl.tsv]

ensembl_gene_id	baseMean	log2FoldChange	lfcSE	stat	pvalue	padj	description	gene_biotype	gcContent	start_position	end_position	transcript_length	chr	band	gene_name	mirbase_id	geneLength
ENSG00000000003	3834.6875331223	-1.31764930575528	0.0524589631593667	-25.117715379779	3.18537948228516e-139	3.75375111539878e-138	tetraspanin 6 [Source:HGNC Symbol;Acc:HGNC:11858]	protein_coding	40.4	100627108	100639991	3768	X	q22.1	TSPAN6		12883
ENSG00000000005	59.4849526375561	-1.18065656928402	0.252369480335114	-4.67828585182434	2.89283078584376e-06	3.99132430591673e-06	tenomodulin [Source:HGNC Symbol;Acc:HGNC:17757]	protein_coding	40.78	100584936	100599885	1205	X	q22.1	TNMD		14949
ENSG00000000419	1365.33753215723	0.0740394796027789	0.0352125968092976	2.1026418472843	0.0354970889693163	0.0408547601039148	dolichyl-phosphate mannosyltransferase subunit 1, catalytic [Source:HGNC Symbol;Acc:HGNC:3005]	protein_coding	40.2	50934867	50959140	1097	20	q13.13	DPM1		24273
ENSG00000000457	622.667006790313	-0.439342804593751	0.042298462667869	-10.3867322092414	2.84949023310325e-25	6.59422105142135e-25	SCY1 like pseudokinase 3 [Source:HGNC Symbol;Acc:HGNC:19285]	protein_coding	40.14	169849631	169894267	6308	1	q24.2	SCYL3		44636
ENSG00000000460	227.081181122874	1.42303905815727	0.0476845000729873	29.84280124525	1.08854869875881e-195	2.21629607713416e-194	chromosome 1 open reading frame 112 [Source:HGNC Symbol;Acc:HGNC:25565]	protein_coding	39.22	169662007	169854080	3849	1	q24.2	C1orf112		192073
ENSG00000000938	1061.68175106104	1.24460676529961	0.0693674189116755	17.9422383710767	5.51866663440888e-72	2.80461645714228e-71	FGR proto-oncogene, Src family tyrosine kinase [Source:HGNC Symbol;Acc:HGNC:3697]	protein_coding	52.92	27612064	27635185	2637	1	p35.3	FGR		23121
ENSG00000000971	4984.2088185224	1.02861264156813	0.132059853815283	7.78898818869581	6.7547920175322e-15	1.22223472422497e-14	complement factor H [Source:HGNC Symbol;Acc:HGNC:4883]	protein_coding	35.19	196652043	196747504	3962	1	q31.3	CFH		95461
ENSG00000001036	5278.28522982578	0.0496218351124714	0.0447366373943732	1.10919903691091	0.267344327993916	0.28765973147386	alpha-L-fucosidase 2 [Source:HGNC Symbol;Acc:HGNC:4008]	protein_coding	39.72	143494812	143511720	2385	6	q24.2	FUCA2		16908
ENSG00000001084	1709.19645324353	0.162394978147161	0.064746299389618	2.50817389840199	0.012135692636721	0.0143323059982585	glutamate-cysteine ligase catalytic subunit [Source:HGNC Symbol;Acc:HGNC:4311]	protein_coding	40.16	53497341	53616970	3774	6	p12.1	GCLC		119629
ENSG00000001167	1499.05924793297	-0.0204864073343002	0.0370342955171495	-0.553173944535102	0.580144306707517	0.600842587754843	nuclear transcription factor Y subunit alpha [Source:HGNC Symbol;Acc:HGNC:7804]	protein_coding	40.69	41072974	41102403	6209	6	p21.1	NFYA		29429
ENSG00000001460	485.078034786405	-0.644200049965362	0.0590856439396485	-10.9028184684483	1.11741400515645e-27	2.71441273378349e-27	sperm tail PG-rich repeat containing 1 [Source:HGNC Symbol;Acc:HGNC:28070]	protein_coding	44.09	24356999	24416934	2726	1	p36.11	STPG1		59935
ENSG00000001461	3225.93122356702	-0.991483631252342	0.0584641687266076	-16.9588254284219	1.65622175790822e-64	7.54506189376099e-64	NIPA like domain containing 3 [Source:HGNC Symbol;Acc:HGNC:25233]	protein_coding	44.99	24415802	24472976	5372	1	p36.11	NIPAL3		57174
ENSG00000001497	2175.54704165498	0.69762969074597	0.0437461551487595	15.9472229816236	2.97849936758762e-57	1.20890718453838e-56	LAS1 like ribosome biogenesis factor [Source:HGNC Symbol;Acc:HGNC:25726]	protein_coding	42.78	65438549	65534810	2702	X	q12	LAS1L		96261
ENSG00000001561	3665.9549673142	-1.11689761657487	0.0609831957517129	-18.3148423562814	6.30091113289433e-75	3.34242840645558e-74	ectonucleotide pyrophosphatase/phosphodiesterase 4 [Source:HGNC Symbol;Acc:HGNC:3359]	protein_coding	36.05	46129989	46146688	4644	6	p21.1	ENPP4		16699
ENSG00000001617	6294.07585536243	0.83766893382118	0.0636314174589518	13.1643921709202	1.40665099998663e-39	4.30430431393231e-39	semaphorin 3F [Source:HGNC Symbol;Acc:HGNC:10728]	protein_coding	57.74	50155045	50189075	936	3	p21.31	SEMA3F		34030
ENSG00000001626	200.371348560307	-0.413023075759044	0.152552137627323	-2.70742240772816	0.00678079194907554	0.00812163499835022	CF transmembrane conductance regulator [Source:HGNC Symbol;Acc:HGNC:1884]	protein_coding	36.9	117287120	117715971	1706	7	q31.2	CFTR		428851
ENSG00000001629	5814.29362412843	0.387470656273778	0.0623625629460653	6.21319326803301	5.19185261870601e-10	8.1778482278919e-10	ankyrin repeat and IBR domain containing 1 [Source:HGNC Symbol;Acc:HGNC:22215]	protein_coding	36.83	92245974	92401383	6340	7	q21.2	ANKIB1		155409
ENSG00000001630	147.761177092691	-2.08580482812999	0.080254774624095	-25.9897911108676	6.45973106617812e-149	8.33906571287767e-148	cytochrome P450 family 51 subfamily A member 1 [Source:HGNC Symbol;Acc:HGNC:2649]	protein_coding	38.25	92112153	92134803	3155	7	q21.2	CYP51A1		22650
ENSG00000001631	2248.38611118933	0.3158258819001	0.0411858275777744	7.66831457504894	1.74271060048715e-14	3.11168187875274e-14	KRIT1 ankyrin repeat containing [Source:HGNC Symbol;Acc:HGNC:1573]	protein_coding	36.48	92198969	92246166	4762	7	q21.2	KRIT1		47197
ENSG00000002016	425.340939061179	0.63836118507958	0.0491964347135199	12.9757611257173	1.67919937612807e-38	5.04132623060689e-38	RAD52 homolog, DNA repair protein [Source:HGNC Symbol;Acc:HGNC:9824]	protein_coding	45.19	911736	990053	3023	12	p13.33	RAD52		78317
ENSG00000002330	2236.93069520633	0.147082991610044	0.0364736979880684	4.03257689028843	5.51685557175271e-05	7.27643789017566e-05	BCL2 associated agonist of cell death [Source:HGNC Symbol;Acc:HGNC:936]	protein_coding	53.92	64269830	64284704	1157	11	q13.1	BAD		14874
ENSG00000002549	5916.06867126354	0.213492804835163	0.0487121345399058	4.38274378348717	1.17193910982068e-05	1.58396267991506e-05	leucine aminopeptidase 3 [Source:HGNC Symbol;Acc:HGNC:18449]	protein_coding	44.16	17577198	17607972	2209	4	p15.32	LAP3		30774
ENSG00000002586	8771.8345278738	1.64924888824158	0.0535244990508429	30.812971956542	1.75646159824326e-208	3.9512197543665e-207	CD99 molecule (Xg blood group) [Source:HGNC Symbol;Acc:HGNC:7082]	protein_coding	47.38	2691187	2741309	1243	X	p22.33	CD99		50122
ENSG00000002587	614.828011831783	-0.851504437864441	0.109827717461158	-7.75309236637453	8.96813364562581e-15	1.61426405621265e-14	heparan sulfate-glucosamine 3-sulfotransferase 1 [Source:HGNC Symbol;Acc:HGNC:5194]	protein_coding	43.92	11393150	11429564	7160	4	p15.33	HS3ST1		36414
ENSG00000002726	10297.052177593	-1.31119648834456	0.219631118905827	-5.96999411957998	2.37262138560694e-09	3.66009385152997e-09	amine oxidase copper containing 1 [Source:HGNC Symbol;Acc:HGNC:80]	protein_coding	47.8	150824627	150861504	3135	7	q36.1	AOC1		36877
ENSG00000002746	106.246365893047	-1.72902539923666	0.168013128639831	-10.2910136441966	7.73576778517307e-25	1.77500429652154e-24	HECT, C2 and WW domain containing E3 ubiquitin protein ligase 1 [Source:HGNC Symbol;Acc:HGNC:22195]	protein_coding	42.03	43112629	43566001	9453	7	p14.1	HECW1		453372
ENSG00000002822	1498.76377496764	0.741585028793595	0.0429095736251161	17.2825075185442	6.37166943263504e-67	3.00998776953039e-66	mitotic arrest deficient 1 like 1 [Source:HGNC Symbol;Acc:HGNC:6762]	protein_coding	55.65	1815793	2233243	548	7	p22.3	MAD1L1		417450
ENSG00000002834	16331.832485627	0.224576090365811	0.0371244291213067	6.04928064030271	1.45494020084653e-09	2.25840009940087e-09	LIM and SH3 protein 1 [Source:HGNC Symbol;Acc:HGNC:6513]	protein_coding	53.69	38869859	38921770	3910	17	q12	LASP1		51911
ENSG00000002919	1693.25147458653	-0.281287637004668	0.0340406672251884	-8.26328212499104	1.41720752157808e-16	2.67812116602394e-16	sorting nexin 11 [Source:HGNC Symbol;Acc:HGNC:14975]	protein_coding	48.03	48103357	48123601	563	17	q21.32	SNX11		20244
ENSG00000002933	20919.5130789175	0.816167858126798	0.0737565708537673	11.0656969091603	1.84026763312257e-28	4.5528316637719e-28	transmembrane protein 176A [Source:HGNC Symbol;Acc:HGNC:24930]	protein_coding	57.55	150800403	150805118	1530	7	q36.1	TMEM176A		4715
ENSG00000003056	4723.33086508534	-0.135188391635096	0.0296351547645338	-4.56175757168255	5.07271975687428e-06	6.94055847342318e-06	mannose-6-phosphate receptor, cation dependent [Source:HGNC Symbol;Acc:HGNC:6752]	protein_coding	42.37	8940361	8949761	2450	12	p13.31	M6PR		9400
ENSG00000003096	1255.29624690387	-2.12318828833268	0.0855410523122358	-24.8206940520532	5.36051618314816e-136	6.09566195542714e-135	kelch like family member 13 [Source:HGNC Symbol;Acc:HGNC:22931]	protein_coding	36.56	117897813	118117340	3256	X	q24	KLHL13		219527
ENSG00000003137	635.388636728461	-2.38044705410013	0.165527939524555	-14.3809381119434	6.81642894633576e-47	2.37106521998264e-46	cytochrome P450 family 26 subfamily B member 1 [Source:HGNC Symbol;Acc:HGNC:20581]	protein_coding	59.85	72129238	72147862	4556	2	p13.2	CYP26B1		18624
ENSG00000003147	508.754454700244	-1.20175476166544	0.0754317850673979	-15.9316760247908	3.81979739766849e-57	1.54843498306187e-56	islet cell autoantigen 1 [Source:HGNC Symbol;Acc:HGNC:5343]	protein_coding	40.3	8113184	8262687	2344	7	p21.3	ICA1		149503
ENSG00000003249	1288.70986138652	-0.636722927930523	0.0978168502113203	-6.50933787537595	7.54827716110722e-11	1.21598226440273e-10	dysbindin domain containing 1 [Source:HGNC Symbol;Acc:HGNC:28455]	protein_coding	59.3	90004871	90019890	1843	16	q24.3	DBNDD1		15019
ENSG00000003393	1442.24791260127	-0.163821385340289	0.0367073610203657	-4.46290282892849	8.08567264907479e-06	1.10007722039521e-05	alsin Rho guanine nucleotide exchange factor ALS2 [Source:HGNC Symbol;Acc:HGNC:443]	protein_coding	38.18	201700267	201782112	6675	2	q33.1	ALS2		81845
ENSG00000003400	1493.24909196054	0.341330682522506	0.0559106679575988	6.10492943460025	1.02846109913097e-09	1.60500464085385e-09	caspase 10 [Source:HGNC Symbol;Acc:HGNC:1500]	protein_coding	42.31	201182898	201229406	5814	2	q33.1	CASP10		46508
ENSG00000003402	12687.7090554336	0.521347357340103	0.0412912059485424	12.6261111867213	1.51586437939415e-36	4.39484210906359e-36	CASP8 and FADD like apoptosis regulator [Source:HGNC Symbol;Acc:HGNC:1876]	protein_coding	44.35	201116154	201176687	1679	2	q33.1	CFLAR		60533
ENSG00000003436	19884.4316170699	1.72483390428474	0.140622940549143	12.265665172049	1.38470477341613e-34	3.85281281862543e-34	tissue factor pathway inhibitor [Source:HGNC Symbol;Acc:HGNC:11760]	protein_coding	36.6	187464230	187565760	3649	2	q32.1	TFPI		101530
ENSG00000003509	691.028511574253	0.113048432910529	0.0432978710295733	2.61094668680856	0.00902919685752635	0.0107314712815557	NADH:ubiquinone oxidoreductase complex assembly factor 7 [Source:HGNC Symbol;Acc:HGNC:28816]	protein_coding	38.97	37231631	37253403	946	2	p22.2	NDUFAF7		21772
ENSG00000003756	2935.82542075674	0.140005498071773	0.0315338590539946	4.43984663697663	9.00230068119971e-06	1.22191830325243e-05	RNA binding motif protein 5 [Source:HGNC Symbol;Acc:HGNC:9902]	protein_coding	44.45	50088919	50119021	3177	3	p21.31	RBM5		30102
ENSG00000003987	74.3071857538596	0.125840099024372	0.0803672769858116	1.56581265091995	0.117392483656303	0.130420911426183	myotubularin related protein 7 [Source:HGNC Symbol;Acc:HGNC:7454]	protein_coding	40.26	17296794	17413528	5110	8	p22	MTMR7		116734
ENSG00000003989	3254.98810112995	0.764235413421167	0.155213918772293	4.9237556751746	8.48988261971302e-07	1.19422091947021e-06	solute carrier family 7 member 2 [Source:HGNC Symbol;Acc:HGNC:11060]	protein_coding	40.13	17497088	17570573	7615	8	p22	SLC7A2		73485
ENSG00000004059	6670.55042107562	0.00507629357585456	0.0283628876151197	0.178976613550043	0.857956064863578	0.867417636420018	ADP ribosylation factor 5 [Source:HGNC Symbol;Acc:HGNC:658]	protein_coding	56.14	127588386	127591700	1032	7	q32.1	ARF5		3314
ENSG00000004139	522.990370223597	-0.143779327856481	0.0506888937138589	-2.83650554040736	0.00456101870111854	0.00551009905174588	sterile alpha and TIR motif containing 1 [Source:HGNC Symbol;Acc:HGNC:17074]	protein_coding	51.55	28364356	28404049	1921	17	q11.2	SARM1		39693
ENSG00000004142	7279.86064231566	-0.64882205558862	0.0286110376408782	-22.6773339622472	7.49975487566155e-114	6.69777228218822e-113	DNA polymerase delta interacting protein 2 [Source:HGNC Symbol;Acc:HGNC:23781]	protein_coding	49.87	28346633	28357527	2670	17	q11.2	POLDIP2		10894
ENSG00000004399	17238.5968825357	1.48241167410095	0.0490553654656707	30.2191546231237	1.3271132888366e-200	2.80404522629577e-199	plexin D1 [Source:HGNC Symbol;Acc:HGNC:9107]	protein_coding	58.3	129555214	129606676	1633	3	q22.1	PLXND1		51462
ENSG00000004455	7386.50619271399	0.0626738496522402	0.037477920099092	1.67228729573386	0.0944676835949508	0.10589438392479	adenylate kinase 2 [Source:HGNC Symbol;Acc:HGNC:362]	protein_coding	46.32	33007940	33080996	3576	1	p35.1	AK2		73056
ENSG00000004468	225.312042883296	1.99203002581802	0.096923210444649	20.5526624291467	7.28557908901676e-94	5.03291153160813e-93	CD38 molecule [Source:HGNC Symbol;Acc:HGNC:1667]	protein_coding	41.09	15778275	15853232	1560	4	p15.32	CD38		74957
ENSG00000004478	6016.62547335183	-0.893070279227693	0.0406720158658768	-21.9578562855785	7.28559322495521e-107	5.93192781040382e-106	FKBP prolyl isomerase 4 [Source:HGNC Symbol;Acc:HGNC:3720]	protein_coding	51.53	2794970	2805423	3715	12	p13.33	FKBP4		10453
ENSG00000004487	3017.42250241042	-0.286373468943027	0.0396301249495274	-7.22615609483316	4.96856627789922e-13	8.52271934370726e-13	lysine demethylase 1A [Source:HGNC Symbol;Acc:HGNC:29079]	protein_coding	39.17	23019443	23083689	3039	1	p36.12	KDM1A		64246
ENSG00000004534	2284.11961228497	0.390707301494356	0.0473180473765582	8.25704616222003	1.49321686006369e-16	2.82011522209655e-16	RNA binding motif protein 6 [Source:HGNC Symbol;Acc:HGNC:9903]	protein_coding	44.14	49940007	50100045	2260	3	p21.31	RBM6		160038
ENSG00000004660	736.161421231224	1.17796226401421	0.0763395160650891	15.4305702306241	1.01965309999125e-53	3.93762752345504e-53	calcium/calmodulin dependent protein kinase kinase 1 [Source:HGNC Symbol;Acc:HGNC:1469]	protein_coding	57.17	3860315	3894891	3508	17	p13.2	CAMKK1		34576
ENSG00000004700	1343.92776378728	0.409239502038994	0.0458310340402474	8.92930981394861	4.28674793203894e-19	8.64112530350259e-19	RecQ like helicase [Source:HGNC Symbol;Acc:HGNC:9948]	protein_coding	37.57	21468910	21501669	3745	12	p12.1	RECQL		32759
ENSG00000004766	1241.10424568501	-0.307111300511245	0.0377365303802659	-8.13830252586886	4.00858197381361e-16	7.49910764227271e-16	VPS50 subunit of EARP/GARPII complex [Source:HGNC Symbol;Acc:HGNC:25956]	protein_coding	34.82	93232340	93361123	1193	7	q21.2	VPS50		128783
ENSG00000004776	1052.32547968407	-1.35029928968256	0.0898208978071234	-15.0332419587045	4.44698223415595e-51	1.65204168300477e-50	heat shock protein family B (small) member 6 [Source:HGNC Symbol;Acc:HGNC:26511]	protein_coding	62.52	35754566	35758079	1460	19	q13.12	HSPB6		3513
ENSG00000004777	592.20352945124	1.58588646033817	0.0639745043451434	24.7893512669092	1.16788353702312e-135	1.32064433137799e-134	Rho GTPase activating protein 33 [Source:HGNC Symbol;Acc:HGNC:23085]	protein_coding	60.93	35774532	35788822	635	19	q13.12	ARHGAP33		14290
ENSG00000004779	2843.72039307884	-0.318489475121368	0.0322019972485853	-9.89036402502517	4.58358115802389e-23	1.00673756701751e-22	NADH:ubiquinone oxidoreductase subunit AB1 [Source:HGNC Symbol;Acc:HGNC:7694]	protein_coding	48.72	23581014	23596316	503	16	p12.2	NDUFAB1		15302
ENSG00000004799	41247.1495496342	-0.913237324037184	0.176991704468117	-5.15977472945175	2.47247160560633e-07	3.54862875855068e-07	pyruvate dehydrogenase kinase 4 [Source:HGNC Symbol;Acc:HGNC:8812]	protein_coding	36.08	95583499	95596516	3601	7	q21.3	PDK4		13017
ENSG00000004809	9.63341243922983	1.22174960319748	0.173130910089312	7.05679651638881	1.70384840759088e-12	2.87703934547109e-12	solute carrier family 22 member 16 [Source:HGNC Symbol;Acc:HGNC:20302]	protein_coding	41.33	110424687	110476641	466	6	q21	SLC22A16		51954
ENSG00000004838	515.213803631673	-0.465688662625628	0.0929520635343781	-5.0099873517428	5.44336128533657e-07	7.71233943745363e-07	zinc finger MYND-type containing 10 [Source:HGNC Symbol;Acc:HGNC:19412]	protein_coding	58.49	50341110	50345732	676	3	p21.31	ZMYND10		4622
ENSG00000004846	7.68287906076354	1.24108144846567	0.20337000963468	6.10257850061107	1.04370819845043e-09	1.62785975934786e-09	ATP binding cassette subfamily B member 5 [Source:HGNC Symbol;Acc:HGNC:46]	protein_coding	37.72	20615667	20777038	5350	7	p21.1	ABCB5		161371
ENSG00000004848	16.6970847697349	2.31567050946141	0.261334947023514	8.86092937755108	7.93501248849341e-19	1.58768739396773e-18	aristaless related homeobox [Source:HGNC Symbol;Acc:HGNC:18060]	protein_coding	54.62	25003694	25016420	2893	X	p21.3	ARX		12726
ENSG00000004864	2752.39393297011	-0.0483257852951381	0.0402797757748681	-1.19975308614529	0.230235249105182	0.249517624205556	solute carrier family 25 member 13 [Source:HGNC Symbol;Acc:HGNC:10983]	protein_coding	39.76	96120220	96322147	3141	7	q21.3	SLC25A13		201927
ENSG00000004866	2563.7090337011	0.497147506463074	0.048383980420294	10.2750435607929	9.13031816643485e-25	2.09085059111965e-24	suppression of tumorigenicity 7 [Source:HGNC Symbol;Acc:HGNC:11351]	protein_coding	39.15	116953238	117230176	2114	7	q31.2	ST7		276938
ENSG00000004897	3470.34154011268	0.453283537440326	0.0311883654153791	14.5337381874079	7.40657501857055e-48	2.6144549233488e-47	cell division cycle 27 [Source:HGNC Symbol;Acc:HGNC:1728]	protein_coding	38.66	47117703	47189422	5830	17	q21.32	CDC27		71719
ENSG00000004939	2135.60856054697	-8.45366528045836	0.262296473749079	-32.229427866977	6.83296837248058e-228	1.80584002899417e-226	solute carrier family 4 member 1 (Diego blood group) [Source:HGNC Symbol;Acc:HGNC:11027]	protein_coding	55.79	44248390	44268141	3855	17	q21.31	SLC4A1		19751
ENSG00000004948	223.271947867413	0.243545147581283	0.208602707088101	1.16750712865114	0.243005631170344	0.262708352898146	calcitonin receptor [Source:HGNC Symbol;Acc:HGNC:1440]	protein_coding	35.2	93424486	93574730	3572	7	q21.3	CALCR		150244
ENSG00000004961	1441.20768629822	-0.579487998509389	0.0352318517197058	-16.4478439316679	8.69073090755785e-61	3.76567397695437e-60	holocytochrome c synthase [Source:HGNC Symbol;Acc:HGNC:4837]	protein_coding	42.97	11111301	11123086	2277	X	p22.2	HCCS		11785
ENSG00000004975	1971.96838850165	-0.00164679470405366	0.0298464296870531	-0.0551756012803103	0.955998566675739	0.959605885280664	dishevelled segment polarity protein 2 [Source:HGNC Symbol;Acc:HGNC:3086]	protein_coding	55.13	7225342	7234517	2989	17	p13.1	DVL2		9175
ENSG00000005001	116.279096055509	-5.62974482342105	0.17266269204003	-32.6054502967893	3.4329601121474e-233	9.50625319792078e-232	serine protease 22 [Source:HGNC Symbol;Acc:HGNC:14368]	protein_coding	59.35	2852730	2858170	1037	16	p13.3	PRSS22		5440
ENSG00000005007	5491.45496736256	-0.720258438470697	0.0324563867658313	-22.1915779987239	4.14201966032492e-109	3.46635136813267e-108	UPF1 RNA helicase and ATPase [Source:HGNC Symbol;Acc:HGNC:9962]	protein_coding	55.14	18831959	18868230	5321	19	p13.11	UPF1		36271
ENSG00000005020	10053.5294863154	0.51018185228539	0.0721795137524248	7.06823620390835	1.56915296135667e-12	2.65235886499319e-12	src kinase associated phosphoprotein 2 [Source:HGNC Symbol;Acc:HGNC:15687]	protein_coding	36.94	26667068	26995239	3839	7	p15.2	SKAP2		328171
ENSG00000005022	9899.18655483203	-1.46527115133946	0.0390072686181584	-37.5640541685443	0	0	solute carrier family 25 member 5 [Source:HGNC Symbol;Acc:HGNC:10991]	protein_coding	52.54	119468422	119471396	1307	X	q24	SLC25A5		2974
ENSG00000005059	329.023194304065	2.49395609600975	0.0783986385131253	31.8112169204599	4.52914686896024e-222	1.14477361748626e-220	mitochondrial calcium uniporter dominant negative subunit beta [Source:HGNC Symbol;Acc:HGNC:26076]	protein_coding	41.01	109560209	109688719	2230	4	q25	MCUB		128510
ENSG00000005073	376.263000172161	-1.48309508918771	0.115149543414781	-12.8797305243794	5.853959473247e-38	1.73978388960401e-37	homeobox A11 [Source:HGNC Symbol;Acc:HGNC:5101]	protein_coding	54.37	27181157	27185232	2669	7	p15.2	HOXA11		4075
ENSG00000005075	1872.36879396238	0.367312399908926	0.0334951848710992	10.9661254691523	5.56043811955018e-28	1.36092351984828e-27	RNA polymerase II subunit J [Source:HGNC Symbol;Acc:HGNC:9197]	protein_coding	55.04	102473118	102478907	932	7	q22.1	POLR2J		5789
ENSG00000005100	1201.81461848651	0.00305515770918808	0.0315191185731209	0.0969303028604829	0.922781743904965	0.928043344180097	DEAH-box helicase 33 [Source:HGNC Symbol;Acc:HGNC:16718]	protein_coding	45.78	5440917	5468982	5535	17	p13.2	DHX33		28065
ENSG00000005102	55.6508446887312	0.462225448937486	0.172411991291359	2.68093562098224	0.00734166386970566	0.00877333968729021	mesenchyme homeobox 1 [Source:HGNC Symbol;Acc:HGNC:7013]	protein_coding	51.6	43640389	43661922	2674	17	q21.31	MEOX1		21533
ENSG00000005108	2810.14724962593	-2.51305100248244	0.0776663299811288	-32.3570201281953	1.1052099211625e-229	2.99903702185685e-228	thrombospondin type 1 domain containing 7A [Source:HGNC Symbol;Acc:HGNC:22207]	protein_coding	35.51	11370365	11832198	10655	7	p21.3	THSD7A		461833
ENSG00000005156	1105.90791563621	-0.177417772940274	0.0350666308169706	-5.05944736653776	4.20473318029657e-07	5.98510572953267e-07	DNA ligase 3 [Source:HGNC Symbol;Acc:HGNC:6600]	protein_coding	47.21	34980512	35009743	8382	17	q12	LIG3		29231
ENSG00000005175	1242.51808625544	-0.182643067262305	0.0339591528147138	-5.37831636315642	7.51856163763296e-08	1.10012353195555e-07	RNA polymerase II associated protein 3 [Source:HGNC Symbol;Acc:HGNC:26151]	protein_coding	36.55	47661249	47706030	4339	12	q13.11	RPAP3		44781
ENSG00000005187	1911.77124413173	-1.16022220392522	0.0940366672209987	-12.3379766447756	5.65594028592057e-35	1.58869556897409e-34	acyl-CoA synthetase medium chain family member 3 [Source:HGNC Symbol;Acc:HGNC:10522]	protein_coding	41.08	20610243	20797581	558	16	p12.3	ACSM3		187338
ENSG00000005189	135.539455670858	0.538777556873298	0.0672855620873811	8.00732787479147	1.17227649716253e-15	2.16337208227639e-15	RNA exonuclease 5 [Source:HGNC Symbol;Acc:HGNC:24661]	protein_coding	39.89	20806429	20849665	580	16	p12.3	REXO5		43236
ENSG00000005194	2510.73954398489	-0.248809974050302	0.0316984001835532	-7.84929121373757	4.18395077263649e-15	7.61644258330406e-15	cytokine induced apoptosis inhibitor 1 [Source:HGNC Symbol;Acc:HGNC:28050]	protein_coding	44.27	57428187	57447420	2021	16	q21	CIAPIN1		19233
ENSG00000005206	2537.65073043392	0.804524042905479	0.0392363497640574	20.5045588527826	1.96039048297274e-93	1.34622329103676e-92	signal peptide peptidase like 2B [Source:HGNC Symbol;Acc:HGNC:30627]	protein_coding	61.04	2328615	2355095	583	19	p13.3	SPPL2B		26480
ENSG00000005238	1610.36008601287	0.25495859437056	0.0433144906194052	5.88621938581303	3.95129742324039e-09	6.04883993272847e-09	family with sequence similarity 214 member B [Source:HGNC Symbol;Acc:HGNC:25666]	protein_coding	54.68	35104112	35116341	2566	9	p13.3	FAM214B		12229
ENSG00000005243	1071.05519512989	0.478615422635606	0.0772531553044809	6.1954158474074	5.81313448281134e-10	9.14579535122936e-10	COPI coat complex subunit zeta 2 [Source:HGNC Symbol;Acc:HGNC:19356]	protein_coding	52.71	48026167	48038030	763	17	q21.32	COPZ2		11863
ENSG00000005249	272.612943933911	-2.17352922218931	0.109642520741984	-19.8237801126824	1.85627514812275e-87	1.16932363465015e-86	protein kinase cAMP-dependent type II regulatory subunit beta [Source:HGNC Symbol;Acc:HGNC:9392]	protein_coding	38.61	107044705	107161811	3689	7	q22.3	PRKAR2B		117106
ENSG00000005302	1539.11411085875	0.591697891414181	0.0308453180592573	19.1827456691308	5.15831523768892e-82	3.02071387087615e-81	MSL complex subunit 3 [Source:HGNC Symbol;Acc:HGNC:7370]	protein_coding	42.85	11758159	11775772	2256	X	p22.2	MSL3		17613
ENSG00000005339	5198.05377173514	0.385455652982449	0.0331499602255343	11.6276354589875	2.98244785488582e-31	7.79201116426216e-31	CREB binding protein [Source:HGNC Symbol;Acc:HGNC:2348]	protein_coding	45.01	3725054	3880713	10790	16	p13.3	CREBBP		155659
ENSG00000005379	823.715704269537	-0.781793676307413	0.0821084202235712	-9.52147994296668	1.70730067247887e-21	3.62812572188511e-21	TSPO associated protein 1 [Source:HGNC Symbol;Acc:HGNC:16831]	protein_coding	57.84	58301228	58328795	4161	17	q22	TSPOAP1		27567
ENSG00000005381	23.8630116689536	-0.508648815852683	0.22451212304855	-2.26557394293889	0.023477481977091	0.027303741133968	myeloperoxidase [Source:HGNC Symbol;Acc:HGNC:7218]	protein_coding	55.12	58269855	58280935	3216	17	q22	MPO		11080
ENSG00000005421	7.63743302939953	-1.94774155245627	0.190312940421943	-10.2344146863473	1.39033332495701e-24	3.16956151504319e-24	paraoxonase 1 [Source:HGNC Symbol;Acc:HGNC:9204]	protein_coding	40.31	95297676	95324532	2393	7	q21.3	PON1		26856
ENSG00000005436	1438.79231330523	-0.198131454940602	0.0412414834976415	-4.80417866035136	1.55388035467599e-06	2.16324781360049e-06	GC-rich sequence DNA-binding factor 2 [Source:HGNC Symbol;Acc:HGNC:1317]	protein_coding	36.39	75652000	75710985	423	2	p12	GCFC2		58985
ENSG00000005448	2322.3271157236	0.448826298774283	0.0353478079046525	12.69742949789	6.11038893028985e-37	1.78013072121748e-36	WD repeat domain 54 [Source:HGNC Symbol;Acc:HGNC:25770]	protein_coding	54.68	74421678	74425755	901	2	p13.1	WDR54		4077
ENSG00000005469	1232.04617990627	-1.47403565269151	0.0554403337329727	-26.5877846224947	9.39780418185616e-156	1.30006963733146e-154	carnitine O-octanoyltransferase [Source:HGNC Symbol;Acc:HGNC:2366]	protein_coding	37.43	87345664	87399794	3205	7	q21.12	CROT		54130
ENSG00000005471	165.301908185004	1.63276317110734	0.177362185222748	9.2058133420986	3.39093345003334e-20	7.02382909033584e-20	ATP binding cassette subfamily B member 4 [Source:HGNC Symbol;Acc:HGNC:45]	protein_coding	38.6	87401696	87480435	4293	7	q21.12	ABCB4		78739
ENSG00000005483	8256.30995123037	0.622088046614223	0.0429387181963252	14.4878112981832	1.44679884466673e-47	5.07944717706773e-47	lysine methyltransferase 2E (inactive) [Source:HGNC Symbol;Acc:HGNC:18541]	protein_coding	37.41	105014190	105115019	6840	7	q22.3	KMT2E		100829
ENSG00000005486	4271.00461925908	-0.536393673572426	0.0515007540617736	-10.4152586373597	2.11222672044492e-25	4.89994324412576e-25	rhomboid domain containing 2 [Source:HGNC Symbol;Acc:HGNC:23082]	protein_coding	47.79	75842602	75888926	566	7	q11.23	RHBDD2		46324
ENSG00000005513	148.514981475513	-0.536953574321629	0.152506124386751	-3.52086564707349	0.000430140497861262	0.000545772918820447	SRY-box transcription factor 8 [Source:HGNC Symbol;Acc:HGNC:11203]	protein_coding	64.99	981770	986979	3087	16	p13.3	SOX8		5209
ENSG00000005700	5156.11681826925	-0.123795790205749	0.0444675597071952	-2.78395736174653	0.00537000929820885	0.00645953601794181	inhibitor of Bruton tyrosine kinase [Source:HGNC Symbol;Acc:HGNC:17853]	protein_coding	36.07	82169986	82247754	6040	6	q14.1	IBTK		77768
ENSG00000005801	1029.40428301413	0.761607925953713	0.0517911294125236	14.7053739625448	5.95410842253222e-49	2.13991843571274e-48	zinc finger protein 195 [Source:HGNC Symbol;Acc:HGNC:12986]	protein_coding	41.43	3339261	3379222	881	11	p15.4	ZNF195		39961
ENSG00000005810	5780.95303707601	-0.114011228192565	0.0498493299766419	-2.28711656196758	0.0221890204332161	0.0258423336373931	MYC binding protein 2 [Source:HGNC Symbol;Acc:HGNC:23386]	protein_coding	35.75	77042474	77327094	17128	13	q22.3	MYCBP2		284620
ENSG00000005812	3861.12811971239	-0.681152603826702	0.0381614911517241	-17.8492135204714	2.93135456030704e-71	1.47403441122102e-70	F-box and leucine rich repeat protein 3 [Source:HGNC Symbol;Acc:HGNC:13599]	protein_coding	38.36	76992598	77027195	527	13	q22.3	FBXL3		34597
ENSG00000005844	1798.68946038979	2.72362493454001	0.0463106450760421	58.8120707467541	0	0	integrin subunit alpha L [Source:HGNC Symbol;Acc:HGNC:6148]	protein_coding	50.45	30472658	30523567	5711	16	p11.2	ITGAL		50909
ENSG00000005882	3465.30363989657	-1.24857815581973	0.045380871513413	-27.5133137416873	1.21668608195923e-166	1.87316556470138e-165	pyruvate dehydrogenase kinase 2 [Source:HGNC Symbol;Acc:HGNC:8810]	protein_coding	56.67	50094737	50112152	2384	17	q21.33	PDK2		17415
ENSG00000005884	15528.2597929526	0.642709002722591	0.0726333419862804	8.84867727611917	8.85626670255176e-19	1.76939965257704e-18	integrin subunit alpha 3 [Source:HGNC Symbol;Acc:HGNC:6139]	protein_coding	52.64	50055968	50090481	1817	17	q21.33	ITGA3		34513
ENSG00000005889	1775.69831479303	0.154769629927757	0.0396347111507834	3.90490116955723	9.42639001891033e-05	0.000123038956593354	zinc finger protein X-linked [Source:HGNC Symbol;Acc:HGNC:12869]	protein_coding	40.77	24149173	24216255	475	X	p22.11	ZFX		67082
ENSG00000005893	19626.685372428	0.295258274323506	0.0589961363742815	5.00470526494035	5.59475669262086e-07	7.92338251450154e-07	lysosomal associated membrane protein 2 [Source:HGNC Symbol;Acc:HGNC:6501]	protein_coding	38.61	120426148	120469365	6535	X	q24	LAMP2		43217
ENSG00000005961	75.9699614956702	0.249195370743609	0.118862388911643	2.0965031329536	0.0360375822930317	0.041453310262212	integrin subunit alpha 2b [Source:HGNC Symbol;Acc:HGNC:6138]	protein_coding	54.81	44372180	44389649	2618	17	q21.31	ITGA2B		17469
ENSG00000005981	17.4900928432697	0.220729421893255	0.25212711898838	0.875468782489154	0.381318888781302	0.404290206354406	ankyrin repeat and SOCS box containing 4 [Source:HGNC Symbol;Acc:HGNC:16009]	protein_coding	38.27	95478444	95540233	582	7	q21.3	ASB4		61789
ENSG00000006007	3714.18300497289	-0.599792143085778	0.0356618214270748	-16.8188869520391	1.77461492447925e-63	7.98798235215665e-63	glycerophosphodiester phosphodiesterase 1 [Source:HGNC Symbol;Acc:HGNC:29644]	protein_coding	40.14	19501693	19522123	2907	16	p12.3	GDE1		20430
ENSG00000006015	1780.08781126569	0.323375799509475	0.0358110061559015	9.03006740725669	1.7156608301135e-19	3.49573434081513e-19	required for excision 1-B domain containing [Source:HGNC Symbol;Acc:HGNC:26098]	protein_coding	60.22	18588685	18592337	1792	19	p13.11	REX1BD		3652
ENSG00000006016	102.339337102767	-0.532670396363181	0.128958130204873	-4.13056854590663	3.61867174512008e-05	4.80485937386986e-05	cytokine receptor like factor 1 [Source:HGNC Symbol;Acc:HGNC:2364]	protein_coding	55.32	18572220	18607741	1020	19	p13.11	CRLF1		35521
ENSG00000006025	762.553265783352	0.258087939094118	0.0420833204799279	6.13278458426815	8.6354042944601e-10	1.35087925851927e-09	oxysterol binding protein like 7 [Source:HGNC Symbol;Acc:HGNC:16387]	protein_coding	57.86	47807372	47821834	3664	17	q21.32	OSBPL7		14462
ENSG00000006042	2681.0002233891	-0.0387490740136274	0.101001929346343	-0.383646869563788	0.701240196471009	0.718010138070107	transmembrane protein 98 [Source:HGNC Symbol;Acc:HGNC:24529]	protein_coding	48.47	32927910	32945106	1683	17	q11.2	TMEM98		17196
ENSG00000006047	230.012364708924	0.234213214675607	0.17402333263427	1.34587248232875	0.178343644675245	0.195262284740922	Y-box binding protein 2 [Source:HGNC Symbol;Acc:HGNC:17948]	protein_coding	58.02	7288263	7294639	2195	17	p13.1	YBX2		6376
ENSG00000006062	2108.38032020211	1.43490674622698	0.0709874127700338	20.213537727814	7.44180291926083e-91	4.92488319620088e-90	mitogen-activated protein kinase kinase kinase 14 [Source:HGNC Symbol;Acc:HGNC:6853]	protein_coding	49.97	45263119	45317029	4442	17	q21.31	MAP3K14		53910
ENSG00000006071	13.6845165614058	-1.09465315999708	0.187660718856705	-5.83315020141715	5.43905642541301e-09	8.27950925095469e-09	ATP binding cassette subfamily C member 8 [Source:HGNC Symbol;Acc:HGNC:59]	protein_coding	50.03	17392498	17476894	5336	11	p15.1	ABCC8		84396
ENSG00000006118	2056.83701154503	1.37777967681421	0.0902060609356032	15.2736929483905	1.14500821738911e-52	4.35333841227109e-52	transmembrane protein 132A [Source:HGNC Symbol;Acc:HGNC:31092]	protein_coding	58.71	60924460	60937159	3498	11	q12.2	TMEM132A		12699
ENSG00000006125	20445.9941776285	-0.600159330389993	0.0463283314263316	-12.9544775715553	2.2163984621709e-38	6.63447663634886e-38	adaptor related protein complex 2 subunit beta 1 [Source:HGNC Symbol;Acc:HGNC:563]	protein_coding	39.93	35578046	35726413	552	17	q12	AP2B1		148367
ENSG00000006128	22.9313168728071	-4.37366853114486	0.259009219745957	-16.886149981204	5.68967683969872e-64	2.57607104011694e-63	tachykinin precursor 1 [Source:HGNC Symbol;Acc:HGNC:11517]	protein_coding	39.5	97732084	97740472	1061	7	q21.3	TAC1		8388
ENSG00000006194	1559.61890299309	0.261322925680111	0.0311243936108335	8.39608086658923	4.61627777449032e-17	8.83769932121927e-17	zinc finger protein 263 [Source:HGNC Symbol;Acc:HGNC:13056]	protein_coding	47.09	3263800	3301401	1721	16	p13.3	ZNF263		37601
ENSG00000006210	10919.9844056548	0.318222542182352	0.0569583792204411	5.58693113353458	2.31117320116647e-08	3.43973287492693e-08	C-X3-C motif chemokine ligand 1 [Source:HGNC Symbol;Acc:HGNC:10647]	protein_coding	53.75	57372477	57385044	3285	16	q21	CX3CL1		12567
ENSG00000006282	5375.74352961267	0.33745796949966	0.063817983342948	5.2878193860532	1.23783108586615e-07	1.79582342694234e-07	spermatogenesis associated 20 [Source:HGNC Symbol;Acc:HGNC:26125]	protein_coding	57.05	50543058	50555852	3539	17	q21.33	SPATA20		12794
ENSG00000006283	6.37703645108725	0.798815783240903	0.165913082923638	4.81466421553121	1.47447610300456e-06	2.05517297057679e-06	calcium voltage-gated channel subunit alpha1 G [Source:HGNC Symbol;Acc:HGNC:1394]	protein_coding	56.94	50560715	50627474	7497	17	q21.33	CACNA1G		66759
ENSG00000006327	5592.65335855426	0.527269936970524	0.0676533397609617	7.79370152062732	6.50741636058871e-15	1.17799916648007e-14	TNF receptor superfamily member 12A [Source:HGNC Symbol;Acc:HGNC:18152]	protein_coding	60.12	3018445	3022383	648	16	p13.3	TNFRSF12A		3938
ENSG00000006377	89.9207445682163	2.00254822245056	0.154512409114826	12.9604362130058	2.05077994977407e-38	6.1443881545391e-38	distal-less homeobox 6 [Source:HGNC Symbol;Acc:HGNC:2919]	protein_coding	49.51	97005553	97011040	2300	7	q21.3	DLX6		5487
ENSG00000006432	262.80445420062	-1.88013044753661	0.0846027229472307	-22.2230488811726	2.05625899048437e-109	1.73064909951193e-108	mitogen-activated protein kinase kinase kinase 9 [Source:HGNC Symbol;Acc:HGNC:6861]	protein_coding	44.98	70722526	70809534	11511	14	q24.2	MAP3K9		87008
ENSG00000006451	2959.27617866413	0.704179463527101	0.037871867306384	18.5937349703483	3.61132307233266e-77	1.98177002011302e-76	RAS like proto-oncogene A [Source:HGNC Symbol;Acc:HGNC:9839]	protein_coding	39.66	39623565	39708120	705	7	p14.1	RALA		84555
ENSG00000006453	591.90381540778	-0.0961215343722271	0.0957034531445898	-1.00436850723668	0.315201023860323	0.336874597522325	BAR/IMD domain containing adaptor protein 2 like 1 [Source:HGNC Symbol;Acc:HGNC:21649]	protein_coding	46.78	98291650	98401090	3645	7	q22.1	BAIAP2L1		109440
ENSG00000006459	1440.16724650136	0.0802416765845474	0.0570573784263716	1.40633304223911	0.159625252796176	0.175514228020297	lysine demethylase 7A [Source:HGNC Symbol;Acc:HGNC:22224]	protein_coding	39.15	140084746	140176983	9220	7	q34	KDM7A		92237
ENSG00000006468	617.347243967746	0.0846678047247876	0.117016273468552	0.723555811641377	0.469338478115721	0.492050360794922	ETS variant transcription factor 1 [Source:HGNC Symbol;Acc:HGNC:3490]	protein_coding	36.3	13891229	13991425	6459	7	p21.2	ETV1		100196
ENSG00000006530	1407.06866271131	0.196007269877206	0.0453800497030531	4.31923876592888	1.56568318795537e-05	2.10640991751629e-05	acylglycerol kinase [Source:HGNC Symbol;Acc:HGNC:21869]	protein_coding	39.57	141551278	141655244	1550	7	q34	AGK		103966
ENSG00000006534	3517.63244404691	1.09527246927977	0.0814715031640056	13.4436266270299	3.35578366543606e-41	1.05798137825978e-40	aldehyde dehydrogenase 3 family member B1 [Source:HGNC Symbol;Acc:HGNC:410]	protein_coding	58.4	68008578	68029282	2280	11	q13.2	ALDH3B1		20704
ENSG00000006555	1015.11650178902	-0.500165829290518	0.0934652568321275	-5.35135563997715	8.72977640542034e-08	1.27287340938769e-07	tetratricopeptide repeat domain 22 [Source:HGNC Symbol;Acc:HGNC:26067]	protein_coding	52.34	54779712	54801323	3401	1	p32.3	TTC22		21611
ENSG00000006576	930.719601963838	1.05921964698391	0.0506001165583051	20.9331463844239	2.67259746467131e-97	1.93349260183778e-96	putative homeodomain transcription factor 2 [Source:HGNC Symbol;Acc:HGNC:13411]	protein_coding	37.65	77798792	77957503	5198	7	q11.23	PHTF2		158711
ENSG00000006606	21.1027063552576	-0.364575842216489	0.162459861533644	-2.24409794994802	0.0248260998457984	0.0288370166211718	C-C motif chemokine ligand 26 [Source:HGNC Symbol;Acc:HGNC:10625]	protein_coding	48.09	75769533	75789896	475	7	q11.23	CCL26		20363
ENSG00000006607	1076.43225324974	-0.47027857500475	0.0423233623334663	-11.1115598826818	1.10217135619942e-28	2.73888738086492e-28	FERM, ARH/RhoGEF and pleckstrin domain protein 2 [Source:HGNC Symbol;Acc:HGNC:16460]	protein_coding	45.58	241356285	241494841	4009	2	q37.3	FARP2		138556
ENSG00000006611	6001.69859093199	1.25861311985735	0.102509691153101	12.2779915313331	1.18913775034695e-34	3.31491810253909e-34	USH1 protein network component harmonin [Source:HGNC Symbol;Acc:HGNC:12597]	protein_coding	51.78	17493895	17544416	2149	11	p15.1	USH1C		50521
ENSG00000006625	1287.07067530713	-0.182891692333248	0.0353538507557882	-5.1731760027104	2.30148035045033e-07	3.30613683133477e-07	gamma-glutamylcyclotransferase [Source:HGNC Symbol;Acc:HGNC:21705]	protein_coding	40.54	30496621	30504841	1158	7	p14.3	GGCT		8220
ENSG00000006634	291.123133057465	0.891961398519798	0.0450152677719933	19.8146416242078	2.22587094606771e-87	1.39942688267496e-86	DBF4 zinc finger [Source:HGNC Symbol;Acc:HGNC:17364]	protein_coding	36.72	87876216	87909553	2694	7	q21.12	DBF4		33337
ENSG00000006638	585.816796375833	-0.0424595508509198	0.0563661719288197	-0.753280724909588	0.451281239041229	0.474130182319328	thromboxane A2 receptor [Source:HGNC Symbol;Acc:HGNC:11608]	protein_coding	55.81	3594507	3606875	2642	19	p13.3	TBXA2R		12368
ENSG00000006652	1780.19587465576	1.06269184200773	0.0645439555484014	16.4646221784598	6.58726428999648e-61	2.85729852001531e-60	interferon related developmental regulator 1 [Source:HGNC Symbol;Acc:HGNC:5456]	protein_coding	39.46	112422887	112481017	3650	7	q31.1	IFRD1		58130
ENSG00000006695	446.800828294346	-0.53918845518671	0.0532999321462782	-10.116118979419	4.68630951691487e-24	1.05325130929332e-23	cytochrome c oxidase assembly factor heme A:farnesyltransferase COX10 [Source:HGNC Symbol;Acc:HGNC:2260]	protein_coding	39.2	14069490	14231736	3180	17	p12	COX10		162246
ENSG00000006704	969.420557099624	-0.174486709972886	0.0589441197284863	-2.96020554343033	0.00307433853248453	0.00374529214464163	GTF2I repeat domain containing 1 [Source:HGNC Symbol;Acc:HGNC:4661]	protein_coding	52.72	74453790	74602605	3430	7	q11.23	GTF2IRD1		148815
ENSG00000006712	3990.28804028486	-0.227029646095263	0.0245534780514036	-9.24633347747996	2.32325490417853e-20	4.82893010504739e-20	PAF1 homolog, Paf1/RNA polymerase II complex component [Source:HGNC Symbol;Acc:HGNC:25459]	protein_coding	52.37	39385629	39391154	2200	19	q13.2	PAF1		5525
ENSG00000006715	4905.8529081363	-0.101260652255131	0.038428819741365	-2.63501853391904	0.00841326891161258	0.0100177242630922	VPS41 subunit of HOPS complex [Source:HGNC Symbol;Acc:HGNC:12713]	protein_coding	38.35	38722974	38932394	5854	7	p14.1	VPS41		209420
ENSG00000006740	804.813451310937	0.0927862402050631	0.106998342473576	0.867174556727148	0.385846374754017	0.408796625955435	Rho GTPase activating protein 44 [Source:HGNC Symbol;Acc:HGNC:29096]	protein_coding	42.69	12789498	12991643	4270	17	p12	ARHGAP44		202145
ENSG00000006744	3361.1725537382	-0.138016741247732	0.0338670964087252	-4.07524576604017	4.59657758582833e-05	6.07795505909683e-05	elaC ribonuclease Z 2 [Source:HGNC Symbol;Acc:HGNC:14198]	protein_coding	48.02	12991612	13018065	3767	17	p12	ELAC2		26453
ENSG00000006747	3657.56739547466	-3.15019099745287	0.203560357813338	-15.4754640407026	5.08055954804397e-54	1.96994599249963e-53	scinderin [Source:HGNC Symbol;Acc:HGNC:21695]	protein_coding	38.46	12570577	12660182	2569	7	p21.3	SCIN		89605
ENSG00000006756	5333.9037078619	-0.965058874360841	0.0542858463650216	-17.7773570641548	1.05853717077413e-70	5.27545536552572e-70	arylsulfatase D [Source:HGNC Symbol;Acc:HGNC:717]	protein_coding	48.88	2903972	2929349	5145	X	p22.33	ARSD		25377
ENSG00000006757	1392.43964162993	-0.912861353443529	0.0524013735818822	-17.4205615434316	5.76089635790498e-68	2.76328895062738e-67	patatin like phospholipase domain containing 4 [Source:HGNC Symbol;Acc:HGNC:24887]	protein_coding	40.45	7898247	7927739	3342	X	p22.31	PNPLA4		29492
ENSG00000006788	8.97163261927282	1.96593905191163	0.246902285203576	7.96241740043301	1.68710233250066e-15	3.09900492975869e-15	myosin heavy chain 13 [Source:HGNC Symbol;Acc:HGNC:7571]	protein_coding	45.88	10300865	10373130	5994	17	p13.1	MYH13		72265
ENSG00000006831	5175.10552819958	0.290331097803389	0.042883337123181	6.77025430575568	1.28556225899408e-11	2.12259043311935e-11	adiponectin receptor 2 [Source:HGNC Symbol;Acc:HGNC:24041]	protein_coding	39.4	1688574	1788674	484	12	p13.33	ADIPOR2		100100
ENSG00000006837	54.2444497859536	0.644132789644417	0.0542240411661667	11.8790996722377	1.51995607087577e-32	4.07136466855415e-32	cyclin dependent kinase like 3 [Source:HGNC Symbol;Acc:HGNC:15483]	protein_coding	40.16	134286350	134371047	1417	5	q31.1	CDKL3		84697
ENSG00000007001	157.582822610513	-2.45011126041414	0.188983204197192	-12.9647037726041	1.93978322915932e-38	5.8139753342387e-38	uridine phosphorylase 2 [Source:HGNC Symbol;Acc:HGNC:23061]	protein_coding	40.24	157876702	158136154	2435	2	q24.1	UPP2		259452
ENSG00000007038	19.7005208092103	1.93555749279555	0.242011081817612	7.99780521725967	1.26656521329431e-15	2.33551746774167e-15	serine protease 21 [Source:HGNC Symbol;Acc:HGNC:9485]	protein_coding	55.65	2817180	2826304	1106	16	p13.3	PRSS21		9124
ENSG00000007047	2378.7378975521	0.643111202818138	0.0299230213135611	21.4921881075786	1.84221835110258e-102	1.42758725803923e-101	microtubule affinity regulating kinase 4 [Source:HGNC Symbol;Acc:HGNC:13538]	protein_coding	53.57	45079288	45305284	553	19	q13.32	MARK4		225996
ENSG00000007062	2387.00435206259	-3.15691677167064	0.293423006579758	-10.7589272172921	5.37927166908593e-27	1.28954707304266e-26	prominin 1 [Source:HGNC Symbol;Acc:HGNC:9454]	protein_coding	43.17	15963076	16084378	622	4	p15.32	PROM1		121302
ENSG00000007080	2768.35809019775	0.286680065759143	0.0354387650947719	8.08944851753414	5.99354807097082e-16	1.11456915594366e-15	coiled-coil domain containing 124 [Source:HGNC Symbol;Acc:HGNC:25171]	protein_coding	55.84	17933015	17943991	987	19	p13.11	CCDC124		10976
ENSG00000007129	65.7317405588412	1.61689206246099	0.102185223888102	15.8231493844116	2.15440951008822e-56	8.64480789322489e-56	CEA cell adhesion molecule 21 [Source:HGNC Symbol;Acc:HGNC:28834]	protein_coding	44.66	41549518	41586844	451	19	q13.2	CEACAM21		37326
ENSG00000007168	8948.60946228856	-0.18899743063748	0.0334614913307691	-5.64820703205448	1.62129857074408e-08	2.42880464433753e-08	platelet activating factor acetylhydrolase 1b regulatory subunit 1 [Source:HGNC Symbol;Acc:HGNC:8574]	protein_coding	42.4	2593210	2685615	557	17	p13.3	PAFAH1B1		92405
ENSG00000007171	167.247925107738	0.15885616981828	0.125880796900808	1.26195713507801	0.206964211037139	0.225267094463663	nitric oxide synthase 2 [Source:HGNC Symbol;Acc:HGNC:7873]	protein_coding	51.35	27756766	27800529	4206	17	q11.2	NOS2		43763
ENSG00000007174	110.655374919315	-0.29170053499893	0.157471465055981	-1.85240249651091	0.0639680470878547	0.0725880769296936	dynein axonemal heavy chain 9 [Source:HGNC Symbol;Acc:HGNC:2953]	protein_coding	42.62	11598470	11969748	1986	17	p12	DNAH9		371278
ENSG00000007202	7253.82413527733	-0.462251845866354	0.042636317765663	-10.8417393923878	2.18280874969756e-27	5.27403775779367e-27	KIAA0100 [Source:HGNC Symbol;Acc:HGNC:28960]	protein_coding	46.75	28614446	28645454	7428	17	q11.2	KIAA0100		31008
ENSG00000007216	214.319738622901	-6.91310558635099	0.199585612017354	-34.6372943243519	6.93961497590014e-263	2.4913524826091e-261	solute carrier family 13 member 2 [Source:HGNC Symbol;Acc:HGNC:10917]	protein_coding	52.55	28473293	28497781	2855	17	q11.2	SLC13A2		24488
ENSG00000007237	1136.58184081325	0.934060918288883	0.0568430796079127	16.4322715224398	1.1236963895758e-60	4.8559843711442e-60	growth arrest specific 7 [Source:HGNC Symbol;Acc:HGNC:4169]	protein_coding	47.97	9910606	10198606	8003	17	p13.1	GAS7		288000
ENSG00000007255	1202.50201940779	-0.687151716974522	0.0432747388955929	-15.8788183247595	8.88362495261233e-57	3.58504307649939e-56	trafficking protein particle complex 6A [Source:HGNC Symbol;Acc:HGNC:23069]	protein_coding	56.86	45162928	45178237	805	19	q13.32	TRAPPC6A		15309
ENSG00000007264	280.327045426556	2.32659851383137	0.10846334254416	21.4505514882516	4.5127041734586e-102	3.47709642083156e-101	megakaryocyte-associated tyrosine kinase [Source:HGNC Symbol;Acc:HGNC:6906]	protein_coding	54.4	3777970	3802129	1907	19	p13.3	MATK		24159
ENSG00000007312	879.727309733765	0.296373990817725	0.0620287320900201	4.77801142843945	1.77037321052969e-06	2.45957586363572e-06	CD79b molecule [Source:HGNC Symbol;Acc:HGNC:1699]	protein_coding	60.63	63928740	63932336	1246	17	q23.3	CD79B		3596
ENSG00000007314	219.152802691031	0.161483328832856	0.117269836834083	1.37702356541459	0.168504962179513	0.18492695937285	sodium voltage-gated channel alpha subunit 4 [Source:HGNC Symbol;Acc:HGNC:10591]	protein_coding	56.1	63938554	63972918	7805	17	q23.3	SCN4A		34364
ENSG00000007341	317.099155322348	-0.160253180293726	0.0573900684531284	-2.79235039464376	0.00523266584744354	0.00629993090269077	suppression of tumorigenicity 7 like [Source:HGNC Symbol;Acc:HGNC:18441]	protein_coding	39.05	112523514	112620825	4348	1	p13.2	ST7L		97311
ENSG00000007350	16.9596504616369	-0.840530469830571	0.19317277497721	-4.3511849427526	1.35403779041855e-05	1.82612792761983e-05	transketolase like 1 [Source:HGNC Symbol;Acc:HGNC:11835]	protein_coding	48.27	154295795	154330350	2518	X	q28	TKTL1		34555
ENSG00000007372	235.663678066332	-0.310983117585223	0.0936176221581111	-3.32184379838235	0.000894247399297185	0.00111657067931636	paired box 6 [Source:HGNC Symbol;Acc:HGNC:8620]	protein_coding	49.68	31784779	31817961	6888	11	p13	PAX6		33182
ENSG00000007376	1746.90067561937	0.19630021795446	0.0316933816240937	6.19372903411577	5.87572046139751e-10	9.24246955477874e-10	RNA pseudouridine synthase domain containing 1 [Source:HGNC Symbol;Acc:HGNC:14173]	protein_coding	67.17	784974	788397	2159	16	p13.3	RPUSD1		3423
ENSG00000007384	1509.87612127156	0.526526082648289	0.0517500547935455	10.1744062832173	2.57968337795734e-24	5.84399304399186e-24	rhomboid 5 homolog 1 [Source:HGNC Symbol;Acc:HGNC:20561]	protein_coding	61.15	58059	76355	2992	16	p13.3	RHBDF1		18296
ENSG00000007392	1383.00105970447	0.941087602183267	0.0428137733745789	21.9809544454226	4.38153431888994e-107	3.58001799560056e-106	LUC7 like [Source:HGNC Symbol;Acc:HGNC:6723]	protein_coding	47.33	188969	229463	2737	16	p13.3	LUC7L		40494
ENSG00000007402	125.908710075557	-2.32886203953993	0.0854038915187356	-27.2688047128277	9.94654208224395e-164	1.4848439592325e-162	calcium voltage-gated channel auxiliary subunit alpha2delta 2 [Source:HGNC Symbol;Acc:HGNC:1400]	protein_coding	56.51	50362613	50504244	5329	3	p21.31	CACNA2D2		141631
ENSG00000007516	705.670952925822	-1.78207707021495	0.0889137920568266	-20.0427518497467	2.33494758394988e-89	1.50712786176431e-88	BAI1 associated protein 3 [Source:HGNC Symbol;Acc:HGNC:948]	protein_coding	65.69	1333638	1349441	564	16	p13.3	BAIAP3		15803
ENSG00000007520	3370.53320514364	0.00333503741286311	0.023833599398096	0.139930077583227	0.888715236603488	0.896505168740818	TSR3 ribosome maturation factor [Source:HGNC Symbol;Acc:HGNC:14175]	protein_coding	62.41	1349240	1351878	1210	16	p13.3	TSR3		2638
ENSG00000007541	4028.25055297229	-0.829836973701192	0.045204572944243	-18.3573678425133	2.8824390707337e-75	1.54316525241821e-74	phosphatidylinositol glycan anchor biosynthesis class Q [Source:HGNC Symbol;Acc:HGNC:14135]	protein_coding	64.34	566995	584109	603	16	p13.3	PIGQ		17114
ENSG00000007545	721.92116487506	0.274459742720027	0.0416842679073714	6.58425244099086	4.571797816222e-11	7.41643138696735e-11	cramped chromatin regulator homolog 1 [Source:HGNC Symbol;Acc:HGNC:14122]	protein_coding	53.1	1612337	1677908	246	16	p13.3	CRAMP1		65571
ENSG00000007866	989.010621755446	-0.36837969914222	0.0415623207672815	-8.86330917863984	7.76737873354362e-19	1.55452953514075e-18	TEA domain transcription factor 3 [Source:HGNC Symbol;Acc:HGNC:11716]	protein_coding	56.75	35473597	35497079	2729	6	p21.31	TEAD3		23482
ENSG00000007908	220.497080702225	-2.18923742321019	0.178962526955047	-12.232937590114	2.07303617378772e-34	5.75224999864112e-34	selectin E [Source:HGNC Symbol;Acc:HGNC:10718]	protein_coding	39.36	169722640	169764705	3389	1	q24.2	SELE		42065
ENSG00000007923	1832.52467507238	-1.1239271461128	0.0433668615725777	-25.9167277814611	4.31475709838842e-148	5.51738088538605e-147	DnaJ heat shock protein family (Hsp40) member C11 [Source:HGNC Symbol;Acc:HGNC:25570]	protein_coding	46.6	6634168	6701924	3014	1	p36.31	DNAJC11		67756
ENSG00000007933	779.868649970207	0.140523256506307	0.143411548236716	0.979860117501547	0.327155172044503	0.349030044494816	flavin containing dimethylaniline monoxygenase 3 [Source:HGNC Symbol;Acc:HGNC:3771]	protein_coding	36.5	171090901	171117819	2059	1	q24.3	FMO3		26918
ENSG00000007944	3223.23435837699	-0.15030758826791	0.0472775860321849	-3.17925682934796	0.00147653200560356	0.00182689171596866	myosin regulatory light chain interacting protein [Source:HGNC Symbol;Acc:HGNC:21155]	protein_coding	40.25	16129086	16148248	3072	6	p22.3	MYLIP		19162
ENSG00000007952	30.3681176284957	-0.24162480240652	0.0564295854927338	-4.28188157500523	1.85319606759137e-05	2.48609561746074e-05	NADPH oxidase 1 [Source:HGNC Symbol;Acc:HGNC:7889]	protein_coding	41.15	100843324	100874359	2543	X	q22.1	NOX1		31035
ENSG00000007968	101.369949976778	2.84019434210395	0.0834520171511094	34.0338608827287	7.03404240107299e-254	2.32941644984105e-252	E2F transcription factor 2 [Source:HGNC Symbol;Acc:HGNC:3114]	protein_coding	51.65	23506438	23531233	5196	1	p36.12	E2F2		24795
ENSG00000008018	8302.91767231593	0.375302662136483	0.0386176886974963	9.71841336948826	2.51672349876609e-22	5.44155525842469e-22	proteasome 20S subunit beta 1 [Source:HGNC Symbol;Acc:HGNC:9537]	protein_coding	39.78	170535120	170553307	891	6	q27	PSMB1		18187
ENSG00000008056	106.167358395177	0.728370600641672	0.137413130089416	5.30058954459239	1.15429334045508e-07	1.6767270643241e-07	synapsin I [Source:HGNC Symbol;Acc:HGNC:11494]	protein_coding	47.76	47571901	47619857	3210	X	p11.23	SYN1		47956
ENSG00000008083	1317.84458132863	0.772869789078235	0.0347147768589795	22.2634237926355	8.3611569815017e-110	7.08863606785936e-109	jumonji and AT-rich interaction domain containing 2 [Source:HGNC Symbol;Acc:HGNC:6196]	protein_coding	43.92	15246069	15522042	6003	6	p22.3	JARID2		275973
ENSG00000008086	2069.80755116427	-0.126839462531394	0.0590201873170037	-2.14908607202694	0.0316275776220233	0.0365125712914465	cyclin dependent kinase like 5 [Source:HGNC Symbol;Acc:HGNC:11411]	protein_coding	40.21	18425583	18653629	3449	X	p22.13	CDKL5		228046
ENSG00000008118	184.580300833914	-1.34785110746945	0.139772422507918	-9.64318342120092	5.25330433252839e-22	1.12833050170666e-21	calcium/calmodulin dependent protein kinase IG [Source:HGNC Symbol;Acc:HGNC:14585]	protein_coding	47.01	209583714	209613939	3089	1	q32.2	CAMK1G		30225
ENSG00000008128	303.733854768213	0.422713074214138	0.0582421418256643	7.25785592637443	3.93274103138823e-13	6.7731467540158e-13	cyclin dependent kinase 11A [Source:HGNC Symbol;Acc:HGNC:1730]	protein_coding	52.05	1702379	1724357	2984	1	p36.33	CDK11A		21978
ENSG00000008130	2114.84037349295	-0.000277433729837396	0.0348986800441006	-0.00794969120570778	0.993657130932893	0.993963399312542	NAD kinase [Source:HGNC Symbol;Acc:HGNC:29831]	protein_coding	53.7	1751232	1780457	3235	1	p36.33	NADK		29225
ENSG00000008196	223.284999280705	-7.88737365030897	0.140159560075972	-56.2742466231609	0	0	transcription factor AP-2 beta [Source:HGNC Symbol;Acc:HGNC:11743]	protein_coding	44.14	50818723	50847619	797	6	p12.3	TFAP2B		28896
ENSG00000008226	33.1754245685042	-0.677260107113782	0.116780900622942	-5.79940815236987	6.65493761226993e-09	1.00830693402712e-08	DLEC1 cilia and flagella associated protein [Source:HGNC Symbol;Acc:HGNC:2899]	protein_coding	48.5	38039205	38124025	3457	3	p22.2	DLEC1		84820
ENSG00000008256	1529.55315082277	-0.107754404636732	0.045933945084274	-2.34585565074015	0.0189834578777745	0.0221806286709855	cytohesin 3 [Source:HGNC Symbol;Acc:HGNC:9504]	protein_coding	44.78	6161776	6272644	4482	7	p22.1	CYTH3		110868
ENSG00000008277	1649.60244809225	-0.181057188828417	0.0931109421403637	-1.94453180975739	0.0518313533309139	0.0591052263176908	ADAM metallopeptidase domain 22 [Source:HGNC Symbol;Acc:HGNC:201]	protein_coding	37.29	87934143	88202889	9334	7	q21.12	ADAM22		268746
ENSG00000008282	11527.9722109281	-0.579533825597075	0.0437559258791584	-13.244693466151	4.84254972085591e-40	1.49647789602607e-39	synaptophysin like 1 [Source:HGNC Symbol;Acc:HGNC:11507]	protein_coding	38.18	106090505	106112576	2130	7	q22.3	SYPL1		22071
ENSG00000008283	4006.61259574989	-0.417881514623154	0.0446654669493772	-9.35580758837183	8.29634673933556e-21	1.73754283091376e-20	cytochrome b561 [Source:HGNC Symbol;Acc:HGNC:2571]	protein_coding	57.39	63432304	63446354	3007	17	q23.3	CYB561		14050
ENSG00000008294	9245.98279374643	0.335293102065878	0.0544648403568283	6.15613852660164	7.45400297456688e-10	1.16820655078517e-09	sperm associated antigen 9 [Source:HGNC Symbol;Acc:HGNC:14524]	protein_coding	40	50962174	51120868	8276	17	q21.33	SPAG9		158694
ENSG00000008300	101.902851601482	1.46071590017472	0.114287959857755	12.7810129955313	2.09325253623467e-37	6.1390220324381e-37	cadherin EGF LAG seven-pass G-type receptor 3 [Source:HGNC Symbol;Acc:HGNC:3230]	protein_coding	59.87	48636463	48662886	11933	3	p21.31	CELSR3		26423
ENSG00000008311	540.385207745609	-0.913870091483642	0.0701363366209019	-13.0299091100702	8.27061139457477e-39	2.49873787190029e-38	aminoadipate-semialdehyde synthase [Source:HGNC Symbol;Acc:HGNC:17366]	protein_coding	36.53	122064583	122144308	4519	7	q31.32	AASS		79725
ENSG00000008323	259.497285234622	-0.14841497819252	0.126680802553133	-1.17156645049096	0.241371164306611	0.261045713356663	pleckstrin homology and RhoGEF domain containing G6 [Source:HGNC Symbol;Acc:HGNC:25562]	protein_coding	55.71	6310436	6328506	2881	12	p13.31	PLEKHG6		18070
ENSG00000008324	574.510320491825	0.0821801941660645	0.02960055890829	2.77630548871322	0.00549805220677042	0.006610127669798	SS18 like 2 [Source:HGNC Symbol;Acc:HGNC:15593]	protein_coding	46.56	42581840	42596934	1047	3	p22.1	SS18L2		15094
ENSG00000008382	1319.58012310097	0.0779218390777584	0.0388152629937767	2.00750511700131	0.0446959063342475	0.0511589526758717	MPN domain containing [Source:HGNC Symbol;Acc:HGNC:25934]	protein_coding	55.95	4343527	4360086	1567	19	p13.3	MPND		16559
ENSG00000008394	14673.5272888096	2.02166552635306	0.117672620826832	17.1804240625197	3.72180592737178e-66	1.74095545642727e-65	microsomal glutathione S-transferase 1 [Source:HGNC Symbol;Acc:HGNC:7061]	protein_coding	36.94	16347142	16609259	298	12	p12.3	MGST1		262117
ENSG00000008405	959.525618605218	-0.324790430616021	0.0733395696557728	-4.42858380735611	9.4853860634878e-06	1.28630586371567e-05	cryptochrome circadian regulator 1 [Source:HGNC Symbol;Acc:HGNC:2384]	protein_coding	37.55	106991364	107093549	2987	12	q23.3	CRY1		102185
ENSG00000008441	3551.85012376675	0.996366339218903	0.0865505850824135	11.5119538275814	1.14846536625413e-30	2.96848478786328e-30	nuclear factor I X [Source:HGNC Symbol;Acc:HGNC:7788]	protein_coding	55.31	12995475	13098796	6019	19	p13.13	NFIX		103321
ENSG00000008513	3992.29504142024	-0.119379265117812	0.0684229325641624	-1.74472593681754	0.0810325862597804	0.0913009149588568	ST3 beta-galactoside alpha-2,3-sialyltransferase 1 [Source:HGNC Symbol;Acc:HGNC:10862]	protein_coding	49.4	133454848	133571940	6951	8	q24.22	ST3GAL1		117092
ENSG00000008516	193.479629225682	1.88709496970425	0.103970713791011	18.1502550179415	1.27806138252616e-73	6.65354573444081e-73	matrix metallopeptidase 25 [Source:HGNC Symbol;Acc:HGNC:14246]	protein_coding	58.87	3046062	3060726	4413	16	p13.3	MMP25		14664
ENSG00000008517	11400.1536789592	2.34633642040412	0.0728582743211058	32.204117408315	1.54554949839527e-227	4.07136878416558e-226	interleukin 32 [Source:HGNC Symbol;Acc:HGNC:16830]	protein_coding	53.36	3065297	3082192	1105	16	p13.3	IL32		16895
ENSG00000008710	3702.4122828979	0.747457117230637	0.0566704784638928	13.1895324954222	1.00808456655924e-39	3.09462509677579e-39	polycystin 1, transient receptor potential channel interacting [Source:HGNC Symbol;Acc:HGNC:9008]	protein_coding	63.1	2088708	2135898	14140	16	p13.3	PKD1		47190
ENSG00000008735	120.120572845097	-0.0289083200038662	0.151434994750049	-0.19089590257246	0.84860715041709	0.858500513080931	mitogen-activated protein kinase 8 interacting protein 2 [Source:HGNC Symbol;Acc:HGNC:6883]	protein_coding	62.89	50600793	50613981	5700	22	q13.33	MAPK8IP2		13188
ENSG00000008838	3254.13508599119	-0.0161766668599625	0.0257849052219626	-0.627369645950213	0.530416960048078	0.552372995167511	mediator complex subunit 24 [Source:HGNC Symbol;Acc:HGNC:22963]	protein_coding	50.63	40019097	40061215	3896	17	q21.1	MED24		42118
ENSG00000008853	1333.33284732194	-0.416844247029729	0.0535055553500879	-7.79067228257531	6.66535879702263e-15	1.20645596429767e-14	Rho related BTB domain containing 2 [Source:HGNC Symbol;Acc:HGNC:18756]	protein_coding	53.51	22987417	23020199	3505	8	p21.3	RHOBTB2		32782
ENSG00000008869	1838.10519604853	0.239613115214487	0.0427658249467159	5.60291109812643	2.10781349364312e-08	3.1419703804287e-08	HEAT repeat containing 5B [Source:HGNC Symbol;Acc:HGNC:29273]	protein_coding	38.6	36968383	37084372	433	2	p22.2	HEATR5B		115989
ENSG00000008952	19361.3997162091	-0.0639952376733352	0.0514978019795507	-1.24267901179058	0.213986141067604	0.23251326577635	SEC62 homolog, preprotein translocation factor [Source:HGNC Symbol;Acc:HGNC:11846]	protein_coding	36.6	169966635	169998373	363	3	q26.2	SEC62		31738
ENSG00000008988	29954.6347861091	1.14288518623575	0.0482587576638372	23.6824411062736	5.46980412418573e-124	5.43197744939791e-123	ribosomal protein S20 [Source:HGNC Symbol;Acc:HGNC:10405]	protein_coding	41.73	56067254	56074510	712	8	q12.1	RPS20		7256
ENSG00000009307	55400.2403910549	0.228061980267055	0.0560748724030198	4.06709762311957	4.7602304907253e-05	6.29127383718842e-05	cold shock domain containing E1 [Source:HGNC Symbol;Acc:HGNC:29905]	protein_coding	38.28	114716913	114758676	4006	1	p13.2	CSDE1		41763
ENSG00000009335	4046.82326015914	-0.0781062957960103	0.0364535932086328	-2.14262268602683	0.0321434080182093	0.0370816921592125	ubiquitin protein ligase E3C [Source:HGNC Symbol;Acc:HGNC:16803]	protein_coding	42.12	157138916	157269370	5214	7	q36.3	UBE3C		130454
ENSG00000009413	2235.96860735326	0.187836805257794	0.0489776999627555	3.83514957624863	0.000125487902991036	0.000162903376146843	REV3 like, DNA directed polymerase zeta catalytic subunit [Source:HGNC Symbol;Acc:HGNC:9968]	protein_coding	36.9	111299028	111483715	2518	6	q21	REV3L		184687
ENSG00000009694	1642.36936719986	2.96668929717306	0.126690732740927	23.4167822143686	2.8831743197723e-121	2.78649611000269e-120	teneurin transmembrane protein 1 [Source:HGNC Symbol;Acc:HGNC:8117]	protein_coding	37.17	124375903	124963817	12875	X	q25	TENM1		587914
ENSG00000009724	90.8234298612426	-0.34675217430465	0.102031739045834	-3.39847362739631	0.0006776299588137	0.000851339527846849	mannan binding lectin serine peptidase 2 [Source:HGNC Symbol;Acc:HGNC:6902]	protein_coding	50.21	11026523	11047239	2455	1	p36.22	MASP2		20716
ENSG00000009765	149.80738153496	-4.48743820756601	0.193829157287393	-23.1515127567337	1.40362890672552e-118	1.3226879366687e-117	iodotyrosine deiodinase [Source:HGNC Symbol;Acc:HGNC:21071]	protein_coding	41.6	150368892	150405969	7513	6	q25.1	IYD		37077
ENSG00000009780	644.628171306389	-0.25939905874936	0.0484743741541916	-5.35126163618412	8.73431318395083e-08	1.27342048549838e-07	family with sequence similarity 76 member A [Source:HGNC Symbol;Acc:HGNC:28530]	protein_coding	43.38	27725961	27763116	3579	1	p35.3	FAM76A		37155
ENSG00000009790	417.486738134108	1.85067734276147	0.0524667387384644	35.2733443560635	1.50533164292223e-272	5.7475333105174e-271	TRAF3 interacting protein 3 [Source:HGNC Symbol;Acc:HGNC:30766]	protein_coding	45.61	209756032	209782320	1854	1	q32.2	TRAF3IP3		26288
ENSG00000009830	1144.59876536046	-0.102666905532754	0.0446502632453805	-2.29935722816541	0.0214846626161392	0.0250453750195468	protein O-mannosyltransferase 2 [Source:HGNC Symbol;Acc:HGNC:19743]	protein_coding	47.08	77274956	77320883	2163	14	q24.3	POMT2		45927
ENSG00000009844	2440.45850422596	-0.107473806701454	0.0430587944192369	-2.49597807256394	0.0125610365957197	0.0148195391041692	vesicle trafficking 1 [Source:HGNC Symbol;Acc:HGNC:20954]	protein_coding	35.53	142147162	142224685	6991	6	q24.1	VTA1		77523
ENSG00000009950	1048.79638338143	0.508904187183204	0.134005698277755	3.79763094945703	0.00014608560570759	0.000189188437654993	MLX interacting protein like [Source:HGNC Symbol;Acc:HGNC:12744]	protein_coding	56.25	73593194	73624543	3079	7	q11.23	MLXIPL		31349
ENSG00000009954	5707.18928809892	0.530696699483312	0.0361168851842715	14.6938667821339	7.05691787209009e-49	2.53514736131073e-48	bromodomain adjacent to zinc finger domain 1B [Source:HGNC Symbol;Acc:HGNC:961]	protein_coding	43.19	73440406	73522293	6115	7	q11.23	BAZ1B		81887
ENSG00000010017	2520.05394917007	-0.0439207365198452	0.0328800105063948	-1.33578839676171	0.18161844660781	0.198727075731958	RAN binding protein 9 [Source:HGNC Symbol;Acc:HGNC:13727]	protein_coding	37.08	13621498	13711835	3384	6	p23	RANBP9		90337
ENSG00000010030	392.811178663732	2.50377010249288	0.0977395701439392	25.6167496829138	9.92791443361281e-145	1.22602943313725e-143	ETS variant transcription factor 7 [Source:HGNC Symbol;Acc:HGNC:18160]	protein_coding	49.34	36354091	36387800	1530	6	p21.31	ETV7		33709
ENSG00000010072	493.762091130728	-0.321311093322859	0.0406976866226759	-7.89507021128399	2.90151851327336e-15	5.30273014020574e-15	SprT-like N-terminal domain [Source:HGNC Symbol;Acc:HGNC:25356]	protein_coding	41.57	231337104	231355023	3559	1	q42.2	SPRTN		17919
ENSG00000010165	1503.04142292799	-0.360813977830267	0.0347867360855777	-10.3721710752811	3.31897057886969e-25	7.67411450318016e-25	eEF1A lysine and N-terminal methyltransferase [Source:HGNC Symbol;Acc:HGNC:24248]	protein_coding	43.61	171781660	171814023	759	1	q24.3	EEF1AKNMT		32363
ENSG00000010219	768.63486774094	0.654680016619945	0.0374671440190845	17.4734432997208	2.28291594593907e-68	1.10154258265695e-67	dual specificity tyrosine phosphorylation regulated kinase 4 [Source:HGNC Symbol;Acc:HGNC:3095]	protein_coding	42.77	4562204	4615302	2068	12	p13.32	DYRK4		53098
ENSG00000010244	7156.5856514838	0.580768731939112	0.026591621491511	21.8402902630257	9.61425707722255e-106	7.73478183401538e-105	zinc finger protein 207 [Source:HGNC Symbol;Acc:HGNC:12998]	protein_coding	38.46	32350132	32381885	2283	17	q11.2	ZNF207		31753
ENSG00000010256	7598.47398730896	-1.28707024375125	0.0331742409001736	-38.7972779128314	0	0	ubiquinol-cytochrome c reductase core protein 1 [Source:HGNC Symbol;Acc:HGNC:12585]	protein_coding	53.04	48599002	48610976	955	3	p21.31	UQCRC1		11974
ENSG00000010270	2890.03011949457	0.619194257112092	0.0381050720952404	16.2496545227488	2.24626647096857e-59	9.45039305792246e-59	STARD3 N-terminal like [Source:HGNC Symbol;Acc:HGNC:19169]	protein_coding	38.39	38178245	38230670	1703	7	p14.1	STARD3NL		52425
ENSG00000010278	10479.6674529182	-0.975219974213358	0.0751513016143467	-12.9767542712418	1.65757245134441e-38	4.97731831383525e-38	CD9 molecule [Source:HGNC Symbol;Acc:HGNC:1709]	protein_coding	51.04	6199715	6238271	1566	12	p13.31	CD9		38556
ENSG00000010282	19.2570390553025	0.330197483919868	0.283583198977217	1.16437604593915	0.244271650713825	0.263953923961726	hedgehog acyltransferase like [Source:HGNC Symbol;Acc:HGNC:13242]	protein_coding	56.48	42692663	42702824	587	3	p22.1	HHATL		10161
ENSG00000010292	2314.40985158579	0.508185165000166	0.0323313882001829	15.7180125348683	1.13838988932495e-55	4.51875066880526e-55	non-SMC condensin I complex subunit D2 [Source:HGNC Symbol;Acc:HGNC:24305]	protein_coding	46.34	6493356	6531955	584	12	p13.31	NCAPD2		38599
ENSG00000010295	1371.37281191315	1.64083058318569	0.0373457698341554	43.9361831466393	0	0	intermediate filament family orphan 1 [Source:HGNC Symbol;Acc:HGNC:24970]	protein_coding	54.33	6538961	6556073	2571	12	p13.31	IFFO1		17112
ENSG00000010310	76.2572124935911	-0.215550316562165	0.139090683317654	-1.54971067379037	0.121210975075226	0.134534233416258	gastric inhibitory polypeptide receptor [Source:HGNC Symbol;Acc:HGNC:4271]	protein_coding	54.94	45668221	45683722	3404	19	q13.32	GIPR		15501
ENSG00000010318	307.289602033782	-0.429518653233174	0.0417449581798205	-10.2891144694164	7.88986166931733e-25	1.80984994780905e-24	PHD finger protein 7 [Source:HGNC Symbol;Acc:HGNC:18458]	protein_coding	45.17	52410660	52423641	2127	3	p21.1	PHF7		12981
ENSG00000010319	2322.9336139704	-2.95296089897477	0.102554474162082	-28.7940718637761	2.54475984589054e-182	4.54777731489711e-181	semaphorin 3G [Source:HGNC Symbol;Acc:HGNC:30400]	protein_coding	59.62	52433035	52445103	4993	3	p21.1	SEMA3G		12068
ENSG00000010322	3366.43539975794	-0.741478841479498	0.0311314124822699	-23.8177063730014	2.18932325633129e-125	2.21346719504597e-124	nischarin [Source:HGNC Symbol;Acc:HGNC:18006]	protein_coding	53.28	52455118	52493068	5173	3	p21.1	NISCH		37950
ENSG00000010327	8103.46790914221	1.79489608308823	0.0716771557521367	25.0413965824072	2.16638820035429e-138	2.53453362127967e-137	stabilin 1 [Source:HGNC Symbol;Acc:HGNC:18628]	protein_coding	60.65	52495338	52524495	7928	3	p21.1	STAB1		29157
ENSG00000010361	1579.52986682562	-0.217705771790753	0.0463128627634325	-4.70076257006181	2.59191742147535e-06	3.5831524960198e-06	fuzzy planar cell polarity protein [Source:HGNC Symbol;Acc:HGNC:26219]	protein_coding	52.28	49806866	49817376	1728	19	q13.33	FUZ		10510
ENSG00000010379	4998.73480697342	0.327255606703576	0.143371016499296	2.28257854826036	0.0224552057589992	0.0261467152591332	solute carrier family 6 member 13 [Source:HGNC Symbol;Acc:HGNC:11046]	protein_coding	47.19	220621	262873	2188	12	p13.33	SLC6A13		42252
ENSG00000010404	7769.49568695087	0.385838657654257	0.0465944787349803	8.28078064460871	1.22370415952375e-16	2.31704170321958e-16	iduronate 2-sulfatase [Source:HGNC Symbol;Acc:HGNC:5389]	protein_coding	45.34	149476988	149521096	7580	X	q28	IDS		44108
ENSG00000010438	15.5966977470787	-1.87862404085165	0.203225557398296	-9.24403438672719	2.37374261024793e-20	4.93197456293127e-20	serine protease 3 [Source:HGNC Symbol;Acc:HGNC:9486]	protein_coding	42.71	33750679	33799231	412	9	p13.3	PRSS3		48552
ENSG00000010539	578.863087261371	0.148641335865909	0.0322971487556898	4.60230520626756	4.17840294665568e-06	5.73774601128728e-06	zinc finger protein 200 [Source:HGNC Symbol;Acc:HGNC:12993]	protein_coding	43.67	3222325	3236221	3082	16	p13.3	ZNF200		13896
ENSG00000010610	4383.81055101361	1.89280872892898	0.0479610693310018	39.4655239203659	0	0	CD4 molecule [Source:HGNC Symbol;Acc:HGNC:1678]	protein_coding	48.56	6786858	6820799	577	12	p13.31	CD4		33941
ENSG00000010626	963.994494659343	0.789287672999233	0.0514311077189993	15.3465034685158	3.73797755491433e-53	1.43124496893805e-52	leucine rich repeat containing 23 [Source:HGNC Symbol;Acc:HGNC:19138]	protein_coding	47.35	6873569	6914241	1387	12	p13.31	LRRC23		40672
ENSG00000010671	382.607564113515	2.78052863798443	0.0582203724133816	47.7586886295036	0	0	Bruton tyrosine kinase [Source:HGNC Symbol;Acc:HGNC:1133]	protein_coding	43.18	101349447	101390796	2417	X	q22.1	BTK		41349
ENSG00000010704	1548.57583387571	0.487966918191929	0.0522312291625352	9.34243604862245	9.41427042353393e-21	1.96938721364813e-20	homeostatic iron regulator [Source:HGNC Symbol;Acc:HGNC:4886]	protein_coding	44.85	26087281	26098343	809	6	p22.2	HFE		11062
ENSG00000010803	4198.33678169696	1.01375049824778	0.0466302045911619	21.7402112458225	8.55043871555429e-105	6.81473325330547e-104	Scm polycomb group protein homolog 1 [Source:HGNC Symbol;Acc:HGNC:19003]	protein_coding	39.5	41027200	41242154	3275	1	p34.2	SCMH1		214954
ENSG00000010810	4293.9609553102	1.25761684669525	0.0517128936458029	24.3192124445606	1.22786066160917e-130	1.30996022063984e-129	FYN proto-oncogene, Src family tyrosine kinase [Source:HGNC Symbol;Acc:HGNC:4037]	protein_coding	42.42	111660332	111873452	3234	6	q21	FYN		213120
ENSG00000010818	3538.27115374643	0.3164321164635	0.0536966179543973	5.89296176403949	3.79334206705171e-09	5.81196881522501e-09	HIVEP zinc finger 2 [Source:HGNC Symbol;Acc:HGNC:4921]	protein_coding	38.72	142751469	142956698	9697	6	q24.2	HIVEP2		205229
ENSG00000010932	1905.92893849149	-0.0516074814050701	0.134601279764313	-0.383410035145541	0.701415763841776	0.718144589555208	flavin containing dimethylaniline monoxygenase 1 [Source:HGNC Symbol;Acc:HGNC:3769]	protein_coding	40.91	171248471	171285978	2152	1	q24.3	FMO1		37507
ENSG00000011007	2725.35392912506	-0.287251853860347	0.0321529011951999	-8.93393265249827	4.11127662251333e-19	8.29153439641112e-19	elongin A [Source:HGNC Symbol;Acc:HGNC:11620]	protein_coding	45.7	23743155	23762059	5154	1	p36.11	ELOA		18904
ENSG00000011009	4420.74239528191	-0.672650057216535	0.0302569874127615	-22.2312303614481	1.71372744988609e-109	1.44460547165203e-108	lysophospholipase 2 [Source:HGNC Symbol;Acc:HGNC:6738]	protein_coding	62.28	23791145	23795539	1635	1	p36.11	LYPLA2		4394
ENSG00000011021	1376.69932058566	0.0211808159364168	0.0409112626133769	0.517725794399979	0.604649598595823	0.624945798497734	chloride voltage-gated channel 6 [Source:HGNC Symbol;Acc:HGNC:2024]	protein_coding	48.13	11806096	11848079	5589	1	p36.22	CLCN6		41983
ENSG00000011028	2630.43533619143	0.06608855376684	0.0852902184039269	0.774866743262991	0.438418405422963	0.461303038827547	mannose receptor C type 2 [Source:HGNC Symbol;Acc:HGNC:16875]	protein_coding	52.16	62627670	62693597	5719	17	q23.2	MRC2		65927
ENSG00000011052	38.2074528067727	0.858038019048654	0.115267583830865	7.44387962801126	9.77705939587434e-14	1.70961576311264e-13	NME1-NME2 readthrough [Source:HGNC Symbol;Acc:HGNC:33531]	protein_coding	48.86	51153590	51171744	1021	17	q21.33	NME1-NME2		18154
ENSG00000011105	12907.8672883812	0.274857772526501	0.0575132269946392	4.77903583035118	1.76137806484723e-06	2.44728845434336e-06	tetraspanin 9 [Source:HGNC Symbol;Acc:HGNC:21640]	protein_coding	52.13	3077355	3286564	570	12	p13.33	TSPAN9		209209
ENSG00000011114	2824.81758419221	-0.213717621459523	0.0473333673766506	-4.51515776933608	6.32696450247778e-06	8.63842263203256e-06	BTB domain containing 7 [Source:HGNC Symbol;Acc:HGNC:18269]	protein_coding	40.08	93237550	93333092	6822	14	q32.12	BTBD7		95542
ENSG00000011132	1066.08669538175	0.588098004966995	0.0327411001381426	17.9620722115527	3.86120005640806e-72	1.96906641468679e-71	amyloid beta precursor protein binding family A member 3 [Source:HGNC Symbol;Acc:HGNC:580]	protein_coding	56.61	3750772	3761692	1779	19	p13.3	APBA3		10920
ENSG00000011143	947.431514478521	-0.0337170999026427	0.0328875689902095	-1.02522323594913	0.305257866857559	0.326527317435571	MKS transition zone complex subunit 1 [Source:HGNC Symbol;Acc:HGNC:7121]	protein_coding	47.45	58205441	58219605	2633	17	q22	MKS1		14164
ENSG00000011198	491.831387728971	-1.19358934497596	0.0502830977775685	-23.7373868701548	1.48315892964628e-124	1.48471437084331e-123	abhydrolase domain containing 5, lysophosphatidic acid acyltransferase [Source:HGNC Symbol;Acc:HGNC:21396]	protein_coding	40.26	43690108	43734371	2225	3	p21.33	ABHD5		44263
ENSG00000011201	611.225647031309	1.47550216193435	0.0841353122769164	17.5372518625473	7.44413064486964e-69	3.61989535433922e-68	anosmin 1 [Source:HGNC Symbol;Acc:HGNC:6211]	protein_coding	39.59	8528874	8732137	6265	X	p22.31	ANOS1		203263
ENSG00000011243	1798.06010005344	0.42878211206789	0.0364511956971537	11.7631837273687	6.0412476801851e-32	1.59816312530753e-31	A-kinase anchoring protein 8 like [Source:HGNC Symbol;Acc:HGNC:29857]	protein_coding	48.86	15380050	15419141	2078	19	p13.12	AKAP8L		39091
ENSG00000011258	1040.07719567881	0.264446412319591	0.0401029564137648	6.59418746067367	4.27591153610480e-11	6.94268726199446e-11	mbt domain containing 1 [Source:HGNC Symbol;Acc:HGNC:19866]	protein_coding	39.5	51177425	51260163	5365	17	q21.33	MBTD1		82738
ENSG00000011260	1415.829376061	0.022473488316197	0.0375203375023457	0.598968181317454	0.549194103024004	0.57071871340189	UTP18 small subunit processome component [Source:HGNC Symbol;Acc:HGNC:24274]	protein_coding	40.36	51260546	51297936	1876	17	q21.33	UTP18		37390
ENSG00000011275	2498.6192458105	0.363824137416105	0.0336830615907396	10.8013975046773	3.39004018432192e-27	8.15932691649241e-27	ring finger protein 216 [Source:HGNC Symbol;Acc:HGNC:21698]	protein_coding	45.52	5620047	5781696	5639	7	p22.1	RNF216		161649
ENSG00000011295	2729.17419067107	-0.62997369553281	0.036261917913677	-17.3728730243251	1.32426168759023e-67	6.3332727393241e-67	tetratricopeptide repeat domain 19 [Source:HGNC Symbol;Acc:HGNC:26006]	protein_coding	40.8	15999784	16045015	3050	17	p12	TTC19		45231
ENSG00000011304	15919.1154255226	0.143667236751489	0.0255309395420964	5.62718173824371	1.83177707203595e-08	2.73729132958167e-08	polypyrimidine tract binding protein 1 [Source:HGNC Symbol;Acc:HGNC:9583]	protein_coding	61.17	797075	812327	3691	19	p13.3	PTBP1		15252
ENSG00000011332	15.6241698073549	1.07291141514953	0.126138581541281	8.50581481129468	1.8032460420381e-17	3.48555968125697e-17	double PHD fingers 1 [Source:HGNC Symbol;Acc:HGNC:20225]	protein_coding	57.15	38211006	38229714	2227	19	q13.2	DPF1		18708
ENSG00000011347	256.124227256575	-4.55809554467008	0.153344233238127	-29.7245970612526	3.69425150169503e-194	7.4191360294561e-193	synaptotagmin 7 [Source:HGNC Symbol;Acc:HGNC:11514]	protein_coding	57.18	61513714	61581148	4854	11	q12.2	SYT7		67434
ENSG00000011376	705.248069521904	-1.77420641454621	0.0492355992283996	-36.0350324226954	2.36631522728387e-284	9.87100184913505e-283	leucyl-tRNA synthetase 2, mitochondrial [Source:HGNC Symbol;Acc:HGNC:17095]	protein_coding	42.34	45388561	45554726	10049	3	p21.31	LARS2		166165
ENSG00000011405	4719.08335628241	-0.672487494267744	0.0384020379470481	-17.5117657868842	1.16522796282174e-68	5.64422512021144e-68	phosphatidylinositol-4-phosphate 3-kinase catalytic subunit type 2 alpha [Source:HGNC Symbol;Acc:HGNC:8971]	protein_coding	39.84	17077730	17207983	1593	11	p15.1	PIK3C2A		130253
ENSG00000011422	1027.26277158056	1.7713535511613	0.0729986136090371	24.2655779827305	4.52846645180593e-130	4.80597940571974e-129	plasminogen activator, urokinase receptor [Source:HGNC Symbol;Acc:HGNC:9053]	protein_coding	49.94	43646095	43670547	1254	19	q13.31	PLAUR		24452
ENSG00000011426	327.913122851555	3.04396832618739	0.0914159539447881	33.2979988156754	4.12731260624873e-243	1.2448680606245e-241	anillin actin binding protein [Source:HGNC Symbol;Acc:HGNC:14082]	protein_coding	37.87	36389821	36453791	4731	7	p14.2	ANLN		63970
ENSG00000011451	2832.40200947363	0.0841019804309098	0.0349133267982457	2.40887901966236	0.0160016013453434	0.0187709090602824	WIZ zinc finger [Source:HGNC Symbol;Acc:HGNC:30917]	protein_coding	58.15	15419978	15449956	6356	19	p13.12	WIZ		29978
ENSG00000011454	2990.1704309662	-0.190861776290085	0.0364274981846207	-5.23949724251623	1.61014652281563e-07	2.32474843186486e-07	RAB GTPase activating protein 1 [Source:HGNC Symbol;Acc:HGNC:17155]	protein_coding	38.49	122940833	123104866	3897	9	q33.2	RABGAP1		164033
ENSG00000011465	6806.08723989259	-3.80102055447584	0.162979067547351	-23.322139534094	2.6434644672108e-120	2.53369745478025e-119	decorin [Source:HGNC Symbol;Acc:HGNC:2705]	protein_coding	34.9	91140484	91183217	6850	12	q21.33	DCN		42733
ENSG00000011478	733.119165724726	0.583458639059282	0.0442631855942766	13.1815781269644	1.12022699900503e-39	3.43433280046374e-39	glutaminyl-peptide cyclotransferase like [Source:HGNC Symbol;Acc:HGNC:25952]	protein_coding	52.54	45692403	45703989	1533	19	q13.32	QPCTL		11586
ENSG00000011485	2722.59614222791	-0.122489121811413	0.0260290826944514	-4.70585626275352	2.52802598406185e-06	3.49512461816236e-06	protein phosphatase 5 catalytic subunit [Source:HGNC Symbol;Acc:HGNC:9322]	protein_coding	50.7	46347087	46392981	2139	19	q13.32	PPP5C		45894
ENSG00000011523	2171.09223564249	-0.486523391388258	0.032288993441082	-15.0677781974227	2.63837407067128e-51	9.83300322571955e-51	centrosomal protein 68 [Source:HGNC Symbol;Acc:HGNC:29076]	protein_coding	47.81	65056366	65087004	550	2	p14	CEP68		30638
ENSG00000011566	3004.59417519589	-0.671677645882937	0.0464594018679268	-14.4573029113108	2.25460805536158e-47	7.89672456601606e-47	mitogen-activated protein kinase kinase kinase kinase 3 [Source:HGNC Symbol;Acc:HGNC:6865]	protein_coding	36.89	39249266	39437301	4335	2	p22.1	MAP4K3		188035
ENSG00000011590	56.1488528627432	1.2435271680192	0.112911963625283	11.0132454355859	3.2990147563878e-28	8.11968943605412e-28	zinc finger and BTB domain containing 32 [Source:HGNC Symbol;Acc:HGNC:16763]	protein_coding	52.47	35704558	35717038	2037	19	q13.12	ZBTB32		12480
ENSG00000011600	4198.03044366488	1.86301759625283	0.0345380817039784	53.9409690503522	0	0	transmembrane immune signaling adaptor TYROBP [Source:HGNC Symbol;Acc:HGNC:12449]	protein_coding	51.45	35904401	35908295	541	19	q13.12	TYROBP		3894
ENSG00000011638	3054.86975186657	0.609803753614624	0.0601990480770054	10.1297906377951	4.07521052186321e-24	9.17685833170612e-24	transmembrane protein 159 [Source:HGNC Symbol;Acc:HGNC:30136]	protein_coding	43.7	21158377	21180616	1593	16	p12.3	TMEM159		22239
ENSG00000011677	11.8431374794839	1.00992284234274	0.221314944567022	4.56328353387313	5.03597302156938e-06	6.89144326370436e-06	gamma-aminobutyric acid type A receptor subunit alpha3 [Source:HGNC Symbol;Acc:HGNC:4077]	protein_coding	37.36	152166234	152451315	3669	X	q28	GABRA3		285081
ENSG00000012048	221.685558402754	1.4256441840682	0.0578035045515266	24.663628877335	2.62833227121483e-134	2.92523647222243e-133	BRCA1 DNA repair associated [Source:HGNC Symbol;Acc:HGNC:1100]	protein_coding	44.09	43044295	43170245	3668	17	q21.31	BRCA1		125950
ENSG00000012061	2507.2763172742	0.726760433370706	0.0325552276044549	22.323924200464	2.16434432128044e-110	1.84943735131215e-109	ERCC excision repair 1, endonuclease non-catalytic subunit [Source:HGNC Symbol;Acc:HGNC:3433]	protein_coding	52.1	45407334	45478828	3379	19	q13.32	ERCC1		71494
ENSG00000012124	237.191590125413	0.689999746022234	0.135515527642372	5.09166556797209	3.54931742251559e-07	5.06907004182014e-07	CD22 molecule [Source:HGNC Symbol;Acc:HGNC:1643]	protein_coding	50.24	35319261	35347361	554	19	q13.12	CD22		28100
ENSG00000012171	2010.35838010274	-1.59461714077703	0.0920007138040063	-17.3326605288533	2.66700295992204e-67	1.26616316649078e-66	semaphorin 3B [Source:HGNC Symbol;Acc:HGNC:10724]	protein_coding	60.71	50267558	50277546	934	3	p21.31	SEMA3B		9988
ENSG00000012174	1565.34422518123	0.02126563882121	0.0506511574334173	0.419845071638578	0.674598636473119	0.69272411486829	membrane bound transcription factor peptidase, site 2 [Source:HGNC Symbol;Acc:HGNC:15455]	protein_coding	38.5	21839617	21885423	1862	X	p22.12	MBTPS2		45806
ENSG00000012211	538.678105503957	0.327431478704168	0.0447978394852498	7.30909085050807	2.68955885379645e-13	4.65431070924123e-13	prickle planar cell polarity protein 3 [Source:HGNC Symbol;Acc:HGNC:6645]	protein_coding	55.64	49174802	49186528	2795	X	p11.23	PRICKLE3		11726
ENSG00000012223	1554.24319938176	-2.45669859135944	0.278747869053056	-8.81333586407381	1.2147591455981e-18	2.42012236410318e-18	lactotransferrin [Source:HGNC Symbol;Acc:HGNC:6720]	protein_coding	46.95	46435645	46485234	2721	3	p21.31	LTF		49589
ENSG00000012232	2322.30008897007	-0.0856332511131638	0.0545326843806574	-1.5703105776971	0.116342874525603	0.129290222224829	exostosin like glycosyltransferase 3 [Source:HGNC Symbol;Acc:HGNC:3518]	protein_coding	44.36	28600469	28755599	548	8	p21.1	EXTL3		155130
ENSG00000012504	2104.76521189625	0.865094930093726	0.119357756294259	7.24791548494727	4.23234551290859e-13	7.27986756815431e-13	nuclear receptor subfamily 1 group H member 4 [Source:HGNC Symbol;Acc:HGNC:7967]	protein_coding	39.74	100473708	100564414	2884	12	q23.1	NR1H4		90706
ENSG00000012660	4771.26438267335	1.38711616138538	0.053980726321488	25.6965079188498	1.27880195649498e-145	1.59134350828559e-144	ELOVL fatty acid elongase 5 [Source:HGNC Symbol;Acc:HGNC:21308]	protein_coding	41.88	53267398	53349179	2765	6	p12.1	ELOVL5		81781
ENSG00000012779	1763.41368127681	2.61285216504203	0.0941601126010584	27.7490339897136	1.78988282567708e-169	2.82258781460273e-168	arachidonate 5-lipoxygenase [Source:HGNC Symbol;Acc:HGNC:435]	protein_coding	47.73	45374176	45446119	2519	10	q11.21	ALOX5		71943
ENSG00000012817	181.016516551342	-0.748808933031933	0.13489993751051	-5.55084714530421	2.84288579442228e-08	4.21870212950072e-08	lysine demethylase 5D [Source:HGNC Symbol;Acc:HGNC:11115]	protein_coding	38.66	19703865	19744939	5501	Y	q11.223	KDM5D		41074
ENSG00000012822	6526.05456104408	-0.401157402414679	0.0359029623040502	-11.1733789267139	5.50462355272759e-29	1.37547777009718e-28	calcium binding and coiled-coil domain 1 [Source:HGNC Symbol;Acc:HGNC:29306]	protein_coding	49.2	53708517	53727745	5866	12	q13.13	CALCOCO1		19228
ENSG00000012963	3147.96615581561	0.0370777349153757	0.0328844397293034	1.1275160903026	0.259524341421748	0.279616326157009	ubiquitin protein ligase E3 component n-recognin 7 [Source:HGNC Symbol;Acc:HGNC:20344]	protein_coding	43.11	93207241	93229215	587	14	q32.12	UBR7		21974
ENSG00000012983	2114.71809265978	0.408723696087657	0.0409262674468618	9.98683050239894	1.74058294931747e-23	3.85852998887632e-23	mitogen-activated protein kinase kinase kinase kinase 5 [Source:HGNC Symbol;Acc:HGNC:6867]	protein_coding	37.27	50418501	50561126	4812	14	q22.1	MAP4K5		142625
ENSG00000013016	1871.83697827473	-1.39034176442892	0.0749143339058428	-18.5590886542005	6.88629261814921e-77	3.76241987591607e-76	EH domain containing 3 [Source:HGNC Symbol;Acc:HGNC:3244]	protein_coding	50.24	31234152	31269451	4825	2	p23.1	EHD3		35299
ENSG00000013275	4350.42337169048	-0.112909558255901	0.0278913980378295	-4.04818568444509	5.16161910089879e-05	6.81288377666217e-05	proteasome 26S subunit, ATPase 4 [Source:HGNC Symbol;Acc:HGNC:9551]	protein_coding	49.94	39971165	39981764	1754	19	q13.2	PSMC4		10599
ENSG00000013288	3685.91181768788	-0.306165053978456	0.0505225608543205	-6.05996704840971	1.36149437490067e-09	2.11537430309395e-09	mannosidase alpha class 2B member 2 [Source:HGNC Symbol;Acc:HGNC:29623]	protein_coding	54.58	6575189	6623362	5129	4	p16.1	MAN2B2		48173
ENSG00000013293	5.46791813075394	-2.4208172538417	0.148511486731686	-16.3005388143165	9.78259199641996e-60	4.14578533105006e-59	solute carrier family 7 member 14 [Source:HGNC Symbol;Acc:HGNC:29326]	protein_coding	42.15	170459548	170586075	10140	3	q26.2	SLC7A14		126527
ENSG00000013297	123.013897819622	-2.61829030511428	0.161426541764591	-16.2197013978813	3.65969604159464e-59	1.53253903656661e-58	claudin 11 [Source:HGNC Symbol;Acc:HGNC:8514]	protein_coding	43.14	170418868	170454733	2758	3	q26.2	CLDN11		35865
ENSG00000013306	8035.62849302816	-0.786030053057508	0.02995940349276	-26.2365054513672	1.01902802785753e-151	1.36208960527546e-150	solute carrier family 25 member 39 [Source:HGNC Symbol;Acc:HGNC:24279]	protein_coding	61.11	44319625	44324870	1607	17	q21.31	SLC25A39		5245
ENSG00000013364	15715.578808436	0.932418248049936	0.0512702780197217	18.1863310296712	6.62278595260915e-74	3.46224058160402e-73	major vault protein [Source:HGNC Symbol;Acc:HGNC:7531]	protein_coding	52.54	29820394	29848039	854	16	p11.2	MVP		27645
ENSG00000013374	4169.7408460623	0.339997999982382	0.0325041786522813	10.4601320223952	1.31672072057961e-25	3.06724477933468e-25	negative regulator of ubiquitin like proteins 1 [Source:HGNC Symbol;Acc:HGNC:17623]	protein_coding	44.89	151341772	151378449	3107	7	q36.1	NUB1		36677
ENSG00000013375	1976.84286549634	0.828024716730228	0.0438422126165814	18.8864719025851	1.47372105705749e-79	8.34114809657196e-79	phosphoglucomutase 3 [Source:HGNC Symbol;Acc:HGNC:8907]	protein_coding	38.66	83161150	83193936	605	6	q14.1	PGM3		32786
ENSG00000013392	891.250313285418	-0.125587443733598	0.0372732811859074	-3.36936914963852	0.000753404532689941	0.000944345384826176	RWD domain containing 2A [Source:HGNC Symbol;Acc:HGNC:21385]	protein_coding	44.9	83193357	83198935	3769	6	q14.1	RWDD2A		5578
ENSG00000013441	4758.38551586643	0.922920583246736	0.0573221468669381	16.1005934650199	2.52669435040084e-58	1.04433696444102e-57	CDC like kinase 1 [Source:HGNC Symbol;Acc:HGNC:2068]	protein_coding	41.85	200853009	200864744	1847	2	q33.1	CLK1		11735
ENSG00000013503	411.425212173281	-1.23729301402496	0.0438388649968093	-28.2236552911443	2.99765105086987e-175	5.04594228241343e-174	RNA polymerase III subunit B [Source:HGNC Symbol;Acc:HGNC:30348]	protein_coding	39.73	106357748	106510198	4183	12	q23.3	POLR3B		152450
ENSG00000013523	1246.11555889397	-0.407080749713176	0.0473738203071776	-8.59294747760716	8.47662908231628e-18	1.65404353197146e-17	angel homolog 1 [Source:HGNC Symbol;Acc:HGNC:19961]	protein_coding	44.47	76786009	76826246	5287	14	q24.3	ANGEL1		40237
ENSG00000013561	4087.1319898345	-0.0219547988734102	0.0371871654438932	-0.590386457567864	0.554931587693259	0.576201361242546	ring finger protein 14 [Source:HGNC Symbol;Acc:HGNC:10058]	protein_coding	42.05	141958328	141990292	938	5	q31.3	RNF14		31964
ENSG00000013563	1789.25231346758	0.115084430810516	0.0407192821265834	2.82628830372684	0.004709085919113	0.00568178579890302	deoxyribonuclease 1 like 1 [Source:HGNC Symbol;Acc:HGNC:2957]	protein_coding	54.46	154401236	154412112	2610	X	q28	DNASE1L1		10876
ENSG00000013573	844.660964711058	1.26850413991267	0.0885850151986541	14.3196243412954	1.65012759393412e-46	5.71295508145274e-46	DEAD/H-box helicase 11 [Source:HGNC Symbol;Acc:HGNC:2736]	protein_coding	52.26	31073860	31104799	3920	12	p11.21	DDX11		30939
ENSG00000013583	2633.12236784939	-0.399160314531364	0.0423841627799256	-9.41767604574268	4.61182069980053e-21	9.7088757778494e-21	heme binding protein 1 [Source:HGNC Symbol;Acc:HGNC:17176]	protein_coding	43.51	12974870	13000265	1159	12	p13.1	HEBP1		25395
ENSG00000013588	743.960066492426	-2.07747655745611	0.137716653577723	-15.0851513123912	2.02809165456277e-51	7.57593077315611e-51	G protein-coupled receptor class C group 5 member A [Source:HGNC Symbol;Acc:HGNC:9836]	protein_coding	46.32	12891559	12917937	1740	12	p13.1	GPRC5A		26378
ENSG00000013619	236.610682471418	0.939123496272238	0.101087633697239	9.29019170717704	1.54010678430282e-20	3.21390339363192e-20	mastermind like domain containing 1 [Source:HGNC Symbol;Acc:HGNC:2568]	protein_coding	44.08	150361422	150514178	699	X	q28	MAMLD1		152756
ENSG00000013725	482.759797097202	2.61451000400166	0.0659485641751444	39.6446842581458	0	0	CD6 molecule [Source:HGNC Symbol;Acc:HGNC:1691]	protein_coding	49.93	60971680	61020377	3252	11	q12.2	CD6		48697
ENSG00000013810	863.937198005396	1.59099413592437	0.0420629522326377	37.8241195987636	0	0	transforming acidic coiled-coil containing protein 3 [Source:HGNC Symbol;Acc:HGNC:11524]	protein_coding	56.92	1712858	1745171	914	4	p16.3	TACC3		32313
ENSG00000014123	3650.08373548722	0.0440566439751514	0.0401963939362539	1.09603473498193	0.273063573965123	0.293521635846055	UFM1 specific ligase 1 [Source:HGNC Symbol;Acc:HGNC:23039]	protein_coding	33.38	96521595	96555276	458	6	q16.1	UFL1		33681
ENSG00000014138	624.823489681761	0.278469927709638	0.0418335594349688	6.65661568058834	2.80204608395228e-11	4.57985513741878e-11	DNA polymerase alpha 2, accessory subunit [Source:HGNC Symbol;Acc:HGNC:30073]	protein_coding	47.81	65261920	65305589	3544	11	q13.1	POLA2		43669
ENSG00000014164	1034.10272309894	1.05703277641743	0.0475904706432844	22.2110175026518	2.68781665029289e-109	2.25868465998461e-108	zinc finger CCCH-type containing 3 [Source:HGNC Symbol;Acc:HGNC:28972]	protein_coding	58.38	143437659	143541447	3270	8	q24.3	ZC3H3		103788
ENSG00000014216	7776.73431509626	-0.227063329458375	0.0299338304554446	-7.58550863700355	3.31185258230027e-14	5.86568782503672e-14	calpain 1 [Source:HGNC Symbol;Acc:HGNC:1476]	protein_coding	51.18	65180566	65212006	571	11	q13.1	CAPN1		31440
ENSG00000014257	339.790745280397	-6.03483663416566	0.119195406179624	-50.629775320966	0	0	acid phosphatase 3 [Source:HGNC Symbol;Acc:HGNC:125]	protein_coding	40.39	132317369	132368298	3174	3	q22.1	ACP3		50929
ENSG00000014641	9774.67296091241	-0.865828718385314	0.0422563041782668	-20.4899300878903	2.64773189874787e-93	1.81592331026972e-92	malate dehydrogenase 1 [Source:HGNC Symbol;Acc:HGNC:6970]	protein_coding	38.05	63588609	63607197	893	2	p15	MDH1		18588
ENSG00000014824	7158.69719650571	-1.14314706569409	0.0448543523772172	-25.4857556760696	2.83588016237815e-143	3.45738748271302e-142	solute carrier family 30 member 9 [Source:HGNC Symbol;Acc:HGNC:1329]	protein_coding	36.97	41990502	42090461	6164	4	p13	SLC30A9		99959
ENSG00000014914	3067.00674241517	1.01054615890297	0.0559941387338692	18.0473560582103	8.27586847864579e-73	4.24976322161346e-72	myotubularin related protein 11 [Source:HGNC Symbol;Acc:HGNC:24307]	protein_coding	49.97	149928651	149936879	1928	1	q21.2	MTMR11		8228
ENSG00000014919	3468.72061640241	-0.407177559388143	0.0369847546859547	-11.0093351394534	3.44536813090204e-28	8.47347509247461e-28	cytochrome c oxidase assembly homolog COX15 [Source:HGNC Symbol;Acc:HGNC:2263]	protein_coding	42.22	99710868	99732127	2788	10	q24.2	COX15		21259
ENSG00000015133	927.853227922644	-0.384085345944275	0.0630768753852068	-6.08916252745065	1.13502848950646e-09	1.76774232644412e-09	coiled-coil domain containing 88C [Source:HGNC Symbol;Acc:HGNC:19967]	protein_coding	51.25	91271323	91417844	3617	14	q32.12	CCDC88C		146521
ENSG00000015153	809.643991282128	0.811018683295249	0.0477834956181913	16.9727784207251	1.30603842724914e-64	5.96484254403933e-64	YY1 associated factor 2 [Source:HGNC Symbol;Acc:HGNC:17363]	protein_coding	39.02	42157104	42238349	4156	12	q12	YAF2		81245
ENSG00000015171	5105.48988155985	-0.780129722364924	0.0393273477499521	-19.836825186511	1.43222557098981e-87	9.03956606007453e-87	zinc finger MYND-type containing 11 [Source:HGNC Symbol;Acc:HGNC:16966]	protein_coding	37.8	134465	254637	762	10	p15.3	ZMYND11		120172
ENSG00000015285	1040.86349117079	1.86117391736887	0.034839390355186	53.4215409165971	0	0	WASP actin nucleation promoting factor [Source:HGNC Symbol;Acc:HGNC:12731]	protein_coding	50.82	48676596	48691427	933	X	p11.23	WAS		14831
ENSG00000015413	931.036795764743	-4.16390829861618	0.254332690602245	-16.3718957588829	3.03607644293507e-60	1.30093510534744e-59	dipeptidase 1 [Source:HGNC Symbol;Acc:HGNC:3002]	protein_coding	59.08	89613308	89638456	525	16	q24.3	DPEP1		25148
ENSG00000015475	1220.01861597309	1.27218671442202	0.0440074017651727	28.9084713796673	9.34348473741513e-184	1.70739557245535e-182	BH3 interacting domain death agonist [Source:HGNC Symbol;Acc:HGNC:1050]	protein_coding	52.51	17734138	17774770	2495	22	q11.21	BID		40632
ENSG00000015479	208.464904989226	0.290362230374861	0.0698250105080711	4.15842730652074	3.20446173581799e-05	4.26324510839702e-05	matrin 3 [Source:HGNC Symbol;Acc:HGNC:6912]	protein_coding	38.77	139293674	139331677	575	5	q31.2	MATR3		38003
ENSG00000015520	73.6994017305441	-0.14263418802124	0.277174712499968	-0.514600292121731	0.606832360938777	0.62700214714763	NPC1 like intracellular cholesterol transporter 1 [Source:HGNC Symbol;Acc:HGNC:7898]	protein_coding	51.49	44512535	44541330	5048	7	p13	NPC1L1		28795
ENSG00000015532	2766.41230977559	0.31207829007943	0.037565309975087	8.30761919138688	9.76412872245977e-17	1.85399621787216e-16	xylosyltransferase 2 [Source:HGNC Symbol;Acc:HGNC:15517]	protein_coding	56.47	50346126	50363138	3507	17	q21.33	XYLT2		17012
ENSG00000015676	6116.10824799413	0.631203927960386	0.0396498217727789	15.9194644449507	4.64334316423332e-57	1.879459454378e-56	NudC domain containing 3 [Source:HGNC Symbol;Acc:HGNC:22208]	protein_coding	44.47	44379119	44490658	8036	7	p13	NUDCD3		111539
ENSG00000016391	2745.75149508693	-1.79764995782863	0.0919423533116854	-19.5519245818582	3.97248320028474e-85	2.42610029698985e-84	choline dehydrogenase [Source:HGNC Symbol;Acc:HGNC:24288]	protein_coding	49.35	53812335	53846419	7694	3	p21.1	CHDH		34084
ENSG00000016402	12.4901913447995	-1.73084834375883	0.151088243966188	-11.4558770313472	2.19727830810787e-30	5.65148757420612e-30	interleukin 20 receptor subunit alpha [Source:HGNC Symbol;Acc:HGNC:6003]	protein_coding	41.2	136999971	137045180	3382	6	q23.3	IL20RA		45209
ENSG00000016864	2373.45411653037	-0.448675375584282	0.0295157799594067	-15.2012034308884	3.47183853873628e-52	1.31108968973874e-51	glycosyltransferase 8 domain containing 1 [Source:HGNC Symbol;Acc:HGNC:24870]	protein_coding	44.5	52694486	52706032	1856	3	p21.1	GLT8D1		11546
ENSG00000017260	7433.18435338165	-0.201498510633583	0.0486031411050486	-4.14579193962122	3.38641225154315e-05	4.50088554392585e-05	ATPase secretory pathway Ca2+ transporting 1 [Source:HGNC Symbol;Acc:HGNC:13211]	protein_coding	37.56	130850595	131016712	4888	3	q22.1	ATP2C1		166117
ENSG00000017427	53.967800284922	0.308640112131097	0.116567042145384	2.64774765191483	0.00810299854111654	0.00965682706570932	insulin like growth factor 1 [Source:HGNC Symbol;Acc:HGNC:5464]	protein_coding	39.7	102395874	102481744	7277	12	q23.2	IGF1		85870
ENSG00000017483	437.541530911298	1.45645980236052	0.182244406032203	7.9917942836784	1.32988819410304e-15	2.44977815026791e-15	solute carrier family 38 member 5 [Source:HGNC Symbol;Acc:HGNC:18070]	protein_coding	54.9	48458537	48470260	2659	X	p11.23	SLC38A5		11723
ENSG00000017797	4715.10526110138	-1.65945275893965	0.0530961667001177	-31.2537205993059	1.98721333049295e-214	4.72822737740603e-213	ralA binding protein 1 [Source:HGNC Symbol;Acc:HGNC:9841]	protein_coding	41.37	9475009	9538114	4368	18	p11.22	RALBP1		63105
ENSG00000018189	2118.57395734393	1.0652104044053	0.0690524648027551	15.4261025648834	1.09272908327939e-53	4.21781989399968e-53	RUN and FYVE domain containing 3 [Source:HGNC Symbol;Acc:HGNC:30285]	protein_coding	39.9	70704204	70808619	482	4	q13.3	RUFY3		104415
ENSG00000018236	431.392092416616	-4.46587471565686	0.19379712177878	-23.0440714220445	1.68668960270622e-117	1.56131843600193e-116	contactin 1 [Source:HGNC Symbol;Acc:HGNC:2171]	protein_coding	35.21	40692439	41072415	3033	12	q12	CNTN1		379976
ENSG00000018280	690.435438673106	1.80894166670895	0.0849219867952972	21.3012169754032	1.10609914355483e-100	8.34821897789036e-100	solute carrier family 11 member 1 [Source:HGNC Symbol;Acc:HGNC:10907]	protein_coding	55.34	218382029	218396894	5772	2	q35	SLC11A1		14865
ENSG00000018408	19100.666920571	0.879535274832687	0.0606617579925072	14.4990073472866	1.22914547658654e-47	4.32091500185654e-47	WW domain containing transcription regulator 1 [Source:HGNC Symbol;Acc:HGNC:24042]	protein_coding	41.07	149517235	149736714	5030	3	q25.1	WWTR1		219479
ENSG00000018510	5280.46752622664	0.508259787675763	0.0531790096989037	9.55752637278315	1.20604776601541e-21	2.57101117960221e-21	alkylglycerone phosphate synthase [Source:HGNC Symbol;Acc:HGNC:327]	protein_coding	36.6	177392746	177567024	1849	2	q31.2	AGPS		174278
ENSG00000018610	1022.91014591251	-0.252924508303279	0.043597031729039	-5.80141579076384	6.57573181058702e-09	9.96771602899538e-09	STING1 ER exit protein 1 [Source:HGNC Symbol;Acc:HGNC:26239]	protein_coding	44.29	119538149	119565409	2372	X	q24	STEEP1		27260
ENSG00000018625	378.848162518984	-1.02323483324869	0.15989371396186	-6.39946879645795	1.55918439163517e-10	2.49343501754843e-10	ATPase Na+/K+ transporting subunit alpha 2 [Source:HGNC Symbol;Acc:HGNC:800]	protein_coding	50.38	160115759	160143591	3114	1	q23.2	ATP1A2		27832
ENSG00000018699	1415.00841563596	0.658710015445479	0.0325129422314461	20.2599325141476	2.90360365177753e-91	1.9302243530272e-90	tetratricopeptide repeat domain 27 [Source:HGNC Symbol;Acc:HGNC:25986]	protein_coding	39.46	32628032	32821051	509	2	p22.3	TTC27		193019
ENSG00000018869	142.757275403655	-1.45324117760637	0.0575083557074674	-25.2700874460522	6.8132259440993e-141	8.15927803652394e-140	zinc finger protein 582 [Source:HGNC Symbol;Acc:HGNC:26421]	protein_coding	40.84	56375846	56393545	625	19	q13.43	ZNF582		17699
ENSG00000019102	359.819351033527	-1.419509513214	0.123891406686719	-11.4576914668785	2.1517378528666e-30	5.53611069263776e-30	V-set and immunoglobulin domain containing 2 [Source:HGNC Symbol;Acc:HGNC:17149]	protein_coding	53.76	124747474	124752255	1163	11	q24.2	VSIG2		4781
ENSG00000019144	5205.10407081937	0.0661471422661874	0.0574431028530604	1.15152453437956	0.249516507786196	0.26929859473539	pleckstrin homology like domain family B member 1 [Source:HGNC Symbol;Acc:HGNC:23697]	protein_coding	54.3	118606440	118658031	5753	11	q23.3	PHLDB1		51591
ENSG00000019169	130.2539066381	2.77978811388913	0.219724283038185	12.6512558168459	1.10100727768191e-36	3.19721637346892e-36	macrophage receptor with collagenous structure [Source:HGNC Symbol;Acc:HGNC:6895]	protein_coding	44.33	118942194	118994660	1810	2	q14.2	MARCO		52466
ENSG00000019186	362.704164016923	-1.77658070462785	0.308988908440346	-5.74965850261527	8.94238850998741e-09	1.34946655213955e-08	cytochrome P450 family 24 subfamily A member 1 [Source:HGNC Symbol;Acc:HGNC:2602]	protein_coding	43.37	54153446	54173986	3278	20	q13.2	CYP24A1		20540
ENSG00000019485	622.477867560879	-0.605243803320459	0.0497409437685237	-12.1679195742052	4.60674623309521e-34	1.26916249786818e-33	PR/SET domain 11 [Source:HGNC Symbol;Acc:HGNC:13996]	protein_coding	47.84	45095806	45235110	1536	11	p11.2	PRDM11		139304
ENSG00000019505	2714.12420673724	-0.177993840941463	0.228767553816488	-0.778055445241352	0.436536327406492	0.459382294735742	synaptotagmin 13 [Source:HGNC Symbol;Acc:HGNC:14962]	protein_coding	46.29	45240302	45286341	5165	11	p11.2	SYT13		46039
ENSG00000019549	1297.27251108842	-0.196919355324658	0.0612748371147496	-3.21370671220042	0.00131033441243003	0.00162522330585509	snail family transcriptional repressor 2 [Source:HGNC Symbol;Acc:HGNC:11094]	protein_coding	40.53	48917598	48921740	2180	8	q11.21	SNAI2		4142
ENSG00000019582	145560.529672313	0.631153181083245	0.0738974369931214	8.54093466248355	1.33140484182589e-17	2.58491342047245e-17	CD74 molecule [Source:HGNC Symbol;Acc:HGNC:1697]	protein_coding	53.1	150400041	150412969	3092	5	q33.1	CD74		12928
ENSG00000019991	1093.8299406117	0.208202592389742	0.168312597446747	1.23699946140761	0.216087282580782	0.234702030417561	hepatocyte growth factor [Source:HGNC Symbol;Acc:HGNC:4893]	protein_coding	34.42	81699010	81770438	5834	7	q21.11	HGF		71428
ENSG00000019995	786.865173902247	-0.767111626470081	0.0420014064352582	-18.2639509382268	1.60263421056022e-74	8.46272220460809e-74	zinc finger RANBP2-type containing 1 [Source:HGNC Symbol;Acc:HGNC:18224]	protein_coding	39.68	124942123	124988189	5695	10	q26.13	ZRANB1		46066
ENSG00000020129	2344.21761389552	-0.484027074107512	0.0369485019382683	-13.1000459752387	3.29058275115787e-39	9.99930455113084e-39	neurochondrin [Source:HGNC Symbol;Acc:HGNC:17597]	protein_coding	57.71	35557473	35567274	3677	1	p34.3	NCDN		9801
ENSG00000020181	3292.38370330574	1.03756696154647	0.0581635906631868	17.8387707793833	3.53384466486135e-71	1.77534666800945e-70	adhesion G protein-coupled receptor A2 [Source:HGNC Symbol;Acc:HGNC:17849]	protein_coding	55.25	37784191	37844896	571	8	p11.23	ADGRA2		60705
ENSG00000020256	587.879962368898	0.627035727917356	0.0441719207859859	14.1953466537115	9.79011234245722e-46	3.3416944253482e-45	ZFP64 zinc finger protein [Source:HGNC Symbol;Acc:HGNC:15940]	protein_coding	44.05	52051663	52204308	1841	20	q13.2	ZFP64		152645
ENSG00000020426	948.754290511817	0.153940377945904	0.0347361794369387	4.43170148361804	9.34923939415104e-06	1.26816106034347e-05	MNAT1 component of CDK activating kinase [Source:HGNC Symbol;Acc:HGNC:7181]	protein_coding	36.62	60734742	60969965	612	14	q23.1	MNAT1		235223
ENSG00000020577	2017.92258460097	0.716764432869961	0.0576163818091436	12.4402888616691	1.57931739755609e-35	4.48819324170625e-35	sterile alpha motif domain containing 4A [Source:HGNC Symbol;Acc:HGNC:23023]	protein_coding	43.24	54566117	54793315	609	14	q22.2	SAMD4A		227198
ENSG00000020633	1054.24803139465	3.16730552800903	0.0833056988889809	38.0202743659831	0	0	RUNX family transcription factor 3 [Source:HGNC Symbol;Acc:HGNC:10473]	protein_coding	54.8	24899511	24965121	4267	1	p36.11	RUNX3		65610
ENSG00000020922	1319.41096150228	0.537921632905425	0.0368253391033659	14.6073775830148	2.52033940456344e-48	8.96679401838434e-48	MRE11 homolog, double strand break repair nuclease [Source:HGNC Symbol;Acc:HGNC:7230]	protein_coding	37.3	94415570	94493885	6841	11	q21	MRE11		78315
ENSG00000021300	489.582601004876	-2.6356833356915	0.0989640831991127	-26.6327262425963	2.83738804584012e-156	3.95892483403677e-155	pleckstrin homology domain containing B1 [Source:HGNC Symbol;Acc:HGNC:19079]	protein_coding	52.94	73646178	73662819	1977	11	q13.4	PLEKHB1		16641
ENSG00000021355	5062.68838181665	0.427744315745097	0.0318853550923923	13.4150714177605	4.93457511762776e-41	1.5521099134279e-40	serpin family B member 1 [Source:HGNC Symbol;Acc:HGNC:3311]	protein_coding	43.07	2832332	2841959	2476	6	p25.2	SERPINB1		9627
ENSG00000021488	575.861049460896	-0.200621691060085	0.109950256867277	-1.82465868453823	0.0680525516411014	0.0770451932938082	solute carrier family 7 member 9 [Source:HGNC Symbol;Acc:HGNC:11067]	protein_coding	46.63	32830509	32869767	1752	19	q13.11	SLC7A9		39258
ENSG00000021574	917.680247344633	0.398130198825684	0.0363901489503956	10.9406037158129	7.37074433395141e-28	1.7999257834015e-27	spastin [Source:HGNC Symbol;Acc:HGNC:11233]	protein_coding	40	32063556	32157637	5268	2	p22.3	SPAST		94081
ENSG00000021645	684.335575117154	1.36051983258002	0.129911018504079	10.4727054582926	1.15299762267763e-25	2.69010674668438e-25	neurexin 3 [Source:HGNC Symbol;Acc:HGNC:8010]	protein_coding	39.46	78170373	79868291	5412	14	q24.3	NRXN3		1697918
ENSG00000021762	1312.40244370793	0.540244995957776	0.0557889875309531	9.68372110460035	3.53606219458771e-22	7.61913175296439e-22	oxysterol binding protein like 5 [Source:HGNC Symbol;Acc:HGNC:16392]	protein_coding	57	3087107	3166739	3854	11	p15.4	OSBPL5		79632
ENSG00000021776	2594.16318988604	-0.130413619858481	0.0339468373993319	-3.84170160902963	0.00012218431771462	0.000158678265190487	aquarius intron-binding spliceosomal factor [Source:HGNC Symbol;Acc:HGNC:29513]	protein_coding	37.52	34851782	34969742	9597	15	q14	AQR		117960
ENSG00000021826	429.207525612045	-0.519656578723985	0.164672309504268	-3.15570104219931	0.00160112879959554	0.00197773593902998	carbamoyl-phosphate synthase 1 [Source:HGNC Symbol;Acc:HGNC:2323]	protein_coding	36.31	210477682	210679107	4880	2	q34	CPS1		201425
ENSG00000022267	16807.2022085941	1.92769040874786	0.135736840052121	14.2016744165228	8.94492897211087e-46	3.05577605116722e-45	four and a half LIM domains 1 [Source:HGNC Symbol;Acc:HGNC:3702]	protein_coding	42.07	136146702	136211359	1501	X	q26.3	FHL1		64657
ENSG00000022277	5881.14551707139	0.207563825203731	0.0272770001013982	7.60948141042429	2.75197889020509e-14	4.88849058033475e-14	replication termination factor 2 [Source:HGNC Symbol;Acc:HGNC:15890]	protein_coding	43.71	56468585	56519449	1745	20	q13.31	RTF2		50864
ENSG00000022556	157.394112425853	-1.70599755862283	0.245586887626383	-6.94661500502505	3.74154937806984e-12	6.26888195745372e-12	NLR family pyrin domain containing 2 [Source:HGNC Symbol;Acc:HGNC:22948]	protein_coding	49.09	54953130	55001142	593	19	q13.42	NLRP2		48012
ENSG00000022567	1936.29545386128	-1.21669766922337	0.0782878155195364	-15.541341409887	1.8213088406688e-54	7.11125566831872e-54	solute carrier family 45 member 4 [Source:HGNC Symbol;Acc:HGNC:29196]	protein_coding	52.64	141207166	141308305	7483	8	q24.3	SLC45A4		101139
ENSG00000022840	7978.46895402633	-0.395334495877443	0.0275083746019559	-14.3714233064623	7.82072978372849e-47	2.71749426553666e-46	ring finger protein 10 [Source:HGNC Symbol;Acc:HGNC:10055]	protein_coding	45.25	120533480	120577588	321	12	q24.31	RNF10		44108
ENSG00000022976	383.42492243492	-0.815087533942539	0.0445525566164318	-18.2949665708279	9.07567749224465e-75	4.80492719956456e-74	zinc finger protein 839 [Source:HGNC Symbol;Acc:HGNC:20345]	protein_coding	49.04	102317377	102342702	2971	14	q32.31	ZNF839		25325
ENSG00000023041	2909.43605290597	-0.755261296688112	0.0392966049589534	-19.2195050304475	2.54183109842889e-82	1.49551462052957e-81	zinc finger DHHC-type palmitoyltransferase 6 [Source:HGNC Symbol;Acc:HGNC:19160]	protein_coding	39.22	112424428	112447572	2906	10	q25.2	ZDHHC6		23144
ENSG00000023171	945.712564406372	-0.480651225465723	0.0987309392292868	-4.86829386226628	1.12565857959079e-06	1.57615512736386e-06	GRAM domain containing 1B [Source:HGNC Symbol;Acc:HGNC:29214]	protein_coding	45.8	123358428	123627774	3849	11	q24.1	GRAMD1B		269346
ENSG00000023191	10738.2127112927	-0.310985526081339	0.033628277697616	-9.24773872981861	2.29292009118726e-20	4.76709984877586e-20	ribonuclease/angiogenin inhibitor 1 [Source:HGNC Symbol;Acc:HGNC:10074]	protein_coding	60.36	494512	507300	2973	11	p15.5	RNH1		12788
ENSG00000023228	6603.68496552587	-1.44671953187945	0.0417001675627578	-34.6933745458497	9.91626832607833e-264	3.58377029236688e-262	NADH:ubiquinone oxidoreductase core subunit S1 [Source:HGNC Symbol;Acc:HGNC:7707]	protein_coding	40.76	206114817	206159509	11660	2	q33.3	NDUFS1		44692
ENSG00000023287	2860.34851850071	0.246974466866913	0.0487810754108759	5.06291558328068	4.12892712085957e-07	5.88081281402513e-07	RB1 inducible coiled-coil 1 [Source:HGNC Symbol;Acc:HGNC:15574]	protein_coding	37.73	52622458	52745843	6636	8	q11.23	RB1CC1		123385
ENSG00000023318	3979.52966837665	0.459100750440413	0.0374905724463979	12.2457652813067	1.76999574117313e-34	4.9223172051442e-34	endoplasmic reticulum protein 44 [Source:HGNC Symbol;Acc:HGNC:18311]	protein_coding	37.85	99979185	100099000	4808	9	q31.1	ERP44		119815
ENSG00000023330	2342.42391716993	-1.1227423362228	0.0412201449730911	-27.237709546042	2.32384319150288e-163	3.45004606299335e-162	5'-aminolevulinate synthase 1 [Source:HGNC Symbol;Acc:HGNC:396]	protein_coding	45.47	52198086	52214327	2125	3	p21.2	ALAS1		16241
ENSG00000023445	10309.1437750387	2.94618147644955	0.110099789539899	26.7591926266298	9.65222600244989e-158	1.36791852700222e-156	baculoviral IAP repeat containing 3 [Source:HGNC Symbol;Acc:HGNC:591]	protein_coding	37.6	102317450	102339403	1009	11	q22.2	BIRC3		21953
ENSG00000023516	5776.98626717787	-0.623648403012706	0.0474647055866495	-13.1392030205307	1.96283143683769e-39	5.98925643579639e-39	A-kinase anchoring protein 11 [Source:HGNC Symbol;Acc:HGNC:369]	protein_coding	36.45	42272152	42323261	9915	13	q14.11	AKAP11		51109
ENSG00000023572	348.491709208441	0.231707617542699	0.045715084452825	5.0685155745869	4.0093018152817e-07	5.71494558648771e-07	glutaredoxin 2 [Source:HGNC Symbol;Acc:HGNC:16065]	protein_coding	39.59	193090866	193106114	5612	1	q31.2	GLRX2		15248
ENSG00000023608	542.14489976982	0.00175585295214277	0.0709874003274969	0.0247347126960873	0.980266566816589	0.98177913712707	small nuclear RNA activating complex polypeptide 1 [Source:HGNC Symbol;Acc:HGNC:11134]	protein_coding	39.55	61762420	61796428	2593	14	q23.2	SNAPC1		34008
ENSG00000023697	3229.56812659698	0.859681802897729	0.0648492141272465	13.2566263827171	4.13063764880325e-40	1.27891351129804e-39	deoxyribose-phosphate aldolase [Source:HGNC Symbol;Acc:HGNC:24269]	protein_coding	39.11	15911302	16037381	1644	12	p12.3	DERA		126079
ENSG00000023734	9350.86840489404	-0.446515958782568	0.0381255763507165	-11.7117169501931	1.1100861089824e-31	2.92282448328044e-31	serine/threonine kinase receptor associated protein [Source:HGNC Symbol;Acc:HGNC:30796]	protein_coding	36.48	15882387	15903478	1698	12	p12.3	STRAP		21091
ENSG00000023839	1220.51006010874	1.86083462930056	0.110508226567003	16.8388787614133	1.26612864728591e-63	5.7039060409518e-63	ATP binding cassette subfamily C member 2 [Source:HGNC Symbol;Acc:HGNC:53]	protein_coding	45.05	99782640	99852594	1130	10	q24.2	ABCC2		69954
ENSG00000023892	657.449372033305	2.30794003343285	0.0421124594103093	54.8042091521223	0	0	DEF6 guanine nucleotide exchange factor [Source:HGNC Symbol;Acc:HGNC:2760]	protein_coding	48.5	35297818	35321771	2296	6	p21.31	DEF6		23953
ENSG00000023902	2703.64657929061	1.73176489492998	0.0412140156156926	42.0188343469883	0	0	pleckstrin homology domain containing O1 [Source:HGNC Symbol;Acc:HGNC:24310]	protein_coding	51.63	150149183	150164720	1809	1	q21.2	PLEKHO1		15537
ENSG00000023909	2128.80245989628	0.240892852723942	0.0634243231080055	3.7981146809202	0.000145800866123755	0.000188834755733912	glutamate-cysteine ligase modifier subunit [Source:HGNC Symbol;Acc:HGNC:4312]	protein_coding	36.37	93885199	93909456	4883	1	p22.1	GCLM		24257
ENSG00000024048	3179.63877825219	-0.024324591091495	0.0360062677826925	-0.675565466498791	0.499316573215541	0.521591993920985	ubiquitin protein ligase E3 component n-recognin 2 [Source:HGNC Symbol;Acc:HGNC:21289]	protein_coding	39.11	42564029	42693505	7891	6	p21.1	UBR2		129476
ENSG00000024422	14102.5755533177	2.14700351909338	0.061779838119032	34.752495060876	1.27079039014267e-264	4.62356853382178e-263	EH domain containing 2 [Source:HGNC Symbol;Acc:HGNC:3243]	protein_coding	52.89	47713422	47743134	1766	19	q13.33	EHD2		29712
ENSG00000024526	166.991038623779	2.68170539057022	0.0748004327841484	35.8514689120693	1.74463812852913e-281	7.1853408405183e-280	DEP domain containing 1 [Source:HGNC Symbol;Acc:HGNC:22949]	protein_coding	34.94	68474152	68497221	5299	1	p31.3	DEPDC1		23069
ENSG00000024862	2114.35891683437	-0.450141523737696	0.0435589522029639	-10.3340760273629	4.94151182924923e-25	1.13965196778322e-24	coiled-coil domain containing 28A [Source:HGNC Symbol;Acc:HGNC:21098]	protein_coding	38.91	138773769	138793319	1247	6	q24.1	CCDC28A		19550
ENSG00000025039	3626.35833983448	-1.01922431816395	0.0858407039950339	-11.8734384823185	1.62642669690238e-32	4.35440125567315e-32	Ras related GTP binding D [Source:HGNC Symbol;Acc:HGNC:19903]	protein_coding	42.23	89364616	89412273	4923	6	q15	RRAGD		47657
ENSG00000025156	534.778151820077	-0.285359755169362	0.0442801754659443	-6.44441337837135	1.16048389612132e-10	1.8626283068606e-10	heat shock transcription factor 2 [Source:HGNC Symbol;Acc:HGNC:5225]	protein_coding	35.55	122399551	122433119	2596	6	q22.31	HSF2		33568
ENSG00000025293	1999.8001796561	0.300411550957045	0.0326180071018552	9.20999097274578	3.26152358457196e-20	6.75836332612045e-20	PHD finger protein 20 [Source:HGNC Symbol;Acc:HGNC:16098]	protein_coding	44.08	35771974	35950370	919	20	q11.22	PHF20		178396
ENSG00000025423	29.2099387728683	-1.37853088596767	0.138581520668604	-9.94743656525612	2.58762707397421e-23	5.7190717147071e-23	hydroxysteroid 17-beta dehydrogenase 6 [Source:HGNC Symbol;Acc:HGNC:23316]	protein_coding	44.92	56752161	56787790	1525	12	q13.3	HSD17B6		35629
ENSG00000025434	2182.75858856799	0.978887179355415	0.048782136608566	20.0665089192408	1.44827239779928e-89	9.38917946427842e-89	nuclear receptor subfamily 1 group H member 3 [Source:HGNC Symbol;Acc:HGNC:7966]	protein_coding	50.86	47248300	47269033	569	11	p11.2	NR1H3		20733
ENSG00000025708	6276.58717611551	2.4692472068648	0.0584745474828368	42.2277266461885	0	0	thymidine phosphorylase [Source:HGNC Symbol;Acc:HGNC:3148]	protein_coding	64.42	50525752	50530032	259	22	q13.33	TYMP		4280
ENSG00000025770	2466.34625453327	0.589101232946564	0.0332099086636311	17.7387188538613	2.10683951199161e-70	1.04517532134172e-69	non-SMC condensin II complex subunit H2 [Source:HGNC Symbol;Acc:HGNC:25071]	protein_coding	55.48	50508224	50524780	3337	22	q13.33	NCAPH2		16556
ENSG00000025772	2143.68659345613	-0.429719111919154	0.0361675283470919	-11.8813513545972	1.47955889997742e-32	3.96643024449589e-32	translocase of outer mitochondrial membrane 34 [Source:HGNC Symbol;Acc:HGNC:15746]	protein_coding	44.95	44942130	44960397	1973	20	q13.12	TOMM34		18267
ENSG00000025796	5606.4239510686	0.220375138045423	0.0392384872731764	5.61630055998801	1.95089191835071e-08	2.9123388370816e-08	SEC63 homolog, protein translocation regulator [Source:HGNC Symbol;Acc:HGNC:21082]	protein_coding	39.82	107867756	107958208	6430	6	q21	SEC63		90452
ENSG00000025800	4310.63195042527	-0.257578927877597	0.0317353222289832	-8.11647431902724	4.79922220266002e-16	8.94931954522687e-16	karyopherin subunit alpha 6 [Source:HGNC Symbol;Acc:HGNC:6399]	protein_coding	44.21	32108056	32176563	7355	1	p35.2	KPNA6		68507
ENSG00000026025	101612.945094052	2.87302824383483	0.0861498614229325	33.3491917036334	7.4838474726493e-244	2.27843138721726e-242	vimentin [Source:HGNC Symbol;Acc:HGNC:12692]	protein_coding	46.3	17228241	17237593	2154	10	p13	VIM		9352
ENSG00000026036	109.429066705438	2.05689020780478	0.101700197613072	20.2250364903952	5.89468095582755e-91	3.90579778971881e-90	RTEL1-TNFRSF6B readthrough (NMD candidate) [Source:HGNC Symbol;Acc:HGNC:44095]	protein_coding	59.83	63659300	63698684	4824	20	q13.33	RTEL1-TNFRSF6B		39384
ENSG00000026103	1694.10431342649	1.35892504005149	0.0716848635670744	18.9569313859398	3.8707917698072e-80	2.21088835088565e-79	Fas cell surface death receptor [Source:HGNC Symbol;Acc:HGNC:11920]	protein_coding	37.94	88990531	89017059	1464	10	q23.31	FAS		26528
ENSG00000026297	10171.9598220638	3.56111607365972	0.125956817601082	28.2725154658808	7.5268929316137e-176	1.27228012084683e-174	ribonuclease T2 [Source:HGNC Symbol;Acc:HGNC:21686]	protein_coding	48.85	166922113	166957191	8614	6	q27	RNASET2		35078
ENSG00000026508	9070.94278458242	2.28794283287084	0.0930922311939171	24.5771618482847	2.21691678324176e-133	2.45388189915853e-132	CD44 molecule (Indian blood group) [Source:HGNC Symbol;Acc:HGNC:1681]	protein_coding	41.56	35138882	35232402	1025	11	p13	CD44		93520
ENSG00000026559	35.8461297013136	0.22780963642201	0.18374613870026	1.2398063874073	0.215047015118657	0.233650345787107	potassium voltage-gated channel modifier subfamily G member 1 [Source:HGNC Symbol;Acc:HGNC:6248]	protein_coding	52.17	51003656	51023107	2189	20	q13.13	KCNG1		19451
ENSG00000026652	514.437844258412	-0.560187823499366	0.0633887264264374	-8.83734151291814	9.8023151195434e-19	1.95624360404416e-18	1-acylglycerol-3-phosphate O-acyltransferase 4 [Source:HGNC Symbol;Acc:HGNC:20885]	protein_coding	45.36	161129967	161274061	7923	6	q26	AGPAT4		144094
ENSG00000026751	848.241056440914	2.90249737826165	0.0757029803314052	38.3405959125437	0	0	SLAM family member 7 [Source:HGNC Symbol;Acc:HGNC:21394]	protein_coding	43.99	160739057	160754821	524	1	q23.3	SLAMF7		15764
ENSG00000026950	4228.14015966284	1.68799284164647	0.0493674691608617	34.1924119331745	3.13496585242544e-256	1.06202694963064e-254	butyrophilin subfamily 3 member A1 [Source:HGNC Symbol;Acc:HGNC:1138]	protein_coding	44.46	26402237	26415208	1758	6	p22.2	BTN3A1		12971
ENSG00000027001	1071.61473381949	-0.70854096506635	0.0567453410195484	-12.486328433946	8.86512028270381e-36	2.52863959970882e-35	mitochondrial intermediate peptidase [Source:HGNC Symbol;Acc:HGNC:7104]	protein_coding	39.76	23730189	23889400	543	13	q12.12	MIPEP		159211
ENSG00000027075	2902.87795135044	1.04459370260096	0.0497332891514985	21.0039134837614	6.03994038813596e-98	4.40099293571092e-97	protein kinase C eta [Source:HGNC Symbol;Acc:HGNC:9403]	protein_coding	42.48	61187559	61550976	582	14	q23.1	PRKCH		363417
ENSG00000027644	39.7858175778906	-3.89361132518255	0.182756608341338	-21.3049003290233	1.02244896282378e-100	7.7240592736227e-100	insulin receptor related receptor [Source:HGNC Symbol;Acc:HGNC:6093]	protein_coding	55.62	156840063	156859117	5200	1	q23.1	INSRR		19054
ENSG00000027697	6787.00734633938	0.818825764125549	0.04734649963395	17.2943252501481	5.19072087083275e-67	2.4578298094836e-66	interferon gamma receptor 1 [Source:HGNC Symbol;Acc:HGNC:5439]	protein_coding	38.8	137197485	137219449	2074	6	q23.3	IFNGR1		21964
ENSG00000027847	2523.78875549324	0.364443033231817	0.0379575963142651	9.60132012086481	7.89269699133e-22	1.68941820443625e-21	beta-1,4-galactosyltransferase 7 [Source:HGNC Symbol;Acc:HGNC:930]	protein_coding	57.85	177600132	177610330	1698	5	q35.3	B4GALT7		10198
ENSG00000027869	333.37502919203	2.56571865793325	0.0777416083850011	33.0031589419529	7.31755690810207e-239	2.15112311499588e-237	SH2 domain containing 2A [Source:HGNC Symbol;Acc:HGNC:10821]	protein_coding	55.53	156806243	156816848	1599	1	q23.1	SH2D2A		10605
ENSG00000028116	1144.27003896481	0.696560851895253	0.0354856895808126	19.6293452409585	8.68263470687958e-86	5.33483958305698e-85	VRK serine/threonine kinase 2 [Source:HGNC Symbol;Acc:HGNC:12719]	protein_coding	35.24	57907629	58159920	2657	2	p16.1	VRK2		252291
ENSG00000028137	3749.62237381559	1.59009613203858	0.0541499114584541	29.3647041927033	1.5510238795248e-189	2.97499580296086e-188	TNF receptor superfamily member 1B [Source:HGNC Symbol;Acc:HGNC:11917]	protein_coding	55.4	12166991	12209228	3687	1	p36.22	TNFRSF1B		42237
ENSG00000028203	3299.49071878374	0.734267546382446	0.0383240106598749	19.1594651431203	8.06982078867656e-82	4.7171823464645e-81	vezatin, adherens junctions transmembrane protein [Source:HGNC Symbol;Acc:HGNC:18258]	protein_coding	38.6	95217746	95302799	571	12	q22	VEZT		85053
ENSG00000028277	409.580966365207	2.7715696277436	0.0850118938802622	32.6021395505823	3.82465069098701e-233	1.05728461265155e-231	POU class 2 homeobox 2 [Source:HGNC Symbol;Acc:HGNC:9213]	protein_coding	51.31	42086110	42196585	6901	19	q13.2	POU2F2		110475
ENSG00000028310	1569.15493289391	0.620863207408413	0.0369150975662911	16.8186798448381	1.78082898013468e-63	8.01373041060605e-63	bromodomain containing 9 [Source:HGNC Symbol;Acc:HGNC:25818]	protein_coding	55.12	850291	892801	750	5	p15.33	BRD9		42510
ENSG00000028528	6937.68265767756	-0.197099590369176	0.0262791073079448	-7.50023918466927	6.37014874159193e-14	1.12028182106657e-13	sorting nexin 1 [Source:HGNC Symbol;Acc:HGNC:11172]	protein_coding	43.68	64094123	64146090	1869	15	q22.31	SNX1		51967
ENSG00000028839	391.994529670675	-0.418167496318119	0.0504809812722583	-8.2836641796407	1.19442117850685e-16	2.26265146668581e-16	TATA-box binding protein like 1 [Source:HGNC Symbol;Acc:HGNC:11589]	protein_coding	37.6	133952170	133990432	991	6	q23.2	TBPL1		38262
ENSG00000029153	201.583922136527	1.62852452178061	0.0816115510264147	19.9545836502178	1.36757324229478e-88	8.71284295356001e-88	aryl hydrocarbon receptor nuclear translocator like 2 [Source:HGNC Symbol;Acc:HGNC:18984]	protein_coding	39.26	27332854	27425289	6785	12	p11.23	ARNTL2		92435
ENSG00000029363	7466.76383567497	-0.338839140350211	0.0299990116816295	-11.2950101138734	1.38888066640632e-29	3.5132293957561e-29	BCL2 associated transcription factor 1 [Source:HGNC Symbol;Acc:HGNC:16863]	protein_coding	35.59	136256627	136289851	7719	6	q23.3	BCLAF1		33224
ENSG00000029364	5878.66959421663	-0.777037575719575	0.0374419145160915	-20.7531475289712	1.14822797833948e-95	8.11511123890012e-95	solute carrier family 39 member 9 [Source:HGNC Symbol;Acc:HGNC:20182]	protein_coding	40.2	69398015	69462390	944	14	q24.1	SLC39A9		64375
ENSG00000029534	655.303118273203	2.10005790910214	0.159075201181001	13.2016674724341	8.5814208565545e-40	2.63982400453668e-39	ankyrin 1 [Source:HGNC Symbol;Acc:HGNC:492]	protein_coding	49.32	41653220	41896762	8237	8	p11.21	ANK1		243542
ENSG00000029559	56.4980611252887	4.02531445195376	0.262038856556028	15.3615173904298	2.96551605349586e-53	1.13681618237839e-52	integrin binding sialoprotein [Source:HGNC Symbol;Acc:HGNC:5341]	protein_coding	36.14	87799554	87812435	1573	4	q22.1	IBSP		12881
ENSG00000029639	299.868183542205	0.0640433872636644	0.0483689154826299	1.32406084826656	0.185482837013961	0.202818732899295	transcription factor B1, mitochondrial [Source:HGNC Symbol;Acc:HGNC:17037]	protein_coding	38.43	155256134	155314493	2799	6	q25.3	TFB1M		58359
ENSG00000029725	2747.91827658426	-0.248521370704043	0.0354995538906397	-7.0006899655596	2.54705019510802e-12	4.27945573783577e-12	rabaptin, RAB GTPase binding effector protein 1 [Source:HGNC Symbol;Acc:HGNC:17677]	protein_coding	41.34	5282265	5386340	551	17	p13.2	RABEP1		104075
ENSG00000029993	1123.62201747131	-0.766330933163624	0.0576619350839579	-13.2900661770684	2.64344322429916e-40	8.21117021452957e-40	high mobility group box 3 [Source:HGNC Symbol;Acc:HGNC:5004]	protein_coding	51.17	150980509	150990771	707	X	q28	HMGB3		10262
ENSG00000030066	2956.87865066679	0.21068182503619	0.0350870055011329	6.00455416548406	1.91858358386468e-09	2.97069234879506e-09	nucleoporin 160 [Source:HGNC Symbol;Acc:HGNC:18017]	protein_coding	41.86	47778087	47848555	5376	11	p11.2	NUP160		70468
ENSG00000030110	1604.74960679754	-0.144551270954053	0.0363898866873455	-3.97229241728637	7.11842606392276e-05	9.33948089741871e-05	BCL2 antagonist/killer 1 [Source:HGNC Symbol;Acc:HGNC:949]	protein_coding	57.18	33572547	33580293	2170	6	p21.31	BAK1		7746
ENSG00000030419	447.588146047321	0.352383676884112	0.067409801703991	5.22748425268323	1.718320282416e-07	2.47982775015692e-07	IKAROS family zinc finger 2 [Source:HGNC Symbol;Acc:HGNC:13177]	protein_coding	34.84	212999691	213152427	3747	2	q34	IKZF2		152736
ENSG00000030582	18056.6566867496	0.0237542940581462	0.0343872223013532	0.690788393722963	0.489698530339435	0.512303400929535	granulin precursor [Source:HGNC Symbol;Acc:HGNC:4601]	protein_coding	57.73	44345246	44353106	588	17	q21.31	GRN		7860
ENSG00000031003	1676.11367564148	-0.158806778676722	0.0531616751299972	-2.98724181072904	0.00281506963889455	0.00343511317719521	family with sequence similarity 13 member B [Source:HGNC Symbol;Acc:HGNC:1335]	protein_coding	40.05	137937960	138051961	5465	5	q31.2	FAM13B		114001
ENSG00000031081	2944.48759308531	0.413418408699278	0.0484133221110693	8.53935220042982	1.34976383810955e-17	2.62024378526184e-17	Rho GTPase activating protein 31 [Source:HGNC Symbol;Acc:HGNC:29216]	protein_coding	43.44	119294383	119420714	9307	3	q13.32	ARHGAP31		126331
ENSG00000031691	153.961757747518	-0.0928165812611802	0.0559280253247597	-1.65957193593405	0.0970005979537665	0.10859864102358	centromere protein Q [Source:HGNC Symbol;Acc:HGNC:21347]	protein_coding	37.99	49463370	49493107	1741	6	p12.3	CENPQ		29737
ENSG00000031698	7176.06518597053	0.2197293714187	0.0371861484399055	5.90890373531943	3.44391869907808e-09	5.28508310288821e-09	seryl-tRNA synthetase 1 [Source:HGNC Symbol;Acc:HGNC:10537]	protein_coding	43.12	109213918	109238182	1914	1	p13.3	SARS1		24264
ENSG00000031823	2512.39179867289	0.0316737061200765	0.0240273136135201	1.31823751208932	0.187424151757372	0.20481727460212	RAN binding protein 3 [Source:HGNC Symbol;Acc:HGNC:9850]	protein_coding	52.74	5916139	5978142	3186	19	p13.3	RANBP3		62003
ENSG00000032219	1773.72102469371	0.0573892672666562	0.0464021876360984	1.23677934576538	0.216169011998318	0.234775085850793	AT-rich interaction domain 4A [Source:HGNC Symbol;Acc:HGNC:9885]	protein_coding	37.46	58298504	58373887	5562	14	q23.1	ARID4A		75383
ENSG00000032389	1592.0471700814	-0.0478495716096043	0.0348618090654363	-1.37254987312304	0.169892324331104	0.18634870534817	EARP complex and GARP complex interacting protein 1 [Source:HGNC Symbol;Acc:HGNC:12383]	protein_coding	48.26	3188925	3377830	2932	2	p25.3	EIPR1		188905
ENSG00000032444	3205.89996834331	-0.288782933500884	0.0348848238259149	-8.27818236783975	1.25069589092399e-16	2.36787331956873e-16	patatin like phospholipase domain containing 6 [Source:HGNC Symbol;Acc:HGNC:16268]	protein_coding	55.88	7534004	7561764	4617	19	p13.2	PNPLA6		27760
ENSG00000032742	960.273121775743	-0.338565391161235	0.0543671041831317	-6.22739423495504	4.74256684552877e-10	7.48178419233865e-10	intraflagellar transport 88 [Source:HGNC Symbol;Acc:HGNC:20606]	protein_coding	38.71	20567138	20691444	2850	13	q12.11	IFT88		124306
ENSG00000033011	1086.36694580961	0.053151196716731	0.0365869352001344	1.45273706108446	0.146296772802581	0.161318138914615	ALG1 chitobiosyldiphosphodolichol beta-mannosyltransferase [Source:HGNC Symbol;Acc:HGNC:18294]	protein_coding	49.38	5033702	5087379	2265	16	p13.3	ALG1		53677
ENSG00000033030	1521.77100864113	0.597330036193621	0.0323238315283925	18.4795554224115	3.01656638494003e-76	1.6360234869125e-75	zinc finger CCHC-type containing 8 [Source:HGNC Symbol;Acc:HGNC:25265]	protein_coding	42.68	122471599	122501073	4255	12	q24.31	ZCCHC8		29474
ENSG00000033050	3307.60664592397	-0.269584518643439	0.0334780085044081	-8.05258528469344	8.10632137864505e-16	1.50109867638107e-15	ATP binding cassette subfamily F member 2 [Source:HGNC Symbol;Acc:HGNC:71]	protein_coding	48.3	151211484	151227205	4527	7	q36.1	ABCF2		15721
ENSG00000033100	3697.83869942591	0.466337772419019	0.0333680558814795	13.9755751451451	2.1973130934537e-44	7.3110107786494e-44	chondroitin polymerizing factor 2 [Source:HGNC Symbol;Acc:HGNC:29270]	protein_coding	56.82	151232489	151238827	548	7	q36.1	CHPF2		6338
ENSG00000033122	274.074065382491	1.65238543083349	0.123602237401867	13.368572168003	9.22955440660976e-41	2.889600219102e-40	leucine rich repeat containing 7 [Source:HGNC Symbol;Acc:HGNC:18531]	protein_coding	35.38	69567922	70151945	27923	1	p31.1	LRRC7		584023
ENSG00000033170	1946.93671697182	0.751848194336839	0.0658178719409546	11.4231617061597	3.2036307797692e-30	8.22422348731447e-30	fucosyltransferase 8 [Source:HGNC Symbol;Acc:HGNC:4019]	protein_coding	37.41	65410592	65744121	5166	14	q23.3	FUT8		333529
ENSG00000033178	2856.75764905971	1.01787414795749	0.048570514828562	20.9566267014103	1.63254844733012e-97	1.18265016316187e-96	ubiquitin like modifier activating enzyme 6 [Source:HGNC Symbol;Acc:HGNC:25581]	protein_coding	35.51	67612652	67701155	9540	4	q13.2	UBA6		88503
ENSG00000033327	2434.50169145501	0.62356539494088	0.0540428617413571	11.5383489113732	8.45321954757079e-31	2.19122034502286e-30	GRB2 associated binding protein 2 [Source:HGNC Symbol;Acc:HGNC:14458]	protein_coding	41.71	78215293	78418348	6052	11	q14.1	GAB2		203055
ENSG00000033627	5381.41670777566	0.0375833820331736	0.0380752426445123	0.987081878481223	0.32360250074116	0.345489688764182	ATPase H+ transporting V0 subunit a1 [Source:HGNC Symbol;Acc:HGNC:865]	protein_coding	45.46	42458844	42522582	3028	17	q21.2	ATP6V0A1		63738
ENSG00000033800	1929.73328598199	0.0228554771882219	0.0345522714918421	0.661475387909538	0.508307493357655	0.530574147350744	protein inhibitor of activated STAT 1 [Source:HGNC Symbol;Acc:HGNC:2752]	protein_coding	38.06	68054309	68198603	7980	15	q23	PIAS1		144294
ENSG00000033867	2143.8695926967	0.708967961130978	0.129564099863543	5.47194756786536	4.45116540172746e-08	6.5692642995754e-08	solute carrier family 4 member 7 [Source:HGNC Symbol;Acc:HGNC:11033]	protein_coding	36.85	27372721	27484420	6447	3	p24.1	SLC4A7		111699
ENSG00000034053	258.32169296065	1.57545963450664	0.110170203886374	14.3002334472532	2.1807679222455e-46	7.53402620274169e-46	amyloid beta precursor protein binding family A member 2 [Source:HGNC Symbol;Acc:HGNC:579]	protein_coding	48.63	28884483	29118315	3138	15	q13.1	APBA2		233832
ENSG00000034152	3096.86330375454	-0.323032836981139	0.0543702109435387	-5.94135706621768	2.82672144505483e-09	4.34902900245612e-09	mitogen-activated protein kinase kinase 3 [Source:HGNC Symbol;Acc:HGNC:6843]	protein_coding	56.98	21284672	21315232	2401	17	p11.2	MAP2K3		30560
ENSG00000034239	10.45094844209	-1.11201977374029	0.133512851560447	-8.32893433660824	8.15732933906641e-17	1.5532619477239e-16	EF-hand calcium binding domain 1 [Source:HGNC Symbol;Acc:HGNC:25678]	protein_coding	40.09	48710789	48735311	1661	8	q11.21	EFCAB1		24522
ENSG00000034510	41896.7593776725	1.6330553824782	0.0576469960724618	28.3285425735881	1.53865819821042e-176	2.62432685077469e-175	thymosin beta 10 [Source:HGNC Symbol;Acc:HGNC:11879]	protein_coding	63.48	84905656	84906671	461	2	p11.2	TMSB10		1015
ENSG00000034533	553.681325748706	0.0805849988975605	0.036665681537578	2.19783174669671	0.0279610982068676	0.0323742233751581	asteroid homolog 1 [Source:HGNC Symbol;Acc:HGNC:25021]	protein_coding	39.7	131013875	131027649	2504	3	q22.1	ASTE1		13774
ENSG00000034677	5269.87052004637	0.575228741988306	0.0704679765816982	8.16298083032659	3.26856393777637e-16	6.13096601760457e-16	ring finger protein 19A, RBR E3 ubiquitin protein ligase [Source:HGNC Symbol;Acc:HGNC:13432]	protein_coding	38.61	100257060	100336218	4330	8	q22.2	RNF19A		79158
ENSG00000034693	1001.75983284874	-0.911842126979069	0.0495138678000808	-18.4158937181147	9.79589824235879e-76	5.26351128406477e-75	peroxisomal biogenesis factor 3 [Source:HGNC Symbol;Acc:HGNC:8858]	protein_coding	35.1	143450805	143490616	784	6	q24.2	PEX3		39811
ENSG00000034713	4934.3906074101	-0.557508709761399	0.0235146390466979	-23.7090056391781	2.9114751373352e-124	2.905566239455e-123	GABA type A receptor associated protein like 2 [Source:HGNC Symbol;Acc:HGNC:13291]	protein_coding	47.12	75566375	75577881	571	16	q23.1	GABARAPL2		11506
ENSG00000034971	101.044440056995	0.238293016259994	0.16966085715027	1.40452559454498	0.160162395612308	0.176069046379034	myocilin [Source:HGNC Symbol;Acc:HGNC:7610]	protein_coding	45.72	171635417	171652688	1571	1	q24.3	MYOC		17271
ENSG00000035115	3771.96661411787	-0.928777530463732	0.0884566844762664	-10.499800393411	8.65629729223167e-26	2.02487726915155e-25	SH3 and SYLF domain containing 1 [Source:HGNC Symbol;Acc:HGNC:29546]	protein_coding	40.78	217730	266398	500	2	p25.3	SH3YL1		48668
ENSG00000035141	2258.05834891271	0.0405773033385251	0.0320842838462285	1.26470964828143	0.205975430036748	0.224289578795216	family with sequence similarity 136 member A [Source:HGNC Symbol;Acc:HGNC:25911]	protein_coding	48.46	70295975	70302090	1810	2	p13.3	FAM136A		6115
ENSG00000035403	9907.52895886311	-0.782918696288169	0.0626765999782633	-12.491403435408	8.31733743591068e-36	2.37489766976109e-35	vinculin [Source:HGNC Symbol;Acc:HGNC:12665]	protein_coding	41.45	73995193	74121363	7995	10	q22.2	VCL		126170
ENSG00000035499	50.0757945554068	0.323642640910717	0.0805453917335624	4.01813975877479	5.86594034245504e-05	7.72806803093431e-05	DEP domain containing 1B [Source:HGNC Symbol;Acc:HGNC:24902]	protein_coding	38.63	60596912	60700190	2504	5	q12.1	DEPDC1B		103278
ENSG00000035664	261.238859469594	0.908216345244018	0.125929090760172	7.21212501227131	5.50853650635725e-13	9.43996429281436e-13	death associated protein kinase 2 [Source:HGNC Symbol;Acc:HGNC:2675]	protein_coding	46.89	63907036	64072033	2603	15	q22.31	DAPK2		164997
ENSG00000035681	1469.20030782272	1.02673286804494	0.0481219538291228	21.3360594561639	5.25407065288814e-101	3.98773641180617e-100	neutral sphingomyelinase activation associated factor [Source:HGNC Symbol;Acc:HGNC:8017]	protein_coding	38.41	58583508	58659853	3574	8	q12.1	NSMAF		76345
ENSG00000035687	2276.90399882956	-0.583221433753569	0.0408310278503238	-14.2837803616287	2.76202716307054e-46	9.51782008391285e-46	adenylosuccinate synthase 2 [Source:HGNC Symbol;Acc:HGNC:292]	protein_coding	38.09	244408494	244451909	2555	1	q44	ADSS2		43415
ENSG00000035720	86.7991007088118	-4.35753904487854	0.120386480126247	-36.1962492823851	6.97395132143434e-287	2.97024430690066e-285	signal transducing adaptor family member 1 [Source:HGNC Symbol;Acc:HGNC:24133]	protein_coding	37.8	67558727	67607337	1951	4	q13.2	STAP1		48610
ENSG00000035862	15509.5824779167	-0.0157201549139017	0.0615394202936989	-0.255448537520776	0.798376686384576	0.811224701938792	TIMP metallopeptidase inhibitor 2 [Source:HGNC Symbol;Acc:HGNC:11821]	protein_coding	52.6	78852977	78925387	3345	17	q25.3	TIMP2		72410
ENSG00000035928	3354.895114697	-0.150543079265615	0.044359777370868	-3.39368428310643	0.00068959143740496	0.000866032060581246	replication factor C subunit 1 [Source:HGNC Symbol;Acc:HGNC:9969]	protein_coding	39.26	39287456	39366375	4870	4	p14	RFC1		78919
ENSG00000036054	2426.22692739863	0.0364451936276904	0.0475729626195844	0.76609047704519	0.443622468888649	0.466506500074921	TBC1 domain family member 23 [Source:HGNC Symbol;Acc:HGNC:25622]	protein_coding	36.47	100260992	100325251	587	3	q12.1	TBC1D23		64259
ENSG00000036257	4006.01668666064	-0.560654727789613	0.0427903194963835	-13.1023730224075	3.1912156818372e-39	9.70098480126868e-39	cullin 3 [Source:HGNC Symbol;Acc:HGNC:2553]	protein_coding	37.23	224470150	224585397	6756	2	q36.2	CUL3		115247
ENSG00000036448	393.297485240643	-0.669678162665326	0.122038519375996	-5.48743270640702	4.07817296330202e-08	6.02152071660618e-08	myomesin 2 [Source:HGNC Symbol;Acc:HGNC:7614]	protein_coding	46.64	2045046	2165552	5008	8	p23.3	MYOM2		120506
ENSG00000036473	3.52557712318009	-0.456816770692407	0.124047148745775	-3.68260597128773	0.000230861850157648	0.000296118507826113	ornithine transcarbamylase [Source:HGNC Symbol;Acc:HGNC:8512]	protein_coding	39.3	38352586	38421446	1522	X	p11.4	OTC		68860
ENSG00000036530	106.207829724653	0.164772720306463	0.0874033855752371	1.88519837328986	0.0594030603767314	0.0675117986225816	cytochrome P450 family 46 subfamily A member 1 [Source:HGNC Symbol;Acc:HGNC:2641]	protein_coding	47.29	99684298	99727301	6609	14	q32.2	CYP46A1		43003
ENSG00000036549	2203.24553063924	-0.105375240738697	0.0415711138829668	-2.53481879353426	0.0112505506416248	0.0133101986921584	zinc finger ZZ-type containing 3 [Source:HGNC Symbol;Acc:HGNC:24523]	protein_coding	37.17	77562416	77683419	4500	1	p31.1	ZZZ3		121003
ENSG00000036672	1516.27209602093	-2.58374039425016	0.137295565399704	-18.8188189962888	5.2951716123915e-79	2.98039367860829e-78	ubiquitin specific peptidase 2 [Source:HGNC Symbol;Acc:HGNC:12618]	protein_coding	54.63	119355215	119381711	2903	11	q23.3	USP2		26496
ENSG00000036828	647.719120628671	-7.42772153363624	0.277626105043138	-26.7544060112147	1.09730412341233e-157	1.55374816846526e-156	calcium sensing receptor [Source:HGNC Symbol;Acc:HGNC:1514]	protein_coding	41.14	122183668	122291629	10062	3	q13.33	CASR		107961
ENSG00000037042	1500.53418501357	-0.128899436578286	0.0389661294423832	-3.30798666490295	0.000939692839869877	0.00117259271859186	tubulin gamma 2 [Source:HGNC Symbol;Acc:HGNC:12419]	protein_coding	51.91	42659284	42667006	1782	17	q21.2	TUBG2		7722
ENSG00000037241	1070.39533471105	0.276311130615633	0.0380810737046965	7.25586501993916	3.9910293353563e-13	6.87207481163271e-13	ribosomal protein L26 like 1 [Source:HGNC Symbol;Acc:HGNC:17050]	protein_coding	46.12	172958729	172969771	695	5	q35.1	RPL26L1		11042
ENSG00000037280	4330.54091381973	0.581512516467789	0.0560930520023453	10.3669259508909	3.50622886199125e-25	8.10362850641391e-25	fms related receptor tyrosine kinase 4 [Source:HGNC Symbol;Acc:HGNC:3767]	protein_coding	60.24	180601506	180649624	5833	5	q35.3	FLT4		48118
ENSG00000037474	2751.47242400288	0.435897440131964	0.0362109614711659	12.0377206907102	2.25089090298229e-33	6.12941880897693e-33	NOP2/Sun RNA methyltransferase 2 [Source:HGNC Symbol;Acc:HGNC:25994]	protein_coding	43.29	6599239	6633291	3056	5	p15.31	NSUN2		34052
ENSG00000037637	1335.01159504738	0.483130526084952	0.0354633920261521	13.6233591453596	2.90874616595531e-42	9.35769707275116e-42	F-box protein 42 [Source:HGNC Symbol;Acc:HGNC:29249]	protein_coding	43.86	16246840	16352480	6227	1	p36.13	FBXO42		105640
ENSG00000037749	1688.76850605906	0.123743124344361	0.0400344200040818	3.09091837303361	0.00199538479657914	0.00245277699371939	microfibril associated protein 3 [Source:HGNC Symbol;Acc:HGNC:7034]	protein_coding	43.54	154038959	154220478	1186	5	q33.2	MFAP3		181519
ENSG00000037757	1762.45375789235	0.0552347783657121	0.0505187988211434	1.09335098328971	0.27423972606732	0.294707816880424	methylthioribose-1-phosphate isomerase 1 [Source:HGNC Symbol;Acc:HGNC:28469]	protein_coding	52.2	13764522	13774282	3178	19	p13.13	MRI1		9760
ENSG00000037897	1717.86451620096	0.125030556799427	0.0329955276262481	3.78931830445906	0.000151061252923419	0.000195460565440422	methyltransferase like 1 [Source:HGNC Symbol;Acc:HGNC:7030]	protein_coding	52.12	57768471	57772119	1378	12	q14.1	METTL1		3648
ENSG00000037965	763.897147832114	-0.0324950311194573	0.0779763789289766	-0.416729162930928	0.676876520803723	0.694905434840062	homeobox C8 [Source:HGNC Symbol;Acc:HGNC:5129]	protein_coding	51.76	54008985	54012769	2417	12	q13.13	HOXC8		3784
ENSG00000038002	1636.44666891481	-0.247650292332535	0.0505644183164293	-4.89771860486466	9.6955744388876e-07	1.36075148261399e-06	aspartylglucosaminidase [Source:HGNC Symbol;Acc:HGNC:318]	protein_coding	39.69	177430774	177442437	2037	4	q34.3	AGA		11663
ENSG00000038210	479.133366474825	0.285696160568936	0.0507446441239478	5.63007516361925	1.80131105015614e-08	2.69300482871601e-08	phosphatidylinositol 4-kinase type 2 beta [Source:HGNC Symbol;Acc:HGNC:18215]	protein_coding	41.15	25160663	25279204	1388	4	p15.2	PI4K2B		118541
ENSG00000038219	3332.7096962891	-0.209059200059318	0.0478055229867107	-4.3731181461488	1.22484393623175e-05	1.65436512012923e-05	biorientation of chromosomes in cell division 1 like 1 [Source:HGNC Symbol;Acc:HGNC:31792]	protein_coding	38.88	13568738	13627725	10567	4	p15.33	BOD1L1		58987
ENSG00000038274	8306.911842695	-0.365433882173463	0.0400549092224742	-9.12332318976829	7.2855309581638e-20	1.49705344888089e-19	methionine adenosyltransferase 2B [Source:HGNC Symbol;Acc:HGNC:6905]	protein_coding	38.26	163503114	163519354	2226	5	q34	MAT2B		16240
ENSG00000038295	1124.86604037841	1.31086206850851	0.095111145665764	13.7824232831248	3.25170968152428e-43	1.06167993967997e-42	tolloid like 1 [Source:HGNC Symbol;Acc:HGNC:11843]	protein_coding	35.7	165873237	166104457	7291	4	q32.3	TLL1		231220
ENSG00000038358	2100.89770257371	-0.0748000600314425	0.0324586576964953	-2.30447176007278	0.0211961758181197	0.0247197315653751	enhancer of mRNA decapping 4 [Source:HGNC Symbol;Acc:HGNC:17157]	protein_coding	57.3	67873052	67884499	4767	16	q22.1	EDC4		11447
ENSG00000038382	5655.88246516339	1.08155960061564	0.0615671287253391	17.5671599928047	4.39636982677052e-69	2.14298267284485e-68	trio Rho guanine nucleotide exchange factor [Source:HGNC Symbol;Acc:HGNC:12303]	protein_coding	43.38	14143342	14532128	605	5	p15.2	TRIO		388786
ENSG00000038427	33075.6577775955	3.74090701742527	0.183674560427099	20.3670394458903	3.27911995517155e-92	2.21156606452904e-91	versican [Source:HGNC Symbol;Acc:HGNC:2464]	protein_coding	37.18	83471618	83582303	12345	5	q14.2	VCAN		110685
ENSG00000038532	2085.58427241865	-0.289468058200352	0.0353035737667524	-8.19939817177835	2.4159346650862e-16	4.54215870818605e-16	C-type lectin domain containing 16A [Source:HGNC Symbol;Acc:HGNC:29013]	protein_coding	48.05	10944564	11182186	6812	16	p13.13	CLEC16A		237622
ENSG00000038945	4474.79913405079	2.94730271135644	0.0806272413297598	36.554676344465	1.50278249204301e-292	6.68100041051562e-291	macrophage scavenger receptor 1 [Source:HGNC Symbol;Acc:HGNC:7376]	protein_coding	35.52	16107878	16567490	3618	8	p22	MSR1		459612
ENSG00000039068	6864.77164502732	-2.13476175815283	0.130621752644793	-16.3430800378097	4.87279425557802e-60	2.07862335397646e-59	cadherin 1 [Source:HGNC Symbol;Acc:HGNC:1748]	protein_coding	46.88	68737292	68835537	4811	16	q22.1	CDH1		98245
ENSG00000039123	4326.27482791577	0.161820303097392	0.0464532099058891	3.483511762163	0.000494881374878862	0.000625667321399244	Mtr4 exosome RNA helicase [Source:HGNC Symbol;Acc:HGNC:18734]	protein_coding	36.82	55307989	55425579	3961	5	q11.2	MTREX		117590
ENSG00000039139	587.774517307605	-0.495211354657968	0.137649275005424	-3.59763140516688	0.000321128266792448	0.000410020330886857	dynein axonemal heavy chain 5 [Source:HGNC Symbol;Acc:HGNC:2950]	protein_coding	39.64	13690328	14011818	15781	5	p15.2	DNAH5		321490
ENSG00000039319	2753.77756182834	-0.325367096065605	0.0456642776992505	-7.1251996628197	1.03929918685597e-12	1.76686305972885e-12	zinc finger FYVE-type containing 16 [Source:HGNC Symbol;Acc:HGNC:20756]	protein_coding	37.74	80408013	80483379	6773	5	q14.1	ZFYVE16		75366
ENSG00000039523	6420.8907160888	-0.0832670950886095	0.0493270427770274	-1.68806176897733	0.0913993723281666	0.102568299776567	RHO family interacting cell polarization regulator 1 [Source:HGNC Symbol;Acc:HGNC:25836]	protein_coding	57.05	67518418	67546788	244	16	q22.1	RIPOR1		28370
ENSG00000039537	430.272386796868	0.95794516478911	0.253271186922559	3.78229034430993	0.000155391959337721	0.000200951970367644	complement C6 [Source:HGNC Symbol;Acc:HGNC:1339]	protein_coding	36.68	41142116	41261438	3691	5	p13.1	C6		119322
ENSG00000039560	3686.11285054576	0.39814246900518	0.0603619737491624	6.59591534663336	4.22640042452015e-11	6.86435789097071e-11	retinoic acid induced 14 [Source:HGNC Symbol;Acc:HGNC:14873]	protein_coding	42.11	34656328	34832612	4986	5	p13.2	RAI14		176284
ENSG00000039600	14.4866380086725	-2.02267118508481	0.112373710843437	-17.9995051325026	1.96567450072037e-72	1.0055800795457e-71	SRY-box transcription factor 30 [Source:HGNC Symbol;Acc:HGNC:30635]	protein_coding	40.71	157625679	157671480	2716	5	q33.3	SOX30		45801
ENSG00000039650	1629.07552296707	0.3835050083835	0.0381992356267892	10.0395990152889	1.02088302816711e-23	2.27991589568781e-23	polynucleotide kinase 3'-phosphatase [Source:HGNC Symbol;Acc:HGNC:9154]	protein_coding	59.53	49859882	49878351	548	19	q13.33	PNKP		18469
ENSG00000040199	575.810939793673	-0.129547615873379	0.0624641403209579	-2.07395179390492	0.038083788096874	0.0437419046891262	PH domain and leucine rich repeat protein phosphatase 2 [Source:HGNC Symbol;Acc:HGNC:29149]	protein_coding	41.82	71637835	71724701	3099	16	q22.2	PHLPP2		86866
ENSG00000040275	665.416873020639	0.762021796914434	0.052916532579354	14.4004483999722	5.14088981314241e-47	1.79130811676749e-46	spindle apparatus coiled-coil protein 1 [Source:HGNC Symbol;Acc:HGNC:26010]	protein_coding	37.27	169583636	169604778	2529	5	q35.1	SPDL1		21142
ENSG00000040341	2744.46735713716	-0.12495007872638	0.0455146312921531	-2.7452727876524	0.00604606180456475	0.00725768936992693	staufen double-stranded RNA binding protein 2 [Source:HGNC Symbol;Acc:HGNC:11371]	protein_coding	38.25	73420369	73747708	2646	8	q21.11	STAU2		327339
ENSG00000040487	857.892952473899	0.422886378521739	0.0402565479040727	10.5047849490084	8.21097298898241e-26	1.92236991332012e-25	solute carrier family 66 member 1 [Source:HGNC Symbol;Acc:HGNC:26001]	protein_coding	54.93	19312326	19329300	1805	1	p36.13	SLC66A1		16974
ENSG00000040531	1196.95521650071	-0.619304589920413	0.0412693925588399	-15.006389760582	6.66795398279828e-51	2.4692124436072e-50	cystinosin, lysosomal cystine transporter [Source:HGNC Symbol;Acc:HGNC:2518]	protein_coding	54.27	3636459	3663103	2657	17	p13.2	CTNS		26644
ENSG00000040608	115.383132923645	1.15423023139271	0.0937061538814157	12.3175499535855	7.28747871064808e-35	2.04061979357526e-34	reticulon 4 receptor [Source:HGNC Symbol;Acc:HGNC:18601]	protein_coding	60.45	20241415	20283246	1777	22	q11.21	RTN4R		41831
ENSG00000040633	3080.69852393682	-0.456843147673833	0.0327351885967442	-13.9557206558837	2.90351928388664e-44	9.63702340348302e-44	PHD finger protein 23 [Source:HGNC Symbol;Acc:HGNC:28428]	protein_coding	59.52	7235029	7239722	1768	17	p13.1	PHF23		4693
ENSG00000040933	1237.41453153432	0.42235700501869	0.0357164183353186	11.8252900123817	2.88903235505541e-32	7.6916042699728e-32	inositol polyphosphate-4-phosphatase type I A [Source:HGNC Symbol;Acc:HGNC:6074]	protein_coding	47.33	98444854	98594392	9996	2	q11.2	INPP4A		149538
ENSG00000041353	87.6827067440191	0.982610864214095	0.1412882653404	6.95465304104862	3.53430778225412e-12	5.92410002919508e-12	RAB27B, member RAS oncogene family [Source:HGNC Symbol;Acc:HGNC:9767]	protein_coding	37.74	54717860	54895516	432	18	q21.2	RAB27B		177656
ENSG00000041357	5132.48698956892	0.444708556554964	0.0249482007906276	17.8252756696599	4.49867825442266e-71	2.25866497631548e-70	proteasome 20S subunit alpha 4 [Source:HGNC Symbol;Acc:HGNC:9533]	protein_coding	42.32	78540405	78552417	944	15	q25.1	PSMA4		12012
ENSG00000041515	21.0474572420457	-0.302149101782262	0.148267567990022	-2.03786374780624	0.0415635609607113	0.0476274206418659	myosin XVI [Source:HGNC Symbol;Acc:HGNC:29822]	protein_coding	38.48	108596152	109208005	6864	13	q33.3	MYO16		611853
ENSG00000041802	1878.92057423419	-0.083489113425001	0.0367324837742497	-2.27289594512878	0.0230324512214656	0.0268034700208493	large 60S subunit nuclear export GTPase 1 [Source:HGNC Symbol;Acc:HGNC:25652]	protein_coding	41.68	194640791	194672463	3283	3	q29	LSG1		31672
ENSG00000041880	1693.24928365734	-0.802677919289302	0.0429215216707567	-18.7010592365876	4.85310281064187e-78	2.69603900404949e-77	poly(ADP-ribose) polymerase family member 3 [Source:HGNC Symbol;Acc:HGNC:273]	protein_coding	59.21	51942345	51948867	2096	3	p21.2	PARP3		6522
ENSG00000041982	7396.47686535595	-0.370395326051679	0.153031101201437	-2.42039247671701	0.0155037635867924	0.0181974373759769	tenascin C [Source:HGNC Symbol;Acc:HGNC:5318]	protein_coding	41.85	115019575	115118257	8500	9	q33.1	TNC		98682
ENSG00000041988	837.659206830807	0.0753509153435973	0.0357597504487057	2.10714320984096	0.0351051678138508	0.0404151513384432	THAP domain containing 3 [Source:HGNC Symbol;Acc:HGNC:20855]	protein_coding	56.77	6624866	6635586	1366	1	p36.31	THAP3		10720
ENSG00000042062	861.112103283295	-0.825984542183645	0.166095106818181	-4.97296132322442	6.59378200610046e-07	9.3203223530481e-07	RIPOR family member 3 [Source:HGNC Symbol;Acc:HGNC:16168]	protein_coding	51.6	50586108	50691542	4391	20	q13.13	RIPOR3		105434
ENSG00000042088	555.429389549203	0.325141413076983	0.0434755282023437	7.47872254854986	7.50485265402861e-14	1.31669633492185e-13	tyrosyl-DNA phosphodiesterase 1 [Source:HGNC Symbol;Acc:HGNC:18884]	protein_coding	42.14	89954939	90044764	3040	14	q32.11	TDP1		89825
ENSG00000042286	1142.62317881376	0.315320919687658	0.0674756643780535	4.67310581665375	2.96678813826843e-06	4.091278245915e-06	apoptosis inducing factor mitochondria associated 2 [Source:HGNC Symbol;Acc:HGNC:21411]	protein_coding	50.25	70098223	70132934	2570	10	q22.1	AIFM2		34711
ENSG00000042317	452.38983940253	-0.0782832812521547	0.0529749111879809	-1.47774256712517	0.139476696139385	0.154122461576697	spermatogenesis associated 7 [Source:HGNC Symbol;Acc:HGNC:20423]	protein_coding	37.9	88384924	88470350	2301	14	q31.3	SPATA7		85426
ENSG00000042429	1558.93907280201	0.32231962021059	0.0354033528003315	9.10421174029518	8.68951318717793e-20	1.7805875803553e-19	mediator complex subunit 17 [Source:HGNC Symbol;Acc:HGNC:2375]	protein_coding	39.79	93784227	93814963	2627	11	q21	MED17		30736
ENSG00000042445	5440.95733872534	-0.674338471367334	0.0451863853248393	-14.9234878275746	2.31831743274853e-50	8.52080112824697e-50	retinol saturase [Source:HGNC Symbol;Acc:HGNC:25991]	protein_coding	51.29	85341955	85354531	2335	2	p11.2	RETSAT		12576
ENSG00000042493	6621.16466671053	0.075981273913462	0.0775418501700094	0.979874400041709	0.327148120994456	0.349030044494816	capping actin protein, gelsolin like [Source:HGNC Symbol;Acc:HGNC:1474]	protein_coding	51.32	85394753	85418432	1250	2	p11.2	CAPG		23679
ENSG00000042753	3209.00685038715	0.406108174299468	0.027369092113981	14.8382040810194	8.2946975861995e-50	3.02263772133976e-49	adaptor related protein complex 2 subunit sigma 1 [Source:HGNC Symbol;Acc:HGNC:565]	protein_coding	52.84	46838136	46850846	793	19	q13.32	AP2S1		12710
ENSG00000042781	74.5947806388122	1.28251797444384	0.124624429916692	10.2910639214251	7.73172920433777e-25	1.77432852211553e-24	usherin [Source:HGNC Symbol;Acc:HGNC:12601]	protein_coding	36.36	215622891	216423448	19010	1	q41	USH2A		800557
ENSG00000042832	196.33400622546	0.12372826617967	0.113446440434869	1.09063154123997	0.275435044927887	0.295933554528559	thyroglobulin [Source:HGNC Symbol;Acc:HGNC:11764]	protein_coding	45.9	132866958	133134903	745	8	q24.22	TG		267945
ENSG00000042980	1116.56682566755	1.57036900610367	0.0856103463314601	18.3432151999902	3.74008630040521e-75	1.99508153835225e-74	ADAM metallopeptidase domain 28 [Source:HGNC Symbol;Acc:HGNC:206]	protein_coding	35.71	24294069	24359014	7019	8	p21.2	ADAM28		64945
ENSG00000043039	2020.96140856339	2.81002342779887	0.151107534708275	18.5961833949832	3.45014041593753e-77	1.89395901655678e-76	BARX homeobox 2 [Source:HGNC Symbol;Acc:HGNC:956]	protein_coding	42.77	129375848	129452279	1905	11	q24.3	BARX2		76431
ENSG00000043093	1818.58749800445	-0.722507346569224	0.0388196347217922	-18.6119048194864	2.57305167198185e-77	1.41583280709561e-76	defective in cullin neddylation 1 domain containing 1 [Source:HGNC Symbol;Acc:HGNC:18184]	protein_coding	39.56	182938074	182985953	7849	3	q26.33	DCUN1D1		47879
ENSG00000043143	4059.35984794659	-0.151706718256063	0.0461815283825915	-3.2850086077543	0.00101979256074293	0.00127020063579794	jade family PHD finger 2 [Source:HGNC Symbol;Acc:HGNC:22984]	protein_coding	53.79	134524312	134583230	1552	5	q31.1	JADE2		58918
ENSG00000043355	15.6425875115113	2.34527511406006	0.230471016649601	10.1760088888996	2.5375656813979e-24	5.74938261826915e-24	Zic family member 2 [Source:HGNC Symbol;Acc:HGNC:12873]	protein_coding	56.62	99981784	99986765	2963	13	q32.3	ZIC2		4981
ENSG00000043462	2343.16624807527	2.70168929029951	0.0429414196691131	62.9156956411196	0	0	lymphocyte cytosolic protein 2 [Source:HGNC Symbol;Acc:HGNC:6529]	protein_coding	44.62	170246233	170297815	4232	5	q35.1	LCP2		51582
ENSG00000043514	763.254200368606	0.444200018828508	0.0535040917714296	8.30216912616961	1.02227539739673e-16	1.94017109632242e-16	tRNA isopentenyltransferase 1 [Source:HGNC Symbol;Acc:HGNC:20286]	protein_coding	42.31	39838110	39883511	5930	1	p34.2	TRIT1		45401
ENSG00000043591	97.6627229100051	-3.22784536615444	0.179674335763918	-17.9649773153783	3.66427826961974e-72	1.86923116885003e-71	adrenoceptor beta 1 [Source:HGNC Symbol;Acc:HGNC:285]	protein_coding	58.77	114043866	114046904	3039	10	q25.3	ADRB1		3038
ENSG00000044012	110.830626152804	4.88292573406655	0.264077146965954	18.4905274468755	2.4613519229655e-76	1.33535130905922e-75	guanylate cyclase activator 2B [Source:HGNC Symbol;Acc:HGNC:4683]	protein_coding	59.98	42153410	42155820	604	1	p34.2	GUCA2B		2410
ENSG00000044090	3888.55249769146	0.17657688317101	0.0412675403222002	4.27883226846982	1.87876370361153e-05	2.51914548161496e-05	cullin 7 [Source:HGNC Symbol;Acc:HGNC:21024]	protein_coding	54.7	43037617	43053943	5406	6	p21.1	CUL7		16326
ENSG00000044115	38288.1104607859	0.0281513340885654	0.0390068201619831	0.721702870720088	0.47047717674912	0.49314857871636	catenin alpha 1 [Source:HGNC Symbol;Acc:HGNC:2509]	protein_coding	44.15	138610967	138935034	696	5	q31.2	CTNNA1		324067
ENSG00000044446	6824.49693446923	2.48147937739298	0.0570838545677211	43.4707746381964	0	0	phosphorylase kinase regulatory subunit alpha 2 [Source:HGNC Symbol;Acc:HGNC:8926]	protein_coding	45.6	18892298	18984114	5077	X	p22.13	PHKA2		91816
ENSG00000044459	1137.71885525242	0.978179668143714	0.0434262711053687	22.5250670445611	2.35802948261631e-112	2.07166997370952e-111	centlein [Source:HGNC Symbol;Acc:HGNC:23432]	protein_coding	36.43	17134982	17503923	2272	9	p22.2	CNTLN		368941
ENSG00000044524	1222.57326990906	1.93429920246355	0.0942239608146811	20.5287400968838	1.19226217410567e-93	8.20824705100239e-93	EPH receptor A3 [Source:HGNC Symbol;Acc:HGNC:3387]	protein_coding	34.59	89107621	89482134	5712	3	p11.1	EPHA3		374513
ENSG00000044574	21884.0889886729	-0.0702107850029241	0.0432686711188471	-1.62267024124856	0.104659916174114	0.116762905449113	heat shock protein family A (Hsp70) member 5 [Source:HGNC Symbol;Acc:HGNC:5238]	protein_coding	44.15	125234853	125241382	3921	9	q33.3	HSPA5		6529
ENSG00000046604	10442.0275824568	-0.57566457728911	0.115171333443436	-4.99833213767415	5.78283164501339e-07	8.18545089878161e-07	desmoglein 2 [Source:HGNC Symbol;Acc:HGNC:3049]	protein_coding	39.17	31498177	31549008	5697	18	q12.1	DSG2		50831
ENSG00000046647	1110.42291337296	0.407207448471797	0.0470817479356154	8.64894500154618	5.1977703362687e-18	1.02025183557073e-17	gem nuclear organelle associated protein 8 [Source:HGNC Symbol;Acc:HGNC:26044]	protein_coding	41.07	14006726	14029893	3147	X	p22.2	GEMIN8		23167
ENSG00000046651	1880.62994961001	0.747821795244355	0.0496970085231358	15.0476219287166	3.57869046109095e-51	1.33099725216876e-50	OFD1 centriole and centriolar satellite protein [Source:HGNC Symbol;Acc:HGNC:2567]	protein_coding	39.29	13734743	13777955	669	X	p22.2	OFD1		43212
ENSG00000046653	176.024533363036	-2.26251967373114	0.130995392517343	-17.2717500230522	7.67784330107008e-67	3.62175474553675e-66	glycoprotein M6B [Source:HGNC Symbol;Acc:HGNC:4461]	protein_coding	41.49	13770939	13938638	3118	X	p22.2	GPM6B		167699
ENSG00000046889	4165.88009328426	2.18128658146009	0.142004126411796	15.3607267378597	3.00190599939678e-53	1.15049429976881e-52	phosphatidylinositol-3,4,5-trisphosphate dependent Rac exchange factor 2 [Source:HGNC Symbol;Acc:HGNC:22950]	protein_coding	37.16	67952046	68237032	10824	8	q13.2	PREX2		284986
ENSG00000047056	1236.32291124631	-0.155407110251117	0.0448862129127522	-3.46224598081354	0.000535687319698845	0.000676098478397228	WD repeat domain 37 [Source:HGNC Symbol;Acc:HGNC:31406]	protein_coding	45.48	1049538	1132384	4582	10	p15.3	WDR37		82846
ENSG00000047188	2973.62984240409	0.760747684907812	0.0521214907660738	14.5956624364817	2.99291399009701e-48	1.063178969293e-47	YTH domain containing 2 [Source:HGNC Symbol;Acc:HGNC:24721]	protein_coding	34.67	113513694	113595285	6305	5	q22.2	YTHDC2		81591
ENSG00000047230	818.708550852014	0.200231005476207	0.0466511478705492	4.2920917194111	1.76997803065641e-05	2.37622515954841e-05	CTP synthase 2 [Source:HGNC Symbol;Acc:HGNC:2520]	protein_coding	43.51	16587999	16712936	3953	X	p22.2	CTPS2		124937
ENSG00000047249	2541.82499378033	-1.34769678738519	0.0509853833059637	-26.4330029510153	5.72275873979338e-154	7.75799549462216e-153	ATPase H+ transporting V1 subunit H [Source:HGNC Symbol;Acc:HGNC:18303]	protein_coding	39.2	53715543	53843558	2365	8	q11.23	ATP6V1H		128015
ENSG00000047315	4517.85260386935	-0.267465806667553	0.0296688162963466	-9.01504812311937	1.96784047594433e-19	4.00302712838769e-19	RNA polymerase II subunit B [Source:HGNC Symbol;Acc:HGNC:9188]	protein_coding	40.19	56977722	57031158	608	4	q12	POLR2B		53436
ENSG00000047346	2025.41550086725	0.496453793284872	0.0525167552032424	9.45324575677937	3.28483558971006e-21	6.93688536103919e-21	family with sequence similarity 214 member A [Source:HGNC Symbol;Acc:HGNC:25609]	protein_coding	37.21	52581317	52709817	1570	15	q21.3	FAM214A		128500
ENSG00000047365	1827.8022516018	0.662984597384707	0.0482619882960748	13.7372002437502	6.07811243975928e-43	1.97654369859667e-42	ArfGAP with RhoGAP domain, ankyrin repeat and PH domain 2 [Source:HGNC Symbol;Acc:HGNC:16924]	protein_coding	35.53	35948221	36244514	1969	4	p14	ARAP2		296293
ENSG00000047410	11041.0883378156	0.243185121073827	0.0536470483445131	4.5330568703823	5.81361544834369e-06	7.94488275899218e-06	translocated promoter region, nuclear basket protein [Source:HGNC Symbol;Acc:HGNC:12017]	protein_coding	34.16	186311652	186375693	9636	1	q31.1	TPR		64041
ENSG00000047457	23569.6299578874	4.90442808677672	0.223044276402526	21.9885852525789	3.70354974970763e-107	3.02758195408089e-106	ceruloplasmin [Source:HGNC Symbol;Acc:HGNC:2295]	protein_coding	37.36	149162410	149221829	3411	3	q25.1	CP		59419
ENSG00000047578	1535.02175907671	0.0694508217400532	0.0293218994658011	2.36856489536278	0.0178572473194212	0.0208978474147013	katanin interacting protein [Source:HGNC Symbol;Acc:HGNC:29068]	protein_coding	47.84	27550133	27780369	440	16	p12.1	KATNIP		230236
ENSG00000047579	976.222919420949	0.712232214244161	0.0498466515803579	14.2884665602056	2.58233077428988e-46	8.90426720663024e-46	dystrobrevin binding protein 1 [Source:HGNC Symbol;Acc:HGNC:17328]	protein_coding	39.93	15522807	15663058	1383	6	p22.3	DTNBP1		140251
ENSG00000047597	58.3296203331806	-2.22711463368363	0.159989891924236	-13.9203458849656	4.7659210105644e-44	1.57668909762341e-43	X-linked Kx blood group [Source:HGNC Symbol;Acc:HGNC:12811]	protein_coding	39.51	37685791	37732130	5174	X	p21.1	XK		46339
ENSG00000047617	208.651209677683	1.17959488083223	0.0837551401841341	14.0838505939923	4.77362420291405e-45	1.60575455930112e-44	anoctamin 2 [Source:HGNC Symbol;Acc:HGNC:1183]	protein_coding	44.4	5531869	5946232	463	12	p13.31	ANO2		414363
ENSG00000047621	1137.86019065467	0.474450540466119	0.0379721260491893	12.4947057178603	7.97909936083986e-36	2.27952192479487e-35	chromosome 12 open reading frame 4 [Source:HGNC Symbol;Acc:HGNC:1184]	protein_coding	36.55	4487735	4538508	3817	12	p13.32	C12orf4		50773
ENSG00000047634	589.973018437723	0.471286915824771	0.0762728311204772	6.1789618780552	6.45244726666141e-10	1.0134920317115e-09	Scm polycomb group protein like 1 [Source:HGNC Symbol;Acc:HGNC:10580]	protein_coding	38.89	17737449	17754988	2704	X	p22.13	SCML1		17539
ENSG00000047644	3787.3725801114	1.32666073451689	0.0515051658865112	25.7578188844225	2.63471642015601e-146	3.30653854214011e-145	WWC family member 3 [Source:HGNC Symbol;Acc:HGNC:29237]	protein_coding	46.3	10015254	10144474	6951	X	p22.2	WWC3		129220
ENSG00000047648	1247.34423388638	-0.573093459596528	0.0583890808736104	-9.81507930972663	9.69617145376231e-23	2.11279406714383e-22	Rho GTPase activating protein 6 [Source:HGNC Symbol;Acc:HGNC:676]	protein_coding	39.23	11117651	11665920	2564	X	p22.2	ARHGAP6		548269
ENSG00000047662	20.4868372856484	-1.64902919455873	0.0854040420814098	-19.3085614494314	4.55072082613498e-83	2.70195926987531e-82	family with sequence similarity 184 member B [Source:HGNC Symbol;Acc:HGNC:29235]	protein_coding	44.07	17629306	17781621	6731	4	p15.31	FAM184B		152315
ENSG00000047849	23358.9300587649	-0.0393792725587405	0.0396129252378117	-0.994101605027438	0.320173404042846	0.342076233039456	microtubule associated protein 4 [Source:HGNC Symbol;Acc:HGNC:6862]	protein_coding	43.43	47850690	48089272	3724	3	p21.31	MAP4		238582
ENSG00000047932	2615.51820119381	0.0119098093754861	0.0344130445927039	0.346084152577744	0.729279472800525	0.744886888974264	golgi associated PDZ and coiled-coil motif containing [Source:HGNC Symbol;Acc:HGNC:17643]	protein_coding	36.66	117560269	117602542	4597	6	q22.1	GOPC		42273
ENSG00000047936	17.4213604710995	-1.84343626528226	0.213242836063624	-8.64477465837233	5.39115855142216e-18	1.05718827569701e-17	ROS proto-oncogene 1, receptor tyrosine kinase [Source:HGNC Symbol;Acc:HGNC:10261]	protein_coding	37.25	117287353	117425942	7435	6	q22.1	ROS1		138589
ENSG00000048028	916.092121043702	-0.0893600501297559	0.0429101446454236	-2.08249240053042	0.0372975163162099	0.0428630876248682	ubiquitin specific peptidase 28 [Source:HGNC Symbol;Acc:HGNC:12625]	protein_coding	41.45	113797874	113875570	4669	11	q23.2	USP28		77696
ENSG00000048052	815.80620841602	0.43423826767992	0.068328921733626	6.35511664259474	2.08268524647353e-10	3.31851271548762e-10	histone deacetylase 9 [Source:HGNC Symbol;Acc:HGNC:14065]	protein_coding	36.13	18086949	19002416	2524	7	p21.1	HDAC9		915467
ENSG00000048140	2847.25121818973	0.0397394038803068	0.0456308299886904	0.870889350251929	0.383814572241348	0.406750200088842	tetraspanin 17 [Source:HGNC Symbol;Acc:HGNC:13594]	protein_coding	58.7	176647387	176659054	2550	5	q35.2	TSPAN17		11667
ENSG00000048162	1706.64119457634	0.623965046138491	0.0332011736667905	18.7934635203156	8.54182587952767e-79	4.7944727965097e-78	NOP16 nucleolar protein [Source:HGNC Symbol;Acc:HGNC:26934]	protein_coding	49.26	176383938	176388927	954	5	q35.2	NOP16		4989
ENSG00000048342	1344.41232909082	-0.73847562688492	0.0661486661741875	-11.1638778163767	6.12598971004655e-29	1.53050708275482e-28	coiled-coil and C2 domain containing 2A [Source:HGNC Symbol;Acc:HGNC:29253]	protein_coding	40.21	15469865	15601552	1521	4	p15.32	CC2D2A		131687
ENSG00000048392	4262.4730757952	-0.324619754465487	0.0646680243554343	-5.01978771890853	5.17286123219793e-07	7.33549062438834e-07	ribonucleotide reductase regulatory TP53 inducible subunit M2B [Source:HGNC Symbol;Acc:HGNC:17296]	protein_coding	37.81	102204502	102238961	4774	8	q22.3	RRM2B		34459
ENSG00000048405	1151.78641087669	0.315435253692608	0.0451832380272208	6.98124498077303	2.92575610436629e-12	4.91065828563837e-12	zinc finger protein 800 [Source:HGNC Symbol;Acc:HGNC:27267]	protein_coding	37.8	127346790	127431924	1478	7	q31.33	ZNF800		85134
ENSG00000048462	61.148228560633	1.60691006133029	0.211558414215823	7.59558567919208	3.0640341888615e-14	5.43388882870553e-14	TNF receptor superfamily member 17 [Source:HGNC Symbol;Acc:HGNC:11913]	protein_coding	40.26	11965210	11968068	891	16	p13.13	TNFRSF17		2858
ENSG00000048471	5963.19631435904	-0.365855190814956	0.0498317455643895	-7.34180965710343	2.10724943531025e-13	3.6559752578616e-13	sorting nexin 29 [Source:HGNC Symbol;Acc:HGNC:30542]	protein_coding	47.13	11976734	12574287	540	16	p13.13	SNX29		597553
ENSG00000048540	150.422736342723	-2.7611392170354	0.155117166339949	-17.8003459074554	7.02337326805743e-71	3.51320215847003e-70	LIM domain only 3 [Source:HGNC Symbol;Acc:HGNC:6643]	protein_coding	35.63	16548372	16610594	3515	12	p12.3	LMO3		62222
ENSG00000048544	2023.12739968379	-0.579020369548877	0.0357668049020569	-16.1887641665073	6.05321253544609e-59	2.52377902910287e-58	mitochondrial ribosomal protein S10 [Source:HGNC Symbol;Acc:HGNC:14502]	protein_coding	41.02	42206807	42217861	2100	6	p21.1	MRPS10		11054
ENSG00000048649	2717.13691869033	-0.180098840745469	0.030816527725859	-5.84422886146069	5.08920214738039e-09	7.75786596952011e-09	remodeling and spacing factor 1 [Source:HGNC Symbol;Acc:HGNC:18118]	protein_coding	39.02	77660009	77820869	11242	11	q14.1	RSF1		160860
ENSG00000048707	4555.60194604458	-1.05970205045032	0.0438284419661088	-24.1784102494394	3.75377170230538e-129	3.95278737270015e-128	vacuolar protein sorting 13 homolog D [Source:HGNC Symbol;Acc:HGNC:23595]	protein_coding	42.34	12230030	12512047	16357	1	p36.22	VPS13D		282017
ENSG00000048740	2049.46959103747	1.39812017837548	0.0766197339681679	18.2475206577504	2.16515120853045e-74	1.1399710791961e-73	CUGBP Elav-like family member 2 [Source:HGNC Symbol;Acc:HGNC:2550]	protein_coding	41.91	10798397	11336675	2724	10	p14	CELF2		538278
ENSG00000048828	12081.3489315381	-0.0309723543572951	0.0502905078956263	-0.615868792209767	0.537981120097002	0.559639697148154	family with sequence similarity 120A [Source:HGNC Symbol;Acc:HGNC:13247]	protein_coding	42.42	93451685	93566112	5160	9	q22.31	FAM120A		114427
ENSG00000048991	1602.83272489715	0.430095912376554	0.0357998241222859	12.0139113227881	3.00298426417765e-33	8.15418769324143e-33	R3H domain containing 1 [Source:HGNC Symbol;Acc:HGNC:9757]	protein_coding	37.98	135531455	135725270	539	2	q21.3	R3HDM1		193815
ENSG00000049089	496.669355438054	-2.21285479167677	0.136712346181665	-16.1862103422341	6.30968471958876e-59	2.62868431180403e-58	collagen type IX alpha 2 chain [Source:HGNC Symbol;Acc:HGNC:2218]	protein_coding	57.43	40300489	40317813	2852	1	p34.2	COL9A2		17324
ENSG00000049130	3076.255902955	-2.32430484028001	0.107860055933104	-21.5492641847096	5.37950371503863e-103	4.19678878768903e-102	KIT ligand [Source:HGNC Symbol;Acc:HGNC:6343]	protein_coding	36.84	88492793	88580851	5191	12	q21.32	KITLG		88058
ENSG00000049167	400.709685268291	-0.131165489061627	0.0368107614410431	-3.56323759484584	0.000366308849336869	0.000466239995151727	ERCC excision repair 8, CSA ubiquitin ligase complex subunit [Source:HGNC Symbol;Acc:HGNC:3439]	protein_coding	37.18	60866454	60945073	9414	5	q12.1	ERCC8		78619
ENSG00000049192	145.289006915065	0.487619251364282	0.0893965151314891	5.45456666456255	4.90924153558139e-08	7.23150530118729e-08	ADAM metallopeptidase with thrombospondin type 1 motif 6 [Source:HGNC Symbol;Acc:HGNC:222]	protein_coding	35.91	65148738	65481920	7309	5	q12.3	ADAMTS6		333182
ENSG00000049239	6542.87992656976	0.679960949887279	0.0562753719411029	12.0827446613577	1.3029656345227e-33	3.55706987742258e-33	hexose-6-phosphate dehydrogenase/glucose 1-dehydrogenase [Source:HGNC Symbol;Acc:HGNC:4795]	protein_coding	52.29	9234774	9271337	9147	1	p36.22	H6PD		36563
ENSG00000049245	6490.46399958372	-0.0537067018651811	0.0254268542083287	-2.11220394883096	0.0346689599764253	0.0399242930620576	vesicle associated membrane protein 3 [Source:HGNC Symbol;Acc:HGNC:12644]	protein_coding	42.69	7771296	7781432	2178	1	p36.23	VAMP3		10136
ENSG00000049246	1897.61636341234	-0.379006710780556	0.0989165586287709	-3.83158003103353	0.00012732294345948	0.000165206253279785	period circadian regulator 3 [Source:HGNC Symbol;Acc:HGNC:8847]	protein_coding	40.55	7784291	7845177	1524	1	p36.23	PER3		60886
ENSG00000049247	19.6022719757755	1.5413079964924	0.237425875336406	6.49174397823549	8.48483627764879e-11	1.36522992838282e-10	urotensin 2 [Source:HGNC Symbol;Acc:HGNC:12636]	protein_coding	40.81	7843083	7853512	1601	1	p36.23	UTS2		10429
ENSG00000049249	239.18421158753	4.28742823844387	0.135725553978596	31.5889536845803	5.23590357995087e-219	1.2892717358401e-217	TNF receptor superfamily member 9 [Source:HGNC Symbol;Acc:HGNC:11924]	protein_coding	43.92	7915871	7943165	5872	1	p36.23	TNFRSF9		27294
ENSG00000049283	239.72735187925	-6.13397459970203	0.171623483503211	-35.7408815768926	9.1673683072847e-280	3.7282928702333e-278	epsin 3 [Source:HGNC Symbol;Acc:HGNC:18235]	protein_coding	58.65	50532682	50543750	3879	17	q21.33	EPN3		11068
ENSG00000049323	5126.77803605562	-0.455358132988061	0.103836629015378	-4.38533239480091	1.15808799425772e-05	1.56537225179675e-05	latent transforming growth factor beta binding protein 1 [Source:HGNC Symbol;Acc:HGNC:6714]	protein_coding	40.26	32946953	33399509	6502	2	p22.3	LTBP1		452556
ENSG00000049449	6650.21955793937	1.00686235604392	0.0447659911194057	22.4916801988878	5.0067520483225e-112	4.37740115776558e-111	reticulocalbin 1 [Source:HGNC Symbol;Acc:HGNC:9934]	protein_coding	46.64	32091074	32105722	2369	11	p13	RCN1		14648
ENSG00000049540	1712.98156711156	-0.184558462329838	0.106558303014662	-1.73199513419845	0.0832744287890454	0.0937292193909856	elastin [Source:HGNC Symbol;Acc:HGNC:3327]	protein_coding	54.95	74027789	74069907	2583	7	q11.23	ELN		42118
ENSG00000049541	1707.04466531957	1.03020892727288	0.0315370548056396	32.6666181614605	4.65462208427686e-234	1.29777581720895e-232	replication factor C subunit 2 [Source:HGNC Symbol;Acc:HGNC:9970]	protein_coding	48.96	74231499	74254458	1576	7	q11.23	RFC2		22959
ENSG00000049618	4212.05661074006	-0.273442669831585	0.0347903654261915	-7.8597239920259	3.84980810736448e-15	7.01604179674341e-15	AT-rich interaction domain 1B [Source:HGNC Symbol;Acc:HGNC:18040]	protein_coding	40.89	156776020	157210779	10813	6	q25.3	ARID1B		434759
ENSG00000049656	10780.338654524	0.75773459567882	0.0652035160009557	11.6210695703544	3.22078580172923e-31	8.41198957100598e-31	CLPTM1 like [Source:HGNC Symbol;Acc:HGNC:24308]	protein_coding	56.18	1317752	1345099	2492	5	p15.33	CLPTM1L		27347
ENSG00000049759	6507.05136940442	-1.58248292298439	0.0708990787037399	-22.3202184276185	2.35138223766374e-110	2.00820418792471e-109	NEDD4 like E3 ubiquitin protein ligase [Source:HGNC Symbol;Acc:HGNC:7728]	protein_coding	43.38	58044226	58401540	8633	18	q21.31	NEDD4L		357314
ENSG00000049768	156.544855302816	1.51449069390106	0.110244369944394	13.7375785690003	6.04644041120839e-43	1.96663837547962e-42	forkhead box P3 [Source:HGNC Symbol;Acc:HGNC:6106]	protein_coding	53.75	49250438	49270477	2264	X	p11.23	FOXP3		20039
ENSG00000049769	324.97613601558	-0.229889796242382	0.0587160976449585	-3.91527716355518	9.03004129788221e-05	0.000117960457366555	protein phosphatase 1 regulatory subunit 3F [Source:HGNC Symbol;Acc:HGNC:14944]	protein_coding	47.9	49269793	49301461	3477	X	p11.23	PPP1R3F		31668
ENSG00000049860	7457.17699395354	0.852021237043556	0.0581671667121146	14.6478036528828	1.39141210991661e-48	4.97432128389885e-48	hexosaminidase subunit beta [Source:HGNC Symbol;Acc:HGNC:4879]	protein_coding	42.11	74640023	74722647	2021	5	q13.3	HEXB		82624
ENSG00000049883	616.6022597201	-0.30052800363943	0.045195457305673	-6.64951792846904	2.94054529927498e-11	4.8028413257509e-11	pentatricopeptide repeat domain 2 [Source:HGNC Symbol;Acc:HGNC:25734]	protein_coding	40.38	72320367	72368395	11145	5	q13.2	PTCD2		48028
ENSG00000050030	127.520682653974	-2.86688007737582	0.264711691806009	-10.8301981594254	2.4761887310393e-27	5.97399859330578e-27	neurite extension and migration factor [Source:HGNC Symbol;Acc:HGNC:29433]	protein_coding	39.49	74732856	74925472	11717	X	q13.3	NEXMIF		192616
ENSG00000050130	3451.96975373121	-0.245458383990042	0.0365097425858314	-6.72309270362531	1.77907311976725e-11	2.92403722419358e-11	JNK1/MAPK8 associated membrane protein [Source:HGNC Symbol;Acc:HGNC:20184]	protein_coding	36.78	59484443	59505410	2347	14	q23.1	JKAMP		20967
ENSG00000050165	4356.39863358138	0.171280162599637	0.0882196683320017	1.94151900407344	0.0521953566098109	0.059516130398946	dickkopf WNT signaling pathway inhibitor 3 [Source:HGNC Symbol;Acc:HGNC:2893]	protein_coding	48.21	11956207	12009769	9549	11	p15.3	DKK3		53562
ENSG00000050327	770.483714910474	-0.87453032544384	0.0666900802120816	-13.1133494316207	2.76128671184437e-39	8.40348827327432e-39	Rho guanine nucleotide exchange factor 5 [Source:HGNC Symbol;Acc:HGNC:13209]	protein_coding	48.06	144355288	144380632	771	7	q35	ARHGEF5		25344
ENSG00000050344	1678.43158814473	2.04211032021374	0.0821989721096528	24.8435019052255	3.03975798172862e-136	3.46391522257797e-135	nuclear factor, erythroid 2 like 3 [Source:HGNC Symbol;Acc:HGNC:7783]	protein_coding	44.68	26152198	26187137	3740	7	p15.2	NFE2L3		34939
ENSG00000050393	1944.10740836517	-0.903713977731943	0.0394256212341388	-22.9219971542113	2.80418057776679e-116	2.57518043211215e-115	mitochondrial calcium uniporter regulator 1 [Source:HGNC Symbol;Acc:HGNC:21097]	protein_coding	41.24	13786557	13814568	5471	6	p23	MCUR1		28011
ENSG00000050405	5672.67924636078	-0.211773605220637	0.0624225552413702	-3.39258148599923	0.000692373350486868	0.000869391190772298	LIM domain and actin binding 1 [Source:HGNC Symbol;Acc:HGNC:24636]	protein_coding	42.32	50175788	50283546	2652	12	q13.12	LIMA1		107758
ENSG00000050426	4018.79718430774	0.0900141854087878	0.0417650561917039	2.15525115052205	0.0311421861708622	0.0359573256720208	LETM1 domain containing 1 [Source:HGNC Symbol;Acc:HGNC:24241]	protein_coding	45.34	51047962	51060424	1186	12	q13.12	LETMD1		12462
ENSG00000050438	93.3110216649057	-2.25540058311167	0.0884182512517556	-25.5083147560768	1.59405426497856e-143	1.95073292291154e-142	solute carrier family 4 member 8 [Source:HGNC Symbol;Acc:HGNC:11034]	protein_coding	42.72	51391317	51515763	2262	12	q13.13	SLC4A8		124446
ENSG00000050555	1064.90255313507	-1.0471016028776	0.152047161597204	-6.88668957630089	5.7105644566319e-12	9.51584816571841e-12	laminin subunit gamma 3 [Source:HGNC Symbol;Acc:HGNC:6494]	protein_coding	53.66	131009174	131094473	7455	9	q34.12	LAMC3		85299
ENSG00000050628	7403.55685753398	-2.70738424229521	0.218643256466777	-12.3826560491546	3.24425549142358e-35	9.1731196827549e-35	prostaglandin E receptor 3 [Source:HGNC Symbol;Acc:HGNC:9595]	protein_coding	38.05	70852353	71047808	1914	1	p31.1	PTGER3		195455
ENSG00000050730	60.4417280961118	3.52876793978326	0.158263762735291	22.2967524516993	3.97307925070499e-110	3.37899145708543e-109	TNFAIP3 interacting protein 3 [Source:HGNC Symbol;Acc:HGNC:19315]	protein_coding	37.14	121131408	121227466	2397	4	q27	TNIP3		96058
ENSG00000050748	2893.08774079303	0.20924338379178	0.03539152209196	5.91224596806233	3.37474077402043e-09	5.18039149938791e-09	mitogen-activated protein kinase 9 [Source:HGNC Symbol;Acc:HGNC:6886]	protein_coding	43.58	180233143	180292099	4799	5	q35.3	MAPK9		58956
ENSG00000050767	11103.3169482112	5.38134386580585	0.121932050778406	44.1339568345787	0	0	collagen type XXIII alpha 1 chain [Source:HGNC Symbol;Acc:HGNC:22990]	protein_coding	50.61	178237476	178590393	2764	5	q35.3	COL23A1		352917
ENSG00000050820	5629.99473334063	-0.222882433280022	0.0513622240502465	-4.3394233291374	1.42857096386031e-05	1.92488757208015e-05	BCAR1 scaffold protein, Cas family member [Source:HGNC Symbol;Acc:HGNC:971]	protein_coding	59.7	75228181	75268053	4064	16	q23.1	BCAR1		39872
ENSG00000051009	2059.71029192936	0.501733999169823	0.0364003656081279	13.7837626295102	3.19192569912259e-43	1.04258007889819e-42	family with sequence similarity 160 member A2 [Source:HGNC Symbol;Acc:HGNC:25378]	protein_coding	44.55	6211345	6234711	3364	11	p15.4	FAM160A2		23366
ENSG00000051108	13389.3460593682	-0.00275697032505058	0.0509330974885694	-0.0541292491718044	0.956832188932216	0.960264452334905	homocysteine inducible ER protein with ubiquitin like domain 1 [Source:HGNC Symbol;Acc:HGNC:13744]	protein_coding	42.95	56932142	56944864	570	16	q13	HERPUD1		12722
ENSG00000051128	1905.88855429072	0.448741366741841	0.0514262454140527	8.72592123202559	2.64022414217403e-18	5.21711119764466e-18	homer scaffold protein 3 [Source:HGNC Symbol;Acc:HGNC:17514]	protein_coding	56.77	18929201	18941261	1418	19	p13.11	HOMER3		12060
ENSG00000051180	72.1379705334486	1.63845748688526	0.0660105073210792	24.8211618631516	5.29853295314639e-136	6.02940352248994e-135	RAD51 recombinase [Source:HGNC Symbol;Acc:HGNC:9817]	protein_coding	43.47	40694774	40732340	566	15	q15.1	RAD51		37566
ENSG00000051341	41.1854681751718	2.84273057029712	0.0857510209929244	33.150982196838	5.48175627999272e-241	1.63215521386132e-239	DNA polymerase theta [Source:HGNC Symbol;Acc:HGNC:9186]	protein_coding	39.03	121431431	121545988	8757	3	q13.33	POLQ		114557
ENSG00000051382	4758.7197609876	0.0551103354792832	0.0573357403672015	0.961186427982513	0.336458439217471	0.358578161906075	phosphatidylinositol-4,5-bisphosphate 3-kinase catalytic subunit beta [Source:HGNC Symbol;Acc:HGNC:8976]	protein_coding	40.59	138652698	138834928	6259	3	q22.3	PIK3CB		182230
ENSG00000051523	7502.32047504721	1.04619531652156	0.0495746623553638	21.1034279774244	7.39739735584558e-99	5.46370354543952e-98	cytochrome b-245 alpha chain [Source:HGNC Symbol;Acc:HGNC:2577]	protein_coding	61.63	88643289	88651054	692	16	q24.2	CYBA		7765
ENSG00000051596	223.946290907397	0.884200519221216	0.077846033276184	11.3583246571374	6.74252522557047e-30	1.71786711941171e-29	THO complex 3 [Source:HGNC Symbol;Acc:HGNC:19072]	protein_coding	43.01	175917873	176034680	453	5	q35.2	THOC3		116807
ENSG00000051620	3437.13677205978	0.170537302701681	0.048294257730397	3.53121283390887	0.000413658755499217	0.000525230095890907	heme binding protein 2 [Source:HGNC Symbol;Acc:HGNC:15716]	protein_coding	47.12	138403531	138422197	661	6	q24.1	HEBP2		18666
ENSG00000051825	636.108869677586	0.358559338355141	0.0441547210306689	8.12052097681906	4.6418673130533e-16	8.66585145983847e-16	M-phase phosphoprotein 9 [Source:HGNC Symbol;Acc:HGNC:7215]	protein_coding	42.99	123152320	123244014	484	12	q24.31	MPHOSPH9		91694
ENSG00000052126	4711.31193728099	0.757268571441627	0.0850744362087767	8.90124701600436	5.52227066600404e-19	1.10903324377782e-18	pleckstrin homology domain containing A5 [Source:HGNC Symbol;Acc:HGNC:30036]	protein_coding	38.1	19129733	19376400	1954	12	p12.3	PLEKHA5		246667
ENSG00000052344	3780.4250067399	-2.19109795848047	0.110997124227843	-19.7401326721116	9.75216226040864e-87	6.06083251626392e-86	serine protease 8 [Source:HGNC Symbol;Acc:HGNC:9491]	protein_coding	58.95	31131433	31135727	1837	16	p11.2	PRSS8		4294
ENSG00000052723	2671.41832523389	-0.268828959330358	0.032325514198701	-8.31630883511704	9.07451714754582e-17	1.72487044340197e-16	suppressor of IKBKE 1 [Source:HGNC Symbol;Acc:HGNC:26119]	protein_coding	36.9	114769479	114780685	5494	1	p13.2	SIKE1		11206
ENSG00000052749	1340.23537601862	0.474389389775496	0.0548752520368804	8.64486944782814	5.38668506044821e-18	1.0564387052924e-17	ribosomal RNA processing 12 homolog [Source:HGNC Symbol;Acc:HGNC:29100]	protein_coding	50.49	97356358	97426076	1919	10	q24.1	RRP12		69718
ENSG00000052795	4518.10728510699	-0.493982692372394	0.080653598940482	-6.12474457261265	9.08291969630656e-10	1.4202017528615e-09	folliculin interacting protein 2 [Source:HGNC Symbol;Acc:HGNC:29280]	protein_coding	40.58	158769026	158908050	7038	4	q32.1	FNIP2		139024
ENSG00000052802	3860.11697550051	-0.668448191706939	0.0633890093699876	-10.545174918342	5.34732600809647e-26	1.25591343368623e-25	methylsterol monooxygenase 1 [Source:HGNC Symbol;Acc:HGNC:10545]	protein_coding	37	165327667	165343164	2227	4	q32.3	MSMO1		15497
ENSG00000052841	4288.72408982724	1.00686796842187	0.0380061093849381	26.492266236041	1.19000221888517e-154	1.62543484897724e-153	tetratricopeptide repeat domain 17 [Source:HGNC Symbol;Acc:HGNC:25596]	protein_coding	37.9	43358920	43494933	3648	11	p12	TTC17		136013
ENSG00000052850	19.3290038796551	-0.354707016548334	0.178491200393508	-1.98725212092436	0.0468944645801935	0.0536035838787546	ALX homeobox 4 [Source:HGNC Symbol;Acc:HGNC:450]	protein_coding	52.82	44260440	44310139	5727	11	p11.2	ALX4		49699
ENSG00000053108	130.873317754263	-2.51333733655509	0.190543455022093	-13.190362987087	9.97040049066739e-40	3.06187904545912e-39	follistatin like 4 [Source:HGNC Symbol;Acc:HGNC:21389]	protein_coding	46.68	133196455	133612541	5396	5	q31.1	FSTL4		416086
ENSG00000053254	4929.03457058642	0.16151249358563	0.0469922648125483	3.43700169016969	0.000588191933095359	0.000741097173564593	forkhead box N3 [Source:HGNC Symbol;Acc:HGNC:1928]	protein_coding	44.31	89124871	89619149	513	14	q32.11	FOXN3		494278
ENSG00000053328	65.9370181442853	-0.61854471355177	0.116023537248361	-5.33120027385225	9.75657468210147e-08	1.41978241741961e-07	methyltransferase like 24 [Source:HGNC Symbol;Acc:HGNC:21566]	protein_coding	40.62	110243940	110358349	3184	6	q21	METTL24		114409
ENSG00000053371	3622.10795396067	-0.582670891288316	0.0428359087254278	-13.6023936138055	3.8753936372613e-42	1.24477459524622e-41	aldo-keto reductase family 7 member A2 [Source:HGNC Symbol;Acc:HGNC:389]	protein_coding	52.86	19303965	19312144	1360	1	p36.13	AKR7A2		8179
ENSG00000053372	2096.93806555725	0.303227924285298	0.0315965172391194	9.59687809863657	8.2402487136061e-22	1.76264850877519e-21	MRT4 homolog, ribosome maturation factor [Source:HGNC Symbol;Acc:HGNC:18477]	protein_coding	52.85	19251805	19260128	2049	1	p36.13	MRTO4		8323
ENSG00000053438	104.947443352131	-0.649810555932053	0.139783454073351	-4.64869436972895	3.34042748979552e-06	4.60106246302621e-06	neuronatin [Source:HGNC Symbol;Acc:HGNC:7860]	protein_coding	54.16	37521206	37523690	1222	20	q11.23	NNAT		2484
ENSG00000053501	2134.09787829266	0.313085741161139	0.0244977947780494	12.7801601735056	2.11633240804142e-37	6.20558836018939e-37	unconventional SNARE in the ER 1 [Source:HGNC Symbol;Acc:HGNC:30882]	protein_coding	55.26	17215346	17219829	559	19	p13.11	USE1		4483
ENSG00000053524	65.4289617834517	1.01725983571654	0.0877970598721231	11.5864909052557	4.82497640664094e-31	1.25653815038617e-30	MCF.2 cell line derived transforming sequence-like 2 [Source:HGNC Symbol;Acc:HGNC:30319]	protein_coding	42.39	183178041	183428778	5326	3	q27.1	MCF2L2		250737
ENSG00000053702	1888.79026587692	-0.102525774037451	0.0565341245936526	-1.81352014866013	0.0697516338493514	0.0789412583675146	nuclear receptor interacting protein 2 [Source:HGNC Symbol;Acc:HGNC:23078]	protein_coding	51.39	2825348	2835544	2757	12	p13.33	NRIP2		10196
ENSG00000053747	1412.65832097927	1.37333566121279	0.126380702047207	10.8666563721082	1.66179848435333e-27	4.0223752991649e-27	laminin subunit alpha 3 [Source:HGNC Symbol;Acc:HGNC:6483]	protein_coding	42.46	23689453	23956222	10651	18	q11.2	LAMA3		266769
ENSG00000053770	2947.83495539612	-1.35242629809018	0.0369074116612865	-36.6437589962123	5.75289279860549e-294	2.57878981886661e-292	adaptor related protein complex 5 subunit mu 1 [Source:HGNC Symbol;Acc:HGNC:20192]	protein_coding	35.15	57268924	57298742	11675	14	q22.3	AP5M1		29818
ENSG00000053900	1096.07069801817	0.647140874822592	0.039082408912285	16.5583671230453	1.39324048227476e-61	6.10535060920134e-61	anaphase promoting complex subunit 4 [Source:HGNC Symbol;Acc:HGNC:19990]	protein_coding	37.91	25377263	25418498	2635	4	p15.2	ANAPC4		41235
ENSG00000053918	1795.22227535543	-2.04417235406136	0.0529103220642962	-38.6346609566522	0	0	potassium voltage-gated channel subfamily Q member 1 [Source:HGNC Symbol;Acc:HGNC:6294]	protein_coding	51.55	2444684	2849105	582	11	p15.5	KCNQ1		404421
ENSG00000054116	3013.02947771543	0.0174817406474528	0.0256584748153634	0.681324231983786	0.495666353648786	0.518045724633444	trafficking protein particle complex 3 [Source:HGNC Symbol;Acc:HGNC:19942]	protein_coding	49.8	36136570	36156053	1114	1	p34.3	TRAPPC3		19483
ENSG00000054118	7825.26767760536	0.0232875339044556	0.0315190748510825	0.738839385815785	0.460004532488151	0.482638920773647	thyroid hormone receptor associated protein 3 [Source:HGNC Symbol;Acc:HGNC:22964]	protein_coding	43.71	36224432	36305357	4405	1	p34.3	THRAP3		80925
ENSG00000054148	5691.32544292774	0.378467113479236	0.0381880797234827	9.91060865641034	3.74358548032758e-23	8.24920716855998e-23	phosphohistidine phosphatase 1 [Source:HGNC Symbol;Acc:HGNC:30033]	protein_coding	66.23	136848724	136851027	985	9	q34.3	PHPT1		2303
ENSG00000054179	929.940247207541	0.363993248151919	0.112266376442653	3.24222852545572	0.00118598880084702	0.00147290986310612	ectonucleoside triphosphate diphosphohydrolase 2 [Source:HGNC Symbol;Acc:HGNC:3364]	protein_coding	65.81	137048107	137054061	1427	9	q34.3	ENTPD2		5954
ENSG00000054219	443.388551825272	0.638189249838712	0.134298878888847	4.7520072774912	2.0140712172045e-06	2.7943171718175e-06	lymphocyte antigen 75 [Source:HGNC Symbol;Acc:HGNC:6729]	protein_coding	37.97	159803355	159904756	6932	2	q24.2	LY75		101401
ENSG00000054267	3073.08349402532	0.350570783285934	0.0331707455625227	10.5686736110635	4.16341255390863e-26	9.79267944807586e-26	AT-rich interaction domain 4B [Source:HGNC Symbol;Acc:HGNC:15550]	protein_coding	39.95	235131634	235328219	3463	1	q42.3	ARID4B		196585
ENSG00000054277	401.773561544672	0.202561319287152	0.096651502131782	2.09579069977583	0.036100761730633	0.0415230408706395	opsin 3 [Source:HGNC Symbol;Acc:HGNC:14007]	protein_coding	39.62	241590102	241677376	795	1	q43	OPN3		87274
ENSG00000054282	1590.31016318225	0.22937643074908	0.0390136252231835	5.87939288996848	4.11773947303579e-09	6.29354416774529e-09	SHH signaling and ciliogenesis regulator SDCCAG8 [Source:HGNC Symbol;Acc:HGNC:10671]	protein_coding	39.81	243256034	243500091	699	1	q43	SDCCAG8		244057
ENSG00000054356	182.468454282858	5.04197918539789	0.174740095405843	28.8541629423266	4.49276942577909e-183	8.1094738011254e-182	protein tyrosine phosphatase receptor type N [Source:HGNC Symbol;Acc:HGNC:9676]	protein_coding	53.59	219289623	219309648	3612	2	q35	PTPRN		20025
ENSG00000054392	865.614379871664	-0.382691058987607	0.0602371853965335	-6.35307005910722	2.11059530388839e-10	3.36199371710973e-10	hedgehog acyltransferase [Source:HGNC Symbol;Acc:HGNC:18270]	protein_coding	42.26	210328252	210676296	3639	1	q32.2	HHAT		348044
ENSG00000054523	3960.15540855547	-0.396883661198472	0.0441341455127793	-8.99266671161793	2.41303111667931e-19	4.89820564552854e-19	kinesin family member 1B [Source:HGNC Symbol;Acc:HGNC:16636]	protein_coding	42.04	10210570	10381603	7800	1	p36.22	KIF1B		171033
ENSG00000054598	2166.556177658	-1.93716168726065	0.0639515265512977	-30.2910937662573	1.50183984835984e-201	3.1898370705936e-200	forkhead box C1 [Source:HGNC Symbol;Acc:HGNC:3800]	protein_coding	56.26	1609915	1613897	3983	6	p25.3	FOXC1		3982
ENSG00000054611	2699.64785234366	0.670921082892859	0.0330236076660659	20.3164078763653	9.20719864419758e-92	6.1585000989033e-91	TBC1 domain family member 22A [Source:HGNC Symbol;Acc:HGNC:1309]	protein_coding	49.42	46762617	47175699	3758	22	q13.31	TBC1D22A		413082
ENSG00000054654	18092.89808866	-1.55576265308167	0.0757607252787332	-20.5352132963065	1.04355287151732e-93	7.19665637318807e-93	spectrin repeat containing nuclear envelope protein 2 [Source:HGNC Symbol;Acc:HGNC:17084]	protein_coding	41.08	63761899	64226433	3229	14	q23.2	SYNE2		464534
ENSG00000054690	847.411771515021	-0.885991927615863	0.0706303671238305	-12.5440651619795	4.28440534868532e-36	1.22962585060341e-35	pleckstrin homology, MyTH4 and FERM domain containing H1 [Source:HGNC Symbol;Acc:HGNC:17733]	protein_coding	48.02	67533290	67589612	6615	14	q24.1	PLEKHH1		56322
ENSG00000054793	2898.23344713471	-1.01525147604442	0.103037380308863	-9.85323455430566	6.63728472681072e-23	1.45289652316144e-22	ATPase phospholipid transporting 9A (putative) [Source:HGNC Symbol;Acc:HGNC:13540]	protein_coding	46.63	51596514	51768390	7437	20	q13.2	ATP9A		171876
ENSG00000054803	303.492817202752	1.61474667265213	0.211535646921619	7.63344947365042	2.28554304954669e-14	4.06750461340143e-14	cerebellin 4 precursor [Source:HGNC Symbol;Acc:HGNC:16231]	protein_coding	44	55997357	56005519	3154	20	q13.2	CBLN4		8162
ENSG00000054938	68.2085896067415	0.208192688302563	0.219912879334004	0.946705299539819	0.343788969230056	0.366054042237279	chordin like 2 [Source:HGNC Symbol;Acc:HGNC:24168]	protein_coding	51.61	74696429	74731426	344	11	q13.4	CHRDL2		34997
ENSG00000054965	5805.62475031276	0.238789968759817	0.0355012530304552	6.72624057959217	1.74102619968675e-11	2.86208409911021e-11	family with sequence similarity 168 member A [Source:HGNC Symbol;Acc:HGNC:28999]	protein_coding	41.55	73400487	73598189	7296	11	q13.4	FAM168A		197702
ENSG00000054967	482.678673700112	2.08017342023596	0.0570066755253174	36.4899970234562	1.59798192658386e-291	7.00823046558817e-290	RELT TNF receptor [Source:HGNC Symbol;Acc:HGNC:13764]	protein_coding	59.72	73376399	73397474	3402	11	q13.4	RELT		21075
ENSG00000054983	2614.36833678438	-0.0316537575818525	0.0612417929557079	-0.516865298257116	0.605250193347376	0.625526710874968	galactosylceramidase [Source:HGNC Symbol;Acc:HGNC:4115]	protein_coding	39.12	87837820	87993665	2067	14	q31.3	GALC		155845
ENSG00000055044	1991.74126119471	0.516897345119362	0.0410015337327265	12.6067807240778	1.93746622906204e-36	5.60714544301581e-36	NOP58 ribonucleoprotein [Source:HGNC Symbol;Acc:HGNC:29926]	protein_coding	41.15	202265736	202303661	1994	2	q33.1	NOP58		37925
ENSG00000055070	6778.23218645484	0.0511322171236671	0.0326820458436534	1.56453538338074	0.117691890171936	0.130744595181763	SUZ RNA binding domain containing 1 [Source:HGNC Symbol;Acc:HGNC:30232]	protein_coding	48.1	16352575	16398145	490	1	p36.13	SZRD1		45570
ENSG00000055118	91.2579840329865	-0.369543224805824	0.196821141717164	-1.87755858736387	0.0604415754855562	0.0686632207647802	potassium voltage-gated channel subfamily H member 2 [Source:HGNC Symbol;Acc:HGNC:6251]	protein_coding	59.57	150944961	150978321	3165	7	q36.1	KCNH2		33360
ENSG00000055130	3076.95486080692	0.722365349907522	0.0409475041412033	17.6412547005678	1.18793721493642e-69	5.82904662436446e-69	cullin 1 [Source:HGNC Symbol;Acc:HGNC:2551]	protein_coding	41.21	148697914	148801110	2857	7	q36.1	CUL1		103196
ENSG00000055147	1926.12741721434	0.180168620209099	0.0341420147948346	5.27703538563157	1.31290541745396e-07	1.90201912409833e-07	family with sequence similarity 114 member A2 [Source:HGNC Symbol;Acc:HGNC:1333]	protein_coding	37.35	153990148	154038936	4414	5	q33.2	FAM114A2		48788
ENSG00000055163	13334.7564089115	-2.17643526958745	0.0768840697168439	-28.3080133193136	2.75381442891239e-176	4.68408246729154e-175	cytoplasmic FMR1 interacting protein 2 [Source:HGNC Symbol;Acc:HGNC:13760]	protein_coding	44.29	157266079	157395595	4210	5	q33.3	CYFIP2		129516
ENSG00000055208	5565.79328900302	-0.314731874815066	0.0459906306272797	-6.84339115429264	7.73400938653004e-12	1.28467366480932e-11	TGF-beta activated kinase 1 (MAP3K7) binding protein 2 [Source:HGNC Symbol;Acc:HGNC:17075]	protein_coding	38.87	149218641	149411613	648	6	q25.1	TAB2		192972
ENSG00000055211	4162.67915031474	-0.532366792237639	0.041315766753547	-12.8853179807424	5.44506163309022e-38	1.61885333675623e-37	glycoprotein integral membrane 1 [Source:HGNC Symbol;Acc:HGNC:21074]	protein_coding	42.05	149566294	149591748	2026	6	q25.1	GINM1		25454
ENSG00000055332	3797.84375257872	-0.0325873924650491	0.0446370442279877	-0.730052650856676	0.465358002130358	0.488098009215263	eukaryotic translation initiation factor 2 alpha kinase 2 [Source:HGNC Symbol;Acc:HGNC:9437]	protein_coding	41.3	37099210	37157522	9837	2	p22.2	EIF2AK2		58312
ENSG00000055483	2804.12152700862	0.194192631947729	0.0424367799868511	4.57604540231136	4.73847750908324e-06	6.48926276815713e-06	ubiquitin specific peptidase 36 [Source:HGNC Symbol;Acc:HGNC:20062]	protein_coding	50.03	78787381	78841441	607	17	q25.3	USP36		54060
ENSG00000055609	5865.756261878	0.162609003349773	0.0437038334556489	3.72070343702895	0.000198668628677993	0.000255714748755278	lysine methyltransferase 2C [Source:HGNC Symbol;Acc:HGNC:13726]	protein_coding	38.74	152134922	152436644	14292	7	q36.1	KMT2C		301722
ENSG00000055732	114.840331052495	-3.15789340167801	0.209283310494057	-15.0890837603014	1.91077241776982e-51	7.14261783532617e-51	mucolipin TRP cation channel 3 [Source:HGNC Symbol;Acc:HGNC:13358]	protein_coding	40.77	85018082	85048500	2810	1	p22.3	MCOLN3		30418
ENSG00000055813	145.614163144552	0.666410553966796	0.110211145972296	6.04667112466386	1.47869163862014e-09	2.294828731818e-09	coiled-coil domain containing 85A [Source:HGNC Symbol;Acc:HGNC:29400]	protein_coding	38.51	56183990	56386172	4114	2	p16.1	CCDC85A		202182
ENSG00000055917	11352.2902334736	0.0213335114300167	0.0344658515249602	0.618975318644512	0.535932618492517	0.557615965650043	pumilio RNA binding family member 2 [Source:HGNC Symbol;Acc:HGNC:14958]	protein_coding	37.42	20248691	20352234	6112	2	p24.1	PUM2		103543
ENSG00000055950	3199.70562838978	-0.0746371868652451	0.0326048405220617	-2.28914436231463	0.0220709660044538	0.0257085324351642	mitochondrial ribosomal protein L43 [Source:HGNC Symbol;Acc:HGNC:14517]	protein_coding	53.18	100969458	100987515	844	10	q24.31	MRPL43		18057
ENSG00000055955	37.2409381728203	1.99164952552032	0.171248347152418	11.6301824726382	2.89478112180909e-31	7.56662584787309e-31	inter-alpha-trypsin inhibitor heavy chain 4 [Source:HGNC Symbol;Acc:HGNC:6169]	protein_coding	55.63	52812962	52830688	3282	3	p21.1	ITIH4		17726
ENSG00000055957	20.3940102806548	2.54670375702272	0.234933478883882	10.8401057572618	2.22214024674044e-27	5.36827002886067e-27	inter-alpha-trypsin inhibitor heavy chain 1 [Source:HGNC Symbol;Acc:HGNC:6166]	protein_coding	54.93	52777595	52792068	2904	3	p21.1	ITIH1		14473
ENSG00000056050	723.289466757753	0.0432956184344655	0.0388709198286779	1.11383056087402	0.265351883552628	0.285648468515888	histone PARylation factor 1 [Source:HGNC Symbol;Acc:HGNC:26051]	protein_coding	38.61	169729470	169757944	1216	4	q33	HPF1		28474
ENSG00000056097	6704.40278346329	-0.279786560066724	0.0318980424269044	-8.77127681762497	1.76651562299666e-18	3.50559484094005e-18	zinc finger RNA binding protein [Source:HGNC Symbol;Acc:HGNC:17277]	protein_coding	38.32	32354350	32444740	4717	5	p13.3	ZFR		90390
ENSG00000056277	114.170306079652	0.270444640147307	0.0456574096616831	5.92334611514922	3.15455920982507e-09	4.84606951603062e-09	zinc finger protein 280C [Source:HGNC Symbol;Acc:HGNC:25955]	protein_coding	38.03	130202707	130268899	4638	X	q26.1	ZNF280C		66192
ENSG00000056487	11.0808792298361	-2.57047889382236	0.142825419772935	-17.9973487766318	2.04370745211986e-72	1.04516989680268e-71	PHD finger protein 21B [Source:HGNC Symbol;Acc:HGNC:25161]	protein_coding	52.73	44881162	45010005	3586	22	q13.31	PHF21B		128843
ENSG00000056558	1185.47741515389	0.944943474622544	0.0550282477256697	17.1719710090232	4.30548240287086e-66	2.01282232645882e-65	TNF receptor associated factor 1 [Source:HGNC Symbol;Acc:HGNC:12031]	protein_coding	49.95	120902393	120929173	3715	9	q33.2	TRAF1		26780
ENSG00000056586	3138.67576439337	-0.422250790668548	0.030728708136023	-13.7412477218184	5.74766355967482e-43	1.87020927577388e-42	ring finger and CCCH-type domains 2 [Source:HGNC Symbol;Acc:HGNC:21461]	protein_coding	40.51	122844556	122905359	9248	9	q33.2	RC3H2		60803
ENSG00000056736	1627.47278881202	-0.944757724511779	0.123202376872994	-7.66834007988097	1.74236418257804e-14	3.11140569942708e-14	interleukin 17 receptor B [Source:HGNC Symbol;Acc:HGNC:18015]	protein_coding	45.39	53846568	53865794	2016	3	p21.1	IL17RB		19226
ENSG00000056972	2150.81948575609	1.18901437141622	0.0624397544895539	19.0425856273208	7.56967947040825e-81	4.35887823869108e-80	TRAF3 interacting protein 2 [Source:HGNC Symbol;Acc:HGNC:1343]	protein_coding	44.49	111555381	111606906	5833	6	q21	TRAF3IP2		51525
ENSG00000056998	48.7485406161112	-1.71640352390975	0.175102007128646	-9.80230639303136	1.10043777512052e-22	2.39431533613311e-22	glycogenin 2 [Source:HGNC Symbol;Acc:HGNC:4700]	protein_coding	43.65	2828822	2882820	3393	X	p22.33	GYG2		53998
ENSG00000057019	2786.46062273758	0.685688191017771	0.117465074604179	5.83737926637624	5.302829403209e-09	8.07668600768466e-09	discoidin, CUB and LCCL domain containing 2 [Source:HGNC Symbol;Acc:HGNC:24627]	protein_coding	38.59	98795941	98901695	6128	3	q12.1	DCBLD2		105754
ENSG00000057252	4145.3578419841	0.563761327000534	0.0518197760900892	10.8792698374541	1.44717512151631e-27	3.50968624971532e-27	sterol O-acyltransferase 1 [Source:HGNC Symbol;Acc:HGNC:11177]	protein_coding	39.63	179293714	179358680	6840	1	q25.2	SOAT1		64966
ENSG00000057294	718.234653724176	0.292303557520533	0.110893617261319	2.63589162964831	0.00839165272752398	0.00999349396811476	plakophilin 2 [Source:HGNC Symbol;Acc:HGNC:9024]	protein_coding	40.77	32790755	32896777	4361	12	p11.21	PKP2		106022
ENSG00000057468	23.8138751780661	2.73283925713332	0.144078864312123	18.9676623992058	3.15633520701778e-80	1.80598911862756e-79	mutS homolog 4 [Source:HGNC Symbol;Acc:HGNC:7327]	protein_coding	37.01	75796882	75913242	3270	1	p31.1	MSH4		116360
ENSG00000057593	16.5382563355491	-2.1526728858011	0.175801485564295	-12.2449072537206	1.78881455674383e-34	4.9729473723286e-34	coagulation factor VII [Source:HGNC Symbol;Acc:HGNC:3544]	protein_coding	61.36	113105788	113120685	3063	13	q34	F7		14897
ENSG00000057608	17040.4711303334	0.616705750346175	0.0466070402086157	13.2320299162051	5.73181366004213e-40	1.76959932004383e-39	GDP dissociation inhibitor 2 [Source:HGNC Symbol;Acc:HGNC:4227]	protein_coding	43.74	5765223	5842132	2297	10	p15.1	GDI2		76909
ENSG00000057657	1475.30034265989	2.77739946547897	0.071314179463055	38.945963991885	0	0	PR/SET domain 1 [Source:HGNC Symbol;Acc:HGNC:9346]	protein_coding	40.37	105993463	106109939	5066	6	q21	PRDM1		116476
ENSG00000057663	2018.32921747864	-0.0429695278845179	0.0314231584301839	-1.36744776881636	0.171484998192329	0.188032101200549	autophagy related 5 [Source:HGNC Symbol;Acc:HGNC:589]	protein_coding	39.61	106045423	106325791	2261	6	q21	ATG5		280368
ENSG00000057704	2610.77370418922	0.0811313301061164	0.0741958820332726	1.09347483826304	0.27418537066203	0.294668919116018	transmembrane and coiled-coil domain family 3 [Source:HGNC Symbol;Acc:HGNC:29199]	protein_coding	43.11	94567122	94650557	5874	12	q22	TMCC3		83435
ENSG00000057757	2443.92826001763	-0.119028595079311	0.0299696895351508	-3.9716325702909	7.13817587762452e-05	9.36463578027432e-05	PITH domain containing 1 [Source:HGNC Symbol;Acc:HGNC:25022]	protein_coding	44.53	23778418	23788232	1590	1	p36.11	PITHD1		9814
ENSG00000057935	2177.10007284985	0.221645562464249	0.0359804796464511	6.16016141647269	7.26708321030223e-10	1.13957247056025e-09	metastasis associated 1 family member 3 [Source:HGNC Symbol;Acc:HGNC:23784]	protein_coding	43.08	42494569	42756947	5832	2	p21	MTA3		262378
ENSG00000058056	632.939920728514	-0.39852478270436	0.0716904930261528	-5.55896278407484	2.71382550488125e-08	4.02976267091033e-08	ubiquitin specific peptidase 13 [Source:HGNC Symbol;Acc:HGNC:12611]	protein_coding	42.29	179653032	179804366	8015	3	q26.33	USP13		151334
ENSG00000058063	3900.55348385763	0.0671486115574319	0.047052873382818	1.4270884375353	0.153554404849867	0.169102635052513	ATPase phospholipid transporting 11B (putative) [Source:HGNC Symbol;Acc:HGNC:13553]	protein_coding	36.02	182793503	182921629	7315	3	q26.33	ATP11B		128126
ENSG00000058085	794.488024889792	-1.79894027771364	0.212044175095373	-8.4837995521665	2.17957104867739e-17	4.20395808949102e-17	laminin subunit gamma 2 [Source:HGNC Symbol;Acc:HGNC:6493]	protein_coding	43.26	183186238	183245127	4313	1	q25.3	LAMC2		58889
ENSG00000058091	3353.24428289754	0.363177637345076	0.0775538081615311	4.68291172225405	2.82828338190121e-06	3.90359398129718e-06	cyclin dependent kinase 14 [Source:HGNC Symbol;Acc:HGNC:8883]	protein_coding	37.97	90466424	91210590	759	7	q21.13	CDK14		744166
ENSG00000058262	17944.4463829539	0.486327707839104	0.0396871280316499	12.2540413468887	1.59828192116261e-34	4.44554692058718e-34	SEC61 translocon subunit alpha 1 [Source:HGNC Symbol;Acc:HGNC:18276]	protein_coding	47.3	128051641	128071683	1871	3	q21.3	SEC61A1		20042
ENSG00000058272	4282.77363198838	0.496779951262474	0.041599521484902	11.9419631171184	7.15150930701384e-33	1.93090751289374e-32	protein phosphatase 1 regulatory subunit 12A [Source:HGNC Symbol;Acc:HGNC:7618]	protein_coding	36.07	79773563	79935460	5620	12	q21.31	PPP1R12A		161897
ENSG00000058335	45.856071386668	0.184942036580493	0.134623441255813	1.37377290949698	0.169512193883846	0.185956893601485	Ras protein specific guanine nucleotide releasing factor 1 [Source:HGNC Symbol;Acc:HGNC:9875]	protein_coding	49.94	78959906	79090780	6294	15	q25.1	RASGRF1		130874
ENSG00000058404	62.215861744477	-0.614606767681757	0.195677172100471	-3.1409221683058	0.00168416783199891	0.00207714459298064	calcium/calmodulin dependent protein kinase II beta [Source:HGNC Symbol;Acc:HGNC:1461]	protein_coding	55.17	44217150	44334577	2292	7	p13	CAMK2B		117427
ENSG00000058453	1242.2343019385	0.802239259150164	0.0429562762055265	18.6757170317047	7.80349414051282e-78	4.3173303586124e-77	ciliary rootlet coiled-coil, rootletin [Source:HGNC Symbol;Acc:HGNC:21299]	protein_coding	49.14	16740273	16972964	1868	1	p36.13	CROCC		232691
ENSG00000058600	1432.90320457243	0.0924340791206993	0.0319585710974285	2.89230951030026	0.00382421005174766	0.00463861986169154	RNA polymerase III subunit E [Source:HGNC Symbol;Acc:HGNC:30347]	protein_coding	51.68	22297375	22335101	3690	16	p12.2	POLR3E		37726
ENSG00000058668	9120.3553973631	0.989642212661903	0.0634300460884202	15.6021045812006	7.04334074463626e-55	2.7633532462092e-54	ATPase plasma membrane Ca2+ transporting 4 [Source:HGNC Symbol;Acc:HGNC:817]	protein_coding	46.48	203626787	203744081	8697	1	q32.1	ATP2B4		117294
ENSG00000058673	6893.67313179358	0.171911739434295	0.0394060746404408	4.36256950236472	1.28543730080622e-05	1.73519599702043e-05	zinc finger CCCH-type containing 11A [Source:HGNC Symbol;Acc:HGNC:29093]	protein_coding	40.74	203795623	203854999	944	1	q32.1	ZC3H11A		59376
ENSG00000058729	1793.11293472326	0.353834799255668	0.0431290691414956	8.20409079766655	2.32342464552272e-16	4.37177779718196e-16	RIO kinase 2 [Source:HGNC Symbol;Acc:HGNC:18999]	protein_coding	36.71	97160867	97183247	3909	5	q15	RIOK2		22380
ENSG00000058799	1420.18857497199	-0.103462125230496	0.0339092866394418	-3.05114425822671	0.00227971015709718	0.00279402241081691	Yip1 domain family member 1 [Source:HGNC Symbol;Acc:HGNC:25231]	protein_coding	43.43	53851719	53889798	1602	1	p32.3	YIPF1		38079
ENSG00000058804	1012.71850406416	-0.129506683804729	0.0371674596919331	-3.48441041917205	0.000493222535782456	0.000623667270953161	NDC1 transmembrane nucleoporin [Source:HGNC Symbol;Acc:HGNC:25525]	protein_coding	40.2	53765478	53838463	4552	1	p32.3	NDC1		72985
ENSG00000058866	317.734455925705	1.31257361929025	0.106369113909284	12.3398002582749	5.52928821572842e-35	1.55338919453991e-34	diacylglycerol kinase gamma [Source:HGNC Symbol;Acc:HGNC:2853]	protein_coding	44.7	186105668	186362234	295	3	q27.3	DGKG		256566
ENSG00000059122	2037.97251362372	0.403585570250176	0.0452920241668902	8.910742623537	5.0691868699099e-19	1.01930229662984e-18	FLYWCH-type zinc finger 1 [Source:HGNC Symbol;Acc:HGNC:25404]	protein_coding	52.32	2911931	2951208	5043	16	p13.3	FLYWCH1		39277
ENSG00000059145	480.341708859431	0.469274007819235	0.0466602885726019	10.057246154598	8.53524546439643e-24	1.90931111318942e-23	unk like zinc finger [Source:HGNC Symbol;Acc:HGNC:14184]	protein_coding	57.82	1363205	1414751	5250	16	p13.3	UNKL		51546
ENSG00000059377	1786.25068134725	2.43741715969751	0.0545932762774762	44.6468379605773	0	0	thromboxane A synthase 1 [Source:HGNC Symbol;Acc:HGNC:11609]	protein_coding	44.8	139777051	140020325	703	7	q34	TBXAS1		243274
ENSG00000059378	2152.88332444672	0.973011868076891	0.0417052395651922	23.330686461012	2.16486095832706e-120	2.07619378077856e-119	poly(ADP-ribose) polymerase family member 12 [Source:HGNC Symbol;Acc:HGNC:21919]	protein_coding	45.56	140023749	140062951	3021	7	q34	PARP12		39202
ENSG00000059573	4571.84890497371	0.607983926925252	0.0467355123726114	13.009035229526	1.08705820067246e-38	3.27631750042943e-38	aldehyde dehydrogenase 18 family member A1 [Source:HGNC Symbol;Acc:HGNC:9722]	protein_coding	43.15	95605941	95656711	3352	10	q24.1	ALDH18A1		50770
ENSG00000059588	1280.04607445444	0.719760421810626	0.0583832529416689	12.3282000495886	6.38572224807451e-35	1.79182284142323e-34	TAR (HIV-1) RNA binding protein 1 [Source:HGNC Symbol;Acc:HGNC:11568]	protein_coding	40.31	234391313	234479179	5206	1	q42.2	TARBP1		87866
ENSG00000059691	1293.31917416842	-0.334640976219332	0.0481608747225151	-6.94839905104316	3.69454724861389e-12	6.19204897782044e-12	glutamyl-tRNA amidotransferase subunit B [Source:HGNC Symbol;Acc:HGNC:8849]	protein_coding	43.81	151670504	151761007	2369	4	q31.3	GATB		90503
ENSG00000059728	1151.2728506232	0.617851406976488	0.0800323492674814	7.72002087445323	1.16310655769664e-14	2.08618659353856e-14	MAX dimerization protein 1 [Source:HGNC Symbol;Acc:HGNC:6761]	protein_coding	40.74	69897688	69942945	860	2	p13.3	MXD1		45257
ENSG00000059758	1796.44698110387	1.07125446215555	0.0446161621588585	24.0104574288861	2.16250199661604e-127	2.23794132009493e-126	cyclin dependent kinase 17 [Source:HGNC Symbol;Acc:HGNC:8750]	protein_coding	37.8	96278261	96400480	4036	12	q23.1	CDK17		122219
ENSG00000059769	698.19555804926	-0.454017723141554	0.0497813355420469	-9.12023990915381	7.49582103935901e-20	1.54006948601771e-19	DnaJ heat shock protein family (Hsp40) member C25 [Source:HGNC Symbol;Acc:HGNC:34187]	protein_coding	42.76	111631334	111654351	2280	9	q31.3	DNAJC25		23017
ENSG00000059804	6292.78251297971	2.14287861476676	0.0940492726771794	22.7846378155641	6.5118952649166e-115	5.89668105266751e-114	solute carrier family 2 member 3 [Source:HGNC Symbol;Acc:HGNC:11007]	protein_coding	44.55	7919230	7936187	3827	12	p13.31	SLC2A3		16957
ENSG00000059915	162.308870133649	-0.0377729384845891	0.070696432107089	-0.534297663386629	0.593135608573448	0.613709846350912	pleckstrin and Sec7 domain containing [Source:HGNC Symbol;Acc:HGNC:9507]	protein_coding	59.67	102402617	102421539	3382	10	q24.32	PSD		18922
ENSG00000060069	1033.84543468924	0.134961994094388	0.0420722361163315	3.20786358303399	0.00133724912322417	0.00165771898568057	CTD phosphatase subunit 1 [Source:HGNC Symbol;Acc:HGNC:2498]	protein_coding	53.38	79679803	79754503	3744	18	q23	CTDP1		74700
ENSG00000060138	20515.0860182113	2.39652275497371	0.0717585619371186	33.3970287346863	1.5141370605279e-244	4.63583058135588e-243	Y-box binding protein 3 [Source:HGNC Symbol;Acc:HGNC:2428]	protein_coding	39.08	10699089	10723323	1708	12	p13.2	YBX3		24234
ENSG00000060140	24.3082179373852	-1.02737947273203	0.11428831775341	-8.98936560557942	2.48661554696464e-19	5.04631196605742e-19	serine/threonine/tyrosine kinase 1 [Source:HGNC Symbol;Acc:HGNC:18889]	protein_coding	39.44	10618923	10674318	2771	12	p13.2	STYK1		55395
ENSG00000060237	14811.687175319	-1.40962914516529	0.0601491822803081	-23.4355496072435	1.85604074303055e-121	1.79808794848697e-120	WNK lysine deficient protein kinase 1 [Source:HGNC Symbol;Acc:HGNC:14540]	protein_coding	38.73	752579	911452	10796	12	p13.33	WNK1		158873
ENSG00000060339	2684.75254594333	0.347432684184714	0.0413882431068568	8.39447770923028	4.67969785520962e-17	8.95700130885663e-17	cell division cycle and apoptosis regulator 1 [Source:HGNC Symbol;Acc:HGNC:24236]	protein_coding	41.75	68721012	68792377	552	10	q21.3	CCAR1		71365
ENSG00000060491	3875.18105124465	0.746197364028447	0.0328600678926031	22.7083329975839	3.70637243007582e-114	3.32651025568807e-113	opioid growth factor receptor [Source:HGNC Symbol;Acc:HGNC:15768]	protein_coding	63.45	62804835	62814000	2410	20	q13.33	OGFR		9165
ENSG00000060558	342.946512727313	1.95048603355091	0.0588298412420671	33.1547050335432	4.8447266552584e-241	1.4477970429996e-239	G protein subunit alpha 15 [Source:HGNC Symbol;Acc:HGNC:4383]	protein_coding	52.65	3136033	3163749	2273	19	p13.3	GNA15		27716
ENSG00000060566	625.064643909694	3.61587221517037	0.168954881433056	21.4014071952283	1.29635940239674e-101	9.91797455100986e-101	cAMP responsive element binding protein 3 like 3 [Source:HGNC Symbol;Acc:HGNC:18855]	protein_coding	52.71	4153631	4173054	2588	19	p13.3	CREB3L3		19423
ENSG00000060642	1383.07223692336	-0.768703207193794	0.0402799106173166	-19.0840345823241	3.42750971371001e-81	1.98494647124812e-80	phosphatidylinositol glycan anchor biosynthesis class V [Source:HGNC Symbol;Acc:HGNC:26031]	protein_coding	47.96	26787054	26800659	2117	1	p36.11	PIGV		13605
ENSG00000060656	1935.99198647336	0.851203945259548	0.101337131452039	8.39972409977288	4.47528873621721e-17	8.5728379556837e-17	protein tyrosine phosphatase receptor type U [Source:HGNC Symbol;Acc:HGNC:9683]	protein_coding	51.58	29236516	29326813	4470	1	p35.3	PTPRU		90297
ENSG00000060688	1114.86718843856	-0.250353765143529	0.0414827470959887	-6.03512984721635	1.58834916053966e-09	2.46241920589252e-09	small nuclear ribonucleoprotein U5 subunit 40 [Source:HGNC Symbol;Acc:HGNC:30857]	protein_coding	42.02	31259568	31296788	1615	1	p35.2	SNRNP40		37220
ENSG00000060709	93.3747621280937	-3.35199037111777	0.188707862428139	-17.7628548592893	1.37081390811898e-70	6.81709999603022e-70	RIMS binding protein 2 [Source:HGNC Symbol;Acc:HGNC:30339]	protein_coding	48.94	130396137	130716281	6321	12	q24.33	RIMBP2		320144
ENSG00000060718	259.419851313189	3.19980926253062	0.21454327225645	14.914516912494	2.65189586178159e-50	9.73802085293729e-50	collagen type XI alpha 1 chain [Source:HGNC Symbol;Acc:HGNC:2186]	protein_coding	33.18	102876467	103108872	7311	1	p21.1	COL11A1		232405
ENSG00000060749	1993.14791456586	0.216655632776851	0.041641273945279	5.20290596924482	1.96196153271061e-07	2.82666694409084e-07	glutamine and serine rich 1 [Source:HGNC Symbol;Acc:HGNC:26154]	protein_coding	38.69	32892811	32993316	9706	11	p13	QSER1		100505
ENSG00000060762	3071.00816783672	-2.03922643134428	0.0559467826031842	-36.4493959520064	7.03263814388254e-291	3.06770481615005e-289	mitochondrial pyruvate carrier 1 [Source:HGNC Symbol;Acc:HGNC:21606]	protein_coding	38.93	166364919	166383013	904	6	q27	MPC1		18094
ENSG00000060971	2863.53384574088	-1.48329963413511	0.0539616032816265	-27.4880571356219	2.43907971368163e-166	3.74800629866589e-165	acetyl-CoA acyltransferase 1 [Source:HGNC Symbol;Acc:HGNC:82]	protein_coding	51.46	38103129	38137242	964	3	p22.2	ACAA1		34113
ENSG00000060982	868.381846206316	1.87701511416026	0.110374345790211	17.0059002454058	7.42556920943259e-65	3.40380541134075e-64	branched chain amino acid transaminase 1 [Source:HGNC Symbol;Acc:HGNC:976]	protein_coding	40.01	24810024	24949101	9314	12	p12.1	BCAT1		139077
ENSG00000061273	5588.24814925381	0.598426115025968	0.0433415068454035	13.8072291108964	2.30529592784402e-43	7.54042270129508e-43	histone deacetylase 7 [Source:HGNC Symbol;Acc:HGNC:14067]	protein_coding	54.88	47782722	47833132	4065	12	q13.11	HDAC7		50410
ENSG00000061337	1987.19782605317	2.04291007696986	0.079991552765688	25.5390726437574	7.2616669612506e-144	8.91339408322341e-143	leucine zipper tumor suppressor 1 [Source:HGNC Symbol;Acc:HGNC:13861]	protein_coding	50.43	20246165	20303963	5706	8	p21.3	LZTS1		57798
ENSG00000061455	59.0415398590614	0.22321217852744	0.0948878918502343	2.35237788694626	0.018653813499531	0.0218064571469555	PR/SET domain 6 [Source:HGNC Symbol;Acc:HGNC:9350]	protein_coding	40.18	123089241	123194266	9147	5	q23.2	PRDM6		105025
ENSG00000061656	3217.24312853567	2.64937315732261	0.0547921767990155	48.3531283497066	0	0	sperm associated antigen 4 [Source:HGNC Symbol;Acc:HGNC:11214]	protein_coding	59.57	35615829	35621094	1542	20	q11.22	SPAG4		5265
ENSG00000061676	20674.092210657	-0.34359789383513	0.0438704956931927	-7.83209508819034	4.79806417984692e-15	8.71676975440841e-15	NCK associated protein 1 [Source:HGNC Symbol;Acc:HGNC:7666]	protein_coding	35.82	182909115	183038858	20332	2	q32.1	NCKAP1		129743
ENSG00000061794	3574.4137509001	-0.618790948252275	0.0320824564603998	-19.2875177440376	6.8378447225399e-83	4.05250936130953e-82	mitochondrial ribosomal protein S35 [Source:HGNC Symbol;Acc:HGNC:16635]	protein_coding	38.61	27710822	27756295	557	12	p11.22	MRPS35		45473
ENSG00000061918	4996.70141210427	1.69438741620858	0.0741052100938488	22.864619290098	1.04560142426171e-115	9.54273020893968e-115	guanylate cyclase 1 soluble subunit beta 1 [Source:HGNC Symbol;Acc:HGNC:4687]	protein_coding	36.48	155758992	155807811	2316	4	q32.1	GUCY1B1		48819
ENSG00000061936	2046.29934318476	1.18439710840015	0.0351756407879996	33.6709461965002	1.53954571958957e-248	4.82282015285327e-247	splicing factor SWAP [Source:HGNC Symbol;Acc:HGNC:10790]	protein_coding	46.45	131711081	131799738	3536	12	q24.33	SFSWAP		88657
ENSG00000061938	1942.25414964041	1.39836357225327	0.0656294014312377	21.3069682452976	9.78284423246336e-101	7.39386182394891e-100	tyrosine kinase non receptor 2 [Source:HGNC Symbol;Acc:HGNC:19297]	protein_coding	58.27	195863364	195911945	2850	3	q29	TNK2		48581
ENSG00000061987	3615.91854632904	0.408395639529213	0.0427468374880222	9.55382113691209	1.24998858587892e-21	2.662234516742e-21	MON2 homolog, regulator of endosome-to-Golgi trafficking [Source:HGNC Symbol;Acc:HGNC:29177]	protein_coding	36.21	62466817	62600476	10382	12	q14.1	MON2		133659
ENSG00000062038	248.761545123094	-3.43278603587004	0.161557789555869	-21.248037902146	3.43732390915155e-100	2.57870804779483e-99	cadherin 3 [Source:HGNC Symbol;Acc:HGNC:1762]	protein_coding	49.21	68636189	68727468	532	16	q22.1	CDH3		91279
ENSG00000062096	82.393044114711	-0.511430576202634	0.194980420208713	-2.62298427531946	0.00871632953764457	0.0103687324541719	arylsulfatase F [Source:HGNC Symbol;Acc:HGNC:721]	protein_coding	40.73	3041471	3112727	2165	X	p22.33	ARSF		71256
ENSG00000062194	6022.22803373107	0.286666499929237	0.0352562523637314	8.13094077532003	4.25971438881241e-16	7.95974037163277e-16	GC-rich promoter binding protein 1 [Source:HGNC Symbol;Acc:HGNC:29520]	protein_coding	40.02	57173948	57264679	4683	5	q11.2	GPBP1		90731
ENSG00000062282	115.683844022162	-1.21145724591615	0.140570758220196	-8.61813126182663	6.80556403759371e-18	1.33020823461856e-17	diacylglycerol O-acyltransferase 2 [Source:HGNC Symbol;Acc:HGNC:16940]	protein_coding	52.02	75759512	75801535	747	11	q13.5	DGAT2		42023
ENSG00000062370	141.105650268041	-0.841259506059866	0.0541459425011746	-15.5368891407074	1.95233072903599e-54	7.61916083214695e-54	zinc finger protein 112 [Source:HGNC Symbol;Acc:HGNC:12892]	protein_coding	38.31	44326555	44367217	3660	19	q13.31	ZNF112		40662
ENSG00000062485	7286.81604169324	-0.239147400906461	0.0320348135966423	-7.46523466368871	8.31512891500668e-14	1.45633671779615e-13	citrate synthase [Source:HGNC Symbol;Acc:HGNC:2422]	protein_coding	46.15	56271699	56300391	2811	12	q13.3	CS		28692
ENSG00000062524	96.5755712900436	-1.39021255669903	0.159221432118301	-8.73131549065651	2.5172741872366e-18	4.975978588901e-18	leukocyte receptor tyrosine kinase [Source:HGNC Symbol;Acc:HGNC:6721]	protein_coding	57.9	41503637	41513887	3072	15	q15.1	LTK		10250
ENSG00000062582	969.639950623454	-0.216406609133808	0.0469391017511834	-4.61036962916216	4.01953649202954e-06	5.52379900543389e-06	mitochondrial ribosomal protein S24 [Source:HGNC Symbol;Acc:HGNC:14510]	protein_coding	50.93	43866558	43869893	667	7	p13	MRPS24		3335
ENSG00000062598	2102.90779879505	-0.157427255883294	0.0383494831664913	-4.10506851421794	4.04195066746878e-05	5.35593120047492e-05	engulfment and cell motility 2 [Source:HGNC Symbol;Acc:HGNC:17233]	protein_coding	44.15	46366050	46432985	3666	20	q13.12	ELMO2		66935
ENSG00000062650	3730.32301722052	-0.0485362748624526	0.0297820903306948	-1.6297135064569	0.103162061432993	0.115155174442676	WAPL cohesin release factor [Source:HGNC Symbol;Acc:HGNC:23293]	protein_coding	39.86	86435256	86521792	3207	10	q23.2	WAPL		86536
ENSG00000062716	12528.8821796925	1.97865139048958	0.0780945517837368	25.3366124178413	1.26230589626746e-141	1.51954286192375e-140	vacuole membrane protein 1 [Source:HGNC Symbol;Acc:HGNC:29559]	protein_coding	39.75	59707192	59842255	231	17	q23.1	VMP1		135063
ENSG00000062725	2757.06837865773	-0.198095058835123	0.036312863125725	-5.45523106094015	4.89092044722861e-08	7.20582586682211e-08	amyloid beta precursor protein binding protein 2 [Source:HGNC Symbol;Acc:HGNC:622]	protein_coding	39.71	60443158	60526242	6492	17	q23.2	APPBP2		83084
ENSG00000062822	723.439639343295	0.818186142947269	0.0351731335497246	23.2616790252876	1.08364703892014e-119	1.03073508209596e-118	DNA polymerase delta 1, catalytic subunit [Source:HGNC Symbol;Acc:HGNC:9175]	protein_coding	55.06	50384204	50418018	3474	19	q13.33	POLD1		33814
ENSG00000063046	34519.7527759114	0.523157350378276	0.0628125698107849	8.32886398302478	8.16217776002282e-17	1.55400279844996e-16	eukaryotic translation initiation factor 4B [Source:HGNC Symbol;Acc:HGNC:3285]	protein_coding	42.71	53006282	53042215	3856	12	q13.13	EIF4B		35933
ENSG00000063127	95.5257394856877	-1.05975000697183	0.158193452020964	-6.69907631089174	2.09741050605285e-11	3.43993129995144e-11	solute carrier family 6 member 16 [Source:HGNC Symbol;Acc:HGNC:13622]	protein_coding	43.07	49289638	49325215	2904	19	q13.33	SLC6A16		35577
ENSG00000063169	536.389918793101	0.561954207689294	0.0410494714266431	13.6896819413016	1.17020357219087e-42	3.78717458435207e-42	BRD4 interacting chromatin remodeling complex associated protein [Source:HGNC Symbol;Acc:HGNC:4332]	protein_coding	51.9	47608196	47703277	5739	19	q13.33	BICRA		95081
ENSG00000063176	897.614166707088	-1.27176112710822	0.0386647940605612	-32.891966917404	2.86331827529295e-237	8.3267142747632e-236	sphingosine kinase 2 [Source:HGNC Symbol;Acc:HGNC:18859]	protein_coding	56.78	48619291	48630717	2492	19	q13.33	SPHK2		11426
ENSG00000063177	24749.0427865966	0.651310645128964	0.0348551713060568	18.686198366662	6.41226347603369e-78	3.55368167437154e-77	ribosomal protein L18 [Source:HGNC Symbol;Acc:HGNC:10310]	protein_coding	55.98	48615328	48619184	1645	19	q13.33	RPL18		3856
ENSG00000063180	831.015396835247	-0.797029570684178	0.0570348474410444	-13.9744315351777	2.23289346218827e-44	7.42635011496805e-44	carbonic anhydrase 11 [Source:HGNC Symbol;Acc:HGNC:1370]	protein_coding	53.77	48637946	48646187	1715	19	q13.33	CA11		8241
ENSG00000063241	4492.79316573733	0.126192085482907	0.047890824654643	2.63499504117795	0.00841385123446621	0.0100177242630922	isochorismatase domain containing 2 [Source:HGNC Symbol;Acc:HGNC:26278]	protein_coding	56.69	55452985	55462343	1075	19	q13.42	ISOC2		9358
ENSG00000063244	7756.02594382784	0.0474128480033837	0.0277697057512087	1.70735867452683	0.08775540650551	0.0985949582056991	U2 small nuclear RNA auxiliary factor 2 [Source:HGNC Symbol;Acc:HGNC:23156]	protein_coding	56.03	55654146	55674716	3022	19	q13.42	U2AF2		20570
ENSG00000063245	8639.74726950716	0.00155009880922614	0.0440264179569922	0.0352083789950927	0.97191358090316	0.974194927254035	epsin 1 [Source:HGNC Symbol;Acc:HGNC:21604]	protein_coding	54.85	55675226	55709858	16219	19	q13.42	EPN1		34632
ENSG00000063322	5064.59546129017	-0.193934466692167	0.0215055116939052	-9.01789594465354	1.91736321749654e-19	3.90230188515194e-19	mediator complex subunit 29 [Source:HGNC Symbol;Acc:HGNC:23074]	protein_coding	52.37	39391303	39400641	2941	19	q13.2	MED29		9338
ENSG00000063438	159.585839036319	1.76008554909856	0.172318602870813	10.2141354431599	1.71400248809165e-24	3.89757824751447e-24	aryl-hydrocarbon receptor repressor [Source:HGNC Symbol;Acc:HGNC:346]	protein_coding	51.64	321714	438291	563	5	p15.33	AHRR		116577
ENSG00000063587	1545.04740699589	-0.414794403684966	0.0464394970438197	-8.93193143960133	4.18634913942541e-19	8.44084089033997e-19	zinc finger protein 275 [Source:HGNC Symbol;Acc:HGNC:13069]	protein_coding	49.09	153334147	153360110	6305	X	q28	ZNF275		25963
ENSG00000063601	1352.04440851646	0.284337545943226	0.0396531580478744	7.17061540470339	7.46613772633462e-13	1.27422188562507e-12	myotubularin related protein 1 [Source:HGNC Symbol;Acc:HGNC:7449]	protein_coding	42.48	150692971	150765108	700	X	q28	MTMR1		72137
ENSG00000063660	3230.09880194486	0.238852876685261	0.0846545971886212	2.82149918158688	0.0047799759476067	0.00576431849745942	glypican 1 [Source:HGNC Symbol;Acc:HGNC:4449]	protein_coding	64.64	240435663	240468076	3719	2	q37.3	GPC1		32413
ENSG00000063761	252.944790212678	-0.446208971309068	0.0438455012155454	-10.1768473147449	2.51580335585857e-24	5.70166774518394e-24	aarF domain containing kinase 1 [Source:HGNC Symbol;Acc:HGNC:19038]	protein_coding	47.62	77800109	77935014	3268	14	q24.3	ADCK1		134905
ENSG00000063854	2412.66914621513	-0.620333630795434	0.0414328856800444	-14.9720112566094	1.1188572320396e-50	4.13098892020627e-50	hydroxyacylglutathione hydrolase [Source:HGNC Symbol;Acc:HGNC:4805]	protein_coding	53.32	1795620	1827157	864	16	p13.3	HAGH		31537
ENSG00000063978	3253.60821136935	0.372115338879314	0.0337084579145593	11.0392275974924	2.47148520342419e-28	6.09866034001891e-28	ring finger protein 4 [Source:HGNC Symbol;Acc:HGNC:10067]	protein_coding	47.38	2462220	2625320	558	4	p16.3	RNF4		163100
ENSG00000064012	1797.76014942472	1.03216007030001	0.0467436100352415	22.0813084295763	4.78045492436817e-108	3.95172909107093e-107	caspase 8 [Source:HGNC Symbol;Acc:HGNC:1509]	protein_coding	43.9	201233443	201287711	1630	2	q33.1	CASP8		54268
ENSG00000064042	6428.20881563528	-0.850894457260185	0.0807745670360286	-10.5341877831503	6.00998352243271e-26	1.41052939859004e-25	LIM and calponin homology domains 1 [Source:HGNC Symbol;Acc:HGNC:29191]	protein_coding	40.5	41359607	41700044	5129	4	p13	LIMCH1		340437
ENSG00000064102	1712.40546174385	0.830703143840562	0.0426790361365882	19.4639621471772	2.21944721931906e-84	1.33884646943831e-83	integrator complex subunit 13 [Source:HGNC Symbol;Acc:HGNC:20174]	protein_coding	36.38	26905181	26938326	1378	12	p11.23	INTS13		33145
ENSG00000064115	7331.17953929093	-0.291515357043989	0.0672075308743831	-4.33754005319519	1.44086283101438e-05	1.94096639206959e-05	transmembrane 7 superfamily member 3 [Source:HGNC Symbol;Acc:HGNC:23049]	protein_coding	40.31	26971579	27014434	4315	12	p11.23	TM7SF3		42855
ENSG00000064195	61.0562858058364	-2.59036555392923	0.196544890826158	-13.1795110167498	1.15134641774318e-39	3.52907032880971e-39	distal-less homeobox 3 [Source:HGNC Symbol;Acc:HGNC:2916]	protein_coding	57.41	49990005	49995224	2602	17	q21.33	DLX3		5219
ENSG00000064199	413.884262661118	-0.765216446857093	0.0631710607217803	-12.1134018981774	8.96953610641706e-34	2.4590076431632e-33	sperm autoantigenic protein 17 [Source:HGNC Symbol;Acc:HGNC:11210]	protein_coding	37.93	124673844	124697518	3604	11	q24.2	SPA17		23674
ENSG00000064201	117.685025590734	1.81814930607469	0.0842643615942388	21.5767291376358	2.97160184261898e-103	2.32722891410126e-102	tetraspanin 32 [Source:HGNC Symbol;Acc:HGNC:13410]	protein_coding	63.03	2301997	2318204	734	11	p15.5	TSPAN32		16207
ENSG00000064205	193.679270450431	2.9212794847852	0.202695230027207	14.4121767660398	4.3381900498921e-47	1.51323753094581e-46	cellular communication network factor 5 [Source:HGNC Symbol;Acc:HGNC:12770]	protein_coding	51.46	44714844	44728509	1600	20	q13.12	CCN5		13665
ENSG00000064225	468.812830359106	-1.31495660586659	0.128095841422748	-10.2654121418892	1.00889242756189e-24	2.30906874782043e-24	ST3 beta-galactoside alpha-2,3-sialyltransferase 6 [Source:HGNC Symbol;Acc:HGNC:18080]	protein_coding	38.88	98732236	98821201	804	3	q12.1	ST3GAL6		88965
ENSG00000064270	57.3561372795228	-2.71098667443853	0.163628414604783	-16.5679456162089	1.18816259494e-61	5.21512427051432e-61	ATPase secretory pathway Ca2+ transporting 2 [Source:HGNC Symbol;Acc:HGNC:29103]	protein_coding	48.83	84368527	84464187	3374	16	q24.1	ATP2C2		95660
ENSG00000064300	1615.81181631931	1.17989026289686	0.125870261209162	9.37386044616373	6.99270292996001e-21	1.46621773413181e-20	nerve growth factor receptor [Source:HGNC Symbol;Acc:HGNC:7809]	protein_coding	56.75	49495293	49515008	3408	17	q21.33	NGFR		19715
ENSG00000064309	1072.48744443143	2.57402974933542	0.126745495739295	20.308648716243	1.07830338411266e-91	7.1977083562304e-91	cell adhesion associated, oncogene regulated [Source:HGNC Symbol;Acc:HGNC:17104]	protein_coding	39.95	125955796	126063335	9138	11	q24.2	CDON		107539
ENSG00000064313	1375.86675877452	-0.0496166905554063	0.0461732449711802	-1.07457664252047	0.282564313924683	0.303211950936108	TATA-box binding protein associated factor 2 [Source:HGNC Symbol;Acc:HGNC:11536]	protein_coding	37.49	119730774	119832841	5027	8	q24.12	TAF2		102067
ENSG00000064393	30745.1539190962	-0.102061477350559	0.0765641144045302	-1.33301975924795	0.1825253195739	0.199665522497349	homeodomain interacting protein kinase 2 [Source:HGNC Symbol;Acc:HGNC:14402]	protein_coding	45.66	139561570	139777998	15329	7	q34	HIPK2		216428
ENSG00000064419	3318.99617871794	0.230886490306551	0.0358930771273464	6.43261901138707	1.25423755494194e-10	2.01091915858541e-10	transportin 3 [Source:HGNC Symbol;Acc:HGNC:17103]	protein_coding	39.8	128954180	129055173	4345	7	q32.1	TNPO3		100993
ENSG00000064489	22.0868696607798	1.01853910306798	0.0914485206731556	11.1378412200709	8.20849478934736e-29	2.04481493624101e-28	BORCS8-MEF2B readthrough [Source:HGNC Symbol;Acc:HGNC:39979]	protein_coding	54.55	19145569	19192158	1695	19	p13.11	BORCS8-MEF2B		46589
ENSG00000064490	2526.54854059401	0.295705495958017	0.0242495103925684	12.1942872730593	3.33408318456997e-34	9.21044736738457e-34	regulatory factor X associated ankyrin containing protein [Source:HGNC Symbol;Acc:HGNC:9987]	protein_coding	54.66	19192229	19201869	856	19	p13.11	RFXANK		9640
ENSG00000064545	1719.30000936314	0.215555298135901	0.0358312309855762	6.01584964308575	1.78945610026944e-09	2.77207676745319e-09	transmembrane protein 161A [Source:HGNC Symbol;Acc:HGNC:26020]	protein_coding	51.6	19119169	19138513	1930	19	p13.11	TMEM161A		19344
ENSG00000064547	1216.10850738481	0.366665010345323	0.0452648634410363	8.10043337086291	5.47637506407366e-16	1.01956331074717e-15	lysophosphatidic acid receptor 2 [Source:HGNC Symbol;Acc:HGNC:3168]	protein_coding	58.93	19623655	19628930	1823	19	p13.11	LPAR2		5275
ENSG00000064601	11684.5396613309	-0.229923315768043	0.0393091980552846	-5.84909708523378	4.94248560641685e-09	7.53563036130097e-09	cathepsin A [Source:HGNC Symbol;Acc:HGNC:9251]	protein_coding	56.09	45890144	45898949	3056	20	q13.12	CTSA		8805
ENSG00000064607	2214.27753443317	-0.306547312749675	0.0357300383500879	-8.57954054641872	9.52528403321831e-18	1.85732737331211e-17	SURP and G-patch domain containing 2 [Source:HGNC Symbol;Acc:HGNC:18641]	protein_coding	50	18990888	19034023	747	19	p13.11	SUGP2		43135
ENSG00000064651	1775.86913702879	-0.371910722820245	0.0787349223939022	-4.72358022987077	2.31728479766665e-06	3.20978065827885e-06	solute carrier family 12 member 2 [Source:HGNC Symbol;Acc:HGNC:10911]	protein_coding	35.24	128083766	128189677	6874	5	q23.3	SLC12A2		105911
ENSG00000064652	1264.26314908658	0.292327674870101	0.0425328375502855	6.87298783027323	6.28709316909585e-12	1.04593665014269e-11	sorting nexin 24 [Source:HGNC Symbol;Acc:HGNC:21533]	protein_coding	40.32	122843439	123029354	551	5	q23.2	SNX24		185915
ENSG00000064655	321.798335358676	-0.734614496073779	0.138786208440942	-5.29313758424621	1.20235391684307e-07	1.74513390059146e-07	EYA transcriptional coactivator and phosphatase 2 [Source:HGNC Symbol;Acc:HGNC:3520]	protein_coding	45.44	46894624	47188844	2483	20	q13.12	EYA2		294220
ENSG00000064666	4899.8264987726	-0.400548237727667	0.0705868901392636	-5.6745415039168	1.39060600252851e-08	2.08957899833597e-08	calponin 2 [Source:HGNC Symbol;Acc:HGNC:2156]	protein_coding	59.72	1026586	1039068	2149	19	p13.3	CNN2		12482
ENSG00000064687	640.132143023022	0.120704472029407	0.0662674934813557	1.82147333010818	0.0685349371662229	0.077580497062874	ATP binding cassette subfamily A member 7 [Source:HGNC Symbol;Acc:HGNC:37]	protein_coding	60.53	1039997	1065572	6883	19	p13.3	ABCA7		25575
ENSG00000064692	55.1652425190996	-1.00610769516245	0.12269280005448	-8.20021789962981	2.3995169129573e-16	4.51233757637711e-16	synuclein alpha interacting protein [Source:HGNC Symbol;Acc:HGNC:11139]	protein_coding	39.26	122311354	122464219	723	5	q23.2	SNCAIP		152865
ENSG00000064703	1112.67226285177	0.0362470996808069	0.0361497075522741	1.00269413323447	0.316008461428549	0.337693072347782	DEAD-box helicase 20 [Source:HGNC Symbol;Acc:HGNC:2743]	protein_coding	40.27	111754832	111775602	4658	1	p13.2	DDX20		20770
ENSG00000064726	3646.08617041348	-0.42148176627298	0.0327448498891069	-12.8716963950167	6.49595761634579e-38	1.92846513429278e-37	BTB domain containing 1 [Source:HGNC Symbol;Acc:HGNC:1120]	protein_coding	39.45	83016423	83067252	3194	15	q25.2	BTBD1		50829
ENSG00000064763	765.356544129868	1.38247538330369	0.0688900316185066	20.0678581621134	1.40949147810336e-89	9.14141415474949e-89	fatty acyl-CoA reductase 2 [Source:HGNC Symbol;Acc:HGNC:25531]	protein_coding	38.9	29149103	29340980	539	12	p11.22	FAR2		191877
ENSG00000064787	55.8242334118753	-1.24961825200243	0.233191760522311	-5.35875817054382	8.37959291924954e-08	1.22291262074523e-07	brain enriched myelin associated protein 1 [Source:HGNC Symbol;Acc:HGNC:974]	protein_coding	40.73	53936777	54070594	6112	20	q13.2	BCAS1		133817
ENSG00000064886	147.603972706172	2.75523231903915	0.161780004069068	17.0307346380265	4.8590376249398e-65	2.2361770714662e-64	chitinase 3 like 2 [Source:HGNC Symbol;Acc:HGNC:1933]	protein_coding	44.64	111200771	111243440	2169	1	p13.2	CHI3L2		42669
ENSG00000064932	3777.25450605882	1.57840462810601	0.0570703503809476	27.6571743045221	2.28798328997552e-168	3.56991392754161e-167	strawberry notch homolog 2 [Source:HGNC Symbol;Acc:HGNC:29158]	protein_coding	63.17	1107637	1174268	4906	19	p13.3	SBNO2		66631
ENSG00000064933	670.277026604383	0.551721495283996	0.0390430543111233	14.1311048794359	2.44281308341189e-45	8.26857069347616e-45	PMS1 homolog 1, mismatch repair system component [Source:HGNC Symbol;Acc:HGNC:9121]	protein_coding	36.81	189784085	189877629	3156	2	q32.2	PMS1		93544
ENSG00000064961	3993.79305892188	-0.036630287001772	0.024800031740392	-1.4770258113062	0.139668718509196	0.154292620004679	high mobility group 20B [Source:HGNC Symbol;Acc:HGNC:5002]	protein_coding	65.34	3572777	3579088	711	19	p13.3	HMG20B		6311
ENSG00000064989	7426.39365506477	0.773703736471669	0.0729725010508452	10.6026753274165	2.89575779621701e-26	6.83383678871632e-26	calcitonin receptor like receptor [Source:HGNC Symbol;Acc:HGNC:16709]	protein_coding	33.03	187341964	187448460	6112	2	q32.1	CALCRL		106496
ENSG00000064995	1606.20175493096	0.409769815757724	0.0327080462421247	12.5281043301811	5.24002143042075e-36	1.50229377652717e-35	TATA-box binding protein associated factor 11 [Source:HGNC Symbol;Acc:HGNC:11544]	protein_coding	41.17	34877462	34888071	1945	6	p21.31	TAF11		10609
ENSG00000064999	2998.00996830599	-0.384958224308624	0.0560712544539704	-6.8655183133925	6.62502648049414e-12	1.10159139972311e-11	ankyrin repeat and sterile alpha motif domain containing 1A [Source:HGNC Symbol;Acc:HGNC:20961]	protein_coding	44.93	34889255	35091406	5615	6	p21.31	ANKS1A		202151
ENSG00000065000	9299.80045592512	-0.175591520482778	0.0355637366108919	-4.93737546208799	7.91809381452674e-07	1.11514414449163e-06	adaptor related protein complex 3 subunit delta 1 [Source:HGNC Symbol;Acc:HGNC:568]	protein_coding	56.41	2100988	2164468	4870	19	p13.3	AP3D1		63480
ENSG00000065029	1685.05385786267	-0.181611099612538	0.0330195462610248	-5.50010888026362	3.79556796662689e-08	5.61190718856077e-08	zinc finger protein 76 [Source:HGNC Symbol;Acc:HGNC:13149]	protein_coding	48.23	35258909	35295985	1476	6	p21.31	ZNF76		37076
ENSG00000065054	7230.32021355576	-0.942766453320302	0.0622690837469318	-15.1402011494469	8.79443028638529e-52	3.30187922853249e-51	SLC9A3 regulator 2 [Source:HGNC Symbol;Acc:HGNC:11076]	protein_coding	64.6	2025356	2039026	578	16	p13.3	SLC9A3R2		13670
ENSG00000065057	768.901879442803	-0.083323382064381	0.0366985644984602	-2.27048069054246	0.023178433572522	0.0269694852704227	nth like DNA glycosylase 1 [Source:HGNC Symbol;Acc:HGNC:8028]	protein_coding	61.44	2039815	2047866	733	16	p13.3	NTHL1		8051
ENSG00000065060	1199.53822296823	-0.155666039796001	0.0510085114867809	-3.05176597510286	0.00227499395222918	0.00278845281840191	UHRF1 binding protein 1 [Source:HGNC Symbol;Acc:HGNC:21216]	protein_coding	42.65	34792015	34883138	9567	6	p21.31	UHRF1BP1		91123
ENSG00000065135	5975.60841555848	0.207638376020674	0.0389297658206879	5.33366619714756	9.62493868230482e-08	1.4012549793447e-07	G protein subunit alpha i3 [Source:HGNC Symbol;Acc:HGNC:4387]	protein_coding	38.65	109548615	109600195	9044	1	p13.3	GNAI3		51580
ENSG00000065150	9768.55222034508	-0.0787035380926679	0.0451657152000384	-1.74255046652291	0.0814121688142786	0.0916840352105836	importin 5 [Source:HGNC Symbol;Acc:HGNC:6402]	protein_coding	40.27	97953658	98024296	724	13	q32.2	IPO5		70638
ENSG00000065154	3408.13406321455	-1.24613471209425	0.058862251005787	-21.1703543578674	1.79205014234416e-99	1.32904925319098e-98	ornithine aminotransferase [Source:HGNC Symbol;Acc:HGNC:8091]	protein_coding	42.49	124397303	124418976	2039	10	q26.13	OAT		21673
ENSG00000065183	1992.45455571093	0.160334287611362	0.0430970912010503	3.7203041584267	0.000198982991933416	0.000256099064887653	WD repeat domain 3 [Source:HGNC Symbol;Acc:HGNC:12755]	protein_coding	36.95	117929720	117966543	680	1	p12	WDR3		36823
ENSG00000065243	3626.53315760269	0.0160453286128949	0.0391111983746072	0.410248963972227	0.681623326028016	0.69917970862313	protein kinase N2 [Source:HGNC Symbol;Acc:HGNC:9406]	protein_coding	36.25	88684222	88836255	2632	1	p22.2	PKN2		152033
ENSG00000065268	1997.48568794782	-0.0466931549225576	0.0486373417678606	-0.960026868767164	0.33704169236166	0.359129000062556	WD repeat domain 18 [Source:HGNC Symbol;Acc:HGNC:17956]	protein_coding	62.24	984332	998438	1521	19	p13.3	WDR18		14106
ENSG00000065308	2135.04869585616	0.128088717951834	0.0508503663774651	2.51893402303189	0.0117710710885131	0.0139077596150649	translocation associated membrane protein 2 [Source:HGNC Symbol;Acc:HGNC:16855]	protein_coding	46.66	52497408	52577060	7047	6	p12.2	TRAM2		79652
ENSG00000065320	333.215126002559	-1.08581755195355	0.109943275312208	-9.87616158305393	5.28174253971576e-23	1.15867022025102e-22	netrin 1 [Source:HGNC Symbol;Acc:HGNC:8029]	protein_coding	49.77	9021510	9244000	5986	17	p13.1	NTN1		222490
ENSG00000065325	19.0133055713909	0.483106145216759	0.199547076637476	2.42101339371879	0.0154773070095183	0.0181676982670322	glucagon like peptide 2 receptor [Source:HGNC Symbol;Acc:HGNC:4325]	protein_coding	44.97	9822206	9892099	1882	17	p13.1	GLP2R		69893
ENSG00000065328	66.8453177785757	3.09916631761567	0.086760529623585	35.7209243772665	1.87144637857871e-279	7.59199009629917e-278	minichromosome maintenance 10 replication initiation factor [Source:HGNC Symbol;Acc:HGNC:18043]	protein_coding	43.59	13161558	13211110	4549	10	p13	MCM10		49552
ENSG00000065357	867.9132868491	0.958816631738935	0.043521159007954	22.0310454407637	1.45183690420796e-107	1.19104941580296e-106	diacylglycerol kinase alpha [Source:HGNC Symbol;Acc:HGNC:2849]	protein_coding	48.71	55927319	55954027	556	12	q13.2	DGKA		26708
ENSG00000065361	9349.13003936778	0.4237938139188	0.0878279501556818	4.82527274253347	1.3981180503924e-06	1.95075336231449e-06	erb-b2 receptor tyrosine kinase 3 [Source:HGNC Symbol;Acc:HGNC:3431]	protein_coding	50.12	56076799	56103505	237	12	q13.2	ERBB3		26706
ENSG00000065413	1432.92239223326	1.13139517131264	0.0446499295018968	25.3392375740387	1.18095192392272e-141	1.4237226500367e-140	ankyrin repeat domain 44 [Source:HGNC Symbol;Acc:HGNC:25259]	protein_coding	40.24	196967017	197311173	2798	2	q33.1	ANKRD44		344156
ENSG00000065427	7603.04201209597	0.196004990561208	0.028343557842039	6.91532769645788	4.66783080706254e-12	7.79749747850565e-12	lysyl-tRNA synthetase 1 [Source:HGNC Symbol;Acc:HGNC:6215]	protein_coding	45.57	75627474	75648643	2421	16	q23.1	KARS1		21169
ENSG00000065457	1076.39577466982	-0.691856607424443	0.0426722188980334	-16.21327939561	4.0629751224953e-59	1.69880395348508e-58	adenosine deaminase tRNA specific 1 [Source:HGNC Symbol;Acc:HGNC:228]	protein_coding	44.58	75596868	75623300	5757	16	q23.1	ADAT1		26432
ENSG00000065485	3082.24978004078	2.17363942167644	0.0826245905159957	26.307415360269	1.57743596909382e-152	2.11896138000707e-151	protein disulfide isomerase family A member 5 [Source:HGNC Symbol;Acc:HGNC:24811]	protein_coding	45.22	123067025	123225227	1651	3	q21.1	PDIA5		158202
ENSG00000065491	1107.62692857357	0.278786290550868	0.0422425006045342	6.59966352751719	4.12091978092703e-11	6.69639147657749e-11	TBC1 domain family member 22B [Source:HGNC Symbol;Acc:HGNC:21602]	protein_coding	43.34	37257772	37332970	3462	6	p21.2	TBC1D22B		75198
ENSG00000065518	5494.94639395332	0.121309775348949	0.0353144241427216	3.43513389482668	0.000592261120539102	0.00074610831480382	NADH:ubiquinone oxidoreductase subunit B4 [Source:HGNC Symbol;Acc:HGNC:7699]	protein_coding	39.34	120596328	120602507	651	3	q13.33	NDUFB4		6179
ENSG00000065526	4153.93176493475	0.0982482916077071	0.0437076050104241	2.24785347044926	0.0245855349840021	0.0285637199244936	spen family transcriptional repressor [Source:HGNC Symbol;Acc:HGNC:17575]	protein_coding	43.57	15836095	15940456	3123	1	p36.21	SPEN		104361
ENSG00000065534	17244.9015890815	-0.209750380509785	0.0793091157079676	-2.64471969757082	0.00817586126283149	0.00974294636938875	myosin light chain kinase [Source:HGNC Symbol;Acc:HGNC:7590]	protein_coding	45.34	123610049	123884332	10027	3	q21.1	MYLK		274283
ENSG00000065548	4784.79811068769	-0.260880535729113	0.0341199200034185	-7.64598907919407	2.07345266455566e-14	3.69532305192144e-14	zinc finger CCCH-type containing 15 [Source:HGNC Symbol;Acc:HGNC:29528]	protein_coding	37.09	186486253	186509361	2032	2	q32.1	ZC3H15		23108
ENSG00000065559	1956.115281872	-0.0247332267213469	0.0449528677830346	-0.550203534082009	0.5821797798657	0.602873726093217	mitogen-activated protein kinase kinase 4 [Source:HGNC Symbol;Acc:HGNC:6844]	protein_coding	37.09	12020829	12143830	551	17	p12	MAP2K4		123001
ENSG00000065600	369.292310987106	-0.659842251921052	0.0666036449767003	-9.90699911621777	3.88128882689384e-23	8.55032226364463e-23	proton activated chloride channel 1 [Source:HGNC Symbol;Acc:HGNC:25593]	protein_coding	44.57	212363928	212414901	2469	1	q32.3	PACC1		50973
ENSG00000065609	8.10400714746254	0.232136701589534	0.23235117193961	0.999076956021847	0.31775741326472	0.339539677666707	synaptosome associated protein 91 [Source:HGNC Symbol;Acc:HGNC:14986]	protein_coding	36.62	83552880	83709691	4521	6	q14.2	SNAP91		156811
ENSG00000065613	8221.52656108321	-0.599180568486429	0.0495734692501617	-12.0867185119281	1.24146921653611e-33	3.39146817790092e-33	STE20 like kinase [Source:HGNC Symbol;Acc:HGNC:11088]	protein_coding	36.59	103967140	104029233	7827	10	q24.33	SLK		62093
ENSG00000065615	946.906990213128	0.39925334174754	0.0437242104584662	9.13117326902432	6.77608929882906e-20	1.39431398747273e-19	cytochrome b5 reductase 4 [Source:HGNC Symbol;Acc:HGNC:20147]	protein_coding	37.45	83859656	83967423	9205	6	q14.2	CYB5R4		107767
ENSG00000065618	63.5569159438795	0.480382606969618	0.218124473554188	2.20233245331033	0.0276418333744679	0.0320228478737411	collagen type XVII alpha 1 chain [Source:HGNC Symbol;Acc:HGNC:2194]	protein_coding	48.32	104031286	104085880	5197	10	q25.1	COL17A1		54594
ENSG00000065621	400.619442652976	-2.81008836375518	0.194898506637787	-14.4182139321244	3.9749629406749e-47	1.38713384168455e-46	glutathione S-transferase omega 2 [Source:HGNC Symbol;Acc:HGNC:23064]	protein_coding	43.48	104268873	104304950	6715	10	q25.1	GSTO2		36077
ENSG00000065665	193.819096642895	0.418154634459702	0.0512068423985889	8.16599139632216	3.18805998523793e-16	5.98134459249114e-16	SEC61 translocon subunit alpha 2 [Source:HGNC Symbol;Acc:HGNC:17702]	protein_coding	43.14	12129637	12169961	707	10	p14	SEC61A2		40324
ENSG00000065675	342.425058079125	-1.54950849625735	0.123396587713047	-12.5571421785233	3.63216249803247e-36	1.04501951871583e-35	protein kinase C theta [Source:HGNC Symbol;Acc:HGNC:9410]	protein_coding	43.1	6427143	6580301	3255	10	p15.1	PRKCQ		153158
ENSG00000065717	864.113879098935	-1.40829341472861	0.0651848933665953	-21.6045979673307	1.62597773939296e-103	1.27647512226074e-102	TLE family member 2, transcriptional corepressor [Source:HGNC Symbol;Acc:HGNC:11838]	protein_coding	54.68	2997639	3047635	2812	19	p13.3	TLE2		49996
ENSG00000065802	1347.56037684421	-0.620602816467003	0.0505665101334069	-12.2730007435692	1.2647749491952e-34	3.5227434089582e-34	ankyrin repeat and SOCS box containing 1 [Source:HGNC Symbol;Acc:HGNC:16011]	protein_coding	47.31	238426742	238452250	569	2	q37.3	ASB1		25508
ENSG00000065809	13276.908530373	-0.584294427836742	0.0665942696523373	-8.77394452836731	1.72514237286845e-18	3.42390964830434e-18	family with sequence similarity 107 member B [Source:HGNC Symbol;Acc:HGNC:23726]	protein_coding	43.19	14518557	14774897	3316	10	p13	FAM107B		256340
ENSG00000065833	1009.2954638279	0.662828788564925	0.0974469594943412	6.80194427824519	1.03216524436009e-11	1.70785616602745e-11	malic enzyme 1 [Source:HGNC Symbol;Acc:HGNC:6983]	protein_coding	36.91	83210402	83431051	3338	6	q14.2	ME1		220649
ENSG00000065882	8144.31563515455	-0.977077263074142	0.0446233512763849	-21.8960977857174	2.83005442070656e-106	2.28701658788871e-105	TBC1 domain family member 1 [Source:HGNC Symbol;Acc:HGNC:11578]	protein_coding	42.84	37891084	38139175	4119	4	p14	TBC1D1		248091
ENSG00000065883	2665.04050391441	0.653206505567766	0.0356958024451952	18.2992525961744	8.38918427271392e-75	4.44437783850241e-74	cyclin dependent kinase 13 [Source:HGNC Symbol;Acc:HGNC:1733]	protein_coding	38.73	39950121	40099580	5455	7	p14.1	CDK13		149459
ENSG00000065911	1351.5489163875	1.42574116644896	0.0846173528355794	16.8492764033795	1.06206193104992e-63	4.78724415420752e-63	methylenetetrahydrofolate dehydrogenase (NADP+ dependent) 2, methenyltetrahydrofolate cyclohydrolase [Source:HGNC Symbol;Acc:HGNC:7434]	protein_coding	43.85	74186172	74217565	3340	2	p13.1	MTHFD2		31393
ENSG00000065923	858.816982281842	-0.0617179084686901	0.0788072004792326	-0.783150627016045	0.433538664308186	0.456405339673605	solute carrier family 9 member A7 [Source:HGNC Symbol;Acc:HGNC:17123]	protein_coding	41.06	46599251	46759118	3838	X	p11.3	SLC9A7		159867
ENSG00000065970	2331.95484334441	0.253555595268826	0.0332983449904477	7.61466058873389	2.64385285309418e-14	4.69899236003935e-14	forkhead box J2 [Source:HGNC Symbol;Acc:HGNC:24818]	protein_coding	47.53	8032716	8055517	5524	12	p13.31	FOXJ2		22801
ENSG00000065978	22479.7267057265	0.340824965454296	0.044400067853005	7.67622622971351	1.63843668484104e-14	2.92742920996649e-14	Y-box binding protein 1 [Source:HGNC Symbol;Acc:HGNC:8014]	protein_coding	40.63	42682418	42703805	2979	1	p34.2	YBX1		21387
ENSG00000065989	1648.86149348192	0.572148442146727	0.0623355800705566	9.1785211832331	4.37051979818337e-20	9.02984781832461e-20	phosphodiesterase 4A [Source:HGNC Symbol;Acc:HGNC:8780]	protein_coding	54.53	10416773	10469630	2707	19	p13.2	PDE4A		52857
ENSG00000066027	3575.24572899241	-0.548029029577375	0.0443627314164446	-12.3533653605068	4.67155366423287e-35	1.31446681653384e-34	protein phosphatase 2 regulatory subunit B'alpha [Source:HGNC Symbol;Acc:HGNC:9309]	protein_coding	39.33	212285410	212361853	3245	1	q32.3	PPP2R5A		76443
ENSG00000066032	6.96037407478129	0.00670159222252244	0.165231189950354	0.0405588813137279	0.967647565121884	0.970218551608552	catenin alpha 2 [Source:HGNC Symbol;Acc:HGNC:2510]	protein_coding	38.65	79185231	80648861	4349	2	p12	CTNNA2		1463630
ENSG00000066044	3800.24251506409	0.0722985774728238	0.0266932771017404	2.70849387271786	0.00675893601546116	0.0080960548256358	ELAV like RNA binding protein 1 [Source:HGNC Symbol;Acc:HGNC:3312]	protein_coding	52.21	7958573	8005659	6054	19	p13.2	ELAVL1		47086
ENSG00000066056	4462.8853797477	-0.138348713015855	0.0485718663042718	-2.84833018663908	0.00439493007620385	0.00531340562856205	tyrosine kinase with immunoglobulin like and EGF like domains 1 [Source:HGNC Symbol;Acc:HGNC:11809]	protein_coding	54.59	43300982	43323108	3893	1	p34.2	TIE1		22126
ENSG00000066084	3243.53321000015	0.628300744416002	0.0405513963839387	15.4939361019108	3.81219028042689e-54	1.48133169732967e-53	disco interacting protein 2 homolog B [Source:HGNC Symbol;Acc:HGNC:29284]	protein_coding	41.84	50504985	50748657	2676	12	q13.12	DIP2B		243672
ENSG00000066117	3898.03249808605	0.0425695900154995	0.0296214639016203	1.43711972361943	0.15068397778355	0.166031704182364	SWI/SNF related, matrix associated, actin dependent regulator of chromatin, subfamily d, member 1 [Source:HGNC Symbol;Acc:HGNC:11106]	protein_coding	48.48	50085200	50100707	3283	12	q13.12	SMARCD1		15507
ENSG00000066135	2181.69269277866	-0.101775048941315	0.0356185289750988	-2.85736249839142	0.00427177671616404	0.00516798037524743	lysine demethylase 4A [Source:HGNC Symbol;Acc:HGNC:22978]	protein_coding	46.76	43650149	43705518	4486	1	p34.2	KDM4A		55369
ENSG00000066136	2526.90129472315	0.10376618864525	0.0329002629705603	3.15396228711307	0.0016106989892939	0.00198925431914697	nuclear transcription factor Y subunit gamma [Source:HGNC Symbol;Acc:HGNC:7806]	protein_coding	42.65	40691648	40771603	943	1	p34.2	NFYC		79955
ENSG00000066185	180.405830245916	-1.93209730024488	0.0960631059102778	-20.1127923351702	5.70216693389327e-90	3.72500252964114e-89	zinc finger MYND-type containing 12 [Source:HGNC Symbol;Acc:HGNC:21192]	protein_coding	42.82	42430329	42456253	1530	1	p34.2	ZMYND12		25924
ENSG00000066230	1529.94692280214	-4.76021557928563	0.26027983664756	-18.2888372783611	1.01558262693917e-74	5.37153171034612e-74	solute carrier family 9 member A3 [Source:HGNC Symbol;Acc:HGNC:11073]	protein_coding	61.24	470456	524449	5555	5	p15.33	SLC9A3		53993
ENSG00000066248	414.372754742624	1.57362742642834	0.147988760178913	10.633425298826	2.08317946567951e-26	4.92694260160055e-26	neuronal guanine nucleotide exchange factor [Source:HGNC Symbol;Acc:HGNC:7807]	protein_coding	48.38	232878701	233013256	3184	2	q37.1	NGEF		134555
ENSG00000066279	310.343065005905	3.42403692769875	0.0829915423117366	41.2576611100589	0	0	assembly factor for spindle microtubules [Source:HGNC Symbol;Acc:HGNC:19048]	protein_coding	34.66	197084121	197146694	3924	1	q31.3	ASPM		62573
ENSG00000066294	1023.81028379806	3.31741326510279	0.0600691511840154	55.226571371722	0	0	CD84 molecule [Source:HGNC Symbol;Acc:HGNC:1704]	protein_coding	41.6	160541095	160579516	8204	1	q23.3	CD84		38421
ENSG00000066322	5381.44294778686	-0.17606295006255	0.0300772465878116	-5.85369240992615	4.80777445062418e-09	7.33437585882097e-09	ELOVL fatty acid elongase 1 [Source:HGNC Symbol;Acc:HGNC:14418]	protein_coding	58.76	43363398	43368074	1625	1	p34.2	ELOVL1		4676
ENSG00000066336	1439.60908569646	2.39195428287989	0.0473033890507358	50.5662349121406	0	0	Spi-1 proto-oncogene [Source:HGNC Symbol;Acc:HGNC:11241]	protein_coding	52.6	47354860	47378547	1374	11	p11.2	SPI1		23687
ENSG00000066379	1078.89940237153	0.367071260885017	0.0332018278707203	11.0557545902081	2.05600552311292e-28	5.07959829834857e-28	RNA polymerase I subunit H [Source:HGNC Symbol;Acc:HGNC:13182]	protein_coding	41.39	30058899	30064909	3672	6	p22.1	POLR1H		6010
ENSG00000066382	399.415649559366	-2.86758497414241	0.0916182522503351	-31.2992761126583	4.77334776694724e-215	1.14751280317412e-213	metallophosphoesterase domain containing 2 [Source:HGNC Symbol;Acc:HGNC:1180]	protein_coding	40.01	30384493	30586872	5591	11	p14.1	MPPED2		202379
ENSG00000066405	20.9575281344594	0.105764139576111	0.0895920827491645	1.18050765570685	0.237798367386967	0.257387547197726	claudin 18 [Source:HGNC Symbol;Acc:HGNC:2039]	protein_coding	42.94	137998735	138033655	3434	3	q22.3	CLDN18		34920
ENSG00000066422	1388.2854604013	0.045414542901062	0.0368158421684065	1.23355979997205	0.217366980526612	0.235981400482059	zinc finger and BTB domain containing 11 [Source:HGNC Symbol;Acc:HGNC:16740]	protein_coding	40.31	101648889	101677132	5657	3	q12.3	ZBTB11		28243
ENSG00000066427	1064.34568556084	0.0484346663752103	0.0322337391703664	1.50260775267854	0.132940223018256	0.14715013635179	ataxin 3 [Source:HGNC Symbol;Acc:HGNC:7106]	protein_coding	42.4	92044496	92106621	1098	14	q32.12	ATXN3		62125
ENSG00000066455	2883.935456906	0.25789494119232	0.0427814718973782	6.02819234015472	1.65803660450686e-09	2.56947378295606e-09	golgin A5 [Source:HGNC Symbol;Acc:HGNC:4428]	protein_coding	39.58	92794305	92839947	2879	14	q32.12	GOLGA5		45642
ENSG00000066468	1779.36640615178	-1.17112492657064	0.127724882006928	-9.16912122500233	4.76890690042048e-20	9.84542649785281e-20	fibroblast growth factor receptor 2 [Source:HGNC Symbol;Acc:HGNC:3689]	protein_coding	45.41	121478332	121598458	4624	10	q26.13	FGFR2		120126
ENSG00000066557	1249.71305449596	0.141008419772552	0.0410129581353445	3.43814311826078	0.000585718040928819	0.000738094793053658	leucine rich repeat containing 40 [Source:HGNC Symbol;Acc:HGNC:26004]	protein_coding	35.12	70144805	70205579	2843	1	p31.1	LRRC40		60774
ENSG00000066583	1515.17567533682	-0.903663409222001	0.0558198620056699	-16.1889223074434	6.03767687450283e-59	2.5179486672464e-58	isochorismatase domain containing 1 [Source:HGNC Symbol;Acc:HGNC:24254]	protein_coding	38.93	129094749	129114028	1942	5	q23.3	ISOC1		19279
ENSG00000066629	2188.57121223599	0.216044555209303	0.0470295374426055	4.59380565826237	4.35234738723311e-06	5.97256161121621e-06	EMAP like 1 [Source:HGNC Symbol;Acc:HGNC:3330]	protein_coding	45.19	99737693	99942060	1277	14	q32.2	EML1		204367
ENSG00000066651	660.692036008494	0.586863811899776	0.0460217105518999	12.7518904634793	3.04275848386857e-37	8.90438988597572e-37	tRNA methyltransferase 11 homolog [Source:HGNC Symbol;Acc:HGNC:21080]	protein_coding	37.69	125986479	126203817	1843	6	q22.32	TRMT11		217338
ENSG00000066654	3420.3754431662	-0.240083151457506	0.0281506475800076	-8.52851255997434	1.48241405889721e-17	2.87431388860377e-17	THUMP domain containing 1 [Source:HGNC Symbol;Acc:HGNC:23807]	protein_coding	40.19	20702816	20742084	2567	16	p12.3	THUMPD1		39268
ENSG00000066697	1061.02767104127	0.651911326483579	0.0484374724270627	13.4588221436457	2.73237037249915e-41	8.63282204722425e-41	Myb/SANT DNA binding domain containing 3 [Source:HGNC Symbol;Acc:HGNC:23370]	protein_coding	43.76	100427143	100451734	1880	9	q31.1	MSANTD3		24591
ENSG00000066735	547.336973580715	-1.53300130232781	0.137421013883921	-11.1555086009096	6.73068262865796e-29	1.68003056476285e-28	kinesin family member 26A [Source:HGNC Symbol;Acc:HGNC:20226]	protein_coding	63.82	104138587	104180894	6889	14	q32.33	KIF26A		42307
ENSG00000066739	2988.25129181463	-0.530061735928506	0.049824811627977	-10.6385095820588	1.97259338881832e-26	4.67084093394934e-26	autophagy related 2B [Source:HGNC Symbol;Acc:HGNC:20187]	protein_coding	37.06	96279195	96363341	13162	14	q32.2	ATG2B		84146
ENSG00000066777	3592.57238736088	-0.810475972330005	0.0494284151073981	-16.3969645915007	2.01034963086269e-60	8.63699853322979e-60	ADP ribosylation factor guanine nucleotide exchange factor 1 [Source:HGNC Symbol;Acc:HGNC:15772]	protein_coding	38.38	67173511	67343781	5882	8	q13.2	ARFGEF1		170270
ENSG00000066813	5440.28103952607	0.329814303850907	0.145889795468881	2.26070852173658	0.0237773124315416	0.0276425310808587	acyl-CoA synthetase medium chain family member 2B [Source:HGNC Symbol;Acc:HGNC:30931]	protein_coding	39.17	20536226	20576427	2935	16	p12.3	ACSM2B		40201
ENSG00000066827	1383.80473539735	-0.0456141741325104	0.0808548915428914	-0.564148603282873	0.572653002936803	0.593614429452888	zinc finger and AT-hook domain containing [Source:HGNC Symbol;Acc:HGNC:19899]	protein_coding	44.79	134477788	134713049	4273	8	q24.22	ZFAT		235261
ENSG00000066855	1543.73927029189	-0.0835637817514336	0.0618942554946628	-1.35010561292945	0.176982108183737	0.193823896166397	mitochondrial fission regulator 1 [Source:HGNC Symbol;Acc:HGNC:29510]	protein_coding	40.22	65644734	65771261	537	8	q13.1	MTFR1		126527
ENSG00000066923	216.097230299473	0.909007907475589	0.0850153475041921	10.6922800901421	1.1061757577087e-26	2.63388320181058e-26	stromal antigen 3 [Source:HGNC Symbol;Acc:HGNC:11356]	protein_coding	47.11	100177563	100221488	4450	7	q22.1	STAG3		43925
ENSG00000066926	1836.2644274921	-2.07211191952039	0.0601145417418629	-34.4693955818248	2.30667063958257e-260	8.15475914346543e-259	ferrochelatase [Source:HGNC Symbol;Acc:HGNC:3647]	protein_coding	42.66	57544377	57586732	7689	18	q21.31	FECH		42355
ENSG00000066933	7313.90365010647	-0.162485415929169	0.0526667256441208	-3.08516267039485	0.00203440851803062	0.00249960982979351	myosin IXA [Source:HGNC Symbol;Acc:HGNC:7608]	protein_coding	37.93	71822291	72118577	12478	15	q23	MYO9A		296286
ENSG00000067048	432.098859184165	-1.05427387413952	0.142615770985003	-7.39240735339417	1.441939676415e-13	2.51270995803117e-13	DEAD-box helicase 3 Y-linked [Source:HGNC Symbol;Acc:HGNC:2699]	protein_coding	37.7	12904108	12920478	2709	Y	q11.221	DDX3Y		16370
ENSG00000067057	29522.1795874508	2.26972739121223	0.0760441934376316	29.8474780072954	9.46589619843985e-196	1.9296871559307e-194	phosphofructokinase, platelet [Source:HGNC Symbol;Acc:HGNC:8878]	protein_coding	51.45	3066333	3137718	432	10	p15.2	PFKP		71385
ENSG00000067064	2327.40329160139	-1.11586973996805	0.0336576331849475	-33.1535415409749	5.03543758878952e-241	1.50202289987661e-239	isopentenyl-diphosphate delta isomerase 1 [Source:HGNC Symbol;Acc:HGNC:5387]	protein_coding	42.88	1039152	1049119	3370	10	p15.3	IDI1		9967
ENSG00000067066	4100.42654330314	1.16280202968344	0.0488110865649376	23.8224983608276	1.95276510158329e-125	1.97553112864041e-124	SP100 nuclear antigen [Source:HGNC Symbol;Acc:HGNC:11206]	protein_coding	39.21	230415942	230545606	3882	2	q37.1	SP100		129664
ENSG00000067082	15188.6339525915	-0.000912384663640581	0.0655170714635126	-0.0139259072980498	0.988889092697573	0.989559898076191	Kruppel like factor 6 [Source:HGNC Symbol;Acc:HGNC:2235]	protein_coding	48.08	3775996	3785281	764	10	p15.2	KLF6		9285
ENSG00000067113	8676.06758822282	0.59584720228103	0.0742852312586419	8.02107218602369	1.04826099160077e-15	1.93693134943131e-15	phospholipid phosphatase 1 [Source:HGNC Symbol;Acc:HGNC:9228]	protein_coding	39.6	55424854	55534969	1550	5	q11.2	PLPP1		110115
ENSG00000067141	7412.27884172631	0.101895604237557	0.0735697304608118	1.38502076328571	0.166046118550535	0.18235181143202	neogenin 1 [Source:HGNC Symbol;Acc:HGNC:7754]	protein_coding	38.73	73051710	73305205	7342	15	q24.1	NEO1		253495
ENSG00000067167	26932.1305382519	0.688065645063262	0.0688952997619821	9.98712027439281	1.73550368447939e-23	3.84779591310931e-23	translocation associated membrane protein 1 [Source:HGNC Symbol;Acc:HGNC:20568]	protein_coding	38.27	70573218	70608416	3394	8	q13.3	TRAM1		35198
ENSG00000067177	519.276218494089	0.986630696837563	0.133072051653473	7.41425930222225	1.22306416487116e-13	2.13496796507792e-13	phosphorylase kinase regulatory subunit alpha 1 [Source:HGNC Symbol;Acc:HGNC:8925]	protein_coding	37.87	72578814	72714319	6286	X	q13.1	PHKA1		135505
ENSG00000067182	10592.3117797225	0.974300732176628	0.0422503642359362	23.060173558171	1.16286114574627e-117	1.08012294287491e-116	TNF receptor superfamily member 1A [Source:HGNC Symbol;Acc:HGNC:11916]	protein_coding	54.08	6328757	6342114	2069	12	p13.31	TNFRSF1A		13357
ENSG00000067191	215.802468466896	1.04774531273256	0.0642482088096069	16.3077746780062	8.6901421458903e-60	3.68859368562286e-59	calcium voltage-gated channel auxiliary subunit beta 1 [Source:HGNC Symbol;Acc:HGNC:1401]	protein_coding	54.39	39173453	39197703	3711	17	q12	CACNB1		24250
ENSG00000067208	1200.76764904661	-0.0174583487541817	0.039116297712349	-0.446319047946865	0.655366798931386	0.674187716892329	ecotropic viral integration site 5 [Source:HGNC Symbol;Acc:HGNC:3501]	protein_coding	38.19	92508696	92792404	7794	1	p22.1	EVI5		283708
ENSG00000067221	1226.86485470721	0.467438574009605	0.0413401662613254	11.307128545511	1.20984318872013e-29	3.06464649131462e-29	stomatin like 1 [Source:HGNC Symbol;Acc:HGNC:14560]	protein_coding	52.84	73978926	73994622	6280	15	q24.1	STOML1		15696
ENSG00000067225	89213.403066029	0.793495937245715	0.0550174310555172	14.4226279203224	3.72870370042351e-47	1.30175720625586e-46	pyruvate kinase M1/2 [Source:HGNC Symbol;Acc:HGNC:9021]	protein_coding	48.38	72199029	72231822	3016	15	q23	PKM		32793
ENSG00000067248	2658.86237842205	-0.587009181740874	0.0485280788543735	-12.0962790120419	1.10507647336242e-33	3.02192044712707e-33	DExH-box helicase 29 [Source:HGNC Symbol;Acc:HGNC:15815]	protein_coding	37.07	55256055	55307694	4664	5	q11.2	DHX29		51639
ENSG00000067334	3555.10850748629	-0.0245485555321426	0.0322833769217868	-0.760408540643584	0.447010419739468	0.469886511699964	deoxynucleotidyltransferase terminal interacting protein 2 [Source:HGNC Symbol;Acc:HGNC:24013]	protein_coding	39.28	93866284	93879918	5896	1	p22.1	DNTTIP2		13634
ENSG00000067365	613.862782499628	0.657655747295405	0.0391805353651397	16.7852669997089	3.12819290920055e-63	1.40301786449965e-62	methyltransferase like 22 [Source:HGNC Symbol;Acc:HGNC:28368]	protein_coding	49.56	8621683	8649654	614	16	p13.2	METTL22		27971
ENSG00000067369	1928.6974790269	-0.298836179071091	0.0454730689010378	-6.57171786055264	4.97380433728106e-11	8.05649061499898e-11	tumor protein p53 binding protein 1 [Source:HGNC Symbol;Acc:HGNC:11999]	protein_coding	41.72	43403061	43510728	10369	15	q15.3	TP53BP1		107667
ENSG00000067445	682.99348779193	-0.495532773886105	0.0901385611534461	-5.4974560004629	3.85309411326705e-08	5.69488643555737e-08	trophinin [Source:HGNC Symbol;Acc:HGNC:12326]	protein_coding	51.41	54920462	54931431	1196	X	p11.21	TRO		10969
ENSG00000067533	932.789657278411	-0.0765697824171136	0.0559674725445437	-1.36811220760725	0.171276956110408	0.187816675686146	ribosomal RNA processing 15 homolog [Source:HGNC Symbol;Acc:HGNC:24255]	protein_coding	37.63	218285293	218337983	7765	1	q41	RRP15		52690
ENSG00000067560	26311.5893365362	-0.354924393406268	0.0383445822013711	-9.25618100472033	2.11874991566988e-20	4.40724969639471e-20	ras homolog family member A [Source:HGNC Symbol;Acc:HGNC:667]	protein_coding	46.57	49359139	49412998	1944	3	p21.31	RHOA		53859
ENSG00000067596	2093.05425125862	-0.243890244668795	0.0258344364644603	-9.44050956963229	3.70970866299504e-21	7.82801592645261e-21	DEAH-box helicase 8 [Source:HGNC Symbol;Acc:HGNC:2749]	protein_coding	47.76	43483865	43610338	590	17	q21.31	DHX8		126473
ENSG00000067606	656.521329579354	-0.909862222356105	0.0647013641571453	-14.0624890094473	6.45744645209398e-45	2.16766618903866e-44	protein kinase C zeta [Source:HGNC Symbol;Acc:HGNC:9412]	protein_coding	56.45	2050411	2185395	2385	1	p36.33	PRKCZ		134984
ENSG00000067646	106.919433318458	-0.710252123677692	0.119786606147254	-5.92931168618785	3.04207163797246e-09	4.67592085529782e-09	zinc finger protein Y-linked [Source:HGNC Symbol;Acc:HGNC:12870]	protein_coding	37.27	2935281	2982506	5113	Y	p11.2	ZFY		47225
ENSG00000067704	7576.20195998072	-0.254715152286654	0.0490144791524217	-5.19673281632881	2.02821544376748e-07	2.92056544555993e-07	isoleucyl-tRNA synthetase 2, mitochondrial [Source:HGNC Symbol;Acc:HGNC:29685]	protein_coding	39.19	220094132	220148041	3530	1	q41	IARS2		53909
ENSG00000067715	137.71685404653	-0.984572165577523	0.158818539421578	-6.19935285366158	5.66957952507163e-10	8.92253583098995e-10	synaptotagmin 1 [Source:HGNC Symbol;Acc:HGNC:11509]	protein_coding	35.61	78863993	79452008	3095	12	q21.2	SYT1		588015
ENSG00000067798	196.717043667814	1.58132282528914	0.117153563781468	13.4978636095002	1.60976736399378e-41	5.10887835234248e-41	neuron navigator 3 [Source:HGNC Symbol;Acc:HGNC:15998]	protein_coding	35.89	77324641	78213010	2232	12	q21.2	NAV3		888369
ENSG00000067829	4114.09612026449	-0.490706202587701	0.0326862745623691	-15.0126072535852	6.07134992273762e-51	2.24931039260875e-50	isocitrate dehydrogenase (NAD(+)) 3 non-catalytic subunit gamma [Source:HGNC Symbol;Acc:HGNC:5386]	protein_coding	58.77	153785766	153794523	1712	X	q28	IDH3G		8757
ENSG00000067836	1883.62174526277	-0.747567983856896	0.0461083778928491	-16.2132787580202	4.06301728198409e-59	1.69880395348508e-58	rogdi atypical leucine zipper [Source:HGNC Symbol;Acc:HGNC:29478]	protein_coding	63.01	4796968	4802880	1418	16	p13.3	ROGDI		5912
ENSG00000067840	177.732249729403	-0.0361323539417142	0.092231719476725	-0.391756265054045	0.69523831263255	0.712246481337686	PDZ domain containing 4 [Source:HGNC Symbol;Acc:HGNC:21167]	protein_coding	56.35	153802166	153830565	3689	X	q28	PDZD4		28399
ENSG00000067842	15.3570719159091	-1.3988504393897	0.256446472019805	-5.45474628047005	4.90428197939517e-08	7.2248555315157e-08	ATPase plasma membrane Ca2+ transporting 3 [Source:HGNC Symbol;Acc:HGNC:816]	protein_coding	58.22	153517642	153582939	6774	X	q28	ATP2B3		65297
ENSG00000067900	4533.13168192349	0.103978431637399	0.0405795071939904	2.56233845177888	0.0103969944172454	0.0123246422973658	Rho associated coiled-coil containing protein kinase 1 [Source:HGNC Symbol;Acc:HGNC:10251]	protein_coding	36.91	20946906	21111813	9446	18	q11.1	ROCK1		164907
ENSG00000067955	2635.72381107511	1.14456502288302	0.0401144887886729	28.5324594041994	4.636934605166e-179	8.08201265714594e-178	core-binding factor subunit beta [Source:HGNC Symbol;Acc:HGNC:1539]	protein_coding	40.51	67028984	67101058	2818	16	q22.1	CBFB		72074
ENSG00000067992	443.058389004588	-0.095910549523066	0.0615984107003548	-1.55702961217007	0.119463454991651	0.132621843343335	pyruvate dehydrogenase kinase 3 [Source:HGNC Symbol;Acc:HGNC:8811]	protein_coding	40.79	24465270	24550466	1741	X	p22.11	PDK3		85196
ENSG00000068001	6611.20013808275	-0.447973116045061	0.0424739264779187	-10.5470144437424	5.24368970353834e-26	1.23175090937054e-25	hyaluronidase 2 [Source:HGNC Symbol;Acc:HGNC:5321]	protein_coding	60.99	50317790	50322782	4054	3	p21.31	HYAL2		4992
ENSG00000068024	1041.7196941581	-0.0716884263579925	0.0467711682308347	-1.53274825217495	0.125337895261267	0.138981688287862	histone deacetylase 4 [Source:HGNC Symbol;Acc:HGNC:14063]	protein_coding	51.33	239048168	239401654	8976	2	q37.3	HDAC4		353486
ENSG00000068028	1405.11610238545	0.431052745776084	0.0385477850530661	11.1822960821921	4.9784988197585e-29	1.24516184260513e-28	Ras association domain family member 1 [Source:HGNC Symbol;Acc:HGNC:9882]	protein_coding	54.57	50329782	50340980	1757	3	p21.31	RASSF1		11198
ENSG00000068078	2148.38831100267	-1.59562297961938	0.115073296559224	-13.8661446862971	1.01592356303254e-43	3.34253683238626e-43	fibroblast growth factor receptor 3 [Source:HGNC Symbol;Acc:HGNC:3690]	protein_coding	65.83	1793293	1808872	4301	4	p16.3	FGFR3		15579
ENSG00000068079	2511.35115974057	0.643647483129933	0.0378405114125964	17.0094816138155	6.98531014896913e-65	3.2038051946671e-64	interferon induced protein 35 [Source:HGNC Symbol;Acc:HGNC:5399]	protein_coding	50.91	43006740	43014456	1182	17	q21.31	IFI35		7716
ENSG00000068097	793.747627394236	0.259799724246289	0.0425200836699798	6.1100473428681	9.96015892806944e-10	1.55481961448565e-09	HEAT repeat containing 6 [Source:HGNC Symbol;Acc:HGNC:24076]	protein_coding	40.88	60041008	60078922	6108	17	q23.1	HEATR6		37914
ENSG00000068120	4507.15102115608	-0.561416028117396	0.0276129645140609	-20.3316100968266	6.75492021109825e-92	4.52755432736437e-91	Coenzyme A synthase [Source:HGNC Symbol;Acc:HGNC:29932]	protein_coding	57.56	42561467	42566277	574	17	q21.2	COASY		4810
ENSG00000068137	1746.28684352519	0.383578120844314	0.0421652248326089	9.09702538921766	9.28396578459243e-20	1.90167776807096e-19	pleckstrin homology, MyTH4 and FERM domain containing H3 [Source:HGNC Symbol;Acc:HGNC:26105]	protein_coding	62	42667914	42676994	659	17	q21.2	PLEKHH3		9080
ENSG00000068305	7579.69360907085	0.0689293993430078	0.0511403773517776	1.34784690517368	0.177707628073441	0.19459219115647	myocyte enhancer factor 2A [Source:HGNC Symbol;Acc:HGNC:6993]	protein_coding	36.86	99565417	99716466	732	15	q26.3	MEF2A		151049
ENSG00000068308	3630.33710110878	0.146985581868196	0.0278407520870927	5.27951189710642	1.2952846926975e-07	1.87766524105791e-07	OTU deubiquitinase 5 [Source:HGNC Symbol;Acc:HGNC:25402]	protein_coding	49.92	48922024	48958386	2077	X	p11.23	OTUD5		36362
ENSG00000068323	4166.2285324771	0.085640451371101	0.0302462097727916	2.83144407231282	0.00463383365967955	0.00559514984713298	transcription factor binding to IGHM enhancer 3 [Source:HGNC Symbol;Acc:HGNC:11752]	protein_coding	52.48	49028726	49043410	3279	X	p11.23	TFE3		14684
ENSG00000068354	1444.44895141824	0.139969129463773	0.0319095329335069	4.38643617114171	1.15222956276902e-05	1.5577129980049e-05	TBC1 domain family member 25 [Source:HGNC Symbol;Acc:HGNC:8092]	protein_coding	47.97	48539714	48562609	3785	X	p11.23	TBC1D25		22895
ENSG00000068366	5446.00715210897	-1.57215110439881	0.0618277964576125	-25.4279012753857	1.23964184346862e-142	1.50116926820637e-141	acyl-CoA synthetase long chain family member 4 [Source:HGNC Symbol;Acc:HGNC:3571]	protein_coding	39.16	109624244	109733403	464	X	q23	ACSL4		109159
ENSG00000068383	1664.99018075822	-0.270623243200771	0.034564304379105	-7.82955850152649	4.89586142542154e-15	8.89344490656165e-15	inositol polyphosphate-5-phosphatase A [Source:HGNC Symbol;Acc:HGNC:6076]	protein_coding	54.13	132537787	132783480	3000	10	q26.3	INPP5A		245693
ENSG00000068394	1361.23079037237	-0.259224519338644	0.0302632145247321	-8.5656637409353	1.07455045733245e-17	2.09299367076385e-17	G-patch domain and KOW motifs [Source:HGNC Symbol;Acc:HGNC:30677]	protein_coding	50.86	49113407	49123735	1658	X	p11.23	GPKOW		10328
ENSG00000068400	2639.68934814167	0.40233529821227	0.0313733331244462	12.8241171129748	1.20147368174702e-37	3.54800972405986e-37	GRIP1 associated protein 1 [Source:HGNC Symbol;Acc:HGNC:18706]	protein_coding	50.22	48973720	49002264	2828	X	p11.23	GRIPAP1		28544
ENSG00000068438	1618.70727590699	0.0406306435000327	0.0307013976613465	1.32341347935398	0.185697911613496	0.203026547079383	FtsJ RNA 2'-O-methyltransferase 1 [Source:HGNC Symbol;Acc:HGNC:13254]	protein_coding	50.6	48476021	48486364	1669	X	p11.23	FTSJ1		10343
ENSG00000068489	213.322979972159	2.5302841917537	0.0837964583615972	30.1955982535092	2.70569921893927e-200	5.69460197480253e-199	proline rich 11 [Source:HGNC Symbol;Acc:HGNC:25619]	protein_coding	44.35	59155732	59206709	860	17	q22	PRR11		50977
ENSG00000068615	161.434146101479	-0.0433465782699678	0.131119789893177	-0.330587612329779	0.740956004518546	0.756194533668078	receptor accessory protein 1 [Source:HGNC Symbol;Acc:HGNC:25786]	protein_coding	46.05	86213993	86338083	4017	2	p11.2	REEP1		124090
ENSG00000068650	17541.9801244399	1.12057151220162	0.0707792050317208	15.8319313094774	1.87380270177404e-56	7.5300139776343e-56	ATPase phospholipid transporting 11A [Source:HGNC Symbol;Acc:HGNC:13552]	protein_coding	50.37	112690038	112887168	8768	13	q34	ATP11A		197130
ENSG00000068654	2192.15751517883	-0.111805165107512	0.0384083829871664	-2.91095735909711	0.00360323188060991	0.00437548781910178	RNA polymerase I subunit A [Source:HGNC Symbol;Acc:HGNC:17264]	protein_coding	46.69	86020216	86106155	12480	2	p11.2	POLR1A		85939
ENSG00000068697	29593.9495999354	-0.0662124406009194	0.050793479467388	-1.30356182122611	0.192383025112607	0.210066573481076	lysosomal protein transmembrane 4 alpha [Source:HGNC Symbol;Acc:HGNC:6924]	protein_coding	41.26	20032650	20051628	1365	2	p24.1	LAPTM4A		18978
ENSG00000068724	2023.53089820311	0.649351674652118	0.0542839743412594	11.9621247805094	5.61076060115546e-33	1.51818929923211e-32	tetratricopeptide repeat domain 7A [Source:HGNC Symbol;Acc:HGNC:19750]	protein_coding	50.88	46916157	47076137	3033	2	p21	TTC7A		159980
ENSG00000068745	2337.93678895088	0.044773748056329	0.0407702724687555	1.0981959487919	0.272118934872299	0.292564364683814	inositol hexakisphosphate kinase 2 [Source:HGNC Symbol;Acc:HGNC:17313]	protein_coding	47.61	48688003	48740353	1746	3	p21.31	IP6K2		52350
ENSG00000068781	18.7192549058901	1.38952322569737	0.225522802612346	6.16134248777425	7.21307957705429e-10	1.1313226589683e-09	STON1-GTF2A1L readthrough [Source:HGNC Symbol;Acc:HGNC:30651]	protein_coding	40.98	48529925	48776517	3821	2	p16.3	STON1-GTF2A1L		246592
ENSG00000068784	1594.53540003568	0.29719383863887	0.0332258500601873	8.94465719012502	3.73106003505529e-19	7.5340855137932e-19	S1 RNA binding domain 1 [Source:HGNC Symbol;Acc:HGNC:25521]	protein_coding	36.55	45388680	45612165	3667	2	p21	SRBD1		223485
ENSG00000068796	1025.61165488992	0.691754381025825	0.0856966266676742	8.0721308168687	6.90818006179191e-16	1.28215758735785e-15	kinesin family member 2A [Source:HGNC Symbol;Acc:HGNC:6318]	protein_coding	38.5	62306162	62391025	2539	5	q12.1	KIF2A		84863
ENSG00000068831	612.388796640936	0.497928305911694	0.0467935598557422	10.6409580174437	1.92143478789428e-26	4.55302603726059e-26	RAS guanyl releasing protein 2 [Source:HGNC Symbol;Acc:HGNC:9879]	protein_coding	55.63	64726911	64745456	2409	11	q13.1	RASGRP2		18545
ENSG00000068878	2322.8606759638	0.254351541015161	0.0410784766340818	6.19184453408217	5.94641890644946e-10	9.35095838695179e-10	proteasome activator subunit 4 [Source:HGNC Symbol;Acc:HGNC:20635]	protein_coding	38.04	53864069	53970993	7250	2	p16.2	PSME4		106924
ENSG00000068885	855.286127238937	0.307747930294318	0.0567292233167533	5.42485710717344	5.80009210056411e-08	8.52518972063893e-08	intraflagellar transport 80 [Source:HGNC Symbol;Acc:HGNC:29262]	protein_coding	36.52	160256986	160399880	3999	3	q25.33	IFT80		142894
ENSG00000068903	3872.16521088198	0.371522191375806	0.0273303726596843	13.5937477326772	4.36162049988058e-42	1.39956527291996e-41	sirtuin 2 [Source:HGNC Symbol;Acc:HGNC:10886]	protein_coding	53.55	38878555	38899862	4734	19	q13.2	SIRT2		21307
ENSG00000068912	4044.93560577405	0.182644651995842	0.036163707472249	5.05049578050034	4.40664845877075e-07	6.26646959429261e-07	endoplasmic reticulum lectin 1 [Source:HGNC Symbol;Acc:HGNC:25222]	protein_coding	38.1	53787044	53818819	485	2	p16.2	ERLEC1		31775
ENSG00000068971	1591.90467250341	-0.0302022983337794	0.0431240023153907	-0.700359352383217	0.483702914284209	0.506488171264752	protein phosphatase 2 regulatory subunit B'beta [Source:HGNC Symbol;Acc:HGNC:9310]	protein_coding	54.41	64917553	64934475	563	11	q13.1	PPP2R5B		16922
ENSG00000068976	346.576715702699	-0.105038733241185	0.0893990997891551	-1.17494173307019	0.240018027723895	0.25965150239171	glycogen phosphorylase, muscle associated [Source:HGNC Symbol;Acc:HGNC:9726]	protein_coding	56.89	64746389	64759974	2152	11	q13.1	PYGM		13585
ENSG00000069011	46.9782907339588	3.47300859656193	0.274661832241793	12.6446713335274	1.19724137379686e-36	3.4748051820071e-36	paired like homeodomain 1 [Source:HGNC Symbol;Acc:HGNC:9004]	protein_coding	59.39	135027734	135034813	2337	5	q31.1	PITX1		7079
ENSG00000069018	10.968013835634	-0.519267871804404	0.155558115129432	-3.33809567808371	0.000843546974094003	0.00105505139113792	transient receptor potential cation channel subfamily C member 7 [Source:HGNC Symbol;Acc:HGNC:20754]	protein_coding	42.52	136212745	136365545	3570	5	q31.1	TRPC7		152800
ENSG00000069020	4530.59802528484	0.512313443610553	0.0745683403393066	6.87038817384676	6.40274382640524e-12	1.06506739181013e-11	microtubule associated serine/threonine kinase family member 4 [Source:HGNC Symbol;Acc:HGNC:19037]	protein_coding	39.2	66596361	67169595	10711	5	q12.3	MAST4		573234
ENSG00000069122	12860.0369914312	-0.943842251048108	0.0693847748126073	-13.603016707876	3.84251135735147e-42	1.23445717275277e-41	adhesion G protein-coupled receptor F5 [Source:HGNC Symbol;Acc:HGNC:19030]	protein_coding	41.65	46852522	46954943	5761	6	p12.3	ADGRF5		102421
ENSG00000069188	194.887098899897	0.0361572174900791	0.135215751475995	0.267403886717282	0.789158207200306	0.802511137948196	sidekick cell adhesion molecule 2 [Source:HGNC Symbol;Acc:HGNC:19308]	protein_coding	52.32	73334384	73644445	11079	17	q25.1	SDK2		310061
ENSG00000069206	10.0578572664075	0.351515218312382	0.219199240900152	1.60363337422551	0.108794889725749	0.121142844683986	ADAM metallopeptidase domain 7 [Source:HGNC Symbol;Acc:HGNC:214]	protein_coding	36.76	24440930	24526970	1417	8	p21.2	ADAM7		86040
ENSG00000069248	2392.43393142942	-0.222985664447184	0.0377388609626846	-5.9086485060497	3.44925783545845e-09	5.29277606581412e-09	nucleoporin 133 [Source:HGNC Symbol;Acc:HGNC:18016]	protein_coding	40.26	229440259	229508341	5208	1	q42.13	NUP133		68082
ENSG00000069275	23302.5535857838	-0.30541249901213	0.0533634130132846	-5.72325647417078	1.04501322252342e-08	1.57406753568064e-08	nuclear casein kinase and cyclin dependent kinase substrate 1 [Source:HGNC Symbol;Acc:HGNC:29923]	protein_coding	39.53	205712822	205750182	6399	1	q32.1	NUCKS1		37360
ENSG00000069329	8727.44439901797	0.013979408750236	0.0409029564415789	0.341770130239916	0.732523890051229	0.748059481677866	VPS35 retromer complex component [Source:HGNC Symbol;Acc:HGNC:13487]	protein_coding	38.86	46656132	46689518	6776	16	q11.2	VPS35		33386
ENSG00000069345	5449.85553062142	-0.159130173348425	0.0291576212381355	-5.45758421267568	4.82656256130806e-08	7.1122984637074e-08	DnaJ heat shock protein family (Hsp40) member A2 [Source:HGNC Symbol;Acc:HGNC:14884]	protein_coding	42.53	46955362	46973674	3008	16	q11.2	DNAJA2		18312
ENSG00000069399	2662.46846426709	0.795779532427774	0.0792662359214135	10.0393253593715	1.02371899199585e-23	2.28562026460054e-23	BCL3 transcription coactivator [Source:HGNC Symbol;Acc:HGNC:998]	protein_coding	58.73	44747705	44760044	1714	19	q13.32	BCL3		12339
ENSG00000069424	1354.23998376879	1.04002973979815	0.0896148177381585	11.605555487899	3.86171749081842e-31	1.00729930434834e-30	potassium voltage-gated channel subfamily A regulatory beta subunit 2 [Source:HGNC Symbol;Acc:HGNC:6229]	protein_coding	56.04	5990927	6101193	615	1	p36.31	KCNAB2		110266
ENSG00000069431	1514.67152532239	0.238538182035749	0.108361892953553	2.20131058561328	0.0277140439940304	0.032101919615328	ATP binding cassette subfamily C member 9 [Source:HGNC Symbol;Acc:HGNC:60]	protein_coding	36.12	21797389	21942543	8668	12	p12.1	ABCC9		145154
ENSG00000069482	11.1883979822643	-1.5459605327416	0.246032972952793	-6.28355018511373	3.3092731495662e-10	5.24614843669507e-10	galanin and GMAP prepropeptide [Source:HGNC Symbol;Acc:HGNC:4114]	protein_coding	57.14	68683779	68691175	646	11	q13.2	GAL		7396
ENSG00000069493	723.376340711188	2.6358500893445	0.062047747919373	42.4809953258839	0	0	C-type lectin domain family 2 member D [Source:HGNC Symbol;Acc:HGNC:14351]	protein_coding	37.39	9664969	9699553	571	12	p13.31	CLEC2D		34584
ENSG00000069509	965.804532937921	-0.0197901545631758	0.0446993966518553	-0.442738740241014	0.6579547177248	0.676635477819908	FUN14 domain containing 1 [Source:HGNC Symbol;Acc:HGNC:28746]	protein_coding	41.03	44523639	44542859	1054	X	p11.3	FUNDC1		19220
ENSG00000069535	14513.563677675	0.980329848630655	0.114953070234004	8.52808756334257	1.48786904876538e-17	2.88454612357418e-17	monoamine oxidase B [Source:HGNC Symbol;Acc:HGNC:6834]	protein_coding	39.31	43766610	43882450	2570	X	p11.3	MAOB		115840
ENSG00000069667	3282.58756716442	0.44956443354385	0.0509168339275668	8.82938703893865	1.05250921664904e-18	2.09997135848568e-18	RAR related orphan receptor A [Source:HGNC Symbol;Acc:HGNC:10258]	protein_coding	41.64	60488284	61229302	10827	15	q22.2	RORA		741018
ENSG00000069696	159.877637794201	1.73898626164899	0.141261830761603	12.3103760745091	7.96511714306503e-35	2.22767934988825e-34	dopamine receptor D4 [Source:HGNC Symbol;Acc:HGNC:3025]	protein_coding	67.07	637269	640706	1399	11	p15.5	DRD4		3437
ENSG00000069702	3409.23277476224	-1.79278809550616	0.0722643588072385	-24.8087456264343	7.21409723996289e-136	8.18623467922222e-135	transforming growth factor beta receptor 3 [Source:HGNC Symbol;Acc:HGNC:11774]	protein_coding	42.29	91680343	91906335	6455	1	p22.1	TGFBR3		225992
ENSG00000069812	155.64745795774	-0.390245516984722	0.153684961843906	-2.53925636121173	0.0111088389067102	0.0131473363678205	hes family bHLH transcription factor 2 [Source:HGNC Symbol;Acc:HGNC:16005]	protein_coding	57.51	6412418	6424670	1222	1	p36.31	HES2		12252
ENSG00000069849	4943.87924636172	-0.455192486656277	0.0550257820281739	-8.27234924936119	1.31344883276618e-16	2.48494044646109e-16	ATPase Na+/K+ transporting subunit beta 3 [Source:HGNC Symbol;Acc:HGNC:806]	protein_coding	40.6	141876124	141926549	734	3	q23	ATP1B3		50425
ENSG00000069869	1422.37238769929	1.23546507973848	0.0789030881940718	15.6580066511427	2.92935497173195e-55	1.15515536151383e-54	NEDD4 E3 ubiquitin protein ligase [Source:HGNC Symbol;Acc:HGNC:7727]	protein_coding	38.49	55826922	55993660	5707	15	q21.3	NEDD4		166738
ENSG00000069943	630.487298214823	0.190721516936767	0.0491176145064829	3.88295561282997	0.000103194411397244	0.000134403701239512	phosphatidylinositol glycan anchor biosynthesis class B [Source:HGNC Symbol;Acc:HGNC:8959]	protein_coding	39.99	55318960	55355648	1812	15	q21.3	PIGB		36688
ENSG00000069956	1877.51143104477	0.365160012585543	0.050401822413184	7.24497637391034	4.32514594164932e-13	7.4363364266946e-13	mitogen-activated protein kinase 6 [Source:HGNC Symbol;Acc:HGNC:6879]	protein_coding	43.13	51952106	52067375	552	15	q21.2	MAPK6		115269
ENSG00000069966	1905.48269705413	-0.956862989632336	0.0471594619591049	-20.2899471258195	1.57764762883337e-91	1.0517866915809e-90	G protein subunit beta 5 [Source:HGNC Symbol;Acc:HGNC:4401]	protein_coding	45.39	52115100	52191392	8934	15	q21.2	GNB5		76292
ENSG00000069974	1102.75206902191	0.410138876436505	0.0601380882264514	6.8199520226203	9.10709200474962e-12	1.50950747661974e-11	RAB27A, member RAS oncogene family [Source:HGNC Symbol;Acc:HGNC:9766]	protein_coding	41.6	55202966	55319113	3459	15	q21.3	RAB27A		116147
ENSG00000069998	1850.82102303641	0.105583021362766	0.0387507320342593	2.72467165960687	0.00643654612420702	0.00771900332255615	haloacid dehalogenase like hydrolase domain containing 5 [Source:HGNC Symbol;Acc:HGNC:1843]	protein_coding	50.12	17137511	17165287	1735	22	q11.1	HDHD5		27776
ENSG00000070010	2481.84857995443	0.40682660428394	0.0275795047251425	14.7510482272389	3.02922881816617e-49	1.09550470319551e-48	ubiquitin recognition factor in ER associated degradation 1 [Source:HGNC Symbol;Acc:HGNC:12520]	protein_coding	46.94	19449911	19479202	1791	22	q11.21	UFD1		29291
ENSG00000070018	2184.30282574122	-0.915148317971099	0.0714336163891722	-12.8111716056114	1.41974576929229e-37	4.18648275455315e-37	LDL receptor related protein 6 [Source:HGNC Symbol;Acc:HGNC:6698]	protein_coding	38.54	12116025	12267044	10252	12	p13.2	LRP6		151019
ENSG00000070019	59.2664242640894	-0.734326266268154	0.0896303431518994	-8.19283113781755	2.55152032358282e-16	4.79484890454874e-16	guanylate cyclase 2C [Source:HGNC Symbol;Acc:HGNC:4688]	protein_coding	39.57	14612632	14696599	3858	12	p12.3	GUCY2C		83967
ENSG00000070047	2500.33365155551	0.435904796711194	0.037267142736566	11.6967592549963	1.32414368537742e-31	3.48360563920549e-31	PHD and ring finger domains 1 [Source:HGNC Symbol;Acc:HGNC:24351]	protein_coding	56.31	576470	612222	5278	11	p15.5	PHRF1		35752
ENSG00000070061	2177.59073563594	-0.333902242404769	0.0431792506225923	-7.73293277651429	1.05096801184747e-14	1.88713709508121e-14	elongator acetyltransferase complex subunit 1 [Source:HGNC Symbol;Acc:HGNC:5959]	protein_coding	39.99	108866898	108934328	3099	9	q31.3	ELP1		67430
ENSG00000070081	3718.63783965559	1.26697890001775	0.0622858157976009	20.3413712061639	5.5360805269317e-92	3.71675542865208e-91	nucleobindin 2 [Source:HGNC Symbol;Acc:HGNC:8044]	protein_coding	41.44	17208153	17349980	530	11	p15.1	NUCB2		141827
ENSG00000070087	4487.29647355748	-1.26547021277881	0.114851401016903	-11.0183263031556	3.11802624321987e-28	7.67656074172794e-28	profilin 2 [Source:HGNC Symbol;Acc:HGNC:8882]	protein_coding	39.59	149964904	150050788	1780	3	q25.1	PFN2		85884
ENSG00000070159	2658.78379200164	-1.77455514022136	0.0605612487812268	-29.3018254400898	9.8305317550993e-189	1.87010596471274e-187	protein tyrosine phosphatase non-receptor type 3 [Source:HGNC Symbol;Acc:HGNC:9655]	protein_coding	45.34	109375466	109498313	587	9	q31.3	PTPN3		122847
ENSG00000070182	137.651256039746	-2.78177984876563	0.118291355122151	-23.5163410368668	2.77582059337821e-122	2.70855326330416e-121	spectrin beta, erythrocytic [Source:HGNC Symbol;Acc:HGNC:11274]	protein_coding	48.21	64746283	64879907	10177	14	q23.3	SPTB		133624
ENSG00000070190	127.17256868487	0.947590999275767	0.0721484321154092	13.1339097952952	2.10501205047621e-39	6.42188955500611e-39	dual adaptor of phosphotyrosine and 3-phosphoinositides 1 [Source:HGNC Symbol;Acc:HGNC:16500]	protein_coding	38.7	99816827	99870190	2955	4	q23	DAPP1		53363
ENSG00000070193	10.6384341274056	-2.89377248410636	0.153546277409939	-18.8462562096542	3.15388250007745e-79	1.77825056736472e-78	fibroblast growth factor 10 [Source:HGNC Symbol;Acc:HGNC:3666]	protein_coding	35.66	44300247	44389706	6113	5	p12	FGF10		89459
ENSG00000070214	6983.44692095052	-0.382758679494924	0.0538475575044699	-7.10819018045807	1.175744767362e-12	1.99590023433237e-12	solute carrier family 44 member 1 [Source:HGNC Symbol;Acc:HGNC:18798]	protein_coding	38.86	105244622	105439171	9640	9	q31.1	SLC44A1		194549
ENSG00000070269	758.25420601995	-0.361787149863439	0.0476618024905271	-7.59071480637656	3.1814549573576e-14	5.63781474205982e-14	transmembrane protein 260 [Source:HGNC Symbol;Acc:HGNC:20185]	protein_coding	39.13	56488354	56650606	662	14	q22.3	TMEM260		162252
ENSG00000070366	1745.87007119862	-0.42824334855443	0.0307674277577949	-13.9187244356472	4.87527220882728e-44	1.61253652940563e-43	SMG6 nonsense mediated mRNA decay factor [Source:HGNC Symbol;Acc:HGNC:17809]	protein_coding	45.76	2059839	2303785	2419	17	p13.3	SMG6		243946
ENSG00000070367	4299.97090923291	0.0441704659397894	0.0414192222359737	1.06642432076926	0.286231872400012	0.306903964149266	exocyst complex component 5 [Source:HGNC Symbol;Acc:HGNC:10696]	protein_coding	35.94	57200507	57268905	10486	14	q22.3	EXOC5		68398
ENSG00000070371	373.751993897184	0.778966177267554	0.0767715967676755	10.146541299966	3.43315569237795e-24	7.75686680871859e-24	clathrin heavy chain like 1 [Source:HGNC Symbol;Acc:HGNC:2093]	protein_coding	46.42	19179473	19291719	5313	22	q11.21	CLTCL1		112246
ENSG00000070404	5393.4701737274	1.48806601052102	0.102005000094465	14.5881673363359	3.34051266302271e-48	1.18561896287991e-47	follistatin like 3 [Source:HGNC Symbol;Acc:HGNC:3973]	protein_coding	64.93	676392	683392	2501	19	p13.3	FSTL3		7000
ENSG00000070413	8474.94449197042	0.184339082653258	0.0416077580065573	4.43040172037643	9.40577063910108e-06	1.27572250217898e-05	DiGeorge syndrome critical region gene 2 [Source:HGNC Symbol;Acc:HGNC:2845]	protein_coding	48.62	19036282	19122454	4361	22	q11.21	DGCR2		86172
ENSG00000070423	1693.93024377932	0.629436194354828	0.0374728502971175	16.797126169056	2.56158062359538e-63	1.1507964778262e-62	ring finger protein 126 [Source:HGNC Symbol;Acc:HGNC:21151]	protein_coding	63.49	647526	663233	1671	19	p13.3	RNF126		15707
ENSG00000070444	1547.12665050475	0.445364001887757	0.039947667449058	11.1486860266796	7.26715507895819e-29	1.81170879499546e-28	MAX network transcriptional repressor [Source:HGNC Symbol;Acc:HGNC:7188]	protein_coding	61.64	2384073	2401104	4925	17	p13.3	MNT		17031
ENSG00000070476	1618.51232149199	-0.127689278851333	0.0431346083400685	-2.96025126377977	0.00307388228686303	0.00374501748396474	ZXD family zinc finger C [Source:HGNC Symbol;Acc:HGNC:28160]	protein_coding	48.66	126437601	126475891	4639	3	q21.3	ZXDC		38290
ENSG00000070495	1701.67423924737	0.496585011607268	0.0430176630400216	11.543746835928	7.93901119101334e-31	2.05957369458951e-30	jumonji domain containing 6, arginine demethylase and lysine hydroxylase [Source:HGNC Symbol;Acc:HGNC:19355]	protein_coding	48.83	76712832	76726799	5303	17	q25.1	JMJD6		13967
ENSG00000070501	527.876820460704	-0.0439493344696045	0.0428098679394433	-1.02661691299242	0.30460088688147	0.325889008467437	DNA polymerase beta [Source:HGNC Symbol;Acc:HGNC:9174]	protein_coding	40.44	42338454	42371808	675	8	p11.21	POLB		33354
ENSG00000070526	26.1721405050502	-1.04643378924598	0.152807959044849	-6.84803197285588	7.48728341848786e-12	1.24407278345077e-11	ST6 N-acetylgalactosaminide alpha-2,6-sialyltransferase 1 [Source:HGNC Symbol;Acc:HGNC:23614]	protein_coding	48.61	76624761	76643786	2657	17	q25.1	ST6GALNAC1		19025
ENSG00000070540	1314.30257656765	0.05021729814062	0.0507526215990398	0.989452299377775	0.322441897094028	0.34431854857494	WD repeat domain, phosphoinositide interacting 1 [Source:HGNC Symbol;Acc:HGNC:25471]	protein_coding	46.58	68420948	68457513	624	17	q24.2	WIPI1		36565
ENSG00000070601	36.8911153004215	-1.31782045924944	0.159675919268544	-8.253094551052	1.54344844005305e-16	2.91396600776508e-16	FERM and PDZ domain containing 1 [Source:HGNC Symbol;Acc:HGNC:29159]	protein_coding	44.17	37650954	37746904	5017	9	p13.2	FRMPD1		95950
ENSG00000070610	4869.48078673047	-0.835446989315526	0.0361818824832248	-23.0902023879733	5.80808649244855e-118	5.42902186134578e-117	glucosylceramidase beta 2 [Source:HGNC Symbol;Acc:HGNC:18986]	protein_coding	50.7	35736866	35749228	3611	9	p13.3	GBA2		12362
ENSG00000070614	8548.95013629671	0.120582866986555	0.0562321555399332	2.14437568378333	0.0320027970009936	0.0369247288776396	N-deacetylase and N-sulfotransferase 1 [Source:HGNC Symbol;Acc:HGNC:7680]	protein_coding	52.04	150485818	150558211	777	5	q33.1	NDST1		72393
ENSG00000070669	1311.86210397583	1.33742494985416	0.086687420207216	15.4281318633915	1.05891164339868e-53	4.08826058468483e-53	asparagine synthetase (glutamine-hydrolyzing) [Source:HGNC Symbol;Acc:HGNC:753]	protein_coding	38.47	97851677	97872542	2289	7	q21.3	ASNS		20865
ENSG00000070718	1606.60952135319	-0.0422981159836419	0.0462014468600761	-0.915514964536594	0.359921350101341	0.382653721292961	adaptor related protein complex 3 subunit mu 2 [Source:HGNC Symbol;Acc:HGNC:570]	protein_coding	41.4	42152946	42171673	3669	8	p11.21	AP3M2		18727
ENSG00000070729	6.11790019111957	-0.598035579116036	0.155030770578555	-3.8575282628361	0.000114539438477557	0.000148893011950278	cyclic nucleotide gated channel subunit beta 1 [Source:HGNC Symbol;Acc:HGNC:2151]	protein_coding	50.27	57882340	57971128	5657	16	q21	CNGB1		88788
ENSG00000070731	458.396776596268	-1.96085830892967	0.132727528678712	-14.7735615094307	2.16939596035548e-49	7.85776523408224e-49	ST6 N-acetylgalactosaminide alpha-2,6-sialyltransferase 2 [Source:HGNC Symbol;Acc:HGNC:10867]	protein_coding	54.09	76565377	76586956	1904	17	q25.1	ST6GALNAC2		21579
ENSG00000070756	56515.5282389481	1.21974709483072	0.0590001071465003	20.673642029192	5.98268430833878e-95	4.19356450416472e-94	poly(A) binding protein cytoplasmic 1 [Source:HGNC Symbol;Acc:HGNC:8554]	protein_coding	40.75	100685816	100722809	608	8	q22.3	PABPC1		36993
ENSG00000070759	132.029060467284	-0.166771874968203	0.0544663451475662	-3.06192520383673	0.00219918397890701	0.00269736647208798	testis associated actin remodelling kinase 2 [Source:HGNC Symbol;Acc:HGNC:11732]	protein_coding	42.23	45343883	45491163	2600	1	p34.1	TESK2		147280
ENSG00000070761	1597.22541566291	0.0575973938684707	0.0361574983774934	1.59295848587586	0.111169504415368	0.123702087920742	cilia and flagella associated protein 20 [Source:HGNC Symbol;Acc:HGNC:29523]	protein_coding	44.82	58113592	58129381	1281	16	q21	CFAP20		15789
ENSG00000070770	3902.9732012545	0.665798542799646	0.0358140511979366	18.5904280730465	3.8410015880188e-77	2.10567340435071e-76	casein kinase 2 alpha 2 [Source:HGNC Symbol;Acc:HGNC:2459]	protein_coding	41.51	58157907	58198106	1569	16	q21	CSNK2A2		40199
ENSG00000070778	962.409822029226	-1.29734403716109	0.0472528742945483	-27.4553465059958	5.99799371923967e-166	9.17336890500491e-165	protein tyrosine phosphatase non-receptor type 21 [Source:HGNC Symbol;Acc:HGNC:9651]	protein_coding	41.39	88465778	88555007	6443	14	q31.3	PTPN21		89229
ENSG00000070785	601.341945751116	0.288478910367438	0.04456249040952	6.47358142950219	9.57067971723601e-11	1.53857162444609e-10	eukaryotic translation initiation factor 2B subunit gamma [Source:HGNC Symbol;Acc:HGNC:3259]	protein_coding	42.55	44850522	44986722	1900	1	p34.1	EIF2B3		136200
ENSG00000070808	18.693203786286	-2.24222953995507	0.175414028544212	-12.782498404282	2.05364883350293e-37	6.02396233211353e-37	calcium/calmodulin dependent protein kinase II alpha [Source:HGNC Symbol;Acc:HGNC:1460]	protein_coding	52.1	150219491	150290093	4837	5	q32	CAMK2A		70602
ENSG00000070814	2211.80804712842	0.826911257832499	0.0447000561907343	18.4991100302891	2.09911548356734e-76	1.13959006195541e-75	treacle ribosome biogenesis factor 1 [Source:HGNC Symbol;Acc:HGNC:11654]	protein_coding	52.46	150357629	150400308	4194	5	q32	TCOF1		42679
ENSG00000070831	14761.1813476044	0.094629796066535	0.0346429535272248	2.73157414226153	0.00630325567354176	0.00756194956487965	cell division cycle 42 [Source:HGNC Symbol;Acc:HGNC:1736]	protein_coding	43.81	22025511	22101360	10598	1	p36.12	CDC42		75849
ENSG00000070882	2856.92230609442	0.0420479845153866	0.0616744518673281	0.681773136887195	0.495382412950608	0.517782313362288	oxysterol binding protein like 3 [Source:HGNC Symbol;Acc:HGNC:16370]	protein_coding	40.72	24796540	24981634	6749	7	p15.3	OSBPL3		185094
ENSG00000070915	1423.22279215179	-8.24144650000946	0.183217472353298	-44.9817716299321	0	0	solute carrier family 12 member 3 [Source:HGNC Symbol;Acc:HGNC:10912]	protein_coding	52.83	56865207	56915850	3119	16	q13	SLC12A3		50643
ENSG00000070950	585.829356939458	0.743859091794216	0.0345149404780213	21.5517999304648	5.09282297948155e-103	3.97696046621979e-102	RAD18 E3 ubiquitin protein ligase [Source:HGNC Symbol;Acc:HGNC:18278]	protein_coding	40.44	8775402	8963773	557	3	p25.3	RAD18		188371
ENSG00000070961	2712.96923444145	-0.129932607028443	0.0643822865636662	-2.01814216244022	0.0435764576791223	0.0498987494713935	ATPase plasma membrane Ca2+ transporting 1 [Source:HGNC Symbol;Acc:HGNC:814]	protein_coding	36.37	89588049	89709300	6977	12	q21.33	ATP2B1		121251
ENSG00000071051	3433.2101408476	1.06402349762598	0.063713267876528	16.7001871523524	1.30654343223749e-62	5.80856993833364e-62	NCK adaptor protein 2 [Source:HGNC Symbol;Acc:HGNC:7665]	protein_coding	44.54	105744912	105894274	2666	2	q12.2	NCK2		149362
ENSG00000071054	11303.0373922031	1.97157335718038	0.0537364758390898	36.6896661233261	1.06736098608628e-294	4.79780241585097e-293	mitogen-activated protein kinase kinase kinase kinase 4 [Source:HGNC Symbol;Acc:HGNC:6866]	protein_coding	41.04	101696850	101894689	526	2	q11.2	MAP4K4		197839
ENSG00000071073	4746.37766212086	-0.822137195211748	0.0580804315251656	-14.1551495679836	1.7356807166701e-45	5.89223660866229e-45	alpha-1,3-mannosyl-glycoprotein 4-beta-N-acetylglucosaminyltransferase A [Source:HGNC Symbol;Acc:HGNC:7047]	protein_coding	40.02	98619106	98731132	8432	2	q11.2	MGAT4A		112026
ENSG00000071082	40764.2049803819	0.879972321268724	0.0529227619637099	16.6274829320536	4.40723853452984e-62	1.9444333795491e-61	ribosomal protein L31 [Source:HGNC Symbol;Acc:HGNC:10334]	protein_coding	42.39	101002229	101024032	1291	2	q11.2	RPL31		21803
ENSG00000071127	20441.9583405416	-0.349162573776963	0.0401276857847842	-8.70128857292239	3.28136669158922e-18	6.47534200467205e-18	WD repeat domain 1 [Source:HGNC Symbol;Acc:HGNC:12754]	protein_coding	54.98	10074339	10116949	2993	4	p16.1	WDR1		42610
ENSG00000071189	3503.79436645778	-0.17087365853524	0.0411535111498352	-4.15210400670574	3.29432471599506e-05	4.38064469117854e-05	sorting nexin 13 [Source:HGNC Symbol;Acc:HGNC:21335]	protein_coding	35.09	17790761	17940501	6357	7	p21.1	SNX13		149740
ENSG00000071205	1334.07964115584	0.81187130660391	0.0513799584158392	15.8013227654468	3.04656237296221e-56	1.21945159413068e-55	Rho GTPase activating protein 10 [Source:HGNC Symbol;Acc:HGNC:26099]	protein_coding	40.94	147732063	148072776	1559	4	q31.23	ARHGAP10		340713
ENSG00000071242	4257.53366456936	-0.281504430859066	0.0533399015475238	-5.2775581261292	1.30916684455525e-07	1.8969417257432e-07	ribosomal protein S6 kinase A2 [Source:HGNC Symbol;Acc:HGNC:10431]	protein_coding	46.48	166409364	166906451	5832	6	q27	RPS6KA2		497087
ENSG00000071243	1099.26851680476	0.193925777507304	0.0386487649054718	5.01764488416675	5.23087508749321e-07	7.41581426216603e-07	inhibitor of growth family member 3 [Source:HGNC Symbol;Acc:HGNC:14587]	protein_coding	35.56	120950763	120977216	3749	7	q31.31	ING3		26453
ENSG00000071246	2995.04271095353	1.64618996509009	0.058484054811736	28.1476715386662	2.55892043698082e-174	4.25011278719425e-173	vasohibin 1 [Source:HGNC Symbol;Acc:HGNC:19964]	protein_coding	55.57	76761468	76783015	6449	14	q24.3	VASH1		21547
ENSG00000071282	1460.90125789945	-0.0240044829603193	0.0830959235261792	-0.288876781696238	0.772675672121621	0.787081489737448	LIM and cysteine rich domains 1 [Source:HGNC Symbol;Acc:HGNC:6633]	protein_coding	43.85	8501807	8574668	8284	3	p25.3	LMCD1		72861
ENSG00000071462	3696.44035522368	0.0663323975756192	0.0381870874806707	1.7370373587458	0.0823805768791497	0.0927472780777952	BUD23 rRNA methyltransferase and ribosome maturation factor [Source:HGNC Symbol;Acc:HGNC:16405]	protein_coding	54.07	73683025	73705161	458	7	q11.23	BUD23		22136
ENSG00000071537	12264.4206675014	-0.231421005092394	0.0530816636967156	-4.35971650049683	1.30231052184278e-05	1.75753433449291e-05	SEL1L adaptor subunit of ERAD E3 ubiquitin ligase [Source:HGNC Symbol;Acc:HGNC:10717]	protein_coding	38.48	81471547	81533853	7919	14	q31.1	SEL1L		62306
ENSG00000071539	277.731230468838	1.96403895646817	0.0732083920627549	26.828057564556	1.52117664589518e-158	2.17673134329286e-157	thyroid hormone receptor interactor 13 [Source:HGNC Symbol;Acc:HGNC:12307]	protein_coding	50.22	892884	919357	2431	5	p15.33	TRIP13		26473
ENSG00000071553	10460.2196449638	-0.539307407619931	0.0298924726385969	-18.0415790336321	9.18806554224836e-73	4.71520365446123e-72	ATPase H+ transporting accessory protein 1 [Source:HGNC Symbol;Acc:HGNC:868]	protein_coding	56.77	154428633	154436516	2318	X	q28	ATP6AP1		7883
ENSG00000071564	2265.76216456463	0.580654624192185	0.0367279332159982	15.8096188200228	2.6707786292777e-56	1.07009197079727e-55	transcription factor 3 [Source:HGNC Symbol;Acc:HGNC:11633]	protein_coding	59.56	1609290	1652615	996	19	p13.3	TCF3		43325
ENSG00000071575	4427.721655333	-0.185208569995612	0.0575531771887785	-3.21804249638755	0.00129068693413556	0.0016013439009265	tribbles pseudokinase 2 [Source:HGNC Symbol;Acc:HGNC:30809]	protein_coding	47.65	12716910	12742734	4344	2	p24.3	TRIB2		25824
ENSG00000071626	4344.72133521113	0.600006942121495	0.0277101782834398	21.6529441270348	5.70190642003877e-104	4.50023518861717e-103	DAZ associated protein 1 [Source:HGNC Symbol;Acc:HGNC:2683]	protein_coding	58.75	1407569	1435687	2290	19	p13.3	DAZAP1		28118
ENSG00000071655	3868.95675078925	0.232815314453586	0.0400804633240954	5.80869818222943	6.2960471556907e-09	9.55625827288308e-09	methyl-CpG binding domain protein 3 [Source:HGNC Symbol;Acc:HGNC:6918]	protein_coding	58.14	1573596	1592865	5518	19	p13.3	MBD3		19269
ENSG00000071794	2681.32129711275	-0.561935124905316	0.0693166282034775	-8.10678677641053	5.19759539252286e-16	9.68439320639206e-16	helicase like transcription factor [Source:HGNC Symbol;Acc:HGNC:11099]	protein_coding	35.95	149030127	149086554	5306	3	q24	HLTF		56427
ENSG00000071859	4409.79553933491	0.399899153966508	0.0356079256035393	11.2306220367625	2.88440698442545e-29	7.24988725778682e-29	family with sequence similarity 50 member A [Source:HGNC Symbol;Acc:HGNC:18786]	protein_coding	60.42	154444141	154450654	1337	X	q28	FAM50A		6513
ENSG00000071889	2986.6853226497	-0.0119170560830445	0.0325161318346194	-0.366496732872653	0.713994450075865	0.730193983826877	FAM3 metabolism regulating signaling molecule A [Source:HGNC Symbol;Acc:HGNC:13749]	protein_coding	55.32	154506159	154516242	1712	X	q28	FAM3A		10083
ENSG00000071894	4003.03378447608	0.511562818489507	0.0451724480824501	11.3246644847715	9.90574221691417e-30	2.51550045311215e-29	cleavage and polyadenylation specific factor 1 [Source:HGNC Symbol;Acc:HGNC:2324]	protein_coding	59.96	144393229	144409335	789	8	q24.3	CPSF1		16106
ENSG00000071909	332.28214785927	-4.08531898670687	0.17254713270186	-23.6765394054145	6.29175739095271e-124	6.23679579615086e-123	myosin IIIB [Source:HGNC Symbol;Acc:HGNC:15576]	protein_coding	40.21	170178145	170655171	4156	2	q31.1	MYO3B		477026
ENSG00000071967	4070.56282361173	-0.589370768363747	0.0789020177551055	-7.46965394716551	8.04059910337496e-14	1.4090151366141e-13	cytochrome b reductase 1 [Source:HGNC Symbol;Acc:HGNC:20797]	protein_coding	41.27	171522247	171558129	1493	2	q31.1	CYBRD1		35882
ENSG00000071991	12.3351444773685	-1.98634552919499	0.241899367717354	-8.21145399402582	2.18525940943717e-16	4.11466749094185e-16	cadherin 19 [Source:HGNC Symbol;Acc:HGNC:1758]	protein_coding	32.3	66501083	66604138	6297	18	q22.1	CDH19		103055
ENSG00000071994	2511.28229451549	-0.203604004570985	0.0306931976862918	-6.63352208042888	3.27769917394849e-11	5.34330163709687e-11	programmed cell death 2 [Source:HGNC Symbol;Acc:HGNC:8762]	protein_coding	41.64	170575295	170584692	3355	6	q27	PDCD2		9397
ENSG00000072041	13.675594303976	-1.18851515169318	0.261293377075707	-4.54858506172096	5.40078129350593e-06	7.38443529235934e-06	solute carrier family 6 member 15 [Source:HGNC Symbol;Acc:HGNC:13621]	protein_coding	34.54	84859491	84913629	4799	12	q21.31	SLC6A15		54138
ENSG00000072042	5888.56895963655	-1.12903247117323	0.0503061335382019	-22.4432368732106	1.48995873600613e-111	1.29084679173366e-110	retinol dehydrogenase 11 [Source:HGNC Symbol;Acc:HGNC:17964]	protein_coding	42.62	67676800	67695793	2539	14	q24.1	RDH11		18993
ENSG00000072062	4350.08706530892	0.0230102556458127	0.0295468960807559	0.778770656075765	0.436114826228259	0.458998267298349	protein kinase cAMP-activated catalytic subunit alpha [Source:HGNC Symbol;Acc:HGNC:9380]	protein_coding	53.35	14091688	14118084	3996	19	p13.12	PRKACA		26396
ENSG00000072071	1064.02441474703	-1.43737200705621	0.0675868721041946	-21.2670295621952	2.29352029454651e-100	1.72380517923141e-99	adhesion G protein-coupled receptor L1 [Source:HGNC Symbol;Acc:HGNC:20973]	protein_coding	56.42	14147743	14206187	7853	19	p13.12	ADGRL1		58444
ENSG00000072110	10494.2772917216	1.37317306564186	0.0659956012757852	20.8070392434731	3.73724437715747e-96	2.65401595221594e-95	actinin alpha 1 [Source:HGNC Symbol;Acc:HGNC:163]	protein_coding	50.81	68874128	68979440	3722	14	q24.1	ACTN1		105312
ENSG00000072121	1968.49809553611	-0.0107414914932545	0.0380282051159545	-0.282461174817529	0.777589912974008	0.791838815050469	zinc finger FYVE-type containing 26 [Source:HGNC Symbol;Acc:HGNC:20761]	protein_coding	43	67727374	67816590	4134	14	q24.1	ZFYVE26		89216
ENSG00000072133	416.54517813895	-3.69538801510678	0.208197187214006	-17.7494617701453	1.7401373311233e-70	8.64051666834082e-70	ribosomal protein S6 kinase A6 [Source:HGNC Symbol;Acc:HGNC:10435]	protein_coding	35.25	84058346	84188199	8465	X	q21.1	RPS6KA6		129853
ENSG00000072134	1293.54906839031	0.0230429019274936	0.0365280647700035	0.630827339816156	0.52815342506382	0.55022763408517	epsin 2 [Source:HGNC Symbol;Acc:HGNC:18639]	protein_coding	48.72	19215615	19336715	562	17	p11.2	EPN2		121100
ENSG00000072135	5182.86332065988	0.595607917935214	0.0371595655739019	16.0283875426554	8.09562509964372e-58	3.31904266023038e-57	protein tyrosine phosphatase non-receptor type 18 [Source:HGNC Symbol;Acc:HGNC:9649]	protein_coding	47.6	130356045	130375405	3616	2	q21.1	PTPN18		19360
ENSG00000072163	2027.46067388657	-0.414635808460904	0.063260250914901	-6.55444457561007	5.58493526263395e-11	9.03286599289954e-11	LIM zinc finger domain containing 2 [Source:HGNC Symbol;Acc:HGNC:16084]	protein_coding	56.36	127638381	127681786	1409	2	q14.3	LIMS2		43405
ENSG00000072195	150.142624372803	0.0626520554544852	0.118553556546231	0.528470484392879	0.597172827703102	0.617729551548303	striated muscle enriched protein kinase [Source:HGNC Symbol;Acc:HGNC:16901]	protein_coding	57.57	219434843	219493629	10782	2	q35	SPEG		58786
ENSG00000072201	945.336355784285	-1.52372057013533	0.0865316450447603	-17.6088247177914	2.10776140673065e-69	1.03175397728562e-68	ligand of numb-protein X 1 [Source:HGNC Symbol;Acc:HGNC:6657]	protein_coding	41.42	53459301	53701405	3757	4	q12	LNX1		242104
ENSG00000072210	7533.59496476537	-1.15475809748012	0.0631300827469501	-18.2917247567826	9.6318741840537e-75	5.09773067138419e-74	aldehyde dehydrogenase 3 family member A2 [Source:HGNC Symbol;Acc:HGNC:403]	protein_coding	45.09	19648136	19685760	3183	17	p11.2	ALDH3A2		37624
ENSG00000072274	4388.34748183212	0.145322506394804	0.102051128521425	1.42401665224402	0.154441651684333	0.170033562784562	transferrin receptor [Source:HGNC Symbol;Acc:HGNC:11763]	protein_coding	42.42	196027183	196082096	354	3	q29	TFRC		54913
ENSG00000072310	5882.1904850728	0.555506287951934	0.0913114071840029	6.0836461191812	1.17479751539879e-09	1.82905553799687e-09	sterol regulatory element binding transcription factor 1 [Source:HGNC Symbol;Acc:HGNC:11289]	protein_coding	58.04	17810399	17837002	1230	17	p11.2	SREBF1		26603
ENSG00000072364	10506.3326253397	0.029096323101877	0.046513865859615	0.625540848178339	0.531616147579221	0.553479739944054	AF4/FMR2 family member 4 [Source:HGNC Symbol;Acc:HGNC:17869]	protein_coding	40.42	132875395	132963634	9536	5	q31.1	AFF4		88239
ENSG00000072401	1039.97545823892	0.260951360805337	0.0424704409782296	6.14430542266093	8.03141741041752e-10	1.25772833737546e-09	ubiquitin conjugating enzyme E2 D1 [Source:HGNC Symbol;Acc:HGNC:12474]	protein_coding	36.06	58334979	58370751	2623	10	q21.1	UBE2D1		35772
ENSG00000072415	2354.93960418755	-1.81787369191921	0.044136104532635	-41.1879052573622	0	0	membrane palmitoylated protein 5 [Source:HGNC Symbol;Acc:HGNC:18669]	protein_coding	37.7	67240713	67336061	5280	14	q23.3	MPP5		95348
ENSG00000072422	3833.30031451943	1.54877084107142	0.10019338196608	15.4578157826406	6.68263494163423e-54	2.58681100185827e-53	Rho related BTB domain containing 1 [Source:HGNC Symbol;Acc:HGNC:18738]	protein_coding	38.94	60869438	61001440	4411	10	q21.2	RHOBTB1		132002
ENSG00000072501	4970.74708158575	-0.211180662340553	0.0366686612115533	-5.759159330148	8.45338817426664e-09	1.27626656032587e-08	structural maintenance of chromosomes 1A [Source:HGNC Symbol;Acc:HGNC:11111]	protein_coding	45.54	53374149	53422728	9826	X	p11.22	SMC1A		48579
ENSG00000072506	3573.34573131664	-0.530551178525917	0.0289325900791027	-18.3374933621695	4.1551950542401e-75	2.2128766046982e-74	hydroxysteroid 17-beta dehydrogenase 10 [Source:HGNC Symbol;Acc:HGNC:4800]	protein_coding	51.98	53431258	53434370	556	X	p11.22	HSD17B10		3112
ENSG00000072518	2341.94451873318	0.172794189238252	0.0292606907818667	5.90533526793345	3.51930294133293e-09	5.39821616684086e-09	microtubule affinity regulating kinase 2 [Source:HGNC Symbol;Acc:HGNC:3332]	protein_coding	49.65	63838928	63911020	4547	11	q13.1	MARK2		72092
ENSG00000072571	210.568921604298	1.70806239469525	0.0715981412223041	23.8562393595095	8.72381758205529e-126	8.8475867440007e-125	hyaluronan mediated motility receptor [Source:HGNC Symbol;Acc:HGNC:5012]	protein_coding	36.97	163460203	163491941	720	5	q34	HMMR		31738
ENSG00000072609	995.517286199524	1.40910252606256	0.0366266890405107	38.4720148879424	0	0	checkpoint with forkhead and ring finger domains [Source:HGNC Symbol;Acc:HGNC:20455]	protein_coding	48.69	132822187	132956304	581	12	q24.33	CHFR		134117
ENSG00000072657	1447.83663570535	-0.962959827969634	0.163933775547256	-5.87407826578146	4.25202465030352e-09	6.49572622862692e-09	thyrotropin releasing hormone degrading enzyme [Source:HGNC Symbol;Acc:HGNC:30748]	protein_coding	36.14	72087266	72670758	590	12	q21.1	TRHDE		583492
ENSG00000072682	5776.21523760687	1.88995623966009	0.0903342815507304	20.9218051797835	3.39034979393048e-97	2.4440340340342e-96	prolyl 4-hydroxylase subunit alpha 2 [Source:HGNC Symbol;Acc:HGNC:8547]	protein_coding	49.23	132190147	132295315	4547	5	q31.1	P4HA2		105168
ENSG00000072694	568.195637732208	1.94176436082229	0.0936614378031537	20.7317376966096	1.792012906202e-95	1.26430406212782e-94	Fc fragment of IgG receptor IIb [Source:HGNC Symbol;Acc:HGNC:3618]	protein_coding	47.24	161663147	161678654	1440	1	q23.3	FCGR2B		15507
ENSG00000072736	1063.54756464288	-0.00507810818732701	0.0505261174853759	-0.10050461899822	0.919943715977089	0.925418553044463	nuclear factor of activated T cells 3 [Source:HGNC Symbol;Acc:HGNC:7777]	protein_coding	41.53	68084751	68229259	3870	16	q22.1	NFATC3		144508
ENSG00000072756	541.738512273974	-1.03635060095184	0.0444515636181139	-23.3141540274083	3.18559403781608e-120	3.04432476158077e-119	tRNA nucleotidyl transferase 1 [Source:HGNC Symbol;Acc:HGNC:17341]	protein_coding	38.87	3126933	3150879	2106	3	p26.2	TRNT1		23946
ENSG00000072778	20140.3681564388	-0.123059764532595	0.0428563020963893	-2.87145083716785	0.00408592332410968	0.00494830045378967	acyl-CoA dehydrogenase very long chain [Source:HGNC Symbol;Acc:HGNC:92]	protein_coding	58.51	7217125	7225266	2227	17	p13.1	ACADVL		8141
ENSG00000072786	2588.08206407645	1.40529292756407	0.0359231336380912	39.1194415754966	0	0	serine/threonine kinase 10 [Source:HGNC Symbol;Acc:HGNC:11388]	protein_coding	48.99	172042079	172188224	5892	5	q35.1	STK10		146145
ENSG00000072803	3460.76315800336	-0.305039411721374	0.0356437681907547	-8.55800122166926	1.14841147641543e-17	2.23444520716944e-17	F-box and WD repeat domain containing 11 [Source:HGNC Symbol;Acc:HGNC:13607]	protein_coding	39.72	171861549	172006873	4406	5	q35.1	FBXW11		145324
ENSG00000072818	880.819865361008	1.29992661613019	0.0417262003986325	31.1537260452978	4.51564778236382e-213	1.06042571004946e-211	ArfGAP with coiled-coil, ankyrin repeat and PH domains 1 [Source:HGNC Symbol;Acc:HGNC:16467]	protein_coding	54.55	7336529	7351477	2511	17	p13.1	ACAP1		14948
ENSG00000072832	1500.63328190111	-0.00386032846761167	0.0880241232058919	-0.0438553470005286	0.965019708961379	0.967822918251934	collapsin response mediator protein 1 [Source:HGNC Symbol;Acc:HGNC:2365]	protein_coding	48.99	5748084	5893086	1876	4	p16.2	CRMP1		145002
ENSG00000072840	3335.70113531473	-1.63836876186998	0.0833386199794073	-19.6591779690475	4.82481420449451e-86	2.97124326741299e-85	EvC ciliary complex subunit 1 [Source:HGNC Symbol;Acc:HGNC:3497]	protein_coding	47.4	5711201	5814305	6427	4	p16.2	EVC		103104
ENSG00000072849	2819.5243189557	0.173228609438997	0.0311001615643915	5.57002281420099	2.54705981551127e-08	3.78490289618144e-08	derlin 2 [Source:HGNC Symbol;Acc:HGNC:17943]	protein_coding	41.38	5471254	5486811	4167	17	p13.2	DERL2		15557
ENSG00000072858	153.453660042888	-0.319024097302913	0.0676920737066827	-4.71287227342569	2.4424930485095e-06	3.37888616352631e-06	SID1 transmembrane family member 1 [Source:HGNC Symbol;Acc:HGNC:25967]	protein_coding	40.77	113532555	113629575	4818	3	q13.2	SIDT1		97020
ENSG00000072864	885.46892361997	0.603719222763987	0.0381440393492548	15.8273542357748	2.01518342433646e-56	8.08814776816911e-56	nudE neurodevelopment protein 1 [Source:HGNC Symbol;Acc:HGNC:17619]	protein_coding	48.63	15643267	15734691	3936	16	p13.11	NDE1		91424
ENSG00000072952	1818.24971557313	0.0365415012950935	0.0663971685742285	0.550347282568865	0.58208119948258	0.602810110664613	inositol 1,4,5-triphosphate receptor associated 1 [Source:HGNC Symbol;Acc:HGNC:7237]	protein_coding	45.65	10573091	10693988	5815	11	p15.4	IRAG1		120897
ENSG00000072954	381.210092286231	-2.18634305125545	0.0783298593389687	-27.9120002219607	1.90798015018918e-171	3.08067600966367e-170	transmembrane protein 38A [Source:HGNC Symbol;Acc:HGNC:28462]	protein_coding	49.91	16661139	16690023	2631	19	p13.11	TMEM38A		28884
ENSG00000072958	3754.26262674447	0.481527985424435	0.0295876496298265	16.2746278075099	1.49425258586492e-59	6.30289490793605e-59	adaptor related protein complex 1 subunit mu 1 [Source:HGNC Symbol;Acc:HGNC:13667]	protein_coding	51.53	16197854	16245906	12859	19	p13.11	AP1M1		48052
ENSG00000073008	2699.59684271051	0.0580745670207361	0.0522755845265145	1.11093099286686	0.266598053738724	0.286913822656736	PVR cell adhesion molecule [Source:HGNC Symbol;Acc:HGNC:9705]	protein_coding	50.03	44643798	44666162	5792	19	q13.31	PVR		22364
ENSG00000073050	1769.53356399131	0.397146719299335	0.0325314790342265	12.2080744893737	2.81471811227992e-34	7.78762673622614e-34	X-ray repair cross complementing 1 [Source:HGNC Symbol;Acc:HGNC:12828]	protein_coding	50.91	43543311	43580473	2052	19	q13.31	XRCC1		37162
ENSG00000073060	11654.1408426282	4.49514464233101	0.105200151041006	42.7294504603786	0	0	scavenger receptor class B member 1 [Source:HGNC Symbol;Acc:HGNC:1664]	protein_coding	51.45	124776856	124882668	3405	12	q24.31	SCARB1		105812
ENSG00000073067	15.1254431818174	-0.188071315889471	0.181282543648246	-1.03744857118951	0.299526851998918	0.32058717943318	cytochrome P450 family 2 subfamily W member 1 [Source:HGNC Symbol;Acc:HGNC:20243]	protein_coding	66.81	983181	989640	2322	7	p22.3	CYP2W1		6459
ENSG00000073111	1203.88373883855	0.557776083418898	0.0552298874180207	10.0991711099687	5.5711074131316e-24	1.25089746773054e-23	minichromosome maintenance complex component 2 [Source:HGNC Symbol;Acc:HGNC:6944]	protein_coding	50.56	127598410	127622436	3434	3	q21.3	MCM2		24026
ENSG00000073146	31.2248942236338	1.12728864323792	0.144563739306678	7.79786583166948	6.2962898530336e-15	1.14054359728931e-14	Mov10 like RISC complex RNA helicase 1 [Source:HGNC Symbol;Acc:HGNC:7201]	protein_coding	47.64	50089879	50161690	3889	22	q13.33	MOV10L1		71811
ENSG00000073150	109.657661264076	-1.10095751893243	0.21629846663649	-5.08999225030427	3.58078148425356e-07	5.11310640135361e-07	pannexin 2 [Source:HGNC Symbol;Acc:HGNC:8600]	protein_coding	64.17	50170731	50180295	2964	22	q13.33	PANX2		9564
ENSG00000073169	1272.0005503949	-0.0787471366313002	0.0384721883698591	-2.04685878209606	0.0406719521096777	0.0466386663051191	selenoprotein O [Source:HGNC Symbol;Acc:HGNC:30395]	protein_coding	55.78	50200979	50217616	2311	22	q13.33	SELENOO		16637
ENSG00000073282	102.133923769741	0.485159981468125	0.123444807711016	3.93017730323565	8.48832451914012e-05	0.000110991170001682	tumor protein p63 [Source:HGNC Symbol;Acc:HGNC:15979]	protein_coding	37.13	189631389	189897276	546	3	q28	TP63		265887
ENSG00000073331	1072.20353250441	0.931037328560553	0.0476569980905633	19.5362143203248	5.40450851766305e-85	3.29323919324515e-84	alpha kinase 1 [Source:HGNC Symbol;Acc:HGNC:20917]	protein_coding	40.45	112285509	112442621	304	4	q25	ALPK1		157112
ENSG00000073350	2708.85091141876	-1.94952623038616	0.0585025680223031	-33.3237718666117	1.74775310954761e-243	5.29119210981885e-242	LLGL scribble cell polarity complex component 2 [Source:HGNC Symbol;Acc:HGNC:6629]	protein_coding	56.06	75525080	75575209	577	17	q25.1	LLGL2		50129
ENSG00000073417	2707.3183269277	0.488146774365756	0.0516071745692089	9.45889362168271	3.11218605837421e-21	6.57742161620713e-21	phosphodiesterase 8A [Source:HGNC Symbol;Acc:HGNC:8793]	protein_coding	41.8	84980440	85139145	3984	15	q25.3	PDE8A		158705
ENSG00000073464	1026.55809563162	-0.00380572532448863	0.0708916938812285	-0.0536836562385535	0.957187204455408	0.960561333747551	chloride voltage-gated channel 4 [Source:HGNC Symbol;Acc:HGNC:2022]	protein_coding	45.22	10156975	10237660	6759	X	p22.2	CLCN4		80685
ENSG00000073536	1195.33789283402	0.289583258427102	0.0412010658366428	7.02853803771155	2.08708730567287e-12	3.5150146039599e-12	notchless homolog 1 [Source:HGNC Symbol;Acc:HGNC:19889]	protein_coding	52.09	35128730	35142304	5193	17	q12	NLE1		13574
ENSG00000073578	10397.1178602286	-0.21852152363918	0.0673892962152045	-3.24267407306557	0.00118413587186324	0.00147072122408915	succinate dehydrogenase complex flavoprotein subunit A [Source:HGNC Symbol;Acc:HGNC:10680]	protein_coding	46.02	218241	257082	1952	5	p15.33	SDHA		38841
ENSG00000073584	3899.63040754876	0.0198049599369717	0.0269348054672532	0.735292480988963	0.462161386440152	0.484839204665396	SWI/SNF related, matrix associated, actin dependent regulator of chromatin, subfamily e, member 1 [Source:HGNC Symbol;Acc:HGNC:11109]	protein_coding	37.88	40624962	40648654	5150	17	q21.2	SMARCE1		23692
ENSG00000073605	404.68495645953	1.2726914158917	0.0716756171378211	17.7562672874446	1.54151493480837e-70	7.66130561933705e-70	gasdermin B [Source:HGNC Symbol;Acc:HGNC:23690]	protein_coding	48.85	39904595	39919854	2209	17	q21.1	GSDMB		15259
ENSG00000073614	3079.35780436709	0.110275754977483	0.0342252153005668	3.22206168782397	0.0012727173017859	0.00157953221079004	lysine demethylase 5A [Source:HGNC Symbol;Acc:HGNC:9886]	protein_coding	39.44	280057	389320	10701	12	p13.33	KDM5A		109263
ENSG00000073670	51.3778000290989	1.95727965151452	0.105800866795903	18.4996561066957	2.07795582178488e-76	1.12885802209921e-75	ADAM metallopeptidase domain 11 [Source:HGNC Symbol;Acc:HGNC:189]	protein_coding	59.33	44758988	44781846	4614	17	q21.31	ADAM11		22858
ENSG00000073711	5663.04647138301	-0.471417000998092	0.0899318930963573	-5.24193347618062	1.58902663027272e-07	2.29466362280283e-07	protein phosphatase 2 regulatory subunit B''alpha [Source:HGNC Symbol;Acc:HGNC:9307]	protein_coding	39.06	135965728	136147894	6743	3	q22.2	PPP2R3A		182166
ENSG00000073712	4188.64385594204	-0.628543789326046	0.0469468932827634	-13.388400070273	7.06870643611507e-41	2.21735742004329e-40	fermitin family member 2 [Source:HGNC Symbol;Acc:HGNC:15767]	protein_coding	39.3	52857268	52952435	3369	14	q22.1	FERMT2		95167
ENSG00000073737	75.6381780489616	1.58474395818491	0.162807584576665	9.73384601402684	2.16258255296527e-22	4.68146039047059e-22	dehydrogenase/reductase 9 [Source:HGNC Symbol;Acc:HGNC:16888]	protein_coding	39.63	169064789	169096167	2863	2	q31.1	DHRS9		31378
ENSG00000073754	54.0968397863397	2.91357573848815	0.286729099568518	10.1614232488876	2.94742036349074e-24	6.67147304203714e-24	CD5 molecule like [Source:HGNC Symbol;Acc:HGNC:1690]	protein_coding	39.69	157830911	157898256	2204	1	q23.1	CD5L		67345
ENSG00000073756	935.067496789878	-1.3245599006457	0.145661739572798	-9.0933961418449	9.59927418659712e-20	1.96576756973639e-19	prostaglandin-endoperoxide synthase 2 [Source:HGNC Symbol;Acc:HGNC:9605]	protein_coding	36.06	186671791	186680922	4510	1	q31.1	PTGS2		9131
ENSG00000073792	282.550776276038	-0.506106279313518	0.147153052644321	-3.43931892827811	0.000583179761880797	0.000734953246042225	insulin like growth factor 2 mRNA binding protein 2 [Source:HGNC Symbol;Acc:HGNC:28867]	protein_coding	42.56	185643130	185825042	4283	3	q27.2	IGF2BP2		181912
ENSG00000073803	3428.67063799189	0.349673778105266	0.0428967830682402	8.15151517420327	3.59392572919928e-16	6.73425321105274e-16	mitogen-activated protein kinase kinase kinase 13 [Source:HGNC Symbol;Acc:HGNC:6852]	protein_coding	40.07	185282941	185489094	1681	3	q27.2	MAP3K13		206153
ENSG00000073849	8265.8284039408	-2.41353924768085	0.114655462991813	-21.0503641492703	2.26929758490555e-98	1.66322908357102e-97	ST6 beta-galactoside alpha-2,6-sialyltransferase 1 [Source:HGNC Symbol;Acc:HGNC:10860]	protein_coding	44.4	186930325	187078553	2476	3	q27.3	ST6GAL1		148228
ENSG00000073861	182.126752378489	2.27231709040768	0.0840679040986435	27.0295437333776	6.64587810882337e-161	9.68067002440546e-160	T-box transcription factor 21 [Source:HGNC Symbol;Acc:HGNC:11599]	protein_coding	53.22	47733236	47746122	2583	17	q21.32	TBX21		12886
ENSG00000073910	2983.26928037768	-1.50217694524662	0.0607778535651828	-24.7158604183935	7.22279919225554e-135	8.11102854620973e-134	FRY microtubule binding protein [Source:HGNC Symbol;Acc:HGNC:20367]	protein_coding	39.24	31846713	32299125	13017	13	q13.1	FRY		452412
ENSG00000073921	36622.7702073164	0.230265520039425	0.0447222807023268	5.1487875041991	2.62175690482151e-07	3.76056300667716e-07	phosphatidylinositol binding clathrin assembly protein [Source:HGNC Symbol;Acc:HGNC:15514]	protein_coding	37.29	85957175	86069882	3474	11	q14.2	PICALM		112707
ENSG00000073969	1631.36226220327	-0.0676291624474874	0.0475396848666449	-1.4225833140711	0.154856983893328	0.170467694025984	N-ethylmaleimide sensitive factor, vesicle fusing ATPase [Source:HGNC Symbol;Acc:HGNC:8016]	protein_coding	38.62	46590669	46757464	3983	17	q21.31	NSF		166795
ENSG00000074047	322.439721175545	1.51544911833555	0.0815383635715429	18.5857190646936	4.19341922708344e-77	2.29654450887219e-76	GLI family zinc finger 2 [Source:HGNC Symbol;Acc:HGNC:4318]	protein_coding	52.42	120735623	120992653	546	2	q14.2	GLI2		257030
ENSG00000074054	5676.81399462573	0.244156618739356	0.0363353021089903	6.71954282936717	1.8229559788042e-11	2.99494853377096e-11	cytoplasmic linker associated protein 1 [Source:HGNC Symbol;Acc:HGNC:17088]	protein_coding	41.05	121337776	121649476	7877	2	q14.3	CLASP1		311700
ENSG00000074071	4052.86445022624	0.0980057189759393	0.0260574300837121	3.76114293163547	0.000169138740845178	0.000218276948281748	mitochondrial ribosomal protein S34 [Source:HGNC Symbol;Acc:HGNC:16618]	protein_coding	65.5	1771890	1773150	1040	16	p13.3	MRPS34		1260
ENSG00000074181	17903.3099050748	1.11138660679447	0.0682306829177216	16.2886630950869	1.18797825402601e-59	5.02275224806671e-59	notch receptor 3 [Source:HGNC Symbol;Acc:HGNC:7883]	protein_coding	54.88	15159038	15200995	8680	19	p13.12	NOTCH3		41957
ENSG00000074201	2576.84794492266	0.661372810843534	0.0374830894577783	17.6445650668288	1.12033464590359e-69	5.49899283093693e-69	chloride nucleotide-sensitive channel 1A [Source:HGNC Symbol;Acc:HGNC:2080]	protein_coding	41.76	77514936	77637794	415	11	q14.1	CLNS1A		122858
ENSG00000074211	105.444291301539	2.66349059490493	0.209308958775688	12.7251628907071	4.28580101851841e-37	1.25172233850789e-36	protein phosphatase 2 regulatory subunit Bgamma [Source:HGNC Symbol;Acc:HGNC:9306]	protein_coding	51.48	6320578	6563600	4092	4	p16.1	PPP2R2C		243022
ENSG00000074219	1362.39704894494	-0.595894179566136	0.0570932842995209	-10.4372026741355	1.67679037858067e-25	3.89873584657235e-25	TEA domain transcription factor 2 [Source:HGNC Symbol;Acc:HGNC:11715]	protein_coding	53.57	49340595	49362457	2191	19	q13.33	TEAD2		21862
ENSG00000074266	794.040972346473	0.52532079224044	0.0372369094756708	14.1075293207044	3.41328257393535e-45	1.15174332142335e-44	embryonic ectoderm development [Source:HGNC Symbol;Acc:HGNC:3188]	protein_coding	37.04	86244753	86278813	1745	11	q14.2	EED		34060
ENSG00000074276	727.2747607389	-0.0356223246709144	0.175004696515748	-0.203550678239706	0.838704639151437	0.849011863974446	cadherin related family member 2 [Source:HGNC Symbol;Acc:HGNC:18231]	protein_coding	53.78	176542511	176595974	4509	5	q35.2	CDHR2		53463
ENSG00000074317	4.90029864263923	0.83725297200308	0.186514352633055	4.48894661554694	7.15762301137328e-06	9.75859087594978e-06	synuclein beta [Source:HGNC Symbol;Acc:HGNC:11140]	protein_coding	56.95	176620082	176630556	1398	5	q35.2	SNCB		10474
ENSG00000074319	3857.87879431735	-0.221492333712125	0.0286223964015914	-7.73842730023159	1.00654076074583e-14	1.8083632556048e-14	tumor susceptibility 101 [Source:HGNC Symbol;Acc:HGNC:15971]	protein_coding	39.61	18468336	18526951	2101	11	p15.1	TSG101		58615
ENSG00000074356	2571.62328079955	0.0706100055606308	0.0369819613082631	1.90930937848485	0.0562221931858311	0.0640132984020826	nuclear cap binding subunit 3 [Source:HGNC Symbol;Acc:HGNC:24612]	protein_coding	44.57	3802158	3846246	518	17	p13.2	NCBP3		44088
ENSG00000074370	2070.16956970398	0.0828784104515897	0.0749457679541461	1.10584510258534	0.268793569424703	0.289161578563687	ATPase sarcoplasmic/endoplasmic reticulum Ca2+ transporting 3 [Source:HGNC Symbol;Acc:HGNC:813]	protein_coding	56.9	3923870	3964464	4695	17	p13.2	ATP2A3		40594
ENSG00000074410	42803.0846425665	-0.880152821829469	0.0982031267913407	-8.96257431496651	3.17185089243819e-19	6.41845921331767e-19	carbonic anhydrase 12 [Source:HGNC Symbol;Acc:HGNC:1371]	protein_coding	48.38	63321378	63381846	6098	15	q22.2	CA12		60468
ENSG00000074416	23144.6179528427	0.876464430323766	0.062205180150517	14.0898945747444	4.382153144905e-45	1.47560072800111e-44	monoglyceride lipase [Source:HGNC Symbol;Acc:HGNC:17038]	protein_coding	44.86	127689062	128052190	4941	3	q21.3	MGLL		363128
ENSG00000074527	8201.85927451849	-2.36833565414986	0.114456691295897	-20.6919807600167	4.09059431930977e-95	2.87350969781124e-94	netrin 4 [Source:HGNC Symbol;Acc:HGNC:13658]	protein_coding	40.1	95657807	95791189	3621	12	q22	NTN4		133382
ENSG00000074582	1927.61530320681	0.0245836552649738	0.0280736795427461	0.875683404006297	0.381202169938388	0.404219278023278	BCS1 homolog, ubiquinol-cytochrome c reductase complex chaperone [Source:HGNC Symbol;Acc:HGNC:1020]	protein_coding	54.42	218658764	218663443	804	2	q35	BCS1L		4679
ENSG00000074590	1353.39866217378	0.162631434505436	0.0665950647546234	2.44209439700478	0.0146023278833687	0.0171629707781707	NUAK family kinase 1 [Source:HGNC Symbol;Acc:HGNC:14311]	protein_coding	45.55	106063345	106138954	5744	12	q23.3	NUAK1		75609
ENSG00000074603	2572.49192622335	-0.375076278029809	0.030345344380579	-12.3602577491214	4.28779689466721e-35	1.20732396685346e-34	dipeptidyl peptidase 8 [Source:HGNC Symbol;Acc:HGNC:16490]	protein_coding	40.97	65442463	65517704	8699	15	q22.31	DPP8		75241
ENSG00000074621	792.652305757266	-0.737424696212459	0.0465370664236132	-15.8459643652632	1.49903564814973e-56	6.03307435574004e-56	solute carrier family 24 member 1 [Source:HGNC Symbol;Acc:HGNC:10975]	protein_coding	44.73	65611366	65660995	5474	15	q22.31	SLC24A1		49629
ENSG00000074657	3114.79167938846	1.22938642347342	0.0543289763338911	22.6285585783533	2.26899327635178e-113	2.01306472910663e-112	zinc finger protein 532 [Source:HGNC Symbol;Acc:HGNC:30940]	protein_coding	43.34	58862600	58986480	6696	18	q21.32	ZNF532		123880
ENSG00000074660	1930.93803044101	0.926268979284228	0.0420095589975176	22.0490050690359	9.764686644615e-108	8.03506948185434e-107	scavenger receptor class F member 1 [Source:HGNC Symbol;Acc:HGNC:16820]	protein_coding	58.07	1633858	1645744	3428	17	p13.3	SCARF1		11886
ENSG00000074695	22776.5795233674	0.516467824975706	0.0593182112974778	8.7067329523078	3.12758796252516e-18	6.17413258733526e-18	lectin, mannose binding 1 [Source:HGNC Symbol;Acc:HGNC:6631]	protein_coding	36.9	59327823	59359265	4824	18	q21.32	LMAN1		31442
ENSG00000074696	5504.93788478834	-1.81055344336506	0.0464684077029235	-38.9631048892419	0	0	3-hydroxyacyl-CoA dehydratase 3 [Source:HGNC Symbol;Acc:HGNC:24175]	protein_coding	42.55	65530418	65578349	1797	15	q22.31	HACD3		47931
ENSG00000074706	516.900463635385	-0.853320037796168	0.0814936086360044	-10.4710056663163	1.17389190338569e-25	2.73767518198328e-25	interaction protein for cytohesin exchange factors 1 [Source:HGNC Symbol;Acc:HGNC:21204]	protein_coding	40.14	154154496	154356792	498	6	q25.2	IPCEF1		202296
ENSG00000074755	2767.76302497777	0.0805034380903017	0.0370092883369764	2.17522253757767	0.0296134440609556	0.034228745407588	zinc finger ZZ-type and EF-hand domain containing 1 [Source:HGNC Symbol;Acc:HGNC:29027]	protein_coding	44.49	4004445	4143030	11466	17	p13.2	ZZEF1		138585
ENSG00000074800	123853.002595226	-0.413458023343096	0.0705095761960222	-5.863856310718	4.52238871438007e-09	6.90355613059693e-09	enolase 1 [Source:HGNC Symbol;Acc:HGNC:3350]	protein_coding	50.15	8861000	8879190	1781	1	p36.23	ENO1		18190
ENSG00000074803	21448.1702940013	-11.6189096754394	0.29751405077085	-39.0533141051159	0	0	solute carrier family 12 member 1 [Source:HGNC Symbol;Acc:HGNC:10910]	protein_coding	37.89	48178438	48304078	4710	15	q21.1	SLC12A1		125640
ENSG00000074842	4496.98500296326	1.45956604433504	0.0396181639121803	36.8408300690157	4.10111547264257e-297	1.89597723004476e-295	myeloid derived growth factor [Source:HGNC Symbol;Acc:HGNC:16948]	protein_coding	54.73	4641374	4670362	463	19	p13.3	MYDGF		28988
ENSG00000074855	761.615498048363	0.112685872913647	0.0484283051218461	2.32685972862622	0.0199727321966122	0.0233214021266767	anoctamin 8 [Source:HGNC Symbol;Acc:HGNC:29329]	protein_coding	62.68	17323223	17334855	4618	19	p13.11	ANO8		11632
ENSG00000074935	1033.05010123743	0.281948790339727	0.0483874262167829	5.82690199467428	5.64657492610769e-09	8.58895494243996e-09	tubulin epsilon 1 [Source:HGNC Symbol;Acc:HGNC:20775]	protein_coding	34.63	112070663	112087529	2225	6	q21	TUBE1		16866
ENSG00000074964	3114.47434478269	-0.440531689955658	0.0654349276111435	-6.73236306722278	1.66929464037732e-11	2.7458331606085e-11	Rho guanine nucleotide exchange factor 10 like [Source:HGNC Symbol;Acc:HGNC:25540]	protein_coding	54.39	17539698	17697874	4625	1	p36.13	ARHGEF10L		158176
ENSG00000074966	102.644412181929	-0.231374364497366	0.0936326136356528	-2.47108732217708	0.0134702922121185	0.0158611444543972	TXK tyrosine kinase [Source:HGNC Symbol;Acc:HGNC:12434]	protein_coding	39.46	48066393	48134250	2908	4	p12	TXK		67857
ENSG00000075035	42.9474723419042	-1.73390123522695	0.20146794556127	-8.6063379978213	7.54316293031461e-18	1.47349109028789e-17	WSC domain containing 2 [Source:HGNC Symbol;Acc:HGNC:29117]	protein_coding	47.04	108129288	108250537	5082	12	q23.3	WSCD2		121249
ENSG00000075073	66.5975568987248	0.145083543051426	0.103074995185856	1.40755323626088	0.159263402938171	0.175151964722311	tachykinin receptor 2 [Source:HGNC Symbol;Acc:HGNC:11527]	protein_coding	52.05	69403903	69416918	1740	10	q22.1	TACR2		13015
ENSG00000075089	994.261815579283	-0.17337892256898	0.0377964696111493	-4.58717240929392	4.49289635382784e-06	6.15970168414705e-06	actin related protein 6 [Source:HGNC Symbol;Acc:HGNC:24025]	protein_coding	41	100199122	100241865	582	12	q23.1	ACTR6		42743
ENSG00000075131	202.27564820086	0.317119482176888	0.0528997928608625	5.99472067898222	2.03835492459614e-09	3.15223342813509e-09	TIMELESS interacting protein [Source:HGNC Symbol;Acc:HGNC:30750]	protein_coding	44.04	66336191	66386746	1728	15	q22.31	TIPIN		50555
ENSG00000075142	5681.47850943411	-0.0909489499026886	0.0370451693381893	-2.45508257965852	0.0140852227720672	0.0165695889460878	sorcin [Source:HGNC Symbol;Acc:HGNC:11292]	protein_coding	39.54	88205115	88226993	1972	7	q21.12	SRI		21878
ENSG00000075151	5086.14258386677	0.100188580687647	0.0382140555365297	2.62177304347805	0.00874736614100309	0.0104048900725742	eukaryotic translation initiation factor 4 gamma 3 [Source:HGNC Symbol;Acc:HGNC:3298]	protein_coding	39.36	20806292	21176888	5567	1	p36.12	EIF4G3		370596
ENSG00000075188	798.302881928428	0.314945389062815	0.0329266890790301	9.56504883642835	1.12148516104207e-21	2.39231493469563e-21	nucleoporin 37 [Source:HGNC Symbol;Acc:HGNC:29929]	protein_coding	36.52	102073103	102120120	2362	12	q23.2	NUP37		47017
ENSG00000075213	262.919932849488	1.92347266053442	0.141889858338913	13.556096841961	7.29140185317125e-42	2.33000350278476e-41	semaphorin 3A [Source:HGNC Symbol;Acc:HGNC:10723]	protein_coding	34.35	83955777	84492724	8113	7	q21.11	SEMA3A		536947
ENSG00000075218	144.076692576049	2.71814942294281	0.0712618813981845	38.1431049757839	0	0	G2 and S-phase expressed 1 [Source:HGNC Symbol;Acc:HGNC:13698]	protein_coding	50.08	46296870	46330810	2983	22	q13.31	GTSE1		33940
ENSG00000075223	2504.79651925382	0.157106633947001	0.122057155468826	1.28715627808585	0.198039823013527	0.215923685281227	semaphorin 3C [Source:HGNC Symbol;Acc:HGNC:10725]	protein_coding	35.82	80742538	80922359	4874	7	q21.11	SEMA3C		179821
ENSG00000075234	3774.52731302944	-0.466079097075296	0.0590991842411679	-7.88638799434781	3.11058482269865e-15	5.68033534975591e-15	tetratricopeptide repeat domain 38 [Source:HGNC Symbol;Acc:HGNC:26082]	protein_coding	54.16	46267961	46294008	630	22	q13.31	TTC38		26047
ENSG00000075239	7423.79057533466	-1.60653108429652	0.0556254065501292	-28.8812466089344	2.05379655217226e-183	3.74039917531978e-182	acetyl-CoA acetyltransferase 1 [Source:HGNC Symbol;Acc:HGNC:93]	protein_coding	43.08	108116695	108147603	1624	11	q22.3	ACAT1		30908
ENSG00000075240	4798.5793141497	2.2540939270829	0.143125610971561	15.7490606452732	6.97090917207171e-56	2.77723896722827e-55	GRAM domain containing 4 [Source:HGNC Symbol;Acc:HGNC:29113]	protein_coding	57.68	46576012	46679790	375	22	q13.31	GRAMD4		103778
ENSG00000075275	6169.18702801323	0.269599286300846	0.106307901416435	2.53602303035555	0.0112119360326024	0.0132674167578969	cadherin EGF LAG seven-pass G-type receptor 1 [Source:HGNC Symbol;Acc:HGNC:1850]	protein_coding	53.99	46360834	46537620	11839	22	q13.31	CELSR1		176786
ENSG00000075290	11.0233255592405	-3.22142296502593	0.113124149636859	-28.476881155501	2.26517742300821e-178	3.91866034575205e-177	Wnt family member 8B [Source:HGNC Symbol;Acc:HGNC:12789]	protein_coding	42.74	100463009	100483744	2144	10	q24.31	WNT8B		20735
ENSG00000075292	5787.72513904033	0.376502160006199	0.0475927994388465	7.91090594471079	2.555225311825e-15	4.67459313810421e-15	zinc finger protein 638 [Source:HGNC Symbol;Acc:HGNC:17894]	protein_coding	38.16	71276561	71435069	871	2	p13.3	ZNF638		158508
ENSG00000075303	1374.62949286951	-0.323353752062308	0.0447299127746086	-7.22902710970325	4.86466326978304e-13	8.35067077951649e-13	solute carrier family 25 member 40 [Source:HGNC Symbol;Acc:HGNC:29680]	protein_coding	35.47	87833568	87876360	4056	7	q21.12	SLC25A40		42792
ENSG00000075336	1223.51157420447	-0.504074181666575	0.0454810952707273	-11.0831583686818	1.51434549593617e-28	3.75107378454529e-28	translocase of inner mitochondrial membrane 21 [Source:HGNC Symbol;Acc:HGNC:25010]	protein_coding	42.28	74148523	74160531	2524	18	q22.3	TIMM21		12008
ENSG00000075340	86.185156518076	2.97506142449896	0.168720561818982	17.6330696888673	1.37305734179529e-69	6.7312995423904e-69	adducin 2 [Source:HGNC Symbol;Acc:HGNC:244]	protein_coding	44.81	70607618	70768225	3745	2	p13.3	ADD2		160607
ENSG00000075391	4060.64528300956	0.26361069629424	0.0480348833885373	5.48790124381037	4.06737339783619e-08	6.00612140565e-08	RAS protein activator like 2 [Source:HGNC Symbol;Acc:HGNC:9874]	protein_coding	37	178094104	178484147	9843	1	q25.2	RASAL2		390043
ENSG00000075399	1167.88889585185	-0.0624758300689833	0.0399737660158365	-1.5629207927077	0.118071226335849	0.131139068429282	VPS9 domain containing 1 [Source:HGNC Symbol;Acc:HGNC:13526]	protein_coding	59.41	89707134	89720898	2791	16	q24.3	VPS9D1		13764
ENSG00000075407	1413.6496332421	0.202870860022115	0.0567694399643409	3.57359276662842	0.000352116415659622	0.000448598027550341	zinc finger protein 37A [Source:HGNC Symbol;Acc:HGNC:13102]	protein_coding	39.11	38094334	38150293	4448	10	p11.1	ZNF37A		55959
ENSG00000075413	2184.38868681231	0.255983393445467	0.0329839883741255	7.7608380933785	8.43699690531949e-15	1.52017709063535e-14	microtubule affinity regulating kinase 3 [Source:HGNC Symbol;Acc:HGNC:6897]	protein_coding	42.16	103385377	103503831	3637	14	q32.32	MARK3		118454
ENSG00000075415	20859.571390227	-0.424209913328204	0.0367839347819354	-11.5324778559724	9.05008376466668e-31	2.3444398028296e-30	solute carrier family 25 member 3 [Source:HGNC Symbol;Acc:HGNC:10989]	protein_coding	42.39	98593591	98606379	6087	12	q23.1	SLC25A3		12788
ENSG00000075420	13683.3705928574	1.39332489134203	0.0521270561373906	26.7293991755388	2.14366988449331e-157	3.03272286100025e-156	fibronectin type III domain containing 3B [Source:HGNC Symbol;Acc:HGNC:24670]	protein_coding	39.76	172039578	172401669	946	3	q26.31	FNDC3B		362091
ENSG00000075426	13083.119296926	-0.450634884693258	0.0639646196435226	-7.04506471240921	1.85375333837543e-12	3.12593322475507e-12	FOS like 2, AP-1 transcription factor subunit [Source:HGNC Symbol;Acc:HGNC:3798]	protein_coding	51.81	28392448	28417317	393	2	p23.2	FOSL2		24869
ENSG00000075461	18.7168620649563	-0.797197754614062	0.2430557830242	-3.2798962637095	0.00103845262409612	0.00129294642301908	calcium voltage-gated channel auxiliary subunit gamma 4 [Source:HGNC Symbol;Acc:HGNC:1408]	protein_coding	52.47	66964707	67033398	3583	17	q24.2	CACNG4		68691
ENSG00000075539	6729.98816712973	0.748243469028811	0.043453636591462	17.2193521123116	1.90104301175829e-66	8.91824948013926e-66	FRY like transcription coactivator [Source:HGNC Symbol;Acc:HGNC:29127]	protein_coding	36.94	48497357	48780322	11692	4	p11	FRYL		282965
ENSG00000075568	5083.45432454709	0.240468467490931	0.0365560071873381	6.57808349414653	4.76550622608052e-11	7.72757764870677e-11	transmembrane protein 131 [Source:HGNC Symbol;Acc:HGNC:30366]	protein_coding	39.3	97756333	97995948	7476	2	q11.2	TMEM131		239615
ENSG00000075618	5802.92998089764	1.35378803416018	0.0646885204142405	20.9277940736787	2.99017459212062e-97	2.15843252252408e-96	fascin actin-bundling protein 1 [Source:HGNC Symbol;Acc:HGNC:11148]	protein_coding	59.62	5592816	5606655	2784	7	p22.1	FSCN1		13839
ENSG00000075624	150961.957631104	1.04307697492223	0.0473269822007581	22.0397947728329	1.19678517216018e-107	9.82805313190448e-107	actin beta [Source:HGNC Symbol;Acc:HGNC:132]	protein_coding	56.77	5526409	5563902	2554	7	p22.1	ACTB		37493
ENSG00000075643	210.012533328093	0.320202508782698	0.124590569012032	2.57003809615617	0.0101687331829879	0.0120619907427152	molybdenum cofactor sulfurase [Source:HGNC Symbol;Acc:HGNC:18234]	protein_coding	42.78	36187497	36272157	6182	18	q12.2	MOCOS		84660
ENSG00000075651	2486.19269976382	0.738218855523529	0.0692790449250401	10.6557308392788	1.6395178728768e-26	3.88897186422625e-26	phospholipase D1 [Source:HGNC Symbol;Acc:HGNC:9067]	protein_coding	38.86	171600404	171810950	694	3	q26.31	PLD1		210546
ENSG00000075673	128.648725516856	-8.11189734930393	0.13732635222728	-59.0702164423509	0	0	ATPase H+/K+ transporting non-gastric alpha2 subunit [Source:HGNC Symbol;Acc:HGNC:13816]	protein_coding	49.27	24680408	24712472	4406	13	q12.12	ATP12A		32064
ENSG00000075702	132.595653217335	1.74124080863334	0.0642515130083646	27.1003860781715	9.7437489962568e-162	1.43087615350461e-160	WD repeat domain 62 [Source:HGNC Symbol;Acc:HGNC:24502]	protein_coding	51.49	36054649	36105108	2987	19	q13.12	WDR62		50459
ENSG00000075711	6187.73030053226	0.0614057783769954	0.0600147710554557	1.02317774936198	0.306223811292137	0.327517386358919	discs large MAGUK scaffold protein 1 [Source:HGNC Symbol;Acc:HGNC:2900]	protein_coding	36.59	197042560	197299330	5034	3	q29	DLG1		256770
ENSG00000075785	15375.0449338987	0.0901937277739775	0.0504234139534557	1.78872711509047	0.0736587738951353	0.0832412371332516	RAB7A, member RAS oncogene family [Source:HGNC Symbol;Acc:HGNC:9788]	protein_coding	45.18	128693669	128825942	2131	3	q21.3	RAB7A		132273
ENSG00000075790	4298.03669980362	0.698598801727738	0.0498831432335188	14.0047069299017	1.45880259752184e-44	4.86577384377943e-44	B cell receptor associated protein 29 [Source:HGNC Symbol;Acc:HGNC:24131]	protein_coding	37.26	107580246	107629170	2911	7	q22.3	BCAP29		48924
ENSG00000075826	254.737006896561	1.45159762557285	0.0682020038185178	21.2837973123997	1.60409924683419e-100	1.20787556744215e-99	SEC31 homolog B, COPII coat complex component [Source:HGNC Symbol;Acc:HGNC:23197]	protein_coding	46.28	100486646	100519864	2217	10	q24.31	SEC31B		33218
ENSG00000075856	2643.87344540393	0.26602850099907	0.0270142656823745	9.84770432507593	7.01274149482788e-23	1.53446273242411e-22	spliceosome associated factor 3, U4/U6 recycling protein [Source:HGNC Symbol;Acc:HGNC:16860]	protein_coding	42.57	108522214	108561400	4154	12	q23.3	SART3		39186
ENSG00000075884	1184.86723471571	2.36077611396577	0.0459766029686098	51.3473367220622	0	0	Rho GTPase activating protein 15 [Source:HGNC Symbol;Acc:HGNC:21030]	protein_coding	36.48	143091362	143768352	2968	2	q22.2	ARHGAP15		676990
ENSG00000075886	265.631725632414	4.68637826645815	0.206341247490421	22.7117860508026	3.42630735024382e-114	3.07855422881542e-113	tubulin alpha 3d [Source:HGNC Symbol;Acc:HGNC:24071]	protein_coding	52.01	131476119	131482934	1520	2	q21.1	TUBA3D		6815
ENSG00000075891	3274.57343807388	-0.700925643908593	0.12896316637215	-5.43508401372474	5.47706199621502e-08	8.05549578651148e-08	paired box 2 [Source:HGNC Symbol;Acc:HGNC:8616]	protein_coding	51.28	100735396	100829944	3805	10	q24.31	PAX2		94548
ENSG00000075914	929.126262550948	-0.953898583659373	0.0389640459585983	-24.4815075075352	2.32508448872672e-132	2.54410964251979e-131	exosome component 7 [Source:HGNC Symbol;Acc:HGNC:28112]	protein_coding	46.87	44975241	45036066	1593	3	p21.31	EXOSC7		60825
ENSG00000075945	3077.92888465903	0.380983001170337	0.0568274367129318	6.70420879785415	2.02500540640451e-11	3.32252403738383e-11	kinesin associated protein 3 [Source:HGNC Symbol;Acc:HGNC:17060]	protein_coding	34.27	169921326	170085208	2954	1	q24.2	KIFAP3		163882
ENSG00000075975	1233.46387622308	-0.730517897961089	0.03294155579432	-22.176180825286	5.83248892632544e-109	4.87352202922157e-108	makorin ring finger protein 2 [Source:HGNC Symbol;Acc:HGNC:7113]	protein_coding	45.49	12557057	12586208	2510	3	p25.2	MKRN2		29151
ENSG00000076003	1579.93406595082	0.686041257573919	0.0454345536962424	15.0995487302576	1.63045424300864e-51	6.10038759541185e-51	minichromosome maintenance complex component 6 [Source:HGNC Symbol;Acc:HGNC:6949]	protein_coding	40.29	135839626	135876443	3753	2	q21.3	MCM6		36817
ENSG00000076043	3165.45948939454	-0.178203077365194	0.0409493894491593	-4.35178838469477	1.35031560547146e-05	1.82125935749193e-05	RNA exonuclease 2 [Source:HGNC Symbol;Acc:HGNC:17851]	protein_coding	39.48	114439435	114450279	848	11	q23.2	REXO2		10844
ENSG00000076053	1630.14296678128	-0.0698633782547331	0.043747451385631	-1.59697024722405	0.110272339515322	0.122745867287359	RNA binding motif protein 7 [Source:HGNC Symbol;Acc:HGNC:9904]	protein_coding	38.27	114400030	114414203	4243	11	q23.2	RBM7		14173
ENSG00000076067	4856.92580200901	0.350471713004603	0.0456207025481283	7.68229539286176	1.56263001016294e-14	2.79444535760568e-14	RNA binding motif single stranded interacting protein 2 [Source:HGNC Symbol;Acc:HGNC:9909]	protein_coding	44.05	56521820	56596193	8488	12	q13.3	RBMS2		74373
ENSG00000076108	6740.74019491395	0.149265328896936	0.0320708008155033	4.65424389480103	3.25171723514492e-06	4.48039531074947e-06	bromodomain adjacent to zinc finger domain 2A [Source:HGNC Symbol;Acc:HGNC:962]	protein_coding	48.64	56595596	56636816	8831	12	q13.3	BAZ2A		41220
ENSG00000076201	2470.07160490416	-0.531264705896757	0.0347318613200731	-15.2961772189766	8.10813284565156e-53	3.09141615804483e-52	protein tyrosine phosphatase non-receptor type 23 [Source:HGNC Symbol;Acc:HGNC:14406]	protein_coding	51.52	47381011	47413435	5119	3	p21.31	PTPN23		32424
ENSG00000076242	1276.38179350266	-0.31687392572608	0.0354782662400984	-8.93149410350671	4.20293459665696e-19	8.47322893526556e-19	mutL homolog 1 [Source:HGNC Symbol;Acc:HGNC:7127]	protein_coding	41.9	36993350	37050846	1712	3	p22.2	MLH1		57496
ENSG00000076248	2556.60666294202	-0.449059146119751	0.0362707456252768	-12.3807530939426	3.32210782606861e-35	9.38507028092189e-35	uracil DNA glycosylase [Source:HGNC Symbol;Acc:HGNC:12572]	protein_coding	47.26	109097597	109110992	2048	12	q24.11	UNG		13395
ENSG00000076258	766.837289160594	-1.33143022505273	0.0804576957608184	-16.5482022877061	1.6495514371256e-61	7.22073676024738e-61	flavin containing dimethylaniline monoxygenase 4 [Source:HGNC Symbol;Acc:HGNC:3772]	protein_coding	40.13	171314183	171342084	537	1	q24.3	FMO4		27901
ENSG00000076321	937.134947030643	0.310460988847885	0.0414920324313723	7.48242423075771	7.29639632312724e-14	1.28095448593948e-13	kelch like family member 20 [Source:HGNC Symbol;Acc:HGNC:25056]	protein_coding	38.33	173714941	173786692	450	1	q25.1	KLHL20		71751
ENSG00000076344	116.763727802946	-0.322847483521079	0.151212982150658	-2.13505136218672	0.0327568149109393	0.0377759104228422	regulator of G protein signaling 11 [Source:HGNC Symbol;Acc:HGNC:9993]	protein_coding	64.56	268301	275980	2399	16	p13.3	RGS11		7679
ENSG00000076351	885.799834600415	-0.490651326216945	0.0529950158913636	-9.25844285475353	2.07435168775781e-20	4.31710976494114e-20	solute carrier family 46 member 1 [Source:HGNC Symbol;Acc:HGNC:30521]	protein_coding	52.44	28394642	28407197	6492	17	q11.2	SLC46A1		12555
ENSG00000076356	4186.45548073466	0.743566041564774	0.0594920348296605	12.498581426804	7.59952617706431e-36	2.17184768008493e-35	plexin A2 [Source:HGNC Symbol;Acc:HGNC:9100]	protein_coding	47.99	208022242	208244384	11508	1	q32.2	PLXNA2		222142
ENSG00000076382	958.175755839036	0.337364496543454	0.102822071987699	3.28105133481278	0.00103420919284833	0.00128776186098449	sperm associated antigen 5 [Source:HGNC Symbol;Acc:HGNC:13452]	protein_coding	46.2	28577565	28599025	547	17	q11.2	SPAG5		21460
ENSG00000076513	5167.99886008736	0.710361837078079	0.077389790025092	9.17901233286406	4.35063361268884e-20	8.99105089570834e-20	ankyrin repeat domain 13A [Source:HGNC Symbol;Acc:HGNC:21268]	protein_coding	44	109999186	110039763	1455	12	q24.11	ANKRD13A		40577
ENSG00000076554	3855.66904244295	-0.215367628147598	0.0734043909471467	-2.93398835367586	0.00334636764526787	0.00406996760453918	tumor protein D52 [Source:HGNC Symbol;Acc:HGNC:12005]	protein_coding	41.15	80034745	80231232	4041	8	q21.13	TPD52		196487
ENSG00000076555	2051.76825393729	-0.891495624446397	0.0549331176995577	-16.2287461877223	3.15845211779711e-59	1.32459410196004e-58	acetyl-CoA carboxylase beta [Source:HGNC Symbol;Acc:HGNC:85]	protein_coding	46.78	109116595	109268226	9360	12	q24.11	ACACB		151631
ENSG00000076604	2743.14810664521	-0.486919873385705	0.0449939965193352	-10.8218853858973	2.71141403450927e-27	6.53566778639066e-27	TNF receptor associated factor 4 [Source:HGNC Symbol;Acc:HGNC:12034]	protein_coding	59.58	28744005	28750956	543	17	q11.2	TRAF4		6951
ENSG00000076641	2246.2313926952	2.37356674533514	0.0867399856998237	27.3641588269246	7.32717257517814e-165	1.10192798310858e-163	phosphoprotein membrane anchor with glycosphingolipid microdomains 1 [Source:HGNC Symbol;Acc:HGNC:30043]	protein_coding	40.56	80967810	81112068	10744	8	q21.13	PAG1		144258
ENSG00000076650	658.830316307791	0.300264428106156	0.0372055556694791	8.07041912701421	7.00572559060808e-16	1.29981602056709e-15	G-patch domain containing 1 [Source:HGNC Symbol;Acc:HGNC:24658]	protein_coding	45.71	33080899	33130542	3191	19	q13.11	GPATCH1		49643
ENSG00000076662	272.845408983072	1.96670448896787	0.0672919218105745	29.2264574417135	8.94466405549652e-188	1.68969806319607e-186	intercellular adhesion molecule 3 [Source:HGNC Symbol;Acc:HGNC:5346]	protein_coding	55.88	10333776	10339661	1735	19	p13.2	ICAM3		5885
ENSG00000076685	1360.52045130307	-0.658225052964761	0.0402242612380472	-16.3638817148035	3.46331094157086e-60	1.48165427495045e-59	5'-nucleotidase, cytosolic II [Source:HGNC Symbol;Acc:HGNC:8022]	protein_coding	42.4	103087185	103277605	4688	10	q24.33	NT5C2		190420
ENSG00000076706	23065.6288505701	1.47096770076589	0.0555434510358638	26.4831888068335	1.5139730833483e-154	2.06447405239436e-153	melanoma cell adhesion molecule [Source:HGNC Symbol;Acc:HGNC:6934]	protein_coding	59.59	119308529	119321521	3327	11	q23.3	MCAM		12992
ENSG00000076716	2747.03352118619	-1.00997194537168	0.129976884306085	-7.77039664216964	7.82407338619266e-15	1.41130767938804e-14	glypican 4 [Source:HGNC Symbol;Acc:HGNC:4452]	protein_coding	41.25	133300103	133415489	4959	X	q26.2	GPC4		115386
ENSG00000076770	1491.65357002406	-1.04049529867798	0.125106195054729	-8.31689668303642	9.02964001002024e-17	1.71654133601919e-16	muscleblind like splicing regulator 3 [Source:HGNC Symbol;Acc:HGNC:20564]	protein_coding	36.96	132369317	132489968	8760	X	q26.2	MBNL3		120651
ENSG00000076826	1133.9951653286	-0.895802972947111	0.0642912204108253	-13.9335194949305	3.96333732086724e-44	1.31358404219184e-43	calmodulin regulated spectrin associated protein family member 3 [Source:HGNC Symbol;Acc:HGNC:29307]	protein_coding	58.7	7595863	7618304	4137	19	p13.2	CAMSAP3		22441
ENSG00000076864	3508.25547704869	-3.60791019322683	0.11521538161408	-31.3144837319701	2.96376379065764e-215	7.14606166879666e-214	RAP1 GTPase activating protein [Source:HGNC Symbol;Acc:HGNC:9858]	protein_coding	56.63	21596215	21669363	3334	1	p36.12	RAP1GAP		73148
ENSG00000076924	3977.72838839687	-0.208191907202151	0.0264424824750782	-7.87338735681759	3.45165857791801e-15	6.29397277715198e-15	XPA binding protein 2 [Source:HGNC Symbol;Acc:HGNC:14089]	protein_coding	60.81	7619525	7629545	2647	19	p13.2	XAB2		10020
ENSG00000076928	5231.82810067871	1.38950711788484	0.0338102750212791	41.0971847170818	0	0	Rho guanine nucleotide exchange factor 1 [Source:HGNC Symbol;Acc:HGNC:681]	protein_coding	58.24	41883173	41930150	3229	19	q13.2	ARHGEF1		46977
ENSG00000076944	3035.8902377578	0.226730948950651	0.0416609962015033	5.44228342150084	5.26018950327976e-08	7.74003401067471e-08	syntaxin binding protein 2 [Source:HGNC Symbol;Acc:HGNC:11445]	protein_coding	61.17	7636881	7647873	549	19	p13.2	STXBP2		10992
ENSG00000076984	2632.80470795537	0.0531540897177115	0.0288844408739443	1.84023259960902	0.0657340958333379	0.0745243605874082	mitogen-activated protein kinase kinase 7 [Source:HGNC Symbol;Acc:HGNC:6847]	protein_coding	63.14	7903843	7914478	3430	19	p13.2	MAP2K7		10635
ENSG00000077009	15.4233645440006	-2.54623901712062	0.237647936296806	-10.7143325408075	8.71838412901175e-27	2.07987679008341e-26	nicotinamide riboside kinase 2 [Source:HGNC Symbol;Acc:HGNC:17871]	protein_coding	57.79	3933103	3942416	1126	19	p13.3	NMRK2		9313
ENSG00000077044	2062.86466035974	2.23377204517764	0.0700694525840987	31.8793991218445	5.15361617442978e-223	1.3149014097873e-221	diacylglycerol kinase delta [Source:HGNC Symbol;Acc:HGNC:2851]	protein_coding	47.77	233354494	233472104	6308	2	q37.1	DGKD		117610
ENSG00000077063	1057.12087041542	0.666222498966381	0.14890449494875	4.4741597572033	7.67123722153842e-06	1.04439270403477e-05	cortactin binding protein 2 [Source:HGNC Symbol;Acc:HGNC:15679]	protein_coding	38.77	117710651	117874139	5904	7	q31.31	CTTNBP2		163488
ENSG00000077092	1240.29569506783	-0.664143820412691	0.0660093183048291	-10.0613646295466	8.18557466534914e-24	1.8331123391474e-23	retinoic acid receptor beta [Source:HGNC Symbol;Acc:HGNC:9865]	protein_coding	40.14	25174332	25597932	1273	3	p24.2	RARB		423600
ENSG00000077097	8135.11847991314	-1.04549514335956	0.0404019704525004	-25.8773305274485	1.19870831672589e-147	1.52440751218739e-146	DNA topoisomerase II beta [Source:HGNC Symbol;Acc:HGNC:11990]	protein_coding	35.14	25597984	25664907	5814	3	p24.2	TOP2B		66923
ENSG00000077147	24160.594674232	-0.0935991747529054	0.0390234858160998	-2.39853444138733	0.0164608283954683	0.0192970569551557	transmembrane 9 superfamily member 3 [Source:HGNC Symbol;Acc:HGNC:21529]	protein_coding	37.03	96518110	96587452	6100	10	q24.1	TM9SF3		69342
ENSG00000077150	4791.44742633944	0.988522696215864	0.0436211335870876	22.6615545018408	1.07324870971889e-113	9.56375991906006e-113	nuclear factor kappa B subunit 2 [Source:HGNC Symbol;Acc:HGNC:7795]	protein_coding	61.37	102394110	102402524	585	10	q24.32	NFKB2		8414
ENSG00000077152	207.999602143656	0.978333600831563	0.0514000922023092	19.0336934996317	8.97017171506653e-81	5.16166583051009e-80	ubiquitin conjugating enzyme E2 T [Source:HGNC Symbol;Acc:HGNC:25009]	protein_coding	40.71	202331657	202341980	878	1	q32.1	UBE2T		10323
ENSG00000077157	4652.19052030547	-0.418772976802008	0.078979492063653	-5.30230020300081	1.1435258972969e-07	1.66138371702363e-07	protein phosphatase 1 regulatory subunit 12B [Source:HGNC Symbol;Acc:HGNC:7619]	protein_coding	39.63	202348699	202592706	15431	1	q32.1	PPP1R12B		244007
ENSG00000077232	9793.12562067264	0.224724549292407	0.0483661117082383	4.64632242194754	3.37904741560158e-06	4.65346706381795e-06	DnaJ heat shock protein family (Hsp40) member C10 [Source:HGNC Symbol;Acc:HGNC:24637]	protein_coding	36.29	182716255	182794464	19989	2	q32.1	DNAJC10		78209
ENSG00000077235	4818.91627333518	-0.164717245486273	0.0366199976012767	-4.4980135520416	6.85913261631168e-06	9.35477769077909e-06	general transcription factor IIIC subunit 1 [Source:HGNC Symbol;Acc:HGNC:4664]	protein_coding	49.42	27459555	27549913	584	16	p12.1	GTF3C1		90358
ENSG00000077238	3993.21748431672	1.56093528847686	0.0473789304094892	32.9457688256345	4.86388254377827e-238	1.42209409077279e-236	interleukin 4 receptor [Source:HGNC Symbol;Acc:HGNC:6015]	protein_coding	49.92	27313668	27364778	529	16	p12.1	IL4R		51110
ENSG00000077254	3915.47607396507	-0.343899082123372	0.0322227842826794	-10.6725439709512	1.36828023477104e-26	3.25081747725178e-26	ubiquitin specific peptidase 33 [Source:HGNC Symbol;Acc:HGNC:20059]	protein_coding	38.35	77695987	77759852	4327	1	p31.1	USP33		63865
ENSG00000077264	139.34063742046	1.47163278348803	0.14379427549856	10.2342932525347	1.39207851671589e-24	3.17309426755848e-24	p21 (RAC1) activated kinase 3 [Source:HGNC Symbol;Acc:HGNC:8592]	protein_coding	39.22	110944285	111227361	2477	X	q23	PAK3		283076
ENSG00000077274	810.930178439164	-2.83182787388424	0.307000999588602	-9.22416499515978	2.85778775313004e-20	5.9270605662118e-20	calpain 6 [Source:HGNC Symbol;Acc:HGNC:1483]	protein_coding	41.36	111245099	111270483	3532	X	q23	CAPN6		25384
ENSG00000077279	11.4575803674893	1.28462907959102	0.155217449953747	8.27631867405259	1.27041724946144e-16	2.40493008714544e-16	doublecortin [Source:HGNC Symbol;Acc:HGNC:2714]	protein_coding	39.48	111293779	111412429	8918	X	q23	DCX		118650
ENSG00000077312	2611.56591543482	0.615134862005426	0.0257415559102269	23.8965688069009	3.32493969716454e-126	3.39973512702514e-125	small nuclear ribonucleoprotein polypeptide A [Source:HGNC Symbol;Acc:HGNC:11151]	protein_coding	50.77	40750637	40765389	695	19	q13.2	SNRPA		14752
ENSG00000077327	10.7648655132887	-0.70789286697044	0.221905664649996	-3.19006217388354	0.00142242188689117	0.00176088190102098	sperm associated antigen 6 [Source:HGNC Symbol;Acc:HGNC:11215]	protein_coding	38.39	22345445	22454224	2568	10	p12.2	SPAG6		108779
ENSG00000077348	1189.65182217379	1.0494517079938	0.046101833596962	22.7637737181663	1.04824918426924e-114	9.48157163497044e-114	exosome component 5 [Source:HGNC Symbol;Acc:HGNC:24662]	protein_coding	52.36	41386374	41397359	998	19	q13.2	EXOSC5		10985
ENSG00000077380	8247.02451175978	-0.221312489193203	0.0432667706967171	-5.11506834527853	3.13627376474152e-07	4.48944198839632e-07	dynein cytoplasmic 1 intermediate chain 2 [Source:HGNC Symbol;Acc:HGNC:2964]	protein_coding	36.36	171687409	171750158	980	2	q31.1	DYNC1I2		62749
ENSG00000077420	2279.14296088754	4.03384985760697	0.110500165061686	36.5053740449627	9.11280210937405e-292	4.00741029346376e-290	amyloid beta precursor protein binding family B member 1 interacting protein [Source:HGNC Symbol;Acc:HGNC:17379]	protein_coding	41.53	26438341	26567803	2633	10	p12.1	APBB1IP		129462
ENSG00000077454	752.942676822131	-0.268945684020758	0.0354604877355969	-7.58437633531978	3.34090143996417e-14	5.91455462211418e-14	leucine rich repeats and calponin homology domain containing 4 [Source:HGNC Symbol;Acc:HGNC:6691]	protein_coding	60.34	100574011	100586129	774	7	q22.1	LRCH4		12118
ENSG00000077458	1103.61754014544	0.6614581271892	0.0371742091798763	17.793468691925	7.94085393148006e-71	3.96724866829208e-70	family with sequence similarity 76 member B [Source:HGNC Symbol;Acc:HGNC:28492]	protein_coding	34.6	95768953	95790409	3823	11	q21	FAM76B		21456
ENSG00000077463	1264.28224713781	0.289461183059359	0.0254726442621074	11.3636095287506	6.34670023997281e-30	1.61828888739847e-29	sirtuin 6 [Source:HGNC Symbol;Acc:HGNC:14934]	protein_coding	57.86	4174109	4182566	1372	19	p13.3	SIRT6		8457
ENSG00000077498	6.82177536084533	1.23218328434248	0.196670111112392	6.26522900390447	3.72277896134448e-10	5.88844275326415e-10	tyrosinase [Source:HGNC Symbol;Acc:HGNC:12442]	protein_coding	35.29	89177875	89295759	2062	11	q14.3	TYR		117884
ENSG00000077514	774.250081252115	-0.0329749386927529	0.050183521607396	-0.6570869806772	0.51112498978172	0.533377826957426	DNA polymerase delta 3, accessory subunit [Source:HGNC Symbol;Acc:HGNC:20932]	protein_coding	41.72	74493851	74669117	513	11	q13.4	POLD3		175266
ENSG00000077522	56.9113216528991	1.32907910557652	0.217122840965237	6.12132330098477	9.28013920820501e-10	1.45020049048096e-09	actinin alpha 2 [Source:HGNC Symbol;Acc:HGNC:164]	protein_coding	42.49	236664141	236764631	583	1	q43	ACTN2		100490
ENSG00000077549	11903.42253908	0.635824875301565	0.0336587781005884	18.8903136471983	1.37029204027375e-79	7.76658363168778e-79	capping actin protein of muscle Z-line subunit beta [Source:HGNC Symbol;Acc:HGNC:1491]	protein_coding	49.21	19338775	19485539	1675	1	p36.13	CAPZB		146764
ENSG00000077585	2330.29590738224	0.435575392121869	0.0870280410188543	5.00500053801628	5.58618750072824e-07	7.9119372064517e-07	G protein-coupled receptor 137B [Source:HGNC Symbol;Acc:HGNC:11862]	protein_coding	43.63	236142505	236221865	1107	1	q42.3	GPR137B		79360
ENSG00000077616	97.2981689120083	-0.818887725934583	0.0759316660073183	-10.7845352142762	4.07297018613178e-27	9.78852002523109e-27	N-acetylated alpha-linked acidic dipeptidase 2 [Source:HGNC Symbol;Acc:HGNC:14526]	protein_coding	34.98	90131515	90192894	730	11	q14.3	NAALAD2		61379
ENSG00000077684	4566.36813219552	-0.605140037980745	0.0563692410473638	-10.735288017667	6.95019044223748e-27	1.66171711074389e-26	jade family PHD finger 1 [Source:HGNC Symbol;Acc:HGNC:30027]	protein_coding	44.2	128809700	128875224	3560	4	q28.2	JADE1		65524
ENSG00000077713	1478.37868694357	1.14140161914047	0.0542513438956091	21.0391399950712	2.8754548118345e-98	2.10274922179533e-97	solute carrier family 25 member 43 [Source:HGNC Symbol;Acc:HGNC:30557]	protein_coding	45.23	119399336	119454478	2507	X	q24	SLC25A43		55142
ENSG00000077721	3742.46119953156	0.0278053912122747	0.0285448799330816	0.974093822691126	0.330009956409222	0.351913751899353	ubiquitin conjugating enzyme E2 A [Source:HGNC Symbol;Acc:HGNC:12472]	protein_coding	40.03	119574536	119591083	718	X	q24	UBE2A		16547
ENSG00000077782	5262.78360294205	0.238247880892302	0.0791615959690678	3.00963968671623	0.00261557774308758	0.00319600753291281	fibroblast growth factor receptor 1 [Source:HGNC Symbol;Acc:HGNC:3688]	protein_coding	49.49	38400215	38468834	6216	8	p11.23	FGFR1		68619
ENSG00000077935	12.7156037180227	2.01772838130352	0.168511629685396	11.9738227270755	4.87305636085232e-33	1.32011828994241e-32	structural maintenance of chromosomes 1B [Source:HGNC Symbol;Acc:HGNC:11112]	protein_coding	39.89	45344063	45413619	4233	22	q13.31	SMC1B		69556
ENSG00000077942	1733.69924178653	-1.43349490890024	0.118238012841899	-12.1238075171056	7.90017603305256e-34	2.1684058945931e-33	fibulin 1 [Source:HGNC Symbol;Acc:HGNC:3600]	protein_coding	53.13	45502238	45601135	568	22	q13.31	FBLN1		98897
ENSG00000077943	2219.95653349624	-0.508138804928237	0.0947261807352844	-5.36429106487728	8.12677672112437e-08	1.18708439871892e-07	integrin subunit alpha 8 [Source:HGNC Symbol;Acc:HGNC:6144]	protein_coding	39.98	15513954	15719922	6547	10	p13	ITGA8		205968
ENSG00000077984	748.30622567384	2.77839005387736	0.0722841130271427	38.4370774921741	0	0	cystatin F [Source:HGNC Symbol;Acc:HGNC:2479]	protein_coding	56.39	24949269	24959928	891	20	p11.21	CST7		10659
ENSG00000078018	2438.39722964951	0.795084223527376	0.107946067511549	7.36556913888794	1.763926759777e-13	3.06688519563927e-13	microtubule associated protein 2 [Source:HGNC Symbol;Acc:HGNC:6839]	protein_coding	35.9	209424047	209734118	2241	2	q34	MAP2		310071
ENSG00000078043	1487.06622256526	0.106755280933352	0.0603088081682297	1.77014409960749	0.0767031387560478	0.0865430282710602	protein inhibitor of activated STAT 2 [Source:HGNC Symbol;Acc:HGNC:17311]	protein_coding	38.59	46803218	46920160	11243	18	q21.1	PIAS2		116942
ENSG00000078053	86.7765287602892	-2.53608643103237	0.130943435926391	-19.3678011661312	1.4428929227377e-83	8.62070083109891e-83	amphiphysin [Source:HGNC Symbol;Acc:HGNC:471]	protein_coding	39.13	38383704	38631420	3145	7	p14.1	AMPH		247716
ENSG00000078061	4047.29083820732	-0.54322284760365	0.032403960530202	-16.7640880532903	4.46817132559964e-63	1.99903545907101e-62	A-Raf proto-oncogene, serine/threonine kinase [Source:HGNC Symbol;Acc:HGNC:646]	protein_coding	51.19	47561205	47571908	2378	X	p11.3	ARAF		10703
ENSG00000078070	1779.69365046604	-1.07464575818713	0.0711888970278018	-15.0956933321701	1.72861267272656e-51	6.46466878090204e-51	methylcrotonoyl-CoA carboxylase 1 [Source:HGNC Symbol;Acc:HGNC:6936]	protein_coding	41.62	183015218	183116075	2454	3	q27.1	MCCC1		100857
ENSG00000078081	213.008694336971	1.652316416978	0.123842114273448	13.3421205433365	1.3166034533497e-40	4.11410056566639e-40	lysosomal associated membrane protein 3 [Source:HGNC Symbol;Acc:HGNC:14582]	protein_coding	44.17	183122215	183163839	3196	3	q27.1	LAMP3		41624
ENSG00000078098	260.599750234667	1.96774785439021	0.0818160902328055	24.0508663857077	8.17533105646938e-128	8.52030167330306e-127	fibroblast activation protein alpha [Source:HGNC Symbol;Acc:HGNC:3590]	protein_coding	36.7	162170684	162245151	697	2	q24.2	FAP		74467
ENSG00000078114	4945.23898271484	-1.78699006563071	0.118704851782924	-15.0540608811726	3.24677167273445e-51	1.20782585817198e-50	nebulette [Source:HGNC Symbol;Acc:HGNC:16932]	protein_coding	39.95	20779973	21293011	6618	10	p12.31	NEBL		513038
ENSG00000078124	1486.79011526766	0.589987042446158	0.0582764852387229	10.1239297467811	4.32686302704382e-24	9.73409210312493e-24	alkaline ceramidase 3 [Source:HGNC Symbol;Acc:HGNC:16066]	protein_coding	38.74	76860859	77026797	4495	11	q13.5	ACER3		165938
ENSG00000078140	4159.19360944992	-0.110160549340855	0.0316121648459019	-3.48475183138671	0.000492593680119958	0.000622969187694377	ubiquitin conjugating enzyme E2 K [Source:HGNC Symbol;Acc:HGNC:4914]	protein_coding	41.99	39698109	39782792	5153	4	p14	UBE2K		84683
ENSG00000078142	2666.87930033277	0.0470283689847743	0.0426742268973865	1.10203212580412	0.270447705294397	0.290844649334759	phosphatidylinositol 3-kinase catalytic subunit type 3 [Source:HGNC Symbol;Acc:HGNC:8974]	protein_coding	35.33	41955234	42087830	9415	18	q12.3	PIK3C3		132596
ENSG00000078177	530.145966670064	0.153987272564943	0.0521251835042114	2.95418187933097	0.00313499183226419	0.0038177495281164	NEDD4 binding protein 2 [Source:HGNC Symbol;Acc:HGNC:29851]	protein_coding	40.51	40056850	40158252	9720	4	p14	N4BP2		101402
ENSG00000078237	409.183386309217	0.192875287629098	0.0565510095166892	3.41064269723032	0.000648099607071336	0.000815059468646561	TP53 induced glycolysis regulatory phosphatase [Source:HGNC Symbol;Acc:HGNC:1185]	protein_coding	41.85	4307763	4360028	3633	12	p13.32	TIGAR		52265
ENSG00000078246	2064.77192945819	0.557453046826451	0.0396266000130866	14.0676476569363	6.00332853724141e-45	2.01605985459057e-44	TUB like protein 3 [Source:HGNC Symbol;Acc:HGNC:12425]	protein_coding	44.99	2877223	2941138	978	12	p13.33	TULP3		63915
ENSG00000078269	843.50039149563	-0.318785674972773	0.0531912393182101	-5.99319886242313	2.05752989328336e-09	3.18158353138069e-09	synaptojanin 2 [Source:HGNC Symbol;Acc:HGNC:11504]	protein_coding	49.67	157981863	158099176	7402	6	q25.3	SYNJ2		117313
ENSG00000078295	226.44621741075	2.41226614887235	0.222942653746247	10.8201194717005	2.76416821264836e-27	6.66183834644958e-27	adenylate cyclase 2 [Source:HGNC Symbol;Acc:HGNC:233]	protein_coding	40.93	7396138	7830081	6645	5	p15.31	ADCY2		433943
ENSG00000078304	4423.5748906683	-0.206607649467789	0.0284353035901295	-7.26588512807393	3.7060343223303e-13	6.38541292720893e-13	protein phosphatase 2 regulatory subunit B'gamma [Source:HGNC Symbol;Acc:HGNC:9311]	protein_coding	44.63	101761798	101927989	3363	14	q32.31	PPP2R5C		166191
ENSG00000078328	11.2796824201283	-2.05099681008105	0.20839179976406	-9.84202263430315	7.42037772996085e-23	1.62256393240904e-22	RNA binding fox-1 homolog 1 [Source:HGNC Symbol;Acc:HGNC:18222]	protein_coding	42.38	5239802	7713340	829	16	p13.3	RBFOX1		2473538
ENSG00000078369	29689.5188328638	0.406828914101926	0.0445637496283642	9.12914459610429	6.90426543842775e-20	1.42050862519801e-19	G protein subunit beta 1 [Source:HGNC Symbol;Acc:HGNC:4396]	protein_coding	46.7	1785285	1891117	3145	1	p36.33	GNB1		105832
ENSG00000078399	1003.91163979233	-0.951997614327096	0.140331691718154	-6.78391033893554	1.1696593595782e-11	1.93319030636336e-11	homeobox A9 [Source:HGNC Symbol;Acc:HGNC:5109]	protein_coding	55.25	27162438	27175180	2064	7	p15.2	HOXA9		12742
ENSG00000078401	2957.85429028031	0.770626854161647	0.0911680642400482	8.45281580326817	2.84360105387489e-17	5.46848948817586e-17	endothelin 1 [Source:HGNC Symbol;Acc:HGNC:3176]	protein_coding	42.83	12290361	12297194	2035	6	p24.1	EDN1		6833
ENSG00000078403	1942.31154683128	0.389323486224578	0.0354674515356524	10.9769230482552	4.93445666082851e-28	1.20880779340677e-27	MLLT10 histone lysine methyltransferase DOT1L cofactor [Source:HGNC Symbol;Acc:HGNC:16063]	protein_coding	39.77	21524646	21743630	573	10	p12.31	MLLT10		218984
ENSG00000078487	248.024666438804	0.059474334658516	0.0698827809287327	0.851058499219838	0.394736857446625	0.417697749317664	zinc finger CW-type and PWWP domain containing 1 [Source:HGNC Symbol;Acc:HGNC:23486]	protein_coding	44.82	100400826	100428992	666	7	q22.1	ZCWPW1		28166
ENSG00000078549	21.2127445757854	1.44809367797017	0.198338562287915	7.30112017182049	2.85381709797056e-13	4.93435163012981e-13	ADCYAP receptor type I [Source:HGNC Symbol;Acc:HGNC:242]	protein_coding	51.96	31052308	31111479	6639	7	p14.3	ADCYAP1R1		59171
ENSG00000078579	17.4054339155356	1.24976372911381	0.168675667928743	7.40927096634812	1.26995592333862e-13	2.21610654565176e-13	fibroblast growth factor 20 [Source:HGNC Symbol;Acc:HGNC:3677]	protein_coding	39.47	16992181	17002345	1840	8	p22	FGF20		10164
ENSG00000078589	78.3261623890032	1.99179865291996	0.084936251832709	23.4505127073775	1.30607857083251e-121	1.26756800053225e-120	P2Y receptor family member 10 [Source:HGNC Symbol;Acc:HGNC:19906]	protein_coding	38.13	78945332	78963727	439	X	q21.1	P2RY10		18395
ENSG00000078596	2838.54161163107	-0.178765524328429	0.0979182564501543	-1.82566081963919	0.0679013683742827	0.0768847606314623	integral membrane protein 2A [Source:HGNC Symbol;Acc:HGNC:6173]	protein_coding	36.96	79360384	79367667	1616	X	q21.1	ITM2A		7283
ENSG00000078618	7490.43586320255	0.804115370975175	0.0389020398184496	20.6702624008373	6.4166462890044e-95	4.49580826129855e-94	nardilysin convertase [Source:HGNC Symbol;Acc:HGNC:7995]	protein_coding	39.35	51789191	51878937	1660	1	p32.3	NRDC		89746
ENSG00000078668	5324.57879469438	-0.292953477839253	0.0395844703534587	-7.40071738293843	1.3545073464429e-13	2.36238077286425e-13	voltage dependent anion channel 3 [Source:HGNC Symbol;Acc:HGNC:12674]	protein_coding	40.44	42391624	42405937	719	8	p11.21	VDAC3		14313
ENSG00000078674	9539.12158236503	-0.0470811617945549	0.0565878671458023	-0.832000995429767	0.405408382637232	0.42831967088055	pericentriolar material 1 [Source:HGNC Symbol;Acc:HGNC:8727]	protein_coding	36.57	17922840	18027975	6820	8	p22	PCM1		105135
ENSG00000078687	659.19252536456	-0.0347759672396306	0.0511294670462544	-0.680155089591887	0.49640626555581	0.518685413469036	trinucleotide repeat containing adaptor 6C [Source:HGNC Symbol;Acc:HGNC:29318]	protein_coding	42.22	77959240	78108835	7093	17	q25.3	TNRC6C		149595
ENSG00000078699	1182.08721664091	0.151870746268308	0.0422687643620203	3.59297813788869	0.000326920026107111	0.000417283982037292	CBFA2/RUNX1 partner transcriptional co-repressor 2 [Source:HGNC Symbol;Acc:HGNC:1536]	protein_coding	42.36	33490075	33650036	712	20	q11.21	CBFA2T2		159961
ENSG00000078725	271.92278373773	0.529058657530785	0.236105184979657	2.2407752611463	0.0250406361876161	0.0290737266325448	BMP/retinoic acid inducible neural specific 1 [Source:HGNC Symbol;Acc:HGNC:2687]	protein_coding	40.76	119153458	119369435	572	9	q33.1	BRINP1		215977
ENSG00000078747	3129.68637080261	-0.177579283733182	0.0301831489718138	-5.88339155397644	4.01943496008681e-09	6.15024715674951e-09	itchy E3 ubiquitin protein ligase [Source:HGNC Symbol;Acc:HGNC:13890]	protein_coding	41.77	34363241	34540748	703	20	q11.22	ITCH		177507
ENSG00000078795	9.2811105164097	-0.312269855219998	0.0705951508018395	-4.42338959083096	9.71642974088747e-06	1.31686716282787e-05	polycystin 2 like 2, transient receptor potential cation channel [Source:HGNC Symbol;Acc:HGNC:9012]	protein_coding	39.33	137887968	137942747	1927	5	q31.2	PKD2L2		54779
ENSG00000078804	6336.44589507307	-0.652998850541029	0.0466281940105724	-14.0043779176386	1.46557387058775e-44	4.88735454131265e-44	tumor protein p53 inducible nuclear protein 2 [Source:HGNC Symbol;Acc:HGNC:16104]	protein_coding	55.18	34704339	34713439	4127	20	q11.22	TP53INP2		9100
ENSG00000078808	11919.4843100657	0.169724372925135	0.0342495430800372	4.95552225407822	7.21362651605183e-07	1.01769707421295e-06	stromal cell derived factor 4 [Source:HGNC Symbol;Acc:HGNC:24188]	protein_coding	61.39	1216909	1232067	1933	1	p36.33	SDF4		15158
ENSG00000078814	118.011451823546	0.820035159839167	0.0797167431566744	10.2868622997741	8.07654236848078e-25	1.85188714163258e-24	myosin heavy chain 7B [Source:HGNC Symbol;Acc:HGNC:15906]	protein_coding	53.87	34955810	35002437	1725	20	q11.22	MYH7B		46627
ENSG00000078900	48.696084028524	3.35550107799094	0.148013965532047	22.6701653856063	8.82619313226352e-114	7.86937560204616e-113	tumor protein p73 [Source:HGNC Symbol;Acc:HGNC:12003]	protein_coding	59.52	3652516	3736201	5192	1	p36.32	TP73		83685
ENSG00000078902	4809.56225575833	-0.576271708315265	0.035418223169198	-16.2704861156454	1.59883412062698e-59	6.74227683872507e-59	toll interacting protein [Source:HGNC Symbol;Acc:HGNC:16476]	protein_coding	57.49	1274371	1309654	3627	11	p15.5	TOLLIP		35283
ENSG00000078967	1331.53548041624	-0.298594523850444	0.0392120229142591	-7.61487170665359	2.63953512278594e-14	4.69183223107104e-14	ubiquitin conjugating enzyme E2 D4 (putative) [Source:HGNC Symbol;Acc:HGNC:21647]	protein_coding	45.79	43926436	43956136	849	7	p13	UBE2D4		29700
ENSG00000079101	52.3556551595753	-3.53183911306438	0.112988951315654	-31.2582696975173	1.72357648293383e-214	4.11301111596578e-213	clusterin like 1 [Source:HGNC Symbol;Acc:HGNC:2096]	protein_coding	41.51	596988	650334	574	18	p11.32	CLUL1		53346
ENSG00000079102	150.401893657284	-0.150045012923797	0.0842224726548033	-1.78153179542443	0.074825615419583	0.0845245570075582	RUNX1 partner transcriptional co-repressor 1 [Source:HGNC Symbol;Acc:HGNC:1535]	protein_coding	38.11	91954967	92103286	7537	8	q21.3	RUNX1T1		148319
ENSG00000079112	26.6737111190888	-0.715533532208751	0.193250783685807	-3.70261645806357	0.000213387354845451	0.000274137962716898	cadherin 17 [Source:HGNC Symbol;Acc:HGNC:1756]	protein_coding	40.61	94127162	94217303	3670	8	q22.1	CDH17		90141
ENSG00000079134	1133.2636911805	0.924933530325195	0.0407816458765901	22.6801422660613	7.03612925420489e-114	6.29064845223045e-113	THO complex 1 [Source:HGNC Symbol;Acc:HGNC:19070]	protein_coding	37.31	214520	268050	2277	18	p11.32	THOC1		53530
ENSG00000079150	658.695202844277	0.298337421996089	0.0496808893305105	6.00507410427679	1.91244536691244e-09	2.96147065262794e-09	FKBP prolyl isomerase 7 [Source:HGNC Symbol;Acc:HGNC:3723]	protein_coding	37.58	178463664	178478600	2876	2	q31.2	FKBP7		14936
ENSG00000079156	131.2564831786	-0.132890794501929	0.108274810296384	-1.22734728546892	0.219692090270256	0.238409921006851	oxysterol binding protein like 6 [Source:HGNC Symbol;Acc:HGNC:16388]	protein_coding	39.34	178194481	178402893	3637	2	q31.2	OSBPL6		208412
ENSG00000079215	809.047058550394	3.10245032549151	0.0965937029271935	32.1185567120245	2.42831123335128e-226	6.33508141215294e-225	solute carrier family 1 member 3 [Source:HGNC Symbol;Acc:HGNC:10941]	protein_coding	40.39	36596588	36688334	3877	5	p13.2	SLC1A3		91746
ENSG00000079246	20344.1218001179	0.25168706033001	0.0430669488796545	5.84408849192728	5.0934947893318e-09	7.76368025046845e-09	X-ray repair cross complementing 5 [Source:HGNC Symbol;Acc:HGNC:12833]	protein_coding	39.46	216107464	216206303	3761	2	q35	XRCC5		98839
ENSG00000079257	1472.22952652843	0.890386188897564	0.0590311834775985	15.0833192974261	2.08516967648184e-51	7.78735289764575e-51	latexin [Source:HGNC Symbol;Acc:HGNC:13347]	protein_coding	36.91	158645822	158672648	749	3	q25.32	LXN		26826
ENSG00000079263	102.621775202073	2.52072937316055	0.067811441271343	37.1726264167432	1.88991970473185e-302	9.15454538766679e-301	SP140 nuclear body protein [Source:HGNC Symbol;Acc:HGNC:17133]	protein_coding	41.29	230203110	230313215	580	2	q37.1	SP140		110105
ENSG00000079277	1423.19865013319	0.622334382811475	0.0324679383234396	19.1676593879136	6.89416262479043e-82	4.0314081770261e-81	MAPK interacting serine/threonine kinase 1 [Source:HGNC Symbol;Acc:HGNC:7110]	protein_coding	48.24	46557407	46616843	2661	1	p33	MKNK1		59436
ENSG00000079308	66465.0996729983	-0.632255573450193	0.0772828248069029	-8.18106189868101	2.81353323923376e-16	5.28477877914645e-16	tensin 1 [Source:HGNC Symbol;Acc:HGNC:11973]	protein_coding	52.84	217799588	218033982	10680	2	q35	TNS1		234394
ENSG00000079313	1557.61081161059	0.768707196960766	0.0353933229254687	21.7189891601732	1.35732722123055e-104	1.07914496907929e-103	RNA exonuclease 1 homolog [Source:HGNC Symbol;Acc:HGNC:24616]	protein_coding	60.94	1815248	1848483	4609	19	p13.3	REXO1		33235
ENSG00000079332	7455.84289783229	-0.111809335196515	0.0326071239953149	-3.42898488111311	0.000605843275335286	0.000762685712091984	secretion associated Ras related GTPase 1A [Source:HGNC Symbol;Acc:HGNC:10534]	protein_coding	40.56	70147289	70170523	5902	10	q22.1	SAR1A		23234
ENSG00000079335	298.670654755352	-0.830008423416066	0.0584488190136739	-14.2006021237467	9.08286190764724e-46	3.10224374185207e-45	cell division cycle 14A [Source:HGNC Symbol;Acc:HGNC:1718]	protein_coding	38.39	100345001	100520277	2163	1	p21.2	CDC14A		175276
ENSG00000079337	1646.27451439633	-2.52233232132016	0.0829478252270498	-30.4086612809424	4.220003925089e-203	9.10611751228978e-202	Rap guanine nucleotide exchange factor 3 [Source:HGNC Symbol;Acc:HGNC:16629]	protein_coding	54.34	47734363	47771040	6300	12	q13.11	RAPGEF3		36677
ENSG00000079385	1286.33690268165	-1.51798800210947	0.109493753265588	-13.863695022194	1.05120528693948e-43	3.45651635079372e-43	CEA cell adhesion molecule 1 [Source:HGNC Symbol;Acc:HGNC:1814]	protein_coding	47.52	42507304	42561234	3170	19	q13.2	CEACAM1		53930
ENSG00000079387	853.509624633574	0.364175057830705	0.0343542407945204	10.600585238047	2.96121298978009e-26	6.98424464900602e-26	SUMO specific peptidase 1 [Source:HGNC Symbol;Acc:HGNC:17927]	protein_coding	38.55	48042897	48106079	4456	12	q13.11	SENP1		63182
ENSG00000079432	5671.53679519658	0.202407094569313	0.0373886192841728	5.4136017441809	6.17694693814443e-08	9.06924701097264e-08	capicua transcriptional repressor [Source:HGNC Symbol;Acc:HGNC:14214]	protein_coding	61.52	42268537	42295797	8218	19	q13.2	CIC		27260
ENSG00000079435	312.387095185333	-0.880873981575307	0.0822091284429375	-10.7150385639562	8.65211938274928e-27	2.0649792796569e-26	lipase E, hormone sensitive type [Source:HGNC Symbol;Acc:HGNC:6621]	protein_coding	54.96	42401514	42427388	3768	19	q13.2	LIPE		25874
ENSG00000079459	3268.88699466867	-1.04985387421864	0.0460703678054134	-22.7880506327384	6.02378449252151e-115	5.46077938324841e-114	farnesyl-diphosphate farnesyltransferase 1 [Source:HGNC Symbol;Acc:HGNC:3629]	protein_coding	44.37	11795573	11839304	2289	8	p23.1	FDFT1		43731
ENSG00000079462	938.212706276924	-0.0709096115309819	0.0383739624256645	-1.84785742854528	0.0646229704695013	0.0733107481689456	platelet activating factor acetylhydrolase 1b catalytic subunit 3 [Source:HGNC Symbol;Acc:HGNC:8576]	protein_coding	53.73	42297033	42303546	1054	19	q13.2	PAFAH1B3		6513
ENSG00000079482	711.093881761423	-1.42667964280406	0.041423946871558	-34.4409393732501	6.15394377740312e-260	2.16147285012815e-258	oligophrenin 1 [Source:HGNC Symbol;Acc:HGNC:8148]	protein_coding	39.48	67949349	68433913	2140	X	q12	OPHN1		484564
ENSG00000079557	111.915648083104	-4.2600148918123	0.209288458531874	-20.3547530604203	4.21368454503001e-92	2.83245480995037e-91	afamin [Source:HGNC Symbol;Acc:HGNC:316]	protein_coding	36.25	73481745	73504001	1997	4	q13.3	AFM		22256
ENSG00000079616	1589.99622979003	0.151318963255172	0.0346093530998862	4.37219854466653	1.2300158840612e-05	1.66121246364221e-05	kinesin family member 22 [Source:HGNC Symbol;Acc:HGNC:6391]	protein_coding	50.18	29790719	29805384	2505	16	p11.2	KIF22		14665
ENSG00000079689	729.737739371965	3.05412866998122	0.18811889283316	16.2350980488168	2.84792526891031e-59	1.19537722034681e-58	secretagogin, EF-hand calcium binding protein [Source:HGNC Symbol;Acc:HGNC:16941]	protein_coding	39.57	25652201	25701783	1468	6	p22.2	SCGN		49582
ENSG00000079691	1809.65140555568	-1.20691474389313	0.0574174295995318	-21.0200065086678	4.30374545380435e-98	3.14297378392814e-97	capping protein regulator and myosin 1 linker 1 [Source:HGNC Symbol;Acc:HGNC:21581]	protein_coding	39.54	25279078	25620530	1290	6	p22.2	CARMIL1		341452
ENSG00000079739	6882.18871995389	0.639310849317095	0.0654800934353126	9.76343825698212	1.61582260433809e-22	3.50627887143543e-22	phosphoglucomutase 1 [Source:HGNC Symbol;Acc:HGNC:8905]	protein_coding	42.35	63593411	63660245	2337	1	p31.3	PGM1		66834
ENSG00000079785	5789.50473640127	-0.332925292459929	0.0260087459989399	-12.8005130456308	1.62871624368442e-37	4.79310454955878e-37	DEAD-box helicase 1 [Source:HGNC Symbol;Acc:HGNC:2734]	protein_coding	39.55	15591178	15634346	2807	2	p24.3	DDX1		43168
ENSG00000079805	13759.3805225683	0.445417905244891	0.0529203293457163	8.41676366628557	3.87027343109653e-17	7.42422354673287e-17	dynamin 2 [Source:HGNC Symbol;Acc:HGNC:2974]	protein_coding	53.08	10718055	10833488	2195	19	p13.2	DNM2		115433
ENSG00000079819	6027.08631798128	1.00147386384822	0.0562217077681338	17.8129392294244	5.60857125110382e-71	2.80982666538011e-70	erythrocyte membrane protein band 4.1 like 2 [Source:HGNC Symbol;Acc:HGNC:3379]	protein_coding	38.6	130839347	131063322	2994	6	q23.2	EPB41L2		223975
ENSG00000079841	20.3470130309449	0.764383882708222	0.226882875406101	3.36906820904857	0.000754227617775901	0.000945304051413419	regulating synaptic membrane exocytosis 1 [Source:HGNC Symbol;Acc:HGNC:17282]	protein_coding	35.57	71886703	72403143	6674	6	q13	RIMS1		516440
ENSG00000079931	783.309584987347	-2.22060281781457	0.136079688303574	-16.3184002366373	7.30242937028016e-60	3.10688309888663e-59	monooxygenase DBH like 1 [Source:HGNC Symbol;Acc:HGNC:21063]	protein_coding	37.05	132296055	132401475	2989	6	q23.2	MOXD1		105420
ENSG00000079950	8998.02372284572	0.0881973812338531	0.0492392280024045	1.79120154421483	0.0732609585063174	0.0828089700252168	syntaxin 7 [Source:HGNC Symbol;Acc:HGNC:11442]	protein_coding	37.41	132445867	132513198	15845	6	q23.2	STX7		67331
ENSG00000079974	1074.92237378856	0.145833494695735	0.0368799417376309	3.95427671044643	7.67665251881996e-05	0.000100572453110683	RAB, member of RAS oncogene family like 2B [Source:HGNC Symbol;Acc:HGNC:9800]	protein_coding	50.06	50767501	50783662	1126	22	q13.33	RABL2B		16161
ENSG00000079999	4408.36051829705	0.205478114992344	0.0324314064526492	6.33577564057693	2.36150218122388e-10	3.75613564935502e-10	kelch like ECH associated protein 1 [Source:HGNC Symbol;Acc:HGNC:23177]	protein_coding	54.06	10486125	10503558	1044	19	p13.2	KEAP1		17433
ENSG00000080007	86.3165975560731	1.06436862491605	0.276051938945723	3.85568248127872	0.000115407203939444	0.000150009027421128	DEAD-box helicase 43 [Source:HGNC Symbol;Acc:HGNC:18677]	protein_coding	40.78	73394828	73417566	2430	6	q13	DDX43		22738
ENSG00000080031	47.5477473237438	1.9806992238565	0.166040111179622	11.9290405781154	8.35306401314711e-33	2.25045940131725e-32	protein tyrosine phosphatase receptor type H [Source:HGNC Symbol;Acc:HGNC:9672]	protein_coding	52.64	55181247	55209506	3923	19	q13.42	PTPRH		28259
ENSG00000080166	41.6836526821098	0.218735831936199	0.143348185662685	1.52590582800196	0.127033319065306	0.140775091748461	dopachrome tautomerase [Source:HGNC Symbol;Acc:HGNC:2709]	protein_coding	39.87	94436811	94479682	5074	13	q32.1	DCT		42871
ENSG00000080189	3199.14285384534	0.39428631883084	0.0317616665925694	12.4139052238236	2.19671087224933e-35	6.22311929538928e-35	solute carrier family 35 member C2 [Source:HGNC Symbol;Acc:HGNC:17117]	protein_coding	53.97	46345980	46364458	5740	20	q13.12	SLC35C2		18478
ENSG00000080200	787.295694815077	-1.29228074198928	0.0609875352775175	-21.1892600038497	1.1996785776062e-99	8.91762907870626e-99	crystallin beta-gamma domain containing 3 [Source:HGNC Symbol;Acc:HGNC:34427]	protein_coding	37.12	97822011	97944984	10779	3	q11.2	CRYBG3		122973
ENSG00000080224	180.867480676015	2.2837689634343	0.237674731946822	9.60879999622879	7.33993905007972e-22	1.57151591193619e-21	EPH receptor A6 [Source:HGNC Symbol;Acc:HGNC:19296]	protein_coding	35.41	96814581	97752460	2058	3	q11.2	EPHA6		937879
ENSG00000080293	293.46614331531	-1.66078932865609	0.123731851543454	-13.4224882917299	4.46466608438335e-41	1.40485042759916e-40	secretin receptor [Source:HGNC Symbol;Acc:HGNC:10608]	protein_coding	46.84	119439843	119525301	1854	2	q14.2	SCTR		85458
ENSG00000080298	1108.05940404651	0.320057447531814	0.0442629965448978	7.23081292535553	4.80111338413231e-13	8.24419755389576e-13	regulatory factor X3 [Source:HGNC Symbol;Acc:HGNC:9984]	protein_coding	35	3218297	3526004	9307	9	p24.2	RFX3		307707
ENSG00000080345	3509.08052306115	0.402293196088472	0.0368330042297138	10.9220848122928	9.03966467611142e-28	2.20184086909727e-27	replication timing regulatory factor 1 [Source:HGNC Symbol;Acc:HGNC:23207]	protein_coding	38.04	151409883	151508013	8053	2	q23.3	RIF1		98130
ENSG00000080371	9594.18566969156	0.0298340260358675	0.0427062929521066	0.698586179543262	0.484810683205838	0.507582615419133	RAB21, member RAS oncogene family [Source:HGNC Symbol;Acc:HGNC:18263]	protein_coding	37.14	71754863	71800286	15558	12	q21.1	RAB21		45423
ENSG00000080493	15383.4263045461	-0.690839980303728	0.120255863383505	-5.74475090749288	9.20563996979466e-09	1.38867639481136e-08	solute carrier family 4 member 4 [Source:HGNC Symbol;Acc:HGNC:11030]	protein_coding	37.95	71062667	71572087	4270	4	q13.3	SLC4A4		509420
ENSG00000080503	8781.18170017008	-1.00850335469555	0.0497565475584543	-20.2687566598297	2.42711599444702e-91	1.61545575233354e-90	SWI/SNF related, matrix associated, actin dependent regulator of chromatin, subfamily a, member 2 [Source:HGNC Symbol;Acc:HGNC:11098]	protein_coding	40.37	1980290	2193624	162	9	p24.3	SMARCA2		213334
ENSG00000080511	14.2396677670288	-3.1027987373946	0.193040583561022	-16.0732975427096	3.92632467279982e-58	1.61829998642425e-57	retinol dehydrogenase 8 [Source:HGNC Symbol;Acc:HGNC:14423]	protein_coding	50.99	10013249	10022279	1714	19	p13.2	RDH8		9030
ENSG00000080546	1332.29081712918	0.218460628287784	0.0733535732399933	2.97818659185202	0.00289959403168507	0.00353772273324463	sestrin 1 [Source:HGNC Symbol;Acc:HGNC:21595]	protein_coding	37.66	108986437	109094819	3509	6	q21	SESN1		108382
ENSG00000080561	334.625160029784	-0.363616129823125	0.0583229033285026	-6.23453410361045	4.53124610855407e-10	7.15188508934023e-10	midline 2 [Source:HGNC Symbol;Acc:HGNC:7096]	protein_coding	39.96	107825755	107931637	758	X	q22.3	MID2		105882
ENSG00000080573	1626.35723481787	3.35065115559958	0.0965839598290304	34.691590213642	1.05500535432677e-263	3.80434930770233e-262	collagen type V alpha 3 chain [Source:HGNC Symbol;Acc:HGNC:14864]	protein_coding	52.35	9959561	10010504	6207	19	p13.2	COL5A3		50943
ENSG00000080603	7099.47882540978	-0.036117705120153	0.0399512761006923	-0.904043841531438	0.365972154707439	0.388679243041928	Snf2 related CREBBP activator protein [Source:HGNC Symbol;Acc:HGNC:16974]	protein_coding	49.63	30698209	30741409	836	16	p11.2	SRCAP		43200
ENSG00000080608	1026.79379550598	0.650776621000793	0.0639282432443573	10.1797982859201	2.44066772286427e-24	5.53447668235306e-24	pumilio RNA binding family member 3 [Source:HGNC Symbol;Acc:HGNC:29676]	protein_coding	39.59	2720469	2844095	340	9	p24.2	PUM3		123626
ENSG00000080618	4.40154155789775	0.636264254488871	0.164778931543752	3.86132042809083	0.000112775884151154	0.000146694530831325	carboxypeptidase B2 [Source:HGNC Symbol;Acc:HGNC:2300]	protein_coding	39	46053186	46105033	1724	13	q14.13	CPB2		51847
ENSG00000080709	81.6647876802597	-0.168375951465329	0.102384972934241	-1.64453773478527	0.100065176411864	0.111836739281998	potassium calcium-activated channel subfamily N member 2 [Source:HGNC Symbol;Acc:HGNC:6291]	protein_coding	37.71	114055926	114496500	2244	5	q22.3	KCNN2		440574
ENSG00000080802	1534.71439618451	0.252450628851053	0.0391893026224154	6.44182498686917	1.18045357620411e-10	1.89430579322232e-10	CCR4-NOT transcription complex subunit 4 [Source:HGNC Symbol;Acc:HGNC:7880]	protein_coding	37.19	135361795	135510127	3507	7	q33	CNOT4		148332
ENSG00000080815	4253.49559824215	-0.296774439193636	0.0366512544126314	-8.09725189354929	5.62145966663973e-16	1.04597438379272e-15	presenilin 1 [Source:HGNC Symbol;Acc:HGNC:9508]	protein_coding	42.73	73136418	73223691	571	14	q24.2	PSEN1		87273
ENSG00000080819	1086.24744463074	0.808410122382441	0.0534204458109503	15.1329722189763	9.81599728718495e-52	3.68287139836185e-51	coproporphyrinogen oxidase [Source:HGNC Symbol;Acc:HGNC:2321]	protein_coding	40.35	98579446	98593648	2709	3	q11.2	CPOX		14202
ENSG00000080822	3535.83624145754	0.807999588043619	0.0410231902178611	19.6961665768213	2.32577283585822e-86	1.4399204810176e-85	claudin domain containing 1 [Source:HGNC Symbol;Acc:HGNC:1322]	protein_coding	38.91	98497912	98523066	560	3	q11.2	CLDND1		25154
ENSG00000080823	477.287591938668	0.348582967042485	0.0530886849232998	6.5660501394243	5.16674249339364e-11	8.36733836729527e-11	MOK protein kinase [Source:HGNC Symbol;Acc:HGNC:9833]	protein_coding	46.51	102224500	102305190	748	14	q32.31	MOK		80690
ENSG00000080824	43915.1831749916	-1.31976725318334	0.0577754016902277	-22.8430649475963	1.71280323554315e-115	1.5605647447029e-114	heat shock protein 90 alpha family class A member 1 [Source:HGNC Symbol;Acc:HGNC:5253]	protein_coding	47.25	102080742	102139699	3228	14	q32.31	HSP90AA1		58957
ENSG00000080839	404.974311618385	0.772021384277028	0.0474924588095829	16.2556625541833	2.0365477423664e-59	8.57919527917435e-59	RB transcriptional corepressor like 1 [Source:HGNC Symbol;Acc:HGNC:9893]	protein_coding	43.07	36996349	37095997	5686	20	q11.23	RBL1		99648
ENSG00000080845	5913.7139202908	1.2007018943938	0.0413479422710571	29.0389757856044	2.12033101783243e-185	3.94119260324936e-184	DLG associated protein 4 [Source:HGNC Symbol;Acc:HGNC:24476]	protein_coding	51.09	36306336	36528637	5056	20	q11.23	DLGAP4		222301
ENSG00000080854	63.5569310982381	-0.103694979485383	0.129371902125393	-0.801526280295987	0.422827036148847	0.445793926033873	immunoglobulin superfamily member 9B [Source:HGNC Symbol;Acc:HGNC:32326]	protein_coding	55.74	133896438	133956968	17159	11	q25	IGSF9B		60530
ENSG00000080986	213.128497417452	2.29358183564638	0.0591580835871345	38.77038768959	0	0	NDC80 kinetochore complex component [Source:HGNC Symbol;Acc:HGNC:16909]	protein_coding	36.33	2571557	2616635	2126	18	p11.32	NDC80		45078
ENSG00000081014	553.305195000303	0.0743232593612239	0.0448722622163019	1.65632967205791	0.0976550747101081	0.109308746452433	adaptor related protein complex 4 subunit epsilon 1 [Source:HGNC Symbol;Acc:HGNC:573]	protein_coding	37.92	50908672	51005895	1603	15	q21.2	AP4E1		97223
ENSG00000081019	1959.95512255778	-0.152633341269388	0.0355661478686689	-4.29153423735963	1.77442836864753e-05	2.3818057025431e-05	round spermatid basic protein 1 [Source:HGNC Symbol;Acc:HGNC:25642]	protein_coding	37.22	113761832	113812476	6621	1	p13.2	RSBN1		50644
ENSG00000081026	1156.47570084707	-1.77879251154925	0.0617025349726358	-28.828515916536	9.42203416583644e-183	1.69314893033253e-181	membrane associated guanylate kinase, WW and PDZ domain containing 3 [Source:HGNC Symbol;Acc:HGNC:29647]	protein_coding	37.14	113390515	113685923	3911	1	p13.2	MAGI3		295408
ENSG00000081041	875.957957717773	0.777826961569736	0.113376140521161	6.86058775677375	6.85777995996156e-12	1.13994258768998e-11	C-X-C motif chemokine ligand 2 [Source:HGNC Symbol;Acc:HGNC:4603]	protein_coding	47.61	74097040	74099196	1115	4	q13.3	CXCL2		2156
ENSG00000081051	32.4639419181144	-1.24781209465478	0.208440916426294	-5.98640668084	2.14527578898031e-09	3.31505477838144e-09	alpha fetoprotein [Source:HGNC Symbol;Acc:HGNC:317]	protein_coding	34.51	73431138	73456174	197	4	q13.3	AFP		25036
ENSG00000081052	1293.92658846652	-3.07488537012728	0.11074592081053	-27.7652246477588	1.14129339374923e-169	1.80857108402039e-168	collagen type IV alpha 4 chain [Source:HGNC Symbol;Acc:HGNC:2206]	protein_coding	41	227002714	227164453	9984	2	q36.3	COL4A4		161739
ENSG00000081059	409.551917941094	1.08721010771025	0.0996813379194349	10.9068570948452	1.06888083892384e-27	2.59885067024531e-27	transcription factor 7 [Source:HGNC Symbol;Acc:HGNC:11639]	protein_coding	54.55	134114681	134151865	3288	5	q31.1	TCF7		37184
ENSG00000081087	2399.63925180713	0.800446782523645	0.0548672034244359	14.5888022819686	3.30956998940651e-48	1.17489372605774e-47	osteoclastogenesis associated transmembrane protein 1 [Source:HGNC Symbol;Acc:HGNC:21652]	protein_coding	42.48	108041409	108165854	4471	6	q21	OSTM1		124445
ENSG00000081138	7.90078590146796	0.710275495733944	0.235353199262643	3.01791306835524	0.00254521905446194	0.00311144113279749	cadherin 7 [Source:HGNC Symbol;Acc:HGNC:1766]	protein_coding	35.27	65750252	65890337	2728	18	q22.1	CDH7		140085
ENSG00000081148	24.0434680153286	-0.978328105900293	0.0825578854712685	-11.8502078912955	2.1465761786903e-32	5.73468746322153e-32	interphotoreceptor matrix proteoglycan 2 [Source:HGNC Symbol;Acc:HGNC:18362]	protein_coding	37.6	101222546	101320575	8352	3	q12.3	IMPG2		98029
ENSG00000081154	8844.89251237881	-0.0262809338740349	0.044755626781727	-0.587209603883036	0.557062943085752	0.578340395230487	PEST proteolytic signal containing nuclear protein [Source:HGNC Symbol;Acc:HGNC:30023]	protein_coding	39.69	101574180	101594465	2285	3	q12.3	PCNP		20285
ENSG00000081177	1498.33164543167	-0.697871486705198	0.0372082664216198	-18.7558183656657	1.73526101898421e-78	9.70968295001955e-78	exonuclease 3'-5' domain containing 2 [Source:HGNC Symbol;Acc:HGNC:20217]	protein_coding	41.37	69191511	69244020	3252	14	q24.1	EXD2		52509
ENSG00000081181	1055.36626373933	-2.26096898142652	0.225480440161406	-10.0273397542068	1.15588880342513e-23	2.57433538473505e-23	arginase 2 [Source:HGNC Symbol;Acc:HGNC:664]	protein_coding	42.07	67619920	67651708	1911	14	q24.1	ARG2		31788
ENSG00000081189	8497.90504864462	1.69072703053938	0.0584849125050086	28.9087725042692	9.26240553538383e-184	1.69448765076295e-182	myocyte enhancer factor 2C [Source:HGNC Symbol;Acc:HGNC:6996]	protein_coding	36.05	88717117	88904257	7281	5	q14.3	MEF2C		187140
ENSG00000081237	4533.17767470111	3.13758943241026	0.0601426209441377	52.1691503156231	0	0	protein tyrosine phosphatase receptor type C [Source:HGNC Symbol;Acc:HGNC:9666]	protein_coding	34.25	198638457	198757476	731	1	q31.3	PTPRC		119019
ENSG00000081248	11.6737537998928	-1.78006841371375	0.149199493269992	-11.9307939638409	8.17896565916769e-33	2.20392022170897e-32	calcium voltage-gated channel subunit alpha1 S [Source:HGNC Symbol;Acc:HGNC:1397]	protein_coding	51.58	201039512	201112451	6028	1	q32.1	CACNA1S		72939
ENSG00000081277	280.023432477575	1.20698091099228	0.25681442383044	4.69981745180004	2.60394150600313e-06	3.59916173917486e-06	plakophilin 1 [Source:HGNC Symbol;Acc:HGNC:9023]	protein_coding	52.25	201283452	201332993	5326	1	q32.1	PKP1		49541
ENSG00000081307	5416.50205857251	0.683830257976048	0.0709495777077209	9.63825691525762	5.51158865239095e-22	1.18317964098886e-21	ubiquitin like modifier activating enzyme 5 [Source:HGNC Symbol;Acc:HGNC:23230]	protein_coding	36.81	132654446	132679794	2850	3	q22.1	UBA5		25348
ENSG00000081320	1877.52788288099	1.05401227236793	0.0577592441812212	18.2483736986055	2.13160983696091e-74	1.12267552172556e-73	serine/threonine kinase 17b [Source:HGNC Symbol;Acc:HGNC:11396]	protein_coding	37.67	196133583	196176503	5273	2	q32.3	STK17B		42920
ENSG00000081377	1427.06652878705	-0.938710683263203	0.0572304466469391	-16.402295251236	1.84147177871221e-60	7.92614391330585e-60	cell division cycle 14B [Source:HGNC Symbol;Acc:HGNC:1719]	protein_coding	42.85	96490241	96619843	4960	9	q22.33	CDC14B		129602
ENSG00000081386	603.246501337482	-0.673677980938732	0.0408255496695424	-16.5013817668529	3.58592239691655e-61	1.56169518880206e-60	zinc finger protein 510 [Source:HGNC Symbol;Acc:HGNC:29161]	protein_coding	38.93	96754553	96778129	6507	9	q22.33	ZNF510		23576
ENSG00000081479	29653.3782813522	0.231678011923907	0.138938732827292	1.66748326553326	0.095418349233796	0.106893583225185	LDL receptor related protein 2 [Source:HGNC Symbol;Acc:HGNC:6694]	protein_coding	39.58	169127109	169362534	15657	2	q31.1	LRP2		235425
ENSG00000081665	920.548537723217	-0.136549560567753	0.0373074842366235	-3.66011172722568	0.000252105298918083	0.000322881822063436	zinc finger protein 506 [Source:HGNC Symbol;Acc:HGNC:23780]	protein_coding	40.49	19785839	19821751	4140	19	p13.11	ZNF506		35912
ENSG00000081692	1535.78231616466	0.0212237792551971	0.0287641099674665	0.737856282680123	0.460601787334614	0.483234318424955	jumonji domain containing 4 [Source:HGNC Symbol;Acc:HGNC:25724]	protein_coding	61.26	227730425	227735411	3749	1	q42.13	JMJD4		4986
ENSG00000081721	883.288921120079	0.286440530624705	0.0298813546482435	9.58592854964635	9.16296759841057e-22	1.95770210953796e-21	dual specificity phosphatase 12 [Source:HGNC Symbol;Acc:HGNC:3067]	protein_coding	39.87	161749758	161757238	1252	1	q23.3	DUSP12		7480
ENSG00000081760	1281.49477728398	-0.683682816740308	0.0503219215949759	-13.5861826232122	4.83656149985508e-42	1.55012608054806e-41	acetoacetyl-CoA synthetase [Source:HGNC Symbol;Acc:HGNC:21298]	protein_coding	51.2	125065434	125143333	1235	12	q24.31	AACS		77899
ENSG00000081791	4706.18306279803	-0.215896702680287	0.0337887720356359	-6.38959896064254	1.66321372778888e-10	2.65796426638075e-10	DAP3 binding cell death enhancer 1 [Source:HGNC Symbol;Acc:HGNC:28969]	protein_coding	48.18	141923855	141942047	4907	5	q31.3	DELE1		18192
ENSG00000081800	861.279320428495	-1.95972265759909	0.18680208328597	-10.4909036512136	9.51143212100244e-26	2.22202719590421e-25	solute carrier family 13 member 1 [Source:HGNC Symbol;Acc:HGNC:10916]	protein_coding	35.73	123113531	123199972	3798	7	q31.32	SLC13A1		86441
ENSG00000081803	3887.43845317952	-1.64582394693204	0.0685251222808905	-24.0178184605882	1.81156584188128e-127	1.87595908846251e-126	calcium dependent secretion activator 2 [Source:HGNC Symbol;Acc:HGNC:16018]	protein_coding	36.56	122318411	122886759	2238	7	q31.32	CADPS2		568348
ENSG00000081818	891.707225696309	-0.36191310939517	0.10248145417221	-3.53149857521548	0.000413212088080303	0.000524704010742553	protocadherin beta 4 [Source:HGNC Symbol;Acc:HGNC:8689]	protein_coding	45.69	141121818	141125623	3806	5	q31.3	PCDHB4		3805
ENSG00000081842	63.9506368377017	-0.165701079680314	0.185419861783269	-0.893653344828811	0.371507395099037	0.394299856123493	protocadherin alpha 6 [Source:HGNC Symbol;Acc:HGNC:8672]	protein_coding	40.2	140827958	141012347	3267	5	q31.3	PCDHA6		184389
ENSG00000081853	131.014966241034	-0.538902841725987	0.154644869456759	-3.48477672501559	0.000492547857182125	0.000622959787879528	protocadherin gamma subfamily A, 2 [Source:HGNC Symbol;Acc:HGNC:8700]	protein_coding	45.18	141338760	141512975	4543	5	q31.3	PCDHGA2		174215
ENSG00000081870	787.562079076957	0.783672936526495	0.038497177684872	20.3566334899	4.05507048686744e-92	2.72809406262015e-91	heat shock protein family B (small) member 11 [Source:HGNC Symbol;Acc:HGNC:25019]	protein_coding	39.89	53916574	53945699	894	1	p32.3	HSPB11		29125
ENSG00000081913	1026.05726335256	-0.430627529624546	0.0531393307529187	-8.10374394112772	5.3293210707876e-16	9.9252717796018e-16	PH domain and leucine rich repeat protein phosphatase 1 [Source:HGNC Symbol;Acc:HGNC:20610]	protein_coding	39.46	62715541	62980433	6299	18	q21.33	PHLPP1		264892
ENSG00000081923	1235.11276903376	-1.68410174350344	0.0690545678539114	-24.3879846886632	2.29375992493355e-131	2.46495644383422e-130	ATPase phospholipid transporting 8B1 [Source:HGNC Symbol;Acc:HGNC:3706]	protein_coding	43.04	57646426	57803315	6161	18	q21.31	ATP8B1		156889
ENSG00000081985	83.8394418303345	1.49716202874856	0.256920350386398	5.82733919869283	5.63180708096821e-09	8.56729478793205e-09	interleukin 12 receptor subunit beta 2 [Source:HGNC Symbol;Acc:HGNC:5972]	protein_coding	41.73	67307364	67398724	4040	1	p31.3	IL12RB2		91360
ENSG00000082014	701.016391203659	-0.493334757500106	0.0724576258788263	-6.8085967697193	9.85552862416098e-12	1.63206105709011e-11	SWI/SNF related, matrix associated, actin dependent regulator of chromatin, subfamily d, member 3 [Source:HGNC Symbol;Acc:HGNC:11108]	protein_coding	56.14	151238764	151277896	468	7	q36.1	SMARCD3		39132
ENSG00000082068	1438.31181718265	0.809373989774875	0.036411690338099	22.2284102237351	1.82483268343169e-109	1.53746417206885e-108	WD repeat domain 70 [Source:HGNC Symbol;Acc:HGNC:25495]	protein_coding	38.99	37379285	37753435	2877	5	p13.2	WDR70		374150
ENSG00000082074	1637.06470188009	2.65906700437576	0.0653610737824283	40.6827313337472	0	0	FYN binding protein 1 [Source:HGNC Symbol;Acc:HGNC:4036]	protein_coding	37.96	39105252	39274528	4829	5	p13.1	FYB1		169276
ENSG00000082126	7.28682357080234	0.838219217301339	0.123722974417036	6.77496820013342	1.24433626340209e-11	2.05514957213493e-11	membrane palmitoylated protein 4 [Source:HGNC Symbol;Acc:HGNC:13680]	protein_coding	41.38	201644870	201698694	2330	2	q33.1	MPP4		53824
ENSG00000082146	1501.93338626733	0.0712807599586567	0.0742825303680429	0.959589820183648	0.337261694437441	0.359339823745001	STE20 related adaptor beta [Source:HGNC Symbol;Acc:HGNC:13205]	protein_coding	38.23	201387858	201480846	772	2	q33.1	STRADB		92988
ENSG00000082153	5509.64262742165	-0.214178815202134	0.034682155271913	-6.17547593345747	6.59644545818525e-10	1.0359094207875e-09	basic leucine zipper and W2 domains 1 [Source:HGNC Symbol;Acc:HGNC:18380]	protein_coding	41.12	200810594	200827338	578	2	q33.1	BZW1		16744
ENSG00000082175	149.28439255661	-1.3224229440681	0.137746711021754	-9.60039578628669	7.96380258744404e-22	1.7044134078931e-21	progesterone receptor [Source:HGNC Symbol;Acc:HGNC:8910]	protein_coding	37.72	101029624	101129813	13037	11	q22.1	PGR		100189
ENSG00000082196	733.42324031878	0.268785335612298	0.19383551954801	1.38666708887544	0.165543300575518	0.181824227591643	C1q and TNF related 3 [Source:HGNC Symbol;Acc:HGNC:14326]	protein_coding	39.58	34017858	34043213	3773	5	p13.2	C1QTNF3		25355
ENSG00000082212	2028.40150864311	0.487487453003016	0.0466534763422912	10.4491131470328	1.47901753430215e-25	3.44283711506541e-25	malic enzyme 2 [Source:HGNC Symbol;Acc:HGNC:6984]	protein_coding	38.58	50879080	50954257	9031	18	q21.2	ME2		75177
ENSG00000082213	1395.57514013593	-0.327886547294634	0.0333408130305808	-9.83438967111842	8.00515105418391e-23	1.74854739744572e-22	chromosome 5 open reading frame 22 [Source:HGNC Symbol;Acc:HGNC:25639]	protein_coding	39.87	31532287	31555053	3117	5	p13.3	C5orf22		22766
ENSG00000082258	2510.99783547897	0.539239092648602	0.0388215235861077	13.8902094208783	7.26226755678182e-44	2.39376022027013e-43	cyclin T2 [Source:HGNC Symbol;Acc:HGNC:1600]	protein_coding	37.48	134918235	134959342	5414	2	q21.3	CCNT2		41107
ENSG00000082269	1145.08346204639	0.160589050816653	0.0757748328803652	2.11929270857244	0.0340657374840414	0.0392463416509435	family with sequence similarity 135 member A [Source:HGNC Symbol;Acc:HGNC:21084]	protein_coding	36.09	70412941	70561174	529	6	q13	FAM135A		148233
ENSG00000082293	84.4738756478182	-0.292925986354974	0.170247785629408	-1.72058617545024	0.0853259438527533	0.0959717259928348	collagen type XIX alpha 1 chain [Source:HGNC Symbol;Acc:HGNC:2196]	protein_coding	36.54	69866556	70212468	8740	6	q13	COL19A1		345912
ENSG00000082397	3882.05840591137	-0.0814751088031388	0.0807385296949126	-1.00912301860103	0.31291563983745	0.334476127240782	erythrocyte membrane protein band 4.1 like 3 [Source:HGNC Symbol;Acc:HGNC:3380]	protein_coding	39.83	5392381	5630700	4459	18	p11.31	EPB41L3		238319
ENSG00000082438	10744.9296561813	-3.11932422388874	0.0923135070851675	-33.7905505096982	2.71495377971973e-250	8.68945857662959e-249	cordon-bleu WH2 repeat protein like 1 [Source:HGNC Symbol;Acc:HGNC:23571]	protein_coding	36.27	164653624	164843679	472	2	q24.3	COBLL1		190055
ENSG00000082458	2201.88810673556	-0.457147728010424	0.0455149394174815	-10.0439050092384	9.7726985806204e-24	2.18371770679878e-23	discs large MAGUK scaffold protein 3 [Source:HGNC Symbol;Acc:HGNC:2902]	protein_coding	46.89	70444835	70505490	6112	X	q13.1	DLG3		60655
ENSG00000082482	162.989317113211	1.65982254591138	0.242180948488059	6.85364623548502	7.19909856364104e-12	1.19643355583985e-11	potassium two pore domain channel subfamily K member 2 [Source:HGNC Symbol;Acc:HGNC:6277]	protein_coding	36.37	215005775	215237090	1662	1	q41	KCNK2		231315
ENSG00000082497	687.096957286552	-0.170466675521337	0.103064752152325	-1.65397647557911	0.0981322925559346	0.109789900117564	SERTA domain containing 4 [Source:HGNC Symbol;Acc:HGNC:25236]	protein_coding	43.14	210232796	210246631	5222	1	q32.2	SERTAD4		13835
ENSG00000082512	861.174242732015	1.08946009060672	0.0522123984019104	20.8659269436444	1.09255901058151e-96	7.81355445778144e-96	TNF receptor associated factor 5 [Source:HGNC Symbol;Acc:HGNC:12035]	protein_coding	44.65	211326615	211374946	4958	1	q32.3	TRAF5		48331
ENSG00000082515	1318.01565651436	0.601937482215988	0.0439349194216214	13.7006620278393	1.006028231805e-42	3.25844712924148e-42	mitochondrial ribosomal protein L22 [Source:HGNC Symbol;Acc:HGNC:14480]	protein_coding	38.82	154941073	154969411	3173	5	q33.2	MRPL22		28338
ENSG00000082516	1604.45818207145	0.410594220397079	0.0392082602801191	10.4721356536514	1.15996040797071e-25	2.70557388819041e-25	gem nuclear organelle associated protein 5 [Source:HGNC Symbol;Acc:HGNC:20043]	protein_coding	41.33	154887411	154938211	5404	5	q33.2	GEMIN5		50800
ENSG00000082641	35744.4461259885	-0.205725491035531	0.041169350511191	-4.99705456804835	5.8212600172664e-07	8.23912658527534e-07	nuclear factor, erythroid 2 like 1 [Source:HGNC Symbol;Acc:HGNC:7781]	protein_coding	54.26	48048329	48061545	568	17	q21.32	NFE2L1		13216
ENSG00000082684	7455.56074940045	3.97611840009097	0.111913786174892	35.5284057129238	1.79098341549973e-276	7.08836289836931e-275	semaphorin 5B [Source:HGNC Symbol;Acc:HGNC:10737]	protein_coding	50.17	122909082	123028605	4805	3	q21.1	SEMA5B		119523
ENSG00000082701	5132.52710658154	0.193279730617985	0.0384755336703434	5.02344508783157	5.0752740495496e-07	7.19962164542717e-07	glycogen synthase kinase 3 beta [Source:HGNC Symbol;Acc:HGNC:4617]	protein_coding	37.2	119821321	120094994	7743	3	q13.33	GSK3B		273673
ENSG00000082781	9301.49037784967	0.00349488247539459	0.0608339380873425	0.0574495517679096	0.954187091547601	0.957906083552519	integrin subunit beta 5 [Source:HGNC Symbol;Acc:HGNC:6160]	protein_coding	46.61	124761948	124901418	4440	3	q21.2	ITGB5		139470
ENSG00000082805	4816.1043123096	-0.374667642760324	0.0406593832891947	-9.2147891200281	3.11890759446504e-20	6.46366711818444e-20	ELKS/RAB6-interacting/CAST family member 1 [Source:HGNC Symbol;Acc:HGNC:17072]	protein_coding	39.35	990509	1495933	546	12	p13.33	ERC1		505424
ENSG00000082898	7903.78304626809	0.525571436989279	0.0406370589201568	12.9333040076034	2.91995641998653e-38	8.71796372164147e-38	exportin 1 [Source:HGNC Symbol;Acc:HGNC:12825]	protein_coding	41.09	61476032	61538741	8930	2	p15	XPO1		62709
ENSG00000082996	6600.91385800181	0.257804816052476	0.0486546362833467	5.29866906313132	1.16649838065078e-07	1.69400118335602e-07	ring finger protein 13 [Source:HGNC Symbol;Acc:HGNC:10057]	protein_coding	36.38	149812770	149962139	2336	3	q25.1	RNF13		149369
[truncated: 14,714 more rows]
