# Supplementary material for: Oncogenic Role of miR-217 During Clear Cell Renal Carcinoma Progression
Source: Front Oncol. 2022 Jul 22;12:934711. doi: 10.3389/fonc.2022.934711 (PMC9354686; doi:10.3389/fonc.2022.934711)
Supplement: Supplementary Material S4 — Targets of miR217. The table contains log2 fold change value and p-value. Additionally, each gene was annotated with BioMart data. [file DataSheet_4.zip]

Archive with 2 entries (2 files):
- mi217-targets-stage1_LFC.csv
- __MACOSX/._mi217-targets-stage1_LFC.csv
