# Supplementary material for: Oncogenic Role of miR-217 During Clear Cell Renal Carcinoma Progression
Source: Front Oncol. 2022 Jul 22;12:934711. doi: 10.3389/fonc.2022.934711 (PMC9354686; doi:10.3389/fonc.2022.934711)
Supplement: Supplementary Material S4 — Targets of miR217. The table contains log2 fold change value and p-value. Additionally, each gene was annotated with BioMart data. [file DataSheet_4.zip › mi217-targets-stage1_LFC.csv]

gene_name	name	log2FoldChange	pvalue	padj	band	chr	description	start_position	end_position	gcContent	geneLength
RASSF4	ENSG00000107551	1.67126294366563	2.43994810450102E-160	2.96577062859461E-159	q11.21	10	Ras association domain family member 4 [Source:HGNC Symbol;Acc:HGNC:20793]	44959407	44995891	53.37	36484
CUX2	ENSG00000111249	1.00547603074868	1.79911833681003E-13	3.11372581606404E-13	q24.11	12	cut like homeobox 2 [Source:HGNC Symbol;Acc:HGNC:19347]	111034165	111350554	49.27	316389
OLFML2B	ENSG00000162745	2.38107181524109	0	0	q23.3	1	olfactomedin like 2B [Source:HGNC Symbol;Acc:HGNC:24558]	161983192	162023869	48.23	40677
STK4	ENSG00000101109	1.12779012802496	3.89091216633655E-129	3.4979408156866E-128	q13.12	20	serine/threonine kinase 4 [Source:HGNC Symbol;Acc:HGNC:11408]	44966479	45080021	38.46	113542
ARHGAP15	ENSG00000075884	2.01856968107411	0	0	q22.2	2	Rho GTPase activating protein 15 [Source:HGNC Symbol;Acc:HGNC:21030]	143091362	143768352	36.48	676990
CACNA1C	ENSG00000151067	1.05225700242318	7.24214436008375E-96	4.62488298036517E-95	p13.33	12	calcium voltage-gated channel subunit alpha1 C [Source:HGNC Symbol;Acc:HGNC:1390]	1970772	2697950	47.14	727178
TNN	ENSG00000120332	1.29229667019137	4.19682182433195E-19	8.30611388503897E-19	q25.1	1	tenascin N [Source:HGNC Symbol;Acc:HGNC:22942]	175067833	175148075	45.69	80242
PPM1F	ENSG00000100034	1.02451147989785	4.95774689772655E-163	6.20272620735611E-162	q11.22	22	protein phosphatase, Mg2+/Mn2+ dependent 1F [Source:HGNC Symbol;Acc:HGNC:19388]	21919425	21952848	55.32	33423
LYZ	ENSG00000090382	2.14949777584693	8.82294364877572E-144	9.23676816701185E-143	q15	12	lysozyme [Source:HGNC Symbol;Acc:HGNC:6740]	69348381	69354234	36.54	5853
IFFO1	ENSG00000010295	1.36210904324655	0	0	p13.31	12	intermediate filament family orphan 1 [Source:HGNC Symbol;Acc:HGNC:24970]	6538961	6556073	54.33	17112
EBF3	ENSG00000108001	1.69223114849518	1.6838721147543E-70	7.845016596646E-70	q26.3	10	EBF transcription factor 3 [Source:HGNC Symbol;Acc:HGNC:19087]	129835233	129973053	49.6	137820
THSD1	ENSG00000136114	1.09703198051301	1.46950842343021E-72	7.01757303914128E-72	q14.3	13	thrombospondin type 1 domain containing 1 [Source:HGNC Symbol;Acc:HGNC:17754]	52377167	52416373	43.26	39206
ADGRA2	ENSG00000020181	1.32254500118755	2.64534212960918E-166	3.40412107352643E-165	p11.23	8	adhesion G protein-coupled receptor A2 [Source:HGNC Symbol;Acc:HGNC:17849]	37784191	37844896	55.25	60705
MYO15B	ENSG00000266714	1.84227439857698	7.8192282203561E-179	1.12384956892576E-177	q25.1	17	myosin XVB [Source:HGNC Symbol;Acc:HGNC:14083]	75588058	75626849	58.72	38791
MT3	ENSG00000087250	1.7240571089033	6.81889271339229E-17	1.28409158709779E-16	q13	16	metallothionein 3 [Source:HGNC Symbol;Acc:HGNC:7408]	56589074	56591088	61.39	2014
TDO2	ENSG00000151790	1.43193700151689	2.89619598429207E-21	5.98835018311767E-21	q32.1	4	tryptophan 2,3-dioxygenase [Source:HGNC Symbol;Acc:HGNC:11708]	155854738	155920406	36.51	65668
KCNQ3	ENSG00000184156	1.32961997241503	1.55248683537653E-67	6.94574135033221E-67	q24.22	8	potassium voltage-gated channel subfamily Q member 3 [Source:HGNC Symbol;Acc:HGNC:6297]	132120859	132481095	43.58	360236
PLEKHN1	ENSG00000187583	2.24063343501341	4.21682687161823E-127	3.6927387828251E-126	p36.33	1	pleckstrin homology domain containing N1 [Source:HGNC Symbol;Acc:HGNC:25284]	966482	975865	62.65	9383
BIRC7	ENSG00000101197	5.9883656557936	1.92163218477653E-156	2.22730896159777E-155	q13.33	20	baculoviral IAP repeat containing 7 [Source:HGNC Symbol;Acc:HGNC:13702]	63235883	63240495	64.27	4612
RASL12	ENSG00000103710	1.03186643001266	9.9522016958216E-77	5.02628001612502E-76	q22.31	15	RAS like family 12 [Source:HGNC Symbol;Acc:HGNC:30289]	65053337	65076690	52.14	23353
GRIK3	ENSG00000163873	5.79932230782506	0	0	p34.3	1	glutamate ionotropic receptor kainate type subunit 3 [Source:HGNC Symbol;Acc:HGNC:4581]	36795527	37034515	49.63	238988
AFAP1L1	ENSG00000157510	1.76169447416436	1.76026948407042E-230	3.83407958631015E-229	q32	5	actin filament associated protein 1 like 1 [Source:HGNC Symbol;Acc:HGNC:26714]	149271859	149343637	46.21	71778
PERM1	ENSG00000187642	1.88506253028193	5.30529559436303E-31	1.32465043252391E-30	p36.33	1	PPARGC1 and ESRR induced regulator, muscle 1 [Source:HGNC Symbol;Acc:HGNC:28208]	975204	982093	67.76	6889
LAMA4	ENSG00000112769	4.02378196377566	0	0	q21	6	laminin subunit alpha 4 [Source:HGNC Symbol;Acc:HGNC:6484]	112107931	112254939	39.12	147008
NLRP3	ENSG00000162711	1.35788527561267	9.0651373746253E-104	6.31872784269952E-103	q44	1	NLR family pyrin domain containing 3 [Source:HGNC Symbol;Acc:HGNC:16400]	247416156	247449108	46.68	32952
DLX5	ENSG00000105880	3.03230615065346	8.74219005162628E-279	2.78155917583803E-277	q21.3	7	distal-less homeobox 5 [Source:HGNC Symbol;Acc:HGNC:2918]	97020396	97024950	55.68	4554
IHO1	ENSG00000173421	1.25569542608226	3.39267610642466E-23	7.31212049129406E-23	p21.31	3	interactor of HORMAD1 1 [Source:HGNC Symbol;Acc:HGNC:27945]	49198428	49258106	45.92	59678
ITPRIPL1	ENSG00000198885	1.15476394862498	6.96975709032807E-141	7.10862654335347E-140	q11.2	2	ITPRIP like 1 [Source:HGNC Symbol;Acc:HGNC:29371]	96325317	96330517	50.8	5200
ARHGAP33	ENSG00000004777	1.36312850250834	5.3379922991818E-145	5.6688220575146E-144	q13.12	19	Rho GTPase activating protein 33 [Source:HGNC Symbol;Acc:HGNC:23085]	35774532	35788822	60.93	14290
NLRC3	ENSG00000167984	1.04974697844399	9.57063095628341E-131	8.74451737205017E-130	p13.3	16	NLR family CARD domain containing 3 [Source:HGNC Symbol;Acc:HGNC:29889]	3539033	3577403	51.01	38370
C20orf202	ENSG00000215595	1.18381770917085	2.1252358029714E-73	1.02851778630531E-72	p13	20	chromosome 20 open reading frame 202 [Source:HGNC Symbol;Acc:HGNC:37254]	1203454	1208279	47.6	4825
TSPAN32	ENSG00000064201	1.53634128532372	5.01161203021496E-104	3.50230096530139E-103	p15.5	11	tetraspanin 32 [Source:HGNC Symbol;Acc:HGNC:13410]	2301997	2318204	63.03	16207
KIF18A	ENSG00000121621	1.16503485650168	5.15055765738574E-100	3.46079085326702E-99	p14.1	11	kinesin family member 18A [Source:HGNC Symbol;Acc:HGNC:29441]	28020619	28108156	33.97	87537
POGLUT2	ENSG00000134901	1.01316170568494	3.09384844299608E-76	1.55285736729036E-75	q33.1	13	protein O-glucosyltransferase 2 [Source:HGNC Symbol;Acc:HGNC:19350]	102784281	102798976	40.9	14695
TMEM273	ENSG00000204161	1.2940886899408	6.29554209540174E-64	2.6756878360944E-63	q11.23	10	transmembrane protein 273 [Source:HGNC Symbol;Acc:HGNC:27274]	49154725	49188585	47.39	33860
UGT1A10	ENSG00000242515	1.13831664059159	3.47866515738271E-07	4.95334323524476E-07	q37.1	2	UDP glucuronosyltransferase family 1 member A10 [Source:HGNC Symbol;Acc:HGNC:12531]	233636454	233773305	41.6	136851
ANKRD36C	ENSG00000174501	1.37277094041726	9.15247008614126E-109	6.67792860107079E-108	q11.1	2	ankyrin repeat domain 36C [Source:HGNC Symbol;Acc:HGNC:32946]	95836919	95991831	35.73	154912
ADAMTS12	ENSG00000151388	1.6844044980559	3.98754964568547E-79	2.07457416160751E-78	p13.2	5	ADAM metallopeptidase with thrombospondin type 1 motif 12 [Source:HGNC Symbol;Acc:HGNC:14605]	33523535	33892019	40.42	368484
IRF4	ENSG00000137265	1.23263121819426	3.64842077652732E-46	1.18051692803009E-45	p25.3	6	interferon regulatory factor 4 [Source:HGNC Symbol;Acc:HGNC:6119]	391752	411443	48.32	19691
CD48	ENSG00000117091	2.36669966603372	0	0	q23.3	1	CD48 molecule [Source:HGNC Symbol;Acc:HGNC:1683]	160678746	160711831	42.19	33085
NEURL1B	ENSG00000214357	1.12013768461421	1.36520578040771E-60	5.5424553912124E-60	q35.1	5	neuralized E3 ubiquitin protein ligase 1B [Source:HGNC Symbol;Acc:HGNC:35422]	172641263	172691540	50.75	50277
TNFRSF13C	ENSG00000159958	1.004244690111	1.01320176180626E-17	1.94708964813243E-17	q13.2	22	TNF receptor superfamily member 13C [Source:HGNC Symbol;Acc:HGNC:17755]	41922032	41926806	58.35	4774
E2F2	ENSG00000007968	2.26568778441689	1.2533956061492E-217	2.47431271301498E-216	p36.12	1	E2F transcription factor 2 [Source:HGNC Symbol;Acc:HGNC:3114]	23506438	23531233	51.65	24795
SPATS2L	ENSG00000196141	1.0243150455734	2.89175962480365E-66	1.27408589279633E-65	q33.1	2	spermatogenesis associated serine rich 2 like [Source:HGNC Symbol;Acc:HGNC:24574]	200305881	200482264	40.19	176383
RDH5	ENSG00000135437	1.12608516347636	2.53435902867396E-82	1.36582676713027E-81	q13.2	12	retinol dehydrogenase 5 [Source:HGNC Symbol;Acc:HGNC:9940]	55720367	55724705	52.34	4338
CDK18	ENSG00000117266	2.3480097438911	0	0	q32.1	1	cyclin dependent kinase 18 [Source:HGNC Symbol;Acc:HGNC:8751]	205504596	205532793	55.71	28197
CLIC2	ENSG00000155962	1.06670167984755	2.9070703251337E-81	1.54614979239412E-80	q28	X	chloride intracellular channel 2 [Source:HGNC Symbol;Acc:HGNC:2063]	155276211	155334657	38.46	58446
GJC1	ENSG00000182963	2.8568633760565	0	0	q21.31	17	gap junction protein gamma 1 [Source:HGNC Symbol;Acc:HGNC:4280]	44798448	44830816	44.78	32368
PLXDC1	ENSG00000161381	2.54998337890292	0	0	q12	17	plexin domain containing 1 [Source:HGNC Symbol;Acc:HGNC:20945]	39063313	39154394	50.88	91081
ANO1	ENSG00000131620	1.89933930681752	1.82819810873583E-160	2.22551918308E-159	q13.3	11	anoctamin 1 [Source:HGNC Symbol;Acc:HGNC:21625]	70078302	70189528	54.71	111226
PCLAF	ENSG00000166803	1.9840170129268	9.6678110627802E-163	1.20583835600103E-161	q22.31	15	PCNA clamp associated factor [Source:HGNC Symbol;Acc:HGNC:28961]	64364304	64387687	43.33	23383
PALD1	ENSG00000107719	1.98458602997944	3.15229687011652E-298	1.13168852458807E-296	q22.1	10	phosphatase domain containing paladin 1 [Source:HGNC Symbol;Acc:HGNC:23530]	70478767	70568450	52.22	89683
FKBP10	ENSG00000141756	2.35337087362118	1.07856854634838E-160	1.31990435909466E-159	q21.2	17	FKBP prolyl isomerase 10 [Source:HGNC Symbol;Acc:HGNC:18169]	41812680	41823213	56.17	10533
LZTS1	ENSG00000061337	2.1722881294783	7.41326609475027E-236	1.69191376820693E-234	p21.3	8	leucine zipper tumor suppressor 1 [Source:HGNC Symbol;Acc:HGNC:13861]	20246165	20303963	50.43	57798
DOK2	ENSG00000147443	1.20571607994033	9.31014476056637E-227	1.96202232506117E-225	p21.3	8	docking protein 2 [Source:HGNC Symbol;Acc:HGNC:2991]	21908873	21913690	60.15	4817
TBX15	ENSG00000092607	2.90466930579281	8.84654366407342E-99	5.85826637734806E-98	p12	1	T-box transcription factor 15 [Source:HGNC Symbol;Acc:HGNC:11594]	118883046	118989556	41.12	106510
CES3	ENSG00000172828	1.74420638496959	1.11016417722658E-47	3.6907670772087E-47	q22.1	16	carboxylesterase 3 [Source:HGNC Symbol;Acc:HGNC:1865]	66961245	66975149	55.02	13904
CENPK	ENSG00000123219	1.41485303011475	4.98703161316881E-171	6.74933794719686E-170	q12.3	5	centromere protein K [Source:HGNC Symbol;Acc:HGNC:29479]	65517766	65563168	37.27	45402
PIEZO2	ENSG00000154864	2.85936642392039	5.91085975755149E-230	1.27717072284671E-228	p11.21	18	piezo type mechanosensitive ion channel component 2 [Source:HGNC Symbol;Acc:HGNC:26270]	10666483	11149569	41.08	483086
SEPTIN5	ENSG00000184702	1.16971495606673	1.16286074144675E-88	6.79745722314713E-88	q11.21	22	septin 5 [Source:HGNC Symbol;Acc:HGNC:9164]	19714503	19724224	66.51	9721
