# Supplementary material for: Oncogenic Role of miR-217 During Clear Cell Renal Carcinoma Progression
Source: Front Oncol. 2022 Jul 22;12:934711. doi: 10.3389/fonc.2022.934711 (PMC9354686; doi:10.3389/fonc.2022.934711)
Supplement: Supplementary Material S5 — Networks processed. The compressed file contains a.cys file with all networks described in this work. The networks are merged with differential expression data. All networks were classified by stage, contrast, and log2 fold change. [file DataSheet_5.zip]

Archive with 1 entries (1 files):
- MIR_GENE_10K_BINGO.tar.xz
