# Supplementary material for: Oncogenic Role of miR-217 During Clear Cell Renal Carcinoma Progression
Source: Front Oncol. 2022 Jul 22;12:934711. doi: 10.3389/fonc.2022.934711 (PMC9354686; doi:10.3389/fonc.2022.934711)
Supplement: Supplementary Material S6 — Molecular features of microRNAs and genes of the 33 cancer-shared interactions. [file Table_1.xlsx]

## Sheet: Molecules
ENSEMBL ID	Gene name	Chromosome	Cytoband	Start position
ENSG00000004948	CALCR	7	q21.3	93424486
ENSG00000005243	COPZ2	17	q21.32	48026167
ENSG00000061794	MRPS35	12	p11.22	27710822
ENSG00000083067	TRPM3	9	q21.13	70529060
ENSG00000102287	GABRE	X	q28	151953124
ENSG00000104412	EMC2	8	q23.1	108443601
ENSG00000106004	HOXA5	7	p15.2	27141052
ENSG00000108511	HOXB6	17	q21.32	48595751
ENSG00000111203	ITFG2	12	p13.33	2812622
ENSG00000118007	STAG1	3	q22.3	136336236
ENSG00000120068	HOXB8	17	q21.32	48611377
ENSG00000120093	HOXB3	17	q21.32	48548870
ENSG00000122592	HOXA7	7	p15.2	27153716
ENSG00000123388	HOXC11	12	q13.13	53973126
ENSG00000128833	MYO5C	15	q21.2	52192322
ENSG00000130193	THEM6	8	q24.3	142727223
ENSG00000147684	NDUFB9	8	q24.13	124539101
ENSG00000148120	C9orf3	9	q22.32	94726699
ENSG00000149256	TENM4	11	q14.1	78652829
ENSG00000152767	FARP1	13	q32.2	98142562
ENSG00000166183	ASPG	14	q32.33	104085686
ENSG00000171044	XKR6	8	p23.1	10896045
ENSG00000174607	UGT8	4	q26	114598770
ENSG00000175414	ARL10	5	q35.2	176365487
ENSG00000179603	GRM8	7	q31.33	126438598
ENSG00000180806	HOXC9	12	q13.13	53994895
ENSG00000180818	HOXC10	12	q13.13	53985065
ENSG00000182742	HOXB4	17	q21.32	48575507
ENSG00000188419	CHM	X	q21.2	85861180
ENSG00000198353	HOXC4	12	q13.13	54016931
ENSG00000253293	HOXA10	7	p15.2	27170605
	HSA-MIR-28	3	q28	188688781
	HSA-MIR-577	4	q26	114656759
	HSA-MIR-1271	5	q35.2	176367946
	HSA-MIR-196B	7	p15.2	27169480
	HSA-MIR-592	7	q31.33	127058088
	HSA-MIR-653	7	q21.3	93482760
	HSA-MIR-30B	8	q24.22	134800520
	HSA-MIR-598	8	p23.1	11035206
	HSA-MIR-204	9	q21.12	70809975
	HSA-MIR-23B	9	q22.32	95085208
	HSA-MIR-708	11	q14.1	79402022
	HSA-MIR-196A-2	12	q13.13	53991738
	HSA-MIR-26A-2	12	q14.1	57824609
	HSA-MIR-615	12	q13.13	54033950
	HSA-MIR-3170	13	q32.2	98208524
	HSA-MIR-203A	14	q32.33	104117405
	HSA-MIR-1266	15	q21.2	52277117
	HSA-MIR-484	16	p13.11	15643294
	HSA-MIR-10A	17	q21.32	48579838
	HSA-MIR-152	17	q21.32	48037161
	HSA-MIR-196A-1	17	q21.32	48632490
	HSA-MIR-361	X	q21.2	85903636
	HSA-MIR-452	X	q28	151959628

## Sheet: Interactions
micro-RNA	Target gene
HSA-MIR-653	ENSG00000004948
HSA-MIR-10A	ENSG00000182742
HSA-MIR-10A	ENSG00000120093
HSA-MIR-592	ENSG00000179603
HSA-MIR-204	ENSG00000083067
HSA-MIR-196B	ENSG00000122592
HSA-MIR-196A-1	ENSG00000123388
HSA-MIR-196A-1	ENSG00000180818
HSA-MIR-484	ENSG00000111203
HSA-MIR-196A-2	ENSG00000180818
HSA-MIR-10A	ENSG00000120068
HSA-MIR-196B	ENSG00000253293
HSA-MIR-30B	ENSG00000104412
HSA-MIR-577	ENSG00000174607
HSA-MIR-361	ENSG00000188419
HSA-MIR-598	ENSG00000171044
HSA-MIR-23B	ENSG00000148120
HSA-MIR-196A-1	ENSG00000180806
HSA-MIR-152	ENSG00000005243
HSA-MIR-196A-2	ENSG00000180806
HSA-MIR-708	ENSG00000149256
HSA-MIR-3170	ENSG00000152767
HSA-MIR-10A	ENSG00000108511
HSA-MIR-452	ENSG00000102287
HSA-MIR-196B	ENSG00000106004
HSA-MIR-28	ENSG00000118007
HSA-MIR-26A-2	ENSG00000061794
HSA-MIR-615	ENSG00000198353
HSA-MIR-30B	ENSG00000147684
HSA-MIR-1271	ENSG00000175414
HSA-MIR-1266	ENSG00000128833
HSA-MIR-203A	ENSG00000166183
HSA-MIR-30B	ENSG00000130193
